# Supplementary material for: Multidimensional Rietveld refinement of high-pressure neutron diffraction data of PbNCN
Source: J Appl Crystallogr. 2024 Sep 5;57(Pt 5):1436–45. doi: 10.1107/S1600576724007635 (PMC11460395; doi:10.1107/S1600576724007635)
Supplement: Supplementary file 1 [file j-57-01436-sup1.zip]

Archive with 28 entries (28 files):
- 1D_PbNCN_070bar.cif
- 1D_PbNCN_150bar.cif
- 1D_PbNCN_250bar.cif
- 1D_PbNCN_400bar.cif
- 1D_PbNCN_500bar.cif
- 1D_PbNCN_600bar.cif
- 1D_PbNCN_700bar.cif
- 1D_PbNCN_800bar.cif
- 1D_PbNCN_900bar.cif
- 1D_PbNCN_Pb_0070bar.cif
- 1D_PbNCN_Pb_0400.cif
- 1D_PbNCN_Pb_0600.cif
- 1D_PbNCN_Pb_0800.cif
- 1D_PbNCN_Pb_1000.cif
- 2D_PbNCN_070bar.cif
- 2D_PbNCN_150bar.cif
- 2D_PbNCN_250bar.cif
- 2D_PbNCN_400bar.cif
- 2D_PbNCN_500bar.cif
- 2D_PbNCN_600bar.cif
- 2D_PbNCN_700bar.cif
- 2D_PbNCN_800bar.cif
- 2D_PbNCN_900bar.cif
- 2D_PbNCN_Pb_0070bar.cif
- 2D_PbNCN_Pb_0400bar.cif
- 2D_PbNCN_Pb_0600bar.cif
- 2D_PbNCN_Pb_0800bar.cif
- 2D_PbNCN_Pb_1000bar.cif
