# Supplementary material for: Multidimensional Rietveld refinement of high-pressure neutron diffraction data of PbNCN
Source: J Appl Crystallogr. 2024 Sep 5;57(Pt 5):1436–45. doi: 10.1107/S1600576724007635 (PMC11460395; doi:10.1107/S1600576724007635)
Supplement: Supplementary file 1 [file j-57-01436-sup1.zip › 1D_PbNCN_070bar.cif]

data_PbNCN70bar
_pd_block_id  2023-11-09T14:58|PbNCN70bar|noname|SNAP
_audit_creation_method  "created in GSAS-II"
_audit_creation_date  2023-11-09T14:58
_audit_author_name  "no name"
_audit_update_record
   "2023-11-09T14:58  Initial software-generated CIF"

# Standard version of Publication_Template template follows
#=============================================================================
# this information describes the project, paper etc. for the CIF             #
# Acta Cryst. Section C papers and editorial correspondence is generated     #
# from the information in this section                                       #
#                                                                            #
#   (from)   CIF submission form for Rietveld refinements (Acta Cryst. C)    #
#                                                 Version 14 December 1998   #
#=============================================================================
# 1. SUBMISSION DETAILS

_publ_contact_author_name        'Prof. Richard Dronskowski'
_publ_contact_author_address
;    
Institute of Inorganic Chemistry
RWTH Aachen University     
D-52056 Aachen
Germany
;
_publ_contact_author_email       drons@HAL9000.ac.rwth-aachen.de
_publ_contact_author_phone       00492418093642
_publ_contact_author_fax         00492418092642

_publ_requested_journal              'Journal of Applied Crystallography'

#==============================================================================

# 2. PROCESSING SUMMARY (IUCr Office Use Only)

_journal_data_validation_number      ?

_journal_date_recd_electronic        ?
_journal_date_to_coeditor            ?
_journal_date_from_coeditor          ?
_journal_date_accepted               ?
_journal_date_printers_first         ?
_journal_date_printers_final         ?
_journal_date_proofs_out             ?
_journal_date_proofs_in              ?
_journal_coeditor_name               ?
_journal_coeditor_code               ?
_journal_coeditor_notes
; ?
;
_journal_techeditor_code             ?
_journal_techeditor_notes
; ?
;
_journal_coden_ASTM                  ?
_journal_name_full                   ?
_journal_year                        ?
_journal_volume                      ?
_journal_issue                       ?
_journal_page_first                  ?
_journal_page_last                   ?
_journal_paper_category              ?
_journal_suppl_publ_number           ?
_journal_suppl_publ_pages            ?

#==============================================================================

# 3. TITLE AND AUTHOR LIST

_publ_section_title
; ?
;       
 
# The loop structure below should contain the names and addresses of all 
# authors, in the required order of publication. Repeat as necessary.

loop_
	_publ_author_name
	_publ_author_address
'Meinerzhagen, Yannick'
; 
Chair of Solid-State and Quantum Chemistry
Institute of Inorganic Chemistry
RWTH Aachen University
D-52056 Aachen
Germany
;

'Eickmeier, Katharina'
; 
Chair of Solid-State and Quantum Chemistry
Institute of Inorganic Chemistry
RWTH Aachen University
D-52056 Aachen
Germany
;

'Mueller, Peter C.'
; 
Chair of Solid-State and Quantum Chemistry
Institute of Inorganic Chemistry
RWTH Aachen University
D-52056 Aachen
Germany
;

'Hempelmann, Jan'
; 
Chair of Solid-State and Quantum Chemistry
Institute of Inorganic Chemistry
RWTH Aachen University
D-52056 Aachen
Germany
;

'Houben, Andreas'
; 
Chair of Solid-State and Quantum Chemistry
Institute of Inorganic Chemistry
RWTH Aachen University
D-52056 Aachen
Germany
;

'Dronskowski, Richard'
; 
Chair of Solid-State and Quantum Chemistry
Institute of Inorganic Chemistry
RWTH Aachen University
D-52056 Aachen
Germany
;

#==============================================================================
# 4. TEXT

#=============================================================================
# 5. OVERALL REFINEMENT & COMPUTING DETAILS

#==============================================================================
# 6. SAMPLE PREPARATION DATA

# (In the unusual case where multiple samples are used in a single
#  Rietveld study, this information should be moved into the phase
#  blocks)

# The following three fields describe the preparation of the material.
# The cooling rate is in K/min.  The pressure at which the sample was  
# prepared is in kPa.  The temperature of preparation is in K.
               
_pd_prep_cool_rate                ?        
_pd_prep_pressure                 ?        
_pd_prep_temperature              ?        

_pd_char_colour                   ?       # use ICDD colour descriptions

_pd_proc_info_datetime  2023-11-09T14:58
_pd_calc_method  "Rietveld Refinement"
_computing_structure_refinement
   "GSAS-II (Toby & Von Dreele, J. Appl. Cryst. 46, 544-549, 2013)"
_refine_ls_matrix_type  full
_refine_ls_number_parameters  12
_refine_ls_goodness_of_fit_all  5.497

# OVERALL WEIGHTED R-FACTOR
_refine_ls_wR_factor_obs  0.03801

# Standard version of Phase_Template template follows
#==============================================================================
# 7. CHEMICAL, STRUCTURAL AND CRYSTAL DATA

_chemical_name_common             'Lead Cyanamide'
_chemical_formula_structural      PbNCN
_cell_measurement_temperature     293

#==============================================================================

# 8. Phase information from GSAS-II


# phase info for PbNCN follows
_pd_phase_name  PbNCN
_cell_length_a  5.5732(19)
_cell_length_b  3.8710(9)
_cell_length_c  11.7111(24)
_cell_angle_alpha  90
_cell_angle_beta   90
_cell_angle_gamma  90
_cell_volume  252.65(8)
_exptl_crystal_density_diffrn  6.4995
_symmetry_cell_setting  orthorhombic
_symmetry_space_group_name_H-M  "P n m a"
_symmetry_space_group_name_Hall  "-P 2ac 2n"
loop_
    _space_group_symop_id
    _space_group_symop_operation_xyz
     1  x,y,z
     2  1/2-x,1/2+y,1/2+z
     3  x,1/2-y,z
     4  1/2-x,-y,1/2+z
     5  -x,-y,-z
     6  1/2+x,1/2-y,1/2-z
     7  -x,1/2+y,-z
     8  1/2+x,y,1/2-z

# ATOMIC COORDINATES AND DISPLACEMENT PARAMETERS
loop_ 
   _atom_site_label
   _atom_site_type_symbol
   _atom_site_fract_x
   _atom_site_fract_y
   _atom_site_fract_z
   _atom_site_occupancy
   _atom_site_adp_type
   _atom_site_U_iso_or_equiv
   _atom_site_site_symmetry_multiplicity
Pb1    Pb4+ 0.3905(22)  0.25000     0.6368(8)   1.0000     Uiso 0.0369     4   
N1     N    0.3465(22)  0.25000     0.4587(9)   1.0000     Uiso 0.0369     4   
N2     N    0.9018(21)  0.25000     0.3640(10)  1.0000     Uiso 0.0369     4   
C1     C    0.1593(26)  0.25000     0.4042(10)  1.0000     Uiso 0.0369     4   

loop_  _atom_type_symbol _atom_type_number_in_cell
        _atom_type_scat_Cromer_Mann_a1 _atom_type_scat_Cromer_Mann_a2 _atom_type_scat_Cromer_Mann_a3
        _atom_type_scat_Cromer_Mann_a4 _atom_type_scat_Cromer_Mann_b1 _atom_type_scat_Cromer_Mann_b2
        _atom_type_scat_Cromer_Mann_b3 _atom_type_scat_Cromer_Mann_b4 _atom_type_scat_Cromer_Mann_c
        _atom_type_scat_length_neutron _atom_type_scat_source
  C       4      2.31       1.02       1.5886     0.865      20.8439    10.2075    0.5687     51.6512    0.2156     0.6648
      https://subversion.xray.aps.anl.gov/pyGSAS/trunk/atmdata.py
  N       8      12.2126    3.1322     2.0125     1.1663     0.0057     9.8933     28.9975    0.5826     -11.529    0.936
      https://subversion.xray.aps.anl.gov/pyGSAS/trunk/atmdata.py
  Pb+4    4      32.1244    18.8003    12.0175    6.9689     1.0057     6.1093     0.147      14.714     8.0843     0.9401
      https://subversion.xray.aps.anl.gov/pyGSAS/trunk/atmdata.py

# Note that Z affects _cell_formula_sum and _weight
_cell_formula_units_Z  4
_chemical_formula_sum  "C N2 Pb"
_chemical_formula_weight  247.22

# MOLECULAR GEOMETRY
loop_
   _geom_bond_atom_site_label_1
   _geom_bond_atom_site_label_2
   _geom_bond_distance
   _geom_bond_site_symmetry_1
   _geom_bond_site_symmetry_2
   _geom_bond_publ_flag
  Pb1    N1     2.099(12)    1_555    1_555 yes
  Pb1    N2     2.530(10)    1_555    5_656 yes
  Pb1    N2     2.530(10)    1_555    5_666 yes
  N1     Pb1    2.099(12)    1_555    1_555 yes
  N1     C1     1.224(14)    1_555    1_555 yes
  N2     Pb1    2.530(10)    1_555    5_656 yes
  N2     Pb1    2.530(10)    1_555    5_666 yes
  N2     C1     1.510(17)    1_555    1_655 yes
  C1     N1     1.224(14)    1_555    1_555 yes
  C1     N2     1.510(17)    1_555    1_455 yes

loop_
   _geom_angle_atom_site_label_1
   _geom_angle_atom_site_label_2
   _geom_angle_atom_site_label_3
   _geom_angle
   _geom_angle_site_symmetry_1
   _geom_angle_site_symmetry_2
   _geom_angle_site_symmetry_3
   _geom_angle_publ_flag
  Pb1    N1     C1     128.2(12)     1_555  1_555    1_555 yes
  N1     C1     N2     166.7(16)     1_555  1_555    1_455 yes
_pd_proc_ls_pref_orient_corr
   "March-Dollase correction coef. = 1.000 axis = [0, 0, 1]"
_pd_proc_ls_profile_function
;
Von Dreele-Jorgenson-Windsor function parameters
   alpha, beta-0, beta-1, beta-q, sig-0, sig-1, sig-2, sig-q, X, Y:
    0.145, 0.009, -0.022, 0.112, 0.006, 630.000, 50.000, 0.000, 0.000, 0.000, 

;

# Standard version of Instrument_Template template follows
#==============================================================================
# 9. INSTRUMENT CHARACTERIZATION

# The following item is used to identify the equipment used to record 
# the powder pattern when the diffractogram was measured at a laboratory 
# other than the authors' home institution, e.g. when neutron or synchrotron
# radiation is used.

_pd_instr_location
; ?
;

_diffrn_source                    'neutron spallation source'       

_pd_meas_scan_method              tof       


# The following two items identify the program(s) used (if appropriate).      
_computing_data_reduction         'PowderReduceP2D in Mantid'                     

# The following items are used to define the size of the instrument.
# Not all distances are appropriate for all instrument types.

_pd_instr_dist_src/spec           15000
#==============================================================================
# 10. Specimen size and mounting information


_pd_spec_mount_mode               transmission       
                                          
    
_pd_spec_shape                    irregular

_refine_ls_R_F_factor        0.31711
_refine_ls_R_Fsqd_factor     0.37273
_pd_proc_ls_prof_R_factor     0.03014
_pd_proc_ls_prof_wR_factor    0.03801
_gsas_proc_ls_prof_R_B_factor   0.05043
_gsas_proc_ls_prof_wR_B_factor  0.07450
_pd_proc_ls_prof_wR_expected  0.00694
_diffrn_radiation_probe  neutron
_pd_meas_2theta_fixed  65.549
_pd_proc_ls_background_function
;
Background function: "chebyschev-1" function with 3 terms:
    1.000, 0.000, 0.000, 
;
_diffrn_ambient_temperature  293
_diffrn_ambient_pressure  100

# STRUCTURE FACTOR TABLE
loop_
   _refln_index_h
   _refln_index_k
   _refln_index_l
   _refln_F_squared_meas
   _refln_F_squared_calc
   _refln_phase_calc
   _refln_d_spacing
   _gsas_i100_meas
  1    0    3    2.1738     3.3236     0.0     3.19736  5.53   
  1    1    1    20.5953    21.0355    0.0     3.06825  88.92  
  0    0    4    34.0291    44.5780    -180.0  2.92777  30.45  
  1    1    2    33.6827    31.6925    -0.0    2.79403  100.00 
  2    0    0    0.1852     0.1724     180.0   2.78659  0.14   
  0    1    3    21.1174    22.7115    180.0   2.74868  29.36  
  2    0    1    0.1861     0.2932     180.0   2.71090  0.24   
  1    0    4    20.4499    23.7779    -0.0    2.59188  22.48  
  2    0    2    2.7075     2.6174     180.0   2.51619  2.64   
  1    1    3    1.1031     1.6931     -0.0    2.46517  1.98   
  2    0    3    0.0044     0.0036     -0.0    2.26802  0.00   
  2    1    0    61.6534    51.9902    -0.0    2.26155  39.28  
  2    1    1    0.2128     0.2539     0.0     2.22053  0.25   
  1    0    5    2.8597     3.3078     -0.0    2.15927  1.51   
  1    1    4    4.3099     4.7798     -180.0  2.15369  4.52   
  2    1    2    0.8959     0.9514     0.0     2.10967  0.86   
  2    0    4    2.5353     2.0912     180.0   2.01848  1.03   
  0    1    5    11.0870    11.1490    180.0   2.00393  4.36   
  2    1    3    2.1520     2.0080     0.0     1.95688  1.54   
  0    0    6    0.5224     0.4507     -0.0    1.95184  0.09   
  0    2    0    172.6092   131.1188   180.0   1.93548  29.50  
  1    1    5    2.4742     1.3545     -180.0  1.88574  1.52   
  1    0    6    18.9517    25.0194    -0.0    1.84214  5.32   
  0    2    2    4.9356     6.3846     180.0   1.83770  1.37   
  3    0    1    1.6809     2.1456     -180.0  1.83478  0.46   
  1    2    1    0.3983     0.3821     -180.0  1.80648  0.21   
  2    0    5    8.2182     6.6534     0.0     1.79298  2.07   
  2    1    4    8.9114     7.1153     -180.0  1.78977  4.45   
  3    0    2    25.0213    22.9204    180.0   1.77075  5.99   
  1    2    2    0.3636     0.4942     -0.0    1.74526  0.16   
  3    0    3    3.4897     3.9185     -180.0  1.67746  0.67   
  1    1    6    35.8400    39.7490    -180.0  1.66339  13.37  
  3    1    1    0.5232     0.5844     0.0     1.65797  0.19   
  1    2    3    2.0117     2.2530     -180.0  1.65575  0.74   
  2    1    5    2.5172     1.9955     0.0     1.62693  0.86   
  0    2    4    38.3370    30.2191    0.0     1.61457  6.35   
  3    1    2    8.0503     6.7729     180.0   1.61027  2.64   
  1    0    7    0.0017     0.0017     -0.0    1.60237  0.00   
  2    0    6    1.6206     1.7946     0.0     1.59868  0.26   
  2    2    0    0.0944     0.1168     0.0     1.58965  0.01   
  2    2    1    0.2072     0.1988     -0.0    1.57521  0.06   
  3    0    4    5.8812     4.9441     0.0     1.56860  0.87   
  1    2    4    20.8745    16.1188    180.0   1.55080  5.88   
  3    1    3    0.3655     0.3328     0.0     1.53916  0.10   
  0    1    7    0.7752     0.7566     -180.0  1.53572  0.11   
  2    2    2    1.7603     1.7743     -0.0    1.53413  0.48   
  1    1    7    0.7854     1.2824     -180.0  1.48054  0.18   
  2    1    6    8.3549     13.9688    -0.0    1.47763  1.94   
  2    2    3    0.0014     0.0025     180.0   1.47226  0.00   
  0    0    8    6.2515     11.5707    -0.0    1.46388  0.35   
  3    0    5    2.9433     5.5332     180.0   1.45549  0.32   
  3    1    4    1.2441     2.3476     0.0     1.45378  0.27   
  1    2    5    1.1451     2.2423     180.0   1.44124  0.24   
  2    0    7    8.0059     14.6704    0.0     1.43435  0.83   
  1    0    8    2.0163     1.9377     -180.0  1.41586  0.20   
  2    2    4    1.8749     1.4176     -0.0    1.39701  0.35   
  4    0    0    70.5113    56.7521    -180.0  1.39329  3.24   
  4    0    1    0.5913     0.6633     0.0     1.38354  0.05   
  0    2    6    0.2089     0.3055     180.0   1.37434  0.02   
  3    1    5    0.0018     0.0026     -0.0    1.36237  0.00   
  4    0    2    1.3590     2.1100     180.0   1.35545  0.11   
  3    0    6    14.7861    22.1658    -0.0    1.34565  1.18   
  2    1    7    0.0665     0.0987     -0.0    1.34499  0.01   
  1    2    6    13.6620    16.9605    180.0   1.33437  2.11   
  3    2    1    1.2185     1.4545     0.0     1.33157  0.19   
  1    1    8    0.0019     0.0022     180.0   1.32970  0.00   
  2    2    5    4.2025     4.5103     -180.0  1.31532  0.61   
  4    0    3    0.2202     0.2415     -0.0    1.31222  0.02   
  4    1    0    4.2592     4.7427     -0.0    1.31096  0.31   
  3    2    2    12.7894    15.5376    -0.0    1.30647  1.82   
  4    1    1    0.5158     0.6934     0.0     1.30282  0.07   
  2    0    8    1.2287     1.9847     -0.0    1.29594  0.08   
  0    3    1    1.5978     2.4600     0.0     1.28256  0.11   
  4    1    2    1.0439     1.5501     -180.0  1.27929  0.14   
  3    1    6    15.9431    22.0979    0.0     1.27104  2.03   
  3    2    3    2.0031     2.6563     0.0     1.26763  0.25   
  1    0    9    1.9931     2.6231     180.0   1.26715  0.13   
  4    0    4    13.0177    14.3003    0.0     1.25810  0.79   
  1    3    1    10.0726    9.6666     -180.0  1.24989  1.20   
  3    0    7    0.5413     0.4787     180.0   1.24319  0.03   
  4    1    3    5.1353     4.5193     -0.0    1.24275  0.60   
  1    2    7    0.0014     0.0012     180.0   1.23427  0.00   
  0    1    9    0.1946     0.1606     -180.0  1.23341  0.01   
  2    2    6    1.4708     1.2166     -180.0  1.23258  0.17   
  1    3    2    17.0048    14.5639    180.0   1.22907  1.89   
  2    1    8    7.5617     6.4936     -0.0    1.22890  0.84   
  0    3    3    11.1329    10.4368    -0.0    1.22513  0.61   
  3    2    4    2.7846     3.3516     -180.0  1.21864  0.30   
  1    1    9    0.1221     0.1976     180.0   1.20427  0.01   
  4    0    5    1.7751     3.0556     -180.0  1.19745  0.09   
  1    3    3    0.4421     0.7780     180.0   1.19656  0.04   
  4    1    4    8.3031     14.6396    180.0   1.19649  0.83   
  3    1    7    0.0609     0.1450     -180.0  1.18364  0.01   
  2    0    9    2.9378     6.1886     -0.0    1.17902  0.14   
  0    0    10   6.6430     10.6437    -180.0  1.17111  0.15   
  2    3    0    15.0169    23.8915    180.0   1.17089  0.69   
  0    2    8    5.5038     7.8437     180.0   1.16754  0.25   
  2    3    1    0.0895     0.1167     -180.0  1.16508  0.01   
  3    2    5    3.0920     3.7509     -0.0    1.16327  0.28   
  1    3    4    2.5189     2.1965     0.0     1.15510  0.22   
  2    2    7    12.3812    9.9450     -180.0  1.15240  1.06   
  3    0    8    4.7597     3.6157     -180.0  1.14980  0.20   
  2    3    2    0.5888     0.4372     -180.0  1.14816  0.05   
  1    0    10   2.6113     1.9112     -180.0  1.14608  0.11   
  4    1    5    5.4266     3.9767     -0.0    1.14396  0.45   
  1    2    8    1.7782     1.3135     0.0     1.14274  0.15   
  4    0    6    0.4882     0.4442     180.0   1.13401  0.02   
  4    2    0    36.5721    38.4718    0.0     1.13078  1.46   
  0    3    5    4.7237     5.1234     -0.0    1.13017  0.19   
  2    1    9    0.0402     0.0493     -180.0  1.12786  0.00   
  4    2    1    0.3232     0.4497     -180.0  1.12554  0.03   
  2    3    3    0.5601     0.9228     -180.0  1.12152  0.04   
  4    2    2    1.0811     1.4304     -0.0    1.11026  0.08   
  5    0    1    0.0040     0.0052     -180.0  1.10962  0.00   
  1    3    5    0.5331     0.6224     0.0     1.10763  0.04   
  3    2    6    14.7378    15.0260    180.0   1.10486  1.07   
  3    1    8    6.1397     5.4780     -0.0    1.10221  0.44   
  1    1    10   3.5869     2.7135     0.0     1.09892  0.25   
  5    0    2    5.2301     3.3091     -180.0  1.09497  0.18   
  4    1    6    0.0435     0.0231     180.0   1.08827  0.00   
  2    3    4    6.2352     3.2697     0.0     1.08717  0.42   
  4    2    3    0.3141     0.1637     180.0   1.08613  0.02   
  2    0    10   0.8298     0.4372     -180.0  1.07964  0.03   
  2    2    8    2.5543     1.3454     180.0   1.07684  0.17   
  5    0    3    0.0787     0.0397     -0.0    1.07180  0.00   
  4    0    7    11.2735    5.6063     180.0   1.07064  0.36   
  5    1    1    25.3758    11.9467    180.0   1.06666  1.60   
  3    0    9    10.3456    4.8199     0.0     1.06579  0.33   
  1    2    9    3.9230     1.7782     -0.0    1.06015  0.24   
  1    3    6    39.0663    18.2662    0.0     1.05685  2.37   
  3    3    1    0.5596     0.2686     -180.0  1.05546  0.03   
  4    2    4    19.9146    9.6941     -180.0  1.05484  1.20   
  5    1    2    24.3826    12.2562    -180.0  1.05363  1.46   
  2    3    5    1.4060     0.9170     -180.0  1.04731  0.08   
  3    2    7    0.4637     0.3245     -0.0    1.04600  0.03   
  1    0    11   3.9245     2.7876     -180.0  1.04573  0.11   
  3    3    2    3.6884     3.1124     -0.0    1.04283  0.21   
  5    0    4    7.7128     6.9904     180.0   1.04170  0.22   
  2    1    10   25.9374    26.3506    -180.0  1.03995  1.48   
  5    1    3    0.1452     0.2302     180.0   1.03294  0.01   
  4    1    7    0.2486     0.4143     0.0     1.03189  0.01   
  3    1    9    0.0459     0.0848     180.0   1.02755  0.00   
  0    1    11   0.6292     1.1597     180.0   1.02653  0.02   
  3    3    3    0.0887     0.1529     -180.0  1.02275  0.00   
  0    3    7    0.2070     0.3477     0.0     1.02174  0.01   
  4    2    5    1.3384     2.0714     0.0     1.01831  0.07   
  1    1    11   0.2007     0.2677     -180.0  1.00954  0.01   
  4    0    8    3.1812     4.2117     180.0   1.00924  0.08   
  2    2    9    3.4139     4.1952     180.0   1.00691  0.17   
  5    0    5    0.1052     0.1271     0.0     1.00648  0.00   
  5    1    4    1.0006     1.1798     -0.0    1.00591  0.05   
  1    3    7    0.5217     0.5893     0.0     1.00499  0.03   
  2    3    6    5.9561     6.4192     180.0   1.00408  0.29   
  0    2    10   7.5606     7.2153     0.0     1.00197  0.19   
  3    3    4    1.5897     1.0788     -180.0  0.99650  0.08   
  2    0    11   0.0557     0.0339     -0.0    0.99453  0.00   
  3    0    10   10.2878    5.2947     -180.0  0.99069  0.24   
  3    2    8    5.0738     2.4510     0.0     0.98853  0.24   
  1    2    10   2.8018     1.2956     0.0     0.98616  0.13   
  4    2    6    0.6358     0.3011     -0.0    0.97844  0.03   
  4    1    8    9.2079     4.5283     0.0     0.97659  0.41   
  0    0    12   21.7184    10.8554    -180.0  0.97592  0.24   
  5    1    5    1.7229     0.9059     0.0     0.97409  0.08   
  5    0    6    3.6338     2.3999     180.0   0.96792  0.08   
  0    4    0    61.3598    40.8458    -0.0    0.96774  0.66   
  3    3    5    0.0016     0.0012     180.0   0.96553  0.00   
  2    1    11   0.1227     0.1007     0.0     0.96325  0.01   
  5    2    1    0.0041     0.0035     0.0     0.96264  0.00   
  1    0    12   6.5607     5.9328     -0.0    0.96130  0.14   
  3    1    10   0.0459     0.0448     -0.0    0.95975  0.00   
  2    3    7    0.0455     0.0454     180.0   0.95929  0.00   
  0    4    2    1.6564     1.9889     -0.0    0.95479  0.03   
  1    3    8    0.0008     0.0010     -0.0    0.95369  0.00   
  5    2    2    1.7880     2.2432     0.0     0.95303  0.07   
  4    0    9    0.9209     1.1780     180.0   0.95099  0.02   
  1    4    1    0.0932     0.1190     0.0     0.95033  0.00   
  4    3    0    1.8365     2.1794     180.0   0.94671  0.04   
  4    3    1    0.3017     0.3186     -180.0  0.94363  0.01   
  2    2    10   0.2896     0.2964     0.0     0.94287  0.01   
  1    4    2    0.1616     0.1540     180.0   0.94108  0.01   
  5    1    6    7.5922     6.7042     -0.0    0.93901  0.29   
  5    2    3    0.0319     0.0269     180.0   0.93763  0.00   
  4    2    7    4.6100     3.8004     -0.0    0.93685  0.17   
  4    3    2    0.9181     0.7123     0.0     0.93457  0.03   
  3    2    9    4.3056     3.2674     -180.0  0.93360  0.16   
  1    1    12   2.9201     2.1863     180.0   0.93296  0.11   
  3    3    6    13.9666    10.1548    -180.0  0.93134  0.51   
  6    0    0    0.0942     0.0664     -0.0    0.92886  0.00   
  5    0    7    0.0361     0.0253     0.0     0.92761  0.00   
  1    4    3    0.9995     0.7019     0.0     0.92625  0.04   
  6    0    1    0.1782     0.1254     -0.0    0.92595  0.00   
  3    0    11   11.2768    8.1509     0.0     0.92371  0.20   
  4    1    9    0.0066     0.0048     0.0     0.92353  0.00   
  2    0    12   0.0943     0.0730     180.0   0.92107  0.00   
  4    3    3    2.5823     2.0768     180.0   0.92004  0.09   
  1    2    11   2.3491     1.8897     0.0     0.92003  0.08   
  0    4    4    11.1437    9.4138     -180.0  0.91885  0.19   
  6    0    2    4.0069     3.6173     -0.0    0.91739  0.07   
  5    2    4    5.2214     4.7388     -0.0    0.91728  0.18   
  0    3    9    0.0773     0.0738     0.0     0.91623  0.00   
  2    3    8    2.8641     2.9841     180.0   0.91438  0.10   
  2    4    0    0.0346     0.0364     180.0   0.91418  0.00   
  2    4    1    0.0526     0.0619     180.0   0.91141  0.00   
  1    4    4    3.6670     5.0213     -0.0    0.90661  0.12   
  1    3    9    0.0613     0.0908     -0.0    0.90409  0.00   
  6    0    3    0.0002     0.0003     0.0     0.90363  0.00   
  2    4    2    0.3628     0.5527     180.0   0.90324  0.01   
  6    1    0    4.2062     6.4124     180.0   0.90322  0.07   
  5    1    7    0.0761     0.1206     0.0     0.90207  0.00   
  4    3    4    4.0814     6.7274     -0.0    0.90079  0.13   
  6    1    1    0.2170     0.3601     -180.0  0.90055  0.01   
  3    1    11   0.0059     0.0103     -180.0  0.89848  0.00   
  4    0    10   2.2844     3.9995     0.0     0.89649  0.04   
  2    1    12   8.6880     15.1524    180.0   0.89605  0.27   
  3    3    7    0.0387     0.0666     0.0     0.89527  0.00   
  4    2    8    1.6704     2.8551     -0.0    0.89489  0.05   
  5    2    5    0.0536     0.0862     -180.0  0.89296  0.00   
  6    1    2    0.0310     0.0493     -180.0  0.89267  0.00   
  2    4    3    0.0005     0.0008     -0.0    0.89010  0.00   
  1    0    13   0.4412     0.6099     -180.0  0.88931  0.01   
  5    0    8    0.0061     0.0079     180.0   0.88682  0.00   
  6    0    4    2.8921     3.6116     -0.0    0.88537  0.04   
  2    2    11   0.0185     0.0230     180.0   0.88458  0.00   
  1    4    5    0.5588     0.6985     -0.0    0.88311  0.02   
  3    2    10   2.8182     3.5892     0.0     0.88188  0.08   
  6    1    3    1.9891     2.6555     -180.0  0.87998  0.06   
  4    3    5    1.2804     1.8275     180.0   0.87772  0.04   
  0    1    13   0.3375     0.4859     180.0   0.87741  0.00   
  4    1    10   0.2487     0.3745     0.0     0.87337  0.01   
  2    4    4    0.2964     0.4416     180.0   0.87263  0.01   
  0    2    12   5.0964     7.3588     0.0     0.87141  0.07   
  2    3    9    0.0163     0.0226     0.0     0.87039  0.00   
  0    4    6    0.0826     0.0952     -0.0    0.86702  0.00   
  1    1    13   0.9748     1.1020     -180.0  0.86673  0.03   
  5    2    6    1.5422     1.6269     -0.0    0.86571  0.04   
  5    1    8    3.8227     3.6863     180.0   0.86443  0.10   
  3    0    12   4.6966     4.3805     -0.0    0.86396  0.06   
  6    0    5    1.1413     1.0254     180.0   0.86344  0.02   
  6    1    4    1.9383     1.6967     0.0     0.86308  0.05   
  1    2    12   5.3752     4.0218     180.0   0.86095  0.14   
  3    3    8    4.0617     2.5174     180.0   0.85843  0.11   
  2    0    13   2.3269     1.3124     -180.0  0.85717  0.03   
  1    3    10   2.2602     1.2469     -180.0  0.85688  0.06   
  1    4    6    9.6915     5.2835     -0.0    0.85672  0.25   
  3    4    1    0.8784     0.4531     -180.0  0.85597  0.02   
  4    2    9    1.8513     0.7986     -0.0    0.85353  0.05   
  4    3    6    0.0277     0.0106     -0.0    0.85180  0.00   
  2    4    5    3.7196     1.4050     0.0     0.85161  0.10   
  3    4    2    14.9173    4.8402     180.0   0.84920  0.38   
  5    0    9    0.1697     0.0480     -180.0  0.84652  0.00   
  4    0    11   0.0019     0.0005     0.0     0.84595  0.00   
  3    1    12   0.0083     0.0021     -0.0    0.84321  0.00   
  6    1    5    10.2198    2.5719     -180.0  0.84273  0.25   
  5    3    1    22.1697    5.4899     -0.0    0.84132  0.54   
  6    0    6    9.7415     2.4405     -180.0  0.83873  0.12   
  3    4    3    3.2769     0.8275     -180.0  0.83825  0.08   
  6    2    0    0.1752     0.0450     180.0   0.83742  0.00   
  2    1    13   0.8418     0.2194     -0.0    0.83690  0.02   
  0    0    14   1.1605     0.3060     -0.0    0.83650  0.01   
  5    2    7    0.0651     0.0172     -180.0  0.83650  0.00   
  6    2    1    0.3090     0.0850     180.0   0.83529  0.01   
  5    3    2    20.1466    5.6322     0.0     0.83488  0.48   
  3    2    11   18.7073    5.5255     -180.0  0.83364  0.44   
  2    2    12   0.1517     0.0495     -0.0    0.83170  0.00   
  6    2    2    6.4359     2.4521     180.0   0.82899  0.15   
  1    4    7    0.0009     0.0004     -0.0    0.82839  0.00   
  2    3    10   30.0393    12.1091    0.0     0.82802  0.69   
  2    4    6    0.9323     0.3790     0.0     0.82788  0.02   
  1    0    14   2.3479     0.9902     -0.0    0.82724  0.03   
  5    1    9    0.1565     0.0670     -0.0    0.82698  0.00   
  4    1    11   0.6461     0.2850     -0.0    0.82644  0.01   
  5    3    3    0.2159     0.1058     -0.0    0.82447  0.00   
  4    3    7    0.3787     0.1904     -180.0  0.82394  0.01   
  3    4    4    2.0450     1.0441     0.0     0.82361  0.05   
  3    3    9    0.0705     0.0390     -0.0    0.82172  0.00   
  0    3    11   0.9463     0.5329     -0.0    0.82120  0.01   
  6    1    6    1.5543     0.9152     180.0   0.81971  0.03   
  6    2    3    0.0004     0.0002     -180.0  0.81879  0.00   
  4    2    10   4.4390     2.7112     -180.0  0.81346  0.09   
  1    3    11   0.2049     0.1230     0.0     0.81243  0.00   
  6    0    7    1.2615     0.7523     -180.0  0.81209  0.01   
  3    0    13   2.2147     1.2709     -0.0    0.81058  0.02   
  5    3    4    0.9461     0.5422     180.0   0.81053  0.02   
  1    1    14   0.2016     0.1098     180.0   0.80897  0.00   
  1    2    13   0.7846     0.4134     0.0     0.80809  0.02   
  5    0    10   0.0827     0.0424     180.0   0.80739  0.00   
  0    4    8    4.7872     2.4434     -0.0    0.80729  0.05   
  5    2    8    0.0109     0.0053     -0.0    0.80622  0.00   
  3    4    5    2.4284     1.1685     180.0   0.80587  0.05   
  6    2    4    5.2496     2.4483     180.0   0.80513  0.11   
  2    4    7    7.4666     3.0980     0.0     0.80223  0.15   
  2    0    14   3.0042     1.2018     0.0     0.80118  0.03   
  4    0    12   9.6465     3.6554     0.0     0.79934  0.10   
  1    4    8    1.0903     0.4092     -180.0  0.79895  0.02   
  4    3    8    5.8755     2.0809     -180.0  0.79495  0.11   
  4    4    0    33.8629    11.9846    180.0   0.79483  0.33   
  6    1    7    0.5025     0.1778     180.0   0.79479  0.01   
  7    0    1    2.1770     0.7688     -0.0    0.79433  0.02   
  5    3    5    1.1805     0.4163     -180.0  0.79360  0.02   
  3    1    13   0.1463     0.0516     -180.0  0.79337  0.00   
  4    4    1    0.3972     0.1401     0.0     0.79300  0.01   
  5    1    10   9.6225     3.4349     180.0   0.79038  0.18   
  3    2    12   8.2291     2.9695     180.0   0.78893  0.16   
  7    0    2    24.6069    8.8809     0.0     0.78891  0.23   
  6    2    5    1.9207     0.6951     -0.0    0.78854  0.04   
  2    3    11   0.1273     0.0463     -180.0  0.78770  0.00   
  4    4    2    1.2241     0.4456     180.0   0.78760  0.02   
  3    3    10   0.0563     0.0206     180.0   0.78579  0.00   
  3    4    6    12.8143    4.6809     -0.0    0.78567  0.24   
  2    1    14   4.7818     1.7355     0.0     0.78456  0.09   
  6    0    8    8.5310     3.0883     180.0   0.78430  0.08   
  2    2    13   2.4748     0.8896     0.0     0.78375  0.05   
  4    1    12   0.3566     0.1261     -0.0    0.78282  0.01   
  7    0    3    0.4885     0.1594     -0.0    0.78011  0.00   
  4    4    3    0.1639     0.0510     -0.0    0.77885  0.00   
  7    1    1    2.5193     0.7620     -0.0    0.77812  0.04   
  5    2    9    0.1177     0.0325     0.0     0.77558  0.00   
  2    4    8    1.5236     0.4191     -0.0    0.77540  0.03   
  4    2    11   0.0013     0.0004     -180.0  0.77514  0.00   
  5    3    6    11.5097    3.0808     180.0   0.77429  0.20   
  1    0    15   0.0652     0.0171     180.0   0.77319  0.00   
  7    1    2    0.2308     0.0606     -180.0  0.77302  0.00   
  0    5    1    1.9838     0.5195     -180.0  0.77251  0.02   
  1    3    12   3.8075     1.0047     -0.0    0.77088  0.07   
  5    0    11   0.5016     0.1349     180.0   0.76988  0.00   
  6    2    6    6.1019     1.6544     0.0     0.76958  0.10   
  1    4    9    2.0129     0.5539     180.0   0.76910  0.03   
  6    1    8    3.4341     0.9595     180.0   0.76868  0.06   
  7    0    4    0.1045     0.0297     -0.0    0.76827  0.00   
  0    2    14   0.7164     0.2074     180.0   0.76786  0.01   
  4    4    4    10.0042    3.0199     0.0     0.76706  0.17   
  4    3    9    0.0066     0.0022     -180.0  0.76554  0.00   
  0    1    15   0.7766     0.2629     -0.0    0.76533  0.01   
  1    5    1    5.9689     2.0413     0.0     0.76519  0.10   
  7    1    3    0.2602     0.0922     -0.0    0.76473  0.00   
  3    4    7    0.2600     0.1011     180.0   0.76365  0.00   
  3    0    14   2.5186     1.0638     -0.0    0.76275  0.02   
  1    2    14   1.2943     0.6712     180.0   0.76067  0.02   
  1    5    2    5.7327     3.0755     -0.0    0.76034  0.09   
  0    5    3    3.7391     2.2040     180.0   0.75940  0.03   
  1    1    15   2.0757     1.3733     180.0   0.75821  0.03   
  4    0    13   0.2828     0.2167     0.0     0.75650  0.00   
  6    0    9    0.0485     0.0385     180.0   0.75601  0.00   
  5    1    11   0.5667     0.4773     0.0     0.75509  0.01   
  6    3    0    3.3002     2.9467     -0.0    0.75385  0.03   
  7    0    5    0.3872     0.3463     -0.0    0.75381  0.00   
  7    1    4    0.1362     0.1228     -180.0  0.75357  0.00   
  5    3    7    0.0608     0.0554     -180.0  0.75318  0.00   
  4    4    5    0.7001     0.6453     -180.0  0.75267  0.01   
  1    5    3    0.1776     0.1643     -0.0    0.75245  0.00   
  6    3    1    0.1786     0.1655     0.0     0.75229  0.00   
  2    0    15   1.0561     0.9822     180.0   0.75179  0.01   
  3    3    11   0.0051     0.0047     0.0     0.75109  0.00   
  2    3    12   7.6536     6.9631     -0.0    0.74967  0.12   
  6    2    7    0.5725     0.5100     0.0     0.74885  0.01   
  3    1    14   0.4932     0.4327     -180.0  0.74836  0.01   
  2    4    9    1.5055     1.3069     -0.0    0.74803  0.02   
  6    3    2    0.0264     0.0226     0.0     0.74768  0.00   
  3    2    13   1.0054     0.8615     180.0   0.74766  0.02   
  0    4    10   2.7943     2.2477     -180.0  0.74600  0.02   
  2    5    0    6.2864     5.0453     -0.0    0.74594  0.05   
  5    2    10   0.0370     0.0287     -0.0    0.74516  0.00   
  2    5    1    0.0326     0.0246     0.0     0.74443  0.00   
  4    1    13   0.2651     0.1844     -0.0    0.74245  0.00   
  6    1    9    0.0416     0.0284     0.0     0.74199  0.00   
  1    5    4    0.6851     0.4638     -180.0  0.74181  0.01   
  3    4    8    1.1972     0.7635     -180.0  0.74040  0.02   
  2    2    14   1.2846     0.8147     -180.0  0.74027  0.02   
  6    3    3    1.9319     1.2203     0.0     0.74018  0.03   
  2    5    2    0.1475     0.0923     0.0     0.73996  0.00   
  7    1    5    0.1738     0.1085     180.0   0.73991  0.00   
  1    4    10   0.6609     0.4036     -180.0  0.73940  0.01   
  4    2    12   4.1654     2.4780     -180.0  0.73881  0.06   
  0    3    13   0.3782     0.2233     -0.0    0.73864  0.00   
  2    1    15   0.0354     0.0203     -180.0  0.73800  0.00   
  7    0    6    3.9703     2.1940     -180.0  0.73720  0.03   
  4    3    10   0.3256     0.1721     -180.0  0.73623  0.00   
  4    4    6    0.1784     0.0938     180.0   0.73613  0.00   
  0    5    5    2.1594     1.0819     180.0   0.73508  0.02   
  7    2    1    1.0508     0.5212     180.0   0.73485  0.01   
  5    0    12   1.1485     0.5545     180.0   0.73426  0.01   
  2    5    3    0.4314     0.1949     0.0     0.73268  0.01   
  1    3    13   1.1411     0.5064     0.0     0.73224  0.02   
  0    0    16   0.3434     0.1506     180.0   0.73194  0.00   
  5    3    8    4.0190     1.6940     -0.0    0.73085  0.06   
  7    2    2    14.4318    6.0203     -180.0  0.73055  0.20   
  6    3    4    1.9015     0.7797     -180.0  0.73004  0.03   
  5    4    1    0.0027     0.0011     -180.0  0.72933  0.00   
  1    5    5    0.3336     0.1314     -180.0  0.72877  0.00   
  6    0    10   1.5925     0.6092     -0.0    0.72775  0.01   
  6    2    8    5.6021     2.0935     -0.0    0.72689  0.08   
  1    0    16   9.0188     3.2717     -180.0  0.72571  0.06   
  5    4    2    1.9525     0.6988     -180.0  0.72513  0.03   
  7    1    6    1.9131     0.6713     -180.0  0.72418  0.03   
  7    2    3    0.3115     0.1081     180.0   0.72355  0.00   
  2    5    4    2.0111     0.6905     -180.0  0.72285  0.03   
  5    1    12   6.8017     2.3055     0.0     0.72139  0.09   
  2    4    10   0.2727     0.0923     -180.0  0.72062  0.00   
  3    0    15   0.0361     0.0123     -180.0  0.71976  0.00   
  7    0    7    0.6201     0.2127     -0.0    0.71891  0.00   
  5    4    3    0.0242     0.0084     -0.0    0.71828  0.00   
  1    2    15   0.0333     0.0116     -0.0    0.71802  0.00   
  4    4    7    3.3900     1.1839     180.0   0.71792  0.04   
  3    3    12   0.0028     0.0010     180.0   0.71790  0.00   
  6    3    5    3.3587     1.1819     0.0     0.71760  0.04   
  4    0    14   0.6395     0.2275     180.0   0.71718  0.00   
  3    4    9    2.8004     1.0179     0.0     0.71646  0.04   
  5    2    11   0.2421     0.0914     -0.0    0.71537  0.00   
  6    1    10   4.8094     1.8272     0.0     0.71522  0.06   
  7    2    4    0.0506     0.0201     180.0   0.71407  0.00   
  2    3    13   0.2524     0.1008     180.0   0.71399  0.00   
  1    5    6    9.5502     3.8574     -180.0  0.71372  0.12   
  3    5    1    0.1379     0.0567     0.0     0.71329  0.00   
  1    1    16   6.6605     2.7411     0.0     0.71328  0.08   
  2    5    5    0.4270     0.1937     0.0     0.71076  0.01   
  1    4    11   1.2792     0.5887     -180.0  0.71027  0.02   
  3    2    14   1.5428     0.7211     180.0   0.70963  0.02   
  3    5    2    1.3986     0.6573     180.0   0.70936  0.02   
  5    4    4    3.1229     1.4762     180.0   0.70900  0.04   
  2    0    16   0.7850     0.3746     -0.0    0.70793  0.00   
  5    3    9    0.0645     0.0308     180.0   0.70780  0.00   
  3    1    15   0.2110     0.1007     180.0   0.70763  0.00   
  4    3    11   0.2744     0.1310     180.0   0.70746  0.00   
  7    1    7    0.2737     0.1302     180.0   0.70683  0.00   
  4    1    14   2.0588     0.9556     -0.0    0.70518  0.02   
  4    2    13   0.3206     0.1469     -180.0  0.70459  0.00   
  6    2    9    0.0575     0.0261     -0.0    0.70419  0.00   
  6    3    6    0.9495     0.4206     -0.0    0.70322  0.01   
  3    5    3    0.0734     0.0323     0.0     0.70294  0.00   
  0    5    7    0.1684     0.0734     -180.0  0.70261  0.00   
  7    2    5    0.5410     0.2347     180.0   0.70242  0.01   
  2    2    15   1.5926     0.6659     -0.0    0.70078  0.02   
  5    0    13   0.0469     0.0196     180.0   0.70063  0.00   
  6    0    11   0.0200     0.0083     180.0   0.69992  0.00   
  7    0    8    1.6447     0.6719     -0.0    0.69942  0.01   
  4    4    8    2.2022     0.8894     180.0   0.69851  0.03   
  5    4    5    0.0671     0.0268     0.0     0.69759  0.00   
  1    5    7    0.3125     0.1244     -180.0  0.69709  0.00   
  2    5    6    3.4146     1.3556     -0.0    0.69679  0.04   
  8    0    0    1.6467     0.6528     0.0     0.69665  0.00   
  1    3    14   0.1276     0.0504     -0.0    0.69641  0.00   
  2    1    16   1.5039     0.5945     0.0     0.69638  0.02   
  8    0    1    0.2092     0.0817     -180.0  0.69542  0.00   
  3    5    4    0.5956     0.2278     0.0     0.69424  0.01   
  2    4    11   0.0190     0.0072     -0.0    0.69357  0.00   
  3    4    10   3.0888     1.1181     -180.0  0.69227  0.03   
  8    0    2    0.0054     0.0019     180.0   0.69177  0.00   
  5    1    13   1.6061     0.5208     0.0     0.68943  0.02   
  7    2    6    4.6819     1.4873     0.0     0.68892  0.05   
  6    1    11   0.4058     0.1281     -180.0  0.68875  0.00   
  7    1    8    4.4353     1.3743     180.0   0.68827  0.05   
  6    3    7    0.2730     0.0817     -0.0    0.68730  0.00   
  0    4    12   7.6938     2.2924     -180.0  0.68717  0.04   
  5    2    12   1.2884     0.3759     -0.0    0.68651  0.01   
  3    3    13   0.0816     0.0237     0.0     0.68638  0.00   
  8    0    3    0.0452     0.0129     180.0   0.68581  0.00   
  8    1    0    4.3170     1.2282     180.0   0.68563  0.02   
  0    2    16   0.3680     0.1021     -0.0    0.68462  0.00   
  8    1    1    0.3594     0.0994     -0.0    0.68446  0.00   
  5    3    10   5.7118     1.5785     -0.0    0.68444  0.06   
  5    4    6    1.8372     0.5068     180.0   0.68436  0.02   
  1    0    17   0.0062     0.0017     0.0     0.68368  0.00   
  3    5    5    0.0009     0.0003     -0.0    0.68351  0.00   
  1    4    12   4.7606     1.2529     -0.0    0.68201  0.05   
  2    5    7    0.0369     0.0096     -0.0    0.68129  0.00   
  6    2    10   1.5937     0.4129     180.0   0.68118  0.02   
  4    0    15   1.1088     0.2868     0.0     0.68110  0.01   
  3    0    16   8.5444     2.2057     -180.0  0.68099  0.04   
  8    1    2    1.6860     0.4351     0.0     0.68098  0.02   
  2    3    14   3.1100     0.7975     -180.0  0.68065  0.03   
  4    3    12   0.2311     0.0579     180.0   0.67952  0.00   
  1    2    16   8.8450     2.2178     0.0     0.67951  0.09   
  1    5    8    0.0009     0.0002     180.0   0.67928  0.00   
  7    0    9    1.8897     0.4702     -180.0  0.67913  0.01   
  4    4    9    1.0164     0.2488     180.0   0.67830  0.01   
  0    1    17   5.0075     1.2240     0.0     0.67823  0.03   
  8    0    4    1.3511     0.3271     -180.0  0.67773  0.01   
  4    5    0    1.9319     0.4602     0.0     0.67674  0.01   
  7    3    1    1.4758     0.3501     180.0   0.67643  0.02   
  4    5    1    0.2859     0.0673     0.0     0.67561  0.00   
  8    1    3    0.1748     0.0411     0.0     0.67530  0.00   
  3    2    15   0.0355     0.0083     0.0     0.67462  0.00   
  7    2    7    0.6124     0.1442     180.0   0.67392  0.01   
  1    1    17   1.2594     0.2989     180.0   0.67326  0.01   
  7    3    2    0.1170     0.0279     0.0     0.67307  0.00   
  6    0    12   0.4651     0.1113     -0.0    0.67283  0.00   
  4    2    14   0.6401     0.1542     -0.0    0.67249  0.01   
  4    5    2    0.6207     0.1504     -180.0  0.67226  0.01   
  3    5    6    8.5174     2.1444     0.0     0.67106  0.08   
  4    1    15   0.4080     0.1038     180.0   0.67079  0.00   
  3    1    16   3.9898     1.0188     180.0   0.67069  0.04   
  6    3    8    1.6924     0.4409     -0.0    0.67020  0.02   
  6    4    0    0.0537     0.0140     0.0     0.67013  0.00   
  5    4    7    0.0200     0.0053     0.0     0.66966  0.00   
  5    0    14   0.0992     0.0272     180.0   0.66905  0.00   
  6    4    1    0.0964     0.0265     -0.0    0.66903  0.00   
  7    1    9    0.0011     0.0003     -0.0    0.66891  0.00   
  2    0    17   0.3612     0.1005     -180.0  0.66875  0.00   
  3    4    11   6.0228     1.7213     0.0     0.66818  0.06   
  0    3    15   0.4187     0.1208     180.0   0.66798  0.00   
  8    0    5    2.2075     0.6439     0.0     0.66774  0.01   
  7    3    3    0.1443     0.0424     180.0   0.66758  0.00   
  8    1    4    12.6550    3.7186     -0.0    0.66757  0.12   
  2    4    12   0.0516     0.0154     180.0   0.66718  0.00   
  4    5    3    1.4446     0.4386     -0.0    0.66679  0.01   
  6    4    2    2.4284     0.7639     -0.0    0.66578  0.02   
  0    5    9    0.0489     0.0156     -180.0  0.66534  0.00   
  2    2    16   0.7881     0.2539     180.0   0.66485  0.01   
  2    5    8    1.9476     0.6302     -0.0    0.66463  0.02   
  1    3    15   1.9243     0.6311     -0.0    0.66323  0.02   
  6    1    12   3.4031     1.1157     0.0     0.66289  0.03   
  5    3    11   0.6856     0.2193     -180.0  0.66114  0.01   
  1    5    9    0.0608     0.0192     180.0   0.66065  0.00   
  6    4    3    0.0002     0.0001     0.0     0.66047  0.00   
  7    3    4    0.1821     0.0564     0.0     0.66012  0.00   
  4    5    4    4.7368     1.4207     180.0   0.65935  0.04   
  5    1    14   2.6848     0.8023     -0.0    0.65928  0.02   
  2    1    17   0.7704     0.2270     -180.0  0.65899  0.01   
  5    2    13   0.0454     0.0133     -0.0    0.65880  0.00   
  7    0    10   4.1634     1.1896     0.0     0.65842  0.02   
  6    2    11   0.0198     0.0056     -0.0    0.65820  0.00   
  8    1    5    0.5684     0.1586     180.0   0.65802  0.01   
  7    2    8    1.6560     0.4555     180.0   0.65779  0.02   
  4    4    10   3.0952     0.8446     0.0     0.65766  0.03   
  3    5    7    0.0532     0.0141     -180.0  0.65718  0.00   
  3    3    14   0.7829     0.1989     0.0     0.65661  0.01   
  8    0    6    0.4744     0.1163     -0.0    0.65611  0.00   
  8    2    0    1.8913     0.4425     180.0   0.65548  0.01   
  1    4    13   0.5784     0.1288     -180.0  0.65481  0.01   
  8    2    1    0.2553     0.0554     0.0     0.65446  0.00   
  5    4    8    0.0080     0.0017     180.0   0.65382  0.00   
  6    4    4    3.8293     0.7627     -0.0    0.65324  0.03   
  4    3    13   0.4429     0.0847     180.0   0.65261  0.00   
  6    3    9    0.0695     0.0130     -180.0  0.65229  0.00   
  8    2    2    0.0073     0.0013     -0.0    0.65141  0.00   
  7    3    5    0.2860     0.0499     -0.0    0.65088  0.00   
  0    0    18   11.3012    1.9476     180.0   0.65061  0.02   
  4    5    5    2.2816     0.3859     -0.0    0.65014  0.02   
  2    3    15   0.0563     0.0093     0.0     0.64958  0.00   
  7    1    10   1.8310     0.2997     180.0   0.64910  0.02   
  4    0    16   0.0663     0.0106     -0.0    0.64797  0.00   
  2    5    9    0.0302     0.0048     -180.0  0.64715  0.00   
  8    1    6    0.0084     0.0013     -180.0  0.64688  0.00   
  6    0    13   0.0001     0.0000     0.0     0.64667  0.00   
  8    2    3    0.0554     0.0088     -0.0    0.64643  0.00   
  1    0    18   8.2879     1.3091     -180.0  0.64623  0.04   
  3    0    17   0.0187     0.0030     -180.0  0.64591  0.00   
  0    6    0    36.9399    5.8472     180.0   0.64516  0.08   
  1    2    17   0.0072     0.0011     -180.0  0.64465  0.00   
  3    4    12   5.8227     0.9251     -0.0    0.64449  0.05   
  6    4    5    1.3610     0.2165     180.0   0.64428  0.01   
  8    0    7    7.2835     1.1688     -0.0    0.64312  0.03   
  4    2    15   1.2058     0.1944     -180.0  0.64248  0.01   
  3    2    16   9.2672     1.4952     0.0     0.64239  0.08   
  3    5    8    3.2900     0.5316     -0.0    0.64219  0.03   
  2    4    13   1.7090     0.2771     -180.0  0.64166  0.01   
  1    5    10   1.6225     0.2633     0.0     0.64154  0.01   
  0    6    2    1.7515     0.2847     180.0   0.64128  0.01   
  7    2    9    1.9554     0.3187     0.0     0.64083  0.02   
  7    3    6    1.8847     0.3085     0.0     0.64009  0.02   
  1    6    1    0.1040     0.0170     -180.0  0.63992  0.00   
  8    2    4    1.3513     0.2218     0.0     0.63965  0.01   
  5    0    15   0.0658     0.0108     -0.0    0.63947  0.00   
  4    5    6    0.0136     0.0022     180.0   0.63940  0.00   
  4    1    16   0.1468     0.0242     -0.0    0.63908  0.00   
  5    3    12   6.3905     1.0594     -180.0  0.63817  0.05   
  6    1    13   1.4262     0.2371     180.0   0.63784  0.01   
  7    0    11   7.9511     1.3251     -180.0  0.63760  0.03   
  1    1    18   0.9413     0.1572     -0.0    0.63741  0.01   
  5    4    9    0.0605     0.0101     -180.0  0.63715  0.00   
  3    1    17   0.0721     0.0121     180.0   0.63710  0.00   
  1    6    2    0.1315     0.0220     -0.0    0.63708  0.00   
  4    4    11   0.0007     0.0001     0.0     0.63691  0.00   
  6    2    12   0.4395     0.0754     180.0   0.63552  0.00   
  5    5    1    6.6785     1.1593     180.0   0.63493  0.05   
  8    1    7    0.2675     0.0469     -180.0  0.63442  0.00   
  6    3    10   4.7290     0.8397     -180.0  0.63388  0.04   
  6    4    6    2.8984     0.5154     -180.0  0.63381  0.02   
  2    0    18   0.4015     0.0718     -180.0  0.63357  0.00   
  0    4    14   0.3554     0.0646     -0.0    0.63285  0.00   
  1    3    16   6.8779     1.2596     -180.0  0.63253  0.05   
  1    6    3    0.5472     0.1005     -180.0  0.63242  0.00   
  5    2    14   0.1003     0.0185     -0.0    0.63234  0.00   
  5    5    2    6.4382     1.1894     -180.0  0.63215  0.05   
  2    2    17   0.3684     0.0681     0.0     0.63209  0.00   
  8    2    5    2.3182     0.4365     -180.0  0.63123  0.02   
  5    1    15   2.0004     0.3788     -0.0    0.63092  0.02   
  0    6    4    7.0231     1.3476     0.0     0.63005  0.03   
  2    5    10   13.2174    2.5571     -180.0  0.62915  0.10   
  7    1    11   0.0138     0.0027     -0.0    0.62912  0.00   
  8    0    8    0.9033     0.1749     0.0     0.62905  0.00   
  1    4    14   1.0792     0.2091     -0.0    0.62881  0.01   
  3    3    15   0.2388     0.0463     -0.0    0.62858  0.00   
  2    6    0    0.0269     0.0052     0.0     0.62854  0.00   
  7    3    7    0.3089     0.0598     -0.0    0.62802  0.00   
  2    6    1    0.0459     0.0089     -0.0    0.62763  0.00   
  5    5    3    0.1156     0.0223     180.0   0.62759  0.00   
  4    5    7    0.2086     0.0402     0.0     0.62736  0.00   
  4    3    14   2.2931     0.4391     180.0   0.62686  0.02   
  3    5    9    0.0433     0.0082     180.0   0.62638  0.00   
  0    5    11   0.5954     0.1125     180.0   0.62614  0.00   
  1    6    4    3.8103     0.7188     180.0   0.62606  0.03   
  2    1    18   5.8815     1.0869     180.0   0.62526  0.04   
  2    6    2    0.4322     0.0791     -0.0    0.62495  0.00   
  7    2    10   4.6756     0.8064     -180.0  0.62334  0.03   
  1    5    11   0.1583     0.0260     -180.0  0.62223  0.00   
  6    4    7    0.9752     0.1589     -180.0  0.62208  0.01   
  6    0    14   10.9695    1.7450     -180.0  0.62159  0.04   
  3    4    13   1.7037     0.2684     -0.0    0.62140  0.01   
  8    2    6    0.5008     0.0788     180.0   0.62138  0.00   
  5    5    4    0.7276     0.1145     -0.0    0.62138  0.01   
  8    1    8    8.0653     1.2394     -180.0  0.62090  0.06   
  2    3    16   1.8006     0.2732     -180.0  0.62065  0.01   
  2    6    3    0.0007     0.0001     180.0   0.62054  0.00   
  5    4    10   0.0611     0.0090     180.0   0.61996  0.00   
  9    0    1    0.0003     0.0000     180.0   0.61838  0.00   
  1    6    5    0.7443     0.1000     180.0   0.61816  0.01   
  4    0    17   0.5218     0.0683     -0.0    0.61753  0.00   
  2    4    14   1.9701     0.2538     0.0     0.61714  0.01   
  7    0    12   2.7002     0.3450     -180.0  0.61692  0.01   
  0    2    18   10.4113    1.3202     -0.0    0.61670  0.04   
  4    4    12   6.1717     0.7719     0.0     0.61629  0.04   
  9    0    2    4.4988     0.5546     0.0     0.61581  0.02   
  5    3    13   1.9462     0.2393     -180.0  0.61572  0.01   
  6    3    11   0.4845     0.0589     0.0     0.61523  0.00   
  7    3    8    5.2401     0.6316     -0.0    0.61489  0.04   
  2    6    4    0.5283     0.0632     -0.0    0.61453  0.00   
  4    2    16   0.0602     0.0072     180.0   0.61445  0.00   
  4    5    8    3.6891     0.4394     0.0     0.61427  0.03   
  8    0    9    2.4306     0.2890     -0.0    0.61417  0.01   
  3    0    18   1.8371     0.2180     180.0   0.61405  0.01   
  7    4    1    1.3692     0.1624     -0.0    0.61399  0.01   
  6    1    14   1.7639     0.2084     -180.0  0.61373  0.01   
  5    5    5    0.7448     0.0879     0.0     0.61365  0.01   
  6    2    13   0.0001     0.0000     -180.0  0.61335  0.00   
  8    3    0    4.8157     0.5644     -0.0    0.61301  0.02   
  1    2    18   7.5749     0.8875     0.0     0.61296  0.05   
  3    2    17   0.0171     0.0020     0.0     0.61269  0.00   
  1    0    19   0.0018     0.0002     -0.0    0.61264  0.00   
  0    6    6    0.1167     0.0136     180.0   0.61257  0.00   
  8    3    1    0.3918     0.0457     180.0   0.61217  0.00   
  5    0    16   3.5598     0.4142     0.0     0.61182  0.01   
  9    0    3    1.9698     0.2290     180.0   0.61159  0.01   
  7    4    2    16.1370    1.8754     0.0     0.61147  0.11   
  2    5    11   0.0842     0.0098     0.0     0.61091  0.00   
  9    1    1    3.9238     0.4555     -0.0    0.61064  0.03   
  8    2    7    6.8254     0.7923     180.0   0.61031  0.05   
  3    5    10   0.0374     0.0043     -0.0    0.61002  0.00   
  4    1    17   3.2355     0.3757     -180.0  0.60982  0.02   
  8    3    2    1.7219     0.2000     -180.0  0.60968  0.01   
  6    4    8    5.6135     0.6522     180.0   0.60932  0.04   
  7    1    12   0.8755     0.1017     0.0     0.60923  0.01   
  1    6    6    6.5062     0.7564     180.0   0.60890  0.04   
  0    1    19   5.6293     0.6546     0.0     0.60870  0.02   
  3    6    1    0.5577     0.0649     0.0     0.60863  0.00   
  9    1    2    5.1792     0.6028     0.0     0.60816  0.03   
  0    3    17   4.8288     0.5625     -180.0  0.60770  0.02   
  7    4    3    0.2888     0.0337     -0.0    0.60735  0.00   
  5    2    15   0.0629     0.0073     180.0   0.60719  0.00   
  2    6    5    1.7250     0.2011     -180.0  0.60706  0.01   
  8    1    9    0.2155     0.0251     0.0     0.60658  0.00   
  3    1    18   0.5168     0.0603     -180.0  0.60646  0.00   
  3    6    2    5.9354     0.6929     -0.0    0.60618  0.04   
  9    0    4    0.7321     0.0855     -0.0    0.60584  0.00   
_reflns_number_total  664
_reflns_limit_h_min  0
_reflns_limit_h_max  9
_reflns_limit_k_min  0
_reflns_limit_k_max  6
_reflns_limit_l_min  0
_reflns_limit_l_max  19
_reflns_d_resolution_low    3.197
_reflns_d_resolution_high   0.606

# POWDER DATA TABLE
_pd_meas_number_of_points  3261

loop_
   _pd_meas_time_of_flight
   _pd_meas_intensity_total
   _pd_calc_intensity_total
   _pd_proc_intensity_bkg_calc
   _pd_proc_ls_weight
  426.47003  0            0            0           0         
  426.98179  0            0            0           0         
  427.49417  0            0            0           0         
  428.00716  0            0            0           0         
  428.52076  0            0            0           0         
  429.03498  0            0            0           0         
  429.54982  0            0            0           0         
  430.06528  0            0            0           0         
  430.58135  0            0            0           0         
  431.09804  0            0            0           0         
  431.61536  0            0            0           0         
  432.13329  0            0            0           0         
  432.65185  0            0            0           0         
  433.17103  0            0            0           0         
  433.69083  0            0            0           0         
  434.21125  0            0            0           0         
  434.73230  0            0            0           0         
  435.25398  0            0            0           0         
  435.77628  0            0            0           0         
  436.29921  0            0            0           0         
  436.82276  0            0            0           0         
  437.34694  0            0            0           0         
  437.87176  0            0            0           0         
  438.39720  0            0            0           0         
  438.92327  0            0            0           0         
  439.44997  0            0            0           0         
  439.97731  0            0            0           0         
  440.50528  0            0            0           0         
  441.03388  0            0            0           0         
  441.56312  0            0            0           0         
  442.09299  0            0            0           0         
  442.62350  0            0            0           0         
  443.15464  0            0            0           0         
  443.68642  0            0            0           0         
  444.21884  0            0            0           0         
  444.75190  0            0            0           0         
  445.28560  0            0            0           0         
  445.81994  0            0            0           0         
  446.35492  0            0            0           0         
  446.89054  0            0            0           0         
  447.42680  0            0            0           0         
  447.96371  0            0            0           0         
  448.50126  0            0            0           0         
  449.03946  0            0            0           0         
  449.57830  0            0            0           0         
  450.11779  0            0            0           0         
  450.65793  0            0            0           0         
  451.19872  0            0            0           0         
  451.74015  0            0            0           0         
  452.28223  0            0            0           0         
  452.82497  0            0            0           0         
  453.36835  0            0            0           0         
  453.91239  0            0            0           0         
  454.45708  0            0            0           0         
  455.00243  0            0            0           0         
  455.54843  0            0            0           0         
  456.09508  0            0            0           0         
  456.64239  0            0            0           0         
  457.19036  0            0            0           0         
  457.73898  0            0            0           0         
  458.28826  0            0            0           0         
  458.83820  0            0            0           0         
  459.38881  0            0            0           0         
  459.94007  0            0            0           0         
  460.49199  0            0            0           0         
  461.04458  0            0            0           0         
  461.59783  0            0            0           0         
  462.15174  0            0            0           0         
  462.70632  0            0            0           0         
  463.26156  0            0            0           0         
  463.81747  0            0            0           0         
  464.37405  0            0            0           0         
  464.93129  0            0            0           0         
  465.48921  0            0            0           0         
  466.04779  0            0            0           0         
  466.60704  0            0            0           0         
  467.16697  0            0            0           0         
  467.72756  0            0            0           0         
  468.28883  0            0            0           0         
  468.85077  0            0            0           0         
  469.41339  0            0            0           0         
  469.97668  0            0            0           0         
  470.54065  0            0            0           0         
  471.10529  0            0            0           0         
  471.67062  0            0            0           0         
  472.23662  0            0            0           0         
  472.80330  0            0            0           0         
  473.37065  0            0            0           0         
  473.93870  0            0            0           0         
  474.50742  0            0            0           0         
  475.07682  0            0            0           0         
  475.64691  0            0            0           0         
  476.21768  0            0            0           0         
  476.78914  0            0            0           0         
  477.36128  0            0            0           0         
  477.93411  0            0            0           0         
  478.50763  0            0            0           0         
  479.08183  0            0            0           0         
  479.65672  0            0            0           0         
  480.23231  0            0            0           0         
  480.80858  0            0            0           0         
  481.38555  0            0            0           0         
  481.96321  0            0            0           0         
  482.54156  0            0            0           0         
  483.12060  0            0            0           0         
  483.70034  0            0            0           0         
  484.28078  0            0            0           0         
  484.86191  0            0            0           0         
  485.44374  0            0            0           0         
  486.02627  0            0            0           0         
  486.60950  0            0            0           0         
  487.19342  0            0            0           0         
  487.77805  0            0            0           0         
  488.36338  0            0            0           0         
  488.94941  0            0            0           0         
  489.53615  0            0            0           0         
  490.12359  0            0            0           0         
  490.71173  0            0            0           0         
  491.30058  0            0            0           0         
  491.89014  0            0            0           0         
  492.48040  0            0            0           0         
  493.07137  0            0            0           0         
  493.66305  0            0            0           0         
  494.25544  0            0            0           0         
  494.84854  0            0            0           0         
  495.44236  0            0            0           0         
  496.03688  0            0            0           0         
  496.63212  0            0            0           0         
  497.22808  0            0            0           0         
  497.82475  0            0            0           0         
  498.42213  0            0            0           0         
  499.02023  0            0            0           0         
  499.61905  0            0            0           0         
  500.21859  0            0            0           0         
  500.81885  0            0            0           0         
  501.41983  0            0            0           0         
  502.02153  0            0            0           0         
  502.62395  0            0            0           0         
  503.22709  0            0            0           0         
  503.83096  0            0            0           0         
  504.43555  0            0            0           0         
  505.04087  0            0            0           0         
  505.64691  0            0            0           0         
  506.25369  0            0            0           0         
  506.86119  0            0            0           0         
  507.46942  0            0            0           0         
  508.07837  0            0            0           0         
  508.68806  0            0            0           0         
  509.29848  0            0            0           0         
  509.90964  0            0            0           0         
  510.52152  0            0            0           0         
  511.13415  0            0            0           0         
  511.74750  0            0            0           0         
  512.36159  0            0            0           0         
  512.97642  0            0            0           0         
  513.59199  0            0            0           0         
  514.20830  0            0            0           0         
  514.82534  0            0            0           0         
  515.44313  0            0            0           0         
  516.06165  0            0            0           0         
  516.68092  0            0            0           0         
  517.30093  0            0            0           0         
  517.92169  0            0            0           0         
  518.54319  0            0            0           0         
  519.16544  0            0            0           0         
  519.78843  0            0            0           0         
  520.41217  0            0            0           0         
  521.03666  0            0            0           0         
  521.66190  0            0            0           0         
  522.28789  0            0            0           0         
  522.91463  0            0            0           0         
  523.54213  0            0            0           0         
  524.17037  0            0            0           0         
  524.79937  0            0            0           0         
  525.42913  0            0            0           0         
  526.05964  0            0            0           0         
  526.69090  0            0            0           0         
  527.32293  0            0            0           0         
  527.95571  0            0            0           0         
  528.58925  0            0            0           0         
  529.22355  0            0            0           0         
  529.85862  0            0            0           0         
  530.49444  0            0            0           0         
  531.13103  0            0            0           0         
  531.76838  0            0            0           0         
  532.40650  0            0            0           0         
  533.04538  0            0            0           0         
  533.68503  0            0            0           0         
  534.32545  0            0            0           0         
  534.96664  0            0            0           0         
  535.60859  0            0            0           0         
  536.25132  0            0            0           0         
  536.89481  0            0            0           0         
  537.53908  0            0            0           0         
  538.18412  0            0            0           0         
  538.82994  0            0            0           0         
  539.47653  0            0            0           0         
  540.12390  0            0            0           0         
  540.77204  0            0            0           0         
  541.42096  0            0            0           0         
  542.07066  0            0            0           0         
  542.72114  0            0            0           0         
  543.37240  0            0            0           0         
  544.02444  0            0            0           0         
  544.67727  0            0            0           0         
  545.33088  0            0            0           0         
  545.98527  0            0            0           0         
  546.64044  0            0            0           0         
  547.29641  0            0            0           0         
  547.95316  0            0            0           0         
  548.61070  0            0            0           0         
  549.26903  0            0            0           0         
  549.92814  0            0            0           0         
  550.58805  0            0            0           0         
  551.24875  0            0            0           0         
  551.91025  0            0            0           0         
  552.57253  0            0            0           0         
  553.23561  0            0            0           0         
  553.89949  0            0            0           0         
  554.56417  0            0            0           0         
  555.22964  0            0            0           0         
  555.89591  0            0            0           0         
  556.56298  0            0            0           0         
  557.23085  0            0            0           0         
  557.89952  0            0            0           0         
  558.56900  0            0            0           0         
  559.23927  0            0            0           0         
  559.91035  0            0            0           0         
  560.58224  0            0            0           0         
  561.25494  0            0            0           0         
  561.92844  0            0            0           0         
  562.60275  0            0            0           0         
  563.27786  0            0            0           0         
  563.95379  0            0            0           0         
  564.63053  0            0            0           0         
  565.30808  0            0            0           0         
  565.98645  0            0            0           0         
  566.66563  0            0            0           0         
  567.34562  0            0            0           0         
  568.02643  0            0            0           0         
  568.70805  0            0            0           0         
  569.39050  0            0            0           0         
  570.07376  0            0            0           0         
  570.75785  0            0            0           0         
  571.44275  0            0            0           0         
  572.12848  0            0            0           0         
  572.81502  0            0            0           0         
  573.50240  0            0            0           0         
  574.19059  0            0            0           0         
  574.87962  0            0            0           0         
  575.56947  0            0            0           0         
  576.26015  0            0            0           0         
  576.95165  0            0            0           0         
  577.64399  0            0            0           0         
  578.33716  0            0            0           0         
  579.03116  0            0            0           0         
  579.72599  0            0            0           0         
  580.42165  0            0            0           0         
  581.11815  0            0            0           0         
  581.81549  0            0            0           0         
  582.51366  0            0            0           0         
  583.21268  0            0            0           0         
  583.91253  0            0            0           0         
  584.61321  0            0            0           0         
  585.31475  0            0            0           0         
  586.01712  0            0            0           0         
  586.72033  0            0            0           0         
  587.42439  0            0            0           0         
  588.12930  0            0            0           0         
  588.83505  0            0            0           0         
  589.54164  0            0            0           0         
  590.24909  0            0            0           0         
  590.95738  0            0            0           0         
  591.66652  0            0            0           0         
  592.37652  0            0            0           0         
  593.08736  0            0            0           0         
  593.79906  0            0            0           0         
  594.51162  0            0            0           0         
  595.22502  0            0            0           0         
  595.93929  0            0            0           0         
  596.65441  0            0            0           0         
  597.37039  0            0            0           0         
  598.08723  0            0            0           0         
  598.80493  0            0            0           0         
  599.52349  0            0            0           0         
  600.24291  0            0            0           0         
  600.96320  0            0            0           0         
  601.68435  0            0            0           0         
  602.40636  0            0            0           0         
  603.12925  0            0            0           0         
  603.85300  0            0            0           0         
  604.57761  0            0            0           0         
  605.30310  0            0            0           0         
  606.02946  0            0            0           0         
  606.75669  0            0            0           0         
  607.48479  0            0            0           0         
  608.21377  0            0            0           0         
  608.94362  0            0            0           0         
  609.67434  0            0            0           0         
  610.40595  0            0            0           0         
  611.13843  0            0            0           0         
  611.87179  0            0            0           0         
  612.60603  0            0            0           0         
  613.34115  0            0            0           0         
  614.07716  0            0            0           0         
  614.81404  0            0            0           0         
  615.55181  0            0            0           0         
  616.29047  0            0            0           0         
  617.03001  0            0            0           0         
  617.77044  0            0            0           0         
  618.51176  0            0            0           0         
  619.25397  0            0            0           0         
  619.99707  0            0            0           0         
  620.74106  0            0            0           0         
  621.48594  0            0            0           0         
  622.23172  0            0            0           0         
  622.97839  0            0            0           0         
  623.72596  0            0            0           0         
  624.47443  0            0            0           0         
  625.22379  0            0            0           0         
  625.97405  0            0            0           0         
  626.72522  0            0            0           0         
  627.47728  0            0            0           0         
  628.23025  0            0            0           0         
  628.98412  0            0            0           0         
  629.73889  0            0            0           0         
  630.49457  0            0            0           0         
  631.25116  0            0            0           0         
  632.00866  0            0            0           0         
  632.76706  0            0            0           0         
  633.52638  0            0            0           0         
  634.28660  0            0            0           0         
  635.04774  0            0            0           0         
  635.80979  0            0            0           0         
  636.57276  0            0            0           0         
  637.33664  0            0            0           0         
  638.10144  0            0            0           0         
  638.86715  0            0            0           0         
  639.63379  0            0            0           0         
  640.40134  0            0            0           0         
  641.16982  0            0            0           0         
  641.93922  0            0            0           0         
  642.70954  0            0            0           0         
  643.48078  0            0            0           0         
  644.25295  0            0            0           0         
  645.02605  0            0            0           0         
  645.80008  0            0            0           0         
  646.57503  0            0            0           0         
  647.35091  0            0            0           0         
  648.12773  0            0            0           0         
  648.90548  0            0            0           0         
  649.68416  0            0            0           0         
  650.46377  0            0            0           0         
  651.24432  0            0            0           0         
  652.02581  0            0            0           0         
  652.80823  0            0            0           0         
  653.59160  0            0            0           0         
  654.37590  0            0            0           0         
  655.16115  0            0            0           0         
  655.94733  0            0            0           0         
  656.73447  0            0            0           0         
  657.52254  0            0            0           0         
  658.31156  0            0            0           0         
  659.10153  0            0            0           0         
  659.89244  0            0            0           0         
  660.68431  0            0            0           0         
  661.47712  0            0            0           0         
  662.27089  0            0            0           0         
  663.06561  0            0            0           0         
  663.86128  0            0            0           0         
  664.65791  0            0            0           0         
  665.45549  0            0            0           0         
  666.25403  0            0            0           0         
  667.05353  0            0            0           0         
  667.85399  0            0            0           0         
  668.65541  0            0            0           0         
  669.45779  0            0            0           0         
  670.26113  0            0            0           0         
  671.06544  0            0            0           0         
  671.87071  0            0            0           0         
  672.67695  0            0            0           0         
  673.48416  0            0            0           0         
  674.29233  0            0            0           0         
  675.10148  0            0            0           0         
  675.91159  0            0            0           0         
  676.72268  0            0            0           0         
  677.53474  0            0            0           0         
  678.34778  0            0            0           0         
  679.16179  0            0            0           0         
  679.97677  0            0            0           0         
  680.79274  0            0            0           0         
  681.60969  0            0            0           0         
  682.42761  0            0            0           0         
  683.24652  0            0            0           0         
  684.06641  0            0            0           0         
  684.88728  0            0            0           0         
  685.70914  0            0            0           0         
  686.53198  0            0            0           0         
  687.35582  0            0            0           0         
  688.18064  0            0            0           0         
  689.00645  0            0            0           0         
  689.83325  0            0            0           0         
  690.66104  0            0            0           0         
  691.48983  0            0            0           0         
  692.31961  0            0            0           0         
  693.15039  0            0            0           0         
  693.98216  0            0            0           0         
  694.81493  0            0            0           0         
  695.64870  0            0            0           0         
  696.48348  0            0            0           0         
  697.31925  0            0            0           0         
  698.15603  0            0            0           0         
  698.99381  0            0            0           0         
  699.83259  0            0            0           0         
  700.67239  0            0            0           0         
  701.51319  0            0            0           0         
  702.35500  0            0            0           0         
  703.19781  0            0            0           0         
  704.04165  0            0            0           0         
  704.88649  0            0            0           0         
  705.73235  0            0            0           0         
  706.57922  0            0            0           0         
  707.42711  0            0            0           0         
  708.27601  0            0            0           0         
  709.12594  0            0            0           0         
  709.97688  0            0            0           0         
  710.82885  0            0            0           0         
  711.68184  0            0            0           0         
  712.53585  0            0            0           0         
  713.39088  0            0            0           0         
  714.24695  0            0            0           0         
  715.10404  0            0            0           0         
  715.96215  0            0            0           0         
  716.82130  0            0            0           0         
  717.68148  0            0            0           0         
  718.54269  0            0            0           0         
  719.40494  0            0            0           0         
  720.26822  0            0            0           0         
  721.13253  0            0            0           0         
  721.99788  0            0            0           0         
  722.86427  0            0            0           0         
  723.73170  0            0            0           0         
  724.60018  0            0            0           0         
  725.46969  0            0            0           0         
  726.34025  0            0            0           0         
  727.21185  0            0            0           0         
  728.08450  0            0            0           0         
  728.95819  0            0            0           0         
  729.83293  0            0            0           0         
  730.70873  0            0            0           0         
  731.58557  0            0            0           0         
  732.46347  0            0            0           0         
  733.34241  0            0            0           0         
  734.22242  0            0            0           0         
  735.10348  0            0            0           0         
  735.98560  0            0            0           0         
  736.86877  0            0            0           0         
  737.75301  0            0            0           0         
  738.63830  0            0            0           0         
  739.52466  0            0            0           0         
  740.41209  0            0            0           0         
  741.30057  0            0            0           0         
  742.19013  0            0            0           0         
  743.08075  0            0            0           0         
  743.97244  0            0            0           0         
  744.86520  0            0            0           0         
  745.75903  0            0            0           0         
  746.65393  0            0            0           0         
  747.54991  0            0            0           0         
  748.44697  0            0            0           0         
  749.34509  0            0            0           0         
  750.24430  0            0            0           0         
  751.14459  0            0            0           0         
  752.04595  0            0            0           0         
  752.94840  0            0            0           0         
  753.85193  0            0            0           0         
  754.75655  0            0            0           0         
  755.66225  0            0            0           0         
  756.56904  0            0            0           0         
  757.47691  0            0            0           0         
  758.38588  0            0            0           0         
  759.29593  0            0            0           0         
  760.20708  0            0            0           0         
  761.11932  0            0            0           0         
  762.03266  0            0            0           0         
  762.94709  0            0            0           0         
  763.86262  0            0            0           0         
  764.77925  0            0            0           0         
  765.69698  0            0            0           0         
  766.61581  0            0            0           0         
  767.53574  0            0            0           0         
  768.45678  0            0            0           0         
  769.37892  0            0            0           0         
  770.30216  0            0            0           0         
  771.22652  0            0            0           0         
  772.15198  0            0            0           0         
  773.07856  0            0            0           0         
  774.00625  0            0            0           0         
  774.93505  0            0            0           0         
  775.86496  0            0            0           0         
  776.79599  0            0            0           0         
  777.72814  0            0            0           0         
  778.66141  0            0            0           0         
  779.59579  0            0            0           0         
  780.53130  0            0            0           0         
  781.46793  0            0            0           0         
  782.40569  0            0            0           0         
  783.34456  0            0            0           0         
  784.28457  0            0            0           0         
  785.22571  0            0            0           0         
  786.16797  0            0            0           0         
  787.11136  0            0            0           0         
  788.05589  0            0            0           0         
  789.00155  0            0            0           0         
  789.94834  0            0            0           0         
  790.89627  0            0            0           0         
  791.84534  0            0            0           0         
  792.79555  0            0            0           0         
  793.74690  0            0            0           0         
  794.69939  0            0            0           0         
  795.65302  0            0            0           0         
  796.60779  0            0            0           0         
  797.56372  0            0            0           0         
  798.52078  0            0            0           0         
  799.47900  0            0            0           0         
  800.43837  0            0            0           0         
  801.39889  0            0            0           0         
  802.36056  0            0            0           0         
  803.32338  0            0            0           0         
  804.28737  0            0            0           0         
  805.25250  0            0            0           0         
  806.21880  0            0            0           0         
  807.18625  0            0            0           0         
  808.15487  0            0            0           0         
  809.12465  0            0            0           0         
  810.09559  0            0            0           0         
  811.06770  0            0            0           0         
  812.04097  0            0            0           0         
  813.01541  0            0            0           0         
  813.99102  0            0            0           0         
  814.96781  0            0            0           0         
  815.94576  0            0            0           0         
  816.92489  0            0            0           0         
  817.90519  0            0            0           0         
  818.88667  0            0            0           0         
  819.86932  0            0            0           0         
  820.85316  0            0            0           0         
  821.83818  0            0            0           0         
  822.82437  0            0            0           0         
  823.81176  0            0            0           0         
  824.80032  0            0            0           0         
  825.79007  0            0            0           0         
  826.78101  0            0            0           0         
  827.77314  0            0            0           0         
  828.76646  0            0            0           0         
  829.76098  0            0            0           0         
  830.75668  0            0            0           0         
  831.75358  0            0            0           0         
  832.75168  0            0            0           0         
  833.75097  0            0            0           0         
  834.75147  0            0            0           0         
  835.75316  0            0            0           0         
  836.75606  0            0            0           0         
  837.76016  0            0            0           0         
  838.76546  0            0            0           0         
  839.77197  0            0            0           0         
  840.77969  0            0            0           0         
  841.78862  0            0            0           0         
  842.79876  0            0            0           0         
  843.81011  0            0            0           0         
  844.82267  0            0            0           0         
  845.83645  0            0            0           0         
  846.85145  0            0            0           0         
  847.86766  0            0            0           0         
  848.88509  0            0            0           0         
  849.90375  0            0            0           0         
  850.92362  0            0            0           0         
  851.94473  0            0            0           0         
  852.96705  0            0            0           0         
  853.99060  0            0            0           0         
  855.01538  0            0            0           0         
  856.04139  0            0            0           0         
  857.06864  0            0            0           0         
  858.09711  0            0            0           0         
  859.12682  0            0            0           0         
  860.15776  0            0            0           0         
  861.18994  0            0            0           0         
  862.22336  0            0            0           0         
  863.25802  0            0            0           0         
  864.29393  0            0            0           0         
  865.33107  0            0            0           0         
  866.36946  0            0            0           0         
  867.40910  0            0            0           0         
  868.44998  0            0            0           0         
  869.49211  0            0            0           0         
  870.53549  0            0            0           0         
  871.58013  0            0            0           0         
  872.62602  0            0            0           0         
  873.67316  0            0            0           0         
  874.72156  0            0            0           0         
  875.77122  0            0            0           0         
  876.82213  0            0            0           0         
  877.87431  0            0            0           0         
  878.92775  0            0            0           0         
  879.98246  0            0            0           0         
  881.03843  0            0            0           0         
  882.09567  0            0            0           0         
  883.15417  0            0            0           0         
  884.21395  0            0            0           0         
  885.27500  0            0            0           0         
  886.33732  0            0            0           0         
  887.40092  0            0            0           0         
  888.46579  0            0            0           0         
  889.53194  0            0            0           0         
  890.59937  0            0            0           0         
  891.66808  0            0            0           0         
  892.73808  0            0            0           0         
  893.80935  0            0            0           0         
  894.88192  0            0            0           0         
  895.95577  0            0            0           0         
  897.03090  0            0            0           0         
  898.10733  0            0            0           0         
  899.18505  0            0            0           0         
  900.26407  0            0            0           0         
  901.34438  0            0            0           0         
  902.42598  0            0            0           0         
  903.50888  0            0            0           0         
  904.59309  0            0            0           0         
  905.67859  0            0            0           0         
  906.76539  0            0            0           0         
  907.85350  0            0            0           0         
  908.94292  0            0            0           0         
  910.03364  0            0            0           0         
  911.12568  0            0            0           0         
  912.21902  0            0            0           0         
  913.31367  0            0            0           0         
  914.40964  0            0            0           0         
  915.50692  0            0            0           0         
  916.60552  0            0            0           0         
  917.70544  0            0            0           0         
  918.80668  0            0            0           0         
  919.90924  0            0            0           0         
  921.01312  0            0            0           0         
  922.11833  0            0            0           0         
  923.22486  0            0            0           0         
  924.33272  0            0            0           0         
  925.44191  0            0            0           0         
  926.55244  0            0            0           0         
  927.66429  0            0            0           0         
  928.77748  0            0            0           0         
  929.89200  0            0            0           0         
  931.00786  0            0            0           0         
  932.12507  0            0            0           0         
  933.24361  0            0            0           0         
  934.36349  0            0            0           0         
  935.48472  0            0            0           0         
  936.60729  0            0            0           0         
  937.73121  0            0            0           0         
  938.85648  0            0            0           0         
  939.98310  0            0            0           0         
  941.11107  0            0            0           0         
  942.24039  0            0            0           0         
  943.37107  0            0            0           0         
  944.50311  0            0            0           0         
  945.63651  0            0            0           0         
  946.77126  0            0            0           0         
  947.90738  0            0            0           0         
  949.04486  0            0            0           0         
  950.18370  0            0            0           0         
  951.32391  0            0            0           0         
  952.46549  0            0            0           0         
  953.60844  0            0            0           0         
  954.75277  0            0            0           0         
  955.89846  0            0            0           0         
  957.04553  0            0            0           0         
  958.19397  0            0            0           0         
  959.34380  0            0            0           0         
  960.49500  0            0            0           0         
  961.64759  0            0            0           0         
  962.80156  0            0            0           0         
  963.95691  0            0            0           0         
  965.11365  0            0            0           0         
  966.27178  0            0            0           0         
  967.43129  0            0            0           0         
  968.59220  0            0            0           0         
  969.75450  0            0            0           0         
  970.91820  0            0            0           0         
  972.08329  0            0            0           0         
  973.24978  0            0            0           0         
  974.41767  0            0            0           0         
  975.58697  0            0            0           0         
  976.75766  0            0            0           0         
  977.92976  0            0            0           0         
  979.10327  0            0            0           0         
  980.27818  0            0            0           0         
  981.45451  0            0            0           0         
  982.63224  0            0            0           0         
  983.81139  0            0            0           0         
  984.99196  0            0            0           0         
  986.17394  0            0            0           0         
  987.35734  0            0            0           0         
  988.54216  0            0            0           0         
  989.72840  0            0            0           0         
  990.91606  0            0            0           0         
  992.10515  0            0            0           0         
  993.29567  0            0            0           0         
  994.48762  0            0            0           0         
  995.68099  0            0            0           0         
  996.87580  0            0            0           0         
  998.07204  0            0            0           0         
  999.26972  0            0            0           0         
  1000.46883 0            0            0           0         
  1001.66939 0            0            0           0         
  1002.87138 0            0            0           0         
  1004.07482 0            0            0           0         
  1005.27970 0            0            0           0         
  1006.48602 0            0            0           0         
  1007.69380 0            0            0           0         
  1008.90302 0            0            0           0         
  1010.11370 0            0            0           0         
  1011.32582 0            0            0           0         
  1012.53940 0            0            0           0         
  1013.75444 0            0            0           0         
  1014.97094 0            0            0           0         
  1016.18889 0            0            0           0         
  1017.40831 0            0            0           0         
  1018.62919 0            0            0           0         
  1019.85154 0            0            0           0         
  1021.07535 0            0            0           0         
  1022.30063 0            0            0           0         
  1023.52738 0            0            0           0         
  1024.75561 0            0            0           0         
  1025.98530 0            0            0           0         
  1027.21648 0            0            0           0         
  1028.44913 0            0            0           0         
  1029.68326 0            0            0           0         
  1030.91887 0            0            0           0         
  1032.15596 0            0            0           0         
  1033.39454 0            0            0           0         
  1034.63460 0            0            0           0         
  1035.87615 0            0            0           0         
  1037.11919 0            0            0           0         
  1038.36373 0            0            0           0         
  1039.60975 0            0            0           0         
  1040.85728 0            0            0           0         
  1042.10629 0            0            0           0         
  1043.35681 0            0            0           0         
  1044.60883 0            0            0           0         
  1045.86235 0            0            0           0         
  1047.11738 0            0            0           0         
  1048.37391 0            0            0           0         
  1049.63195 0            0            0           0         
  1050.89150 0            0            0           0         
  1052.15256 0            0            0           0         
  1053.41513 0            0            0           0         
  1054.67922 0            0            0           0         
  1055.94482 0            0            0           0         
  1057.21195 0            0            0           0         
  1058.48059 0            0            0           0         
  1059.75076 0            0            0           0         
  1061.02245 0            0            0           0         
  1062.29567 0            0            0           0         
  1063.57041 0            0            0           0         
  1064.84669 0            0            0           0         
  1066.12449 0            0            0           0         
  1067.40383 0            0            0           0         
  1068.68471 0            0            0           0         
  1069.96712 0            0            0           0         
  1071.25107 0            0            0           0         
  1072.53656 0            0            0           0         
  1073.82359 0            0            0           0         
  1075.11217 0            0            0           0         
  1076.40230 0            0            0           0         
  1077.69397 0            0            0           0         
  1078.98719 0            0            0           0         
  1080.28197 0            0            0           0         
  1081.57830 0            0            0           0         
  1082.87618 0            0            0           0         
  1084.17562 0            0            0           0         
  1085.47662 0            0            0           0         
  1086.77918 0            0            0           0         
  1088.08331 0            0            0           0         
  1089.38900 0            0            0           0         
  1090.69625 0            0            0           0         
  1092.00508 0            0            0           0         
  1093.31548 0            0            0           0         
  1094.62744 0            0            0           0         
  1095.94099 0            0            0           0         
  1097.25611 0            0            0           0         
  1098.57280 0            0            0           0         
  1099.89108 0            0            0           0         
  1101.21094 0            0            0           0         
  1102.53238 0            0            0           0         
  1103.85541 0            0            0           0         
  1105.18003 0            0            0           0         
  1106.50623 0            0            0           0         
  1107.83403 0            0            0           0         
  1109.16342 0            0            0           0         
  1110.49441 0            0            0           0         
  1111.82699 0            0            0           0         
  1113.16117 0            0            0           0         
  1114.49696 0            0            0           0         
  1115.83434 0            0            0           0         
  1117.17333 0            0            0           0         
  1118.51393 0            0            0           0         
  1119.85614 0            0            0           0         
  1121.19995 0            0            0           0         
  1122.54538 0            0            0           0         
  1123.89243 0            0            0           0         
  1125.24109 0            0            0           0         
  1126.59137 0            0            0           0         
  1127.94327 0            0            0           0         
  1129.29679 0            0            0           0         
  1130.65193 0            0            0           0         
  1132.00870 0            0            0           0         
  1133.36710 0            0            0           0         
  1134.72713 0            0            0           0         
  1136.08880 0            0            0           0         
  1137.45209 0            0            0           0         
  1138.81702 0            0            0           0         
  1140.18359 0            0            0           0         
  1141.55180 0            0            0           0         
  1142.92166 0            0            0           0         
  1144.29315 0            0            0           0         
  1145.66629 0            0            0           0         
  1147.04108 0            0            0           0         
  1148.41752 0            0            0           0         
  1149.79561 0            0            0           0         
  1151.17535 0            0            0           0         
  1152.55675 0            0            0           0         
  1153.93981 0            0            0           0         
  1155.32453 0            0            0           0         
  1156.71091 0            0            0           0         
  1158.09895 0            0            0           0         
  1159.48866 0            0            0           0         
  1160.88003 0            0            0           0         
  1162.27308 0            0            0           0         
  1163.66779 0            0            0           0         
  1165.06419 0            0            0           0         
  1166.46225 0            0            0           0         
  1167.86200 0            0            0           0         
  1169.26342 0            0            0           0         
  1170.66652 0            0            0           0         
  1172.07131 0            0            0           0         
  1173.47779 0            0            0           0         
  1174.88595 0            0            0           0         
  1176.29580 0            0            0           0         
  1177.70735 0            0            0           0         
  1179.12058 0            0            0           0         
  1180.53552 0            0            0           0         
  1181.95215 0            0            0           0         
  1183.37048 0            0            0           0         
  1184.79052 0            0            0           0         
  1186.21225 0            0            0           0         
  1187.63570 0            0            0           0         
  1189.06085 0            0            0           0         
  1190.48771 0            0            0           0         
  1191.91628 0            0            0           0         
  1193.34657 0            0            0           0         
  1194.77858 0            0            0           0         
  1196.21230 0            0            0           0         
  1197.64774 0            0            0           0         
  1199.08491 0            0            0           0         
  1200.52380 0            0            0           0         
  1201.96442 0            0            0           0         
  1203.40677 0            0            0           0         
  1204.85084 0            0            0           0         
  1206.29665 0            0            0           0         
  1207.74420 0            0            0           0         
  1209.19348 0            0            0           0         
  1210.64450 0            0            0           0         
  1212.09726 0            0            0           0         
  1213.55177 0            0            0           0         
  1215.00802 0            0            0           0         
  1216.46602 0            0            0           0         
  1217.92576 0            0            0           0         
  1219.38726 0            0            0           0         
  1220.85052 0            0            0           0         
  1222.31553 0            0            0           0         
  1223.78229 0            0            0           0         
  1225.25082 0            0            0           0         
  1226.72111 0            0            0           0         
  1228.19316 0            0            0           0         
  1229.66699 0            0            0           0         
  1231.14257 208.2168908  0            0           0         
  1232.61993 1.2956828    0            0           0         
  1234.09907 0            0            0           0         
  1235.57997 0            0            0           0         
  1237.06266 145.1615592  0            0           0         
  1238.54712 0.9331775    0            0           0         
  1240.03337 0            0            0           0         
  1241.52140 0            0            0           0         
  1243.01121 110.9871177  0            0           0         
  1244.50281 0.7286681    0            0           0         
  1245.99620 99.2566075   0            0           0         
  1247.49139 94.9271799   0            0           0         
  1248.98837 180.1445283  0            0           0         
  1250.48714 1.1965725    0            0           0         
  1251.98771 81.9161643   0            0           0         
  1253.49009 0.5491395    0            0           0         
  1254.99426 75.0072814   0            0           0         
  1256.50024 213.7424086  0            0           0         
  1258.00803 1.3894256    0            0           0         
  1259.51763 0            0            0           0         
  1261.02904 0            0            0           0         
  1262.54226 41.3155978   0            0           0         
  1264.05730 33.0410245   0            0           0         
  1265.57416 0.1818912    0            0           0         
  1267.09284 40.5921182   0            0           0         
  1268.61334 32.6625445   0            0           0         
  1270.13566 0.1870771    0            0           0         
  1271.65981 0            0            0           0         
  1273.18579 0            0            0           0         
  1274.71360 0            0            0           0         
  1276.24325 0            0            0           0         
  1277.77473 6.213216     0            0           0         
  1279.30805 0.0397951    0            0           0         
  1280.84320 5.05925      0            0           0         
  1282.38020 0.0330824    0            0           0         
  1283.91905 0            0            0           0         
  1285.45974 3.9529923    0            0           0         
  1287.00228 0.0264309    0            0           0         
  1288.54667 3.4512988    0            0           0         
  1290.09291 6.5152617    0            0           0         
  1291.64101 9.2364755    0            0           0         
  1293.19097 5.8667001    0            0           0         
  1294.74279 0.0397597    0            0           0         
  1296.29647 0            0            0           0         
  1297.85201 7.5188832    0            0           0         
  1299.40942 2.4499978    0            0           0         
  1300.96870 2.3155075    0            0           0         
  1302.52985 0.0160099    0            0           0         
  1304.09287 4.2481932    0            0           0         
  1305.65777 4.1229868    0            0           0         
  1307.22455 5.9531459    0            0           0         
  1308.79321 5.7658232    0            0           0         
  1310.36375 1.8861734    0            0           0         
  1311.93617 0.0130467    0            0           0         
  1313.51048 1.7331526    0            0           0         
  1315.08668 5.0583367    0            0           0         
  1316.66478 1.669796     0            0           0         
  1318.24476 3.1887681    0            0           0         
  1319.82664 6.2056716    0            0           0         
  1321.41042 0.044226     0            0           0         
  1322.99610 2.9337416    0            0           0         
  1324.58369 0.0210592    0            0           0         
  1326.17317 2.7916842    0            0           0         
  1327.76457 2.7459017    0            0           0         
  1329.35787 1.3511655    0            0           0         
  1330.95309 5.2157692    0            0           0         
  1332.55022 2.5834881    0            0           0         
  1334.14927 2.5094825    0            0           0         
  1335.75024 1.2373654    0            0           0         
  1337.35312 3.5912607    0            0           0         
  1338.95794 2.3659657    0            0           0         
  1340.56467 1.1635504    0            0           0         
  1342.17334 4.5023019    0            0           0         
  1343.78393 2.2339851    0            0           0         
  1345.39646 3.2485468    0            0           0         
  1347.01093 2.131612     0            0           0         
  1348.62733 1.0454263    0            0           0         
  1350.24567 2.0187365    0            0           0         
  1351.86595 1.9764778    0            0           0         
  1353.48818 1.9264963    0            0           0         
  1355.11235 0.9453865    0            0           0         
  1356.73847 0.9138917    0            0           0         
  1358.36654 0.8899394    0            0           0         
  1359.99657 0.0064805    0            0           0         
  1361.62856 2.5137137    0            0           0         
  1363.26250 2.467874     0            0           0         
  1364.89840 3.2016376    0            0           0         
  1366.53626 2.352143     0            0           0         
  1368.17610 1.5320135    0            0           0         
  1369.81789 1.4900584    0            0           0         
  1371.46166 2.8999352    0            0           0         
  1373.10740 0.7272685    0            0           0         
  1374.75512 1.3854807    0            0           0         
  1376.40481 0.6853647    0            0           0         
  1378.05649 1.987114     0            0           0         
  1379.71014 0.6617009    0            0           0         
  1381.36578 0.6385029    0            0           0         
  1383.02341 3.1095496    0            0           0         
  1384.68302 1.8495558    0            0           0         
  1386.34463 2.4017995    0            0           0         
  1388.00823 2.3608777    0            0           0         
  1389.67383 0.5925037    0            0           0         
  1391.34142 0.5687146    0            0           0         
  1393.01102 3.884197     0            0           0         
  1394.68262 0.0293446    0            0           0         
  1396.35623 2.6755913    0            0           0         
  1398.03184 2.1243974    0            0           0         
  1399.70947 3.1194114    0            0           0         
  1401.38910 3.0760338    0            0           0         
  1403.07076 0.5237522    0            0           0         
  1404.75443 1.4814609    0            0           0         
  1406.44012 1.4657471    0            0           0         
  1408.12784 2.8750449    0            0           0         
  1409.81758 1.4319967    0            0           0         
  1411.50935 1.3995945    0            0           0         
  1413.20314 2.746767     0            0           0         
  1414.89897 2.7167218    0            0           0         
  1416.59684 1.3488942    0            0           0         
  1418.29674 0.4465519    0            0           0         
  1419.99869 0.8635639    0            0           0         
  1421.70267 1.7027639    0            0           0         
  1423.40870 0.84934      0            0           0         
  1425.11678 2.0682792    0            0           0         
  1426.82691 0.0159605    0            0           0         
  1428.53908 0.8025845    0            0           0         
  1430.25332 1.9860831    0            0           0         
  1431.96961 1.5785274    0            0           0         
  1433.68796 1.5550963    0            0           0         
  1435.40837 1.9160663    0            0           0         
  1437.13085 1.8948902    0            0           0         
  1438.85539 1.1286547    0            0           0         
  1440.58200 2.5760242    0            0           0         
  1442.31069 3.2808122    0            0           0         
  1444.04145 1.0993954    0            0           0         
  1445.77429 1.0695383    0            0           0         
  1447.50920 1.406564     0            0           0         
  1449.24620 1.0475087    0            0           0         
  1450.98528 1.7158955    0            0           0         
  1452.72645 0.688807     0            0           0         
  1454.46971 1.007013     0            0           0         
  1456.21506 2.3192852    0            0           0         
  1457.96250 0.9979914    0            0           0         
  1459.71204 0.6537916    0            0           0         
  1461.46368 1.9221844    0            0           0         
  1463.21743 0.9632501    0            0           0         
  1464.97328 1.5700677    0            0           0         
  1466.73123 1.8660901    0            0           0         
  1468.49129 2.4571364    0            0           0         
  1470.25347 2.1302272    0            0           0         
  1472.01776 2.3980937    0            0           0         
  1473.78417 1.1935459    0            0           0         
  1475.55269 2.0359585    0            0           0         
  1477.32334 1.4424698    0            0           0         
  1479.09612 0.573209     0            0           0         
  1480.87102 0.5574972    0            0           0         
  1482.64805 1.0925607    0            0           0         
  1484.42722 1.8813537    0            0           0         
  1486.20851 1.3298725    0            0           0         
  1487.99195 2.0779677    0            0           0         
  1489.77753 1.7935925    0            0           0         
  1491.56525 2.2576693    0            0           0         
  1493.35511 0.9964003    0            0           0         
  1495.14712 1.4469129    0            0           0         
  1496.94129 1.186113     0            0           0         
  1498.73760 0.6987819    0            0           0         
  1500.53607 1.1277967    0            0           0         
  1502.33670 0.6656693    0            0           0         
  1504.13949 1.4973537    0            0           0         
  1505.94445 1.4627828    0            0           0         
  1507.75157 1.420593     0            0           0         
  1509.56085 0.9876448    0            0           0         
  1511.37231 0.7650252    0            0           0         
  1513.18594 0.5563248    0            0           0         
  1515.00175 1.4258583    0            0           0         
  1516.81974 1.7324596    0            0           0         
  1518.63991 0.6806963    0            0           0         
  1520.46227 1.2978492    0            0           0         
  1522.28681 1.2632331    0            0           0         
  1524.11354 0.7693982    0            0           0         
  1525.94246 1.4794689    0            0           0         
  1527.77357 1.2988991    0            0           0         
  1529.60689 1.6765694    0            0           0         
  1531.44240 1.9011629    0            0           0         
  1533.28012 1.1934967    0            0           0         
  1535.12004 1.1528071    0            0           0         
  1536.96217 0.501749     0            0           0         
  1538.80651 1.4339317    0            0           0         
  1540.65307 0.9324345    0            0           0         
  1542.50183 1.1171411    0            0           0         
  1544.35282 1.503458     0            0           0         
  1546.20603 1.3441174    0            0           0         
  1548.06146 0.8939836    0            0           0         
  1549.91912 0.7573844    0            0           0         
  1551.77901 1.0789631    0            0           0         
  1553.64113 0.6037503    0            0           0         
  1555.50549 1.3754255    0            0           0         
  1557.37208 1.4592486    0            0           0         
  1559.24091 1.3763328    0            0           0         
  1561.11199 0.8202588    0            0           0         
  1562.98531 0.7005588    0            0           0         
  1564.86087 0.9464236    0            0           0         
  1566.73869 1.1538175    0            0           0         
  1568.61876 0.6147723    0            0           0         
  1570.50109 0.9815816    0            0           0         
  1572.38568 0.862147     0            0           0         
  1574.27253 0.9852272    0            0           0         
  1576.16164 0.6876195    0            0           0         
  1578.05302 0.9858204    0            0           0         
  1579.94667 0.8728305    0            0           0         
  1581.84259 0.7967361    0            0           0         
  1583.74079 0.9522789    0            0           0         
  1585.64126 0.9190195    0            0           0         
  1587.54402 0.9476896    0            0           0         
  1589.44905 0.9293253    0            0           0         
  1591.35638 0.8031042    0            0           0         
  1593.26599 1.1808882    0            0           0         
  1595.17789 0.9438418    0            0           0         
  1597.09209 0.7605331    0            0           0         
  1599.00859 1.1171474    0            0           0         
  1600.92738 1.0394632    0            0           0         
  1602.84848 1.0875698    0            0           0         
  1604.77189 0.8981092    0            0           0         
  1606.69760 0.940581     0            0           0         
  1608.62562 0.8858391    0            0           0         
  1610.55596 0.8844305    0            0           0         
  1612.48861 1.1456135    0            0           0         
  1614.42358 0.9490989    0            0           0         
  1616.36087 0.9959133    0            0           0         
  1618.30049 0.9721204    0            0           0         
  1620.24244 0.9182989    0            0           0         
  1622.18671 1.0317846    0            0           0         
  1624.13332 0.903669     0            0           0         
  1626.08227 1.0362703    0            0           0         
  1628.03355 1.0038154    0            0           0         
  1629.98717 1.0122662    0            0           0         
  1631.94314 0.9595522    0            0           0         
  1633.90146 1.0828031    0            0           0         
  1635.86213 0.9727943    0            0           0         
  1637.82515 1.0150932    0            0           0         
  1639.79052 0.9875787    0            0           0         
  1641.75826 1.0164505    0            0           0         
  1643.72835 0.9821225    0            0           0         
  1645.70081 0.9519075    0            0           0         
  1647.67563 1.0312935    0            0           0         
  1649.65283 0.9777627    0            0           0         
  1651.63240 0.9940119    0            0           0         
  1653.61434 0.9781061    0            0           0         
  1655.59866 1.0094739    0            0           0         
  1657.58537 1.0121703    0            0           0         
  1659.57445 1.0262077    0            0           0         
  1661.56593 0.9669892    0            0           0         
  1663.55979 0.9729966    0            0           0         
  1665.55605 1.033785     0            0           0         
  1667.55470 0.9639335    0            0           0         
  1669.55575 1.0198811    0            0           0         
  1671.55920 1.0973832    0            0           0         
  1673.56506 0.9783109    0            0           0         
  1675.57332 1.0772024    0            0           0         
  1677.58399 1.0376529    0            0           0         
  1679.59708 1.010781     0            0           0         
  1681.61258 1.0672813    0            0           0         
  1683.63050 1.0761871    0            0           0         
  1685.65084 1.0293422    0            0           0         
  1687.67360 1.0343086    0            0           0         
  1689.69880 0.9710166    0            0           0         
  1691.72642 0.9752215    0            0           0         
  1693.75647 1.0429009    0            0           0         
  1695.78897 1.0404933    0            0           0         
  1697.82390 1.0546705    0            0           0         
  1699.86127 0.971944     0            0           0         
  1701.90109 1.0524084    0            0           0         
  1703.94335 1.0171151    0            0           0         
  1705.98807 0.9883093    0            0           0         
  1708.03524 1.0452937    0            0           0         
  1710.08487 1.0731615    0            0           0         
  1712.13695 1.0856889    0            0           0         
  1714.19150 1.0547825    0            0           0         
  1716.24851 1.0500859    0            0           0         
  1718.30800 1.034093     0            0           0         
  1720.36995 1.0001421    0            0           0         
  1722.43438 1.0345429    0            0           0         
  1724.50128 1.0379371    0            0           0         
  1726.57067 1.0466029    0            0           0         
  1728.64254 1.0437963    0            0           0         
  1730.71689 1.0521175    0            0           0         
  1732.79374 1.0357174    0            0           0         
  1734.87307 1.068287     0            0           0         
  1736.95491 1.0553414    0            0           0         
  1739.03924 1.0681965    0            0           0         
  1741.12607 1.0293241    0            0           0         
  1743.21540 1.0532847    0            0           0         
  1745.30724 1.0451163    0            0           0         
  1747.40160 1.0451022    0            0           0         
  1749.49846 1.0148152    0            0           0         
  1751.59784 1.0369956    0            0           0         
  1753.69974 1.0407533    0            0           0         
  1755.80417 1.0761825    0            0           0         
  1757.91112 1.0819952    0            0           0         
  1760.02059 1.0305731    0            0           0         
  1762.13260 1.1057809    0            0           0         
  1764.24715 1.0546443    0            0           0         
  1766.36423 1.0649296    0            0           0         
  1768.48385 1.0737605    0            0           0         
  1770.60601 1.0778051    0            0           0         
  1772.73072 1.057217     0            0           0         
  1774.85798 1.1062324    0            0           0         
  1776.98779 1.0648164    0            0           0         
  1779.12016 1.0438095    0            0           0         
  1781.25509 1.0587604    0            0           0         
  1783.39258 1.0635535    0            0           0         
  1785.53264 1.072562     0            0           0         
  1787.67526 1.1005327    0            0           0         
  1789.82045 1.0595401    0            0           0         
  1791.96822 1.0856732    0            0           0         
  1794.11856 1.0436699    0            0           0         
  1796.27149 1.0758575    0            0           0         
  1798.42700 1.0560282    0            0           0         
  1800.58510 1.0917661    0            0           0         
  1802.74578 1.095215     0            0           0         
  1804.90906 1.0923687    0            0           0         
  1807.07493 1.097606     0            0           0         
  1809.24341 1.0973952    0            0           0         
  1811.41448 1.1070054    0            0           0         
  1813.58816 1.052947     0            0           0         
  1815.76445 1.0879122    0            0           0         
  1817.94335 1.0854047    0            0           0         
  1820.12487 1.0889945    0            0           0         
  1822.30900 1.0701171    0            0           0         
  1824.49575 1.1045722    0            0           0         
  1826.68513 1.0864171    0            0           0         
  1828.87714 1.0788803    0            0           0         
  1831.07177 1.0947138    0            0           0         
  1833.26904 1.0862138    0            0           0         
  1835.46895 1.0869864    0            0           0         
  1837.67149 1.0865823    0            0           0         
  1839.87668 1.0815454    0            0           0         
  1842.08452 1.0877231    0            0           0         
  1844.29500 1.0871215    0            0           0         
  1846.50814 1.0705832    0            0           0         
  1848.72393 1.1053442    0            0           0         
  1850.94238 1.0812184    0            0           0         
  1853.16350 1.0584116    0            0           0         
  1855.38727 1.0632623    0            0           0         
  1857.61372 1.0538926    0            0           0         
  1859.84284 1.0692173    0            0           0         
  1862.07464 1.0691593    0            0           0         
  1864.30911 1.1024836    0            0           0         
  1866.54626 1.1018022    0            0           0         
  1868.78610 1.0694338    0            0           0         
  1871.02863 1.0722115    0            0           0         
  1873.27384 1.0756512    0            0           0         
  1875.52175 1.0996735    0            0           0         
  1877.77236 1.0993579    0            0           0         
  1880.02567 1.0834775    0            0           0         
  1882.28169 1.0822029    0            0           0         
  1884.54041 1.0533944    0            0           0         
  1886.80184 1.0934476    0            0           0         
  1889.06598 1.0791718    0            0           0         
  1891.33284 1.079476     0            0           0         
  1893.60243 1.0647918    0            0           0         
  1895.87473 1.0955497    0            0           0         
  1898.14976 1.0398913    0            0           0         
  1900.42752 1.0707437    0            0           0         
  1902.70802 1.0505038    0            0           0         
  1904.99125 1.0801827    0            0           0         
  1907.27722 1.0726913    0            0           0         
  1909.56594 1.074625     0            0           0         
  1911.85740 1.082679     0            0           0         
  1914.15161 1.0748727    0            0           0         
  1916.44858 1.0616111    0            0           0         
  1918.74830 1.0581582    0            0           0         
  1921.05078 1.0844861    0            0           0         
  1923.35602 1.0539829    0            0           0         
  1925.66403 1.0841097    0            0           0         
  1927.97481 1.0728266    0            0           0         
  1930.28836 1.0725658    0            0           0         
  1932.60469 1.0897473    0            0           0         
  1934.92380 1.0690523    0            0           0         
  1937.24569 1.0505821    0            0           0         
  1939.57036 1.0782842    0            0           0         
  1941.89783 1.0816571    0            0           0         
  1944.22809 1.0817148    0            0           0         
  1946.56114 1.0738569    0            0           0         
  1948.89700 1.0700837    0            0           0         
  1951.23566 1.0511624    0            0           0         
  1953.57712 1.0784396    0            0           0         
  1955.92140 1.0779459    0            0           0         
  1958.26848 1.0838445    0            0           0         
  1960.61839 1.0486589    0            0           0         
  1962.97111 1.0613351    0            0           0         
  1965.32666 1.0900833    0            0           0         
  1967.68503 1.0698772    0            0           0         
  1970.04624 1.0674906    0            0           0         
  1972.41027 1.049413     0            0           0         
  1974.77715 1.0709518    0            0           0         
  1977.14686 1.0581038    0            0           0         
  1979.51942 1.0588452    0            0           0         
  1981.89483 1.0555671    0            0           0         
  1984.27308 1.0541005    0            0           0         
  1986.65419 1.0519506    0            0           0         
  1989.03816 1.06042      0            0           0         
  1991.42498 1.0681301    0            0           0         
  1993.81468 1.0634734    0            0           0         
  1996.20723 1.0582094    0            0           0         
  1998.60266 1.0470116    0            0           0         
  2001.00097 1.0662693    0            0           0         
  2003.40215 1.0474006    0            0           0         
  2005.80622 1.0660577    0            0           0         
  2008.21316 1.0533695    0            0           0         
  2010.62300 1.0530491    0            0           0         
  2013.03573 1.0504301    0            0           0         
  2015.45136 1.0500603    0            0           0         
  2017.86988 1.0575235    0            0           0         
  2020.29130 1.0718179    0            0           0         
  2022.71563 1.0332327    0            0           0         
  2025.14287 1.0443128    0            0           0         
  2027.57303 1.0350039    0            0           0         
  2030.00610 1.0538797    0            0           0         
  2032.44208 1.0411258    0            0           0         
  2034.88100 1.0676625    0            0           0         
  2037.32283 1.0958949    0            0           0         
  2039.76760 1.0681294    0            0           0         
  2042.21530 1.0635894    0            0           0         
  2044.66594 1.079338     0            0           0         
  2047.11952 1.0784445    0            0           0         
  2049.57605 1.0645095    0            0           0         
  2052.03552 1.0496404    0            0           0         
  2054.49794 1.0432318    0            0           0         
  2056.96332 1.0325044    0            0           0         
  2059.43166 1.0446548    0            0           0         
  2061.90296 1.0384268    0            0           0         
  2064.37722 1.0530258    0            0           0         
  2066.85446 1.0415188    0            0           0         
  2069.33466 1.0526304    0            0           0         
  2071.81785 1.0360088    0            0           0         
  2074.30401 1.0362315    0            0           0         
  2076.79315 1.0420618    0            0           0         
  2079.28529 1.0393679    0            0           0         
  2081.78041 1.0670343    0            0           0         
  2084.27853 1.0421452    0            0           0         
  2086.77964 1.0736325    0            0           0         
  2089.28376 1.0331935    0            0           0         
  2091.79088 1.0396707    0            0           0         
  2094.30101 1.018843     0            0           0         
  2096.81415 1.0491994    0            0           0         
  2099.33031 1.0427044    0            0           0         
  2101.84948 1.0482622    0            0           0         
  2104.37168 1.0538581    0            0           0         
  2106.89691 1.0313134    0            0           0         
  2109.42517 1.0496742    0            0           0         
  2111.95646 1.0473286    0            0           0         
  2114.49079 1.0468236    0            0           0         
  2117.02815 1.0350328    0            0           0         
  2119.56857 1.0296629    0            0           0         
  2122.11203 1.0586032    0            0           0         
  2124.65855 1.0298633    0            0           0         
  2127.20812 1.0407982    0            0           0         
  2129.76075 1.0622158    0            0           0         
  2132.31644 1.0535197    0            0           0         
  2134.87520 1.0498802    0            0           0         
  2137.43703 1.0517382    0            0           0         
  2140.00194 1.0423649    0            0           0         
  2142.56992 1.0472682    0            0           0         
  2145.14098 1.0520802    0            0           0         
  2147.71513 1.0397505    0            0           0         
  2150.29237 1.0418241    0            0           0         
  2152.87270 1.0457785    0            0           0         
  2155.45613 1.0640322    0            0           0         
  2158.04265 1.0485759    0            0           0         
  2160.63229 1.0475229    0            0           0         
  2163.22502 1.0487585    0            0           0         
  2165.82087 1.0404024    0            0           0         
  2168.41984 1.0516007    0            0           0         
  2171.02192 1.0669629    0            0           0         
  2173.62713 1.0497637    0            0           0         
  2176.23546 1.0475843    0            0           0         
  2178.84692 1.0391976    0            0           0         
  2181.46152 1.0451145    0            0           0         
  2184.07925 1.0589077    0            0           0         
  2186.70013 1.053553     0            0           0         
  2189.32415 1.0594627    0            0           0         
  2191.95132 1.0432822    0            0           0         
  2194.58164 1.0499811    0            0           0         
  2197.21512 1.0540443    0            0           0         
  2199.85175 1.0437987    0            0           0         
  2202.49156 1.0538113    0            0           0         
  2205.13452 1.0382387    0            0           0         
  2207.78067 1.0442633    0            0           0         
  2210.42998 1.0636344    0            0           0         
  2213.08248 1.0437569    0            0           0         
  2215.73816 1.0399951    0            0           0         
  2218.39702 1.0462289    0            0           0         
  2221.05908 1.043138     0            0           0         
  2223.72433 1.0280182    0            0           0         
  2226.39278 1.0414415    0            0           0         
  2229.06443 1.0486512    0            0           0         
  2231.73928 1.0490928    0            0           0         
  2234.41735 1.0478499    0            0           0         
  2237.09863 1.0408862    0            0           0         
  2239.78313 1.0414347    0            0           0         
  2242.47085 1.0365394    0            0           0         
  2245.16179 1.0361744    0            0           0         
  2247.85596 1.0582164    0            0           0         
  2250.55337 1.0623307    0            0           0         
  2253.25401 1.0463939    0            0           0         
  2255.95790 1.0485175    0            0           0         
  2258.66503 1.0531668    0            0           0         
  2261.37540 1.0281438    0            0           0         
  2264.08903 1.040525     0            0           0         
  2266.80592 1.0449487    0            0           0         
  2269.52606 1.0413669    0            0           0         
  2272.24947 1.0376769    0            0           0         
  2274.97615 1.051918     0            0           0         
  2277.70610 1.0462223    0            0           0         
  2280.43933 1.0376656    0            0           0         
  2283.17584 1.0432132    0            0           0         
  2285.91562 1.025445     0            0           0         
  2288.65870 1.0440008    0            0           0         
  2291.40507 1.0374317    0            0           0         
  2294.15474 1.0366991    0            0           0         
  2296.90770 1.0460751    0            0           0         
  2299.66397 1.0415119    0            0           0         
  2302.42354 1.0391445    0            0           0         
  2305.18643 1.0399863    0            0           0         
  2307.95263 1.043635     0            0           0         
  2310.72216 1.0331357    0            0           0         
  2313.49500 1.031186     0            0           0         
  2316.27117 1.0482506    0            0           0         
  2319.05068 1.0440336    0            0           0         
  2321.83352 1.0586       0            0           0         
  2324.61969 1.032061     0            0           0         
  2327.40922 1.0419101    0            0           0         
  2330.20209 1.0348441    0            0           0         
  2332.99831 1.0369544    0            0           0         
  2335.79788 1.0503055    0            0           0         
  2338.60082 1.0378973    0            0           0         
  2341.40712 1.0611695    0            0           0         
  2344.21679 1.058038     0            0           0         
  2347.02982 1.0602748    0            0           0         
  2349.84624 1.0511247    0            0           0         
  2352.66603 1.0546495    0            0           0         
  2355.48921 1.0733153    0            0           0         
  2358.31577 1.0663165    0            0           0         
  2361.14573 1.078718     0            0           0         
  2363.97908 1.0813927    0            0           0         
  2366.81584 1.0786982    0            0           0         
  2369.65599 1.0654628    0            0           0         
  2372.49956 1.0512684    0            0           0         
  2375.34654 1.0638458    0            0           0         
  2378.19693 1.0739106    0            0           0         
  2381.05074 1.0388643    0            0           0         
  2383.90798 1.0447895    0            0           0         
  2386.76865 1.0496       0            0           0         
  2389.63275 1.0536535    0            0           0         
  2392.50029 1.0344927    0            0           0         
  2395.37127 1.0333182    0            0           0         
  2398.24569 1.044763     0            0           0         
  2401.12356 1.0391663    0            0           0         
  2404.00489 1.0458437    0            0           0         
  2406.88967 1.0366015    0            0           0         
  2409.77792 1.0411299    0            0           0         
  2412.66963 1.0396713    0            0           0         
  2415.56481 1.0353507    0            0           0         
  2418.46346 1.030559     0            0           0         
  2421.36560 1.0260638    0            0           0         
  2424.27121 1.0367139    0            0           0         
  2427.18032 1.0332486    0            0           0         
  2430.09291 1.0364752    0            0           0         
  2433.00900 1.0439665    0            0           0         
  2435.92859 1.0368699    0            0           0         
  2438.85168 1.0350746    0            0           0         
  2441.77828 1.038958     0            0           0         
  2444.70839 1.0358158    0            0           0         
  2447.64202 1.0336906    0            0           0         
  2450.57917 1.0407528    0            0           0         
  2453.51984 1.0335273    0            0           0         
  2456.46404 1.0329117    0            0           0         
  2459.41177 1.0402383    0            0           0         
  2462.36304 1.0284822    0            0           0         
  2465.31786 1.0163884    0            0           0         
  2468.27622 1.0275684    0            0           0         
  2471.23812 1.022488     0            0           0         
  2474.20359 1.0424819    0            0           0         
  2477.17261 1.0406569    0            0           0         
  2480.14519 1.0356911    0            0           0         
  2483.12134 1.0361761    0            0           0         
  2486.10107 1.0380948    0            0           0         
  2489.08437 1.042509     0            0           0         
  2492.07124 1.0382731    0            0           0         
  2495.06171 1.0435666    0            0           0         
  2498.05576 1.0291291    0            0           0         
  2501.05340 1.0275165    0            0           0         
  2504.05464 1.0250109    0            0           0         
  2507.05948 1.0316105    0            0           0         
  2510.06793 1.0177061    0            0           0         
  2513.07999 1.0268775    0            0           0         
  2516.09566 1.0282956    0            0           0         
  2519.11495 1.0170832    0            0           0         
  2522.13787 1.0163155    0            0           0         
  2525.16441 1.0139395    0            0           0         
  2528.19458 1.0217836    0            0           0         
  2531.22839 1.0192813    0            0           0         
  2534.26585 1.0149545    0            0           0         
  2537.30694 1.0281589    0            0           0         
  2540.35169 1.0073457    0            0           0         
  2543.40008 1.0164333    0            0           0         
  2546.45214 1.0219554    0            0           0         
  2549.50786 1.0260754    0            0           0         
  2552.56724 1.0275521    0            0           0         
  2555.63030 1.0250686    0            0           0         
  2558.69703 1.0272974    1.0032196    1           10271.074 
  2561.76745 1.0391144    1.0036929    1           10063.074 
  2564.84154 1.0290156    1.0041589    1           10293.569 
  2567.91933 1.0371982    1.0045993    1           10157.199 
  2571.00081 1.043982     1.0049963    1           10050.609 
  2574.08599 1.0466297    1.0053344    1           10026.095 
  2577.17487 1.0408451    1.0056018    1           10167.935 
  2580.26745 1.0584572    1.0057916    1           9850.942  
  2583.36375 1.0363773    1.0059023    1           10313.057 
  2586.46376 1.0684372    1.0059375    1           9714.21   
  2589.56749 1.0568743    1.0059056    1           9961.071  
  2592.67495 1.0434927    1.0058185    1           10251.782 
  2595.78614 1.0563153    1.0056904    1           10024.791 
  2598.90106 1.0474884    1.0055365    1           10225.624 
  2602.01971 1.0584989    1.005372     1           10034.689 
  2605.14211 1.0475627    1.0052109    1           10277.505 
  2608.26826 1.0358625    1.0050655    1           10543.071 
  2611.39816 1.042412     1.0049455    1           10435.221 
  2614.53181 1.0336976    1.0048579    1           10642.451 
  2617.66922 1.0410438    1.0048064    1           10516.721 
  2620.81040 1.02385      1.0047915    1           10906.347 
  2623.95535 1.0228689    1.004812     1           10955.064 
  2627.10407 1.0167653    1.0048655    1           11116.127 
  2630.25657 1.0297933    1.00495      1           10860.419 
  2633.41286 1.0351234    1.0050637    1           10773.735 
  2636.57293 1.0285272    1.0052046    1           10941.555 
  2639.73679 1.0305082    1.0053702    1           10925.695 
  2642.90445 1.030594     1.0055561    1           10950.57  
  2646.07591 1.0256239    1.0057562    1           11085.389 
  2649.25118 1.0213841    1.0059622    1           11205.797 
  2652.43026 1.027375     1.0061641    1           11100.592 
  2655.61315 1.0264453    1.0063503    1           11147.669 
  2658.79986 1.0270354    1.0065092    1           11161.283 
  2661.99039 1.0335032    1.0066309    1           11046.116 
  2665.18476 1.0391811    1.0067081    1           10949.415 
  2668.38295 1.033754     1.006738     1           11092.861 
  2671.58499 1.0346217    1.006722     1           11099.909 
  2674.79087 1.0367686    1.0066659    1           11078.967 
  2678.00059 1.032683     1.0065796    1           11194.286 
  2681.21417 1.0364243    1.0064759    1           11137.927 
  2684.43160 1.0401244    1.0063685    1           11082.786 
  2687.65289 1.0380634    1.0062705    1           11153.209 
  2690.87805 1.0498337    1.0061915    1           10924.046 
  2694.10708 1.0421872    1.0061367    1           11113.824 
  2697.33998 1.0444581    1.0061058    1           11089.552 
  2700.57677 1.0377319    1.0060935    1           11262.056 
  2703.81743 1.0307689    1.0060898    1           11442.973 
  2707.06199 1.0316562    1.0060817    1           11448.506 
  2710.31044 1.0385786    1.0060546    1           11318.872 
  2713.56278 1.0296197    1.0059949    1           11545.626 
  2716.81903 1.0312548    1.005892     1           11533.87  
  2720.07919 1.0387972    1.0057405    1           11389.057 
  2723.34326 1.0311195    1.0055414    1           11587.584 
  2726.61125 1.0362051    1.0053016    1           11497.217 
  2729.88316 1.0304215    1.005034     1           11654.05  
  2733.15899 1.0396958    1.0047554    1           11468.206 
  2736.43876 1.0329163    1.0044846    1           11647.016 
  2739.72246 1.0321948    1.0042405    1           11688.581 
  2743.01010 1.039147     1.0040395    1           11554.573 
  2746.30169 1.0166533    1.0038948    1           12104.638 
  2749.59722 1.0203579    1.0038151    1           12041.542 
  2752.89671 1.0256286    1.0038052    1           11941.831 
  2756.20016 1.0337969    1.0038655    1           11775.804 
  2759.50758 1.0109065    1.0039924    1           12347.205 
  2762.81896 1.0251381    1.0041793    1           12028.74  
  2766.13432 1.0257432    1.0044164    1           12039.375 
  2769.45366 1.0081774    1.0046928    1           12492.156 
  2772.77697 1.017316     1.0049966    1           12292.62  
  2776.10428 1.0200485    1.0053165    1           12251.406 
  2779.43558 1.0071197    1.0056434    1           12596.045 
  2782.77088 1.0125643    1.0059713    1           12485.75  
  2786.11018 1.013713     1.0062984    1           12482.694 
  2789.45348 1.0297423    1.0066268    1           12117.506 
  2792.80080 1.0284543    1.0069613    1           12172.955 
  2796.15214 1.010017     1.0073068    1           12651.435 
  2799.50749 1.025304     1.0076649    1           12298.398 
  2802.86688 1.018624     1.0080314    1           12487.099 
  2806.23029 1.022457     1.0083957    1           12417.522 
  2809.59774 1.0350961    1.0087406    1           12136.035 
  2812.96923 1.0196979    1.0090444    1           12535.453 
  2816.34477 1.0200767    1.0092832    1           12550.97  
  2819.72436 1.0215196    1.009435     1           12540.002 
  2823.10800 1.0151018    1.009484     1           12725.717 
  2826.49570 1.0335551    1.0094249    1           12294.164 
  2829.88747 1.0340235    1.0092651    1           12307.058 
  2833.28331 1.0352759    1.0090239    1           12300.938 
  2836.68322 1.0423239    1.0087311    1           12155.789 
  2840.08722 1.0432663    1.0084225    1           12157.152 
  2843.49530 1.0449471    1.008136     1           12140.926 
  2846.90746 1.0400602    1.0079068    1           12281.65  
  2850.32373 1.0516718    1.0077625    1           12029.297 
  2853.74409 1.0410339    1.0077194    1           12306.036 
  2857.16855 1.0334805    1.0077809    1           12514.234 
  2860.59713 1.0332895    1.007937     1           12543.241 
  2864.02982 1.025652     1.0081673    1           12758.226 
  2867.46663 1.0373221    1.0084434    1           12492.463 
  2870.90756 1.0242111    1.0087337    1           12844.171 
  2874.35262 1.0220594    1.0090074    1           12923.865 
  2877.80182 1.0424514    1.0092388    1           12439.231 
  2881.25516 1.0397402    1.0094092    1           12529.634 
  2884.71264 1.0284624    1.0095083    1           12835.378 
  2888.17426 1.0453749    1.0095326    1           12439.875 
  2891.64005 1.0414325    1.0094837    1           12560.395 
  2895.10999 1.0339877    1.0093662    1           12769.863 
  2898.58409 1.0215881    1.0091863    1           13111.298 
  2902.06237 1.0369909    1.008951     1           12743.524 
  2905.54482 1.0356533    1.0086686    1           12801.593 
  2909.03144 1.0369371    1.0083488    1           12793.851 
  2912.52225 1.0303762    1.0080031    1           12984.936 
  2916.01725 1.0187031    1.0076455    1           13313.473 
  2919.51645 1.0137806    1.0072916    1           13469.954 
  2923.01984 1.024647     1.0069566    1           13208.295 
  2926.52744 1.0133308    1.0066534    1           13533.761 
  2930.03924 1.0163748    1.0063909    1           13477.999 
  2933.55526 0.9977614    1.006173     1           14014.37  
  2937.07550 1.0190411    1.0059987    1           13458.495 
  2940.59996 1.01103      1.0058632    1           13700.691 
  2944.12866 1.0121257    1.0057593    1           13697.341 
  2947.66158 1.0162768    1.0056803    1           13611.217 
  2951.19875 1.0153281    1.0056222    1           13663.373 
  2954.74016 1.0174609    1.0055858    1           13632.114 
  2958.28582 1.0179113    1.005577     1           13646.416 
  2961.83574 1.0172207    1.0056064    1           13691.673 
  2965.38991 1.0240243    1.0056878    1           13534.68  
  2968.94835 1.0064032    1.0058362    1           14043.783 
  2972.51106 1.0066464    1.0060662    1           14064.177 
  2976.07805 1.0126108    1.0063891    1           13925.049 
  2979.64932 1.010895     1.0068119    1           13999.657 
  2983.22487 1.0211345    1.0073356    1           13744.5   
  2986.80471 1.0155114    1.0079539    1           13925.357 
  2990.38885 1.0117299    1.0086527    1           14057.382 
  2993.97729 1.0238675    1.0094098    1           13749.443 
  2997.57003 1.0147436    1.0101957    1           14027.12  
  3001.16709 1.0078028    1.0109753    1           14249.367 
  3004.76846 1.022696     1.0117114    1           13860.609 
  3008.37415 1.0209647    1.0123672    1           13934.693 
  3011.98417 1.0284152    1.0129096    1           13757.155 
  3015.59853 1.0295289    1.0133123    1           13753.039 
  3019.21722 1.0347441    1.0135598    1           13638.337 
  3022.84025 1.0406674    1.0136511    1           13506.127 
  3026.46763 1.0402866    1.0136014    1           13541.724 
  3030.09936 1.0390214    1.0134406    1           13600.944 
  3033.73546 1.0457271    1.0132091    1           13448.665 
  3037.37591 1.0350825    1.0129529    1           13758.098 
  3041.02073 1.0512988    1.0127181    1           13353.006 
  3044.66993 1.0355091    1.0125456    1           13798.028 
  3048.32350 1.0453764    1.0124668    1           13558.85  
  3051.98146 1.0479374    1.0125007    1           13516.239 
  3055.64381 1.0385942    1.0126529    1           13791.375 
  3059.31056 1.0375689    1.0129155    1           13844.785 
  3062.98170 1.0453388    1.0132686    1           13660.779 
  3066.65725 1.0325287    1.0136822    1           14034.418 
  3070.33721 1.0350258    1.0141194    1           13991.396 
  3074.02159 1.0332477    1.0145405    1           14066.267 
  3077.71039 1.0391525    1.0149077    1           13929.558 
  3081.40361 1.0319516    1.0151887    1           14154.058 
  3085.10127 1.039202     1.0153599    1           13979.348 
  3088.80336 1.0447553    1.0154089    1           13853.368 
  3092.50989 1.0443425    1.0153375    1           13889.909 
  3096.22088 1.0398594    1.0151625    1           14038.04  
  3099.93631 1.0368955    1.0149139    1           14145.699 
  3103.65621 1.0299491    1.0146289    1           14366.503 
  3107.38057 1.0272052    1.0143455    1           14470.757 
  3111.10939 1.0262008    1.0140967    1           14525.846 
  3114.84270 1.0222606    1.0139076    1           14666.002 
  3118.58048 1.0160471    1.0137951    1           14874.619 
  3122.32275 1.0220415    1.0137685    1           14725.577 
  3126.06951 1.0202355    1.0138326    1           14805.036 
  3129.82076 1.0256478    1.0139898    1           14673.838 
  3133.57652 1.0191133    1.0142413    1           14891.573 
  3137.33678 1.0195124    1.0145867    1           14906.576 
  3141.10155 1.0271831    1.0150208    1           14708.527 
  3144.87085 1.0279751    1.0155295    1           14711.863 
  3148.64466 1.0091103    1.0160864    1           15299.709 
  3152.42301 1.0181223    1.0166525    1           15054.943 
  3156.20588 1.0226434    1.0171787    1           14947.255 
  3159.99330 1.0266475    1.0176128    1           14855.707 
  3163.78527 1.0178724    1.0179067    1           15142.565 
  3167.58178 1.0166841    1.0180246    1           15204.984 
  3171.38285 1.0168264    1.0179496    1           15227.314 
  3175.18848 1.0157693    1.0176878    1           15285.897 
  3178.99867 1.0123325    1.0172684    1           15417.342 
  3182.81344 1.010658     1.0167382    1           15495.503 
  3186.63279 1.0156128    1.0161537    1           15370.029 
  3190.45672 1.0128802    1.0155718    1           15480.107 
  3194.28524 1.005226     1.0150425    1           15744.616 
  3198.11835 1.0076301    1.0146036    1           15695.794 
  3201.95606 1.0260155    1.0142778    1           15159.022 
  3205.79838 1.0161179    1.0140717    1           15484.793 
  3209.64531 1.0127232    1.0139783    1           15615.408 
  3213.49685 1.0155561    1.0139802    1           15553.35  
  3217.35302 1.0226737    1.0140549    1           15360.595 
  3221.21381 1.021805     1.0141794    1           15412.002 
  3225.07924 1.0240856    1.0143322    1           15367.364 
  3228.94931 1.0236322    1.0144933    1           15405.741 
  3232.82401 1.0417855    1.014643     1           14888.554 
  3236.70337 1.0502127    1.0147607    1           14668.257 
  3240.58739 1.0500726    1.0148256    1           14695.179 
  3244.47606 1.0517749    1.014818     1           14669.147 
  3248.36940 1.0641757    1.0147232    1           14341.707 
  3252.26742 1.0622278    1.0145331    1           14417.914 
  3256.17011 1.0657248    1.0142497    1           14342.134 
  3260.07748 1.0627209    1.0138856    1           14447.487 
  3263.98954 1.0691986    1.0134649    1           14288.551 
  3267.90630 1.0649978    1.0130217    1           14426.404 
  3271.82776 1.0536195    1.0125982    1           14770.395 
  3275.75392 1.0536176    1.0122431    1           14791.804 
  3279.68480 1.0497063    1.0120094    1           14926.423 
  3283.62039 1.050757     1.0119517    1           14917.001 
  3287.56070 1.0458507    1.0121221    1           15081.849 
  3291.50574 1.0328375    1.0125639    1           15493.45  
  3295.45552 1.0428124    1.0133055    1           15213.959 
  3299.41004 1.0396671    1.0143549    1           15329.008 
  3303.36930 1.032859     1.0156952    1           15556.519 
  3307.33331 1.0393791    1.0172836    1           15379.104 
  3311.30208 1.0462193    1.0190521    1           15194.633 
  3315.27561 1.0443885    1.0209123    1           15269.25  
  3319.25391 1.0539785    1.022763     1           15005.554 
  3323.23698 1.0589896    1.0245016    1           14879.172 
  3327.22484 1.0761932    1.0260347    1           14410.391 
  3331.21748 1.0721671    1.0272868    1           14541.125 
  3335.21491 1.0664664    1.0282055    1           14720.706 
  3339.21713 1.0826405    1.0287635    1           14286.288 
  3343.22416 1.0883522    1.0289595    1           14147.92  
  3347.23600 1.0912547    1.028817     1           14086.571 
  3351.25265 1.0936602    1.0283789    1           14038.725 
  3355.27413 1.0781328    1.0277002    1           14480.247 
  3359.30042 1.078344     1.0268386    1           14491.288 
  3363.33155 1.0726055    1.0258504    1           14669.406 
  3367.36752 1.0716435    1.0247887    1           14713.436 
  3371.40833 1.0760841    1.0237038    1           14604.335 
  3375.45399 1.06852      1.0226407    1           14835.627 
  3379.50450 1.069992     1.0216348    1           14809.651 
  3383.55988 1.0580091    1.0207083    1           15174.033 
  3387.62012 1.0510656    1.0198689    1           15396.951 
  3391.68523 1.056021     1.019111     1           15264.959 
  3395.75522 1.0445028    1.0184197    1           15628.043 
  3399.83009 1.0450061    1.0177746    1           15628.473 
  3403.90986 1.0347353    1.0171542    1           15962.396 
  3407.99452 1.0297965    1.0165389    1           16134.14  
  3412.08408 1.0343955    1.0159146    1           16004.068 
  3416.17855 1.0245284    1.0152735    1           16333.847 
  3420.27793 1.0218794    1.0146159    1           16434.843 
  3424.38223 1.025321     1.0139493    1           16338.202 
  3428.49146 1.0182774    1.0132872    1           16582.279 
  3432.60562 1.0187389    1.0126487    1           16581.553 
  3436.72471 1.021639     1.0120583    1           16500.644 
  3440.84875 1.0133757    1.0115468    1           16787.28  
  3444.97774 1.0197616    1.0111531    1           16589.437 
  3449.11168 1.016052     1.0109242    1           16725.23  
  3453.25058 1.0172747    1.0109136    1           16697.689 
  3457.39445 1.0099754    1.0111771    1           16954.508 
  3461.54329 1.016885     1.0117655    1           16735.679 
  3465.69711 1.0246816    1.0127177    1           16491.203 
  3469.85592 1.0208632    1.0140529    1           16627.916 
  3474.01971 1.0217692    1.0157656    1           16609.483 
  3478.18850 1.0193511    1.017821     1           16700.322 
  3482.36230 1.0430479    1.0201545    1           15948.989 
  3486.54110 1.0334515    1.0226738    1           16262.506 
  3490.72492 1.0432951    1.0252646    1           15961.039 
  3494.91375 1.0648631    1.0277991    1           15313.441 
  3499.10762 1.0594578    1.0301471    1           15483.783 
  3503.30651 1.0679094    1.0321892    1           15240.624 
  3507.51045 1.0777529    1.0338322    1           14961.86  
  3511.71943 1.0842568    1.0350218    1           14783.662 
  3515.93346 1.0904714    1.0357467    1           14616     
  3520.15255 1.1075941    1.0360316    1           14153.618 
  3524.37670 1.1093446    1.0359239    1           14113.361 
  3528.60592 1.1198399    1.0354807    1           13842.221 
  3532.84021 1.1211042    1.0347614    1           13815.343 
  3537.07959 1.1535985    1.0338257    1           13005.746 
  3541.32405 1.1374911    1.0327329    1           13407.743 
  3545.57361 1.1432097    1.0315392    1           13270.486 
  3549.82826 1.1360188    1.0302954    1           13455.252 
  3554.08802 1.1540211    1.0290443    1           13015.868 
  3558.35289 1.1290257    1.027822     1           13642.832 
  3562.62288 1.1351262    1.0266615    1           13492.213 
  3566.89800 1.1288279    1.0255972    1           13657.139 
  3571.17824 1.1191647    1.0246684    1           13912.435 
  3575.46362 1.1068347    1.0239191    1           14245.443 
  3579.75415 1.0860618    1.0233927    1           14825.94  
  3584.04982 1.0839501    1.0231265    1           14890.439 
  3588.35065 1.0806511    1.0231447    1           14989.309 
  3592.65663 1.0863228    1.023456     1           14830.946 
  3596.96779 1.0749291    1.0240525    1           15163.438 
  3601.28412 1.0653855    1.0249124    1           15449.64  
  3605.60562 1.0630054    1.0260016    1           15524.899 
  3609.93232 1.0485954    1.0272741    1           15970.285 
  3614.26420 1.0589999    1.0286717    1           15653.475 
  3618.60129 1.0667846    1.0301234    1           15422.4   
  3622.94357 1.0580024    1.0315473    1           15690.886 
  3627.29107 1.0556357    1.032856     1           15766.71  
  3631.64379 1.0568954    1.0339645    1           15731.45  
  3636.00173 1.0460585    1.0347993    1           16070.837 
  3640.36490 1.0465625    1.035305     1           16058.304 
  3644.73330 1.036681     1.0354463    1           16375.63  
  3649.10695 1.0308545    1.0352091    1           16567.735 
  3653.48584 1.0342094    1.0346007    1           16461.938 
  3657.86999 1.0377201    1.03365      1           16351.974 
  3662.25940 1.0333744    1.0324081    1           16495.483 
  3666.65408 1.0320791    1.0309472    1           16540.828 
  3671.05403 1.0271958    1.0293562    1           16704.095 
  3675.45926 1.0112514    1.0277318    1           17243.695 
  3679.86977 1.015738     1.0261683    1           17094.181 
  3684.28558 1.0065295    1.0247465    1           17414.159 
  3688.70669 1.0095817    1.0235272    1           17312.954 
  3693.13311 1.015506     1.0225476    1           17115.206 
  3697.56483 1.007244     1.0218224    1           17404.66  
  3702.00188 1.0167283    1.0213445    1           17086.05  
  3706.44424 1.0101804    1.0210878    1           17317.386 
  3710.89194 1.0072628    1.0210097    1           17426.748 
  3715.34498 1.0064519    1.0210575    1           17464.088 
  3719.80336 1.0039698    1.0211769    1           17560.53  
  3724.26709 1.017581     1.0213237    1           17101.131 
  3728.73617 1.0199907    1.0214748    1           17029.694 
  3733.21062 1.0213678    1.0216378    1           16993.444 
  3737.69044 1.0237824    1.0218557    1           16922.609 
  3742.17563 1.0239328    1.022206     1           16927.724 
  3746.66621 1.023469     1.0227913    1           16953.4   
  3751.16217 1.0297069    1.0237236    1           16755.887 
  3755.66353 1.0325168    1.0251043    1           16673.296 
  3760.17030 1.0211561    1.0270033    1           17061.541 
  3764.68247 1.0169159    1.0294399    1           17215.633 
  3769.20005 1.0235729    1.0323707    1           17000.069 
  3773.72305 1.0211764    1.0356842    1           17090.773 
  3778.25149 1.0216113    1.0392069    1           17085.902 
  3782.78535 1.0149148    1.0427171    1           17324.128 
  3787.32466 1.0166256    1.0459673    1           17275.177 
  3791.86942 1.0137452    1.0487144    1           17384.014 
  3796.41962 1.0122936    1.0507541    1           17443.945 
  3800.97529 1.0161855    1.0519521    1           17319.146 
  3805.53643 1.0270908    1.052261     1           16958.601 
  3810.10304 1.023755     1.0517178    1           17079.958 
  3814.67512 1.0214877    1.0504286    1           17165.923 
  3819.25270 1.026584     1.0485494    1           17002.858 
  3823.83577 1.0279671    1.0462694    1           16965.404 
  3828.42433 1.0342134    1.0437948    1           16766.625 
  3833.01841 1.0390199    1.041333     1           16617.585 
  3837.61799 1.030257     1.0390778    1           16915.026 
  3842.22310 1.0295095    1.0371963    1           16948.501 
  3846.83373 1.0369403    1.0358195    1           16710.787 
  3851.44990 1.029232     1.0350327    1           16974.593 
  3856.07160 1.0256686    1.0348681    1           17102.734 
  3860.69885 1.0188656    1.035299     1           17342.876 
  3865.33165 1.0238385    1.0362411    1           17181.22  
  3869.97002 1.0162727    1.0375605    1           17448.905 
  3874.61394 1.0254716    1.0390906    1           17142.029 
  3879.26344 1.0333814    1.0406538    1           16884.635 
  3883.91853 1.0333785    1.0420872    1           16892.521 
  3888.57919 1.0516785    1.0432667    1           16305.136 
  3893.24545 1.0590799    1.0441264    1           16079.191 
  3897.91731 1.0578684    1.0446691    1           16124.355 
  3902.59477 1.080702     1.0449624    1           15434.848 
  3907.27785 1.0782185    1.0451206    1           15515.656 
  3911.96655 1.0753146    1.0452773    1           15609.579 
  3916.66087 1.0727961    1.0455564    1           15692.467 
  3921.36083 1.0794245    1.0460469    1           15500.033 
  3926.06642 1.0781095    1.0467843    1           15546.04  
  3930.77767 1.0721705    1.0477402    1           15731.85  
  3935.49456 1.0800772    1.0488218    1           15500.602 
  3940.21712 1.0683924    1.0498828    1           15860.704 
  3944.94535 1.0686412    1.0507452    1           15859.819 
  3949.67924 1.069611     1.0512295    1           15836.822 
  3954.41882 1.0670646    1.0511857    1           15921.757 
  3959.16409 1.0656893    1.0505155    1           15970.951 
  3963.91505 1.0612187    1.0491824    1           16116.789 
  3968.67171 1.0612823    1.0472098    1           16121.581 
  3973.43408 1.0505065    1.0446729    1           16470.166 
  3978.20216 1.0525111    1.0416897    1           16412.796 
  3982.97597 1.0460494    1.0384095    1           16628.169 
  3987.75550 1.0386514    1.0349996    1           16878.092 
  3992.54077 1.0483913    1.031629     1           16566.493 
  3997.33178 1.024924     1.028451     1           17356.025 
  4002.12854 1.0198079    1.0255891    1           17540.911 
  4006.93106 1.0136319    1.0231296    1           17765.908 
  4011.73934 1.0061897    1.0211205    1           18040.176 
  4016.55339 1.0164082    1.0195753    1           17686.2   
  4021.37322 1.0125701    1.0184809    1           17830.705 
  4026.19883 1.0055103    1.017807     1           18092.491 
  4031.03023 1.0046032    1.0175157    1           18134.571 
  4035.86743 1.014924     1.0175703    1           17774.826 
  4040.71043 1.0131708    1.0179425    1           17845.894 
  4045.55925 1.0105716    1.0186155    1           17947.416 
  4050.41388 1.0117289    1.0195828    1           17915.076 
  4055.27434 1.0245661    1.0208411    1           17473.498 
  4060.14063 1.0199161    1.0223812    1           17643.623 
  4065.01276 1.0150162    1.0241771    1           17824.521 
  4069.89074 1.0243305    1.0261802    1           17506.971 
  4074.77457 1.0287623    1.0283173    1           17362.614 
  4079.66426 1.0348083    1.0304941    1           17165.072 
  4084.55982 1.0416297    1.0326025    1           16944.488 
  4089.46126 1.0473932    1.0345275    1           16761.979 
  4094.36857 1.0460845    1.0361562    1           16812.358 
  4099.28178 1.0497311    1.0373901    1           16700.271 
  4104.20088 1.0658784    1.0381591    1           16191.019 
  4109.12588 1.0615632    1.0384339    1           16333.912 
  4114.05679 1.0718204    1.0382276    1           16019.373 
  4118.99362 1.0687974    1.037587     1           16119.765 
  4123.93638 1.0602509    1.0365782    1           16395.506 
  4128.88506 1.0677679    1.0352749    1           16164.636 
  4133.83969 1.0702235    1.0337528    1           16094.221 
  4138.80026 1.0706083    1.0320897    1           16088.296 
  4143.76678 1.0713703    1.0303682    1           16070.547 
  4148.73926 1.0675136    1.0286759    1           16196.669 
  4153.71771 1.0627468    1.0270996    1           16352.731 
  4158.70213 1.0681918    1.0257153    1           16186.773 
  4163.69253 1.0608963    1.0245792    1           16422.843 
  4168.68893 1.0536597    1.0237223    1           16661.173 
  4173.69131 1.0511412    1.0231512    1           16748.655 
  4178.69971 1.0646386    1.0228532    1           16320.084 
  4183.71411 1.0526139    1.0228068    1           16711.259 
  4188.73452 1.0624634    1.0229926    1           16399.301 
  4193.76097 1.0556344    1.0234046    1           16623.418 
  4198.79344 1.0487199    1.0240557    1           16854.069 
  4203.83195 1.0479436    1.0249772    1           16884.604 
  4208.87651 1.0560137    1.0262096    1           16625.792 
  4213.92713 1.0558655    1.0277867    1           16635.317 
  4218.98380 1.0421621    1.0297169    1           17091.254 
  4224.04654 1.050945     1.0319676    1           16804.923 
  4229.11536 1.0414228    1.0344548    1           17125.425 
  4234.19026 1.0358126    1.0370423    1           17319.694 
  4239.27125 1.0289745    1.039549     1           17559.1   
  4244.35833 1.0354333    1.0417656    1           17341.787 
  4249.45152 1.0323562    1.0434796    1           17451.628 
  4254.55083 1.0395039    1.0445047    1           17212.641 
  4259.65625 1.0276631    1.0447102    1           17622.871 
  4264.76779 1.0281241    1.0440421    1           17611.337 
  4269.88548 1.0243362    1.0425307    1           17748.056 
  4275.00930 1.0201409    1.0402857    1           17900.504 
  4280.13927 1.0225992    1.0374772    1           17818.087 
  4285.27540 1.0191104    1.0343113    1           17946.094 
  4290.41769 1.0204162    1.0310013    1           17904.213 
  4295.56615 1.020502     1.0277442    1           17905.651 
  4300.72079 1.0233359    1.0247023    1           17810.018 
  4305.88162 1.0124285    1.0219962    1           18204.229 
  4311.04863 1.0167398    1.0197067    1           18054.365 
  4316.22185 1.0102809    1.0178859    1           18294.113 
  4321.40128 1.0163238    1.0165728    1           18083.797 
  4326.58692 1.0153345    1.01581      1           18129.375 
  4331.77878 1.0054424    1.0156573    1           18502.111 
  4336.97688 1.0086138    1.0161979    1           18399.499 
  4342.18121 1.006023     1.0175384    1           18510.171 
  4347.39179 1.0092551    1.0198008    1           18407.568 
  4352.60862 1.0098703    1.0231063    1           18401.746 
  4357.83171 0.9986129    1.0275538    1           18837.332 
  4363.06106 1.0144199    1.0331932    1           18269.662 
  4368.29670 1.0109997    1.0399989    1           18411.199 
  4373.53861 1.0126755    1.0478493    1           18366.679 
  4378.78682 1.0222976    1.0565178    1           18035.759 
  4384.04132 1.0313291    1.0656794    1           17732.814 
  4389.30213 1.038393     1.0749353    1           17503.536 
  4394.56925 1.0533447    1.0838528    1           17013.765 
  4399.84269 1.0766546    1.0920169    1           16276.179 
  4405.12247 1.0956504    1.0990915    1           15706.888 
  4410.40857 1.0978164    1.1048825    1           15654.75  
  4415.70102 1.1170007    1.1093856    1           15106.79  
  4420.99982 1.1208051    1.112795     1           15010.203 
  4426.30498 1.1352182    1.1154587    1           14619.897 
  4431.61650 1.1354818    1.1177927    1           14623.284 
  4436.93440 1.1525752    1.1201811    1           14174.268 
  4442.25868 1.1740165    1.1228888    1           13632.654 
  4447.58935 1.2036314    1.126002     1           12923.172 
  4452.92642 1.233412     1.1294074    1           12255.724 
  4458.26989 1.2697915    1.1328089    1           11496.438 
  4463.61977 1.3007914    1.1357816    1           10896.502 
  4468.97607 1.3278617    1.1378543    1           10405.205 
  4474.33880 1.3522218    1.1386052    1           9987.184  
  4479.70797 1.3558456    1.1377472    1           9931.141  
  4485.08358 1.3499919    1.1351797    1           10035.117 
  4490.46564 1.3305805    1.1309932    1           10377.665 
  4495.85415 1.3060489    1.1254278    1           10830.228 
  4501.24914 1.2890745    1.1188063    1           11159.189 
  4506.65059 1.2626525    1.1114622    1           11693.539 
  4512.05853 1.2478159    1.1036857    1           12009.486 
  4517.47296 1.2178728    1.095697     1           12675.202 
  4522.89389 1.1955674    1.0876496    1           13202.254 
  4528.32132 1.1733204    1.0796555    1           13755.23  
  4533.75526 1.1493653    1.0718147    1           14382.794 
  4539.19572 1.1246262    1.0642339    1           15068.462 
  4544.64272 1.1092664    1.0570315    1           15516.018 
  4550.09625 1.0975405    1.0503324    1           15869.495 
  4555.55632 1.0746197    1.0442575    1           16586.064 
  4561.02294 1.0748399    1.038911     1           16582.09  
  4566.49613 1.0483924    1.0343699    1           17458.37  
  4571.97588 1.0505927    1.0306783    1           17386.154 
  4577.46221 1.0438376    1.027848     1           17619.566 
  4582.95512 1.0340871    1.0258629    1           17962.061 
  4588.45463 1.0429203    1.0246881    1           17655.143 
  4593.96073 1.051852     1.0242798    1           17351.178 
  4599.47344 1.0526544    1.0245966    1           17325.343 
  4604.99277 1.0639655    1.0256089    1           16949.591 
  4610.51871 1.0681356    1.0273047    1           16814.061 
  4616.05129 1.0756591    1.0296908    1           16572.128 
  4621.59051 1.0785912    1.032784     1           16479.185 
  4627.13638 1.08786      1.0365941    1           16188.631 
  4632.68890 1.0808633    1.0410987    1           16407.536 
  4638.24808 1.0836024    1.0462198    1           16321.256 
  4643.81394 1.0893745    1.0518049    1           16141.289 
  4649.38647 1.0764965    1.0576212    1           16545.048 
  4654.96569 1.0729833    1.0633606    1           16656.86  
  4660.55161 1.0728044    1.0686602    1           16661.795 
  4666.14423 1.0712773    1.0731341    1           16710.023 
  4671.74356 1.0648491    1.076415     1           16917.994 
  4677.34961 1.0677211    1.0782011    1           16822.891 
  4682.96238 1.0705192    1.0783044    1           16730.696 
  4688.58189 1.0667442    1.0766905    1           16851.725 
  4694.20815 1.0691984    1.0734999    1           16770.186 
  4699.84115 1.0603925    1.0690396    1           17056.912 
  4705.48092 1.0499807    1.0637457    1           17404.112 
  4711.12745 1.0494899    1.0581292    1           17418.575 
  4716.78076 1.0361513    1.0527206    1           17877.222 
  4722.44086 1.0302468    1.0480194    1           18083.564 
  4728.10774 1.0246229    1.0444523    1           18282.62  
  4733.78143 1.0165732    1.0423416    1           18573.416 
  4739.46192 1.0110794    1.0418832    1           18774.118 
  4745.14923 1.0124769    1.0431332    1           18718.721 
  4750.84336 0.9998125    1.0460051    1           19194.038 
  4756.54433 1.0158789    1.050275     1           18585.684 
  4762.25214 1.0136929    1.0555982    1           18662.836 
  4767.96680 1.0188368    1.0615361    1           18469.493 
  4773.68832 1.0302178    1.0675922    1           18054.84  
  4779.41670 1.0573118    1.0732555    1           17118.323 
  4785.15195 1.0543819    1.0780514    1           17212.284 
  4790.89409 1.0870019    1.0815953    1           16157.078 
  4796.64312 1.0862384    1.0836499    1           16176.825 
  4802.39905 1.0924696    1.0841703    1           15980.971 
  4808.16188 1.1046376    1.0833166    1           15610.532 
  4813.93163 1.106785     1.0814221    1           15542.896 
  4819.70830 1.102867     1.0789239    1           15654.872 
  4825.49191 1.0992197    1.0762827    1           15759.646 
  4831.28246 1.1018585    1.0739085    1           15676.236 
  4837.07995 1.1100334    1.0721068    1           15430.256 
  4842.88440 1.0971243    1.0710473    1           15809.165 
  4848.69582 1.1041625    1.0707599    1           15594.036 
  4854.51421 1.1142115    1.0711533    1           15295.003 
  4860.33958 1.1172306    1.0720518    1           15203.273 
  4866.17194 1.1109194    1.0732369    1           15381.146 
  4872.01130 1.129437     1.0744884    1           14848.325 
  4877.85767 1.1155481    1.075619     1           15237.28  
  4883.71105 1.1149804    1.0765043    1           15248.718 
  4889.57146 1.1111801    1.0771045    1           15353.808 
  4895.43890 1.1110158    1.0774747    1           15353.521 
  4901.31338 1.096173     1.0777542    1           15787.847 
  4907.19491 1.0943093    1.0781321    1           15838.815 
  4913.08350 1.0749372    1.0787982    1           16433.227 
  4918.97916 1.0611881    1.0798901    1           16870.479 
  4924.88189 1.0605804    1.0814511    1           16884.615 
  4930.79170 1.0537959    1.0834077    1           17103.013 
  4936.70860 1.0577441    1.0855709    1           16966.24  
  4942.63261 1.0392543    1.0876593    1           17584.077 
  4948.56372 1.0479823    1.0893372    1           17280.156 
  4954.50195 1.0525509    1.0902625    1           17120.827 
  4960.44731 1.0480348    1.0901388    1           17266.384 
  4966.39980 1.0597721    1.0887672    1           16870.204 
  4972.35943 1.0593356    1.086091     1           16878.716 
  4978.32622 1.0646213    1.082217     1           16700.979 
  4984.30016 1.0564351    1.0774056    1           16963.495 
  4990.28128 1.0503066    1.0720318    1           17163.033 
  4996.26957 1.0383743    1.066533     1           17565.531 
  5002.26505 1.0353795    1.0613581    1           17667.827 
  5008.26772 1.0185058    1.0569237    1           18266.93  
  5014.27759 1.0107514    1.0535766    1           18553.491 
  5020.29468 1.0059502    1.0515621    1           18737.379 
  5026.31899 1.007651     1.0509978    1           18681.964 
  5032.35052 1.0000526    1.0518575    1           18978.137 
  5038.38930 1.007884     1.0539687    1           18696.331 
  5044.43532 1.0077503    1.057024     1           18715.992 
  5050.48859 1.0119888    1.0606075    1           18575.092 
  5056.54913 1.0232057    1.0642339    1           18184.002 
  5062.61694 1.0345153    1.0673978    1           17801.383 
  5068.69204 1.0431582    1.0696312    1           17521.291 
  5074.77442 1.0511609    1.0705664    1           17269.432 
  5080.86410 1.0590329    1.0699978    1           17027.374 
  5086.96109 1.0611253    1.0679229    1           16979.384 
  5093.06540 1.0646608    1.0645462    1           16884.637 
  5099.17703 1.0656937    1.0602431    1           16872.279 
  5105.29599 1.041154     1.0555001    1           17721.181 
  5111.42230 1.0326092    1.050851     1           18044.055 
  5117.55596 1.0322135    1.0468198    1           18080.964 
  5123.69698 1.0125111    1.0438773    1           18823.378 
  5129.84537 1.0170266    1.0424088    1           18678.695 
  5136.00114 1.0059017    1.0426946    1           19120.381 
  5142.16429 1.0099336    1.0448982    1           18990.737 
  5148.33484 1.0141648    1.0490607    1           18854.612 
  5154.51279 1.0229031    1.0550965    1           18553.229 
  5160.69816 1.0307443    1.062793     1           18290.096 
  5166.89095 1.0490723    1.0718135    1           17665.107 
  5173.09117 1.0782899    1.081709     1           16711.732 
  5179.29883 1.0824291    1.0919388    1           16598.341 
  5185.51394 1.1064003    1.1019021    1           15873.469 
  5191.73651 1.1209085    1.110978     1           15460.845 
  5197.96655 1.1358445    1.1185762    1           15049.483 
  5204.20406 1.1647999    1.1241977    1           14275.872 
  5210.44906 1.1816105    1.1274989    1           13855.835 
  5216.70155 1.1883893    1.1283512    1           13699.429 
  5222.96154 1.1860096    1.1268778    1           13773.429 
  5229.22905 1.1839822    1.1234473    1           13838.717 
  5235.50407 1.1800146    1.1186175    1           13953.664 
  5241.78663 1.1589895    1.113043     1           14519.358 
  5248.07672 1.1423038    1.1073756    1           14991.432 
  5254.37437 1.1205696    1.1021781    1           15630.338 
  5260.67957 1.1125098    1.0978646    1           15884.966 
  5266.99234 1.1089333    1.0946731    1           16007.508 
  5273.31268 1.0846074    1.0926715    1           16782.894 
  5279.64060 1.0935736    1.0917886    1           16511.475 
  5285.97612 1.0908101    1.0918615    1           16613.034 
  5292.31925 1.0949244    1.0926856    1           16496.532 
  5298.66998 1.1010241    1.0940609    1           16318.933 
  5305.02833 1.1054856    1.0958355    1           16193.779 
  5311.39432 1.1134898    1.097937     1           15962.065 
  5317.76794 1.1163072    1.1003811    1           15889.087 
  5324.14922 1.1095378    1.1032509    1           16105.747 
  5330.53814 1.1205809    1.1066527    1           15783.966 
  5336.93474 1.1154798    1.1106667    1           15947.705 
  5343.33901 1.101204     1.1153038    1           16396.51  
  5349.75097 1.1100093    1.1204741    1           16134.868 
  5356.17062 1.0943655    1.1259646    1           16632.825 
  5362.59798 1.1005776    1.1314311    1           16446.821 
  5369.03304 1.0836347    1.1364102    1           16998.326 
  5375.47583 1.0837844    1.1403572    1           17002.985 
  5381.92636 1.0905466    1.1427094    1           16793.08  
  5388.38462 1.0817703    1.1429692    1           17086.997 
  5394.85063 1.0870195    1.1407938    1           16924.141 
  5401.32440 1.0856682    1.1360729    1           16976.169 
  5407.80594 1.081804     1.1289631    1           17110.419 
  5414.29526 1.0822048    1.1198657    1           17104.718 
  5420.79236 1.0768802    1.1093578    1           17288.044 
  5427.29726 1.0826527    1.0981073    1           17103.899 
  5433.80997 1.0731167    1.0867955    1           17427.402 
  5440.33049 1.0632772    1.0760582    1           17768.627 
  5446.85883 1.0522441    1.066447     1           18160.022 
  5453.39501 1.0427072    1.0584082    1           18507.482 
  5459.93904 1.0339776    1.0522756    1           18832.928 
  5466.49091 1.0250172    1.0482715    1           19173.878 
  5473.05065 1.0254152    1.0465119    1           19163.742 
  5479.61826 1.0169693    1.0470111    1           19491.493 
  5486.19375 1.0118806    1.0496835    1           19693.831 
  5492.77714 1.0209543    1.0543421    1           19346.307 
  5499.36842 1.0140788    1.0606971    1           19615.5   
  5505.96761 1.026974     1.0683569    1           19124.095 
  5512.57472 1.035275     1.0768383    1           18816.685 
  5519.18976 1.0488654    1.0855838    1           18324.626 
  5525.81273 1.0574959    1.0939928    1           18021.051 
  5532.44366 1.0809558    1.1014634    1           17223.512 
  5539.08254 1.1045334    1.107451     1           16465.727 
  5545.72939 1.1048286    1.1115361    1           16457.555 
  5552.38421 1.1162618    1.1134917    1           16105.521 
  5559.04702 1.1257869    1.1133257    1           15819.308 
  5565.71782 1.1249       1.1112827    1           15846.054 
  5572.39663 1.1153116    1.1078075    1           16135.453 
  5579.08346 1.1103649    1.1034863    1           16287.166 
  5585.77831 1.1082876    1.0989801    1           16351.112 
  5592.48119 1.1004786    1.0949559    1           16595.108 
  5599.19211 1.0871817    1.0920183    1           17021.358 
  5605.91109 1.0757035    1.0906448    1           17400.069 
  5612.63813 1.087952     1.0911333    1           16994.089 
  5619.37325 1.0836471    1.0935691    1           17133.626 
  5626.11644 1.0712756    1.0978171    1           17545.17  
  5632.86773 1.0927695    1.103538     1           16833.561 
  5639.62712 1.0962254    1.1102255    1           16720.975 
  5646.39462 1.1120884    1.1172588    1           16222.27  
  5653.17024 1.1167324    1.1239685    1           16078.325 
  5659.95399 1.1209976    1.1297115    1           15947.231 
  5666.74589 1.1114311    1.1339483    1           16235.955 
  5673.54593 1.113135     1.1363069    1           16181.251 
  5680.35413 1.1033199    1.1366072    1           16482.915 
  5687.17050 1.1061047    1.1348421    1           16393.276 
  5693.99505 1.0987044    1.1311298    1           16623.024 
  5700.82780 1.0858149    1.1256634    1           17034.942 
  5707.66874 1.072201     1.118677     1           17484.107 
  5714.51789 1.0654043    1.1104344    1           17712.309 
  5721.37525 1.0573826    1.1012319    1           17987.009 
  5728.24085 1.0423849    1.0913972    1           18517.952 
  5735.11469 1.043297     1.0812753    1           18481.486 
  5741.99677 1.0352342    1.0712026    1           18772.693 
  5748.88711 1.0266213    1.0614834    1           19090.382 
  5755.78573 1.01817      1.0523733    1           19408.62  
  5762.69261 1.014114     1.0440717    1           19561.797 
  5769.60779 1.0213135    1.0367213    1           19280.951 
  5776.53127 1.0244654    1.0304116    1           19157.879 
  5783.46305 1.0238239    1.0251878    1           19179.558 
  5790.40315 1.021721     1.0210623    1           19257.897 
  5797.35158 1.0224506    1.0180297    1           19229.936 
  5804.30835 1.0194957    1.0160813    1           19344.373 
  5811.27347 1.0121954    1.0152179    1           19630.416 
  5818.24694 1.0033709    1.0154572    1           19984.691 
  5825.22879 1.0148219    1.0168349    1           19542.144 
  5832.21901 1.0015988    1.0193972    1           20074.217 
  5839.21761 1.0059143    1.0231861    1           19914.048 
  5846.22462 1.0017626    1.0282172    1           20093.459 
  5853.24004 1.0150399    1.0344528    1           19583.254 
  5860.26387 1.0144527    1.0417758    1           19621.186 
  5867.29613 1.0247339    1.0499689    1           19240.769 
  5874.33683 1.0385042    1.0587043    1           18741.012 
  5881.38598 1.0548766    1.0675501    1           18165.318 
  5888.44359 1.0856679    1.0759918    1           17129.705 
  5895.50967 1.0965728    1.0834702    1           16789.566 
  5902.58423 1.1256361    1.0894326    1           15902.646 
  5909.66727 1.1482992    1.093397     1           15254.329 
  5916.75882 1.1517226    1.0950234    1           15169.547 
  5923.85887 1.160903     1.0941771    1           14925.209 
  5930.96745 1.1510444    1.0909597    1           15212.617 
  5938.08456 1.1311371    1.0856935    1           15801.335 
  5945.21020 1.1196525    1.0788658    1           16159.065 
  5952.34440 1.1140943    1.071054     1           16342.168 
  5959.48716 1.0926304    1.0628511    1           17036.029 
  5966.63849 1.081963     1.0548043    1           17400.97  
  5973.79840 1.0655773    1.0473722    1           17973.168 
  5980.96690 1.0558419    1.0409034    1           18329.551 
  5988.14400 1.0538243    1.0356324    1           18415.025 
  5995.32972 1.0444476    1.0316912    1           18768.706 
  6002.52406 1.0360166    1.0291282    1           19095.102 
  6009.72704 1.0309509    1.0279303    1           19299.847 
  6016.93865 1.031196     1.028042     1           19303.827 
  6024.15892 1.0313968    1.0293773    1           19309.326 
  6031.38786 1.0306001    1.0318229    1           19352.652 
  6038.62547 1.028149     1.0352342    1           19459.301 
  6045.87176 1.0181678    1.0394294    1           19860.223 
  6053.12675 1.018041     1.0441856    1           19878.039 
  6060.39045 1.0244559    1.0492415    1           19639.712 
  6067.66286 1.021626     1.0543083    1           19762.352 
  6074.94400 1.0253302    1.0590895    1           19630.297 
  6082.23388 1.0248032    1.0633083    1           19662.772 
  6089.53250 1.0390597    1.0667431    1           19129.996 
  6096.83988 1.0197026    1.0692615    1           19886.046 
  6104.15603 1.0376159    1.0708429    1           19207.007 
  6111.48096 1.0376273    1.071577     1           19217.729 
  6118.81468 1.0314195    1.0716414    1           19464.941 
  6126.15721 1.0243647    1.0712668    1           19748.956 
  6133.50854 1.0283215    1.0707018    1           19606.222 
  6140.86869 1.0263199    1.0701795    1           19694.705 
  6148.23768 1.04631      1.0698929    1           18946.465 
  6155.61550 1.0420627    1.0699803    1           19114.952 
  6163.00219 1.0378204    1.0705259    1           19284.975 
  6170.39773 1.0434186    1.0715725    1           19084.537 
  6177.80215 1.0462381    1.0731442    1           18989.482 
  6185.21546 1.0407048    1.0752689    1           19206.294 
  6192.63766 1.0497477    1.0779897    1           18879.208 
  6200.06876 1.0455179    1.0813565    1           19045.599 
  6207.50879 1.0350063    1.0854018    1           19452.117 
  6214.95774 1.0463654    1.090109     1           19033.22  
  6222.41563 1.0377741    1.095383     1           19365.972 
  6229.88248 1.0406189    1.1010306    1           19267.711 
  6237.35828 1.0468435    1.1067506    1           19043.706 
  6244.84305 1.0516641    1.1121386    1           18874.544 
  6252.33680 1.0617865    1.1167105    1           18515.524 
  6259.83955 1.0672776    1.1199454    1           18328.422 
  6267.35130 1.0763412    1.1213494    1           18019.115 
  6274.87206 1.0761303    1.1205348    1           18035.129 
  6282.40185 1.0790605    1.1172987    1           17942.27  
  6289.94067 1.0787209    1.111674     1           17962.615 
  6297.48854 1.071487     1.1039301    1           18223.635 
  6305.04547 1.065146     1.0945249    1           18457.378 
  6312.61147 1.0539871    1.0840298    1           18870.893 
  6320.18654 1.0536936    1.0730484    1           18890.725 
  6327.77071 1.0387291    1.0621474    1           19461.038 
  6335.36397 1.037193     1.0518045    1           19529.402 
  6342.96635 1.0194028    1.0423779    1           20237.213 
  6350.57785 1.0177368    1.0340958    1           20314.993 
  6358.19849 1.0054836    1.0270636    1           20828.075 
  6365.82827 1.0100852    1.0212842    1           20650.71  
  6373.46720 1.0058866    1.0166848    1           20838.349 
  6381.11530 1.0149273    1.0131468    1           20482.248 
  6388.77258 1.0092831    1.0105319    1           20731.146 
  6396.43905 1.004033     1.0087042    1           20969.707 
  6404.11472 1.0118489    1.0075452    1           20668.522 
  6411.79960 1.0131997    1.0069633    1           20638.893 
  6419.49370 1.0055597    1.006898     1           20984.549 
  6427.19703 1.005408     1.0073199    1           21023.137 
  6434.90961 1.0115379    1.0082289    1           20802.503 
  6442.63144 1.0111501    1.0096507    1           20855.513 
  6450.36254 1.0038388    1.0116332    1           21201.23  
  6458.10291 1.0051836    1.0142427    1           21185.607 
  6465.85257 1.0065901    1.0175612    1           21168.756 
  6473.61154 1.0126651    1.0216817    1           20957.365 
  6481.37981 1.0233171    1.0267031    1           20562.414 
  6489.15741 1.0285394    1.032721     1           20394.619 
  6496.94434 1.0264086    1.0398138    1           20524.274 
  6504.74061 1.0366482    1.0480248    1           20157.557 
  6512.54624 1.0554683    1.0573408    1           19470.782 
  6520.36123 1.0566293    1.0676708    1           19468.434 
  6528.18560 1.0800364    1.0788269    1           18646.358 
  6536.01937 1.0990994    1.0905108    1           18016.399 
  6543.86253 1.1219216    1.1023086    1           17290.302 
  6551.71510 1.132155     1.1137006    1           16996.665 
  6559.57710 1.1525891    1.1240879    1           16394.945 
  6567.44853 1.1956846    1.1328378    1           15177.26  
  6575.32941 1.2019081    1.1393469    1           15037.83  
  6583.21974 1.2050781    1.1431212    1           14982.651 
  6591.11955 1.2099066    1.1438613    1           14882.869 
  6599.02883 1.2093697    1.141529     1           14927.891 
  6606.94760 1.2191082    1.1363606    1           14697.577 
  6614.87588 1.1868735    1.1288217    1           15614.576 
  6622.81367 1.1701145    1.1195212    1           16134.668 
  6630.76098 1.1470911    1.1091169    1           16871.276 
  6638.71783 1.1354025    1.0982338    1           17277.595 
  6646.68423 1.1078161    1.0874052    1           18235.472 
  6654.66019 1.0978336    1.0770421    1           18620.834 
  6662.64572 1.089338     1.0674298    1           18961.559 
  6670.64084 1.0866648    1.0587463    1           19094.677 
  6678.64554 1.07289      1.0510926    1           19643.735 
  6686.65986 1.0589006    1.044526     1           20220.081 
  6694.68379 1.0367863    1.0390881    1           21150.886 
  6702.71735 1.0386185    1.0348279    1           21112.281 
  6710.76054 1.030154     1.031818     1           21504.132 
  6718.81339 1.024556     1.0301645    1           21780.324 
  6726.87591 1.0170236    1.03001      1           22144.848 
  6734.94810 1.0190897    1.0315286    1           22090.815 
  6743.02997 1.0120193    1.0349149    1           22439.439 
  6751.12155 1.0195854    1.0403641    1           22140.154 
  6759.22283 1.0191866    1.0480439    1           22192.231 
  6767.33383 1.0312105    1.0580592    1           21704.362 
  6775.45457 1.0438387    1.0704114    1           21204.392 
  6783.58505 1.0515527    1.0849574    1           20917.705 
  6791.72529 1.0682877    1.1013775    1           20277.611 
  6799.87530 1.0904997    1.1191548    1           19456.321 
  6808.03509 1.1178259    1.1375774    1           18496.362 
  6816.20467 1.1500749    1.155762     1           17434.397 
  6824.38405 1.1982766    1.1727046    1           15975.715 
  6832.57325 1.2254953    1.1873575    1           15227.893 
  6840.77227 1.2754789    1.1987305    1           13951.587 
  6848.98113 1.290221     1.2060072    1           13612.473 
  6857.19985 1.3147327    1.2086596    1           13060.992 
  6865.42842 1.323981     1.2065364    1           12869.139 
  6873.66687 1.3230859    1.1998983    1           12902.951 
  6881.91521 1.3029532    1.1893835    1           13373.287 
  6890.17345 1.2787595    1.1759189    1           13963.668 
  6898.44159 1.2481054    1.1606063    1           14754.655 
  6906.71966 1.2259648    1.1446162    1           15364.699 
  6915.00765 1.1906469    1.1291084    1           16394.398 
  6923.30560 1.1677745    1.1151815    1           17112.448 
  6931.61350 1.1344749    1.1038453    1           18221.236 
  6939.93137 1.1209169    1.0960083    1           18707.257 
  6948.25923 1.1043774    1.0924706    1           19317.968 
  6956.59707 1.0904827    1.0939145    1           19852.207 
  6964.94493 1.0868465    1.1008823    1           20005.939 
  6973.30280 1.0820243    1.1137365    1           20206.551 
  6981.67069 1.0818396    1.1326005    1           20227.784 
  6990.04863 1.1014857    1.1572857    1           19494.817 
  6998.43663 1.1234954    1.1872195    1           18711.025 
  7006.83469 1.1519945    1.2213916    1           17750.388 
  7015.24282 1.1958534    1.2583377    1           16384.254 
  7023.66105 1.2450746    1.2961766    1           15003.476 
  7032.08938 1.2939476    1.3327058    1           13774.276 
  7040.52782 1.3521262    1.3655562    1           12470.496 
  7048.97639 1.3959022    1.3923905    1           11592.388 
  7057.43509 1.409877     1.4111398    1           11332.458 
  7065.90395 1.4312686    1.4202633    1           10945.727 
  7074.38297 1.4169177    1.4189874    1           11212.134 
  7082.87216 1.3955368    1.4074463    1           11621.494 
  7091.37154 1.3687629    1.386653     1           12159.437 
  7099.88112 1.3387532    1.3583099    1           12799.342 
  7108.40092 1.2807893    1.324532     1           14154.108 
  7116.93093 1.2525302    1.287562     1           14882.938 
  7125.47118 1.2043831    1.2495307    1           16231.744 
  7134.02168 1.1748224    1.2122818    1           17138.605 
  7142.58244 1.1474645    1.1772662    1           18035.391 
  7151.15347 1.1141552    1.1454995    1           19206.198 
  7159.73479 1.0880461    1.1175719    1           20192.364 
  7168.32641 1.0744439    1.0936996    1           20734.59  
  7176.92833 1.0571613    1.0738017    1           21447.797 
  7185.54058 1.0477078    1.0575876    1           21854.175 
  7194.16316 1.0397786    1.04464      1           22203.568 
  7202.79609 1.0303928    1.0344854    1           22624.666 
  7211.43938 1.0192732    1.0266476    1           23134.997 
  7220.09304 1.0258993    1.0206826    1           22841.283 
  7228.75708 1.0128454    1.0161989    1           23447.529 
  7237.43153 1.0174701    1.0128658    1           23240.893 
  7246.11638 1.0088082    1.0104135    1           23652.418 
  7254.81165 1.0070357    1.0086282    1           23744.418 
  7263.51736 1.0108507    1.0073455    1           23573.506 
  7272.23351 1.011452     1.006442     1           23554.958 
  7280.96012 1.0123542    1.0058284    1           23523.383 
  7289.69721 1.0056064    1.0054423    1           23853.661 
  7298.44477 1.0103956    1.0052428    1           23640.303 
  7307.20284 1.0062575    1.0052057    1           23850.747 
  7315.97142 1.0136996    1.00532      1           23516.148 
  7324.75051 1.0109202    1.0055858    1           23664.739 
  7333.54015 1.009742     1.0060128    1           23741.314 
  7342.34033 1.0129665    1.0066206    1           23613.882 
  7351.15107 1.0055333    1.0074408    1           23995.051 
  7359.97238 1.0140955    1.0085194    1           23622.739 
  7368.80428 1.004066     1.0099215    1           24138.165 
  7377.64678 1.0136297    1.0117357    1           23725.353 
  7386.49988 1.0045886    1.0140779    1           24203.872 
  7395.36361 1.0065977    1.0170923    1           24157.623 
  7404.23798 1.0011309    1.0209485    1           24476.438 
  7413.12300 1.0040907    1.0258334    1           24387.276 
  7422.01868 1.0109913    1.0319358    1           24109.722 
  7430.92503 1.0077925    1.0394248    1           24320.474 
  7439.84207 1.0191424    1.0484214    1           23833.873 
  7448.76981 1.0310197    1.0589683    1           23335.831 
  7457.70827 1.0440656    1.0710028    1           22799.073 
  7466.65745 1.060179     1.0843393    1           22145.795 
  7475.61737 1.087107     1.0986658    1           21073.808 
  7484.58804 1.1044436    1.1135563    1           20435.386 
  7493.56948 1.1424402    1.1284977    1           19067.946 
  7502.56169 1.1571565    1.1429299    1           18595.94  
  7511.56470 1.182023     1.1562948    1           17803.774 
  7520.57850 1.2070205    1.1680964    1           17050.139 
  7529.60313 1.200928     1.177961     1           17279.032 
  7538.63858 1.2187541    1.185679     1           16768.695 
  7547.68488 1.2161634    1.1912054    1           16885.265 
  7556.74203 1.2351554    1.1946158    1           16355.664 
  7565.81005 1.2405261    1.1960387    1           16235.662 
  7574.88895 1.2558226    1.1955909    1           15835.153 
  7583.97875 1.2674012    1.1933368    1           15548.634 
  7593.07945 1.2667925    1.1892803    1           15599.28  
  7602.19108 1.2646818    1.1833916    1           15691.336 
  7611.31364 1.2632174    1.1756637    1           15765.703 
  7620.44714 1.2566029    1.1661778    1           15985.095 
  7629.59161 1.2312544    1.1551536    1           16758.551 
  7638.74705 1.2067528    1.142965     1           17551.416 
  7647.91347 1.1750189    1.1301225    1           18636.433 
  7657.09090 1.1488715    1.1172331    1           19600.079 
  7666.27934 1.1228068    1.1049539    1           20622.248 
  7675.47880 1.1014832    1.0939478    1           21515.135 
  7684.68930 1.0831706    1.0848457    1           22325.898 
  7693.91086 1.0760862    1.0782147    1           22676.452 
  7703.14348 1.0568635    1.0745299    1           23581.706 
  7712.38718 1.0501546    1.0741493    1           23937.431 
  7721.64197 1.0493267    1.0772871    1           24021.137 
  7730.90787 1.0445477    1.0839879    1           24291.433 
  7740.18489 1.0576662    1.0941011    1           23720.844 
  7749.47304 1.0717304    1.1072598    1           23124.513 
  7758.77234 1.0878791    1.1228696    1           22456.777 
  7768.08279 1.113619     1.1401145    1           21419.638 
  7777.40442 1.1343891    1.1579839    1           20633.087 
  7786.73723 1.1610583    1.1753252    1           19666.244 
  7796.08124 1.1771222    1.1909222    1           19123.758 
  7805.43647 1.1938208    1.2035954    1           18578.273 
  7814.80292 1.1886029    1.2123173    1           18785.756 
  7824.18061 1.186889     1.2163325    1           18873.97  
  7833.56956 1.1782859    1.215261     1           19202.997 
  7842.96977 1.1590303    1.2091586    1           19926.769 
  7852.38126 1.1368791    1.1985088    1           20796.153 
  7861.80404 1.1145572    1.1841438    1           21719.181 
  7871.23813 1.0949631    1.1671194    1           22574.624 
  7880.68355 1.078553     1.1485797    1           23327.697 
  7890.14029 1.0597793    1.1296328    1           24221.988 
  7899.60839 1.0471328    1.1112555    1           24858.133 
  7909.08785 1.0336291    1.0942283    1           25557.062 
  7918.57868 1.0245111    1.0791026    1           26052.299 
  7928.08090 1.0196327    1.066197     1           26335.985 
  7937.59452 1.0243927    1.0556169    1           26118.88  
  7947.11956 1.0275379    1.04729      1           25985.847 
  7956.65603 1.0347634    1.0410106    1           25646.003 
  7966.20395 1.0464374    1.036486     1           25091.536 
  7975.76332 1.0581727    1.0333804    1           24548.445 
  7985.33416 1.0719141    1.0313534    1           23926.453 
  7994.91648 1.0818849    1.0300933    1           23492.962 
  8004.51031 1.0931519    1.0293443    1           23011.512 
  8014.11565 1.0898451    1.0289319    1           23177.257 
  8023.73251 1.0947922    1.0287837    1           22977.764 
  8033.36092 1.0855688    1.0289461    1           23405.252 
  8043.00088 1.07559      1.0295939    1           23876.44  
  8052.65240 1.0683775    1.0310332    1           24228.416 
  8062.31551 1.0599573    1.0336972    1           24643.624 
  8071.99021 1.0528672    1.0381373    1           25001.809 
  8081.67653 1.056899     1.0450033    1           24821.181 
  8091.37446 1.044345     1.0550125    1           25451.046 
  8101.08404 1.0510711    1.0688998    1           25132.051 
  8110.80526 1.0583631    1.0873478    1           24789.97  
  8120.53816 1.0743899    1.1108983    1           24043.569 
  8130.28273 1.0963478    1.1398482    1           23061.534 
  8140.03899 1.1419339    1.1741443    1           21168.193 
  8149.80696 1.1937149    1.2132902    1           19246.424 
  8159.58665 1.2707635    1.2562848    1           16771.451 
  8169.37808 1.3462887    1.301609     1           14721.915 
  8179.18126 1.457339     1.3472729    1           12247.295 
  8188.99620 1.5601249    1.3909254    1           10409.16  
  8198.82292 1.659192     1.4300205    1           8957.397  
  8208.66143 1.7338725    1.4620389    1           8030.632  
  8218.51175 1.7881198    1.484754     1           7433.472  
  8228.37389 1.8110531    1.4965288    1           7198.539  
  8238.24786 1.7951995    1.4965744    1           7361.045  
  8248.13368 1.7568267    1.4850852    1           7773.18   
  8258.03137 1.6904931    1.4631877    1           8557.382  
  8267.94093 1.6243016    1.4327304    1           9443.322  
  8277.86238 1.5369144    1.3959937    1           10800.255 
  8287.79574 1.4450011    1.3553958    1           12506.466 
  8297.74101 1.3632528    1.3132435    1           14320.345 
  8307.69823 1.3118461    1.2715492    1           15632.286 
  8317.66739 1.2495925    1.2319225    1           17430.892 
  8327.64851 1.1982311    1.1955334    1           19113.835 
  8337.64161 1.1570603    1.1631315    1           20611.395 
  8347.64670 1.1309282    1.1351045    1           21636.869 
  8357.66380 1.0993329    1.1115556    1           22964.233 
  8367.69292 1.0755107    1.0923865    1           24031.263 
  8377.73408 1.0585883    1.0773732    1           24824.963 
  8387.78728 1.0525231    1.0662265    1           25112.732 
  8397.85255 1.0383241    1.0586325    1           25812.306 
  8407.92989 1.0340932    1.0542716    1           26019.552 
  8418.01933 1.0281911    1.052821     1           26315.059 
  8428.12087 1.0273553    1.0539442    1           26349.275 
  8438.23454 1.0275686    1.0572753    1           26328.567 
  8448.36034 1.0341792    1.0624036    1           25978.011 
  8458.49830 1.0372835    1.0688643    1           25809.824 
  8468.64842 1.0485182    1.0761389    1           25237.834 
  8478.81072 1.062901     1.0836656    1           24530.84  
  8488.98521 1.0816925    1.0908621    1           23646.583 
  8499.17192 1.0833211    1.0971571    1           23562.297 
  8509.37084 1.0910901    1.1020342    1           23203.509 
  8519.58201 1.1063411    1.105081     1           22528.224 
  8529.80543 1.1030456    1.1060372    1           22659.125 
  8540.04112 1.120588     1.1048223    1           21908.006 
  8550.28909 1.1121739    1.101533     1           22248.427 
  8560.54935 1.1172499    1.0964129    1           22024.968 
  8570.82193 1.1045544    1.0898074    1           22550.095 
  8581.10684 1.1051305    1.0821183    1           22514.082 
  8591.40409 1.0891102    1.0737627    1           23201.015 
  8601.71369 1.0825238    1.0651408    1           23483.978 
  8612.03567 1.0735167    1.0566088    1           23882.49  
  8622.37003 1.0578773    1.0484601    1           24604.28  
  8632.71680 1.0565098    1.0409148    1           24657.014 
  8643.07598 1.0507318    1.0341179    1           24923.184 
  8653.44759 1.0403534    1.0281454    1           25421.059 
  8663.83164 1.0325991    1.0230145    1           25797.866 
  8674.22816 1.0290022    1.0186974    1           25967.876 
  8684.63716 1.0101626    1.0151343    1           26941.77  
  8695.05864 1.0185968    1.0122458    1           26481.335 
  8705.49263 1.0165609    1.0099436    1           26576.547 
  8715.93914 1.0147545    1.0081383    1           26661.381 
  8726.39819 1.0121094    1.0067459    1           26792.838 
  8736.86978 1.0119486    1.0056911    1           26794.19  
  8747.35395 1.0110505    1.0049099    1           26836.828 
  8757.85069 0.9994004    1.0043511    1           27464.626 
  8768.36003 1.0078807    1.0039758    1           27002.052 
  8778.88198 1.0145902    1.0037574    1           26644.495 
  8789.41656 1.0121007    1.0036808    1           26778.861 
  8799.96377 1.0107983    1.0037411    1           26852.167 
  8810.52365 1.0170569    1.0039418    1           26525.595 
  8821.09620 1.0099027    1.0042932    1           26912.034 
  8831.68143 1.0146283    1.0048098    1           26668.032 
  8842.27937 1.0089272    1.005507     1           26980.856 
  8852.89002 1.0155073    1.0063978    1           26639.478 
  8863.51340 1.0130591    1.0074887    1           26779.322 
  8874.14954 1.0087725    1.0087764    1           27019.212 
  8884.79844 1.0097698    1.0102446    1           26976.418 
  8895.46011 1.010757     1.0118629    1           26934.477 
  8906.13458 1.0133549    1.0135871    1           26806.807 
  8916.82186 1.0063914    1.0153629    1           27192.386 
  8927.52196 1.023456     1.0171313    1           26297.431 
  8938.23491 1.0225586    1.0188372    1           26355.275 
  8948.96071 1.0175263    1.0204401    1           26630.557 
  8959.69938 1.0075391    1.0219264    1           27176.127 
  8970.45093 1.0182467    1.0233224    1           26615.09  
  8981.21539 1.0208273    1.0247056    1           26490.593 
  8991.99276 1.0222947    1.0262091    1           26424.971 
  9002.78307 1.0189025    1.0280175    1           26614.353 
  9013.58633 1.025179     1.0303532    1           26296.996 
  9024.40255 1.0264388    1.0334539    1           26242.768 
  9035.23175 1.0237867    1.0375451    1           26391.825 
  9046.07394 1.0292712    1.0428094    1           26118.651 
  9056.92915 1.042274     1.0493552    1           25470.411 
  9067.79738 1.046856     1.0571882    1           25253.741 
  9078.67865 1.0542842    1.0661899    1           24900.903 
  9089.57298 1.0713058    1.0761072    1           24102.411 
  9100.48038 1.086686     1.0865543    1           23409.384 
  9111.40088 1.0943563    1.09703      1           23078.031 
  9122.33447 1.1209725    1.1069494    1           21950.35  
  9133.28119 1.1176894    1.1156887    1           22096.162 
  9144.24104 1.1396585    1.1226426    1           21211.469 
  9155.21405 1.1381143    1.1272904    1           21281.825 
  9166.20022 1.1364218    1.1292628    1           21358.39  
  9177.19957 1.1263576    1.1283941    1           21774.876 
  9188.21213 1.1178572    1.1247445    1           22135.987 
  9199.23790 1.1119487    1.1185866    1           22394.265 
  9210.27690 1.0995375    1.1103623    1           22938.329 
  9221.32914 1.0825554    1.1006223    1           23706.017 
  9232.39465 1.0690397    1.0899608    1           24342.231 
  9243.47344 1.0518363    1.0789576    1           25180.391 
  9254.56552 1.046357     1.0681305    1           25463.238 
  9265.67092 1.0332347    1.0579042    1           26140.639 
  9276.78964 1.0270024    1.048594     1           26479.03  
  9287.92170 1.0106185    1.040404     1           27370.717 
  9299.06712 1.011387     1.0334371    1           27348.347 
  9310.22591 1.0059684    1.0277132    1           27666.111 
  9321.39810 1.0098545    1.0231916    1           27474.291 
  9332.58369 1.0097881    1.0197961    1           27499.965 
  9343.78270 1.0099154    1.0174386    1           27515.084 
  9354.99515 1.0117386    1.016042     1           27437.48  
  9366.22106 1.0045747    1.0155612    1           27854.102 
  9377.46044 1.0080052    1.0160027    1           27686.002 
  9388.71330 1.0192606    1.0174434    1           27094.725 
  9399.97967 1.0222523    1.0200479    1           26955.316 
  9411.25956 1.0211574    1.0240844    1           27034.079 
  9422.55299 1.0151226    1.029935     1           27379.606 
  9433.85996 1.0342646    1.038099     1           26382.183 
  9445.18051 1.0404282    1.0491827    1           26083.036 
  9456.51464 1.0468993    1.0638716    1           25772.24  
  9467.86236 1.0637603    1.0828794    1           24956.573 
  9479.22371 1.0715617    1.1068736    1           24598.433 
  9490.59869 1.1056149    1.136377     1           23059.334 
  9501.98732 1.1363376    1.1716565    1           21774.105 
  9513.38962 1.1851848    1.2126098    1           19903.141 
  9524.80560 1.2349281    1.2586657    1           18200.374 
  9536.23528 1.3145956    1.3087219    1           15832.283 
  9547.67867 1.3916181    1.3611277    1           13901.007 
  9559.13580 1.4805066    1.4137298    1           12026.683 
  9570.60667 1.5795295    1.4639816    1           10299.702 
  9582.09131 1.6558667    1.5091113    1           9180.125  
  9593.58973 1.723594     1.5463449    1           8314.239  
  9605.10195 1.7628023    1.5731799    1           7861.666  
  9616.62798 1.7757785    1.5876897    1           7720.635  
  9628.16785 1.7538919    1.5888075    1           7967.773  
  9639.72156 1.703062     1.5765007    1           8577.936  
  9651.28914 1.6548       1.5517718    1           9213.456  
  9662.87059 1.5641505    1.5164889    1           10575.573 
  9674.46595 1.4998205    1.4731078    1           11701.031 
  9686.07522 1.4207159    1.4243684    1           13300.972 
  9697.69842 1.3498558    1.3730084    1           14976.033 
  9709.33557 1.3005563    1.3215325    1           16301.031 
  9720.98668 1.2555502    1.272045     1           17641.763 
  9732.65177 1.2033556    1.226152     1           19374.25  
  9744.33086 1.1784956    1.1849315    1           20274.944 
  9756.02397 1.1512824    1.1489597    1           21321.259 
  9767.73111 1.1310366    1.1183805    1           22143.561 
  9779.45230 1.1169832    1.0929994    1           22737.376 
  9791.18755 1.1010389    1.0723853    1           23434.903 
  9802.93688 1.0882678    1.0559681    1           24012.314 
  9814.70032 1.0894817    1.0431193    1           23954.741 
  9826.47786 1.076819     1.0332152    1           24542.046 
  9838.26955 1.0687578    1.0256787    1           24923.896 
  9850.07538 1.0572492    1.0200033    1           25482.814 
  9861.89538 1.0481062    1.0157626    1           25936.76  
  9873.72956 1.0451434    1.0126101    1           26082.579 
  9885.57794 1.0425164    1.0102718    1           26211.65  
  9897.44055 1.0422144    1.0085364    1           26221.217 
  9909.31738 1.0434749    1.0072437    1           26150.108 
  9921.20847 1.0385844    1.0062746    1           26395.001 
  9933.11383 1.0347337    1.0055416    1           26587.861 
  9945.03347 1.0402243    1.0049809    1           26294.756 
  9956.96742 1.0353188    1.0045462    1           26540.733 
  9968.91569 1.0275414    1.0042044    1           26941.322 
  9980.87830 1.0389428    1.0039314    1           26334.232 
  9992.85526 1.0286981    1.0037103    1           26860.403 
  10004.84659 1.0300243    1.0035284    1           26779.902 
  10016.85232 1.0258623    1.003377     1           26989.871 
  10028.87245 1.0192825    1.0032496    1           27332.092 
  10040.90700 1.0292338    1.0031413    1           26788.192 
  10052.95599 1.0287877    1.0030487    1           26799.863 
  10065.01945 1.0235916    1.0029692    1           27063.898 
  10077.09738 1.0313274    1.0029009    1           26641.356 
  10089.18980 1.0157221    1.0028425    1           27463.031 
  10101.29674 1.0262015    1.0027929    1           26885.867 
  10113.41820 1.0170078    1.0027515    1           27365.794 
  10125.55421 1.0218556    1.002718     1           27090.292 
  10137.70478 1.0183478    1.0026925    1           27264.907 
  10149.86993 1.0288997    1.0026757    1           26687.754 
  10162.04968 1.0319017    1.002669     1           26516.007 
  10174.24404 1.03482      1.0026747    1           26349.726 
  10186.45304 1.0307079    1.0026968    1           26549.113 
  10198.67669 1.0294359    1.0027412    1           26600.787 
  10210.91501 1.0328675    1.0028167    1           26406.55  
  10223.16801 1.0307588    1.0029361    1           26501.206 
  10235.43572 1.0291079    1.0031168    1           26572.178 
  10247.71815 1.0286373    1.0033824    1           26581.313 
  10260.01531 1.0195787    1.0037634    1           27045.666 
  10272.32724 1.0187093    1.0042978    1           27076.261 
  10284.65393 1.0212408    1.0050312    1           26924.806 
  10296.99542 1.0124246    1.0060153    1           27383.501 
  10309.35172 1.0132872    1.0073056    1           27320.188 
  10321.72285 1.0137321    1.0089575    1           27279.626 
  10334.10882 1.0223047    1.0110205    1           26803.705 
  10346.50966 1.0250818    1.0135307    1           26640.841 
  10358.92537 1.0211088    1.0165037    1           26834.787 
  10371.35599 1.028382     1.0199263    1           26435.899 
  10383.80152 1.0274748    1.0237502    1           26467.453 
  10396.26198 1.0274758    1.0278884    1           26452.047 
  10408.73740 1.0158118    1.032215     1           27054.923 
  10421.22779 1.02629      1.0365699    1           26486.131 
  10433.73316 1.0228017    1.0407669    1           26657.557 
  10446.25355 1.0222385    1.0446081    1           26677.249 
  10458.78895 1.018554     1.0479003    1           26864.238 
  10471.33940 1.007356     1.0504759    1           27461.746 
  10483.90491 1.004389     1.0522153    1           27618.627 
  10496.48550 1.0028751    1.0530681    1           27696.747 
  10509.08119 1.0155369    1.0530652    1           27002.085 
  10521.69199 1.0143333    1.0523183    1           27061.784 
  10534.31792 1.0133763    1.0510059    1           27108.342 
  10546.95900 1.009953     1.0493491    1           27288.526 
  10559.61526 1.0134623    1.0475845    1           27093.586 
  10572.28670 1.0135038    1.0459362    1           27086.052 
  10584.97334 1.0170825    1.0445924    1           26888.808 
  10597.67521 1.0187419    1.0436861    1           26794.799 
  10610.39233 1.0288864    1.0432837    1           26256.933 
  10623.12470 1.034984     1.0433806    1           25937.544 
  10635.87235 1.0441752    1.0439052    1           25467.877 
  10648.63530 1.0467403    1.0447293    1           25333.982 
  10661.41356 1.0634091    1.0456852    1           24518.499 
  10674.20716 1.0637689    1.0465871    1           24494.601 
  10687.01611 1.0744346    1.0472555    1           23987.631 
  10699.84043 1.0732878    1.0475443    1           24033.474 
  10712.68014 1.073186     1.0473672    1           24030.591 
  10725.53525 1.0602657    1.0467176    1           24631.12  
  10738.40580 1.0610894    1.0456805    1           24583.312 
  10751.29178 1.0613606    1.0444335    1           24561.601 
  10764.19323 1.0480307    1.0432409    1           25198.157 
  10777.11017 1.0372422    1.042444     1           25726.436 
  10790.04260 1.0384131    1.04245      1           25657.136 
  10802.99055 1.0269462    1.0437188    1           26232.03  
  10815.95404 1.0225669    1.0467484    1           26448.76  
  10828.93308 1.0300324    1.0520539    1           26050.271 
  10841.92770 1.0253047    1.0601412    1           26282.525 
  10854.93791 1.0300789    1.0714719    1           26023.951 
  10867.96374 1.0433181    1.0864186    1           25343.671 
  10881.00519 1.0556773    1.1052142    1           24727.331 
  10894.06230 1.0678796    1.1278972    1           24136.482 
  10907.13507 1.0846999    1.1542599    1           23354.621 
  10920.22353 1.1318317    1.1838077    1           21345.176 
  10933.32770 1.1651401    1.2157388    1           20050.887 
  10946.44759 1.2059902    1.2489492    1           18596.58  
  10959.58323 1.2625192    1.2820702    1           16798.41  
  10972.73463 1.3067155    1.3135353    1           15540.349 
  10985.90181 1.343671     1.3416799    1           14576.566 
  10999.08479 1.3699504    1.3648661    1           13934.12  
  11012.28359 1.3881501    1.381634     1           13507.363 
  11025.49822 1.3931946    1.3908664    1           13386.037 
  11038.72872 1.3784352    1.3919394    1           13711.787 
  11051.97509 1.356124     1.3848138    1           14228.083 
  11065.23736 1.3185777    1.3700356    1           15160.423 
  11078.51554 1.2911645    1.3486486    1           15887.578 
  11091.80966 1.25715      1.3220494    1           16854.894 
  11105.11973 1.2215917    1.2918225    1           17947.481 
  11118.44577 1.1896362    1.2595849    1           19005.273 
  11131.78780 1.1540832    1.2268527    1           20277.672 
  11145.14584 1.136599     1.1949414    1           20935.591 
  11158.51991 1.116758     1.1649008    1           21717.076 
  11171.91003 1.0955417    1.1374863    1           22594.873 
  11185.31622 1.0849124    1.113161     1           23043.607 
  11198.73850 1.0710285    1.0921249    1           23651.782 
  11212.17688 1.0634425    1.0743601    1           23985.185 
  11225.63139 1.0583084    1.0596855    1           24208.837 
  11239.10204 1.0502801    1.0478114    1           24573.455 
  11252.58886 1.0365148    1.0383893    1           25227.439 
  11266.09186 1.0423165    1.0310533    1           24924.751 
  11279.61107 1.0412722    1.0254506    1           24958.632 
  11293.14650 1.0337555    1.0212621    1           25312.504 
  11306.69817 1.0207918    1.0182145    1           25951.288 
  11320.26610 1.0158875    1.016086     1           26188.551 
  11333.85031 1.0186429    1.014707     1           26031.688 
  11347.45083 1.008967     1.0139588    1           26526.131 
  11361.06766 1.0095132    1.013773     1           26490.515 
  11374.70084 1.0100912    1.0141299    1           26456.583 
  11388.35038 1.005175     1.0150592    1           26716.046 
  11402.01629 1.0029303    1.0166423    1           26836.027 
  11415.69860 1.0096632    1.0190161    1           26478.496 
  11429.39734 1.007679     1.0223774    1           26583.658 
  11443.11251 1.0109976    1.0269863    1           26408.234 
  11456.84414 1.0062167    1.0331666    1           26659.926 
  11470.59224 1.0088468    1.0413018    1           26518.629 
  11484.35685 1.0164853    1.0518226    1           26116.01  
  11498.13797 1.0197988    1.065187     1           25940.904 
  11511.93563 1.0337083    1.0818488    1           25233.016 
  11525.74984 1.0468418    1.1022192    1           24584.97  
  11539.58064 1.0670196    1.1266214    1           23631.2   
  11553.42803 1.0916928    1.1552459    1           22526.986 
  11567.29203 1.1209946    1.1881119    1           21298.099 
  11581.17268 1.1620411    1.2250426    1           19716.271 
  11595.06998 1.2237947    1.2656643    1           17606.47  
  11608.98395 1.2746722    1.3094314    1           16074.495 
  11622.91463 1.3408487    1.3556813    1           14325.318 
  11636.86201 1.3929643    1.403712     1           13110.782 
  11650.82614 1.4412238    1.4528764    1           12098.093 
  11664.80702 1.4888205    1.5026832    1           11193.153 
  11678.80468 1.5237023    1.5528962    1           10580.39  
  11692.81914 1.5521169    1.6036151    1           10109.676 
  11706.85042 1.5832136    1.6553102    1           9624.641  
  11720.89853 1.6037381    1.7087738    1           9316.32   
  11734.96350 1.6561221    1.7649623    1           8599.057  
  11749.04534 1.7188534    1.8247465    1           7831.116  
  11763.14409 1.7985913    1.8886202    1           6978.411  
  11777.25975 1.9228182    1.9564289    1           5876.376  
  11791.39236 2.0650992    2.0271698    1           4874.237  
  11805.54192 2.2188821    2.098899     1           4025.385  
  11819.70846 2.3923502    2.1687583    1           3283.817  
  11833.89200 2.5301699    2.2331285    1           2815.493  
  11848.09256 2.6377011    2.2879032    1           2507.641  
  11862.31016 2.7026625    2.3288703    1           2340.833  
  11876.54482 2.7437571    2.3521888    1           2241.026  
  11890.79657 2.7128056    2.354908     1           2307.918  
  11905.06541 2.6301907    2.3354214    1           2508.136  
  11919.35138 2.5428528    2.2937328    1           2745.684  
  11933.65449 2.4037437    2.2314558    1           3192.826  
  11947.97477 2.2722079    2.1515686    1           3706.866  
  11962.31222 2.1003896    2.0580203    1           4556.963  
  11976.66689 1.9413135    1.9552828    1           5582.8    
  11991.03878 1.8019842    1.8479239    1           6737.9    
  12005.42791 1.6825868    1.7402386    1           7981.4    
  12019.83431 1.5504464    1.6359706    1           9726.166  
  12034.25800 1.4432022    1.5381204    1           11509.899 
  12048.69900 1.3697732    1.4488635    1           12966.553 
  12063.15733 1.286715     1.3695488    1           14914.073 
  12077.63301 1.2171356    1.300776     1           16831.969 
  12092.12605 1.1773765    1.2425224    1           18049.134 
  12106.63649 1.1303309    1.1943       1           19646.489 
  12121.16434 1.0977424    1.1553169    1           20842.054 
  12135.70963 1.0795208    1.1246286    1           21525.804 
  12150.27237 1.0500236    1.1012673    1           22731.684 
  12164.85258 1.0441429    1.0843416    1           22932.977 
  12179.45029 1.0272622    1.0731048    1           23642.652 
  12194.06552 1.0234664    1.0669946    1           23755.764 
  12208.69829 1.0050724    1.0656453    1           24572.193 
  12223.34861 1.0115795    1.0688764    1           24188.606 
  12238.01651 1.0030509    1.076657     1           24534.795 
  12252.70202 1.0072267    1.0890632    1           24262.968 
  12267.40515 1.0201309    1.106208     1           23582.015 
  12282.12592 1.0328647    1.1281701    1           22931.217 
  12296.86436 1.0471319    1.1549145    1           22234.77  
  12311.62048 1.077932     1.1862176    1           20885.063 
  12326.39431 1.1158482    1.2216001    1           19371.49  
  12341.18587 1.1602171    1.2602829    1           17776.692 
  12355.99518 1.2221666    1.3011668    1           15830.193 
  12370.82226 1.2923629    1.3428464    1           13939.496 
  12385.66713 1.3560279    1.383658     1           12459.038 
  12400.52982 1.4077076    1.4217608    1           11392.91  
  12415.41034 1.4560999    1.4552497    1           10493.856 
  12430.30872 1.470941     1.4822962    1           10215     
  12445.22497 1.5035313    1.5013133    1           9667.631  
  12460.15912 1.5025111    1.5111297    1           9654.554  
  12475.11120 1.4860921    1.5111395    1           9881.075  
  12490.08122 1.4573011    1.5013846    1           10318.889 
  12505.06920 1.4237693    1.4825435    1           10866.539 
  12520.07517 1.3717239    1.4558331    1           11813.052 
  12535.09914 1.3354134    1.4228559    1           12525.285 
  12550.14114 1.2889962    1.3854285    1           13529.685 
  12565.20120 1.2443267    1.345416     1           14593.885 
  12580.27932 1.2042863    1.3045926    1           15635.326 
  12595.37554 1.1625591    1.2645305    1           16825.907 
  12610.48987 1.1319907    1.2265287    1           17757.61  
  12625.62234 1.0957196    1.1915763    1           18961.315 
  12640.77297 1.073639     1.1603528    1           19721.459 
  12655.94178 1.0646367    1.1332583    1           20005.985 
  12671.12880 1.0368182    1.1104659    1           21056.534 
  12686.33403 1.0325824    1.0919885    1           21166.69  
  12701.55752 1.0095655    1.0777525    1           22084.35  
  12716.79927 1.011505     1.0676701    1           21930.229 
  12732.05931 1.0184731    1.0617044    1           21560.605 
  12747.33766 1.0130996    1.0599238    1           21722.623 
  12762.63435 1.0042098    1.0625412    1           22040.101 
  12777.94939 1.0095617    1.0699349    1           21736.093 
  12793.28281 1.0114975    1.0826487    1           21582.473 
  12808.63463 1.0341547    1.1013697    1           20569.37  
  12824.00488 1.0556811    1.126877     1           19656.323 
  12839.39356 1.0686066    1.1599711    1           19106.192 
  12854.80072 1.0953615    1.2013716    1           18088.308 
  12870.22636 1.1390715    1.2515999    1           16598.577 
  12885.67051 1.2114123    1.3108496    1           14482.305 
  12901.13319 1.281336     1.3788593    1           12744.721 
  12916.61443 1.3858191    1.4548025    1           10622.442 
  12932.11425 1.5212843    1.5372119    1           8496.909  
  12947.63267 1.6383071    1.6239521    1           7073.162  
  12963.16971 1.771732     1.7122536    1           5800.915  
  12978.72539 1.8963007    1.798809     1           4863.633  
  12994.29974 2.0206759    1.8799361    1           4112.029  
  13009.89278 2.1255943    1.9517949    1           3587.909  
  13025.50453 2.1897656    2.0106636    1           3304.317  
  13041.13502 2.2141744    2.0532591    1           3196.681  
  13056.78426 2.2227181    2.0770802    1           3152.461  
  13072.45228 2.2018004    2.0807117    1           3220.839  
  13088.13910 2.1418363    2.0640124    1           3452.489  
  13103.84474 2.0682169    2.0281263    1           3771.215  
  13119.56924 1.9779425    1.9753188    1           4220.631  
  13135.31260 1.8963296    1.9086956    1           4687.328  
  13151.07485 1.7938063    1.8318667    1           5379.166  
  13166.85602 1.6897794    1.7486188    1           6223.169  
  13182.65612 1.5757854    1.6626226    1           7358.181  
  13198.47519 1.4949019    1.5771964    1           8319.485  
  13214.31324 1.4030771    1.4951397    1           9620.93   
  13230.17029 1.3288388    1.4186323    1           10860.602 
  13246.04637 1.2642702    1.3492047    1           12102.942 
  13261.94150 1.2076079    1.2877658    1           13339.627 
  13277.85571 1.1620036    1.2346748    1           14442.709 
  13293.78901 1.1264663    1.1898445    1           15370.368 
  13309.74144 1.1006155    1.1528552    1           16075.724 
  13325.71300 1.0784146    1.1230679    1           16705.489 
  13341.70374 1.0650295    1.0997257    1           17072.803 
  13357.71366 1.0575278    1.0820344    1           17252.034 
  13373.74279 1.0401693    1.0692215    1           17773.238 
  13389.79116 1.0401826    1.0605723    1           17699.145 
  13405.85878 1.0348131    1.0554463    1           17812.379 
  13421.94569 1.0325285    1.0532795    1           17817.963 
  13438.05190 1.0311472    1.0535672    1           17791.7   
  13454.17744 1.0318686    1.0558593    1           17691.83  
  13470.32232 1.0402917    1.0597339    1           17328.113 
  13486.48659 1.0377392    1.0647835    1           17341.587 
  13502.67024 1.0433281    1.0706039    1           17079.971 
  13518.87332 1.0464067    1.076789     1           16905.368 
  13535.09585 1.0522457    1.0829323    1           16642.679 
  13551.33783 1.0490938    1.0886347    1           16674.027 
  13567.59931 1.0616641    1.0935189    1           16201.55  
  13583.88031 1.0584435    1.0972485    1           16233.557 
  13600.18084 1.0629698    1.099552     1           16022.68  
  13616.50093 1.0570501    1.1002464    1           16138.551 
  13632.84060 1.0604904    1.0992546    1           15962.297 
  13649.19989 1.0502793    1.0966118    1           16212.911 
  13665.57880 1.0454259    1.0924571    1           16297.135 
  13681.97737 1.0485428    1.0870129    1           16128.602 
  13698.39561 1.037617     1.0805594    1           16406.658 
  13714.83356 1.0346604    1.0734059    1           16431.384 
  13731.29123 1.0285352    1.0658656    1           16559.383 
  13747.76866 1.0275196    1.0582328    1           16521.418 
  13764.26585 1.0227023    1.0507663    1           16608.111 
  13780.78284 1.0205872    1.0436779    1           16606.938 
  13797.31965 1.0162202    1.0371261    1           16680.856 
  13813.87631 1.013032     1.0312156    1           16717.068 
  13830.45283 1.0160308    1.0260012    1           16549.734 
  13847.04925 1.0098746    1.021494     1           16685.931 
  13863.66558 1.0018202    1.0176708    1           16888.852 
  13880.30185 1.002676     1.0144832    1           16794.025 
  13896.95808 1.0157037    1.0118666    1           16300.751 
  13913.63430 1.0093108    1.0097483    1           16446.269 
  13930.33053 1.0130424    1.0080538    1           16262.956 
  13947.04680 1.0118038    1.0067118    1           16241.962 
  13963.78313 1.0110753    1.0056573    1           16204.955 
  13980.53954 1.0184918    1.0048332    1           15908.873 
  13997.31606 1.013322     1.0041904    1           16013.637 
  14014.11271 1.0289004    1.0036891    1           15470.156 
  14030.92951 1.0283946    1.0032968    1           15428.711 
  14047.76650 1.0116543    1.0029877    1           15890.367 
  14064.62369 1.0148451    1.0027418    1           15732.011 
  14081.50110 1.0255055    1.0025436    1           15346.858 
  14098.39877 1.0139837    1.0023816    1           15643.627 
  14115.31672 1.0184538    1.0022469    1           15448.627 
  14132.25497 1.0321982    1.002133     1           14979.669 
  14149.21355 1.0232426    1.0020349    1           15190.827 
  14166.19247 1.0226104    1.0019492    1           15154.044 
  14183.19177 1.0297451    1.0018731    1           14887.209 
  14200.21147 1.0231901    1.0018047    1           15025.782 
  14217.25159 1.025224     1.0017423    1           14910.537 
  14234.31216 1.0244048    1.0016851    1           14879.821 
  14251.39320 1.0164356    1.001632     1           15060.945 
  14268.49474 1.0243598    1.0015825    1           14771.889 
  14285.61680 1.0220519    1.0015361    1           14784.833 
  14302.75941 1.0251481    1.0014923    1           14640.451 
  14319.92259 1.0123688    1.001451     1           14960.637 
  14337.10636 1.0165968    1.0014117    1           14780.771 
  14354.31076 1.0103449    1.0013744    1           14910.251 
  14371.53580 1.0325084    1.0013388    1           14217.481 
  14388.78151 1.0200384    1.0013048    1           14517.938 
  14406.04791 1.0249719    1.0012723    1           14323.586 
  14423.33504 1.0244019    1.0012412    1           14286.444 
  14440.64290 1.0289102    1.0012113    1           14107.146 
  14457.97154 1.0189675    1.0011827    1           14333.531 
  14475.32097 1.0127855    1.0011551    1           14456.272 
  14492.69122 1.0144825    1.0011287    1           0         
  14510.08232 1.0212136    0            0           0         
  14527.49428 1.0169141    0            0           0         
  14544.92714 1.020841     0            0           0         
  14562.38092 1.0103637    0            0           0         
  14579.85564 1.0106789    0            0           0         
  14597.35133 1.0155855    0            0           0         
  14614.86802 1.0070876    0            0           0         
  14632.40573 1.0198766    0            0           0         
  14649.96448 1.0226355    0            0           0         
  14667.54430 1.0188507    0            0           0         
  14685.14522 1.0206822    0            0           0         
  14702.76725 1.016508     0            0           0         
  14720.41044 1.0107017    0            0           0         
  14738.07479 1.0280147    0            0           0         
  14755.76035 1.0374723    0            0           0         
  14773.46712 1.0407657    0            0           0         
  14791.19515 1.0399284    0            0           0         
  14808.94444 1.054239     0            0           0         
  14826.71504 1.0631271    0            0           0         
  14844.50696 1.0810726    0            0           0         
  14862.32023 1.088773     0            0           0         
  14880.15488 1.0893115    0            0           0         
  14898.01092 1.0953487    0            0           0         
  14915.88840 1.092102     0            0           0         
  14933.78733 1.104748     0            0           0         
  14951.70773 1.1145282    0            0           0         
  14969.64964 1.1135481    0            0           0         
  14987.61308 1.1140979    0            0           0         
  15005.59808 1.1165322    0            0           0         
  15023.60466 1.1176707    0            0           0         
  15041.63284 1.1260736    0            0           0         
  15059.68266 1.1128834    0            0           0         
  15077.75414 1.0992286    0            0           0         
  15095.84731 1.109053     0            0           0         
  15113.96219 1.1113068    0            0           0         
  15132.09880 1.0993812    0            0           0         
  15150.25718 1.091422     0            0           0         
  15168.43735 1.0795655    0            0           0         
  15186.63933 1.0857932    0            0           0         
  15204.86316 1.0712061    0            0           0         
  15223.10885 1.0580718    0            0           0         
  15241.37644 1.0689395    0            0           0         
  15259.66595 1.0520019    0            0           0         
  15277.97741 1.038022     0            0           0         
  15296.31084 1.0431488    0            0           0         
  15314.66627 1.0539915    0            0           0         
  15333.04373 1.0303366    0            0           0         
  15351.44324 1.0339685    0            0           0         
  15369.86483 1.0319916    0            0           0         
  15388.30852 1.0381169    0            0           0         
  15406.77435 1.0604622    0            0           0         
  15425.26234 1.0661631    0            0           0         
  15443.77251 1.0937801    0            0           0         
  15462.30489 1.1124995    0            0           0         
  15480.85951 1.1453418    0            0           0         
  15499.43640 1.1862345    0            0           0         
  15518.03558 1.2005802    0            0           0         
  15536.65708 1.2693744    0            0           0         
  15555.30093 1.2810088    0            0           0         
  15573.96714 1.3171446    0            0           0         
  15592.65576 1.3398209    0            0           0         
  15611.36680 1.3406423    0            0           0         
  15630.10030 1.3476198    0            0           0         
  15648.85627 1.3543483    0            0           0         
  15667.63475 1.3393018    0            0           0         
  15686.43577 1.3384666    0            0           0         
  15705.25935 1.3114488    0            0           0         
  15724.10551 1.2994227    0            0           0         
  15742.97429 1.2806305    0            0           0         
  15761.86572 1.2720145    0            0           0         
  15780.77981 1.2510895    0            0           0         
  15799.71660 1.2167063    0            0           0         
  15818.67611 1.2188119    0            0           0         
  15837.65838 1.1952007    0            0           0         
  15856.66342 1.1817836    0            0           0         
  15875.69127 1.1790375    0            0           0         
  15894.74195 1.1732285    0            0           0         
  15913.81549 1.1540198    0            0           0         
  15932.91192 1.1407898    0            0           0         
  15952.03127 1.133247     0            0           0         
  15971.17356 1.1282302    0            0           0         
  15990.33882 1.1184838    0            0           0         
  16009.52708 1.1049392    0            0           0         
  16028.73836 1.0962713    0            0           0         
  16047.97270 1.0913188    0            0           0         
  16067.23012 1.0810871    0            0           0         
  16086.51064 1.0728134    0            0           0         
  16105.81431 1.053618     0            0           0         
  16125.14114 1.0674315    0            0           0         
  16144.49116 1.0558741    0            0           0         
  16163.86440 1.0394695    0            0           0         
  16183.26088 1.0312563    0            0           0         
  16202.68065 1.0244327    0            0           0         
  16222.12371 1.0330913    0            0           0         
  16241.59011 1.0116033    0            0           0         
  16261.07987 0.9945739    0            0           0         
  16280.59301 1.0103018    0            0           0         
  16300.12957 1.0236884    0            0           0         
  16319.68958 1.0220158    0            0           0         
  16339.27305 1.0120669    0            0           0         
  16358.88003 1.0061708    0            0           0         
  16378.51053 1.0180396    0            0           0         
  16398.16459 1.0021881    0            0           0         
  16417.84224 1.0117575    0            0           0         
  16437.54350 1.0077963    0            0           0         
  16457.26840 1.000975     0            0           0         
  16477.01697 1.0138361    0            0           0         
  16496.78923 1.0188719    0            0           0         
  16516.58523 1.0214508    0            0           0         
  16536.40498 1.0193315    0            0           0         
  16556.24851 1.0129061    0            0           0         
  16576.11585 1.0109784    0            0           0         
  16596.00704 1.0186334    0            0           0         
  16615.92209 1.0195449    0            0           0         
  16635.86105 1.0465003    0            0           0         
  16655.82393 1.0263221    0            0           0         
  16675.81076 1.026778     0            0           0         
  16695.82158 1.0427443    0            0           0         
  16715.85641 1.0409487    0            0           0         
  16735.91528 1.0351724    0            0           0         
  16755.99822 1.0333064    0            0           0         
  16776.10527 1.0400954    0            0           0         
  16796.23644 1.036418     0            0           0         
  16816.39177 1.0299238    0            0           0         
  16836.57128 1.0375002    0            0           0         
  16856.77501 1.0491331    0            0           0         
  16877.00298 1.0304191    0            0           0         
  16897.25523 1.0347156    0            0           0         
  16917.53178 1.0418199    0            0           0         
  16937.83266 1.0337128    0            0           0         
  16958.15790 1.0307978    0            0           0         
  16978.50753 1.0277719    0            0           0         
  16998.88159 1.0347801    0            0           0         
  17019.28009 1.0403439    0            0           0         
  17039.70306 1.0357069    0            0           0         
  17060.15055 1.0311628    0            0           0         
  17080.62257 1.0433759    0            0           0         
  17101.11916 1.0433517    0            0           0         
  17121.64034 1.0283564    0            0           0         
  17142.18615 1.0336313    0            0           0         
  17162.75662 1.0262764    0            0           0         
  17183.35177 1.0351548    0            0           0         
  17203.97163 1.0250238    0            0           0         
  17224.61624 1.0316679    0            0           0         
  17245.28562 1.0479853    0            0           0         
  17265.97980 1.0365397    0            0           0         
  17286.69881 1.0404352    0            0           0         
  17307.44269 1.0661051    0            0           0         
  17328.21146 1.0460628    0            0           0         
  17349.00516 1.0537261    0            0           0         
  17369.82380 1.0708409    0            0           0         
  17390.66743 1.0531365    0            0           0         
  17411.53607 1.0485615    0            0           0         
  17432.42975 1.0630782    0            0           0         
  17453.34850 1.0759722    0            0           0         
  17474.29236 1.057605     0            0           0         
  17495.26135 1.0488714    0            0           0         
  17516.25550 1.0599519    0            0           0         
  17537.27484 1.0537665    0            0           0         
  17558.31941 1.0819455    0            0           0         
  17579.38923 1.0922375    0            0           0         
  17600.48434 1.0946532    0            0           0         
  17621.60475 1.1086595    0            0           0         
  17642.75052 1.1328961    0            0           0         
  17663.92165 1.1770279    0            0           0         
  17685.11819 1.1497489    0            0           0         
  17706.34017 1.1710476    0            0           0         
  17727.58762 1.1860222    0            0           0         
  17748.86056 1.1860726    0            0           0         
  17770.15902 1.1719079    0            0           0         
  17791.48305 1.1935976    0            0           0         
  17812.83267 1.1842367    0            0           0         
  17834.20790 1.1846145    0            0           0         
  17855.60878 1.1766069    0            0           0         
  17877.03535 1.166394     0            0           0         
  17898.48762 1.1670081    0            0           0         
  17919.96564 1.1435131    0            0           0         
  17941.46944 1.1402746    0            0           0         
  17962.99903 1.1204722    0            0           0         
  17984.55447 1.120082     0            0           0         
  18006.13576 1.1146803    0            0           0         
  18027.74296 1.0792987    0            0           0         
  18049.37608 1.0833549    0            0           0         
  18071.03517 1.0553962    0            0           0         
  18092.72024 1.0662966    0            0           0         
  18114.43134 1.0505335    0            0           0         
  18136.16849 1.0395263    0            0           0         
  18157.93172 1.0435982    0            0           0         
  18179.72107 1.0459268    0            0           0         
  18201.53657 1.0305144    0            0           0         
  18223.37824 1.0196807    0            0           0         
  18245.24613 1.0515805    0            0           0         
  18267.14025 1.0254243    0            0           0         
  18289.06065 1.0167654    0            0           0         
  18311.00736 1.0280535    0            0           0         
  18332.98039 1.0283405    0            0           0         
  18354.97980 1.0309379    0            0           0         
  18377.00561 1.0238574    0            0           0         
  18399.05784 1.0586184    0            0           0         
  18421.13654 1.0424684    0            0           0         
  18443.24173 1.0277433    0            0           0         
  18465.37345 1.0358612    0            0           0         
  18487.53173 1.0343573    0            0           0         
  18509.71660 1.0479494    0            0           0         
  18531.92808 1.0535272    0            0           0         
  18554.16623 1.0276603    0            0           0         
  18576.43105 1.0263025    0            0           0         
  18598.72260 1.0441846    0            0           0         
  18621.04089 1.0381269    0            0           0         
  18643.38597 1.0414107    0            0           0         
  18665.75786 1.0369974    0            0           0         
  18688.15660 1.034269     0            0           0         
  18710.58221 1.0452005    0            0           0         
  18733.03474 1.0334581    0            0           0         
  18755.51420 1.0518945    0            0           0         
  18778.02065 1.0616324    0            0           0         
  18800.55410 1.031074     0            0           0         
  18823.11459 1.0527489    0            0           0         
  18845.70215 1.0284737    0            0           0         
  18868.31682 1.0224136    0            0           0         
  18890.95862 1.0271033    0            0           0         
  18913.62760 1.0406791    0            0           0         
  18936.32378 1.0446384    0            0           0         
  18959.04719 1.0383601    0            0           0         
  18981.79787 1.0433385    0            0           0         
  19004.57585 1.049242     0            0           0         
  19027.38117 1.0434585    0            0           0         
  19050.21385 1.0592355    0            0           0         
  19073.07393 1.0439538    0            0           0         
  19095.96144 1.0598689    0            0           0         
  19118.87641 1.0382765    0            0           0         
  19141.81889 1.0539086    0            0           0         
  19164.78889 1.0562709    0            0           0         
  19187.78646 1.059668     0            0           0         
  19210.81163 1.0391263    0            0           0         
  19233.86442 1.0615178    0            0           0         
  19256.94488 1.0693324    0            0           0         
  19280.05304 1.0585962    0            0           0         
  19303.18892 1.0426591    0            0           0         
  19326.35257 1.0500237    0            0           0         
  19349.54401 1.0397479    0            0           0         
  19372.76329 1.0357006    0            0           0         
  19396.01042 1.0616356    0            0           0         
  19419.28546 1.0756296    0            0           0         
  19442.58842 1.0626121    0            0           0         
  19465.91934 1.0675979    0            0           0         
  19489.27827 1.0632209    0            0           0         
  19512.66522 1.0904763    0            0           0         
  19536.08024 1.0572278    0            0           0         
  19559.52335 1.1052217    0            0           0         
  19582.99460 1.083082     0            0           0         
  19606.49401 1.0868959    0            0           0         
  19630.02162 1.0791062    0            0           0         
  19653.57746 1.0965217    0            0           0         
  19677.16158 1.089846     0            0           0         
  19700.77399 1.1062934    0            0           0         
  19724.41473 1.0953399    0            0           0         
  19748.08385 1.0816755    0            0           0         
  19771.78136 1.0810378    0            0           0         
  19795.50732 1.0856925    0            0           0         
  19819.26174 1.0917883    0            0           0         
  19843.04467 1.1046618    0            0           0         
  19866.85614 1.0968042    0            0           0         
  19890.69619 1.0942971    0            0           0         
  19914.56484 1.0808411    0            0           0         
  19938.46213 1.0929393    0            0           0         
  19962.38810 1.0717551    0            0           0         
  19986.34278 1.0764699    0            0           0         
  20010.32621 1.0852195    0            0           0         
  20034.33841 1.1082666    0            0           0         
  20058.37943 1.0927879    0            0           0         
  20082.44930 1.084841     0            0           0         
  20106.54805 1.0641525    0            0           0         
  20130.67573 1.0424698    0            0           0         
  20154.83235 1.0828455    0            0           0         
  20179.01796 1.0635274    0            0           0         
  20203.23260 1.0618808    0            0           0         
  20227.47629 1.0826584    0            0           0         
  20251.74907 1.074828     0            0           0         
  20276.05098 1.0877622    0            0           0         
  20300.38206 1.0768387    0            0           0         
  20324.74233 1.0884691    0            0           0         
  20349.13183 1.0849484    0            0           0         
  20373.55060 1.0880219    0            0           0         
  20397.99867 1.0430954    0            0           0         
  20422.47608 1.0502878    0            0           0         
  20446.98286 1.0868021    0            0           0         
  20471.51905 1.0565782    0            0           0         
  20496.08468 1.0911077    0            0           0         
  20520.67979 1.0752029    0            0           0         
  20545.30442 1.0797509    0            0           0         
  20569.95859 1.0327572    0            0           0         
  20594.64235 1.0575755    0            0           0         
  20619.35573 1.0668301    0            0           0         
  20644.09877 1.0453918    0            0           0         
  20668.87150 1.0580278    0            0           0         
  20693.67395 1.0609392    0            0           0         
  20718.50617 1.044194     0            0           0         
  20743.36818 1.0524081    0            0           0         
  20768.26003 1.0488675    0            0           0         
  20793.18175 1.0844861    0            0           0         
  20818.13337 1.1019356    0            0           0         
  20843.11494 1.0468078    0            0           0         
  20868.12649 1.0775937    0            0           0         
  20893.16804 1.0298892    0            0           0         
  20918.23965 1.1224194    0            0           0         
  20943.34135 1.0771669    0            0           0         
  20968.47316 1.0483003    0            0           0         
  20993.63513 1.0483897    0            0           0         
  21018.82730 1.1057259    0            0           0         
  21044.04970 1.0714853    0            0           0         
  21069.30236 1.1005759    0            0           0         
  21094.58533 1.0280549    0            0           0         
  21119.89864 1.0196368    0            0           0         
  21145.24232 1.0605943    0            0           0         
  21170.61641 1.0528228    0            0           0         
  21196.02096 1.0014483    0            0           0         
  21221.45599 0.9799062    0            0           0         
  21246.92154 1.0309389    0            0           0         
  21272.41765 0.9745151    0            0           0         
#--eof--eof--eof--eof--eof--eof--eof--eof--eof--eof--eof--eof--eof--eof--eof--#
