# Supplementary material for: Multidimensional Rietveld refinement of high-pressure neutron diffraction data of PbNCN
Source: J Appl Crystallogr. 2024 Sep 5;57(Pt 5):1436–45. doi: 10.1107/S1600576724007635 (PMC11460395; doi:10.1107/S1600576724007635)
Supplement: Supplementary file 1 [file j-57-01436-sup1.zip › 1D_PbNCN_150bar.cif]

data_PbNCN150bar
_pd_block_id  2023-11-09T15:32|PbNCN150bar|noname|SNAP
_audit_creation_method  "created in GSAS-II"
_audit_creation_date  2023-11-09T15:32
_audit_author_name  "no name"
_audit_update_record
   "2023-11-09T15:32  Initial software-generated CIF"

# Standard version of Publication_Template template follows
#=============================================================================
# this information describes the project, paper etc. for the CIF             #
# Acta Cryst. Section C papers and editorial correspondence is generated     #
# from the information in this section                                       #
#                                                                            #
#   (from)   CIF submission form for Rietveld refinements (Acta Cryst. C)    #
#                                                 Version 14 December 1998   #
#=============================================================================
# 1. SUBMISSION DETAILS

_publ_contact_author_name        'Prof. Richard Dronskowski'
_publ_contact_author_address
;    
Institute of Inorganic Chemistry
RWTH Aachen University     
D-52056 Aachen
Germany
;
_publ_contact_author_email       drons@HAL9000.ac.rwth-aachen.de
_publ_contact_author_phone       00492418093642
_publ_contact_author_fax         00492418092642

_publ_requested_journal              'Journal of Applied Crystallography'

#==============================================================================

# 2. PROCESSING SUMMARY (IUCr Office Use Only)

_journal_data_validation_number      ?

_journal_date_recd_electronic        ?
_journal_date_to_coeditor            ?
_journal_date_from_coeditor          ?
_journal_date_accepted               ?
_journal_date_printers_first         ?
_journal_date_printers_final         ?
_journal_date_proofs_out             ?
_journal_date_proofs_in              ?
_journal_coeditor_name               ?
_journal_coeditor_code               ?
_journal_coeditor_notes
; ?
;
_journal_techeditor_code             ?
_journal_techeditor_notes
; ?
;
_journal_coden_ASTM                  ?
_journal_name_full                   ?
_journal_year                        ?
_journal_volume                      ?
_journal_issue                       ?
_journal_page_first                  ?
_journal_page_last                   ?
_journal_paper_category              ?
_journal_suppl_publ_number           ?
_journal_suppl_publ_pages            ?

#==============================================================================

# 3. TITLE AND AUTHOR LIST

_publ_section_title
; ?
;       
 
# The loop structure below should contain the names and addresses of all 
# authors, in the required order of publication. Repeat as necessary.

loop_
	_publ_author_name
	_publ_author_address
'Meinerzhagen, Yannick'
; 
Chair of Solid-State and Quantum Chemistry
Institute of Inorganic Chemistry
RWTH Aachen University
D-52056 Aachen
Germany
;

'Eickmeier, Katharina'
; 
Chair of Solid-State and Quantum Chemistry
Institute of Inorganic Chemistry
RWTH Aachen University
D-52056 Aachen
Germany
;

'Mueller, Peter C.'
; 
Chair of Solid-State and Quantum Chemistry
Institute of Inorganic Chemistry
RWTH Aachen University
D-52056 Aachen
Germany
;

'Hempelmann, Jan'
; 
Chair of Solid-State and Quantum Chemistry
Institute of Inorganic Chemistry
RWTH Aachen University
D-52056 Aachen
Germany
;

'Houben, Andreas'
; 
Chair of Solid-State and Quantum Chemistry
Institute of Inorganic Chemistry
RWTH Aachen University
D-52056 Aachen
Germany
;

'Dronskowski, Richard'
; 
Chair of Solid-State and Quantum Chemistry
Institute of Inorganic Chemistry
RWTH Aachen University
D-52056 Aachen
Germany
;

#==============================================================================
# 4. TEXT

#=============================================================================
# 5. OVERALL REFINEMENT & COMPUTING DETAILS

#==============================================================================
# 6. SAMPLE PREPARATION DATA

# (In the unusual case where multiple samples are used in a single
#  Rietveld study, this information should be moved into the phase
#  blocks)

# The following three fields describe the preparation of the material.
# The cooling rate is in K/min.  The pressure at which the sample was  
# prepared is in kPa.  The temperature of preparation is in K.
               
_pd_prep_cool_rate                ?        
_pd_prep_pressure                 ?        
_pd_prep_temperature              ?        

_pd_char_colour                   ?       # use ICDD colour descriptions

_pd_proc_info_datetime  2023-11-09T15:32
_pd_calc_method  "Rietveld Refinement"
_computing_structure_refinement
   "GSAS-II (Toby & Von Dreele, J. Appl. Cryst. 46, 544-549, 2013)"
_refine_ls_matrix_type  full
_refine_ls_number_parameters  12
_refine_ls_goodness_of_fit_all  5.407

# OVERALL WEIGHTED R-FACTOR
_refine_ls_wR_factor_obs  0.03937

# Standard version of Phase_Template template follows
#==============================================================================
# 7. CHEMICAL, STRUCTURAL AND CRYSTAL DATA

_chemical_name_common             'Lead Cyanamide'
_chemical_formula_structural      PbNCN
_cell_measurement_temperature     293

#==============================================================================

# 8. Phase information from GSAS-II


# phase info for PbNCN70bar follows
_pd_phase_name  PbNCN70bar
_cell_length_a  5.5654(18)
_cell_length_b  3.8471(9)
_cell_length_c  11.5673(26)
_cell_angle_alpha  90
_cell_angle_beta   90
_cell_angle_gamma  90
_cell_volume  247.66(8)
_exptl_crystal_density_diffrn  6.6305
_symmetry_cell_setting  orthorhombic
_symmetry_space_group_name_H-M  "P n m a"
_symmetry_space_group_name_Hall  "-P 2ac 2n"
loop_
    _space_group_symop_id
    _space_group_symop_operation_xyz
     1  x,y,z
     2  1/2-x,1/2+y,1/2+z
     3  x,1/2-y,z
     4  1/2-x,-y,1/2+z
     5  -x,-y,-z
     6  1/2+x,1/2-y,1/2-z
     7  -x,1/2+y,-z
     8  1/2+x,y,1/2-z

# ATOMIC COORDINATES AND DISPLACEMENT PARAMETERS
loop_ 
   _atom_site_label
   _atom_site_type_symbol
   _atom_site_fract_x
   _atom_site_fract_y
   _atom_site_fract_z
   _atom_site_occupancy
   _atom_site_adp_type
   _atom_site_U_iso_or_equiv
   _atom_site_site_symmetry_multiplicity
Pb1    Pb4+ 0.3876(20)  0.25000     0.6398(7)   1.0000     Uiso 0.0369     4   
N1     N    0.3439(21)  0.25000     0.4673(8)   1.0000     Uiso 0.0369     4   
N2     N    0.9002(19)  0.25000     0.3665(9)   1.0000     Uiso 0.0369     4   
C1     C    0.1764(22)  0.25000     0.4022(11)  1.0000     Uiso 0.0369     4   

loop_  _atom_type_symbol _atom_type_number_in_cell
        _atom_type_scat_Cromer_Mann_a1 _atom_type_scat_Cromer_Mann_a2 _atom_type_scat_Cromer_Mann_a3
        _atom_type_scat_Cromer_Mann_a4 _atom_type_scat_Cromer_Mann_b1 _atom_type_scat_Cromer_Mann_b2
        _atom_type_scat_Cromer_Mann_b3 _atom_type_scat_Cromer_Mann_b4 _atom_type_scat_Cromer_Mann_c
        _atom_type_scat_length_neutron _atom_type_scat_source
  C       4      2.31       1.02       1.5886     0.865      20.8439    10.2075    0.5687     51.6512    0.2156     0.6648
      https://subversion.xray.aps.anl.gov/pyGSAS/trunk/atmdata.py
  N       8      12.2126    3.1322     2.0125     1.1663     0.0057     9.8933     28.9975    0.5826     -11.529    0.936
      https://subversion.xray.aps.anl.gov/pyGSAS/trunk/atmdata.py
  Pb+4    4      32.1244    18.8003    12.0175    6.9689     1.0057     6.1093     0.147      14.714     8.0843     0.9401
      https://subversion.xray.aps.anl.gov/pyGSAS/trunk/atmdata.py

# Note that Z affects _cell_formula_sum and _weight
_cell_formula_units_Z  4
_chemical_formula_sum  "C N2 Pb"
_chemical_formula_weight  247.22

# MOLECULAR GEOMETRY
loop_
   _geom_bond_atom_site_label_1
   _geom_bond_atom_site_label_2
   _geom_bond_distance
   _geom_bond_site_symmetry_1
   _geom_bond_site_symmetry_2
   _geom_bond_publ_flag
  Pb1    N1     2.010(11)    1_555    1_555 yes
  Pb1    N2     2.504(9)     1_555    5_656 yes
  Pb1    N2     2.504(9)     1_555    5_666 yes
  N1     Pb1    2.010(11)    1_555    1_555 yes
  N1     C1     1.199(12)    1_555    1_555 yes
  N2     Pb1    2.504(9)     1_555    5_656 yes
  N2     Pb1    2.504(9)     1_555    5_666 yes
  N2     C1     1.592(15)    1_555    1_655 yes
  C1     N1     1.199(12)    1_555    1_555 yes
  C1     N2     1.592(15)    1_555    1_455 yes

loop_
   _geom_angle_atom_site_label_1
   _geom_angle_atom_site_label_2
   _geom_angle_atom_site_label_3
   _geom_angle
   _geom_angle_site_symmetry_1
   _geom_angle_site_symmetry_2
   _geom_angle_site_symmetry_3
   _geom_angle_publ_flag
  Pb1    N1     C1     135.9(12)     1_555  1_555    1_555 yes
  N1     C1     N2     156.1(13)     1_555  1_555    1_455 yes
_pd_proc_ls_pref_orient_corr
   "March-Dollase correction coef. = 1.000 axis = [0, 0, 1]"
_pd_proc_ls_profile_function
;
Von Dreele-Jorgenson-Windsor function parameters
   alpha, beta-0, beta-1, beta-q, sig-0, sig-1, sig-2, sig-q, X, Y:
    0.145, 0.009, -0.022, 0.112, 0.006, 630.000, 50.000, 0.000, 0.000, 0.000, 

;

# Standard version of Instrument_Template template follows
#==============================================================================
# 9. INSTRUMENT CHARACTERIZATION

# The following item is used to identify the equipment used to record 
# the powder pattern when the diffractogram was measured at a laboratory 
# other than the authors' home institution, e.g. when neutron or synchrotron
# radiation is used.

_pd_instr_location
; ?
;

_diffrn_source                    'neutron spallation source'       

_pd_meas_scan_method              tof       


# The following two items identify the program(s) used (if appropriate).      
_computing_data_reduction         'PowderReduceP2D in Mantid'                     

# The following items are used to define the size of the instrument.
# Not all distances are appropriate for all instrument types.

_pd_instr_dist_src/spec           15000
#==============================================================================
# 10. Specimen size and mounting information


_pd_spec_mount_mode               transmission       
                                          
    
_pd_spec_shape                    irregular

_refine_ls_R_F_factor        0.34445
_refine_ls_R_Fsqd_factor     0.42609
_pd_proc_ls_prof_R_factor     0.03179
_pd_proc_ls_prof_wR_factor    0.03937
_gsas_proc_ls_prof_R_B_factor   0.04697
_gsas_proc_ls_prof_wR_B_factor  0.06791
_pd_proc_ls_prof_wR_expected  0.00731
_diffrn_radiation_probe  neutron
_pd_meas_2theta_fixed  65.549
_pd_proc_ls_background_function
;
Background function: "chebyschev-1" function with 3 terms:
    1.000, 0.000, 0.000, 
;
_diffrn_ambient_temperature  293
_diffrn_ambient_pressure  100

# STRUCTURE FACTOR TABLE
loop_
   _refln_index_h
   _refln_index_k
   _refln_index_l
   _refln_F_squared_meas
   _refln_F_squared_calc
   _refln_phase_calc
   _refln_d_spacing
   _gsas_i100_meas
  1    0    3    2.1391     3.3727     0.0     3.16943  5.59   
  1    1    1    21.9147    22.0661    0.0     3.05242  98.47  
  0    0    4    29.5299    37.4335    -180.0  2.89182  26.72  
  2    0    0    1.3825     1.3408     180.0   2.78268  1.07   
  1    1    2    32.5260    30.9284    -0.0    2.77618  100.00 
  0    1    3    20.0805    21.3091    180.0   2.72335  28.58  
  2    0    1    0.3757     0.4382     180.0   2.70550  0.52   
  1    0    4    18.1590    21.0853    0.0     2.56608  20.38  
  2    0    2    3.4542     3.4260     180.0   2.50755  3.53   
  1    1    3    1.0936     1.8699     -0.0    2.44618  2.03   
  2    0    3    0.0498     0.0425     -0.0    2.25643  0.03   
  2    1    0    64.8096    55.6511    -0.0    2.25468  43.34  
  2    1    1    0.5853     0.4806     0.0     2.21303  0.73   
  1    0    5    4.9335     5.9695     -0.0    2.13624  2.66   
  1    1    4    3.6242     4.3731     -180.0  2.13476  3.90   
  2    1    2    1.1323     1.4064     0.0     2.10070  1.14   
  2    0    4    2.2510     1.4063     180.0   2.00513  0.94   
  0    1    5    9.4837     9.4658     180.0   1.98258  3.79   
  2    1    3    3.0006     2.6456     0.0     1.94634  2.23   
  0    0    6    4.1498     3.0853     -0.0    1.92788  0.74   
  0    2    0    176.1587   130.4708   180.0   1.92353  31.20  
  1    1    5    0.4304     0.1277     -180.0  1.86762  0.27   
  3    0    1    2.4322     2.4436     -180.0  1.83172  0.71   
  0    2    2    5.6682     6.7430     180.0   1.82523  1.63   
  1    0    6    17.5139    22.1025    -0.0    1.82168  4.99   
  1    2    1    0.4589     0.4807     -180.0  1.79596  0.25   
  2    0    5    7.8053     6.6732     0.0     1.77896  2.02   
  2    1    4    6.3564     5.4241     -180.0  1.77810  3.29   
  3    0    2    32.4594    29.5136    180.0   1.76648  8.18   
  1    2    2    0.5798     0.7447     -0.0    1.73434  0.27   
  3    0    3    4.7076     5.0536     -180.0  1.67170  0.95   
  3    1    1    0.0000     0.0000     180.0   1.65382  0.00   
  1    1    6    32.7387    36.3357    -180.0  1.64642  12.45  
  1    2    3    2.0366     2.2751     -180.0  1.64438  0.77   
  2    1    5    1.9421     1.8096     -0.0    1.61468  0.68   
  3    1    2    11.0767    9.3850     180.0   1.60533  3.81   
  0    2    4    30.2320    25.2505    0.0     1.60158  5.15   
  2    0    6    1.5870     1.3808     0.0     1.58471  0.26   
  1    0    7    0.4219     0.3668     -0.0    1.58412  0.07   
  2    2    0    1.0455     0.9044     0.0     1.58229  0.17   
  2    2    1    0.4164     0.2956     -0.0    1.56769  0.13   
  3    0    4    3.9188     2.5465     0.0     1.56145  0.60   
  1    2    4    22.0680    14.2229    -180.0  1.53912  6.41   
  3    1    3    0.5240     0.3573     0.0     1.53320  0.15   
  2    2    2    3.0897     2.3110     -0.0    1.52621  0.87   
  0    1    7    0.0469     0.0392     -180.0  1.51833  0.01   
  2    1    6    11.2560    18.5443    -0.0    1.46527  2.69   
  1    1    7    0.0049     0.0081     -180.0  1.46479  0.00   
  2    2    3    0.0171     0.0286     180.0   1.46383  0.00   
  3    0    5    5.0469     9.9288     180.0   1.44728  0.57   
  3    1    4    0.9995     1.9749     0.0     1.44682  0.23   
  0    0    8    10.4145    20.7496    -0.0    1.44591  0.59   
  1    2    5    2.2165     4.0267     180.0   1.42944  0.48   
  2    0    7    7.4803     9.6090     0.0     1.42083  0.79   
  1    0    8    2.5620     1.5130     180.0   1.39945  0.25   
  4    0    0    78.0195    46.9365    180.0   1.39134  3.78   
  2    2    4    1.4681     0.9486     -0.0    1.38809  0.28   
  4    0    1    1.5825     1.3172     0.0     1.38139  0.15   
  0    2    6    1.1769     2.0812     180.0   1.36168  0.10   
  3    1    5    0.6352     1.1935     -0.0    1.35459  0.11   
  4    0    2    0.6879     1.3013     180.0   1.35275  0.06   
  3    0    6    14.1353    22.0321    0.0     1.33675  1.17   
  2    1    7    0.0346     0.0496     -0.0    1.33283  0.01   
  3    2    1    1.2942     1.6483     0.0     1.32649  0.21   
  1    2    6    12.3644    14.9091    180.0   1.32266  1.96   
  1    1    8    0.0011     0.0012     180.0   1.31514  0.00   
  4    0    3    1.0497     1.1848     -0.0    1.30874  0.08   
  4    1    0    4.1084     4.6471     -0.0    1.30840  0.31   
  2    2    5    3.8963     4.5014     -180.0  1.30604  0.59   
  3    2    2    16.0086    19.9081    -0.0    1.30107  2.37   
  4    1    1    0.0702     0.0889     0.0     1.30011  0.01   
  2    0    8    0.4816     0.6683     -0.0    1.28304  0.03   
  4    1    2    1.1882     1.6613     -180.0  1.27615  0.16   
  0    3    1    1.3752     1.9503     0.0     1.27454  0.09   
  3    1    6    15.4610    22.9911    0.0     1.26270  2.03   
  3    2    3    2.3213     3.4088     0.0     1.26178  0.30   
  4    0    4    8.2670     10.0600    0.0     1.25377  0.53   
  1    0    9    2.1094     2.4674     180.0   1.25229  0.13   
  1    3    1    10.5512    10.0402    -180.0  1.24238  1.30   
  4    1    3    2.2076     2.0026     -0.0    1.23901  0.27   
  3    0    7    2.6464     2.2557     180.0   1.23392  0.16   
  2    2    6    1.1169     0.9314     -180.0  1.22309  0.13   
  1    2    7    0.2957     0.2475     180.0   1.22282  0.03   
  1    3    2    16.4635    14.0726    180.0   1.22143  1.90   
  0    1    9    1.0664     0.9607     -180.0  1.21902  0.06   
  2    1    8    11.0235    10.4911    -0.0    1.21713  1.25   
  0    3    3    10.0842    9.6958     -0.0    1.21682  0.57   
  3    2    4    1.4999     1.7177     -180.0  1.21230  0.17   
  4    0    5    1.3350     3.0075     -180.0  1.19232  0.07   
  4    1    4    7.8173     17.7576    180.0   1.19206  0.82   
  1    1    9    0.0015     0.0036     0.0     1.19079  0.00   
  1    3    3    0.3354     0.8508     180.0   1.18874  0.03   
  3    1    7    0.0061     0.0151     -0.0    1.17496  0.00   
  2    0    9    3.5692     6.8269     -0.0    1.16681  0.17   
  2    3    0    13.9248    25.3216    -180.0  1.16464  0.66   
  2    3    1    0.1435     0.2187     -180.0  1.15878  0.01   
  0    0    10   3.9002     5.4136     -180.0  1.15673  0.09   
  3    2    5    4.8848     6.6974     -0.0    1.15648  0.45   
  0    2    8    10.5858    13.9965    180.0   1.15579  0.49   
  1    3    4    2.4937     1.9898     0.0     1.14709  0.22   
  2    2    7    9.7812     6.4817     -180.0  1.14285  0.86   
  2    3    2    1.0006     0.6399     -180.0  1.14172  0.09   
  3    0    8    3.1137     1.9281     -180.0  1.14043  0.14   
  4    1    5    5.1559     3.1077     -0.0    1.13888  0.45   
  1    0    10   0.4404     0.2725     180.0   1.13253  0.02   
  1    2    8    1.6150     1.0206     -0.0    1.13164  0.14   
  4    0    6    4.2785     3.0494     180.0   1.12821  0.18   
  4    2    0    42.6739    31.6606    -0.0    1.12734  1.78   
  4    2    1    0.8803     0.8885     -180.0  1.12202  0.07   
  0    3    5    4.1451     4.3070     -0.0    1.12157  0.17   
  2    1    9    0.0125     0.0173     180.0   1.11658  0.00   
  2    3    3    0.8179     1.2038     -180.0  1.11489  0.07   
  5    0    1    0.0834     0.1160     -180.0  1.10796  0.00   
  4    2    2    0.6664     0.8778     -0.0    1.10652  0.05   
  1    3    5    0.0596     0.0581     0.0     1.09947  0.00   
  3    2    6    16.4751    14.8615    -180.0  1.09771  1.24   
  3    1    8    7.7827     5.7821     -0.0    1.09340  0.58   
  5    0    2    1.2715     0.9287     -180.0  1.09302  0.05   
  1    1    10   2.7956     1.5654     0.0     1.08643  0.20   
  4    1    6    1.7523     0.8836     180.0   1.08262  0.12   
  4    2    3    1.6046     0.7992     180.0   1.08204  0.11   
  2    3    4    5.1150     2.4680     0.0     1.08032  0.36   
  5    0    3    0.8584     0.3528     -0.0    1.06941  0.03   
  2    0    10   2.7492     1.1024     180.0   1.06812  0.09   
  2    2    8    1.1408     0.4508     180.0   1.06738  0.08   
  5    1    1    26.4605    9.9243     180.0   1.06468  1.76   
  4    0    7    24.0458    8.9600     180.0   1.06432  0.80   
  3    0    9    8.7112     3.0625     0.0     1.05648  0.28   
  5    1    2    21.4699    8.3357     -180.0  1.05140  1.36   
  3    3    1    0.0000     0.0000     -0.0    1.05050  0.00   
  4    2    4    16.8567    6.7859     -180.0  1.05035  1.06   
  1    2    9    3.9977     1.6644     -0.0    1.04948  0.25   
  1    3    6    38.2640    16.5330    0.0     1.04860  2.39   
  2    3    5    1.2376     0.8234     180.0   1.04026  0.08   
  5    0    4    6.8218     4.8780     180.0   1.03878  0.21   
  3    2    7    2.1094     1.5215     -0.0    1.03860  0.13   
  3    3    2    5.6964     4.2702     -0.0    1.03774  0.34   
  1    0    11   1.3754     1.2198     -180.0  1.03329  0.04   
  5    1    3    0.4067     0.3959     180.0   1.03034  0.02   
  2    1    10   18.0312    18.2010    -180.0  1.02919  1.05   
  4    1    7    0.3314     0.3760     0.0     1.02579  0.02   
  3    1    9    0.5168     0.7948     180.0   1.01876  0.03   
  3    3    3    0.0994     0.1626     -180.0  1.01747  0.01   
  0    1    11   4.2284     8.0239     180.0   1.01436  0.12   
  4    2    5    1.0260     2.0287     0.0     1.01342  0.06   
  0    3    7    0.0089     0.0179     0.0     1.01309  0.00   
  5    0    5    0.2882     0.5756     0.0     1.00302  0.01   
  5    1    4    0.9065     1.7957     -0.0    1.00287  0.05   
  4    0    8    3.4389     6.6984     180.0   1.00256  0.09   
  1    1    11   0.0011     0.0015     -180.0  0.99792  0.00   
  2    2    9    3.4522     4.6050     180.0   0.99761  0.18   
  2    3    6    6.7818     8.4378     180.0   0.99686  0.35   
  1    3    7    0.0030     0.0037     0.0     0.99671  0.00   
  0    2    10   5.0018     3.6517     0.0     0.99129  0.12   
  3    3    4    1.2656     0.8986     -180.0  0.99099  0.06   
  2    0    11   5.7784     2.3883     -0.0    0.98368  0.14   
  3    0    10   10.7163    4.0270     -180.0  0.98155  0.26   
  3    2    8    3.5327     1.3006     0.0     0.98097  0.17   
  1    2    10   0.5433     0.1838     -0.0    0.97593  0.03   
  4    2    6    5.9519     2.0570     -0.0    0.97317  0.28   
  5    1    5    0.0707     0.0259     0.0     0.97057  0.00   
  4    1    8    7.3758     2.7362     0.0     0.97016  0.34   
  5    0    6    5.9742     2.8955     -180.0  0.96395  0.13   
  0    0    12   17.3725    8.4232     -180.0  0.96394  0.19   
  0    4    0    73.3646    40.0442    -0.0    0.96176  0.81   
  5    2    1    0.1302     0.0782     0.0     0.96008  0.01   
  3    3    5    0.8895     0.5431     180.0   0.95980  0.04   
  2    1    11   0.4828     0.4341     0.0     0.95302  0.02   
  2    3    7    0.0237     0.0226     180.0   0.95196  0.00   
  3    1    10   0.4216     0.4184     -0.0    0.95108  0.02   
  5    2    2    0.6092     0.6264     0.0     0.95031  0.03   
  1    0    12   10.8356    11.3857    -0.0    0.94980  0.23   
  0    4    2    1.8928     2.0696     -0.0    0.94874  0.04   
  1    3    8    0.0005     0.0005     -0.0    0.94545  0.00   
  1    4    1    0.1273     0.1476     0.0     0.94455  0.01   
  4    0    9    1.8896     2.1807     180.0   0.94409  0.04   
  4    3    0    1.8686     2.1144     180.0   0.94294  0.04   
  4    3    1    0.0394     0.0404     -180.0  0.93982  0.00   
  1    4    2    0.2644     0.2286     180.0   0.93524  0.01   
  5    1    6    5.0924     4.3723     -0.0    0.93504  0.20   
  5    2    3    0.2806     0.2380     180.0   0.93467  0.01   
  2    2    10   0.9003     0.7436     -0.0    0.93381  0.04   
  4    2    7    7.8262     6.0439     -0.0    0.93127  0.30   
  4    3    2    0.9925     0.7559     0.0     0.93065  0.04   
  6    0    0    0.3534     0.2539     0.0     0.92756  0.00   
  3    2    9    2.9437     2.0658     -180.0  0.92600  0.11   
  3    3    6    15.0257    10.4611    -180.0  0.92539  0.57   
  6    0    1    0.0030     0.0021     -0.0    0.92459  0.00   
  5    0    7    0.1960     0.1333     -0.0    0.92318  0.00   
  1    1    12   5.7107     3.8575     180.0   0.92211  0.21   
  1    4    3    1.0385     0.6983     0.0     0.92032  0.04   
  4    1    9    0.4776     0.3285     0.0     0.91689  0.02   
  4    3    3    1.3060     0.9112     180.0   0.91595  0.05   
  6    0    2    5.4197     3.7872     -0.0    0.91586  0.10   
  3    0    11   7.2542     5.1740     0.0     0.91482  0.13   
  5    2    4    4.5271     3.2904     -0.0    0.91401  0.16   
  0    4    4    10.2572    7.7499     -180.0  0.91262  0.18   
  2    0    12   0.1449     0.1162     180.0   0.91084  0.00   
  1    2    11   1.0049     0.8228     0.0     0.91027  0.04   
  2    4    0    0.3225     0.2776     -180.0  0.90900  0.01   
  0    3    9    0.4821     0.4371     0.0     0.90778  0.01   
  2    3    8    5.0835     4.7735     180.0   0.90700  0.18   
  2    4    1    0.0931     0.0907     180.0   0.90621  0.00   
  6    0    3    0.2729     0.3315     180.0   0.90183  0.00   
  6    1    0    8.5729     10.4756    180.0   0.90172  0.15   
  1    4    4    3.3641     4.3653     0.0     0.90059  0.11   
  6    1    1    0.1672     0.2357     -180.0  0.89899  0.01   
  2    4    2    0.4784     0.7093     180.0   0.89798  0.02   
  5    1    7    0.1595     0.2398     180.0   0.89769  0.01   
  4    3    4    5.0987     8.0798     -0.0    0.89649  0.17   
  1    3    9    0.0010     0.0016     -180.0  0.89594  0.00   
  6    1    2    0.0575     0.1012     180.0   0.89096  0.00   
  3    1    11   0.0252     0.0440     -180.0  0.89000  0.00   
  4    0    10   2.1985     3.8050     0.0     0.88948  0.04   
  5    2    5    0.2248     0.3883     -180.0  0.88937  0.01   
  3    3    7    0.0040     0.0069     180.0   0.88914  0.00   
  4    2    8    2.6309     4.5184     -0.0    0.88905  0.09   
  2    1    12   6.5220     10.4356    -180.0  0.88634  0.21   
  2    4    3    0.0058     0.0088     -0.0    0.88475  0.00   
  6    0    4    2.6686     3.8667     -0.0    0.88324  0.04   
  5    0    8    0.0986     0.1379     -180.0  0.88200  0.00   
  1    0    13   0.0061     0.0080     -180.0  0.87863  0.00   
  6    1    3    1.3631     1.7842     -180.0  0.87803  0.04   
  1    4    5    0.9453     1.2359     -0.0    0.87698  0.03   
  2    2    11   1.2235     1.6110     180.0   0.87580  0.04   
  3    2    10   2.0212     2.7164     0.0     0.87430  0.06   
  4    3    5    1.0298     1.4140     180.0   0.87319  0.03   
  2    4    4    0.1962     0.2911     180.0   0.86717  0.01   
  0    1    13   1.5907     2.3517     180.0   0.86691  0.02   
  4    1    10   0.2817     0.4145     0.0     0.86662  0.01   
  2    3    9    0.0062     0.0079     -0.0    0.86302  0.00   
  5    2    6    1.6810     1.9532     0.0     0.86179  0.05   
  0    2    12   4.8919     5.6818     0.0     0.86178  0.07   
  6    0    5    0.8582     0.9346     180.0   0.86094  0.01   
  6    1    4    3.2443     3.5062     0.0     0.86084  0.09   
  0    4    6    0.6018     0.6388     -0.0    0.86062  0.01   
  5    1    8    6.0408     5.9474     -180.0  0.85970  0.17   
  1    1    13   0.6473     0.4879     -180.0  0.85658  0.02   
  3    0    12   5.0967     3.4623     0.0     0.85536  0.07   
  3    3    8    5.0498     2.6309     180.0   0.85218  0.14   
  1    2    12   15.4127    7.6802     180.0   0.85163  0.42   
  3    4    1    1.0245     0.5059     -180.0  0.85152  0.03   
  1    4    6    10.0544    4.5759     -0.0    0.85051  0.27   
  1    3    10   1.7803     0.7123     -180.0  0.84887  0.05   
  2    0    13   0.1701     0.0614     -180.0  0.84752  0.00   
  4    2    9    4.0781     1.4710     -0.0    0.84751  0.11   
  4    3    6    1.1538     0.4020     -0.0    0.84705  0.03   
  2    4    5    4.2688     1.3816     0.0     0.84604  0.11   
  3    4    2    20.7403    6.1102     180.0   0.84468  0.55   
  5    0    9    0.0537     0.0130     -180.0  0.84140  0.00   
  6    1    5    9.4824     2.1684     -180.0  0.84016  0.24   
  4    0    11   0.0125     0.0027     180.0   0.83892  0.00   
  5    3    1    21.0450    4.5156     -0.0    0.83837  0.54   
  6    0    6    4.8766     0.9985     -180.0  0.83585  0.06   
  6    2    0    0.8385     0.1713     -180.0  0.83549  0.01   
  3    1    12   3.5624     0.7265     -0.0    0.83497  0.09   
  3    4    3    5.0995     1.0462     -180.0  0.83364  0.13   
  6    2    1    0.0068     0.0014     180.0   0.83332  0.00   
  5    2    7    0.4296     0.0899     180.0   0.83228  0.01   
  5    3    2    17.9434    3.7928     0.0     0.83185  0.44   
  2    1    13   3.9584     0.9719     -0.0    0.82767  0.10   
  6    2    2    10.0242    2.5547     180.0   0.82691  0.24   
  0    0    14   0.2405     0.0635     -0.0    0.82623  0.00   
  3    2    11   13.1572    3.4901     -180.0  0.82615  0.32   
  2    2    12   0.2476     0.0784     -0.0    0.82321  0.01   
  2    4    6    0.8429     0.2859     0.0     0.82219  0.02   
  1    4    7    0.2226     0.0759     -0.0    0.82211  0.01   
  5    1    9    0.0197     0.0068     180.0   0.82197  0.00   
  5    3    3    0.4984     0.1801     -0.0    0.82129  0.01   
  2    3    10   21.9648    8.2816     0.0     0.82071  0.52   
  4    1    11   4.1184     1.6792     -0.0    0.81965  0.10   
  4    3    7    0.3992     0.1711     -180.0  0.81898  0.01   
  3    4    4    1.2215     0.5272     0.0     0.81889  0.03   
  1    0    14   5.4330     2.6340     -0.0    0.81728  0.06   
  6    1    6    1.0108     0.5064     180.0   0.81679  0.02   
  6    2    3    0.4391     0.2236     -0.0    0.81654  0.01   
  3    3    9    0.6629     0.3616     -0.0    0.81539  0.02   
  0    3    11   6.0953     3.6509     -0.0    0.81313  0.07   
  6    0    7    0.0031     0.0019     -180.0  0.80885  0.00   
  4    2    10   4.4933     2.5666     -180.0  0.80734  0.10   
  5    3    4    1.4381     0.8170     180.0   0.80718  0.03   
  1    3    11   0.0013     0.0007     0.0     0.80459  0.00   
  6    2    4    5.4148     2.6082     180.0   0.80266  0.12   
  3    0    13   0.8736     0.4150     0.0     0.80228  0.01   
  5    0    10   1.0411     0.4906     180.0   0.80205  0.01   
  5    2    8    0.1995     0.0930     0.0     0.80174  0.00   
  3    4    5    4.5197     2.0556     180.0   0.80102  0.10   
  0    4    8    9.5187     4.2958     -0.0    0.80079  0.10   
  1    1    14   1.6964     0.7336     180.0   0.79944  0.04   
  1    2    13   0.0126     0.0054     0.0     0.79920  0.00   
  2    4    7    4.9565     1.9894     0.0     0.79645  0.10   
  7    0    1    4.5315     1.7342     -0.0    0.79318  0.05   
  1    4    8    0.8228     0.3132     180.0   0.79263  0.02   
  4    0    12   8.4916     3.2249     0.0     0.79236  0.09   
  2    0    14   3.7963     1.4380     0.0     0.79206  0.04   
  6    1    7    1.1840     0.4466     180.0   0.79154  0.02   
  4    4    0    25.8445    9.7173     180.0   0.79115  0.26   
  5    3    5    0.0316     0.0118     -180.0  0.79005  0.00   
  4    3    8    3.3492     1.2450     -180.0  0.78983  0.07   
  4    4    1    0.7375     0.2727     0.0     0.78930  0.01   
  7    0    2    28.8215    10.4298    0.0     0.78765  0.29   
  6    2    5    1.8063     0.6304     -0.0    0.78582  0.04   
  3    1    13   0.3095     0.1068     -0.0    0.78538  0.01   
  5    1    10   10.5823    3.6326     180.0   0.78517  0.21   
  4    4    2    0.8166     0.2694     180.0   0.78385  0.02   
  3    2    12   7.7092     2.3355     -180.0  0.78157  0.15   
  6    0    8    4.4723     1.3074     -180.0  0.78072  0.04   
  3    4    6    15.6213    4.5613     0.0     0.78070  0.30   
  2    3    11   0.6824     0.1975     -180.0  0.78049  0.01   
  3    3    10   0.6893     0.1904     180.0   0.77943  0.01   
  7    0    3    0.2773     0.0740     -0.0    0.77867  0.00   
  7    1    1    6.4652     1.5956     -0.0    0.77684  0.12   
  4    1    12   0.3272     0.0783     -0.0    0.77607  0.01   
  2    1    14   6.3108     1.4945     0.0     0.77579  0.12   
  2    2    13   0.1762     0.0414     0.0     0.77557  0.00   
  4    4    3    1.0649     0.2453     -0.0    0.77500  0.02   
  7    1    2    0.7203     0.1540     -180.0  0.77164  0.01   
  5    2    9    0.0412     0.0088     0.0     0.77088  0.00   
  5    3    6    9.3424     1.9894     180.0   0.77053  0.17   
  2    4    8    0.6460     0.1384     -0.0    0.76956  0.01   
  4    2    11   0.0085     0.0018     -0.0    0.76897  0.00   
  0    5    1    1.8153     0.4038     -180.0  0.76771  0.02   
  7    0    4    0.4412     0.1021     -0.0    0.76661  0.00   
  6    2    6    2.9100     0.6735     0.0     0.76660  0.05   
  6    1    8    6.8880     1.7127     -180.0  0.76513  0.12   
  5    0    11   1.9634     0.5099     180.0   0.76439  0.02   
  1    0    15   0.7845     0.2110     180.0   0.76385  0.01   
  1    3    12   6.2555     1.7552     -0.0    0.76324  0.11   
  7    1    3    0.4870     0.1371     -0.0    0.76319  0.01   
  4    4    4    7.3478     2.0827     0.0     0.76310  0.13   
  1    4    9    1.7579     0.5108     180.0   0.76277  0.03   
  1    5    1    5.9244     2.0786     0.0     0.76051  0.10   
  4    3    9    0.4168     0.1495     -180.0  0.76027  0.01   
  0    2    14   0.1076     0.0428     180.0   0.75916  0.00   
  3    4    7    1.1067     0.4670     180.0   0.75856  0.02   
  0    1    15   0.2596     0.1394     -0.0    0.75611  0.00   
  1    5    2    5.1837     2.9135     -0.0    0.75563  0.09   
  3    0    14   1.4038     0.8541     0.0     0.75476  0.01   
  0    5    3    3.2351     2.0073     180.0   0.75454  0.03   
  1    2    14   2.4229     1.7768     180.0   0.75220  0.04   
  6    0    9    0.0280     0.0206     -0.0    0.75214  0.00   
  7    0    5    0.1044     0.0778     -0.0    0.75189  0.00   
  7    1    4    0.4876     0.3643     -180.0  0.75183  0.01   
  6    3    0    6.3041     4.7665     -0.0    0.75156  0.05   
  6    3    1    0.1359     0.1073     0.0     0.74998  0.00   
  5    1    11   0.4356     0.3445     0.0     0.74973  0.01   
  4    0    13   0.0035     0.0028     0.0     0.74961  0.00   
  1    1    15   2.9885     2.3668     180.0   0.74923  0.05   
  5    3    7    0.1378     0.1091     -0.0    0.74922  0.00   
  4    4    5    0.7897     0.6226     -180.0  0.74858  0.01   
  1    5    3    0.2271     0.1761     -0.0    0.74769  0.00   
  6    2    7    0.0017     0.0013     0.0     0.74561  0.00   
  6    3    2    0.0644     0.0460     -0.0    0.74529  0.00   
  3    3    11   0.0286     0.0200     0.0     0.74473  0.00   
  2    0    15   0.5750     0.3778     180.0   0.74314  0.00   
  2    3    12   7.3771     4.7483     0.0     0.74258  0.12   
  2    4    9    2.2293     1.4134     -0.0    0.74215  0.04   
  2    5    0    8.4206     5.2424     0.0     0.74159  0.07   
  3    1    14   0.0211     0.0128     -0.0    0.74064  0.00   
  3    2    13   0.4644     0.2800     -180.0  0.74046  0.01   
  5    2    10   0.5515     0.3309     -0.0    0.74028  0.01   
  2    5    1    0.0758     0.0453     0.0     0.74007  0.00   
  0    4    10   1.9009     1.1208     -180.0  0.73953  0.01   
  6    1    9    0.0238     0.0136     -180.0  0.73817  0.00   
  7    1    5    0.5733     0.3281     180.0   0.73793  0.01   
  6    3    3    1.4243     0.8118     0.0     0.73768  0.02   
  1    5    4    0.7296     0.4119     -180.0  0.73699  0.01   
  4    1    13   0.5833     0.3245     -0.0    0.73577  0.01   
  2    5    2    0.2387     0.1325     0.0     0.73556  0.00   
  3    4    8    0.7219     0.3992     -180.0  0.73522  0.01   
  7    0    6    4.2653     2.3532     -180.0  0.73500  0.03   
  7    2    1    2.1643     1.1698     180.0   0.73328  0.03   
  1    4    10   0.1047     0.0564     180.0   0.73309  0.00   
  4    2    12   4.0640     2.1753     -180.0  0.73263  0.06   
  2    2    14   1.8194     0.9700     -180.0  0.73240  0.03   
  4    4    6    1.1947     0.6313     180.0   0.73191  0.02   
  0    3    13   2.0645     1.0700     -0.0    0.73104  0.02   
  4    3    10   0.3655     0.1886     -180.0  0.73087  0.01   
  0    5    5    1.7674     0.8917     180.0   0.73009  0.01   
  2    1    15   0.0713     0.0355     -0.0    0.72965  0.00   
  7    2    2    14.5615    7.0353     -180.0  0.72890  0.21   
  5    0    12   3.5981     1.7218     180.0   0.72867  0.03   
  2    5    3    0.5310     0.2492     0.0     0.72824  0.01   
  6    3    4    3.5415     1.5953     -180.0  0.72740  0.05   
  5    3    8    6.2335     2.7061     0.0     0.72671  0.09   
  5    4    1    0.0566     0.0240     -180.0  0.72630  0.00   
  1    3    13   0.5713     0.2220     0.0     0.72482  0.01   
  1    5    5    0.0328     0.0120     -180.0  0.72389  0.00   
  6    0    10   2.4406     0.8831     -0.0    0.72364  0.02   
  6    2    8    2.4711     0.8819     0.0     0.72341  0.04   
  0    0    16   1.9990     0.6947     180.0   0.72296  0.01   
  5    4    2    0.5826     0.1923     -180.0  0.72204  0.01   
  7    1    6    1.3438     0.4412     -180.0  0.72195  0.02   
  7    2    3    0.1535     0.0499     180.0   0.72177  0.00   
  2    5    4    1.8108     0.5110     -180.0  0.71834  0.02   
  1    0    16   6.4373     1.7614     -180.0  0.71693  0.04   
  7    0    7    1.2990     0.3531     -0.0    0.71644  0.01   
  5    1    12   9.5035     2.5725     0.0     0.71594  0.13   
  5    4    3    0.2704     0.0730     -0.0    0.71511  0.00   
  6    3    5    3.6490     0.9866     0.0     0.71479  0.05   
  2    4    10   0.8438     0.2282     180.0   0.71472  0.01   
  4    4    7    6.7807     1.8550     180.0   0.71358  0.09   
  7    2    4    0.2442     0.0689     180.0   0.71213  0.00   
  3    0    15   0.0825     0.0233     -0.0    0.71208  0.00   
  3    3    12   1.1543     0.3306     180.0   0.71159  0.02   
  3    4    9    2.1872     0.6340     0.0     0.71120  0.03   
  6    1    10   2.3836     0.6918     0.0     0.71117  0.03   
  4    0    14   1.1039     0.3290     -180.0  0.71041  0.01   
  5    2    11   1.1515     0.3439     -0.0    0.71036  0.02   
  1    2    15   0.4685     0.1423     -0.0    0.70993  0.01   
  3    5    1    0.0000     0.0000     180.0   0.70937  0.00   
  1    5    6    10.7378    3.4228     -180.0  0.70878  0.14   
  2    3    13   1.2821     0.4422     180.0   0.70705  0.02   
  2    5    5    0.4753     0.1705     -0.0    0.70619  0.01   
  5    4    4    2.7593     1.0099     180.0   0.70573  0.04   
  3    5    2    2.3822     0.8841     180.0   0.70540  0.03   
  1    1    16   3.4319     1.3052     0.0     0.70480  0.04   
  7    1    7    0.1819     0.0704     180.0   0.70433  0.00   
  1    4    11   0.6449     0.2525     -180.0  0.70400  0.01   
  5    3    9    0.0078     0.0031     -0.0    0.70349  0.00   
  3    2    14   1.4141     0.5761     -180.0  0.70261  0.02   
  4    3    11   1.8544     0.7640     180.0   0.70203  0.02   
  6    2    9    0.0332     0.0139     180.0   0.70049  0.00   
  7    2    5    0.1257     0.0524     180.0   0.70029  0.00   
  6    3    6    0.5524     0.2304     -0.0    0.70023  0.01   
  3    1    15   0.1747     0.0729     180.0   0.70019  0.00   
  2    0    16   1.6794     0.6984     -0.0    0.69973  0.01   
  3    5    3    0.0818     0.0337     0.0     0.69893  0.00   
  4    1    14   1.4504     0.5933     0.0     0.69860  0.02   
  4    2    13   0.0046     0.0019     -180.0  0.69845  0.00   
  0    5    7    0.0093     0.0037     -180.0  0.69751  0.00   
  7    0    8    1.4888     0.5783     0.0     0.69668  0.01   
  8    0    0    0.4861     0.1826     -0.0    0.69567  0.00   
  6    0    11   1.0145     0.3804     180.0   0.69562  0.01   
  5    0    13   0.6188     0.2273     180.0   0.69501  0.00   
  8    0    1    0.1332     0.0480     -180.0  0.69442  0.00   
  5    4    5    0.3330     0.1192     0.0     0.69420  0.00   
  4    4    8    3.8935     1.3868     180.0   0.69405  0.05   
  2    2    15   0.7327     0.2548     -0.0    0.69321  0.01   
  2    5    6    5.1476     1.7469     -0.0    0.69214  0.06   
  1    5    7    0.0022     0.0008     -180.0  0.69209  0.00   
  8    0    2    0.2854     0.0947     180.0   0.69069  0.00   
  3    5    4    0.5630     0.1860     0.0     0.69017  0.01   
  1    3    14   1.0153     0.3338     -0.0    0.68920  0.01   
  2    1    16   0.1965     0.0645     0.0     0.68843  0.00   
  2    4    11   1.5058     0.4944     -0.0    0.68769  0.02   
  3    4    10   2.5383     0.8337     -180.0  0.68696  0.03   
  7    2    6    4.8330     1.5873     0.0     0.68659  0.06   
  7    1    8    1.4671     0.4807     -180.0  0.68553  0.02   
  8    0    3    0.0058     0.0019     180.0   0.68462  0.00   
  8    1    0    1.6417     0.5342     -180.0  0.68457  0.01   
  6    1    11   1.0770     0.3502     -180.0  0.68452  0.01   
  6    3    7    0.6277     0.2032     -0.0    0.68413  0.01   
  5    1    13   1.1822     0.3817     0.0     0.68394  0.01   
  8    1    1    1.0769     0.3444     -0.0    0.68337  0.01   
  5    2    12   3.8252     1.1614     -0.0    0.68142  0.04   
  5    4    6    2.0150     0.5995     -180.0  0.68084  0.02   
  0    4    12   5.8623     1.7439     -180.0  0.68084  0.03   
  3    3    13   0.1679     0.0486     180.0   0.68014  0.00   
  5    3    10   5.7392     1.6529     -0.0    0.68000  0.06   
  8    1    2    2.1040     0.6016     0.0     0.67982  0.02   
  3    5    5    0.4005     0.1124     -0.0    0.67937  0.00   
  6    2    10   2.3127     0.5957     180.0   0.67730  0.03   
  0    2    16   1.8589     0.4686     -0.0    0.67674  0.01   
  2    5    7    0.0186     0.0047     -0.0    0.67658  0.00   
  8    0    4    0.7797     0.1940     180.0   0.67637  0.00   
  7    0    9    0.0880     0.0217     -180.0  0.67614  0.00   
  1    4    12   9.6631     2.3572     -0.0    0.67580  0.10   
  1    0    17   1.5613     0.3761     180.0   0.67540  0.01   
  7    3    1    3.0830     0.7260     180.0   0.67457  0.03   
  4    0    15   0.0146     0.0034     180.0   0.67448  0.00   
  1    5    8    0.0005     0.0001     180.0   0.67423  0.00   
  4    3    12   0.1530     0.0356     180.0   0.67406  0.00   
  8    1    3    1.5360     0.3574     0.0     0.67403  0.02   
  2    3    14   2.9313     0.6800     -180.0  0.67388  0.03   
  4    4    9    1.9513     0.4515     180.0   0.67373  0.02   
  3    0    16   5.8510     1.3509     -180.0  0.67361  0.03   
  4    5    0    1.9047     0.4378     -0.0    0.67332  0.01   
  4    5    1    0.0368     0.0084     0.0     0.67218  0.00   
  1    2    16   5.2248     1.1881     0.0     0.67179  0.06   
  7    2    7    1.0465     0.2382     180.0   0.67138  0.01   
  7    3    2    0.3075     0.0701     0.0     0.67115  0.00   
  0    1    17   1.0248     0.2370     0.0     0.67003  0.01   
  4    5    2    0.6565     0.1565     -180.0  0.66880  0.01   
  6    0    12   0.4338     0.1048     -0.0    0.66838  0.00   
  3    2    15   0.0636     0.0157     180.0   0.66779  0.00   
  6    4    0    0.2117     0.0526     0.0     0.66765  0.00   
  6    3    8    3.0328     0.7793     0.0     0.66686  0.03   
  3    5    6    8.4225     2.1658     0.0     0.66684  0.09   
  6    4    1    0.0016     0.0004     -0.0    0.66654  0.00   
  4    2    14   0.8463     0.2219     0.0     0.66642  0.01   
  8    0    5    2.3758     0.6295     0.0     0.66620  0.01   
  8    1    4    11.9764    3.1800     -0.0    0.66616  0.12   
  5    4    7    0.1032     0.0276     -0.0    0.66601  0.00   
  7    1    9    0.9670     0.2596     -0.0    0.66594  0.01   
  7    3    3    0.2284     0.0624     180.0   0.66558  0.00   
  1    1    17   4.2606     1.1847     180.0   0.66523  0.04   
  4    1    15   0.3647     0.1059     180.0   0.66435  0.00   
  3    1    16   0.6362     0.1922     -180.0  0.66352  0.01   
  5    0    14   0.8467     0.2567     180.0   0.66343  0.00   
  4    5    3    0.6180     0.1886     -0.0    0.66328  0.01   
  6    4    2    2.5649     0.7841     -0.0    0.66324  0.03   
  3    4    11   3.4470     1.0712     0.0     0.66285  0.03   
  2    4    12   0.0736     0.0240     180.0   0.66133  0.00   
  2    0    17   0.2657     0.0875     -0.0    0.66096  0.00   
  0    3    15   0.1922     0.0634     180.0   0.66086  0.00   
  0    5    9    0.2716     0.0905     -180.0  0.66016  0.00   
  2    5    8    2.9586     0.9883     -0.0    0.65986  0.03   
  6    1    12   1.5992     0.5322     0.0     0.65851  0.02   
  7    3    4    0.5018     0.1658     0.0     0.65799  0.00   
  6    4    3    0.2083     0.0686     180.0   0.65786  0.00   
  2    2    16   1.4386     0.4711     180.0   0.65757  0.01   
  5    3    11   0.4925     0.1567     -180.0  0.65659  0.00   
  8    1    5    0.3339     0.1057     -180.0  0.65643  0.00   
  1    3    15   3.4269     1.0769     -0.0    0.65625  0.03   
  4    5    4    5.4323     1.6728     180.0   0.65577  0.05   
  1    5    9    0.0011     0.0003     0.0     0.65556  0.00   
  7    0    10   5.0716     1.5187     0.0     0.65521  0.02   
  7    2    8    1.3147     0.3901     -180.0  0.65504  0.01   
  8    0    6    1.7691     0.5045     -0.0    0.65437  0.01   
  8    2    0    0.4368     0.1232     180.0   0.65420  0.00   
  6    2    11   0.9125     0.2566     -0.0    0.65416  0.01   
  5    1    14   2.9295     0.8028     0.0     0.65378  0.03   
  5    2    13   0.5647     0.1534     -0.0    0.65365  0.01   
  8    2    1    0.1238     0.0324     0.0     0.65316  0.00   
  4    4    10   3.0447     0.7877     0.0     0.65302  0.03   
  3    5    7    0.0056     0.0014     -0.0    0.65288  0.00   
  2    1    17   0.9664     0.2176     -180.0  0.65141  0.01   
  6    4    4    3.8559     0.8005     -0.0    0.65054  0.04   
  3    3    14   0.0282     0.0058     180.0   0.65046  0.00   
  8    2    2    0.3220     0.0639     -0.0    0.65006  0.00   
  5    4    8    0.1440     0.0285     -180.0  0.65004  0.00   
  6    3    9    0.0351     0.0062     0.0     0.64878  0.00   
  1    4    13   0.0095     0.0017     -180.0  0.64869  0.00   
  7    3    5    0.8569     0.1493     -0.0    0.64862  0.01   
  4    3    13   0.9534     0.1477     180.0   0.64715  0.01   
  4    5    5    1.9784     0.2927     -0.0    0.64649  0.02   
  7    1    10   2.3289     0.3324     180.0   0.64591  0.02   
  8    1    6    0.0052     0.0007     -0.0    0.64511  0.00   
  8    2    3    0.0094     0.0013     -0.0    0.64498  0.00   
  2    3    15   0.1278     0.0161     180.0   0.64298  0.00   
  0    0    18   22.5551    2.8223     180.0   0.64263  0.05   
  2    5    9    0.0131     0.0016     180.0   0.64233  0.00   
  6    0    13   1.4542     0.1799     180.0   0.64211  0.01   
  4    0    16   0.2403     0.0294     -0.0    0.64152  0.00   
  6    4    5    1.5825     0.1935     180.0   0.64147  0.01   
  0    6    0    45.9477    5.5922     180.0   0.64118  0.10   
  8    0    7    8.9510     1.0893     -0.0    0.64117  0.04   
  3    4    12   6.0155     0.7168     0.0     0.63915  0.05   
  3    0    17   2.6700     0.3174     -0.0    0.63881  0.01   
  1    0    18   5.9758     0.7086     -180.0  0.63839  0.03   
  8    2    4    1.1052     0.1308     -0.0    0.63808  0.01   
  7    2    9    0.1239     0.0146     0.0     0.63788  0.00   
  3    5    8    4.6065     0.5447     -0.0    0.63782  0.04   
  7    3    6    1.6990     0.2008     0.0     0.63768  0.01   
  0    6    2    2.4500     0.2890     180.0   0.63727  0.01   
  1    2    17   2.1507     0.2537     -0.0    0.63726  0.02   
  4    2    15   0.0196     0.0023     -0.0    0.63649  0.00   
  1    5    10   1.2533     0.1475     0.0     0.63643  0.01   
  1    6    1    0.1753     0.0206     -180.0  0.63600  0.00   
  2    4    13   0.1081     0.0127     -180.0  0.63586  0.00   
  3    2    16   7.7550     0.9112     0.0     0.63575  0.07   
  4    5    6    0.7084     0.0832     180.0   0.63566  0.01   
  7    0    11   4.0190     0.4724     -180.0  0.63419  0.02   
  5    0    15   0.9926     0.1168     -0.0    0.63389  0.00   
  5    3    12   9.9367     1.1705     -180.0  0.63354  0.08   
  6    1    13   6.7780     0.7991     180.0   0.63335  0.06   
  5    4    9    0.0228     0.0027     -180.0  0.63327  0.00   
  1    6    2    0.2704     0.0319     -0.0    0.63313  0.00   
  4    1    16   0.7431     0.0879     0.0     0.63278  0.01   
  8    1    7    0.9223     0.1094     -180.0  0.63245  0.01   
  4    4    11   0.0048     0.0006     180.0   0.63220  0.00   
  5    5    1    7.8512     0.9349     180.0   0.63197  0.06   
  6    2    12   0.5897     0.0707     180.0   0.63135  0.00   
  6    4    6    1.7133     0.2067     -180.0  0.63089  0.01   
  6    3    10   2.5815     0.3148     -180.0  0.63022  0.02   
  3    1    17   1.1207     0.1367     180.0   0.63018  0.01   
  1    1    18   0.3863     0.0475     0.0     0.62977  0.00   
  8    2    5    3.4375     0.4246     -180.0  0.62951  0.03   
  5    5    2    6.3117     0.7852     -180.0  0.62916  0.05   
  1    6    3    0.7716     0.0975     -180.0  0.62845  0.01   
  5    2    14   1.3292     0.1732     -0.0    0.62718  0.01   
  8    0    8    1.4662     0.1924     -0.0    0.62689  0.01   
  0    4    14   0.0998     0.0131     -0.0    0.62672  0.00   
  2    0    18   0.0346     0.0046     -180.0  0.62615  0.00   
  0    6    4    8.0735     1.0823     0.0     0.62597  0.03   
  1    3    16   4.4104     0.5939     -180.0  0.62577  0.04   
  7    1    11   0.2241     0.0302     -0.0    0.62575  0.00   
  5    1    15   3.1925     0.4328     -0.0    0.62545  0.03   
  7    3    7    0.2363     0.0320     -0.0    0.62545  0.00   
  2    2    17   0.4322     0.0590     180.0   0.62508  0.00   
  2    6    0    0.2824     0.0388     0.0     0.62480  0.00   
  5    5    3    0.2706     0.0373     180.0   0.62456  0.00   
  2    5    10   12.3954    1.7145     -180.0  0.62430  0.10   
  2    6    1    0.0911     0.0127     -0.0    0.62389  0.00   
  4    5    7    0.2540     0.0354     0.0     0.62354  0.00   
  1    4    14   3.9019     0.5453     -0.0    0.62279  0.03   
  3    3    15   0.2373     0.0331     -0.0    0.62254  0.00   
  1    6    4    4.3768     0.6096     -180.0  0.62205  0.03   
  3    5    9    0.5380     0.0749     180.0   0.62195  0.00   
  4    3    14   1.9530     0.2700     -180.0  0.62143  0.02   
  2    6    2    0.7194     0.0991     -0.0    0.62119  0.01   
  0    5    11   5.5152     0.7559     180.0   0.62095  0.02   
  7    2    10   7.6078     1.0244     -180.0  0.62022  0.06   
  8    2    6    2.5821     0.3403     180.0   0.61950  0.02   
  6    4    7    0.0030     0.0004     -180.0  0.61903  0.00   
  8    1    8    5.1429     0.6594     -180.0  0.61873  0.04   
  5    5    4    1.3419     0.1692     -0.0    0.61828  0.01   
  2    1    18   16.6097    2.0718     -180.0  0.61801  0.13   
  9    0    1    0.1151     0.0141     180.0   0.61749  0.00   
  1    5    11   0.0012     0.0001     -180.0  0.61712  0.00   
  6    0    14   13.9099    1.6635     -180.0  0.61696  0.05   
  2    6    3    0.0103     0.0012     180.0   0.61676  0.00   
  3    4    13   0.7438     0.0859     0.0     0.61607  0.01   
  5    4    10   0.8826     0.1016     180.0   0.61597  0.01   
  9    0    2    0.4149     0.0459     0.0     0.61487  0.00   
  2    3    16   0.2705     0.0294     -180.0  0.61423  0.00   
  1    6    5    1.5954     0.1726     180.0   0.61411  0.01   
  7    0    12   0.6037     0.0640     -180.0  0.61334  0.00   
  7    3    8    2.1147     0.2187     0.0     0.61217  0.02   
  7    4    1    3.4867     0.3590     -0.0    0.61192  0.03   
  8    0    9    2.2698     0.2332     -0.0    0.61180  0.01   
  4    4    12   6.5241     0.6677     0.0     0.61155  0.05   
  8    3    0    2.3773     0.2431     -0.0    0.61149  0.01   
  6    3    11   1.5595     0.1594     0.0     0.61145  0.01   
  2    4    14   2.9153     0.2977     0.0     0.61141  0.02   
  4    0    17   0.0017     0.0002     0.0     0.61125  0.00   
  5    3    13   1.7096     0.1737     -180.0  0.61104  0.01   
  2    6    4    0.4020     0.0407     -0.0    0.61071  0.00   
  8    3    1    1.5507     0.1567     180.0   0.61063  0.01   
  9    0    3    3.1576     0.3188     180.0   0.61057  0.01   
  5    5    5    0.0242     0.0024     0.0     0.61048  0.00   
  4    5    8    2.5587     0.2578     0.0     0.61038  0.02   
  9    1    1    1.3274     0.1327     -0.0    0.60969  0.01   
  0    2    18   19.0766    1.9037     -0.0    0.60951  0.07   
  7    4    2    21.6669    2.1593     0.0     0.60937  0.15   
  6    1    14   1.3980     0.1391     180.0   0.60918  0.01   
  6    2    13   1.2211     0.1214     -0.0    0.60907  0.01   
  4    2    16   0.2005     0.0198     180.0   0.60857  0.00   
  0    6    6    0.9030     0.0892     180.0   0.60841  0.00   
  8    2    7    7.4470     0.7348     180.0   0.60827  0.05   
  8    3    2    2.7784     0.2737     -180.0  0.60810  0.02   
  3    0    18   0.5241     0.0513     -180.0  0.60723  0.00   
  9    1    2    6.5659     0.6420     0.0     0.60716  0.05   
  5    0    16   1.3738     0.1334     0.0     0.60629  0.00   
  3    2    17   2.2055     0.2141     180.0   0.60626  0.02   
  6    4    8    2.7902     0.2707     -180.0  0.60615  0.02   
  2    5    11   0.4219     0.0409     0.0     0.60604  0.00   
  1    2    18   4.9372     0.4780     0.0     0.60589  0.03   
  7    1    12   0.6363     0.0615     180.0   0.60569  0.00   
_reflns_number_total  650
_reflns_limit_h_min  0
_reflns_limit_h_max  9
_reflns_limit_k_min  0
_reflns_limit_k_max  6
_reflns_limit_l_min  0
_reflns_limit_l_max  18
_reflns_d_resolution_low    3.169
_reflns_d_resolution_high   0.606

# POWDER DATA TABLE
_pd_meas_number_of_points  3261

loop_
   _pd_meas_time_of_flight
   _pd_meas_intensity_total
   _pd_calc_intensity_total
   _pd_proc_intensity_bkg_calc
   _pd_proc_ls_weight
  426.47003  0            0            0           0         
  426.98179  0            0            0           0         
  427.49417  0            0            0           0         
  428.00716  0            0            0           0         
  428.52076  0            0            0           0         
  429.03498  0            0            0           0         
  429.54982  0            0            0           0         
  430.06528  0            0            0           0         
  430.58135  0            0            0           0         
  431.09804  0            0            0           0         
  431.61536  0            0            0           0         
  432.13329  0            0            0           0         
  432.65185  0            0            0           0         
  433.17103  0            0            0           0         
  433.69083  0            0            0           0         
  434.21125  0            0            0           0         
  434.73230  0            0            0           0         
  435.25398  0            0            0           0         
  435.77628  0            0            0           0         
  436.29921  0            0            0           0         
  436.82276  0            0            0           0         
  437.34694  0            0            0           0         
  437.87176  0            0            0           0         
  438.39720  0            0            0           0         
  438.92327  0            0            0           0         
  439.44997  0            0            0           0         
  439.97731  0            0            0           0         
  440.50528  0            0            0           0         
  441.03388  0            0            0           0         
  441.56312  0            0            0           0         
  442.09299  0            0            0           0         
  442.62350  0            0            0           0         
  443.15464  0            0            0           0         
  443.68642  0            0            0           0         
  444.21884  0            0            0           0         
  444.75190  0            0            0           0         
  445.28560  0            0            0           0         
  445.81994  0            0            0           0         
  446.35492  0            0            0           0         
  446.89054  0            0            0           0         
  447.42680  0            0            0           0         
  447.96371  0            0            0           0         
  448.50126  0            0            0           0         
  449.03946  0            0            0           0         
  449.57830  0            0            0           0         
  450.11779  0            0            0           0         
  450.65793  0            0            0           0         
  451.19872  0            0            0           0         
  451.74015  0            0            0           0         
  452.28223  0            0            0           0         
  452.82497  0            0            0           0         
  453.36835  0            0            0           0         
  453.91239  0            0            0           0         
  454.45708  0            0            0           0         
  455.00243  0            0            0           0         
  455.54843  0            0            0           0         
  456.09508  0            0            0           0         
  456.64239  0            0            0           0         
  457.19036  0            0            0           0         
  457.73898  0            0            0           0         
  458.28826  0            0            0           0         
  458.83820  0            0            0           0         
  459.38881  0            0            0           0         
  459.94007  0            0            0           0         
  460.49199  0            0            0           0         
  461.04458  0            0            0           0         
  461.59783  0            0            0           0         
  462.15174  0            0            0           0         
  462.70632  0            0            0           0         
  463.26156  0            0            0           0         
  463.81747  0            0            0           0         
  464.37405  0            0            0           0         
  464.93129  0            0            0           0         
  465.48921  0            0            0           0         
  466.04779  0            0            0           0         
  466.60704  0            0            0           0         
  467.16697  0            0            0           0         
  467.72756  0            0            0           0         
  468.28883  0            0            0           0         
  468.85077  0            0            0           0         
  469.41339  0            0            0           0         
  469.97668  0            0            0           0         
  470.54065  0            0            0           0         
  471.10529  0            0            0           0         
  471.67062  0            0            0           0         
  472.23662  0            0            0           0         
  472.80330  0            0            0           0         
  473.37065  0            0            0           0         
  473.93870  0            0            0           0         
  474.50742  0            0            0           0         
  475.07682  0            0            0           0         
  475.64691  0            0            0           0         
  476.21768  0            0            0           0         
  476.78914  0            0            0           0         
  477.36128  0            0            0           0         
  477.93411  0            0            0           0         
  478.50763  0            0            0           0         
  479.08183  0            0            0           0         
  479.65672  0            0            0           0         
  480.23231  0            0            0           0         
  480.80858  0            0            0           0         
  481.38555  0            0            0           0         
  481.96321  0            0            0           0         
  482.54156  0            0            0           0         
  483.12060  0            0            0           0         
  483.70034  0            0            0           0         
  484.28078  0            0            0           0         
  484.86191  0            0            0           0         
  485.44374  0            0            0           0         
  486.02627  0            0            0           0         
  486.60950  0            0            0           0         
  487.19342  0            0            0           0         
  487.77805  0            0            0           0         
  488.36338  0            0            0           0         
  488.94941  0            0            0           0         
  489.53615  0            0            0           0         
  490.12359  0            0            0           0         
  490.71173  0            0            0           0         
  491.30058  0            0            0           0         
  491.89014  0            0            0           0         
  492.48040  0            0            0           0         
  493.07137  0            0            0           0         
  493.66305  0            0            0           0         
  494.25544  0            0            0           0         
  494.84854  0            0            0           0         
  495.44236  0            0            0           0         
  496.03688  0            0            0           0         
  496.63212  0            0            0           0         
  497.22808  0            0            0           0         
  497.82475  0            0            0           0         
  498.42213  0            0            0           0         
  499.02023  0            0            0           0         
  499.61905  0            0            0           0         
  500.21859  0            0            0           0         
  500.81885  0            0            0           0         
  501.41983  0            0            0           0         
  502.02153  0            0            0           0         
  502.62395  0            0            0           0         
  503.22709  0            0            0           0         
  503.83096  0            0            0           0         
  504.43555  0            0            0           0         
  505.04087  0            0            0           0         
  505.64691  0            0            0           0         
  506.25369  0            0            0           0         
  506.86119  0            0            0           0         
  507.46942  0            0            0           0         
  508.07837  0            0            0           0         
  508.68806  0            0            0           0         
  509.29848  0            0            0           0         
  509.90964  0            0            0           0         
  510.52152  0            0            0           0         
  511.13415  0            0            0           0         
  511.74750  0            0            0           0         
  512.36159  0            0            0           0         
  512.97642  0            0            0           0         
  513.59199  0            0            0           0         
  514.20830  0            0            0           0         
  514.82534  0            0            0           0         
  515.44313  0            0            0           0         
  516.06165  0            0            0           0         
  516.68092  0            0            0           0         
  517.30093  0            0            0           0         
  517.92169  0            0            0           0         
  518.54319  0            0            0           0         
  519.16544  0            0            0           0         
  519.78843  0            0            0           0         
  520.41217  0            0            0           0         
  521.03666  0            0            0           0         
  521.66190  0            0            0           0         
  522.28789  0            0            0           0         
  522.91463  0            0            0           0         
  523.54213  0            0            0           0         
  524.17037  0            0            0           0         
  524.79937  0            0            0           0         
  525.42913  0            0            0           0         
  526.05964  0            0            0           0         
  526.69090  0            0            0           0         
  527.32293  0            0            0           0         
  527.95571  0            0            0           0         
  528.58925  0            0            0           0         
  529.22355  0            0            0           0         
  529.85862  0            0            0           0         
  530.49444  0            0            0           0         
  531.13103  0            0            0           0         
  531.76838  0            0            0           0         
  532.40650  0            0            0           0         
  533.04538  0            0            0           0         
  533.68503  0            0            0           0         
  534.32545  0            0            0           0         
  534.96664  0            0            0           0         
  535.60859  0            0            0           0         
  536.25132  0            0            0           0         
  536.89481  0            0            0           0         
  537.53908  0            0            0           0         
  538.18412  0            0            0           0         
  538.82994  0            0            0           0         
  539.47653  0            0            0           0         
  540.12390  0            0            0           0         
  540.77204  0            0            0           0         
  541.42096  0            0            0           0         
  542.07066  0            0            0           0         
  542.72114  0            0            0           0         
  543.37240  0            0            0           0         
  544.02444  0            0            0           0         
  544.67727  0            0            0           0         
  545.33088  0            0            0           0         
  545.98527  0            0            0           0         
  546.64044  0            0            0           0         
  547.29641  0            0            0           0         
  547.95316  0            0            0           0         
  548.61070  0            0            0           0         
  549.26903  0            0            0           0         
  549.92814  0            0            0           0         
  550.58805  0            0            0           0         
  551.24875  0            0            0           0         
  551.91025  0            0            0           0         
  552.57253  0            0            0           0         
  553.23561  0            0            0           0         
  553.89949  0            0            0           0         
  554.56417  0            0            0           0         
  555.22964  0            0            0           0         
  555.89591  0            0            0           0         
  556.56298  0            0            0           0         
  557.23085  0            0            0           0         
  557.89952  0            0            0           0         
  558.56900  0            0            0           0         
  559.23927  0            0            0           0         
  559.91035  0            0            0           0         
  560.58224  0            0            0           0         
  561.25494  0            0            0           0         
  561.92844  0            0            0           0         
  562.60275  0            0            0           0         
  563.27786  0            0            0           0         
  563.95379  0            0            0           0         
  564.63053  0            0            0           0         
  565.30808  0            0            0           0         
  565.98645  0            0            0           0         
  566.66563  0            0            0           0         
  567.34562  0            0            0           0         
  568.02643  0            0            0           0         
  568.70805  0            0            0           0         
  569.39050  0            0            0           0         
  570.07376  0            0            0           0         
  570.75785  0            0            0           0         
  571.44275  0            0            0           0         
  572.12848  0            0            0           0         
  572.81502  0            0            0           0         
  573.50240  0            0            0           0         
  574.19059  0            0            0           0         
  574.87962  0            0            0           0         
  575.56947  0            0            0           0         
  576.26015  0            0            0           0         
  576.95165  0            0            0           0         
  577.64399  0            0            0           0         
  578.33716  0            0            0           0         
  579.03116  0            0            0           0         
  579.72599  0            0            0           0         
  580.42165  0            0            0           0         
  581.11815  0            0            0           0         
  581.81549  0            0            0           0         
  582.51366  0            0            0           0         
  583.21268  0            0            0           0         
  583.91253  0            0            0           0         
  584.61321  0            0            0           0         
  585.31475  0            0            0           0         
  586.01712  0            0            0           0         
  586.72033  0            0            0           0         
  587.42439  0            0            0           0         
  588.12930  0            0            0           0         
  588.83505  0            0            0           0         
  589.54164  0            0            0           0         
  590.24909  0            0            0           0         
  590.95738  0            0            0           0         
  591.66652  0            0            0           0         
  592.37652  0            0            0           0         
  593.08736  0            0            0           0         
  593.79906  0            0            0           0         
  594.51162  0            0            0           0         
  595.22502  0            0            0           0         
  595.93929  0            0            0           0         
  596.65441  0            0            0           0         
  597.37039  0            0            0           0         
  598.08723  0            0            0           0         
  598.80493  0            0            0           0         
  599.52349  0            0            0           0         
  600.24291  0            0            0           0         
  600.96320  0            0            0           0         
  601.68435  0            0            0           0         
  602.40636  0            0            0           0         
  603.12925  0            0            0           0         
  603.85300  0            0            0           0         
  604.57761  0            0            0           0         
  605.30310  0            0            0           0         
  606.02946  0            0            0           0         
  606.75669  0            0            0           0         
  607.48479  0            0            0           0         
  608.21377  0            0            0           0         
  608.94362  0            0            0           0         
  609.67434  0            0            0           0         
  610.40595  0            0            0           0         
  611.13843  0            0            0           0         
  611.87179  0            0            0           0         
  612.60603  0            0            0           0         
  613.34115  0            0            0           0         
  614.07716  0            0            0           0         
  614.81404  0            0            0           0         
  615.55181  0            0            0           0         
  616.29047  0            0            0           0         
  617.03001  0            0            0           0         
  617.77044  0            0            0           0         
  618.51176  0            0            0           0         
  619.25397  0            0            0           0         
  619.99707  0            0            0           0         
  620.74106  0            0            0           0         
  621.48594  0            0            0           0         
  622.23172  0            0            0           0         
  622.97839  0            0            0           0         
  623.72596  0            0            0           0         
  624.47443  0            0            0           0         
  625.22379  0            0            0           0         
  625.97405  0            0            0           0         
  626.72522  0            0            0           0         
  627.47728  0            0            0           0         
  628.23025  0            0            0           0         
  628.98412  0            0            0           0         
  629.73889  0            0            0           0         
  630.49457  0            0            0           0         
  631.25116  0            0            0           0         
  632.00866  0            0            0           0         
  632.76706  0            0            0           0         
  633.52638  0            0            0           0         
  634.28660  0            0            0           0         
  635.04774  0            0            0           0         
  635.80979  0            0            0           0         
  636.57276  0            0            0           0         
  637.33664  0            0            0           0         
  638.10144  0            0            0           0         
  638.86715  0            0            0           0         
  639.63379  0            0            0           0         
  640.40134  0            0            0           0         
  641.16982  0            0            0           0         
  641.93922  0            0            0           0         
  642.70954  0            0            0           0         
  643.48078  0            0            0           0         
  644.25295  0            0            0           0         
  645.02605  0            0            0           0         
  645.80008  0            0            0           0         
  646.57503  0            0            0           0         
  647.35091  0            0            0           0         
  648.12773  0            0            0           0         
  648.90548  0            0            0           0         
  649.68416  0            0            0           0         
  650.46377  0            0            0           0         
  651.24432  0            0            0           0         
  652.02581  0            0            0           0         
  652.80823  0            0            0           0         
  653.59160  0            0            0           0         
  654.37590  0            0            0           0         
  655.16115  0            0            0           0         
  655.94733  0            0            0           0         
  656.73447  0            0            0           0         
  657.52254  0            0            0           0         
  658.31156  0            0            0           0         
  659.10153  0            0            0           0         
  659.89244  0            0            0           0         
  660.68431  0            0            0           0         
  661.47712  0            0            0           0         
  662.27089  0            0            0           0         
  663.06561  0            0            0           0         
  663.86128  0            0            0           0         
  664.65791  0            0            0           0         
  665.45549  0            0            0           0         
  666.25403  0            0            0           0         
  667.05353  0            0            0           0         
  667.85399  0            0            0           0         
  668.65541  0            0            0           0         
  669.45779  0            0            0           0         
  670.26113  0            0            0           0         
  671.06544  0            0            0           0         
  671.87071  0            0            0           0         
  672.67695  0            0            0           0         
  673.48416  0            0            0           0         
  674.29233  0            0            0           0         
  675.10148  0            0            0           0         
  675.91159  0            0            0           0         
  676.72268  0            0            0           0         
  677.53474  0            0            0           0         
  678.34778  0            0            0           0         
  679.16179  0            0            0           0         
  679.97677  0            0            0           0         
  680.79274  0            0            0           0         
  681.60969  0            0            0           0         
  682.42761  0            0            0           0         
  683.24652  0            0            0           0         
  684.06641  0            0            0           0         
  684.88728  0            0            0           0         
  685.70914  0            0            0           0         
  686.53198  0            0            0           0         
  687.35582  0            0            0           0         
  688.18064  0            0            0           0         
  689.00645  0            0            0           0         
  689.83325  0            0            0           0         
  690.66104  0            0            0           0         
  691.48983  0            0            0           0         
  692.31961  0            0            0           0         
  693.15039  0            0            0           0         
  693.98216  0            0            0           0         
  694.81493  0            0            0           0         
  695.64870  0            0            0           0         
  696.48348  0            0            0           0         
  697.31925  0            0            0           0         
  698.15603  0            0            0           0         
  698.99381  0            0            0           0         
  699.83259  0            0            0           0         
  700.67239  0            0            0           0         
  701.51319  0            0            0           0         
  702.35500  0            0            0           0         
  703.19781  0            0            0           0         
  704.04165  0            0            0           0         
  704.88649  0            0            0           0         
  705.73235  0            0            0           0         
  706.57922  0            0            0           0         
  707.42711  0            0            0           0         
  708.27601  0            0            0           0         
  709.12594  0            0            0           0         
  709.97688  0            0            0           0         
  710.82885  0            0            0           0         
  711.68184  0            0            0           0         
  712.53585  0            0            0           0         
  713.39088  0            0            0           0         
  714.24695  0            0            0           0         
  715.10404  0            0            0           0         
  715.96215  0            0            0           0         
  716.82130  0            0            0           0         
  717.68148  0            0            0           0         
  718.54269  0            0            0           0         
  719.40494  0            0            0           0         
  720.26822  0            0            0           0         
  721.13253  0            0            0           0         
  721.99788  0            0            0           0         
  722.86427  0            0            0           0         
  723.73170  0            0            0           0         
  724.60018  0            0            0           0         
  725.46969  0            0            0           0         
  726.34025  0            0            0           0         
  727.21185  0            0            0           0         
  728.08450  0            0            0           0         
  728.95819  0            0            0           0         
  729.83293  0            0            0           0         
  730.70873  0            0            0           0         
  731.58557  0            0            0           0         
  732.46347  0            0            0           0         
  733.34241  0            0            0           0         
  734.22242  0            0            0           0         
  735.10348  0            0            0           0         
  735.98560  0            0            0           0         
  736.86877  0            0            0           0         
  737.75301  0            0            0           0         
  738.63830  0            0            0           0         
  739.52466  0            0            0           0         
  740.41209  0            0            0           0         
  741.30057  0            0            0           0         
  742.19013  0            0            0           0         
  743.08075  0            0            0           0         
  743.97244  0            0            0           0         
  744.86520  0            0            0           0         
  745.75903  0            0            0           0         
  746.65393  0            0            0           0         
  747.54991  0            0            0           0         
  748.44697  0            0            0           0         
  749.34509  0            0            0           0         
  750.24430  0            0            0           0         
  751.14459  0            0            0           0         
  752.04595  0            0            0           0         
  752.94840  0            0            0           0         
  753.85193  0            0            0           0         
  754.75655  0            0            0           0         
  755.66225  0            0            0           0         
  756.56904  0            0            0           0         
  757.47691  0            0            0           0         
  758.38588  0            0            0           0         
  759.29593  0            0            0           0         
  760.20708  0            0            0           0         
  761.11932  0            0            0           0         
  762.03266  0            0            0           0         
  762.94709  0            0            0           0         
  763.86262  0            0            0           0         
  764.77925  0            0            0           0         
  765.69698  0            0            0           0         
  766.61581  0            0            0           0         
  767.53574  0            0            0           0         
  768.45678  0            0            0           0         
  769.37892  0            0            0           0         
  770.30216  0            0            0           0         
  771.22652  0            0            0           0         
  772.15198  0            0            0           0         
  773.07856  0            0            0           0         
  774.00625  0            0            0           0         
  774.93505  0            0            0           0         
  775.86496  0            0            0           0         
  776.79599  0            0            0           0         
  777.72814  0            0            0           0         
  778.66141  0            0            0           0         
  779.59579  0            0            0           0         
  780.53130  0            0            0           0         
  781.46793  0            0            0           0         
  782.40569  0            0            0           0         
  783.34456  0            0            0           0         
  784.28457  0            0            0           0         
  785.22571  0            0            0           0         
  786.16797  0            0            0           0         
  787.11136  0            0            0           0         
  788.05589  0            0            0           0         
  789.00155  0            0            0           0         
  789.94834  0            0            0           0         
  790.89627  0            0            0           0         
  791.84534  0            0            0           0         
  792.79555  0            0            0           0         
  793.74690  0            0            0           0         
  794.69939  0            0            0           0         
  795.65302  0            0            0           0         
  796.60779  0            0            0           0         
  797.56372  0            0            0           0         
  798.52078  0            0            0           0         
  799.47900  0            0            0           0         
  800.43837  0            0            0           0         
  801.39889  0            0            0           0         
  802.36056  0            0            0           0         
  803.32338  0            0            0           0         
  804.28737  0            0            0           0         
  805.25250  0            0            0           0         
  806.21880  0            0            0           0         
  807.18625  0            0            0           0         
  808.15487  0            0            0           0         
  809.12465  0            0            0           0         
  810.09559  0            0            0           0         
  811.06770  0            0            0           0         
  812.04097  0            0            0           0         
  813.01541  0            0            0           0         
  813.99102  0            0            0           0         
  814.96781  0            0            0           0         
  815.94576  0            0            0           0         
  816.92489  0            0            0           0         
  817.90519  0            0            0           0         
  818.88667  0            0            0           0         
  819.86932  0            0            0           0         
  820.85316  0            0            0           0         
  821.83818  0            0            0           0         
  822.82437  0            0            0           0         
  823.81176  0            0            0           0         
  824.80032  0            0            0           0         
  825.79007  0            0            0           0         
  826.78101  0            0            0           0         
  827.77314  0            0            0           0         
  828.76646  0            0            0           0         
  829.76098  0            0            0           0         
  830.75668  0            0            0           0         
  831.75358  0            0            0           0         
  832.75168  0            0            0           0         
  833.75097  0            0            0           0         
  834.75147  0            0            0           0         
  835.75316  0            0            0           0         
  836.75606  0            0            0           0         
  837.76016  0            0            0           0         
  838.76546  0            0            0           0         
  839.77197  0            0            0           0         
  840.77969  0            0            0           0         
  841.78862  0            0            0           0         
  842.79876  0            0            0           0         
  843.81011  0            0            0           0         
  844.82267  0            0            0           0         
  845.83645  0            0            0           0         
  846.85145  0            0            0           0         
  847.86766  0            0            0           0         
  848.88509  0            0            0           0         
  849.90375  0            0            0           0         
  850.92362  0            0            0           0         
  851.94473  0            0            0           0         
  852.96705  0            0            0           0         
  853.99060  0            0            0           0         
  855.01538  0            0            0           0         
  856.04139  0            0            0           0         
  857.06864  0            0            0           0         
  858.09711  0            0            0           0         
  859.12682  0            0            0           0         
  860.15776  0            0            0           0         
  861.18994  0            0            0           0         
  862.22336  0            0            0           0         
  863.25802  0            0            0           0         
  864.29393  0            0            0           0         
  865.33107  0            0            0           0         
  866.36946  0            0            0           0         
  867.40910  0            0            0           0         
  868.44998  0            0            0           0         
  869.49211  0            0            0           0         
  870.53549  0            0            0           0         
  871.58013  0            0            0           0         
  872.62602  0            0            0           0         
  873.67316  0            0            0           0         
  874.72156  0            0            0           0         
  875.77122  0            0            0           0         
  876.82213  0            0            0           0         
  877.87431  0            0            0           0         
  878.92775  0            0            0           0         
  879.98246  0            0            0           0         
  881.03843  0            0            0           0         
  882.09567  0            0            0           0         
  883.15417  0            0            0           0         
  884.21395  0            0            0           0         
  885.27500  0            0            0           0         
  886.33732  0            0            0           0         
  887.40092  0            0            0           0         
  888.46579  0            0            0           0         
  889.53194  0            0            0           0         
  890.59937  0            0            0           0         
  891.66808  0            0            0           0         
  892.73808  0            0            0           0         
  893.80935  0            0            0           0         
  894.88192  0            0            0           0         
  895.95577  0            0            0           0         
  897.03090  0            0            0           0         
  898.10733  0            0            0           0         
  899.18505  0            0            0           0         
  900.26407  0            0            0           0         
  901.34438  0            0            0           0         
  902.42598  0            0            0           0         
  903.50888  0            0            0           0         
  904.59309  0            0            0           0         
  905.67859  0            0            0           0         
  906.76539  0            0            0           0         
  907.85350  0            0            0           0         
  908.94292  0            0            0           0         
  910.03364  0            0            0           0         
  911.12568  0            0            0           0         
  912.21902  0            0            0           0         
  913.31367  0            0            0           0         
  914.40964  0            0            0           0         
  915.50692  0            0            0           0         
  916.60552  0            0            0           0         
  917.70544  0            0            0           0         
  918.80668  0            0            0           0         
  919.90924  0            0            0           0         
  921.01312  0            0            0           0         
  922.11833  0            0            0           0         
  923.22486  0            0            0           0         
  924.33272  0            0            0           0         
  925.44191  0            0            0           0         
  926.55244  0            0            0           0         
  927.66429  0            0            0           0         
  928.77748  0            0            0           0         
  929.89200  0            0            0           0         
  931.00786  0            0            0           0         
  932.12507  0            0            0           0         
  933.24361  0            0            0           0         
  934.36349  0            0            0           0         
  935.48472  0            0            0           0         
  936.60729  0            0            0           0         
  937.73121  0            0            0           0         
  938.85648  0            0            0           0         
  939.98310  0            0            0           0         
  941.11107  0            0            0           0         
  942.24039  0            0            0           0         
  943.37107  0            0            0           0         
  944.50311  0            0            0           0         
  945.63651  0            0            0           0         
  946.77126  0            0            0           0         
  947.90738  0            0            0           0         
  949.04486  0            0            0           0         
  950.18370  0            0            0           0         
  951.32391  0            0            0           0         
  952.46549  0            0            0           0         
  953.60844  0            0            0           0         
  954.75277  0            0            0           0         
  955.89846  0            0            0           0         
  957.04553  0            0            0           0         
  958.19397  0            0            0           0         
  959.34380  0            0            0           0         
  960.49500  0            0            0           0         
  961.64759  0            0            0           0         
  962.80156  0            0            0           0         
  963.95691  0            0            0           0         
  965.11365  0            0            0           0         
  966.27178  0            0            0           0         
  967.43129  0            0            0           0         
  968.59220  0            0            0           0         
  969.75450  0            0            0           0         
  970.91820  0            0            0           0         
  972.08329  0            0            0           0         
  973.24978  0            0            0           0         
  974.41767  0            0            0           0         
  975.58697  0            0            0           0         
  976.75766  0            0            0           0         
  977.92976  0            0            0           0         
  979.10327  0            0            0           0         
  980.27818  0            0            0           0         
  981.45451  0            0            0           0         
  982.63224  0            0            0           0         
  983.81139  0            0            0           0         
  984.99196  0            0            0           0         
  986.17394  0            0            0           0         
  987.35734  0            0            0           0         
  988.54216  0            0            0           0         
  989.72840  0            0            0           0         
  990.91606  0            0            0           0         
  992.10515  0            0            0           0         
  993.29567  0            0            0           0         
  994.48762  0            0            0           0         
  995.68099  0            0            0           0         
  996.87580  0            0            0           0         
  998.07204  0            0            0           0         
  999.26972  0            0            0           0         
  1000.46883 0            0            0           0         
  1001.66939 0            0            0           0         
  1002.87138 0            0            0           0         
  1004.07482 0            0            0           0         
  1005.27970 0            0            0           0         
  1006.48602 0            0            0           0         
  1007.69380 0            0            0           0         
  1008.90302 0            0            0           0         
  1010.11370 0            0            0           0         
  1011.32582 0            0            0           0         
  1012.53940 0            0            0           0         
  1013.75444 0            0            0           0         
  1014.97094 0            0            0           0         
  1016.18889 0            0            0           0         
  1017.40831 0            0            0           0         
  1018.62919 0            0            0           0         
  1019.85154 0            0            0           0         
  1021.07535 0            0            0           0         
  1022.30063 0            0            0           0         
  1023.52738 0            0            0           0         
  1024.75561 0            0            0           0         
  1025.98530 0            0            0           0         
  1027.21648 0            0            0           0         
  1028.44913 0            0            0           0         
  1029.68326 0            0            0           0         
  1030.91887 0            0            0           0         
  1032.15596 0            0            0           0         
  1033.39454 0            0            0           0         
  1034.63460 0            0            0           0         
  1035.87615 0            0            0           0         
  1037.11919 0            0            0           0         
  1038.36373 0            0            0           0         
  1039.60975 0            0            0           0         
  1040.85728 0            0            0           0         
  1042.10629 0            0            0           0         
  1043.35681 0            0            0           0         
  1044.60883 0            0            0           0         
  1045.86235 0            0            0           0         
  1047.11738 0            0            0           0         
  1048.37391 0            0            0           0         
  1049.63195 0            0            0           0         
  1050.89150 0            0            0           0         
  1052.15256 0            0            0           0         
  1053.41513 0            0            0           0         
  1054.67922 0            0            0           0         
  1055.94482 0            0            0           0         
  1057.21195 0            0            0           0         
  1058.48059 0            0            0           0         
  1059.75076 0            0            0           0         
  1061.02245 0            0            0           0         
  1062.29567 0            0            0           0         
  1063.57041 0            0            0           0         
  1064.84669 0            0            0           0         
  1066.12449 0            0            0           0         
  1067.40383 0            0            0           0         
  1068.68471 0            0            0           0         
  1069.96712 0            0            0           0         
  1071.25107 0            0            0           0         
  1072.53656 0            0            0           0         
  1073.82359 0            0            0           0         
  1075.11217 0            0            0           0         
  1076.40230 0            0            0           0         
  1077.69397 0            0            0           0         
  1078.98719 0            0            0           0         
  1080.28197 0            0            0           0         
  1081.57830 0            0            0           0         
  1082.87618 0            0            0           0         
  1084.17562 0            0            0           0         
  1085.47662 0            0            0           0         
  1086.77918 0            0            0           0         
  1088.08331 0            0            0           0         
  1089.38900 0            0            0           0         
  1090.69625 0            0            0           0         
  1092.00508 0            0            0           0         
  1093.31548 0            0            0           0         
  1094.62744 0            0            0           0         
  1095.94099 0            0            0           0         
  1097.25611 0            0            0           0         
  1098.57280 0            0            0           0         
  1099.89108 0            0            0           0         
  1101.21094 0            0            0           0         
  1102.53238 0            0            0           0         
  1103.85541 0            0            0           0         
  1105.18003 0            0            0           0         
  1106.50623 0            0            0           0         
  1107.83403 0            0            0           0         
  1109.16342 0            0            0           0         
  1110.49441 0            0            0           0         
  1111.82699 0            0            0           0         
  1113.16117 0            0            0           0         
  1114.49696 0            0            0           0         
  1115.83434 0            0            0           0         
  1117.17333 0            0            0           0         
  1118.51393 0            0            0           0         
  1119.85614 0            0            0           0         
  1121.19995 0            0            0           0         
  1122.54538 0            0            0           0         
  1123.89243 0            0            0           0         
  1125.24109 0            0            0           0         
  1126.59137 0            0            0           0         
  1127.94327 0            0            0           0         
  1129.29679 0            0            0           0         
  1130.65193 0            0            0           0         
  1132.00870 0            0            0           0         
  1133.36710 0            0            0           0         
  1134.72713 0            0            0           0         
  1136.08880 0            0            0           0         
  1137.45209 0            0            0           0         
  1138.81702 0            0            0           0         
  1140.18359 0            0            0           0         
  1141.55180 0            0            0           0         
  1142.92166 0            0            0           0         
  1144.29315 0            0            0           0         
  1145.66629 0            0            0           0         
  1147.04108 0            0            0           0         
  1148.41752 0            0            0           0         
  1149.79561 0            0            0           0         
  1151.17535 0            0            0           0         
  1152.55675 0            0            0           0         
  1153.93981 0            0            0           0         
  1155.32453 0            0            0           0         
  1156.71091 0            0            0           0         
  1158.09895 0            0            0           0         
  1159.48866 0            0            0           0         
  1160.88003 0            0            0           0         
  1162.27308 0            0            0           0         
  1163.66779 0            0            0           0         
  1165.06419 0            0            0           0         
  1166.46225 0            0            0           0         
  1167.86200 0            0            0           0         
  1169.26342 0            0            0           0         
  1170.66652 0            0            0           0         
  1172.07131 0            0            0           0         
  1173.47779 0            0            0           0         
  1174.88595 0            0            0           0         
  1176.29580 0            0            0           0         
  1177.70735 0            0            0           0         
  1179.12058 0            0            0           0         
  1180.53552 0            0            0           0         
  1181.95215 0            0            0           0         
  1183.37048 0            0            0           0         
  1184.79052 0            0            0           0         
  1186.21225 0            0            0           0         
  1187.63570 0            0            0           0         
  1189.06085 0            0            0           0         
  1190.48771 0            0            0           0         
  1191.91628 0            0            0           0         
  1193.34657 0            0            0           0         
  1194.77858 0            0            0           0         
  1196.21230 0            0            0           0         
  1197.64774 0            0            0           0         
  1199.08491 0            0            0           0         
  1200.52380 0            0            0           0         
  1201.96442 0            0            0           0         
  1203.40677 0            0            0           0         
  1204.85084 0            0            0           0         
  1206.29665 0            0            0           0         
  1207.74420 0            0            0           0         
  1209.19348 0            0            0           0         
  1210.64450 0            0            0           0         
  1212.09726 0            0            0           0         
  1213.55177 0            0            0           0         
  1215.00802 0            0            0           0         
  1216.46602 0            0            0           0         
  1217.92576 0            0            0           0         
  1219.38726 0            0            0           0         
  1220.85052 0            0            0           0         
  1222.31553 0            0            0           0         
  1223.78229 0            0            0           0         
  1225.25082 0            0            0           0         
  1226.72111 0            0            0           0         
  1228.19316 0            0            0           0         
  1229.66699 0            0            0           0         
  1231.14257 0            0            0           0         
  1232.61993 0            0            0           0         
  1234.09907 0            0            0           0         
  1235.57997 0            0            0           0         
  1237.06266 0            0            0           0         
  1238.54712 0            0            0           0         
  1240.03337 387.1490039  0            0           0         
  1241.52140 1.571567     0            0           0         
  1243.01121 144.0780537  0            0           0         
  1244.50281 0.6800114    0            0           0         
  1245.99620 0            0            0           0         
  1247.49139 0            0            0           0         
  1248.98837 0            0            0           0         
  1250.48714 0            0            0           0         
  1251.98771 0            0            0           0         
  1253.49009 0            0            0           0         
  1254.99426 0            0            0           0         
  1256.50024 15.9281107   0            0           0         
  1258.00803 14.0188097   0            0           0         
  1259.51763 0.0865778    0            0           0         
  1261.02904 22.0079808   0            0           0         
  1262.54226 29.9120474   0            0           0         
  1264.05730 9.2124969    0            0           0         
  1265.57416 0.0583291    0            0           0         
  1267.09284 15.2127485   0            0           0         
  1268.61334 0.0997175    0            0           0         
  1270.13566 0            0            0           0         
  1271.65981 6.1231517    0            0           0         
  1273.18579 5.7828594    0            0           0         
  1274.71360 5.4393266    0            0           0         
  1276.24325 5.1272934    0            0           0         
  1277.77473 0.0342368    0            0           0         
  1279.30805 4.5355161    0            0           0         
  1280.84320 8.5884678    0            0           0         
  1282.38020 4.090116     0            0           0         
  1283.91905 3.8223334    0            0           0         
  1285.45974 3.5930217    0            0           0         
  1287.00228 3.3743661    0            0           0         
  1288.54667 0.0225824    0            0           0         
  1290.09291 0            0            0           0         
  1291.64101 2.7725745    0            0           0         
  1293.19097 0.0187759    0            0           0         
  1294.74279 0            0            0           0         
  1296.29647 2.312307     0            0           0         
  1297.85201 2.1991473    0            0           0         
  1299.40942 0.014944     0            0           0         
  1300.96870 1.9574702    0            0           0         
  1302.52985 1.8722254    0            0           0         
  1304.09287 1.7811911    0            0           0         
  1305.65777 1.6977201    0            0           0         
  1307.22455 0.0117071    0            0           0         
  1308.79321 1.5390203    0            0           0         
  1310.36375 4.4329486    0            0           0         
  1311.93617 1.4450522    0            0           0         
  1313.51048 2.7275051    0            0           0         
  1315.08668 5.2495225    0            0           0         
  1316.66478 3.817638     0            0           0         
  1318.24476 2.459386     0            0           0         
  1319.82664 2.3683079    0            0           0         
  1321.41042 1.1542475    0            0           0         
  1322.99610 2.212326     0            0           0         
  1324.58369 1.0847469    0            0           0         
  1326.17317 1.0456969    0            0           0         
  1327.76457 1.0164687    0            0           0         
  1329.35787 0.9890431    0            0           0         
  1330.95309 0.9632713    0            0           0         
  1332.55022 3.7354298    0            0           0         
  1334.14927 1.84586      0            0           0         
  1335.75024 1.7893085    0            0           0         
  1337.35312 0.8807585    0            0           0         
  1338.95794 2.5526599    0            0           0         
  1340.56467 1.679985     0            0           0         
  1342.17334 0.8257356    0            0           0         
  1343.78393 2.3981546    0            0           0         
  1345.39646 0.7995313    0            0           0         
  1347.01093 1.5405692    0            0           0         
  1348.62733 3.0254306    0            0           0         
  1350.24567 1.5028521    0            0           0         
  1351.86595 0.7386838    0            0           0         
  1353.48818 2.868589     0            0           0         
  1355.11235 1.4299518    0            0           0         
  1356.73847 1.3974479    0            0           0         
  1358.36654 2.0596433    0            0           0         
  1359.99657 4.0543901    0            0           0         
  1361.62856 0.0300323    0            0           0         
  1363.26250 2.6185285    0            0           0         
  1364.89840 0.0195261    0            0           0         
  1366.53626 1.9128473    0            0           0         
  1368.17610 3.1624844    0            0           0         
  1369.81789 1.8895148    0            0           0         
  1371.46166 0.6286242    0            0           0         
  1373.10740 1.8273317    0            0           0         
  1374.75512 1.2152721    0            0           0         
  1376.40481 0.0090471    0            0           0         
  1378.05649 2.9398071    0            0           0         
  1379.71014 1.185997     0            0           0         
  1381.36578 0.5848553    0            0           0         
  1383.02341 1.7156164    0            0           0         
  1384.68302 1.707876     0            0           0         
  1386.34463 1.6919591    0            0           0         
  1388.00823 1.1219607    0            0           0         
  1389.67383 1.1077693    0            0           0         
  1391.34142 1.0981327    0            0           0         
  1393.01102 2.7094979    0            0           0         
  1394.68262 2.1635192    0            0           0         
  1396.35623 2.1417397    0            0           0         
  1398.03184 3.1787124    0            0           0         
  1399.70947 4.2075717    0            0           0         
  1401.38910 1.5886828    0            0           0         
  1403.07076 1.0417702    0            0           0         
  1404.75443 2.5631369    0            0           0         
  1406.44012 2.0487207    0            0           0         
  1408.12784 1.5263203    0            0           0         
  1409.81758 2.0113932    0            0           0         
  1411.50935 1.0081946    0            0           0         
  1413.20314 2.9649667    0            0           0         
  1414.89897 1.9806781    0            0           0         
  1416.59684 2.4455069    0            0           0         
  1418.29674 1.9498108    0            0           0         
  1419.99869 1.4533714    0            0           0         
  1421.70267 1.4398213    0            0           0         
  1423.40870 1.9028873    0            0           0         
  1425.11678 2.3623901    0            0           0         
  1426.82691 1.8816031    0            0           0         
  1428.53908 0.9378847    0            0           0         
  1430.25332 2.2921727    0            0           0         
  1431.96961 0.469488     0            0           0         
  1433.68796 2.2327441    0            0           0         
  1435.40837 1.7752444    0            0           0         
  1437.13085 1.3118105    0            0           0         
  1438.85539 1.28713      0            0           0         
  1440.58200 1.2654036    0            0           0         
  1442.31069 0.4210241    0            0           0         
  1444.04145 0.8113166    0            0           0         
  1445.77429 1.1971854    0            0           0         
  1447.50920 2.7393904    0            0           0         
  1449.24620 1.9375336    0            0           0         
  1450.98528 2.2749424    0            0           0         
  1452.72645 1.4987974    0            0           0         
  1454.46971 1.8320599    0            0           0         
  1456.21506 1.804785     0            0           0         
  1457.96250 0.7186697    0            0           0         
  1459.71204 2.43231      0            0           0         
  1461.46368 2.7490284    0            0           0         
  1463.21743 1.0294287    0            0           0         
  1464.97328 2.3239155    0            0           0         
  1466.73123 0.9959869    0            0           0         
  1468.49129 1.2920509    0            0           0         
  1470.25347 2.2250142    0            0           0         
  1472.01776 0.641311     0            0           0         
  1473.78417 0.61987      0            0           0         
  1475.55269 2.1270857    0            0           0         
  1477.32334 1.8109162    0            0           0         
  1479.09612 0.6042       0            0           0         
  1480.87102 2.6237203    0            0           0         
  1482.64805 1.1695688    0            0           0         
  1484.42722 3.1267847    0            0           0         
  1486.20851 2.5429236    0            0           0         
  1487.99195 1.1250705    0            0           0         
  1489.77753 2.1909155    0            0           0         
  1491.56525 0.825671     0            0           0         
  1493.35511 2.4012141    0            0           0         
  1495.14712 1.596335     0            0           0         
  1496.94129 1.8300546    0            0           0         
  1498.73760 1.5527424    0            0           0         
  1500.53607 1.277081     0            0           0         
  1502.33670 1.2566502    0            0           0         
  1504.13949 2.2180526    0            0           0         
  1505.94445 0.9818389    0            0           0         
  1507.75157 2.3708084    0            0           0         
  1509.56085 2.5624739    0            0           0         
  1511.37231 1.8269616    0            0           0         
  1513.18594 1.7756659    0            0           0         
  1515.00175 0.6570056    0            0           0         
  1516.81974 0.213496     0            0           0         
  1518.63991 1.6206043    0            0           0         
  1520.46227 0.7987021    0            0           0         
  1522.28681 1.9118154    0            0           0         
  1524.11354 1.6777503    0            0           0         
  1525.94246 2.3387545    0            0           0         
  1527.77357 1.7483019    0            0           0         
  1529.60689 1.8499172    0            0           0         
  1531.44240 1.1394912    0            0           0         
  1533.28012 1.2431867    0            0           0         
  1535.12004 0.6007111    0            0           0         
  1536.96217 1.6976527    0            0           0         
  1538.80651 1.223459     0            0           0         
  1540.65307 0.9049283    0            0           0         
  1542.50183 0.7363002    0            0           0         
  1544.35282 0.5827327    0            0           0         
  1546.20603 1.3185118    0            0           0         
  1548.06146 1.4641167    0            0           0         
  1549.91912 0.9951552    0            0           0         
  1551.77901 1.5889532    0            0           0         
  1553.64113 0.9774115    0            0           0         
  1555.50549 1.2442766    0            0           0         
  1557.37208 0.7815877    0            0           0         
  1559.24091 0.9416633    0            0           0         
  1561.11199 1.1439027    0            0           0         
  1562.98531 0.7518911    0            0           0         
  1564.86087 0.9783617    0            0           0         
  1566.73869 0.4825592    0            0           0         
  1568.61876 1.0734803    0            0           0         
  1570.50109 0.8587626    0            0           0         
  1572.38568 1.0355165    0            0           0         
  1574.27253 0.9151675    0            0           0         
  1576.16164 1.0472451    0            0           0         
  1578.05302 0.7388827    0            0           0         
  1579.94667 1.0822689    0            0           0         
  1581.84259 1.0474735    0            0           0         
  1583.74079 0.7892211    0            0           0         
  1585.64126 0.7897628    0            0           0         
  1587.54402 0.8496749    0            0           0         
  1589.44905 0.9728856    0            0           0         
  1591.35638 0.9520046    0            0           0         
  1593.26599 1.0592456    0            0           0         
  1595.17789 0.9686028    0            0           0         
  1597.09209 0.8857783    0            0           0         
  1599.00859 1.2780066    0            0           0         
  1600.92738 0.9406191    0            0           0         
  1602.84848 0.9993672    0            0           0         
  1604.77189 0.9552914    0            0           0         
  1606.69760 1.0801741    0            0           0         
  1608.62562 0.938713     0            0           0         
  1610.55596 0.8097706    0            0           0         
  1612.48861 0.9771055    0            0           0         
  1614.42358 1.085658     0            0           0         
  1616.36087 0.8996534    0            0           0         
  1618.30049 1.0251085    0            0           0         
  1620.24244 1.0470274    0            0           0         
  1622.18671 1.0981022    0            0           0         
  1624.13332 1.112651     0            0           0         
  1626.08227 0.8808308    0            0           0         
  1628.03355 0.9282917    0            0           0         
  1629.98717 0.9892947    0            0           0         
  1631.94314 0.9313854    0            0           0         
  1633.90146 1.0900308    0            0           0         
  1635.86213 1.0656746    0            0           0         
  1637.82515 0.8867006    0            0           0         
  1639.79052 1.0895998    0            0           0         
  1641.75826 0.9795369    0            0           0         
  1643.72835 0.9951293    0            0           0         
  1645.70081 1.0271488    0            0           0         
  1647.67563 0.9616889    0            0           0         
  1649.65283 0.978105     0            0           0         
  1651.63240 1.0191718    0            0           0         
  1653.61434 0.9848595    0            0           0         
  1655.59866 1.0345191    0            0           0         
  1657.58537 1.0078694    0            0           0         
  1659.57445 1.0021047    0            0           0         
  1661.56593 1.0924828    0            0           0         
  1663.55979 0.974559     0            0           0         
  1665.55605 1.0251224    0            0           0         
  1667.55470 1.0743258    0            0           0         
  1669.55575 0.9397643    0            0           0         
  1671.55920 1.0626287    0            0           0         
  1673.56506 1.0538609    0            0           0         
  1675.57332 1.0125256    0            0           0         
  1677.58399 0.9444732    0            0           0         
  1679.59708 1.0319691    0            0           0         
  1681.61258 0.9950195    0            0           0         
  1683.63050 1.0054573    0            0           0         
  1685.65084 0.9588898    0            0           0         
  1687.67360 1.0515647    0            0           0         
  1689.69880 1.0405654    0            0           0         
  1691.72642 1.0425297    0            0           0         
  1693.75647 1.0189933    0            0           0         
  1695.78897 1.0298752    0            0           0         
  1697.82390 0.9806229    0            0           0         
  1699.86127 1.0302275    0            0           0         
  1701.90109 1.0584444    0            0           0         
  1703.94335 1.063034     0            0           0         
  1705.98807 1.0181075    0            0           0         
  1708.03524 1.0620013    0            0           0         
  1710.08487 1.069161     0            0           0         
  1712.13695 1.0533784    0            0           0         
  1714.19150 1.0148007    0            0           0         
  1716.24851 1.0341455    0            0           0         
  1718.30800 1.0468207    0            0           0         
  1720.36995 0.9967719    0            0           0         
  1722.43438 1.0608614    0            0           0         
  1724.50128 1.0841787    0            0           0         
  1726.57067 1.0706206    0            0           0         
  1728.64254 1.0668553    0            0           0         
  1730.71689 1.0682209    0            0           0         
  1732.79374 1.0330376    0            0           0         
  1734.87307 1.0712544    0            0           0         
  1736.95491 1.106144     0            0           0         
  1739.03924 1.0475129    0            0           0         
  1741.12607 1.0859952    0            0           0         
  1743.21540 1.0490429    0            0           0         
  1745.30724 1.0912354    0            0           0         
  1747.40160 1.055989     0            0           0         
  1749.49846 1.0302823    0            0           0         
  1751.59784 1.0774067    0            0           0         
  1753.69974 1.0503799    0            0           0         
  1755.80417 1.0914798    0            0           0         
  1757.91112 1.0967472    0            0           0         
  1760.02059 1.0458013    0            0           0         
  1762.13260 1.0405554    0            0           0         
  1764.24715 1.0870709    0            0           0         
  1766.36423 1.0278758    0            0           0         
  1768.48385 1.0845646    0            0           0         
  1770.60601 1.0504205    0            0           0         
  1772.73072 1.0612682    0            0           0         
  1774.85798 1.064901     0            0           0         
  1776.98779 1.0737543    0            0           0         
  1779.12016 1.0931244    0            0           0         
  1781.25509 1.0679448    0            0           0         
  1783.39258 1.0861606    0            0           0         
  1785.53264 1.0850064    0            0           0         
  1787.67526 1.0801868    0            0           0         
  1789.82045 1.0691085    0            0           0         
  1791.96822 1.1012858    0            0           0         
  1794.11856 1.0866773    0            0           0         
  1796.27149 1.0973913    0            0           0         
  1798.42700 1.0782049    0            0           0         
  1800.58510 1.082665     0            0           0         
  1802.74578 1.0893473    0            0           0         
  1804.90906 1.0905168    0            0           0         
  1807.07493 1.090023     0            0           0         
  1809.24341 1.0782491    0            0           0         
  1811.41448 1.0577566    0            0           0         
  1813.58816 1.0890481    0            0           0         
  1815.76445 1.0953399    0            0           0         
  1817.94335 1.0950127    0            0           0         
  1820.12487 1.0835209    0            0           0         
  1822.30900 1.0846609    0            0           0         
  1824.49575 1.0932381    0            0           0         
  1826.68513 1.0890858    0            0           0         
  1828.87714 1.0879888    0            0           0         
  1831.07177 1.0704174    0            0           0         
  1833.26904 1.0738949    0            0           0         
  1835.46895 1.0921558    0            0           0         
  1837.67149 1.0947954    0            0           0         
  1839.87668 1.0745558    0            0           0         
  1842.08452 1.0762636    0            0           0         
  1844.29500 1.1042905    0            0           0         
  1846.50814 1.0861383    0            0           0         
  1848.72393 1.0640746    0            0           0         
  1850.94238 1.0841233    0            0           0         
  1853.16350 1.057461     0            0           0         
  1855.38727 1.0726043    0            0           0         
  1857.61372 1.0945227    0            0           0         
  1859.84284 1.056859     0            0           0         
  1862.07464 1.0536601    0            0           0         
  1864.30911 1.0822168    0            0           0         
  1866.54626 1.088019     0            0           0         
  1868.78610 1.0943865    0            0           0         
  1871.02863 1.0719904    0            0           0         
  1873.27384 1.0700531    0            0           0         
  1875.52175 1.0561514    0            0           0         
  1877.77236 1.050876     0            0           0         
  1880.02567 1.050628     0            0           0         
  1882.28169 1.0919275    0            0           0         
  1884.54041 1.0856293    0            0           0         
  1886.80184 1.0688842    0            0           0         
  1889.06598 1.1015645    0            0           0         
  1891.33284 1.0850674    0            0           0         
  1893.60243 1.0731894    0            0           0         
  1895.87473 1.069493     0            0           0         
  1898.14976 1.0718284    0            0           0         
  1900.42752 1.0785101    0            0           0         
  1902.70802 1.1181294    0            0           0         
  1904.99125 1.0884113    0            0           0         
  1907.27722 1.0762356    0            0           0         
  1909.56594 1.0754519    0            0           0         
  1911.85740 1.0951274    0            0           0         
  1914.15161 1.0634377    0            0           0         
  1916.44858 1.0669391    0            0           0         
  1918.74830 1.0825397    0            0           0         
  1921.05078 1.0920058    0            0           0         
  1923.35602 1.0781029    0            0           0         
  1925.66403 1.088909     0            0           0         
  1927.97481 1.0881177    0            0           0         
  1930.28836 1.048651     0            0           0         
  1932.60469 1.0703906    0            0           0         
  1934.92380 1.0571574    0            0           0         
  1937.24569 1.0831244    0            0           0         
  1939.57036 1.0691252    0            0           0         
  1941.89783 1.0667282    0            0           0         
  1944.22809 1.0594958    0            0           0         
  1946.56114 1.0528293    0            0           0         
  1948.89700 1.0590101    0            0           0         
  1951.23566 1.0663238    0            0           0         
  1953.57712 1.0790661    0            0           0         
  1955.92140 1.0770856    0            0           0         
  1958.26848 1.0833571    0            0           0         
  1960.61839 1.0863624    0            0           0         
  1962.97111 1.0507739    0            0           0         
  1965.32666 1.0882138    0            0           0         
  1967.68503 1.049662     0            0           0         
  1970.04624 1.0843189    0            0           0         
  1972.41027 1.072053     0            0           0         
  1974.77715 1.0555869    0            0           0         
  1977.14686 1.0733465    0            0           0         
  1979.51942 1.057107     0            0           0         
  1981.89483 1.083592     0            0           0         
  1984.27308 1.0769118    0            0           0         
  1986.65419 1.0750494    0            0           0         
  1989.03816 1.0517624    0            0           0         
  1991.42498 1.0550433    0            0           0         
  1993.81468 1.067789     0            0           0         
  1996.20723 1.0482984    0            0           0         
  1998.60266 1.0777493    0            0           0         
  2001.00097 1.0486177    0            0           0         
  2003.40215 1.0715691    0            0           0         
  2005.80622 1.0591817    0            0           0         
  2008.21316 1.0384715    0            0           0         
  2010.62300 1.0500727    0            0           0         
  2013.03573 1.071109     0            0           0         
  2015.45136 1.074403     0            0           0         
  2017.86988 1.0557291    0            0           0         
  2020.29130 1.0599395    0            0           0         
  2022.71563 1.0623809    0            0           0         
  2025.14287 1.066886     0            0           0         
  2027.57303 1.0563053    0            0           0         
  2030.00610 1.0521754    0            0           0         
  2032.44208 1.0322736    0            0           0         
  2034.88100 1.0672271    0            0           0         
  2037.32283 1.070535     0            0           0         
  2039.76760 1.0555379    0            0           0         
  2042.21530 1.0544122    0            0           0         
  2044.66594 1.0594627    0            0           0         
  2047.11952 1.0520281    0            0           0         
  2049.57605 1.0517906    0            0           0         
  2052.03552 1.0488371    0            0           0         
  2054.49794 1.0583964    0            0           0         
  2056.96332 1.059834     0            0           0         
  2059.43166 1.0457741    0            0           0         
  2061.90296 1.0414043    0            0           0         
  2064.37722 1.0470978    0            0           0         
  2066.85446 1.0454963    0            0           0         
  2069.33466 1.0512946    0            0           0         
  2071.81785 1.0606676    0            0           0         
  2074.30401 1.0369342    0            0           0         
  2076.79315 1.0378951    0            0           0         
  2079.28529 1.0480403    0            0           0         
  2081.78041 1.0527224    0            0           0         
  2084.27853 1.0456038    0            0           0         
  2086.77964 1.0505632    0            0           0         
  2089.28376 1.0487269    0            0           0         
  2091.79088 1.0289272    0            0           0         
  2094.30101 1.0507067    0            0           0         
  2096.81415 1.0556529    0            0           0         
  2099.33031 1.0314149    0            0           0         
  2101.84948 1.0406431    0            0           0         
  2104.37168 1.0279068    0            0           0         
  2106.89691 1.0466163    0            0           0         
  2109.42517 1.0429253    0            0           0         
  2111.95646 1.0421633    0            0           0         
  2114.49079 1.0500545    0            0           0         
  2117.02815 1.054655     0            0           0         
  2119.56857 1.0335474    0            0           0         
  2122.11203 1.0443404    0            0           0         
  2124.65855 1.0451336    0            0           0         
  2127.20812 1.0512412    0            0           0         
  2129.76075 1.0505255    0            0           0         
  2132.31644 1.0634368    0            0           0         
  2134.87520 1.0415721    0            0           0         
  2137.43703 1.0388922    0            0           0         
  2140.00194 1.0436153    0            0           0         
  2142.56992 1.0708164    0            0           0         
  2145.14098 1.0555915    0            0           0         
  2147.71513 1.0471478    0            0           0         
  2150.29237 1.046849     0            0           0         
  2152.87270 1.0634487    0            0           0         
  2155.45613 1.0418721    0            0           0         
  2158.04265 1.0497227    0            0           0         
  2160.63229 1.0552808    0            0           0         
  2163.22502 1.0403766    0            0           0         
  2165.82087 1.048841     0            0           0         
  2168.41984 1.0663682    0            0           0         
  2171.02192 1.0659675    0            0           0         
  2173.62713 1.0642909    0            0           0         
  2176.23546 1.0439261    0            0           0         
  2178.84692 1.0485734    0            0           0         
  2181.46152 1.0447675    0            0           0         
  2184.07925 1.0458345    0            0           0         
  2186.70013 1.063011     0            0           0         
  2189.32415 1.0566408    0            0           0         
  2191.95132 1.0437201    0            0           0         
  2194.58164 1.0558213    0            0           0         
  2197.21512 1.0618316    0            0           0         
  2199.85175 1.0627913    0            0           0         
  2202.49156 1.0532744    0            0           0         
  2205.13452 1.0501065    0            0           0         
  2207.78067 1.0407196    0            0           0         
  2210.42998 1.0499969    0            0           0         
  2213.08248 1.0521945    0            0           0         
  2215.73816 1.0523735    0            0           0         
  2218.39702 1.0370239    0            0           0         
  2221.05908 1.0574639    0            0           0         
  2223.72433 1.0501804    0            0           0         
  2226.39278 1.0459101    0            0           0         
  2229.06443 1.0521948    0            0           0         
  2231.73928 1.0546597    0            0           0         
  2234.41735 1.0692789    0            0           0         
  2237.09863 1.0532367    0            0           0         
  2239.78313 1.0474396    0            0           0         
  2242.47085 1.0496926    0            0           0         
  2245.16179 1.0545519    0            0           0         
  2247.85596 1.0305846    0            0           0         
  2250.55337 1.0646025    0            0           0         
  2253.25401 1.0525876    0            0           0         
  2255.95790 1.0427566    0            0           0         
  2258.66503 1.0505423    0            0           0         
  2261.37540 1.0305451    0            0           0         
  2264.08903 1.0418593    0            0           0         
  2266.80592 1.0443397    0            0           0         
  2269.52606 1.0346191    0            0           0         
  2272.24947 1.0559065    0            0           0         
  2274.97615 1.0343333    0            0           0         
  2277.70610 1.036815     0            0           0         
  2280.43933 1.0291836    0            0           0         
  2283.17584 1.0428257    0            0           0         
  2285.91562 1.0456405    0            0           0         
  2288.65870 1.0476471    0            0           0         
  2291.40507 1.0369855    0            0           0         
  2294.15474 1.030289     0            0           0         
  2296.90770 1.0479215    0            0           0         
  2299.66397 1.0363451    0            0           0         
  2302.42354 1.0465245    0            0           0         
  2305.18643 1.0365681    0            0           0         
  2307.95263 1.0189236    0            0           0         
  2310.72216 1.023234     0            0           0         
  2313.49500 1.0376471    0            0           0         
  2316.27117 1.0541169    0            0           0         
  2319.05068 1.0510625    0            0           0         
  2321.83352 1.0488529    0            0           0         
  2324.61969 1.0569167    0            0           0         
  2327.40922 1.0514933    0            0           0         
  2330.20209 1.053919     0            0           0         
  2332.99831 1.066594     0            0           0         
  2335.79788 1.0608461    0            0           0         
  2338.60082 1.0589381    0            0           0         
  2341.40712 1.0637374    0            0           0         
  2344.21679 1.0730934    0            0           0         
  2347.02982 1.0607161    0            0           0         
  2349.84624 1.0783629    0            0           0         
  2352.66603 1.0808933    0            0           0         
  2355.48921 1.0640882    0            0           0         
  2358.31577 1.0586007    0            0           0         
  2361.14573 1.0810554    0            0           0         
  2363.97908 1.0783466    0            0           0         
  2366.81584 1.0538837    0            0           0         
  2369.65599 1.0713864    0            0           0         
  2372.49956 1.0753248    0            0           0         
  2375.34654 1.0533815    0            0           0         
  2378.19693 1.0442468    0            0           0         
  2381.05074 1.0602051    0            0           0         
  2383.90798 1.0471573    0            0           0         
  2386.76865 1.0382059    0            0           0         
  2389.63275 1.0378676    0            0           0         
  2392.50029 1.0549646    0            0           0         
  2395.37127 1.0459211    0            0           0         
  2398.24569 1.0487403    0            0           0         
  2401.12356 1.0435955    0            0           0         
  2404.00489 1.0593756    0            0           0         
  2406.88967 1.0622458    0            0           0         
  2409.77792 1.0511069    0            0           0         
  2412.66963 1.0469636    0            0           0         
  2415.56481 1.0556152    0            0           0         
  2418.46346 1.0513788    0            0           0         
  2421.36560 1.0353843    0            0           0         
  2424.27121 1.0556918    0            0           0         
  2427.18032 1.0475273    0            0           0         
  2430.09291 1.046522     0            0           0         
  2433.00900 1.0368826    0            0           0         
  2435.92859 1.0484055    0            0           0         
  2438.85168 1.0272822    0            0           0         
  2441.77828 1.0401635    0            0           0         
  2444.70839 1.0493166    0            0           0         
  2447.64202 1.0451091    0            0           0         
  2450.57917 1.0340651    0            0           0         
  2453.51984 1.0310606    0            0           0         
  2456.46404 1.0310201    0            0           0         
  2459.41177 1.0417932    0            0           0         
  2462.36304 1.0475429    0            0           0         
  2465.31786 1.0314052    0            0           0         
  2468.27622 1.0338204    0            0           0         
  2471.23812 1.0434245    0            0           0         
  2474.20359 1.0396432    0            0           0         
  2477.17261 1.038839     0            0           0         
  2480.14519 1.0439519    0            0           0         
  2483.12134 1.0434033    0            0           0         
  2486.10107 1.0468089    0            0           0         
  2489.08437 1.0301336    0            0           0         
  2492.07124 1.0424968    0            0           0         
  2495.06171 1.0410757    0            0           0         
  2498.05576 1.0290549    0            0           0         
  2501.05340 1.0271534    0            0           0         
  2504.05464 1.0223653    0            0           0         
  2507.05948 1.0303293    0            0           0         
  2510.06793 1.0324463    0            0           0         
  2513.07999 1.0258669    0            0           0         
  2516.09566 1.0111943    0            0           0         
  2519.11495 1.0131049    0            0           0         
  2522.13787 1.0117838    0            0           0         
  2525.16441 1.0166005    0            0           0         
  2528.19458 1.0225158    0            0           0         
  2531.22839 1.0308565    0            0           0         
  2534.26585 1.0263189    0            0           0         
  2537.30694 1.0285998    0            0           0         
  2540.35169 1.0320915    0            0           0         
  2543.40008 1.0360273    0            0           0         
  2546.45214 1.0239943    0            0           0         
  2549.50786 1.045248     0            0           0         
  2552.56724 1.0341112    0            0           0         
  2555.63030 1.0345466    0            0           0         
  2558.69703 1.0536278    1.003817     1           9149.573  
  2561.76745 1.0458065    1.0042662    1           9315.93   
  2564.84154 1.0427929    1.00467      1           9396.708  
  2567.91933 1.0420793    1.0050088    1           9435.473  
  2571.00081 1.0580236    1.0052684    1           9171.131  
  2574.08599 1.0589484    1.005442     1           9179.289  
  2577.17487 1.0400178    1.0055316    1           9550.352  
  2580.26745 1.0657552    1.0055482    1           9107.24   
  2583.36375 1.0520199    1.0055104    1           9378.319  
  2586.46376 1.0642044    1.0054411    1           9182.837  
  2589.56749 1.049745     1.0053647    1           9469.429  
  2592.67495 1.0573092    1.0053028    1           9355.1    
  2595.78614 1.061719     1.0052716    1           9299.219  
  2598.90106 1.0427158    1.0052796    1           9674.954  
  2602.01971 1.0569041    1.0053273    1           9434.662  
  2605.14211 1.0415536    1.005408     1           9746.339  
  2608.26826 1.0464674    1.0055097    1           9677.344  
  2611.39816 1.0467781    1.0056182    1           9695.671  
  2614.53181 1.0283261    1.0057196    1           10078.442 
  2617.66922 1.0420509    1.0058027    1           9834.394  
  2620.81040 1.0336976    1.0058598    1           10021.594 
  2623.95535 1.0414058    1.0058873    1           9895.169  
  2627.10407 1.0238671    1.0058852    1           10267.648 
  2630.25657 1.0437324    1.0058561    1           9897.962  
  2633.41286 1.040585     1.0058051    1           9983.109  
  2636.57293 1.033769     1.0057382    1           10141.818 
  2639.73679 1.0340397    1.0056628    1           10160.488 
  2642.90445 1.0348092    1.0055865    1           10169.079 
  2646.07591 1.039657     1.0055172    1           10096.37  
  2649.25118 1.0490944    1.0054621    1           9934.743  
  2652.43026 1.0566597    1.005427     1           9812.063  
  2655.61315 1.0374597    1.0054149    1           10210.814 
  2658.79986 1.0445574    1.0054259    1           10092.854 
  2661.99039 1.0446159    1.0054572    1           10114.753 
  2665.18476 1.0438806    1.0055036    1           10152.337 
  2668.38295 1.0504885    1.0055584    1           10044.716 
  2671.58499 1.0606684    1.0056143    1           9869.783  
  2674.79087 1.0527362    1.0056639    1           10045.684 
  2678.00059 1.0458231    1.0057009    1           10204.851 
  2681.21417 1.0490596    1.0057204    1           10162.956 
  2684.43160 1.0482294    1.0057187    1           10201.864 
  2687.65289 1.0483254    1.005693     1           10222.298 
  2690.87805 1.0458108    1.0056407    1           10295.059 
  2694.10708 1.0463854    1.0055595    1           10305.801 
  2697.33998 1.0551574    1.0054474    1           10152.787 
  2700.57677 1.0369684    1.0053038    1           10543.007 
  2703.81743 1.0458992    1.0051295    1           10382.207 
  2707.06199 1.0380955    1.0049281    1           10564.599 
  2710.31044 1.0456941    1.0047063    1           10430.49  
  2713.56278 1.0358472    1.0044743    1           10656.214 
  2716.81903 1.039917     1.0042457    1           10593.566 
  2720.07919 1.0259674    1.0040371    1           10911.161 
  2723.34326 1.0330468    1.0038661    1           10782.279 
  2726.61125 1.0462208    1.0037494    1           10528.915 
  2729.88316 1.0267035    1.0037017    1           10963.023 
  2733.15899 1.031169     1.0037336    1           10889.164 
  2736.43876 1.0330229    1.0038511    1           10871.61  
  2739.72246 1.0226151    1.0040544    1           11119.709 
  2743.01010 1.0193497    1.0043378    1           11214.45  
  2746.30169 1.010187     1.0046895    1           11443.362 
  2749.59722 1.0184172    1.0050919    1           11280.36  
  2752.89671 1.0209779    1.0055239    1           11245.673 
  2756.20016 1.0092167    1.0059618    1           11534.257 
  2759.50758 1.0273609    1.0063825    1           11148.752 
  2762.81896 1.0105609    1.0067657    1           11548.906 
  2766.13432 1.0238128    1.0070969    1           11271.365 
  2769.45366 1.0168752    1.0073696    1           11449.635 
  2772.77697 1.0308147    1.0075871    1           11160.091 
  2776.10428 1.0281836    1.0077615    1           11239.892 
  2779.43558 1.0173621    1.0079125    1           11505.27  
  2782.77088 1.0254763    1.008063     1           11343.752 
  2786.11018 1.0242982    1.0082344    1           11391.997 
  2789.45348 1.0104841    1.0084426    1           11730.81  
  2792.80080 1.0281612    1.0086937    1           11348.604 
  2796.15214 1.0195584    1.0089831    1           11565.176 
  2799.50749 1.0145989    1.0092955    1           11701.605 
  2802.86688 1.0221011    1.009607     1           11550.598 
  2806.23029 1.0345463    1.00989      1           11291.659 
  2809.59774 1.0301792    1.0101178    1           11410.494 
  2812.96923 1.0391259    1.0102694    1           11232.435 
  2816.34477 1.0400483    1.0103343    1           11233.005 
  2819.72436 1.0492557    1.0103148    1           11052.907 
  2823.10800 1.0397694    1.0102267    1           11280.866 
  2826.49570 1.0414721    1.0100954    1           11264.027 
  2829.88747 1.0539876    1.0099504    1           11012.155 
  2833.28331 1.0628497    1.0098189    1           10843.971 
  2836.68322 1.041045     1.0097203    1           11335.707 
  2840.08722 1.0577313    1.0096643    1           10992.429 
  2843.49530 1.0474785    1.0096505    1           11234.787 
  2846.90746 1.0514579    1.0096703    1           11168.135 
  2850.32373 1.0383475    1.00971      1           11479.147 
  2853.74409 1.0282535    1.0097544    1           11730.671 
  2857.16855 1.0409873    1.0097894    1           11461.268 
  2860.59713 1.0543928    1.0098048    1           11185.121 
  2864.02982 1.0385576    1.0097941    1           11557.64  
  2867.46663 1.0377394    1.0097542    1           11597.069 
  2870.90756 1.0398336    1.0096841    1           11570.275 
  2874.35262 1.0279054    1.0095835    1           11866.269 
  2877.80182 1.0251141    1.0094528    1           11953.254 
  2881.25516 1.0265636    1.0092941    1           11940.441 
  2884.71264 1.0206998    1.009111     1           12101.312 
  2888.17426 1.0157403    1.0089087    1           12242.739 
  2891.64005 1.0180235    1.0086927    1           12209.193 
  2895.10999 1.0337387    1.008468     1           11857.2   
  2898.58409 1.0259754    1.0082391    1           12061.535 
  2902.06237 1.0193783    1.0080093    1           12241.772 
  2905.54482 1.0237001    1.0077821    1           12159.148 
  2909.03144 1.0246998    1.0075606    1           12156.778 
  2912.52225 1.0241455    1.0073481    1           12191.798 
  2916.01725 1.0239177    1.007147     1           12219.028 
  2919.51645 1.0198091    1.0069587    1           12340.739 
  2923.01984 1.0274031    1.0067835    1           12178.525 
  2926.52744 1.0229243    1.0066214    1           12308.807 
  2930.03924 1.0180983    1.0064736    1           12449.486 
  2933.55526 1.0250556    1.006344     1           12301.705 
  2937.07550 1.0235363    1.0062399    1           12361.582 
  2940.59996 1.0094554    1.0061722    1           12735.683 
  2944.12866 1.0121002    1.006154     1           12692.824 
  2947.66158 1.0145902    1.0061987    1           12654.241 
  2951.19875 1.0155434    1.0063178    1           12654.476 
  2954.74016 1.0071091    1.006519     1           12893.247 
  2958.28582 1.0185446    1.0068046    1           12627.625 
  2961.83574 1.0039109    1.0071712    1           13025.569 
  2965.38991 1.0145852    1.0076097    1           12776.033 
  2968.94835 1.0220205    1.0081055    1           12613.176 
  2972.51106 1.0236636    1.00864      1           12596.269 
  2976.07805 1.023437     1.009192     1           12625.955 
  2979.64932 1.0229647    1.0097395    1           12661.823 
  2983.22487 1.0226399    1.0102617    1           12694.047 
  2986.80471 1.022615     1.0107404    1           12718.758 
  2990.38885 1.0313306    1.0111611    1           12525.486 
  2993.97729 1.0269342    1.0115131    1           12658.414 
  2997.57003 1.0399784    1.0117883    1           12360.905 
  3001.16709 1.0451736    1.0119815    1           12258.763 
  3004.76846 1.0391898    1.0120903    1           12426.603 
  3008.37415 1.0542474    1.0121149    1           12088.728 
  3011.98417 1.0491322    1.0120579    1           12232.723 
  3015.59853 1.0465907    1.0119253    1           12316.515 
  3019.21722 1.041215     1.0117274    1           12469.94  
  3022.84025 1.0438675    1.0114804    1           12428.307 
  3026.46763 1.0610372    1.0112087    1           12041.421 
  3030.09936 1.0549394    1.0109457    1           12207.497 
  3033.73546 1.0406755    1.0107336    1           12575.594 
  3037.37591 1.0420807    1.01062      1           12564.02  
  3041.02073 1.0315657    1.010653     1           12849.722 
  3044.66993 1.046025     1.0108742    1           12513.025 
  3048.32350 1.0377218    1.011312     1           12741.458 
  3051.98146 1.0405242    1.0119762    1           12694.625 
  3055.64381 1.0397395    1.0128544    1           12737.238 
  3059.31056 1.0410547    1.0139114    1           12727.429 
  3062.98170 1.032762     1.0150914    1           12959.815 
  3066.65725 1.0415383    1.0163225    1           12761.298 
  3070.33721 1.0300669    1.0175231    1           13075.767 
  3074.02159 1.0339135    1.0186099    1           13000.406 
  3077.71039 1.0276051    1.0195079    1           13186.6   
  3081.40361 1.0420075    1.0201594    1           12841.329 
  3085.10127 1.0313605    1.0205334    1           13136.187 
  3088.80336 1.0297948    1.0206288    1           13200.291 
  3092.50989 1.0331015    1.020474     1           13137.968 
  3096.22088 1.0382118    1.0201201    1           13029.812 
  3099.93631 1.0426598    1.019632     1           12939.62  
  3103.65621 1.0300147    1.0190793    1           13288.706 
  3107.38057 1.0348226    1.0185277    1           13186.873 
  3111.10939 1.0304306    1.0180306    1           13324.957 
  3114.84270 1.039915     1.0176237    1           13101.963 
  3118.58048 1.0299246    1.0173217    1           13385.533 
  3122.32275 1.0292805    1.0171189    1           13426.256 
  3126.06951 1.0291062    1.0169933    1           13454.627 
  3129.82076 1.0295905    1.0169125    1           13465.552 
  3133.57652 1.0273549    1.0168411    1           13548.974 
  3137.33678 1.0210621    1.0167488    1           13742.805 
  3141.10155 1.0354898    1.0166179    1           13380.763 
  3144.87085 1.0354209    1.0164478    1           13406.198 
  3148.64466 1.0271466    1.016255     1           13650.529 
  3152.42301 1.0210544    1.0160666    1           13840.223 
  3156.20588 1.0143997    1.0159114    1           14048.696 
  3159.99330 1.0129727    1.0158103    1           14113.256 
  3163.78527 1.0197124    1.0157707    1           13950.063 
  3167.58178 1.006176     1.0157854    1           14355.417 
  3171.38285 1.0165463    1.0158348    1           14086.646 
  3175.18848 1.0155343    1.0158934    1           14139.271 
  3178.99867 1.0112727    1.0159356    1           14283.954 
  3182.81344 1.0109024    1.0159425    1           14318.823 
  3186.63279 1.0106257    1.0159051    1           14350.956 
  3190.45672 1.0215443    1.0158254    1           14066.935 
  3194.28524 1.0175589    1.015714     1           14202.118 
  3198.11835 1.0259205    1.015587     1           13992.177 
  3201.95606 1.0243356    1.0154608    1           14059.137 
  3205.79838 1.0265386    1.015348     1           14020.909 
  3209.64531 1.0374257    1.0152528    1           13745.714 
  3213.49685 1.0276822    1.0151686    1           14034.357 
  3217.35302 1.040025     1.0150782    1           13719.425 
  3221.21381 1.0477949    1.014958     1           13533.573 
  3225.07924 1.0492995    1.0147834    1           13514.878 
  3228.94931 1.0531445    1.0145347    1           13434.577 
  3232.82401 1.0494661    1.0142038    1           13551.966 
  3236.70337 1.0568178    1.0137975    1           13379.375 
  3240.58739 1.0583533    1.0133392    1           13359.421 
  3244.47606 1.0640254    1.0128653    1           13232.673 
  3248.36940 1.0754263    1.0124215    1           12963.156 
  3252.26742 1.0801029    1.0120564    1           12865.532 
  3256.17011 1.0649665    1.011816     1           13265.981 
  3260.07748 1.071413     1.0117395    1           13120.114 
  3263.98954 1.0674137    1.0118567    1           13240.462 
  3267.90630 1.0598446    1.0121867    1           13454.807 
  3271.82776 1.0686263    1.0127362    1           13245.84  
  3275.75392 1.0619583    1.0134988    1           13436.226 
  3279.68480 1.0604668    1.0144556    1           13493.229 
  3283.62039 1.065965     1.0155764    1           13367.804 
  3287.56070 1.0711662    1.0168233    1           13251.324 
  3291.50574 1.0733244    1.0181546    1           13213.315 
  3295.45552 1.0685766    1.019527     1           13352.154 
  3299.41004 1.0674374    1.0208977    1           13398.563 
  3303.36930 1.0718356    1.0222266    1           13301.759 
  3307.33331 1.067629     1.0234786    1           13426.97  
  3311.30208 1.0612115    1.0246256    1           13611.649 
  3315.27561 1.0779493    1.0256449    1           13194.185 
  3319.25391 1.0763921    1.0265164    1           13249.637 
  3323.23698 1.0727478    1.0272186    1           13358.848 
  3327.22484 1.0733832    1.0277284    1           13358.043 
  3331.21748 1.0594697    1.0280235    1           13738.605 
  3335.21491 1.0774483    1.0280872    1           13284.133 
  3339.21713 1.0639203    1.0279123    1           13651.256 
  3343.22416 1.0670915    1.0275051    1           13582.682 
  3347.23600 1.0754892    1.0268873    1           13378.725 
  3351.25265 1.0666519    1.026096     1           13623.742 
  3355.27413 1.0696336    1.0251833    1           13559.753 
  3359.30042 1.0702846    1.0242105    1           13556.85  
  3363.33155 1.0716445    1.0232402    1           13535.181 
  3367.36752 1.0589305    1.0223257    1           13886.734 
  3371.40833 1.0677946    1.0215026    1           13663.66  
  3375.45399 1.0585286    1.0207848    1           13924.996 
  3379.50450 1.0454567    1.0201645    1           14298.185 
  3383.55988 1.0387079    1.0196162    1           14502.14  
  3387.62012 1.0441236    1.0191036    1           14362.257 
  3391.68523 1.0306024    1.0185892    1           14762.071 
  3395.75522 1.0407301    1.0180447    1           14483.919 
  3399.83009 1.0289704    1.017459     1           14835.562 
  3403.90986 1.0363842    1.0168413    1           14632.988 
  3407.99452 1.0375232    1.0162195    1           14612.335 
  3412.08408 1.0256985    1.015636     1           14968.665 
  3416.17855 1.0291854    1.0151416    1           14877.67  
  3420.27793 1.0226488    1.0147911    1           15082.492 
  3424.38223 1.0252767    1.0146384    1           15015.48  
  3428.49146 1.0161297    1.0147309    1           15300.948 
  3432.60562 1.0153661    1.0151029    1           15334.884 
  3436.72471 1.0091636    1.0157693    1           15535.718 
  3440.84875 1.0264534    1.0167215    1           15021.971 
  3444.97774 1.0170549    1.017926     1           15313.723 
  3449.11168 1.0221855    1.0193266    1           15168.159 
  3453.25058 1.0247375    1.0208476    1           15100.746 
  3457.39445 1.0422097    1.0224       1           14598.741 
  3461.54329 1.0321056    1.0238887    1           14899.528 
  3465.69711 1.046413     1.0252222    1           14494.73  
  3469.85592 1.0617174    1.0263214    1           14076.123 
  3474.01971 1.0710246    1.0271304    1           13831.44  
  3478.18850 1.0741287    1.0276238    1           13755.194 
  3482.36230 1.0821534    1.0278097    1           13550.326 
  3486.54110 1.1088331    1.0277248    1           12882.833 
  3490.72492 1.1077669    1.0274241    1           12914.132 
  3494.91375 1.1016377    1.0269695    1           13070.481 
  3499.10762 1.0921926    1.0264225    1           13312.999 
  3503.30651 1.1024166    1.0258414    1           13060.379 
  3507.51045 1.1060043    1.0252797    1           12975.832 
  3511.71943 1.1040477    1.0247849    1           13028.192 
  3515.93346 1.1159925    1.0243955    1           12740.155 
  3520.15255 1.1303336    1.0241392    1           12403.905 
  3524.37670 1.1314157    1.0240342    1           12381.913 
  3528.60592 1.1446109    1.0240924    1           12082.883 
  3532.84021 1.1590978    1.0243222    1           11764.506 
  3537.07959 1.1548926    1.02473      1           11859.088 
  3541.32405 1.1536843    1.0253204    1           11888.048 
  3545.57361 1.1504718    1.0260955    1           11961.412 
  3549.82826 1.1494354    1.0270554    1           11986.516 
  3554.08802 1.1411409    1.0281987    1           12175.228 
  3558.35289 1.1492142    1.0295221    1           11995.044 
  3562.62288 1.1261348    1.0310172    1           12526.086 
  3566.89800 1.1193021    1.0326651    1           12689.969 
  3571.17824 1.1274964    1.0344304    1           12496.967 
  3575.46362 1.1173354    1.0362595    1           12739.916 
  3579.75415 1.1095148    1.0380837    1           12931.127 
  3584.04982 1.1058354    1.0398266    1           13022.869 
  3588.35065 1.1001591    1.0414118    1           13165.283 
  3592.65663 1.0978481    1.0427698    1           13224.351 
  3596.96779 1.0969459    1.0438423    1           13247.995 
  3601.28412 1.0900665    1.044588     1           13424.125 
  3605.60562 1.0844637    1.0449885    1           13569.819 
  3609.93232 1.0814698    1.0450522    1           13648.779 
  3614.26420 1.0660525    1.0448127    1           14061.538 
  3618.60129 1.0574819    1.0443174    1           14298.009 
  3622.94357 1.0544283    1.0436121    1           14383.842 
  3627.29107 1.0543444    1.042726     1           14386.783 
  3631.64379 1.0372263    1.0416658    1           14877.195 
  3636.00173 1.0428534    1.0404167    1           14714.485 
  3640.36490 1.0383109    1.0389537    1           14846.719 
  3644.73330 1.0261102    1.0372585    1           15208.359 
  3649.10695 1.0176669    1.0353383    1           15465.518 
  3653.48584 1.0202948    1.0332381    1           15386.494 
  3657.86999 1.0099667    1.031042     1           15707.233 
  3662.25940 1.0121067    1.028861     1           15643.224 
  3666.65408 1.0063717    1.0268159    1           15826.597 
  3671.05403 1.0158595    1.0250183    1           15535.271 
  3675.45926 1.0108674    1.0235571    1           15695.867 
  3679.86977 1.0117188    1.0224892    1           15676.015 
  3684.28558 1.00578      1.0218366    1           15870.314 
  3688.70669 1.0122413    1.0215892    1           15675.928 
  3693.13311 1.0166474    1.0217111    1           15548.539 
  3697.56483 1.0166293    1.0221526    1           15558.87  
  3702.00188 1.0230758    1.0228624    1           15371.495 
  3706.44424 1.0263768    1.0237989    1           15281.779 
  3710.89194 1.0249407    1.0249368    1           15335.587 
  3715.34498 1.0133233    1.0262665    1           15703.433 
  3719.80336 1.0265838    1.027787     1           15306.767 
  3724.26709 1.0240707    1.029495     1           15393.433 
  3728.73617 1.036763     1.0313723    1           15023.389 
  3733.21062 1.0258318    1.0333763    1           15360.759 
  3737.69044 1.0286486    1.0354364    1           15285.87  
  3742.17563 1.0137421    1.0374585    1           15754.189 
  3746.66621 1.0220201    1.0393367    1           15507.993 
  3751.16217 1.0179825    1.0409709    1           15642.818 
  3755.66353 1.0270769    1.0422862    1           15373.938 
  3760.17030 1.0191464    1.0432498    1           15627.089 
  3764.68247 1.0219051    1.0438782    1           15551.931 
  3769.20005 1.0254579    1.0442326    1           15452.892 
  3773.72305 1.0224181    1.0444035    1           15555.827 
  3778.25149 1.0198087    1.0444886    1           15646.143 
  3782.78535 1.0187892    1.0445694    1           15687.457 
  3787.32466 1.018102     1.0446928    1           15718.432 
  3791.86942 1.0117459    1.0448626    1           15927.694 
  3796.41962 1.0162238    1.0450448    1           15796.053 
  3800.97529 1.0228201    1.0451832    1           15600.164 
  3805.53643 1.0257334    1.0452195    1           15519.642 
  3810.10304 1.0286571    1.0451098    1           15439.241 
  3814.67512 1.042189     1.0448356    1           15042.537 
  3819.25270 1.0342463    1.0444096    1           15287.531 
  3823.83577 1.0382863    1.0438761    1           15175.103 
  3828.42433 1.047647     1.0433041    1           14907.639 
  3833.01841 1.0361573    1.0427727    1           15255.38  
  3837.61799 1.0359519    1.0423537    1           15269.751 
  3842.22310 1.0445659    1.0420978    1           15021.957 
  3846.83373 1.0445983    1.04203      1           15028.911 
  3851.44990 1.0389625    1.0421501    1           15203.721 
  3856.07160 1.0530732    1.0424374    1           14797.534 
  3860.69885 1.0641641    1.0428578    1           14489.352 
  3865.33165 1.0571437    1.0433726    1           14695.622 
  3869.97002 1.0620572    1.0439491    1           14563.291 
  3874.61394 1.0768391    1.0445705    1           14159.984 
  3879.26344 1.061251     1.0452404    1           14600.473 
  3883.91853 1.0845434    1.0459791    1           13965.394 
  3888.57919 1.0814996    1.0468114    1           14054.058 
  3893.24545 1.0779547    1.0477501    1           14157.003 
  3897.91731 1.0837558    1.0487804    1           14006.631 
  3902.59477 1.0725381    1.0498516    1           14319.183 
  3907.27785 1.0779308    1.0508779    1           14177.733 
  3911.96655 1.0807935    1.0517482    1           14106.436 
  3916.66087 1.0823953    1.0523417    1           14069.594 
  3921.36083 1.0796628    1.0525479    1           14150.235 
  3926.06642 1.0634518    1.0522849    1           14606.989 
  3930.77767 1.0729708    1.0515125    1           14347.015 
  3935.49456 1.062018     1.0502322    1           14661.019 
  3940.21712 1.0622763    1.04848      1           14660.288 
  3944.94535 1.0667738    1.0463175    1           14539.574 
  3949.67924 1.0663115    1.0438278    1           14559.077 
  3954.41882 1.0485077    1.0411132    1           15078.663 
  3959.16409 1.0518889    1.0382914    1           14986.067 
  3963.91505 1.0396899    1.0354906    1           15354.594 
  3968.67171 1.0460342    1.0328419    1           15171.525 
  3973.43408 1.0365646    1.0304695    1           15462.363 
  3978.20216 1.0292713    1.0284784    1           15692.557 
  3982.97597 1.0308147    1.0269425    1           15651.435 
  3987.75550 1.0103296    1.0258953    1           16306.134 
  3992.54077 1.0149469    1.0253281    1           16163.735 
  3997.33178 1.0150005    1.0251937    1           16168.528 
  4002.12854 1.0176467    1.0254166    1           16090.233 
  4006.93106 1.0054186    1.0259067    1           16492.856 
  4011.73934 1.0087842    1.0265735    1           16388.883 
  4016.55339 1.0191735    1.0273391    1           16060.162 
  4021.37322 1.020485     1.0281487    1           16024.466 
  4026.19883 1.0198094    1.0289789    1           16051.8   
  4031.03023 1.0375403    1.0298401    1           15505.729 
  4035.86743 1.0298955    1.0307686    1           15746.261 
  4040.71043 1.0341421    1.0318096    1           15620.543 
  4045.55925 1.0409291    1.0329944    1           15418.964 
  4050.41388 1.0426894    1.0343208    1           15370.977 
  4055.27434 1.0421739    1.0357415    1           15391.509 
  4060.14063 1.0521665    1.0371625    1           15098.629 
  4065.01276 1.0473442    1.0384523    1           15246.166 
  4069.89074 1.0563368    1.0394615    1           14985.701 
  4074.77457 1.0699178    1.0400488    1           14600.501 
  4079.66426 1.0681351    1.0401102    1           14655.179 
  4084.55982 1.0797636    1.0396019    1           14334.144 
  4089.46126 1.0767336    1.0385485    1           14421.997 
  4094.36857 1.0827412    1.0370349    1           14260.137 
  4099.28178 1.1004538    1.0351861    1           13788.727 
  4104.20088 1.0914849    1.0331431    1           14030.439 
  4109.12588 1.0831563    1.0310426    1           14259.811 
  4114.05679 1.0925387    1.0290022    1           14009.176 
  4118.99362 1.0857352    1.0271148    1           14196.313 
  4123.93638 1.0813059    1.0254464    1           14320.94  
  4128.88506 1.0903459    1.0240389    1           14077.997 
  4133.83969 1.0700801    1.0229137    1           14640.858 
  4138.80026 1.0913985    1.022077     1           14055.932 
  4143.76678 1.0788351    1.0215253    1           14401.998 
  4148.73926 1.0700732    1.0212516    1           14650.548 
  4153.71771 1.0726834    1.0212509    1           14579.901 
  4158.70213 1.0702838    1.0215277    1           14650.625 
  4163.69253 1.0644464    1.0221001    1           14820.051 
  4168.68893 1.0692726    1.0230011    1           14685.145 
  4173.69131 1.0580835    1.0242732    1           15010.124 
  4178.69971 1.0672487    1.0259559    1           14748.467 
  4183.71411 1.0538841    1.0280697    1           15139.085 
  4188.73452 1.0482542    1.0305997    1           15309.149 
  4193.76097 1.0384227    1.0334835    1           15609.642 
  4198.79344 1.0311326    1.0366065    1           15837.953 
  4203.83195 1.0383182    1.0398065    1           15618.61  
  4208.87651 1.026643     1.0428857    1           15984.676 
  4213.92713 1.037555     1.0456291    1           15647.759 
  4218.98380 1.038177     1.0478261    1           15631.516 
  4224.04654 1.0273995    1.0492969    1           15969.573 
  4229.11536 1.0190798    1.0499225    1           16237.533 
  4234.19026 1.0253775    1.0496673    1           16039.72  
  4239.27125 1.0180237    1.0485868    1           16278.787 
  4244.35833 1.019701     1.0468147    1           16229.775 
  4249.45152 1.0155204    1.0445396    1           16371.671 
  4254.55083 1.0087476    1.0419786    1           16602.937 
  4259.65625 1.0137948    1.0393518    1           16449.161 
  4264.76779 1.015741     1.0368594    1           16400.827 
  4269.88548 1.0117358    1.0346622    1           16549.999 
  4275.00930 1.0053303    1.0328696    1           16783.332 
  4280.13927 1.0044252    1.0315396    1           16836.281 
  4285.27540 1.0031629    1.0306878    1           16902.583 
  4290.41769 1.0135691    1.0303038    1           16579.636 
  4295.56615 1.0161417    1.0303715    1           16519.151 
  4300.72079 1.0165668    1.0308887    1           16529.256 
  4305.88162 1.0203607    1.0318793    1           16429.172 
  4311.04863 1.0151842    1.0333921    1           16622.521 
  4316.22185 1.0162978    1.035486     1           16609.379 
  4321.40128 1.0258307    1.0382048    1           16321.688 
  4326.58692 1.0303906    1.0415513    1           16197.826 
  4331.77878 1.0339983    1.0454662    1           16104.973 
  4336.97688 1.0257386    1.0498178    1           16391.08  
  4342.18121 1.044104     1.0544053    1           15830.31  
  4347.39179 1.0529252    1.0589754    1           15579.684 
  4352.60862 1.0611785    1.0632527    1           15350.59  
  4357.83171 1.069551     1.0669794    1           15121.871 
  4363.06106 1.0782799    1.0699639    1           14886.819 
  4368.29670 1.0758708    1.0721269    1           14973.107 
  4373.53861 1.0848207    1.0735288    1           14733.833 
  4378.78682 1.0770364    1.0743632    1           14971.968 
  4384.04132 1.0875133    1.0749216    1           14688.691 
  4389.30213 1.0901117    1.0755404    1           14630.259 
  4394.56925 1.0670942    1.0765475    1           15307.588 
  4399.84269 1.0797755    1.0782151    1           14951.187 
  4405.12247 1.0877098    1.0807246    1           14737.997 
  4410.40857 1.0899156    1.084141     1           14688.087 
  4415.70102 1.1106064    1.0883964    1           14131.632 
  4420.99982 1.1269354    1.0932836    1           13712.897 
  4426.30498 1.1463548    1.0984648    1           13232.706 
  4431.61650 1.1774134    1.1035       1           12502.162 
  4436.93440 1.2164404    1.1078956    1           11652.256 
  4442.25868 1.2465206    1.1111713    1           11047.55  
  4447.58935 1.276338     1.112937     1           10486.354 
  4452.92642 1.3184998    1.112968     1           9750.272  
  4458.26989 1.3568102    1.1112531    1           9137.284  
  4463.61977 1.3383533    1.1079963    1           9432.512  
  4468.97607 1.3658543    1.1035691    1           9006.147  
  4474.33880 1.3432025    1.0984289    1           9361.826  
  4479.70797 1.3259714    1.0930281    1           9644.728  
  4485.08358 1.3094513    1.0877373    1           9925.871  
  4490.46564 1.2743698    1.0827958    1           10554.15  
  4495.85415 1.2506595    1.0782934    1           11007.724 
  4501.24914 1.2195434    1.0741814    1           11639.593 
  4506.65059 1.1993962    1.0703103    1           12073.419 
  4512.05853 1.1839224    1.0664876    1           12420.426 
  4517.47296 1.167611     1.0625437    1           12799.371 
  4522.89389 1.1442743    1.0583876    1           13366.233 
  4528.32132 1.1339867    1.0540333    1           13626.004 
  4533.75526 1.1155213    1.0495938    1           14107.796 
  4539.19572 1.0908818    1.0452509    1           14784.075 
  4544.64272 1.0915595    1.041216     1           14763.829 
  4550.09625 1.0790037    1.0376932    1           15122.306 
  4555.55632 1.0659538    1.0348511    1           15506.199 
  4561.02294 1.0638475    1.0328068    1           15567.309 
  4566.49613 1.0634395    1.0316216    1           15576.968 
  4571.97588 1.0710243    1.0313084    1           15347.019 
  4577.46221 1.0765821    1.0318448    1           15180.112 
  4582.95512 1.0838022    1.0331897    1           14967.307 
  4588.45463 1.0896479    1.0352955    1           14796.809 
  4593.96073 1.0879013    1.0381138    1           14842.45  
  4599.47344 1.1014907    1.0415886    1           14458.102 
  4604.99277 1.088703     1.0456418    1           14811.135 
  4610.51871 1.0910378    1.0501546    1           14740.533 
  4616.05129 1.0867545    1.0549526    1           14857.214 
  4621.59051 1.0902555    1.059798     1           14753.026 
  4627.13638 1.0906201    1.0643946    1           14737.726 
  4632.68890 1.0796713    1.0684068    1           15045.373 
  4638.24808 1.0778625    1.0714934    1           15092.492 
  4643.81394 1.0749454    1.0733512    1           15172.086 
  4649.38647 1.0720391    1.0737584    1           15251.835 
  4654.96569 1.0734764    1.0726128    1           15203.965 
  4660.55161 1.0641976    1.0699591    1           15473.504 
  4666.14423 1.0618086    1.0659945    1           15539.558 
  4671.74356 1.0651651    1.0610464    1           15432.975 
  4677.34961 1.0410659    1.0555262    1           16169.029 
  4682.96238 1.0446001    1.0498763    1           16051.576 
  4688.58189 1.0430634    1.0445227    1           16094.195 
  4694.20815 1.0416743    1.0398419    1           16132.566 
  4699.84115 1.0248761    1.0361408    1           16669.408 
  4705.48092 1.0090155    1.0336485    1           17197.008 
  4711.12745 1.0074281    1.0325147    1           17246.482 
  4716.78076 1.0120422    1.0328122    1           17083.988 
  4722.44086 1.016044     1.0345394    1           16944.059 
  4728.10774 1.001948     1.0376238    1           17421.762 
  4733.78143 1.0067179    1.0419222    1           17252     
  4739.46192 1.0200104    1.0472224    1           16797.681 
  4745.14923 1.0210259    1.0532452    1           16759.392 
  4750.84336 1.0330541    1.0596532    1           16361.712 
  4756.54433 1.0529281    1.0660685    1           15732.789 
  4762.25214 1.0681185    1.0721008    1           15271.291 
  4767.96680 1.0808199    1.077382     1           14897.598 
  4773.68832 1.1012439    1.0816024    1           14322.642 
  4779.41670 1.128853     1.0845492    1           13590.045 
  4785.15195 1.1436748    1.0861406    1           13214.292 
  4790.89409 1.1438312    1.0864466    1           13206.645 
  4796.64312 1.1581811    1.0856773    1           12855.177 
  4802.39905 1.158883     1.0841408    1           12834.719 
  4808.16188 1.1744737    1.082183     1           12466.945 
  4813.93163 1.1616772    1.0801318    1           12760.943 
  4819.70830 1.15975      1.0782551    1           12802.715 
  4825.49191 1.1630911    1.0767417    1           12719.966 
  4831.28246 1.1558324    1.0757014    1           12888.207 
  4837.07995 1.1599386    1.0751837    1           12786.571 
  4842.88440 1.1620553    1.0752047    1           12732.647 
  4848.69582 1.1369223    1.075774     1           13338.142 
  4854.51421 1.1219559    1.0769117    1           13714.182 
  4860.33958 1.1181076    1.0786509    1           13809.788 
  4866.17194 1.1005565    1.0810225    1           14272.712 
  4872.01130 1.0876472    1.0840304    1           14624.454 
  4877.85767 1.0670162    1.0876252    1           15212.412 
  4883.71105 1.073773     1.0916829    1           15010.253 
  4889.57146 1.0610129    1.0959943    1           15380.591 
  4895.43890 1.0482955    1.1002699    1           15761.16  
  4901.31338 1.0557214    1.1041639    1           15529.563 
  4907.19491 1.0432386    1.1073174    1           15907.497 
  4913.08350 1.0499859    1.1094061    1           15693.933 
  4918.97916 1.0527629    1.1101752    1           15604.075 
  4924.88189 1.0474902    1.1094533    1           15760.334 
  4930.79170 1.0468607    1.1071533    1           15774.586 
  4936.70860 1.0535846    1.1032746    1           15563.861 
  4942.63261 1.0585521    1.0979158    1           15409.11  
  4948.56372 1.0535311    1.0912909    1           15555.422 
  4954.50195 1.0618147    1.0837344    1           15302.247 
  4960.44731 1.0473931    1.075683     1           15733.99  
  4966.39980 1.0455847    1.0676377    1           15786.779 
  4972.35943 1.0344435    1.0601169    1           16134.389 
  4978.32622 1.0260071    1.0536116    1           16406.269 
  4984.30016 1.0132412    1.0485468    1           16831.155 
  4990.28128 1.016292     1.04525      1           16737.828 
  4996.26957 1.0094983    1.0439268    1           16977.818 
  5002.26505 1.0044581    1.0446418    1           17165.713 
  5008.26772 1.0033184    1.0473074    1           17224.727 
  5014.27759 1.0061346    1.0516815    1           17150.75  
  5020.29468 1.0076448    1.0573759    1           17123.719 
  5026.31899 1.010206     1.0638791    1           17062.39  
  5032.35052 1.0129838    1.0705923    1           16994.84  
  5038.38930 1.0314932    1.0768796    1           16409.667 
  5044.43532 1.0271432    1.082128     1           16577.345 
  5050.48859 1.0318029    1.0858176    1           16451.906 
  5056.54913 1.0480887    1.0875963    1           15959.977 
  5062.61694 1.0536898    1.087348     1           15811.447 
  5068.69204 1.0449199    1.0852318    1           16109.731 
  5074.77442 1.0457735    1.0816702    1           16107.862 
  5080.86410 1.0537009    1.0772886    1           15884.953 
  5086.96109 1.0488039    1.0728278    1           16061.863 
  5093.06540 1.0339301    1.0690508    1           16561.93  
  5099.17703 1.0205939    1.0666566    1           17028.96  
  5105.29599 1.0301446    1.0662085    1           16735.219 
  5111.42230 1.0239462    1.0680784    1           16965.768 
  5117.55596 1.0304376    1.0724087    1           16773.681 
  5123.69698 1.0409995    1.0790947    1           16452.133 
  5129.84537 1.0486447    1.0877872    1           16230.239 
  5136.00114 1.0639378    1.0979159    1           15775.778 
  5142.16429 1.0788722    1.1087348    1           15347.642 
  5148.33484 1.1028011    1.119386     1           14679.927 
  5154.51279 1.1242141    1.1289799    1           14114.906 
  5160.69816 1.1587065    1.1366889    1           13250.797 
  5166.89095 1.1751458    1.1418445    1           12870.596 
  5173.09117 1.1907874    1.1440255    1           12522.085 
  5179.29883 1.2054343    1.1431139    1           12207.191 
  5185.51394 1.2017532    1.1393107    1           12303.093 
  5191.73651 1.1889274    1.133108     1           12607.973 
  5197.96655 1.191653     1.1252204    1           12559.072 
  5204.20406 1.1713954    1.1164821    1           13048.048 
  5210.44906 1.1556267    1.1077319    1           13447.867 
  5216.70155 1.1316936    1.0997089    1           14076.139 
  5222.96154 1.1239791    1.092976     1           14295.67  
  5229.22905 1.1094487    1.0878798    1           14707.546 
  5235.50407 1.0931068    1.0845459    1           15186.196 
  5241.78663 1.0724032    1.0829066    1           15816.278 
  5248.07672 1.0870367    1.0827513    1           15390.323 
  5254.37437 1.0833646    1.0837895    1           15511.859 
  5260.67957 1.0853102    1.0857173    1           15466.246 
  5266.99234 1.1051991    1.0882791    1           14901.199 
  5273.31268 1.1098104    1.0913177    1           14782.087 
  5279.64060 1.1159635    1.0947995    1           14621.055 
  5285.97612 1.1143143    1.098806     1           14676.502 
  5292.31925 1.1067836    1.1034871    1           14896.96  
  5298.66998 1.1031644    1.1089893    1           15008.838 
  5305.02833 1.1181447    1.115379     1           14597.025 
  5311.39432 1.1092103    1.1225817    1           14854.005 
  5317.76794 1.115454     1.1303496    1           14686.893 
  5324.14922 1.1083522    1.1382626    1           14892.955 
  5330.53814 1.1037368    1.1457602    1           15030.854 
  5336.93474 1.1009386    1.1521919    1           15117.437 
  5343.33901 1.0942545    1.1568828    1           15317.348 
  5349.75097 1.0921319    1.1592117    1           15385.128 
  5356.17062 1.07697      1.1587037    1           15844.618 
  5362.59798 1.0755238    1.1551255    1           15893.579 
  5369.03304 1.0716216    1.148549     1           16018.003 
  5375.47583 1.0793004    1.1393502    1           15786.418 
  5381.92636 1.0564785    1.1281414    1           16502.587 
  5388.38462 1.0591057    1.115666     1           16421.487 
  5394.85063 1.047437     1.1026938    1           16801.734 
  5401.32440 1.0473534    1.0899374    1           16806.579 
  5407.80594 1.0617416    1.0780013    1           16343.784 
  5414.29526 1.0588731    1.0673619    1           16436.227 
  5420.79236 1.0613068    1.0583745    1           16359.423 
  5427.29726 1.0534777    1.0512959    1           16610.674 
  5433.80997 1.0469411    1.046312     1           16823.753 
  5440.33049 1.0340117    1.0435598    1           17255.118 
  5446.85883 1.0394523    1.04314      1           17070.628 
  5453.39501 1.0467453    1.0451156    1           16827.097 
  5459.93904 1.0145429    1.0494956    1           17927.437 
  5466.49091 1.0295859    1.0562087    1           17399.313 
  5473.05065 1.0322985    1.0650718    1           17303.835 
  5479.61826 1.0219201    1.0757633    1           17658.757 
  5486.19375 1.041858     1.0878111    1           16975.411 
  5492.77714 1.0678023    1.1005994    1           16135.494 
  5499.36842 1.0607067    1.1134006    1           16354.893 
  5505.96761 1.0783284    1.1254294    1           15802.853 
  5512.57472 1.1057953    1.1359195    1           14989.86  
  5519.18976 1.1131782    1.1442183    1           14776.88  
  5525.81273 1.1355682    1.1498884    1           14162.158 
  5532.44366 1.1454884    1.1527865    1           13897.22  
  5539.08254 1.1586943    1.1530884    1           13555.334 
  5545.72939 1.1514399    1.1512501    1           13733.831 
  5552.38421 1.1536374    1.1479224    1           13672.412 
  5559.04702 1.1419803    1.1438432    1           13966.673 
  5565.71782 1.1463075    1.1397271    1           13848.41  
  5572.39663 1.1335311    1.136166     1           14176.803 
  5579.08346 1.1311505    1.1335558    1           14233.699 
  5585.77831 1.1163183    1.1320584    1           14630.036 
  5592.48119 1.1136288    1.1316041    1           14697.488 
  5599.19211 1.106252     1.1319279    1           14897.052 
  5605.91109 1.1196711    1.1326337    1           14515.889 
  5612.63813 1.1110281    1.1332777    1           14747.387 
  5619.37325 1.1135572    1.1334565    1           14669.073 
  5626.11644 1.1122913    1.1328742    1           14696.271 
  5632.86773 1.1023359    1.1313689    1           14968.376 
  5639.62712 1.1075667    1.1288959    1           14811.962 
  5646.39462 1.0914579    1.1254864    1           15264.962 
  5653.17024 1.0966794    1.1212028    1           15104.691 
  5659.95399 1.090183     1.1161071    1           15284.432 
  5666.74589 1.0717515    1.1102507    1           15826.397 
  5673.54593 1.0696159    1.1036877    1           15882.336 
  5680.35413 1.0572083    1.0965044    1           16259.267 
  5687.17050 1.0524172    1.0888457    1           16401.682 
  5693.99505 1.0382162    1.0809184    1           16853.398 
  5700.82780 1.0294364    1.0729715    1           17136.479 
  5707.66874 1.0351403    1.0652614    1           16934.633 
  5714.51789 1.0275865    1.0580183    1           17177.814 
  5721.37525 1.0141048    1.0514192    1           17631.541 
  5728.24085 1.0273771    1.0455716    1           17163.507 
  5735.11469 1.0058856    1.0405096    1           17900.028 
  5741.99677 1.0181039    1.0362015    1           17459.415 
  5748.88711 1.012204     1.032568     1           17654.193 
  5755.78573 1.0146812    1.0295059    1           17556.947 
  5762.69261 1.024743     1.0269131    1           17200.867 
  5769.60779 1.0163129    1.0247074    1           17481.986 
  5776.53127 1.0084316    1.0228411    1           17751.388 
  5783.46305 1.016491     1.021309     1           17464.893 
  5790.40315 1.0106846    1.0201522    1           17665.805 
  5797.35158 1.0130572    1.0194554    1           17583.61  
  5804.30835 1.004264     1.0193389    1           17898.01  
  5811.27347 1.0132392    1.0199455    1           17586.921 
  5818.24694 1.0074153    1.0214233    1           17800.147 
  5825.22879 0.999129     1.0239066    1           18107.164 
  5832.21901 1.0128305    1.027494     1           17629.906 
  5839.21761 1.0196811    1.0322253    1           17403.39  
  5846.22462 1.0212982    1.0380603    1           17359.747 
  5853.24004 1.0328401    1.0448613    1           16980.697 
  5860.26387 1.0553643    1.0523837    1           16259.873 
  5867.29613 1.0777969    1.0602797    1           15579.917 
  5874.33683 1.094569     1.0681145    1           15097.496 
  5881.38598 1.1263856    1.075396     1           14223.933 
  5888.44359 1.1401922    1.0816159    1           13870.175 
  5895.50967 1.1605537    1.0863001    1           13364.018 
  5902.58423 1.1720041    1.0890694    1           13093.535 
  5909.66727 1.1864984    1.0897007    1           12758.609 
  5916.75882 1.1976429    1.0881754    1           12510.341 
  5923.85887 1.1886444    1.0846928    1           12725.808 
  5930.96745 1.1759594    1.0796409    1           13033.701 
  5938.08456 1.1564693    1.0735376    1           13520.078 
  5945.21020 1.1465409    1.0669613    1           13780.816 
  5952.34440 1.1239974    1.0604857    1           14384.407 
  5959.48716 1.1020764    1.0546249    1           15003.328 
  5966.63849 1.088411     1.0497927    1           15409.443 
  5973.79840 1.0692076    1.0462753    1           15999.3   
  5980.96690 1.0625511    1.0442205    1           16216.533 
  5988.14400 1.052144     1.0436407    1           16557.766 
  5995.32972 1.0489655    1.0444271    1           16670.335 
  6002.52406 1.0441363    1.046374     1           16837.955 
  6009.72704 1.0326665    1.0492079    1           17230.863 
  6016.93865 1.0475396    1.0526204    1           16744.577 
  6024.15892 1.0444785    1.0563039    1           16854.068 
  6031.38786 1.0423924    1.0599898    1           16931.876 
  6038.62547 1.0390615    1.0634833    1           17051.522 
  6045.87176 1.0438491    1.0666881    1           16900.73  
  6053.12675 1.0281968    1.0696118    1           17437.215 
  6060.39045 1.0295943    1.0723513    1           17397.58  
  6067.66286 1.0288284    1.0750669    1           17432.073 
  6074.94400 1.024546     1.0779524    1           17588.176 
  6082.23388 1.0302643    1.081203     1           17398.652 
  6089.53250 1.0275796    1.0849801    1           17498.749 
  6096.83988 1.0306793    1.0893792    1           17399.649 
  6104.15603 1.0397821    1.0944087    1           17098.293 
  6111.48096 1.0383744    1.0999866    1           17152.714 
  6118.81468 1.0461542    1.1059558    1           16900.136 
  6126.15721 1.056035     1.1121142    1           16584.131 
  6133.50854 1.0574948    1.1182549    1           16543.584 
  6140.86869 1.0690929    1.1242115    1           16181.883 
  6148.23768 1.0661184    1.1298964    1           16281.432 
  6155.61550 1.0665484    1.1353138    1           16273.913 
  6163.00219 1.0713621    1.1405314    1           16128.995 
  6170.39773 1.069879     1.1456173    1           16181.074 
  6177.80215 1.0925133    1.1505651    1           15497.553 
  6185.21546 1.0797703    1.1552354    1           15886.476 
  6192.63766 1.0822952    1.1593282    1           15814.951 
  6200.06876 1.0906755    1.162396     1           15568.1   
  6207.50879 1.0898838    1.1638937    1           15596.904 
  6214.95774 1.0956655    1.1632644    1           15430.54  
  6222.41563 1.0993487    1.1600525    1           15327.508 
  6229.88248 1.0915977    1.1540188    1           15561.038 
  6237.35828 1.0881375    1.1452146    1           15669.469 
  6244.84305 1.0826783    1.1339864    1           15839.469 
  6252.33680 1.0722069    1.1209134    1           16167.243 
  6259.83955 1.0530411    1.1067095    1           16784.875 
  6267.35130 1.0494869    1.092122     1           16906.917 
  6274.87206 1.0366557    1.0778434    1           17342.541 
  6282.40185 1.0411944    1.0644477    1           17194.095 
  6289.94067 1.0399351    1.0523534    1           17241.95  
  6297.48854 1.026653     1.0418125    1           17704.028 
  6305.04547 1.0285201    1.0329214    1           17644.478 
  6312.61147 1.0239596    1.0256489    1           17810.067 
  6320.18654 1.0188925    1.0198712    1           17996.509 
  6327.77071 1.025523     1.0154098    1           17770.402 
  6335.36397 1.0179574    1.0120645    1           18049.609 
  6342.96635 1.0104029    1.0096398    1           18337.308 
  6350.57785 1.0119657    1.0079635    1           18299.304 
  6358.19849 1.0187202    1.0068979    1           18078.77  
  6365.82827 1.008044     1.0063447    1           18494.951 
  6373.46720 0.9985408    1.0062463    1           18883.131 
  6381.11530 1.0075327    1.0065843    1           18584.444 
  6388.77258 1.0047187    1.0073766    1           18730.542 
  6396.43905 1.0022069    1.0086734    1           18869.709 
  6404.11472 1.0168451    1.0105535    1           18373.814 
  6411.79960 1.0102472    1.0131184    1           18664.933 
  6419.49370 1.0218224    1.0164863    1           18289.758 
  6427.19703 1.020217     1.0207829    1           18397.623 
  6434.90961 1.0329345    1.02613      1           17990.177 
  6442.63144 1.0309399    1.0326298    1           18110.147 
  6450.36254 1.0412723    1.0403453    1           17794.406 
  6458.10291 1.0516462    1.0492781    1           17484.414 
  6465.85257 1.0728134    1.0593442    1           16826.237 
  6473.61154 1.0923266    1.0703544    1           16250.696 
  6481.37981 1.106834     1.0820029    1           15849.862 
  6489.15741 1.124853     1.0938697    1           15359.61  
  6496.94434 1.1517632    1.1054357    1           14644.002 
  6504.74061 1.1686527    1.1161096    1           14230.227 
  6512.54624 1.20212      1.1252664    1           13419.56  
  6520.36123 1.2135449    1.1322984    1           13178.462 
  6528.18560 1.2185722    1.1366801    1           13092.602 
  6536.01937 1.2329059    1.138045     1           12791.853 
  6543.86253 1.2303895    1.1362604    1           12881.463 
  6551.71510 1.2149564    1.1314705    1           13276.387 
  6559.57710 1.211002     1.1240845    1           13403.817 
  6567.44853 1.1926082    1.1147108    1           13892.021 
  6575.32941 1.1709757    1.1040625    1           14487.721 
  6583.21974 1.1551473    1.0928622    1           14952.331 
  6591.11955 1.1225767    1.0817636    1           15927.41  
  6599.02883 1.1172767    1.0712963    1           16123.247 
  6606.94760 1.0982383    1.061838     1           16752.978 
  6614.87588 1.0919545    1.053611     1           16991.453 
  6622.81367 1.0861401    1.0467004    1           17217.685 
  6630.76098 1.0792433    1.0410882    1           17483.056 
  6638.71783 1.0767879    1.0366962    1           17601.075 
  6646.68423 1.0658976    1.0334276    1           18010.391 
  6654.66019 1.0493033    1.0312022    1           18636.51  
  6662.64572 1.0448802    1.0299811    1           18833.253 
  6670.64084 1.0363123    1.0297811    1           19186.956 
  6678.64554 1.038556     1.0306806    1           19136.188 
  6686.65986 1.0369318    1.032818     1           19230.101 
  6694.68379 1.0242762    1.0363822    1           19748.343 
  6702.71735 1.0303344    1.0415967    1           19544.947 
  6710.76054 1.0458058    1.0486947    1           18989.674 
  6718.81339 1.0552456    1.057886     1           18671.083 
  6726.87591 1.0652106    1.0693172    1           18339.753 
  6734.94810 1.0801247    1.0830259    1           17844.163 
  6743.02997 1.1035921    1.0988944    1           17083.879 
  6751.12155 1.1302773    1.1166082    1           16264.686 
  6759.22283 1.1610348    1.13563      1           15377.346 
  6767.33383 1.1906096    1.1551958    1           14581.047 
  6775.45457 1.2295441    1.1743435    1           13604.82  
  6783.58505 1.2535276    1.1919739    1           13049.435 
  6791.72529 1.2903721    1.2069451    1           12243.414 
  6799.87530 1.303763     1.2181969    1           11973.417 
  6808.03509 1.3042929    1.2248956    1           11973.564 
  6816.20467 1.2940595    1.2265709    1           12199.03  
  6824.38405 1.2866387    1.2232107    1           12368.212 
  6832.57325 1.2775104    1.2152848    1           12577.288 
  6840.77227 1.2519816    1.2036954    1           13166.397 
  6848.98113 1.2274065    1.1896764    1           13766.158 
  6857.19985 1.2028245    1.1746707    1           14399.942 
  6865.42842 1.1729548    1.1602137    1           15217.089 
  6873.66687 1.152417     1.1478296    1           15814.996 
  6881.91521 1.130201     1.1389425    1           16493.644 
  6890.17345 1.1322336    1.1347948    1           16438.65  
  6898.44159 1.11244      1.1363715    1           17070.979 
  6906.71966 1.1083906    1.1443271    1           17209.341 
  6915.00765 1.1163577    1.158915     1           16957.698 
  6923.30560 1.1265805    1.179925     1           16639.292 
  6931.61350 1.1580685    1.2066371    1           15693.721 
  6939.93137 1.1775154    1.2378064    1           15144.475 
  6948.25923 1.2095804    1.271695     1           14287.789 
  6956.59707 1.2496719    1.306156     1           13299.414 
  6964.94493 1.2871406    1.3387726    1           12452.08  
  6973.30280 1.3290539    1.3670492    1           11582.693 
  6981.67069 1.3482439    1.3886462    1           11210.729 
  6990.04863 1.3852216    1.4016522    1           10534.283 
  6998.43663 1.377344     1.4048618    1           10674.733 
  7006.83469 1.3809686    1.3979809    1           10610.418 
  7015.24282 1.3616999    1.3816736    1           10959.99  
  7023.66105 1.3465702    1.3574207    1           11244.519 
  7032.08938 1.3104031    1.3272512    1           11963.358 
  7040.52782 1.2733606    1.2934291    1           12760.48  
  7048.97639 1.2357031    1.2581688    1           13640.4   
  7057.43509 1.2119623    1.2234113    1           14234.007 
  7065.90395 1.1735368    1.1906778    1           15265.818 
  7074.38297 1.1368239    1.1610028    1           16340.549 
  7082.87216 1.1264692    1.1349378    1           16659.29  
  7091.37154 1.1107309    1.1126148    1           17159.696 
  7099.88112 1.07887      1.0938477    1           18233.916 
  7108.40092 1.0626876    1.0782497    1           18810.443 
  7116.93093 1.0501224    1.0653449    1           19273.209 
  7125.47118 1.0449528    1.054655     1           19465.997 
  7134.02168 1.0423201    1.045753     1           19563.602 
  7142.58244 1.0304607    1.038289     1           20021.708 
  7151.15347 1.024219     1.0319935    1           20266.681 
  7159.73479 1.0236436    1.026668     1           20286.536 
  7168.32641 1.0187862    1.0221691    1           20479.308 
  7176.92833 1.017163     1.0183913    1           20542.217 
  7185.54058 1.025001     1.0152518    1           20223.204 
  7194.16316 1.0167557    1.0126802    1           20553.926 
  7202.79609 1.0004986    1.0106116    1           21229.173 
  7211.43938 1.005974     1.0089847    1           20998.19  
  7220.09304 1.0161529    1.0077415    1           20578.487 
  7228.75708 1.0078495    1.0068297    1           20923.922 
  7237.43153 1.015398     1.0062037    1           20616.435 
  7246.11638 1.0290501    1.0058267    1           20072.737 
  7254.81165 1.0125835    1.0056704    1           20745.487 
  7263.51736 1.0155216    1.0057148    1           20633.835 
  7272.23351 1.0136288    1.0059464    1           20722.428 
  7280.96012 1.0091232    1.0063558    1           20922.086 
  7289.69721 1.0083125    1.0069361    1           20971.733 
  7298.44477 1.0181826    1.0076815    1           20583.405 
  7307.20284 1.0160974    1.0085865    1           20692.324 
  7315.97142 1.0117265    1.0096491    1           20901.918 
  7324.75051 1.0088889    1.0108743    1           21055.348 
  7333.54015 1.0067571    1.0122823    1           21185.968 
  7342.34033 1.0111944    1.0139177    1           21045.391 
  7351.15107 1.0076119    1.0158612    1           21246.7   
  7359.97238 1.0015327    1.0182415    1           21560.909 
  7368.80428 1.0036234    1.0212453    1           21528.257 
  7377.64678 1.0103577    1.0251233    1           21299.307 
  7386.49988 1.0119809    1.0301865    1           21289.709 
  7395.36361 1.0199108    1.0367898    1           21015.973 
  7404.23798 1.019489     1.0453014    1           21092.655 
  7413.12300 1.0284067    1.0560602    1           20782.309 
  7422.01868 1.0430329    1.0693242    1           20250.018 
  7430.92503 1.0463915    1.0852163    1           20173.646 
  7439.84207 1.0776154    1.1036741    1           19040.587 
  7448.76981 1.1012127    1.1244119    1           18249.868 
  7457.70827 1.1315984    1.1469007    1           17278.748 
  7466.65745 1.1593048    1.1703728    1           16453.89  
  7475.61737 1.1922025    1.1938513    1           15530.678 
  7484.58804 1.2217411    1.2162074    1           14761.342 
  7493.56948 1.2729844    1.2362465    1           13511.952 
  7502.56169 1.295757     1.2528233    1           13019.189 
  7511.56470 1.3249875    1.2649758    1           12410.689 
  7520.57850 1.3476542    1.2720432    1           11970.753 
  7529.60313 1.3472549    1.2737293    1           12010.127 
  7538.63858 1.3545673    1.2701002    1           11892.679 
  7547.68488 1.344838     1.2615395    1           12121.763 
  7556.74203 1.3469507    1.2486954    1           12108.951 
  7565.81005 1.3114337    1.2324328    1           12901.182 
  7574.88895 1.287608     1.2137843    1           13479.645 
  7583.97875 1.2552901    1.1938845    1           14303.192 
  7593.07945 1.2189262    1.1738929    1           15300.51  
  7602.19108 1.1957279    1.1549175    1           15995.601 
  7611.31364 1.1625117    1.137955     1           17041.537 
  7620.44714 1.1421561    1.1238496    1           17740.257 
  7629.59161 1.1181413    1.1132671    1           18601.863 
  7638.74705 1.1008343    1.1066786    1           19266.799 
  7647.91347 1.0848632    1.1043463    1           19909.262 
  7657.09090 1.0737352    1.1063097    1           20385.796 
  7666.27934 1.0606756    1.1123716    1           20953.932 
  7675.47880 1.0741402    1.1220885    1           20459.547 
  7684.68930 1.0674217    1.1347722    1           20771.479 
  7693.91086 1.0814127    1.1495074    1           20261.356 
  7703.14348 1.102876     1.1651898    1           19487.214 
  7712.38718 1.1076092    1.1805874    1           19352.462 
  7721.64197 1.1197248    1.1944224    1           18952.039 
  7730.90787 1.1378431    1.2054756    1           18354.137 
  7740.18489 1.1413512    1.2127088    1           18269.866 
  7749.47304 1.1500434    1.2153899    1           18010.807 
  7758.77234 1.1387612    1.2131886    1           18428.618 
  7768.08279 1.1543665    1.2062106    1           17933.649 
  7777.40442 1.1448682    1.1949593    1           18286.616 
  7786.73723 1.1327083    1.1802425    1           18740.603 
  7796.08124 1.1337158    1.163053     1           18737.884 
  7805.43647 1.1141186    1.1444478    1           19475.658 
  7814.80292 1.1066685    1.1254404    1           19785.661 
  7824.18061 1.0853709    1.1069161    1           20640.201 
  7833.56956 1.0769332    1.0895767    1           21011.167 
  7842.96977 1.0726967    1.0739157    1           21216.452 
  7852.38126 1.0577456    1.0602198    1           21873.06  
  7861.80404 1.050142     1.0485921    1           22232.182 
  7871.23813 1.0460546    1.0389878    1           22442.549 
  7880.68355 1.0522207    1.031256     1           22204.846 
  7890.14029 1.0561789    1.0251798    1           22064.077 
  7899.60839 1.0663002    1.0205126    1           21663.152 
  7909.08785 1.0586228    1.0170057    1           22016.061 
  7918.57868 1.0666343    1.0144298    1           21703.104 
  7928.08090 1.066744     1.0125884    1           21724.13  
  7937.59452 1.0648423    1.0113272    1           21829.115 
  7947.11956 1.0669025    1.0105396    1           21765.992 
  7956.65603 1.064444     1.0101721    1           21892.871 
  7966.20395 1.0591096    1.0102288    1           22142.959 
  7975.76332 1.0533435    1.0107782    1           22414.363 
  7985.33416 1.0384211    1.0119618    1           23099.338 
  7994.91648 1.0369526    1.0140056    1           23186.299 
  8004.51031 1.0335542    1.0172319    1           23361.094 
  8014.11565 1.0378734    1.0220695    1           23181.812 
  8023.73251 1.0317938    1.0290565    1           23477.994 
  8033.36092 1.0246824    1.0388324    1           23826.278 
  8043.00088 1.0436854    1.0521107    1           22967.112 
  8052.65240 1.0631151    1.0696291    1           22127.297 
  8062.31551 1.0731612    1.092074     1           21713.644 
  8071.99021 1.0999667    1.1199806    1           20636.522 
  8081.67653 1.1287801    1.1536175    1           19550.906 
  8091.37446 1.1711792    1.1928675    1           18075.785 
  8101.08404 1.2389743    1.2371269    1           15991.1   
  8110.80526 1.3117842    1.2852403    1           14076.995 
  8120.53816 1.3995713    1.3354931    1           12135.904 
  8130.28273 1.5073101    1.3856702    1           10192.172 
  8140.03899 1.6015594    1.4331846    1           8805.666  
  8149.80696 1.7045336    1.4752692    1           7553.615  
  8159.58665 1.7752109    1.5092267    1           6824.034  
  8169.37808 1.8364256    1.5327293    1           6263.562  
  8179.18126 1.8681665    1.5441418    1           5996.222  
  8188.99620 1.8551973    1.5427881    1           6103.943  
  8198.82292 1.8281909    1.529067     1           6335.953  
  8208.66143 1.7617308    1.504365     1           6956.986  
  8218.51175 1.6923411    1.4708059    1           7690.915  
  8228.37389 1.6042647    1.4309287    1           8771.46   
  8238.24786 1.5231459    1.3873708    1           9943.226  
  8248.13368 1.4448828    1.3426058    1           11268.473 
  8258.03137 1.3643471    1.2987559    1           12874.648 
  8267.94093 1.3006038    1.2574885    1           14354.664 
  8277.86238 1.252315     1.2199904    1           15619.534 
  8287.79574 1.1998021    1.1870022    1           17158.593 
  8297.74101 1.1639718    1.1588892    1           18316.767 
  8307.69823 1.1291989    1.1357213    1           19535.459 
  8317.66739 1.0968275    1.11735      1           20761.709 
  8327.64851 1.0928674    1.103471     1           20910.178 
  8337.64161 1.0783785    1.0936711    1           21489.554 
  8347.64670 1.068675     1.0874583    1           21885     
  8357.66380 1.061708     1.0842799    1           22171.021 
  8367.69292 1.0577866    1.0835346    1           22328.566 
  8377.73408 1.0571365    1.084584     1           22344.321 
  8387.78728 1.0549427    1.086769     1           22426.913 
  8397.85255 1.0715697    1.0894326    1           21702.309 
  8407.92989 1.0677583    1.0919512    1           21849.26  
  8418.01933 1.0700741    1.0937729    1           21737.763 
  8428.12087 1.0750353    1.0944624    1           21516.469 
  8438.23454 1.0717095    1.0937399    1           21640.468 
  8448.36034 1.0761629    1.0915032    1           21440.623 
  8458.49830 1.0800642    1.0878194    1           21265.287 
  8468.64842 1.074431     1.08289      1           21481.926 
  8478.81072 1.0843351    1.0770027    1           21061.132 
  8488.98521 1.0873895    1.0704815    1           20922.669 
  8499.17192 1.0728956    1.0636445    1           21498.069 
  8509.37084 1.0757185    1.0567727    1           21365.154 
  8519.58201 1.0826217    1.0500928    1           21067.088 
  8529.80543 1.0796379    1.0437715    1           21171.911 
  8540.04112 1.0604698    1.0379191    1           21953.886 
  8550.28909 1.0619014    1.0325988    1           21875.776 
  8560.54935 1.0511909    1.0278366    1           22318.762 
  8570.82193 1.0493748    1.0236309    1           22380.218 
  8581.10684 1.0514562    1.0199613    1           22271.738 
  8591.40409 1.0320333    1.0167953    1           23117.308 
  8601.71369 1.0266469    1.0140939    1           23345.414 
  8612.03567 1.0279535    1.0118149    1           23266.616 
  8622.37003 1.0253213    1.009915     1           23369.076 
  8632.71680 1.0145983    1.0083509    1           23851.69  
  8643.07598 1.0109157    1.0070807    1           24008.058 
  8653.44759 1.0177168    1.006064     1           23667.876 
  8663.83164 1.0116938    1.0052631    1           23935.379 
  8674.22816 1.0117369    1.0046438    1           23917.257 
  8684.63716 1.0084205    1.0041765    1           24060.964 
  8695.05864 1.0130992    1.0038367    1           23825.024 
  8705.49263 1.0101161    1.003606     1           23955.426 
  8715.93914 1.0116995    1.0034727    1           23870.371 
  8726.39819 1.0124886    1.003432     1           23824.861 
  8736.86978 1.0134956    1.0034869    1           23770.735 
  8747.35395 1.0102262    1.0036483    1           23920.881 
  8757.85069 1.0109365    1.0039347    1           23883.846 
  8768.36003 1.0185417    1.0043723    1           23524.306 
  8778.88198 1.0215545    1.0049935    1           23384.509 
  8789.41656 1.016516     1.005835     1           23620.973 
  8799.96377 1.0162534    1.0069351    1           23636.601 
  8810.52365 1.0086291    1.0083299    1           24002.371 
  8821.09620 1.0172398    1.0100489    1           23600.843 
  8831.68143 1.0088473    1.0121108    1           24004.68  
  8842.27937 1.0123723    1.0145207    1           23844.424 
  8852.89002 1.0097833    1.0172686    1           23975.721 
  8863.51340 1.0130616    1.0203315    1           23828.401 
  8874.14954 1.0197084    1.0236784    1           23524.891 
  8884.79844 1.0177591    1.0272795    1           23624.908 
  8895.46011 1.0182138    1.0311164    1           23612.709 
  8906.13458 1.0222956    1.035195     1           23431.698 
  8916.82186 1.0227844    1.0395564    1           23418.214 
  8927.52196 1.0130858    1.0442861    1           23882.299 
  8938.23491 1.0277828    1.0495165    1           23206.349 
  8948.96071 1.0402435    1.0554193    1           22653.365 
  8959.69938 1.0372301    1.0621819    1           22796.732 
  8970.45093 1.05085      1.0699708    1           22205.752 
  8981.21539 1.0601111    1.078886     1           21817.645 
  8991.99276 1.0675961    1.0889171    1           21511.834 
  9002.78307 1.0889715    1.0999093    1           20652.731 
  9013.58633 1.100111     1.1115446    1           20225.917 
  9024.40255 1.1023095    1.1233444    1           20149.387 
  9035.23175 1.1198166    1.1346942    1           19499.553 
  9046.07394 1.1358697    1.1448877    1           18927.329 
  9056.92915 1.1422091    1.1531915    1           18711.66  
  9067.79738 1.1475142    1.1589254    1           18534.766 
  9078.67865 1.1433985    1.1615533    1           18684.907 
  9089.57298 1.1429706    1.1607678    1           18707.221 
  9100.48038 1.1261201    1.1565439    1           19315.012 
  9111.40088 1.1175849    1.1491419    1           19636.092 
  9122.33447 1.1112735    1.1390606    1           19879.824 
  9133.28119 1.1032032    1.1269608    1           20194.731 
  9144.24104 1.0837229    1.1135788    1           20969.021 
  9155.21405 1.0668391    1.0996479    1           21671.448 
  9166.20022 1.0665943    1.0858336    1           21690.579 
  9177.19957 1.0419897    1.0726891    1           22765.167 
  9188.21213 1.0438774    1.0606298    1           22691.925 
  9199.23790 1.0356311    1.0499271    1           23074.584 
  9210.27690 1.0236163    1.0407187    1           23642.973 
  9221.32914 1.0271341    1.0330294    1           23497.124 
  9232.39465 1.0197808    1.0267988    1           23862.024 
  9243.47344 1.0103953    1.0219101    1           24334.108 
  9254.56552 1.0098109    1.0182164    1           24387.234 
  9265.67092 1.0108904    1.0155627    1           24360.405 
  9276.78964 1.0095809    1.0138016    1           24450.041 
  9287.92170 1.0021604    1.0128048    1           24841.067 
  9299.06712 1.0172651    1.0124694    1           24130.755 
  9310.22591 1.0200306    1.0127229    1           24024.136 
  9321.39810 1.0181421    1.0135276    1           24139.284 
  9332.58369 1.0151267    1.0148871    1           24309.024 
  9343.78270 1.0275994    1.0168557    1           23740.084 
  9354.99515 1.0276614    1.0195515    1           23760.586 
  9366.22106 1.040038     1.0231732    1           23211.421 
  9377.46044 1.0407715    1.0280188    1           23199.882 
  9388.71330 1.0531351    1.0345026    1           22666.687 
  9399.97967 1.055772     1.0431667    1           22570.671 
  9411.25956 1.0683085    1.0546822    1           22047.279 
  9422.55299 1.0891685    1.0698303    1           21197.322 
  9433.85996 1.1002442    1.0894594    1           20770.355 
  9445.18051 1.1249445    1.1144109    1           19836.59  
  9456.51464 1.1567169    1.1454165    1           18707.183 
  9467.86236 1.1784998    1.1829715    1           17983.071 
  9479.22371 1.2260051    1.2272004    1           16508.303 
  9490.59869 1.2596227    1.277729     1           15558.532 
  9501.98732 1.3274051    1.3335875    1           13834.849 
  9513.38962 1.397145     1.3931627    1           12305.075 
  9524.80560 1.4760184    1.454217     1           10822.795 
  9536.23528 1.5545991    1.5139823    1           9564.225  
  9547.67867 1.6389805    1.5693253    1           8412.502  
  9559.13580 1.7070515    1.6169804    1           7610.309  
  9570.60667 1.7589061    1.6538434    1           7064.546  
  9582.09131 1.7952925    1.6773153    1           6711.932  
  9593.58973 1.8159194    1.6856582    1           6522.937  
  9605.10195 1.7892106    1.6782673    1           6774.241  
  9616.62798 1.7496193    1.6557727    1           7168.642  
  9628.16785 1.6966214    1.6199231    1           7742.759  
  9639.72156 1.6193418    1.5733104    1           8688.269  
  9651.28914 1.5481053    1.5190168    1           9693.819  
  9662.87059 1.4729268    1.4602671    1           10920.658 
  9674.46595 1.4164902    1.4001275    1           11973.443 
  9686.07522 1.3568086    1.3412756    1           13229.935 
  9697.69842 1.2884055    1.2858496    1           14881.424 
  9709.33557 1.2410244    1.2353787    1           16179.399 
  9720.98668 1.2023139    1.1907863    1           17346.598 
  9732.65177 1.1714658    1.1524519    1           18352.734 
  9744.33086 1.1569329    1.1203088    1           18851.302 
  9756.02397 1.1361962    1.0939623    1           19592.39  
  9767.73111 1.1194798    1.072807     1           20215.682 
  9779.45230 1.107733     1.0561304    1           20667.374 
  9791.18755 1.0861819    1.043196     1           21531.377 
  9802.93688 1.0760305    1.0333033    1           21951.582 
  9814.70032 1.0754983    1.0258238    1           21969.425 
  9826.47786 1.0596564    1.0202196    1           22647.964 
  9838.26955 1.0526234    1.016047     1           22954.038 
  9850.07538 1.0375691    1.0129512    1           23633.423 
  9861.89538 1.0390936    1.0106562    1           23555.559 
  9873.72956 1.0382746    1.0089505    1           23585.678 
  9885.57794 1.0340526    1.0076767    1           23773.82  
  9897.44055 1.0364222    1.0067179    1           23654.533 
  9909.31738 1.0279916    1.0059887    1           24041.025 
  9921.20847 1.0324892    1.0054275    1           23819.076 
  9933.11383 1.0325782    1.0049895    1           23804.663 
  9945.03347 1.0391265    1.0046427    1           23489.737 
  9956.96742 1.0303013    1.004364     1           23889.816 
  9968.91569 1.0383246    1.004137     1           23504.44  
  9980.87830 1.0365306    1.0039496    1           23575.632 
  9992.85526 1.0357566    1.0037934    1           23599.377 
  10004.84659 1.03189      1.003662     1           23766.996 
  10016.85232 1.0401362    1.0035509    1           23372.235 
  10028.87245 1.0283551    1.0034571    1           23906.825 
  10040.90700 1.0360208    1.0033782    1           23535.284 
  10052.95599 1.0307704    1.0033129    1           23765.848 
  10065.01945 1.0159029    1.0032607    1           24460.413 
  10077.09738 1.0250643    1.0032221    1           24006.098 
  10089.18980 1.0208143    1.0031986    1           24193.838 
  10101.29674 1.0193863    1.0031934    1           24247.18  
  10113.41820 1.0125106    1.0032116    1           24564.728 
  10125.55421 1.0242866    1.0032615    1           23982.471 
  10137.70478 1.0241394    1.0033551    1           23973.813 
  10149.86993 1.0206845    1.0035094    1           24122.32  
  10162.04968 1.0229162    1.0037482    1           24000.013 
  10174.24404 1.0265055    1.0041027    1           23814.347 
  10186.45304 1.0235939    1.0046127    1           23935.494 
  10198.67669 1.0193556    1.0053274    1           24120.633 
  10210.91501 1.0313667    1.0063042    1           23538.812 
  10223.16801 1.0358783    1.007607     1           23314.637 
  10235.43572 1.0394329    1.0093023    1           23136.361 
  10247.71815 1.0288029    1.0114538    1           23608.716 
  10260.01531 1.0226636    1.014114     1           23879.982 
  10272.32724 1.0348712    1.0173159    1           23295.512 
  10284.65393 1.0253283    1.0210629    1           23721.085 
  10296.99542 1.0169772    1.02532      1           24099.491 
  10309.35172 1.0172742    1.0300071    1           24068.292 
  10321.72285 1.0269334    1.0349961    1           23595.983 
  10334.10882 1.0188282    1.0401126    1           23960.563 
  10346.50966 1.0087369    1.0451429    1           24429.285 
  10358.92537 1.0157701    1.0498471    1           24074.836 
  10371.35599 1.0148344    1.0539766    1           24106.279 
  10383.80152 1.0155671    1.0572961    1           24060.53  
  10396.26198 1.0074182    1.0596109    1           24445.861 
  10408.73740 1.0125293    1.0607934    1           24193.614 
  10421.22779 1.0147219    1.0608072    1           24086.225 
  10433.73316 1.0073317    1.0597176    1           24442.849 
  10446.25355 1.0051334    1.0576864    1           24551.44  
  10458.78895 1.0124638    1.0549538    1           24197.61  
  10471.33940 1.0070982    1.051812     1           24459.853 
  10483.90491 1.0154974    1.048576     1           24057.074 
  10496.48550 1.0151601    1.0455559    1           24075.669 
  10509.08119 1.0234337    1.0430321    1           23686.49  
  10521.69199 1.0128717    1.0412347    1           24189.88  
  10534.31792 1.0217944    1.040327     1           23767.419 
  10546.95900 1.0364108    1.0403957    1           23093.715 
  10559.61526 1.0473849    1.0414472    1           22603.629 
  10572.28670 1.0478455    1.0434095    1           22584.202 
  10584.97334 1.0547443    1.0461415    1           22282.884 
  10597.67521 1.0663535    1.0494481    1           21786.385 
  10610.39233 1.0718688    1.0531009    1           21555.076 
  10623.12470 1.0719292    1.0568631    1           21552.001 
  10635.87235 1.0837832    1.0605196    1           21064.702 
  10648.63530 1.0764329    1.0639094    1           21363.286 
  10661.41356 1.0832981    1.0669603    1           21081.285 
  10674.20716 1.0782301    1.0697215    1           21285.591 
  10687.01611 1.0779504    1.072387     1           21294.512 
  10699.84043 1.0778182    1.0753009    1           21296.967 
  10712.68014 1.0720073    1.078942     1           21533.511 
  10725.53525 1.0630758    1.0838889    1           21905.024 
  10738.40580 1.0694683    1.0907686    1           21631.271 
  10751.29178 1.071829     1.1001952    1           21528.155 
  10764.19323 1.0837118    1.1126994    1           21036.188 
  10777.11017 1.0876693    1.1286569    1           20871.791 
  10790.04260 1.1157099    1.1482177    1           19781.507 
  10802.99055 1.1245067    1.1712499    1           19450.197 
  10815.95404 1.1532822    1.1972978    1           18425.438 
  10828.93308 1.1834183    1.2255715    1           17423.527 
  10841.92770 1.2225919    1.2549654    1           16222.195 
  10854.93791 1.2627158    1.2841091    1           15097.313 
  10867.96374 1.3089399    1.3114519    1           13920.589 
  10881.00519 1.3290187    1.3353721    1           13442.394 
  10894.06230 1.3388075    1.3543151    1           13213.9   
  10907.13507 1.3551306    1.3669484    1           12846.866 
  10920.22353 1.3465157    1.372324     1           13030.436 
  10933.32770 1.323949     1.3700089    1           13536.754 
  10946.44759 1.3183704    1.3601454    1           13660.996 
  10959.58323 1.2910403    1.3434173    1           14316.699 
  10972.73463 1.2600866    1.3209431    1           15108.953 
  10985.90181 1.2264455    1.2941234    1           16034.339 
  10999.08479 1.1889898    1.2644843    1           17151.154 
  11012.28359 1.1589434    1.2335338    1           18116.664 
  11025.49822 1.1341291    1.202645     1           18964.293 
  11038.72872 1.1180649    1.1729727    1           19536.068 
  11051.97509 1.0997268    1.1454044    1           20216.973 
  11065.23736 1.0899708    1.1205443    1           20586.217 
  11078.51554 1.0798167    1.0987266    1           20979.997 
  11091.80966 1.0638578    1.0800505    1           21624.928 
  11105.11973 1.0612935    1.0644272    1           21720.91  
  11118.44577 1.0447407    1.0516338    1           22420.753 
  11131.78780 1.0436097    1.0413636    1           22458.09  
  11145.14584 1.0413976    1.0332711    1           22543.192 
  11158.51991 1.0264908    1.0270065    1           23201.246 
  11171.91003 1.0265052    1.0222415    1           23187.796 
  11185.31622 1.0271576    1.0186845    1           23145.39  
  11198.73850 1.0252411    1.0160899    1           23221.267 
  11212.17688 1.0113702    1.0142602    1           23858.153 
  11225.63139 1.0187749    1.013047     1           23502.637 
  11239.10204 1.011793     1.012348     1           23828.425 
  11252.58886 1.0114155    1.0121077    1           23851.075 
  11266.09186 1.0075902    1.0123157    1           24045.769 
  11279.61107 1.0062212    1.0130087    1           24130.584 
  11293.14650 1.0063573    1.0142738    1           24147.87  
  11306.69817 1.0063428    1.0162531    1           24175.424 
  11320.26610 0.9994004    1.0191482    1           24541.309 
  11333.85031 1.0059919    1.0232243    1           24248.77  
  11347.45083 1.0169996    1.0288103    1           23751.144 
  11361.06766 1.0016128    1.0362942    1           24517.864 
  11374.70084 1.0159388    1.04611      1           23854.145 
  11388.35038 1.0337347    1.0587148    1           23053.867 
  11402.01629 1.0322274    1.0745557    1           23145.097 
  11415.69860 1.0580951    1.0940253    1           22023.148 
  11429.39734 1.0724419    1.1174104    1           21437.622 
  11443.11251 1.1082136    1.1448377    1           20034.425 
  11456.84414 1.1376736    1.1762241    1           18965.65  
  11470.59224 1.178399     1.2112426    1           17597.444 
  11484.35685 1.2214803    1.2493085    1           16280.533 
  11498.13797 1.2784877    1.2896011    1           14719.019 
  11511.93563 1.3256582    1.3311163    1           13567.08  
  11525.74984 1.3868689    1.3727579    1           12234.254 
  11539.58064 1.4211824    1.4134548    1           11559.256 
  11553.42803 1.460505     1.4523024    1           10841.334 
  11567.29203 1.4970066    1.4887189    1           10223.734 
  11581.17268 1.5066385    1.5225987    1           10066.572 
  11595.06998 1.5238591    1.5544406    1           9793.506  
  11608.98395 1.5273255    1.5853966    1           9736.301  
  11622.91463 1.5337364    1.6172032    1           9633.848  
  11636.86201 1.5535489    1.6519822    1           9334.626  
  11650.82614 1.5912635    1.6919392    1           8800.745  
  11664.80702 1.6422198    1.7390149    1           8140.524  
  11678.80468 1.7218292    1.7945368    1           7232.539  
  11692.81914 1.8125183    1.8589245    1           6349.749  
  11706.85042 1.9410909    1.9314716    1           5322.502  
  11720.89853 2.081685     2.0102515    1           4430.832  
  11734.96350 2.2293127    2.0921508    1           3691.03   
  11749.04534 2.3894729    2.1730331    1           3059.226  
  11763.14409 2.5126193    2.2480299    1           2664.744  
  11777.25975 2.6046576    2.3119416    1           2410.819  
  11791.39236 2.6564084    2.3597318    1           2279.733  
  11805.54192 2.6845646    2.3870859    1           2210.15   
  11819.70846 2.6576782    2.3909639    1           2267.601  
  11833.89200 2.5926233    2.3700214    1           2422.084  
  11848.09256 2.4925076    2.3247812    1           2691.12   
  11862.31016 2.3632814    2.2575092    1           3101.428  
  11876.54482 2.2288079    2.17186      1           3619.969  
  11890.79657 2.0900198    2.0724023    1           4280.501  
  11905.06541 1.9382596    1.9641228    1           5195.155  
  11919.35138 1.7998766    1.8519739    1           6260.156  
  11933.65449 1.6799816    1.7405017    1           7418.11   
  11947.97477 1.5676807    1.633581     1           8762.601  
  11962.31222 1.4626203    1.534251     1           10313.694 
  11976.66689 1.3737604    1.4446629    1           11902.813 
  11991.03878 1.3051858    1.3661197    1           13337.34  
  12005.42791 1.2458372    1.2991839    1           14753.758 
  12019.83431 1.1876764    1.2438328    1           16330.722 
  12034.25800 1.145279     1.1996309    1           17600.038 
  12048.69900 1.1097919    1.1658965    1           18748.962 
  12063.15733 1.0864186    1.1418432    1           19533.862 
  12077.63301 1.0679559    1.1266869    1           20167.76  
  12092.12605 1.0559896    1.1197092    1           20565.462 
  12106.63649 1.0537437    1.1202813    1           20578.199 
  12121.16434 1.0561391    1.1278487    1           20404.469 
  12135.70963 1.0560904    1.1418885    1           20327.55  
  12150.27237 1.0828511    1.1618478    1           19226.934 
  12164.85258 1.111825     1.1870713    1           18120.874 
  12179.45029 1.1336483    1.2167448    1           17320.815 
  12194.06552 1.1842459    1.2498416    1           15706.793 
  12208.69829 1.228746     1.2851045    1           14430.417 
  12223.34861 1.2779222    1.3210542    1           13170.314 
  12238.01651 1.3201503    1.3560322    1           12187.526 
  12252.70202 1.3600133    1.3882747    1           11338.415 
  12267.40515 1.3870911    1.4160163    1           10787.947 
  12282.12592 1.4143996    1.4376198    1           10265.508 
  12296.86436 1.4170186    1.4517274    1           10177.059 
  12311.62048 1.4054921    1.4574123    1           10327.614 
  12326.39431 1.4126867    1.4542972    1           10160.785 
  12341.18587 1.3821969    1.4426018    1           10642.095 
  12355.99518 1.352949     1.4231018    1           11130.176 
  12370.82226 1.3164406    1.3970203    1           11794.378 
  12385.66713 1.2690762    1.3658767    1           12751.755 
  12400.52982 1.2553281    1.331331     1           13006.894 
  12415.41034 1.2170886    1.2950391    1           13864.675 
  12430.30872 1.1886702    1.2585325    1           14533.165 
  12445.22497 1.151736     1.2231289    1           15487.022 
  12460.15912 1.1268728    1.1898754    1           16151.159 
  12475.11120 1.1015463    1.1595252    1           16867.924 
  12490.08122 1.0787513    1.1325429    1           17541.066 
  12505.06920 1.0694434    1.1091341    1           17778.942 
  12520.07517 1.0482457    1.089291     1           18444.934 
  12535.09914 1.0408515    1.0728465    1           18633.758 
  12550.14114 1.0277081    1.0595306    1           19043.797 
  12565.20120 1.0102371    1.0490238    1           19639.091 
  12580.27932 1.0168313    1.0410042    1           19313.857 
  12595.37554 1.0059318    1.0351872    1           19670.687 
  12610.48987 1.0003111    1.0313585    1           19829.195 
  12625.62234 1.0013288    1.0294007    1           19728.01  
  12640.77297 1.0016529    1.0293158    1           19655.986 
  12655.94178 1.0017181    1.0312452    1           19595.064 
  12671.12880 1.0126292    1.035484     1           19116.736 
  12686.33403 1.0201147    1.0424958    1           18779.15  
  12701.55752 1.0247785    1.0529162    1           18551.436 
  12716.79927 1.0417898    1.0675484    1           17887.17  
  12732.05931 1.052204     1.0873434    1           17474.101 
  12747.33766 1.0805317    1.1133597    1           16491.39  
  12762.63435 1.0996817    1.1466988    1           15849.297 
  12777.94939 1.1326275    1.1884147    1           14846.389 
  12793.28281 1.185397     1.239399     1           13421.813 
  12808.63463 1.2434165    1.300245     1           12049.023 
  12824.00488 1.3146828    1.3711048    1           10600.311 
  12839.39356 1.3990779    1.4515531    1           9159.67   
  12854.80072 1.5117044    1.5404747    1           7606.226  
  12870.22636 1.6211336    1.6359983    1           6401.264  
  12885.67051 1.7601101    1.7354833    1           5202.213  
  12901.13319 1.8874736    1.8355903    1           4342.441  
  12916.61443 2.031136     1.9324099    1           3579.763  
  12932.11425 2.1307122    2.0216728    1           3146.272  
  12947.63267 2.2116691    2.099021     1           2840.274  
  12963.16971 2.2713075    2.1603388    1           2636.291  
  12978.72539 2.2993639    2.2021355    1           2541.904  
  12994.29974 2.2922861    2.2219299    1           2553.763  
  13009.89278 2.2647262    2.2185696    1           2628.199  
  13025.50453 2.2175489    2.1923808    1           2769.798  
  13041.13502 2.1246463    2.1451161    1           3090.885  
  13056.78426 2.0437846    2.079713     1           3409.531  
  13072.45228 1.9361365    1.9999456    1           3908.961  
  13088.13910 1.8422523    1.9100371    1           4422.845  
  13103.84474 1.7390938    1.8142976    1           5095.555  
  13119.56924 1.644396     1.7168084    1           5832.345  
  13135.31260 1.539035     1.6211806    1           6825.186  
  13151.07485 1.4542833    1.5303888    1           7780.213  
  13166.85602 1.3988165    1.4466852    1           8487.484  
  13182.65612 1.3286393    1.3715897    1           9515.725  
  13198.47519 1.2718526    1.3059383    1           10458.612 
  13214.31324 1.2296212    1.2499788    1           11226.414 
  13230.17029 1.1688539    1.2034905    1           12485.703 
  13246.04637 1.1343632    1.1659122    1           13256.697 
  13261.94150 1.1107127    1.1364622    1           13802.493 
  13277.85571 1.1132748    1.1142403    1           13677.33  
  13293.78901 1.0873956    1.0983059    1           14307.042 
  13309.74144 1.0746862    1.0877321    1           14597.911 
  13325.71300 1.0654721    1.0816361    1           14795.979 
  13341.70374 1.0491717    1.0791917    1           15206.181 
  13357.71366 1.04153      1.0796323    1           15367.808 
  13373.74279 1.0520556    1.082238     1           14988.806 
  13389.79116 1.0479296    1.0863398    1           15043.446 
  13405.85878 1.0499174    1.0913062    1           14918.904 
  13421.94569 1.0576108    1.0965453    1           14631.746 
  13438.05190 1.0448968    1.1015106    1           14932.365 
  13454.17744 1.0572128    1.1057126    1           14512.783 
  13470.32232 1.0522126    1.1087363    1           14589.169 
  13486.48659 1.0578821    1.1102639    1           14364.257 
  13502.67024 1.0503738    1.1100947    1           14510.323 
  13518.87332 1.0472836    1.1081586    1           14532.376 
  13535.09585 1.0414309    1.1045145    1           14633.467 
  13551.33783 1.0476493    1.0993344    1           14391.147 
  13567.59931 1.0490659    1.0928769    1           14286.471 
  13583.88031 1.0404151    1.0854556    1           14464.595 
  13600.18084 1.0334738    1.0774084    1           14596.759 
  13616.50093 1.0305235    1.0690696    1           14615.283 
  13632.84060 1.0229402    1.0607464    1           14768.511 
  13649.19989 1.0208089    1.0527026    1           14763.754 
  13665.57880 1.0231581    1.0451477    1           14628.854 
  13681.97737 1.0053395    1.0382323    1           15087.753 
  13698.39561 1.0178254    1.032049     1           14651.996 
  13714.83356 1.0203649    1.0266383    1           14514.137 
  13731.29123 1.0123738    1.0219964    1           14681.962 
  13747.76866 1.0017751    1.0180859    1           14931.217 
  13764.26585 1.0117074    1.0148454    1           14576.652 
  13780.78284 1.0078247    1.0121995    1           14628.599 
  13797.31965 1.0112429    1.010067     1           14469.515 
  13813.87631 1.0168428    1.0083672    1           14250.886 
  13830.45283 1.018207     1.0070242    1           14154.481 
  13847.04925 1.0235369    1.0059699    1           13948.925 
  13863.66558 1.012845     1.0051456    1           14189.846 
  13880.30185 1.0171417    1.0045014    1           14012.089 
  13896.95808 1.0148485    1.0039969    1           14018.728 
  13913.63430 1.0214665    1.0035999    1           13779.62  
  13930.33053 1.0136729    1.0032846    1           13937.149 
  13947.04680 1.0230347    1.0030315    1           13624.953 
  13963.78313 1.0269905    1.0028253    1           13463.501 
  13980.53954 1.0215471    1.0026548    1           13553.282 
  13997.31606 1.0196157    1.0025113    1           13549.24  
  14014.11271 1.0329616    1.0023886    1           13142.404 
  14030.92951 1.0220491    1.0022818    1           13372.969 
  14047.76650 1.0198051    1.0021874    1           13376.817 
  14064.62369 1.0311825    1.002103     1           13025.138 
  14081.50110 1.020024     1.0020264    1           13259.887 
  14098.39877 1.0286027    1.0019563    1           12982.409 
  14115.31672 1.0284403    1.0018916    1           12932.076 
  14132.25497 1.0422513    1.0018314    1           12532.712 
  14149.21355 1.0252598    1.0017751    1           12904.026 
  14166.19247 1.0365306    1.0017221    1           12567.178 
  14183.19177 1.0348466    1.0016722    1           12555.248 
  14200.21147 1.0198101    1.0016248    1           12878.274 
  14217.25159 1.0220227    1.0015799    1           12767.118 
  14234.31216 1.0350674    1.0015372    1           12389.395 
  14251.39320 1.0184009    1.0014964    1           12748.676 
  14268.49474 1.0274807    1.0014575    1           12467.649 
  14285.61680 1.0232094    1.0014203    1           12518.778 
  14302.75941 1.0286712    1.0013847    1           12330.586 
  14319.92259 1.0232501    1.0013505    1           12408.918 
  14337.10636 1.0329155    1.0013178    1           12121.23  
  14354.31076 1.0205391    1.0012863    1           12366.484 
  14371.53580 1.0198227    1.0012561    1           12329.475 
  14388.78151 1.0308539    1.001227     1           12010.366 
  14406.04791 1.0332938    1.001199     1           11899.815 
  14423.33504 1.0339964    1.001172     1           11830.538 
  14440.64290 1.0162511    1.001146     1           12198.046 
  14457.97154 1.034545     1.0011209    1           11712.473 
  14475.32097 1.0410236    1.0010967    1           11512.572 
  14492.69122 1.0408494    1.0010733    1           0         
  14510.08232 1.0469077    0            0           0         
  14527.49428 1.0621592    0            0           0         
  14544.92714 1.0744445    0            0           0         
  14562.38092 1.0774732    0            0           0         
  14579.85564 1.0867712    0            0           0         
  14597.35133 1.0937514    0            0           0         
  14614.86802 1.1110649    0            0           0         
  14632.40573 1.1105985    0            0           0         
  14649.96448 1.1185294    0            0           0         
  14667.54430 1.1234403    0            0           0         
  14685.14522 1.126076     0            0           0         
  14702.76725 1.1382989    0            0           0         
  14720.41044 1.1429268    0            0           0         
  14738.07479 1.1463954    0            0           0         
  14755.76035 1.1552891    0            0           0         
  14773.46712 1.1472597    0            0           0         
  14791.19515 1.1252762    0            0           0         
  14808.94444 1.1422337    0            0           0         
  14826.71504 1.1298703    0            0           0         
  14844.50696 1.1259706    0            0           0         
  14862.32023 1.1151885    0            0           0         
  14880.15488 1.1130015    0            0           0         
  14898.01092 1.0982789    0            0           0         
  14915.88840 1.0800356    0            0           0         
  14933.78733 1.0762293    0            0           0         
  14951.70773 1.0780922    0            0           0         
  14969.64964 1.0540349    0            0           0         
  14987.61308 1.0530742    0            0           0         
  15005.59808 1.0443442    0            0           0         
  15023.60466 1.0368664    0            0           0         
  15041.63284 1.0359815    0            0           0         
  15059.68266 1.0128734    0            0           0         
  15077.75414 1.0276369    0            0           0         
  15095.84731 1.0079561    0            0           0         
  15113.96219 1.007443     0            0           0         
  15132.09880 1.0232399    0            0           0         
  15150.25718 1.0160254    0            0           0         
  15168.43735 1.0172152    0            0           0         
  15186.63933 1.0257268    0            0           0         
  15204.86316 1.0199483    0            0           0         
  15223.10885 1.0143873    0            0           0         
  15241.37644 1.0318427    0            0           0         
  15259.66595 1.0513822    0            0           0         
  15277.97741 1.0606272    0            0           0         
  15296.31084 1.0803124    0            0           0         
  15314.66627 1.0967809    0            0           0         
  15333.04373 1.1383989    0            0           0         
  15351.44324 1.1356329    0            0           0         
  15369.86483 1.1884535    0            0           0         
  15388.30852 1.2196847    0            0           0         
  15406.77435 1.2601255    0            0           0         
  15425.26234 1.3099037    0            0           0         
  15443.77251 1.3249102    0            0           0         
  15462.30489 1.3577894    0            0           0         
  15480.85951 1.3830729    0            0           0         
  15499.43640 1.4008155    0            0           0         
  15518.03558 1.4214371    0            0           0         
  15536.65708 1.4246864    0            0           0         
  15555.30093 1.433763     0            0           0         
  15573.96714 1.4152432    0            0           0         
  15592.65576 1.4157254    0            0           0         
  15611.36680 1.3891583    0            0           0         
  15630.10030 1.3862118    0            0           0         
  15648.85627 1.3578647    0            0           0         
  15667.63475 1.3383734    0            0           0         
  15686.43577 1.3176623    0            0           0         
  15705.25935 1.2977087    0            0           0         
  15724.10551 1.2910243    0            0           0         
  15742.97429 1.2636072    0            0           0         
  15761.86572 1.2350585    0            0           0         
  15780.77981 1.2202777    0            0           0         
  15799.71660 1.2037585    0            0           0         
  15818.67611 1.1709471    0            0           0         
  15837.65838 1.1548922    0            0           0         
  15856.66342 1.1357383    0            0           0         
  15875.69127 1.1356531    0            0           0         
  15894.74195 1.1031753    0            0           0         
  15913.81549 1.1032256    0            0           0         
  15932.91192 1.080857     0            0           0         
  15952.03127 1.0784069    0            0           0         
  15971.17356 1.0615606    0            0           0         
  15990.33882 1.0517369    0            0           0         
  16009.52708 1.0333115    0            0           0         
  16028.73836 1.0250062    0            0           0         
  16047.97270 1.0287044    0            0           0         
  16067.23012 1.0298543    0            0           0         
  16086.51064 1.0245615    0            0           0         
  16105.81431 1.0267306    0            0           0         
  16125.14114 1.0276915    0            0           0         
  16144.49116 1.0186306    0            0           0         
  16163.86440 1.0040721    0            0           0         
  16183.26088 1.006336     0            0           0         
  16202.68065 1.0158629    0            0           0         
  16222.12371 1.0254432    0            0           0         
  16241.59011 1.0258042    0            0           0         
  16261.07987 1.011875     0            0           0         
  16280.59301 1.0211946    0            0           0         
  16300.12957 1.025431     0            0           0         
  16319.68958 1.0290017    0            0           0         
  16339.27305 1.0178319    0            0           0         
  16358.88003 1.0115464    0            0           0         
  16378.51053 1.0308215    0            0           0         
  16398.16459 1.0142852    0            0           0         
  16417.84224 1.0345038    0            0           0         
  16437.54350 1.0074044    0            0           0         
  16457.26840 1.0131602    0            0           0         
  16477.01697 1.0151961    0            0           0         
  16496.78923 1.0089546    0            0           0         
  16516.58523 1.0087604    0            0           0         
  16536.40498 1.0249139    0            0           0         
  16556.24851 1.0044651    0            0           0         
  16576.11585 1.0161868    0            0           0         
  16596.00704 1.0201416    0            0           0         
  16615.92209 1.0075536    0            0           0         
  16635.86105 1.0017754    0            0           0         
  16655.82393 1.019743     0            0           0         
  16675.81076 1.0263922    0            0           0         
  16695.82158 1.0234337    0            0           0         
  16715.85641 1.0217809    0            0           0         
  16735.91528 1.0258998    0            0           0         
  16755.99822 1.0208858    0            0           0         
  16776.10527 1.0349914    0            0           0         
  16796.23644 1.0285746    0            0           0         
  16816.39177 1.0575827    0            0           0         
  16836.57128 1.0268872    0            0           0         
  16856.77501 1.036519     0            0           0         
  16877.00298 1.043653     0            0           0         
  16897.25523 1.0449737    0            0           0         
  16917.53178 1.0508799    0            0           0         
  16937.83266 1.0559212    0            0           0         
  16958.15790 1.0446427    0            0           0         
  16978.50753 1.0579836    0            0           0         
  16998.88159 1.0540743    0            0           0         
  17019.28009 1.0578313    0            0           0         
  17039.70306 1.057102     0            0           0         
  17060.15055 1.0462282    0            0           0         
  17080.62257 1.0458848    0            0           0         
  17101.11916 1.0596589    0            0           0         
  17121.64034 1.0496202    0            0           0         
  17142.18615 1.0448422    0            0           0         
  17162.75662 1.041264     0            0           0         
  17183.35177 1.0496235    0            0           0         
  17203.97163 1.0637003    0            0           0         
  17224.61624 1.0609617    0            0           0         
  17245.28562 1.0799426    0            0           0         
  17265.97980 1.0677739    0            0           0         
  17286.69881 1.068978     0            0           0         
  17307.44269 1.0787448    0            0           0         
  17328.21146 1.1166024    0            0           0         
  17349.00516 1.103936     0            0           0         
  17369.82380 1.131108     0            0           0         
  17390.66743 1.1451181    0            0           0         
  17411.53607 1.1660334    0            0           0         
  17432.42975 1.1676857    0            0           0         
  17453.34850 1.1969293    0            0           0         
  17474.29236 1.1916648    0            0           0         
  17495.26135 1.213125     0            0           0         
  17516.25550 1.2304382    0            0           0         
  17537.27484 1.2103417    0            0           0         
  17558.31941 1.2188619    0            0           0         
  17579.38923 1.2236881    0            0           0         
  17600.48434 1.2360929    0            0           0         
  17621.60475 1.1943625    0            0           0         
  17642.75052 1.1965723    0            0           0         
  17663.92165 1.1838043    0            0           0         
  17685.11819 1.1565365    0            0           0         
  17706.34017 1.1686306    0            0           0         
  17727.58762 1.149225     0            0           0         
  17748.86056 1.1305787    0            0           0         
  17770.15902 1.102002     0            0           0         
  17791.48305 1.103782     0            0           0         
  17812.83267 1.066303     0            0           0         
  17834.20790 1.0868258    0            0           0         
  17855.60878 1.0536325    0            0           0         
  17877.03535 1.0627499    0            0           0         
  17898.48762 1.060429     0            0           0         
  17919.96564 1.033678     0            0           0         
  17941.46944 1.0344862    0            0           0         
  17962.99903 1.0234985    0            0           0         
  17984.55447 1.0442159    0            0           0         
  18006.13576 1.0374544    0            0           0         
  18027.74296 1.0207481    0            0           0         
  18049.37608 1.0227972    0            0           0         
  18071.03517 1.0420639    0            0           0         
  18092.72024 1.0305362    0            0           0         
  18114.43134 1.0225282    0            0           0         
  18136.16849 1.0378407    0            0           0         
  18157.93172 1.0465861    0            0           0         
  18179.72107 1.0310315    0            0           0         
  18201.53657 1.0239176    0            0           0         
  18223.37824 1.019861     0            0           0         
  18245.24613 1.0407299    0            0           0         
  18267.14025 1.0253115    0            0           0         
  18289.06065 1.0204687    0            0           0         
  18311.00736 1.0388213    0            0           0         
  18332.98039 1.0506776    0            0           0         
  18354.97980 1.038601     0            0           0         
  18377.00561 1.039977     0            0           0         
  18399.05784 1.0346976    0            0           0         
  18421.13654 1.0379188    0            0           0         
  18443.24173 1.0264629    0            0           0         
  18465.37345 1.040163     0            0           0         
  18487.53173 1.0238109    0            0           0         
  18509.71660 1.0296753    0            0           0         
  18531.92808 1.0321605    0            0           0         
  18554.16623 1.0215048    0            0           0         
  18576.43105 1.0226165    0            0           0         
  18598.72260 1.0303082    0            0           0         
  18621.04089 1.0242866    0            0           0         
  18643.38597 1.0482964    0            0           0         
  18665.75786 1.0354882    0            0           0         
  18688.15660 1.0494252    0            0           0         
  18710.58221 1.0368116    0            0           0         
  18733.03474 1.0557859    0            0           0         
  18755.51420 1.037273     0            0           0         
  18778.02065 1.0391986    0            0           0         
  18800.55410 1.0230905    0            0           0         
  18823.11459 1.0385335    0            0           0         
  18845.70215 1.0506299    0            0           0         
  18868.31682 1.0433775    0            0           0         
  18890.95862 1.0544297    0            0           0         
  18913.62760 1.0520161    0            0           0         
  18936.32378 1.041297     0            0           0         
  18959.04719 1.0430377    0            0           0         
  18981.79787 1.0534521    0            0           0         
  19004.57585 1.0580035    0            0           0         
  19027.38117 1.0568274    0            0           0         
  19050.21385 1.0428921    0            0           0         
  19073.07393 1.0722647    0            0           0         
  19095.96144 1.0818982    0            0           0         
  19118.87641 1.0642091    0            0           0         
  19141.81889 1.0486585    0            0           0         
  19164.78889 1.0637478    0            0           0         
  19187.78646 1.0431787    0            0           0         
  19210.81163 1.0714018    0            0           0         
  19233.86442 1.0663935    0            0           0         
  19256.94488 1.0586497    0            0           0         
  19280.05304 1.0373298    0            0           0         
  19303.18892 1.0863564    0            0           0         
  19326.35257 1.0763676    0            0           0         
  19349.54401 1.071421     0            0           0         
  19372.76329 1.0547757    0            0           0         
  19396.01042 1.093042     0            0           0         
  19419.28546 1.0811456    0            0           0         
  19442.58842 1.0587757    0            0           0         
  19465.91934 1.0785868    0            0           0         
  19489.27827 1.0828916    0            0           0         
  19512.66522 1.0662258    0            0           0         
  19536.08024 1.0788585    0            0           0         
  19559.52335 1.0822996    0            0           0         
  19582.99460 1.0892349    0            0           0         
  19606.49401 1.0774954    0            0           0         
  19630.02162 1.0658418    0            0           0         
  19653.57746 1.1045592    0            0           0         
  19677.16158 1.1047291    0            0           0         
  19700.77399 1.1028669    0            0           0         
  19724.41473 1.0747342    0            0           0         
  19748.08385 1.0666364    0            0           0         
  19771.78136 1.0872899    0            0           0         
  19795.50732 1.0815232    0            0           0         
  19819.26174 1.0528402    0            0           0         
  19843.04467 1.0630981    0            0           0         
  19866.85614 1.0730576    0            0           0         
  19890.69619 1.0713592    0            0           0         
  19914.56484 1.0775523    0            0           0         
  19938.46213 1.0474675    0            0           0         
  19962.38810 1.0616962    0            0           0         
  19986.34278 1.068225     0            0           0         
  20010.32621 1.0784385    0            0           0         
  20034.33841 1.0687093    0            0           0         
  20058.37943 1.0581158    0            0           0         
  20082.44930 1.0460153    0            0           0         
  20106.54805 1.1069969    0            0           0         
  20130.67573 1.0525047    0            0           0         
  20154.83235 1.053192     0            0           0         
  20179.01796 1.0631608    0            0           0         
  20203.23260 1.1088283    0            0           0         
  20227.47629 1.0528655    0            0           0         
  20251.74907 1.0905204    0            0           0         
  20276.05098 1.0888198    0            0           0         
  20300.38206 1.0671781    0            0           0         
  20324.74233 1.0635911    0            0           0         
  20349.13183 1.0692415    0            0           0         
  20373.55060 1.0950075    0            0           0         
  20397.99867 1.0864577    0            0           0         
  20422.47608 1.0914979    0            0           0         
  20446.98286 1.0333724    0            0           0         
  20471.51905 1.0868941    0            0           0         
  20496.08468 1.0504398    0            0           0         
  20520.67979 1.0837804    0            0           0         
  20545.30442 1.1068778    0            0           0         
  20569.95859 1.0949774    0            0           0         
  20594.64235 1.0908864    0            0           0         
  20619.35573 1.0797326    0            0           0         
  20644.09877 1.0948978    0            0           0         
  20668.87150 1.0816631    0            0           0         
  20693.67395 1.0720053    0            0           0         
  20718.50617 1.1107402    0            0           0         
  20743.36818 1.1124995    0            0           0         
  20768.26003 1.113991     0            0           0         
  20793.18175 1.0843484    0            0           0         
  20818.13337 1.0860838    0            0           0         
  20843.11494 1.0822543    0            0           0         
  20868.12649 1.0945209    0            0           0         
  20893.16804 1.0953117    0            0           0         
  20918.23965 1.0685311    0            0           0         
  20943.34135 1.0283241    0            0           0         
  20968.47316 1.0896124    0            0           0         
  20993.63513 1.0914806    0            0           0         
  21018.82730 1.0543315    0            0           0         
  21044.04970 1.0795627    0            0           0         
  21069.30236 1.0580857    0            0           0         
  21094.58533 1.0402591    0            0           0         
  21119.89864 1.0387408    0            0           0         
  21145.24232 1.0301655    0            0           0         
  21170.61641 1.0390799    0            0           0         
  21196.02096 1.0289284    0            0           0         
  21221.45599 1.0094089    0            0           0         
  21246.92154 1.0230241    0            0           0         
  21272.41765 1.0046764    0            0           0         
#--eof--eof--eof--eof--eof--eof--eof--eof--eof--eof--eof--eof--eof--eof--eof--#
