# Supplementary material for: Multidimensional Rietveld refinement of high-pressure neutron diffraction data of PbNCN
Source: J Appl Crystallogr. 2024 Sep 5;57(Pt 5):1436–45. doi: 10.1107/S1600576724007635 (PMC11460395; doi:10.1107/S1600576724007635)
Supplement: Supplementary file 1 [file j-57-01436-sup1.zip › 1D_PbNCN_250bar.cif]

data_PbNCN250bar
_pd_block_id  2023-11-09T15:33|PbNCN250bar|noname|SNAP
_audit_creation_method  "created in GSAS-II"
_audit_creation_date  2023-11-09T15:33
_audit_author_name  "no name"
_audit_update_record
   "2023-11-09T15:33  Initial software-generated CIF"

# Standard version of Publication_Template template follows
#=============================================================================
# this information describes the project, paper etc. for the CIF             #
# Acta Cryst. Section C papers and editorial correspondence is generated     #
# from the information in this section                                       #
#                                                                            #
#   (from)   CIF submission form for Rietveld refinements (Acta Cryst. C)    #
#                                                 Version 14 December 1998   #
#=============================================================================
# 1. SUBMISSION DETAILS

_publ_contact_author_name        'Prof. Richard Dronskowski'
_publ_contact_author_address
;    
Institute of Inorganic Chemistry
RWTH Aachen University     
D-52056 Aachen
Germany
;
_publ_contact_author_email       drons@HAL9000.ac.rwth-aachen.de
_publ_contact_author_phone       00492418093642
_publ_contact_author_fax         00492418092642

_publ_requested_journal              'Journal of Applied Crystallography'

#==============================================================================

# 2. PROCESSING SUMMARY (IUCr Office Use Only)

_journal_data_validation_number      ?

_journal_date_recd_electronic        ?
_journal_date_to_coeditor            ?
_journal_date_from_coeditor          ?
_journal_date_accepted               ?
_journal_date_printers_first         ?
_journal_date_printers_final         ?
_journal_date_proofs_out             ?
_journal_date_proofs_in              ?
_journal_coeditor_name               ?
_journal_coeditor_code               ?
_journal_coeditor_notes
; ?
;
_journal_techeditor_code             ?
_journal_techeditor_notes
; ?
;
_journal_coden_ASTM                  ?
_journal_name_full                   ?
_journal_year                        ?
_journal_volume                      ?
_journal_issue                       ?
_journal_page_first                  ?
_journal_page_last                   ?
_journal_paper_category              ?
_journal_suppl_publ_number           ?
_journal_suppl_publ_pages            ?

#==============================================================================

# 3. TITLE AND AUTHOR LIST

_publ_section_title
; ?
;       
 
# The loop structure below should contain the names and addresses of all 
# authors, in the required order of publication. Repeat as necessary.

loop_
	_publ_author_name
	_publ_author_address
'Meinerzhagen, Yannick'
; 
Chair of Solid-State and Quantum Chemistry
Institute of Inorganic Chemistry
RWTH Aachen University
D-52056 Aachen
Germany
;

'Eickmeier, Katharina'
; 
Chair of Solid-State and Quantum Chemistry
Institute of Inorganic Chemistry
RWTH Aachen University
D-52056 Aachen
Germany
;

'Mueller, Peter C.'
; 
Chair of Solid-State and Quantum Chemistry
Institute of Inorganic Chemistry
RWTH Aachen University
D-52056 Aachen
Germany
;

'Hempelmann, Jan'
; 
Chair of Solid-State and Quantum Chemistry
Institute of Inorganic Chemistry
RWTH Aachen University
D-52056 Aachen
Germany
;

'Houben, Andreas'
; 
Chair of Solid-State and Quantum Chemistry
Institute of Inorganic Chemistry
RWTH Aachen University
D-52056 Aachen
Germany
;

'Dronskowski, Richard'
; 
Chair of Solid-State and Quantum Chemistry
Institute of Inorganic Chemistry
RWTH Aachen University
D-52056 Aachen
Germany
;

#==============================================================================
# 4. TEXT

#=============================================================================
# 5. OVERALL REFINEMENT & COMPUTING DETAILS

#==============================================================================
# 6. SAMPLE PREPARATION DATA

# (In the unusual case where multiple samples are used in a single
#  Rietveld study, this information should be moved into the phase
#  blocks)

# The following three fields describe the preparation of the material.
# The cooling rate is in K/min.  The pressure at which the sample was  
# prepared is in kPa.  The temperature of preparation is in K.
               
_pd_prep_cool_rate                ?        
_pd_prep_pressure                 ?        
_pd_prep_temperature              ?        

_pd_char_colour                   ?       # use ICDD colour descriptions

_pd_proc_info_datetime  2023-11-09T15:33
_pd_calc_method  "Rietveld Refinement"
_computing_structure_refinement
   "GSAS-II (Toby & Von Dreele, J. Appl. Cryst. 46, 544-549, 2013)"
_refine_ls_matrix_type  full
_refine_ls_number_parameters  12
_refine_ls_goodness_of_fit_all  5.486

# OVERALL WEIGHTED R-FACTOR
_refine_ls_wR_factor_obs  0.04202

# Standard version of Phase_Template template follows
#==============================================================================
# 7. CHEMICAL, STRUCTURAL AND CRYSTAL DATA

_chemical_name_common             'Lead Cyanamide'
_chemical_formula_structural      PbNCN
_cell_measurement_temperature     293

#==============================================================================

# 8. Phase information from GSAS-II


# phase info for PbNCN150bar follows
_pd_phase_name  PbNCN150bar
_cell_length_a  5.5531(18)
_cell_length_b  3.8197(9)
_cell_length_c  11.3588(31)
_cell_angle_alpha  90
_cell_angle_beta   90
_cell_angle_gamma  90
_cell_volume  240.93(9)
_exptl_crystal_density_diffrn  6.8157
_symmetry_cell_setting  orthorhombic
_symmetry_space_group_name_H-M  "P n m a"
_symmetry_space_group_name_Hall  "-P 2ac 2n"
loop_
    _space_group_symop_id
    _space_group_symop_operation_xyz
     1  x,y,z
     2  1/2-x,1/2+y,1/2+z
     3  x,1/2-y,z
     4  1/2-x,-y,1/2+z
     5  -x,-y,-z
     6  1/2+x,1/2-y,1/2-z
     7  -x,1/2+y,-z
     8  1/2+x,y,1/2-z

# ATOMIC COORDINATES AND DISPLACEMENT PARAMETERS
loop_ 
   _atom_site_label
   _atom_site_type_symbol
   _atom_site_fract_x
   _atom_site_fract_y
   _atom_site_fract_z
   _atom_site_occupancy
   _atom_site_adp_type
   _atom_site_U_iso_or_equiv
   _atom_site_site_symmetry_multiplicity
Pb1    Pb4+ 0.3910(22)  0.25000     0.6409(8)   1.0000     Uiso 0.0369     4   
N1     N    0.3452(24)  0.25000     0.4700(9)   1.0000     Uiso 0.0369     4   
N2     N    0.9022(21)  0.25000     0.3644(10)  1.0000     Uiso 0.0369     4   
C1     C    0.1854(24)  0.25000     0.4025(13)  1.0000     Uiso 0.0369     4   

loop_  _atom_type_symbol _atom_type_number_in_cell
        _atom_type_scat_Cromer_Mann_a1 _atom_type_scat_Cromer_Mann_a2 _atom_type_scat_Cromer_Mann_a3
        _atom_type_scat_Cromer_Mann_a4 _atom_type_scat_Cromer_Mann_b1 _atom_type_scat_Cromer_Mann_b2
        _atom_type_scat_Cromer_Mann_b3 _atom_type_scat_Cromer_Mann_b4 _atom_type_scat_Cromer_Mann_c
        _atom_type_scat_length_neutron _atom_type_scat_source
  C       4      2.31       1.02       1.5886     0.865      20.8439    10.2075    0.5687     51.6512    0.2156     0.6648
      https://subversion.xray.aps.anl.gov/pyGSAS/trunk/atmdata.py
  N       8      12.2126    3.1322     2.0125     1.1663     0.0057     9.8933     28.9975    0.5826     -11.529    0.936
      https://subversion.xray.aps.anl.gov/pyGSAS/trunk/atmdata.py
  Pb+4    4      32.1244    18.8003    12.0175    6.9689     1.0057     6.1093     0.147      14.714     8.0843     0.9401
      https://subversion.xray.aps.anl.gov/pyGSAS/trunk/atmdata.py

# Note that Z affects _cell_formula_sum and _weight
_cell_formula_units_Z  4
_chemical_formula_sum  "C N2 Pb"
_chemical_formula_weight  247.22

# MOLECULAR GEOMETRY
loop_
   _geom_bond_atom_site_label_1
   _geom_bond_atom_site_label_2
   _geom_bond_distance
   _geom_bond_site_symmetry_1
   _geom_bond_site_symmetry_2
   _geom_bond_publ_flag
  Pb1    N1     1.958(12)    1_555    1_555 yes
  Pb1    N2     2.511(11)    1_555    5_656 yes
  Pb1    N2     2.511(11)    1_555    5_666 yes
  N1     Pb1    1.958(12)    1_555    1_555 yes
  N1     C1     1.173(13)    1_555    1_555 yes
  N2     Pb1    2.511(11)    1_555    5_656 yes
  N2     Pb1    2.511(11)    1_555    5_666 yes
  N2     C1     1.631(15)    1_555    1_655 yes
  C1     N1     1.173(13)    1_555    1_555 yes
  C1     N2     1.631(15)    1_555    1_455 yes

loop_
   _geom_angle_atom_site_label_1
   _geom_angle_atom_site_label_2
   _geom_angle_atom_site_label_3
   _geom_angle
   _geom_angle_site_symmetry_1
   _geom_angle_site_symmetry_2
   _geom_angle_site_symmetry_3
   _geom_angle_publ_flag
  Pb1    N1     C1     138.3(15)     1_555  1_555    1_555 yes
  N1     C1     N2     154.6(14)     1_555  1_555    1_455 yes
_pd_proc_ls_pref_orient_corr
   "March-Dollase correction coef. = 1.000 axis = [0, 0, 1]"
_pd_proc_ls_profile_function
;
Von Dreele-Jorgenson-Windsor function parameters
   alpha, beta-0, beta-1, beta-q, sig-0, sig-1, sig-2, sig-q, X, Y:
    0.145, 0.009, -0.022, 0.112, 0.006, 630.000, 50.000, 0.000, 0.000, 0.000, 

;

# Standard version of Instrument_Template template follows
#==============================================================================
# 9. INSTRUMENT CHARACTERIZATION

# The following item is used to identify the equipment used to record 
# the powder pattern when the diffractogram was measured at a laboratory 
# other than the authors' home institution, e.g. when neutron or synchrotron
# radiation is used.

_pd_instr_location
; ?
;

_diffrn_source                    'neutron spallation source'       

_pd_meas_scan_method              tof       


# The following two items identify the program(s) used (if appropriate).      
_computing_data_reduction         'PowderReduceP2D in Mantid'                     

# The following items are used to define the size of the instrument.
# Not all distances are appropriate for all instrument types.

_pd_instr_dist_src/spec           15000
#==============================================================================
# 10. Specimen size and mounting information


_pd_spec_mount_mode               transmission       
                                          
    
_pd_spec_shape                    irregular

_refine_ls_R_F_factor        0.36194
_refine_ls_R_Fsqd_factor     0.47442
_pd_proc_ls_prof_R_factor     0.03322
_pd_proc_ls_prof_wR_factor    0.04202
_gsas_proc_ls_prof_R_B_factor   0.04577
_gsas_proc_ls_prof_wR_B_factor  0.06557
_pd_proc_ls_prof_wR_expected  0.00769
_diffrn_radiation_probe  neutron
_pd_meas_2theta_fixed  65.549
_pd_proc_ls_background_function
;
Background function: "chebyschev-1" function with 3 terms:
    1.000, 0.000, 0.000, 
;
_diffrn_ambient_temperature  293
_diffrn_ambient_pressure  100

# STRUCTURE FACTOR TABLE
loop_
   _refln_index_h
   _refln_index_k
   _refln_index_l
   _refln_F_squared_meas
   _refln_F_squared_calc
   _refln_phase_calc
   _refln_d_spacing
   _gsas_i100_meas
  1    0    3    3.0901     3.5543     0.0     3.12830  7.55   
  1    1    1    23.1682    22.3915    0.0     3.03282  100.00 
  0    0    4    28.2266    34.1269    -180.0  2.83970  23.41  
  2    0    0    1.1073     1.1730     180.0   2.77653  0.84   
  1    1    2    31.9611    30.6966    -0.0    2.75271  93.62  
  2    0    1    0.3461     0.3499     180.0   2.69712  0.47   
  0    1    3    19.1789    19.4988    180.0   2.68904  25.58  
  1    0    4    18.3908    21.2878    0.0     2.52830  19.17  
  2    0    2    3.6769     3.8640     180.0   2.49440  3.63   
  1    1    3    1.4308     2.1620     -0.0    2.42021  2.50   
  2    1    0    66.5697    57.5638    -0.0    2.24588  43.20  
  2    0    3    0.0451     0.0407     -0.0    2.23903  0.03   
  2    1    1    1.1068     0.6640     0.0     2.20323  1.33   
  1    1    4    4.8273     5.3086     -180.0  2.10829  4.87   
  1    0    5    4.9796     5.6417     -0.0    2.10262  2.48   
  2    1    2    1.2539     1.3725     0.0     2.08851  1.22   
  2    0    4    3.9049     1.5419     180.0   1.98526  1.55   
  0    1    5    10.0677    8.2534     180.0   1.95253  3.73   
  2    1    3    3.9958     3.1475     0.0     1.93163  2.84   
  0    2    0    181.0492   129.7342   180.0   1.90985  30.72  
  0    0    6    7.1006     5.5523     -0.0    1.89314  1.16   
  1    1    5    0.2862     0.0773     -180.0  1.84198  0.17   
  3    0    1    6.3696     2.5470     -180.0  1.82692  1.81   
  0    2    2    7.4298     6.3097     180.0   1.81023  2.04   
  1    0    6    15.4567    19.2700    -0.0    1.79187  4.06   
  1    2    1    0.5960     0.6862     -180.0  1.78361  0.31   
  2    1    4    5.2246     4.7939     -180.0  1.76154  2.57   
  3    0    2    37.3148    34.1671    180.0   1.75991  9.13   
  2    0    5    6.2476     5.7214     0.0     1.75823  1.52   
  1    2    2    0.8505     0.6523     -0.0    1.72109  0.38   
  3    0    3    6.2817     5.4472     -180.0  1.66294  1.23   
  3    1    1    0.0264     0.0235     180.0   1.64811  0.01   
  1    2    3    2.2672     2.3840     -180.0  1.63007  0.82   
  1    1    6    29.4847    33.7651    -180.0  1.62224  10.42  
  3    1    2    8.5561     7.8053     180.0   1.59841  2.85   
  2    1    5    1.7587     1.5537     -0.0    1.59715  0.58   
  0    2    4    33.4130    22.8901    0.0     1.58477  5.38   
  2    2    0    1.2084     0.7868     -0.0    1.57353  0.19   
  2    0    6    2.9969     2.0026     0.0     1.56415  0.46   
  2    2    1    0.3496     0.2347     -0.0    1.55865  0.11   
  1    0    7    0.7446     0.4996     -0.0    1.55755  0.11   
  3    0    4    4.1025     2.7166     0.0     1.55067  0.61   
  3    1    3    0.8121     0.5380     0.0     1.52471  0.22   
  1    2    4    21.4616    14.2784    -180.0  1.52393  5.91   
  2    2    2    3.6969     2.5917     -0.0    1.51641  1.00   
  0    1    7    0.1205     0.0656     -180.0  1.49351  0.02   
  2    2    3    0.0211     0.0273     180.0   1.45305  0.00   
  2    1    6    15.1223    21.7407    -0.0    1.44749  3.39   
  1    1    7    0.0022     0.0033     -0.0    1.44225  0.00   
  3    1    4    1.0704     1.6955     0.0     1.43679  0.23   
  3    0    5    6.4715     10.3502    180.0   1.43499  0.70   
  0    0    8    14.5886    20.9924    -0.0    1.41985  0.76   
  1    2    5    3.1963     3.7841     180.0   1.41371  0.65   
  2    0    7    12.2612    8.9947     0.0     1.40097  1.20   
  4    0    0    71.6604    40.1564    180.0   1.38827  3.39   
  4    0    1    2.4212     1.3200     0.0     1.37801  0.22   
  2    2    4    1.8786     1.0342     -0.0    1.37635  0.34   
  1    0    8    3.7448     2.0736     180.0   1.37560  0.34   
  4    0    2    0.8264     1.0438     180.0   1.34856  0.07   
  0    2    6    2.6251     3.7241     180.0   1.34452  0.22   
  3    1    5    1.2751     1.8514     -0.0    1.34332  0.21   
  3    0    6    17.9069    23.1188    0.0     1.32351  1.40   
  3    2    1    1.3780     1.7083     0.0     1.32017  0.21   
  2    1    7    0.0001     0.0001     -180.0  1.31529  0.00   
  1    2    6    12.0201    12.9250    180.0   1.30676  1.79   
  4    1    0    6.2366     6.6191     -0.0    1.30476  0.46   
  4    0    3    1.3220     1.3936     -0.0    1.30341  0.10   
  4    1    1    0.0044     0.0045     0.0     1.29624  0.00   
  1    1    8    0.1045     0.1090     0.0     1.29423  0.01   
  3    2    2    21.9704    22.9170    -0.0    1.29421  3.14   
  2    2    5    3.6775     3.8375     -180.0  1.29354  0.53   
  4    1    2    1.7655     1.7546     -180.0  1.27164  0.24   
  0    3    1    1.7246     1.8392     0.0     1.26531  0.11   
  2    0    8    0.5141     0.5571     -0.0    1.26415  0.03   
  3    2    3    3.2148     3.6536     0.0     1.25414  0.41   
  3    1    6    17.4513    18.9900    0.0     1.25056  2.18   
  4    0    4    6.4402     6.5814     0.0     1.24720  0.40   
  1    3    1    13.0890    10.0736    -180.0  1.23369  1.55   
  4    1    3    1.2742     0.9787     -0.0    1.23357  0.15   
  1    0    9    1.9042     1.3950     180.0   1.23070  0.11   
  3    0    7    4.2627     2.7778     180.0   1.22020  0.24   
  1    3    2    20.1948    13.8099    180.0   1.21242  2.23   
  2    2    6    1.8669     1.3432     -180.0  1.21010  0.20   
  1    2    7    0.4240     0.3351     180.0   1.20704  0.05   
  0    3    3    11.0132    8.7722     -0.0    1.20682  0.60   
  3    2    4    2.0307     1.8221     -180.0  1.20383  0.22   
  2    1    8    10.1868    10.8542    -0.0    1.20013  1.08   
  0    1    9    1.0186     1.1842     -180.0  1.19837  0.05   
  4    1    4    9.6697     20.1895    180.0   1.18560  0.97   
  4    0    5    1.0791     2.3280     -180.0  1.18459  0.05   
  1    3    3    0.4171     0.9727     180.0   1.17929  0.04   
  1    1    9    0.0883     0.1691     0.0     1.17140  0.01   
  3    1    7    0.0489     0.0777     -0.0    1.16234  0.00   
  2    3    0    15.8557    25.8970    -180.0  1.15735  0.73   
  2    3    1    0.1836     0.2987     -180.0  1.15138  0.02   
  2    0    9    4.6064     7.0464     -0.0    1.14896  0.20   
  3    2    5    4.8594     6.9422     -0.0    1.14724  0.43   
  0    2    8    15.0636    14.0803    180.0   1.13946  0.65   
  1    3    4    2.8640     2.3883     0.0     1.13717  0.24   
  0    0    10   6.6019     5.2034     -180.0  1.13588  0.14   
  2    3    2    0.8392     0.6175     -180.0  1.13404  0.07   
  4    1    5    4.0370     2.7623     -0.0    1.13143  0.34   
  2    2    7    9.1111     6.0331     -180.0  1.12963  0.76   
  3    0    8    3.0565     1.9737     -180.0  1.12659  0.13   
  4    2    0    41.0904    26.9342    -0.0    1.12294  1.67   
  4    0    6    7.7325     5.3302     180.0   1.11951  0.31   
  4    2    1    1.2312     0.8854     -180.0  1.11749  0.10   
  1    2    8    1.8758     1.3908     -0.0    1.11620  0.15   
  1    0    10   0.0679     0.0550     180.0   1.11284  0.00   
  0    3    5    4.3160     3.7131     -0.0    1.11068  0.17   
  2    3    3    1.4918     1.4160     -180.0  1.10679  0.11   
  5    0    1    0.4657     0.4553     -180.0  1.10534  0.02   
  4    2    2    0.6827     0.7001     -0.0    1.10161  0.05   
  2    1    9    0.0465     0.0480     180.0   1.10026  0.00   
  5    0    2    0.9316     0.8547     -180.0  1.08997  0.03   
  1    3    5    0.0388     0.0348     0.0     1.08911  0.00   
  3    2    6    18.0543    15.5066    -180.0  1.08783  1.29   
  3    1    8    8.8230     5.3846     0.0     1.08057  0.61   
  4    2    3    1.8945     0.9347     180.0   1.07659  0.13   
  4    1    6    1.6746     0.7398     180.0   1.07432  0.11   
  2    3    4    5.4538     2.1567     0.0     1.07175  0.37   
  1    1    10   2.6046     0.9113     0.0     1.06842  0.17   
  5    0    3    1.2115     0.3890     -0.0    1.06571  0.04   
  5    1    1    28.1494    8.1069     180.0   1.06178  1.83   
  4    0    7    31.8642    8.1730     180.0   1.05489  1.01   
  2    2    8    1.4608     0.3736     180.0   1.05414  0.09   
  2    0    10   8.0574     2.0891     180.0   1.05131  0.25   
  5    1    2    25.9968    7.2024     180.0   1.04813  1.60   
  3    3    1    0.0331     0.0106     -0.0    1.04458  0.00   
  4    2    4    13.6134    4.4143     -180.0  1.04426  0.83   
  3    0    9    5.1564     1.8141     0.0     1.04277  0.16   
  1    3    6    31.2265    15.1904    0.0     1.03790  1.85   
  1    2    9    1.5177     0.9357     -0.0    1.03452  0.09   
  5    0    4    5.3920     3.3667     -180.0  1.03432  0.16   
  3    3    2    4.8100     3.5115     -0.0    1.03157  0.28   
  2    3    5    0.9428     0.6990     180.0   1.03123  0.05   
  3    2    7    2.2902     1.8632     -0.0    1.02825  0.13   
  5    1    3    0.8503     0.7049     180.0   1.02651  0.05   
  4    1    7    1.1151     0.8951     0.0     1.01682  0.06   
  1    0    11   0.8318     0.6826     -180.0  1.01522  0.02   
  2    1    10   19.4365    16.5498    -180.0  1.01362  1.05   
  3    3    3    0.2587     0.2420     -180.0  1.01094  0.01   
  4    2    5    1.3427     1.5615     0.0     1.00667  0.07   
  3    1    9    0.6352     0.7701     180.0   1.00595  0.03   
  0    3    7    0.0191     0.0295     0.0     1.00169  0.00   
  5    1    4    1.6496     2.8832     -0.0    0.99837  0.08   
  5    0    5    0.5738     1.0151     0.0     0.99776  0.01   
  0    1    11   4.3431     7.7674     180.0   0.99684  0.11   
  4    0    8    3.6213     5.9502     180.0   0.99263  0.09   
  2    3    6    8.6231     9.7808     180.0   0.98744  0.42   
  1    3    7    0.0015     0.0015     180.0   0.98578  0.00   
  2    2    9    5.4744     4.7263     180.0   0.98453  0.26   
  3    3    4    0.9271     0.7628     -180.0  0.98403  0.04   
  1    1    11   0.1254     0.0790     -0.0    0.98115  0.01   
  0    2    10   8.0780     3.4901     0.0     0.97626  0.19   
  3    2    8    3.9820     1.3238     0.0     0.97034  0.18   
  3    0    10   9.0487     2.8905     -180.0  0.96813  0.20   
  2    0    11   8.2304     2.6214     -0.0    0.96785  0.18   
  4    2    6    11.3099    3.5752     -0.0    0.96581  0.50   
  5    1    5    0.2318     0.0734     180.0   0.96537  0.01   
  1    2    10   0.1104     0.0369     -0.0    0.96152  0.00   
  4    1    8    6.9867     2.3839     0.0     0.96072  0.30   
  5    0    6    6.2164     2.3247     -180.0  0.95794  0.13   
  5    2    1    0.7754     0.3054     0.0     0.95667  0.03   
  0    4    0    91.7442    39.1476    -0.0    0.95492  0.97   
  3    3    5    1.7127     0.8329     180.0   0.95239  0.07   
  5    2    2    0.8601     0.5732     0.0     0.94665  0.04   
  0    0    12   7.5626     5.0621     -180.0  0.94657  0.08   
  2    3    7    0.0000     0.0000     0.0     0.94224  0.00   
  0    4    2    2.3102     1.9040     -0.0    0.94170  0.05   
  3    1    10   0.9782     0.8666     -0.0    0.93846  0.04   
  4    3    0    3.3565     2.9778     180.0   0.93835  0.07   
  2    1    11   0.6265     0.5568     0.0     0.93820  0.02   
  1    4    1    0.2322     0.2071     0.0     0.93790  0.01   
  4    3    1    0.0023     0.0020     -180.0  0.93516  0.00   
  1    3    8    0.0548     0.0490     -180.0  0.93441  0.00   
  4    0    9    2.6171     2.3324     180.0   0.93386  0.05   
  1    0    12   14.5792    12.8969    -0.0    0.93311  0.28   
  5    2    3    0.3057     0.2609     180.0   0.93063  0.01   
  5    1    6    4.9222     4.0886     -0.0    0.92916  0.19   
  1    4    2    0.2404     0.1968     180.0   0.92845  0.01   
  4    3    2    1.0214     0.7894     0.0     0.92580  0.04   
  6    0    0    0.0009     0.0007     0.0     0.92551  0.00   
  4    2    7    7.4905     5.4819     -0.0    0.92339  0.28   
  6    0    1    0.0329     0.0236     -180.0  0.92245  0.00   
  2    2    10   2.0151     1.4012     -0.0    0.92099  0.07   
  3    3    6    12.9821    8.5433     -180.0  0.91757  0.47   
  5    0    7    0.3105     0.2022     -0.0    0.91650  0.01   
  3    2    9    1.8830     1.2168     -180.0  0.91523  0.07   
  6    0    2    5.9075     3.8157     -0.0    0.91346  0.10   
  1    4    3    1.1132     0.7194     0.0     0.91332  0.04   
  4    3    3    0.6663     0.4403     180.0   0.91079  0.02   
  5    2    4    3.3461     2.2581     0.0     0.90951  0.12   
  4    1    9    0.9938     0.7074     -0.0    0.90714  0.03   
  1    1    12   7.3870     5.3568     180.0   0.90645  0.25   
  0    4    4    9.1582     6.9071     -180.0  0.90512  0.16   
  2    4    0    0.2941     0.2374     180.0   0.90301  0.00   
  3    0    11   4.2914     3.6113     0.0     0.90179  0.07   
  2    4    1    0.0796     0.0708     180.0   0.90017  0.00   
  6    1    0    12.7386    11.5936    -180.0  0.89948  0.21   
  6    0    3    0.8317     0.7682     180.0   0.89904  0.01   
  2    3    8    4.9644     4.8831     180.0   0.89708  0.16   
  6    1    1    0.1789     0.1781     -180.0  0.89668  0.01   
  1    2    11   0.4564     0.4579     0.0     0.89643  0.02   
  0    3    9    0.5296     0.5327     0.0     0.89635  0.01   
  2    0    12   0.2139     0.2178     180.0   0.89593  0.00   
  1    4    4    3.9409     4.3086     0.0     0.89333  0.13   
  2    4    2    0.6896     0.7821     180.0   0.89181  0.02   
  5    1    7    0.4108     0.4721     180.0   0.89121  0.01   
  4    3    4    7.8612     9.0829     -0.0    0.89096  0.25   
  6    1    2    0.1926     0.2337     180.0   0.88841  0.01   
  1    3    9    0.0599     0.0761     -180.0  0.88489  0.00   
  5    2    5    0.5336     0.6809     -180.0  0.88435  0.02   
  3    3    7    0.0270     0.0350     180.0   0.88096  0.00   
  4    2    8    3.0796     3.9910     -0.0    0.88077  0.09   
  6    0    4    4.1719     5.4082     -0.0    0.87995  0.06   
  4    0    10   3.4332     4.4471     0.0     0.87912  0.05   
  2    4    3    0.0064     0.0082     -0.0    0.87837  0.00   
  3    1    11   0.0731     0.0944     -180.0  0.87766  0.00   
  6    1    3    1.0505     1.3379     -180.0  0.87513  0.03   
  5    0    8    0.4310     0.5477     -180.0  0.87479  0.01   
  2    1    12   5.7035     7.1069     -180.0  0.87226  0.17   
  1    4    5    0.9377     1.1419     -0.0    0.86946  0.03   
  4    3    5    1.0388     1.2427     180.0   0.86728  0.03   
  3    2    10   1.6989     1.9387     0.0     0.86352  0.05   
  2    2    11   1.5469     1.7583     180.0   0.86332  0.04   
  1    0    13   0.0137     0.0155     -180.0  0.86314  0.00   
  2    4    4    0.2982     0.3121     180.0   0.86055  0.01   
  6    1    4    3.6776     3.2687     0.0     0.85749  0.10   
  6    0    5    1.1289     0.9780     180.0   0.85711  0.02   
  4    1    10   0.0808     0.0681     0.0     0.85672  0.00   
  5    2    6    1.9111     1.5593     0.0     0.85626  0.05   
  2    3    9    0.0341     0.0216     -0.0    0.85300  0.00   
  5    1    8    11.9199    7.3737     -180.0  0.85271  0.32   
  0    4    6    1.8324     1.1238     -0.0    0.85260  0.02   
  0    1    13   4.8916     2.8093     180.0   0.85175  0.07   
  0    2    12   7.6279     3.3953     0.0     0.84811  0.10   
  3    4    1    1.2876     0.5155     -180.0  0.84629  0.03   
  3    3    8    6.8698     2.4225     -180.0  0.84372  0.18   
  3    0    12   11.6364    3.9322     0.0     0.84277  0.15   
  1    4    6    11.5631    3.9002     -0.0    0.84272  0.30   
  1    1    13   1.0813     0.3522     -180.0  0.84191  0.03   
  4    3    6    1.0731     0.3328     -0.0    0.84074  0.03   
  3    4    2    23.6149    6.9153     180.0   0.83933  0.60   
  2    4    5    3.9836     1.1580     0.0     0.83915  0.10   
  4    2    9    5.4271     1.5644     -0.0    0.83894  0.14   
  1    2    12   30.6734    8.6504     180.0   0.83839  0.77   
  1    3    10   1.4826     0.4100     -180.0  0.83790  0.04   
  6    1    5    6.6255     1.7222     -180.0  0.83631  0.17   
  5    3    1    14.8967    3.6472     -0.0    0.83469  0.37   
  5    0    9    0.2425     0.0575     -180.0  0.83376  0.00   
  2    0    13   0.0000     0.0000     -180.0  0.83346  0.00   
  6    2    0    0.0021     0.0005     -180.0  0.83287  0.00   
  6    0    6    4.1779     0.9278     -180.0  0.83147  0.05   
  6    2    1    0.0726     0.0158     0.0     0.83064  0.00   
  4    0    11   0.1378     0.0290     -180.0  0.82855  0.00   
  3    4    3    5.2612     1.1025     -180.0  0.82810  0.13   
  5    3    2    15.4768    3.2402     -0.0    0.82801  0.37   
  5    2    7    0.6536     0.1356     180.0   0.82629  0.02   
  6    2    2    12.2483    2.5593     180.0   0.82406  0.29   
  3    1    12   4.8879     1.0327     -0.0    0.82297  0.11   
  5    3    3    1.2933     0.3171     -0.0    0.81722  0.03   
  3    2    11   9.1076     2.4222     -180.0  0.81545  0.21   
  2    4    6    1.4914     0.4053     0.0     0.81504  0.03   
  5    1    9    0.0391     0.0109     180.0   0.81458  0.00   
  2    1    13   4.2393     1.1999     -0.0    0.81430  0.10   
  1    4    7    0.3531     0.1011     -0.0    0.81410  0.01   
  6    2    3    1.7281     0.5152     -0.0    0.81342  0.04   
  3    4    4    1.8093     0.5498     0.0     0.81311  0.04   
  6    1    6    1.0146     0.3218     180.0   0.81244  0.02   
  4    3    7    1.2586     0.4027     -180.0  0.81231  0.03   
  0    0    14   0.9049     0.3089     -0.0    0.81134  0.01   
  2    2    12   0.4214     0.1461     -0.0    0.81112  0.01   
  2    3    10   20.8216    7.4455     0.0     0.81067  0.46   
  4    1    11   3.8444     1.4697     -0.0    0.80972  0.08   
  3    3    9    0.7418     0.3465     -0.0    0.80674  0.02   
  6    0    7    0.0229     0.0123     -0.0    0.80394  0.00   
  1    0    14   4.6976     2.6225     -0.0    0.80282  0.05   
  5    3    4    2.3226     1.2971     180.0   0.80281  0.05   
  0    3    11   6.1579     3.4944     -0.0    0.80201  0.06   
  6    2    4    6.4320     3.6275     180.0   0.79920  0.13   
  4    2    10   5.3601     2.9828     -180.0  0.79857  0.11   
  5    2    8    0.7370     0.3673     0.0     0.79532  0.02   
  3    4    5    4.2591     2.0948     180.0   0.79499  0.09   
  5    0    10   1.8469     0.8773     180.0   0.79410  0.02   
  1    3    11   0.0758     0.0356     180.0   0.79377  0.00   
  0    4    8    9.5342     4.2488     -0.0    0.79239  0.10   
  7    0    1    5.6535     2.4362     -0.0    0.79137  0.06   
  3    0    13   0.7271     0.3025     0.0     0.79015  0.01   
  2    4    7    4.4943     1.8205     0.0     0.78906  0.09   
  4    4    0    21.0068    8.1275     180.0   0.78677  0.21   
  6    1    7    1.2341     0.4769     180.0   0.78670  0.02   
  1    2    13   0.0269     0.0104     0.0     0.78654  0.00   
  7    0    2    25.6932    9.7439     0.0     0.78567  0.25   
  1    1    14   1.6086     0.6099     180.0   0.78565  0.03   
  5    3    5    0.0876     0.0330     -0.0    0.78535  0.00   
  4    4    1    0.7150     0.2672     0.0     0.78489  0.01   
  1    4    8    1.1333     0.4197     180.0   0.78444  0.02   
  4    3    8    3.0059     1.0725     -180.0  0.78284  0.06   
  4    0    12   6.4917     2.2669     0.0     0.78207  0.06   
  6    2    5    1.8843     0.6560     -0.0    0.78197  0.04   
  4    4    2    0.6704     0.2113     180.0   0.77932  0.01   
  2    0    14   5.0980     1.5665     0.0     0.77878  0.05   
  5    1    10   10.4783    3.0177     180.0   0.77748  0.20   
  7    0    3    0.3403     0.0926     -0.0    0.77644  0.00   
  6    0    8    4.6272     1.1838     -180.0  0.77534  0.04   
  7    1    1    5.1413     1.2838     -0.0    0.77491  0.09   
  3    4    6    19.2937    4.6791     0.0     0.77440  0.35   
  3    1    13   0.2395     0.0561     -0.0    0.77377  0.00   
  3    2    12   12.9746    2.6375     -180.0  0.77103  0.23   
  3    3    10   1.9507     0.3899     180.0   0.77065  0.04   
  2    3    11   1.2608     0.2505     -180.0  0.77051  0.02   
  4    4    3    1.4315     0.2820     -0.0    0.77031  0.03   
  7    1    2    4.3352     0.8298     -180.0  0.76956  0.08   
  4    1    12   0.2472     0.0440     -0.0    0.76618  0.00   
  5    3    6    10.3678    1.8394     180.0   0.76548  0.18   
  5    2    9    0.2157     0.0386     0.0     0.76412  0.00   
  7    0    4    0.1348     0.0241     -0.0    0.76404  0.00   
  2    2    13   0.0000     0.0000     0.0     0.76389  0.00   
  2    1    14   9.8945     1.8022     0.0     0.76308  0.17   
  6    2    6    3.3554     0.6223     0.0     0.76235  0.06   
  0    5    1    1.9991     0.3723     -180.0  0.76222  0.02   
  2    4    8    0.6008     0.1127     -0.0    0.76196  0.01   
  7    1    3    0.7754     0.1513     -0.0    0.76088  0.01   
  4    2    11   0.0964     0.0195     0.0     0.76010  0.00   
  6    1    8    7.0972     1.4496     -180.0  0.75984  0.12   
  4    4    4    5.9755     1.3320     0.0     0.75820  0.10   
  5    0    11   2.2702     0.5732     180.0   0.75624  0.02   
  1    5    1    7.4753     2.0388     0.0     0.75514  0.12   
  1    4    9    0.9854     0.2823     180.0   0.75445  0.02   
  4    3    9    1.0009     0.3182     180.0   0.75303  0.02   
  1    3    12   7.3660     2.4099     -0.0    0.75263  0.12   
  3    4    7    1.6441     0.5622     180.0   0.75201  0.03   
  1    0    15   0.6143     0.2354     180.0   0.75031  0.00   
  1    5    2    7.2355     2.7951     -0.0    0.75018  0.12   
  7    1    4    1.0846     0.4432     -180.0  0.74920  0.02   
  7    0    5    0.0272     0.0113     -0.0    0.74895  0.00   
  0    5    3    4.2667     1.7755     180.0   0.74885  0.03   
  6    3    0    12.3997    5.2158     -0.0    0.74863  0.10   
  6    3    1    0.1788     0.0801     0.0     0.74701  0.00   
  0    2    14   0.4591     0.2072     180.0   0.74675  0.00   
  6    0    9    0.0916     0.0417     -0.0    0.74634  0.00   
  5    3    7    0.4562     0.2124     -0.0    0.74384  0.01   
  4    4    5    1.0142     0.4712     -180.0  0.74344  0.02   
  3    0    14   0.9051     0.4193     0.0     0.74309  0.01   
  0    1    15   0.0024     0.0011     -180.0  0.74280  0.00   
  6    3    2    0.2294     0.1052     -0.0    0.74221  0.00   
  1    5    3    0.4299     0.1969     -0.0    0.74213  0.01   
  5    1    11   0.6041     0.2754     0.0     0.74184  0.01   
  6    2    7    0.0184     0.0083     180.0   0.74097  0.00   
  1    2    14   3.9771     1.7590     180.0   0.74009  0.06   
  4    0    13   0.0005     0.0002     180.0   0.73948  0.00   
  2    5    0    12.5660    5.2414     -0.0    0.73657  0.09   
  1    1    15   5.1894     2.1554     180.0   0.73624  0.08   
  3    3    11   0.1026     0.0425     0.0     0.73590  0.00   
  2    5    1    0.1476     0.0605     0.0     0.73502  0.00   
  7    1    5    0.5768     0.2361     180.0   0.73495  0.01   
  6    3    3    1.4777     0.6019     0.0     0.73441  0.02   
  2    4    9    3.5019     1.4262     -0.0    0.73439  0.05   
  5    2    10   1.4574     0.5885     -0.0    0.73325  0.02   
  2    3    12   7.9435     3.1973     0.0     0.73271  0.12   
  6    1    9    0.1383     0.0556     -180.0  0.73249  0.00   
  7    0    6    5.6209     2.2510     -180.0  0.73165  0.04   
  1    5    4    1.2088     0.4834     -180.0  0.73128  0.02   
  7    2    1    4.0891     1.6341     180.0   0.73109  0.06   
  0    4    10   2.6368     1.0531     -180.0  0.73094  0.02   
  2    0    15   0.1737     0.0693     180.0   0.73057  0.00   
  2    5    2    0.3134     0.1250     0.0     0.73045  0.00   
  3    2    13   0.5094     0.2029     -180.0  0.73013  0.01   
  3    1    14   0.0997     0.0396     -0.0    0.72942  0.00   
  3    4    8    1.0083     0.3995     -180.0  0.72845  0.01   
  7    2    2    16.6626    6.5355     -180.0  0.72659  0.24   
  4    4    6    2.7518     1.0788     180.0   0.72652  0.04   
  4    1    13   0.6526     0.2547     -0.0    0.72600  0.01   
  1    4    10   0.0290     0.0111     180.0   0.72469  0.00   
  0    5    5    1.9720     0.7515     180.0   0.72409  0.01   
  6    3    4    3.8719     1.4706     -180.0  0.72389  0.05   
  4    2    12   4.0141     1.5205     -180.0  0.72374  0.06   
  4    3    10   0.0813     0.0306     -180.0  0.72343  0.00   
  2    5    3    0.7676     0.2866     0.0     0.72301  0.01   
  5    4    1    0.2490     0.0921     -180.0  0.72261  0.00   
  2    2    14   2.9548     1.0507     -180.0  0.72113  0.04   
  5    3    8    9.3629     3.3173     0.0     0.72101  0.13   
  0    3    13   3.6338     1.2638     -0.0    0.72043  0.02   
  5    0    12   3.7958     1.3193     180.0   0.72041  0.03   
  7    2    3    0.1862     0.0621     180.0   0.71927  0.00   
  7    1    6    0.3608     0.1173     -180.0  0.71859  0.00   
  6    2    8    2.4620     0.7940     0.0     0.71839  0.03   
  5    4    2    0.5393     0.1730     -180.0  0.71826  0.01   
  1    5    5    0.0222     0.0070     -180.0  0.71802  0.00   
  2    1    15   0.2197     0.0685     -0.0    0.71756  0.00   
  6    0    10   4.2662     1.3260     -0.0    0.71750  0.03   
  1    3    13   0.5783     0.1584     0.0     0.71444  0.01   
  2    5    4    1.6799     0.4365     -180.0  0.71297  0.02   
  7    0    7    1.0694     0.2753     -0.0    0.71269  0.01   
  5    4    3    0.3184     0.0787     -0.0    0.71119  0.00   
  6    3    5    3.1451     0.7748     0.0     0.71102  0.04   
  0    0    16   4.6364     1.1207     180.0   0.70993  0.02   
  7    2    4    0.0674     0.0162     180.0   0.70938  0.00   
  4    4    7    6.9269     1.6542     180.0   0.70794  0.09   
  5    1    12   13.5768    3.2423     0.0     0.70793  0.17   
  2    4    10   1.7606     0.4228     180.0   0.70686  0.02   
  6    1    10   1.4723     0.3622     0.0     0.70516  0.02   
  3    5    1    0.0086     0.0021     180.0   0.70480  0.00   
  3    4    9    1.4638     0.3672     0.0     0.70424  0.02   
  1    0    16   4.8137     1.2088     -180.0  0.70419  0.03   
  5    2    11   1.4913     0.3844     -0.0    0.70313  0.02   
  3    3    12   1.7853     0.4646     180.0   0.70276  0.02   
  1    5    6    11.8061    3.0745     -180.0  0.70274  0.15   
  5    4    4    2.5404     0.6814     -180.0  0.70162  0.03   
  3    0    15   0.0952     0.0260     -0.0    0.70087  0.00   
  3    5    2    2.5907     0.7107     180.0   0.70077  0.03   
  2    5    5    0.5143     0.1415     -0.0    0.70066  0.01   
  7    1    7    0.2075     0.0572     180.0   0.70060  0.00   
  4    0    14   1.9587     0.5412     180.0   0.70049  0.01   
  1    2    15   0.5442     0.1579     -0.0    0.69835  0.01   
  5    3    9    0.0166     0.0049     -0.0    0.69752  0.00   
  2    3    13   1.8259     0.5398     180.0   0.69734  0.02   
  7    2    5    0.0255     0.0076     180.0   0.69725  0.00   
  6    3    6    0.4808     0.1448     -0.0    0.69617  0.01   
  1    4    11   0.4551     0.1382     -180.0  0.69557  0.01   
  6    2    9    0.0918     0.0280     180.0   0.69515  0.00   
  4    3    11   2.1501     0.6612     180.0   0.69445  0.03   
  3    5    3    0.1589     0.0490     0.0     0.69419  0.00   
  8    0    0    0.1539     0.0475     -0.0    0.69413  0.00   
  8    0    1    0.0023     0.0007     -180.0  0.69284  0.00   
  7    0    8    2.2296     0.6970     0.0     0.69253  0.01   
  1    1    16   3.7475     1.1715     0.0     0.69252  0.04   
  3    2    14   0.8996     0.2812     -180.0  0.69252  0.01   
  0    5    7    0.0190     0.0060     -180.0  0.69117  0.00   
  5    4    5    0.6510     0.2055     0.0     0.68988  0.01   
  4    2    13   0.0005     0.0002     -0.0    0.68959  0.00   
  3    1    15   0.1203     0.0380     180.0   0.68936  0.00   
  6    0    11   1.5397     0.4857     180.0   0.68920  0.01   
  8    0    2    0.2341     0.0738     180.0   0.68901  0.00   
  4    1    14   2.1698     0.6842     0.0     0.68900  0.02   
  4    4    8    3.8299     1.2043     180.0   0.68818  0.04   
  2    0    16   1.9446     0.6103     -0.0    0.68780  0.01   
  5    0    13   0.3941     0.1228     180.0   0.68671  0.00   
  2    5    6    6.3708     1.9796     -0.0    0.68644  0.07   
  1    5    7    0.0010     0.0003     -0.0    0.68588  0.00   
  3    5    4    0.5030     0.1544     0.0     0.68529  0.01   
  7    2    6    5.0761     1.5098     0.0     0.68323  0.06   
  8    1    0    1.2809     0.3790     180.0   0.68295  0.01   
  8    0    3    0.1392     0.0410     0.0     0.68275  0.00   
  2    2    15   0.1590     0.0465     -0.0    0.68235  0.00   
  8    1    1    1.2811     0.3692     -0.0    0.68172  0.01   
  7    1    8    1.3763     0.3938     -180.0  0.68142  0.02   
  3    4    10   2.1343     0.5850     -180.0  0.67985  0.02   
  6    3    7    0.7847     0.2146     -0.0    0.67977  0.01   
  2    4    11   1.9414     0.5306     -0.0    0.67976  0.02   
  1    3    14   1.0253     0.2744     -0.0    0.67909  0.01   
  6    1    11   1.4829     0.3856     -180.0  0.67825  0.02   
  8    1    2    3.1560     0.8152     -0.0    0.67806  0.03   
  2    1    16   0.0007     0.0002     -180.0  0.67691  0.00   
  5    4    6    1.9453     0.4705     -180.0  0.67630  0.02   
  5    1    13   1.0356     0.2465     0.0     0.67587  0.01   
  3    5    5    0.7499     0.1686     -0.0    0.67433  0.01   
  8    0    4    0.1440     0.0323     180.0   0.67428  0.00   
  5    2    12   3.9758     0.8849     -0.0    0.67405  0.04   
  5    3    10   6.1538     1.3576     -0.0    0.67380  0.06   
  0    4    12   4.8712     1.0246     -180.0  0.67226  0.03   
  7    3    1    2.7564     0.5776     180.0   0.67212  0.03   
  8    1    3    1.9439     0.4071     0.0     0.67210  0.02   
  6    2    10   4.2949     0.8894     180.0   0.67166  0.04   
  7    0    9    0.0299     0.0062     -0.0    0.67164  0.00   
  3    3    13   0.1226     0.0252     180.0   0.67137  0.00   
  2    5    7    0.0000     0.0000     -180.0  0.67070  0.00   
  4    5    0    3.0269     0.6027     -0.0    0.66929  0.02   
  7    3    2    1.8820     0.3733     0.0     0.66862  0.02   
  4    5    1    0.0021     0.0004     0.0     0.66814  0.00   
  1    5    8    0.0500     0.0099     0.0     0.66786  0.00   
  7    2    7    0.9309     0.1847     180.0   0.66771  0.01   
  4    4    9    2.3790     0.4721     180.0   0.66766  0.02   
  1    4    12   13.1373    2.6103     -0.0    0.66739  0.13   
  4    3    12   0.0987     0.0198     180.0   0.66640  0.00   
  0    2    16   3.6998     0.7517     -0.0    0.66544  0.02   
  4    0    15   0.0702     0.0144     180.0   0.66479  0.00   
  4    5    2    0.7762     0.1598     -180.0  0.66470  0.01   
  6    4    0    0.0007     0.0001     -0.0    0.66459  0.00   
  2    3    14   3.9137     0.8108     -180.0  0.66435  0.04   
  8    1    4    14.2090    2.9630     -0.0    0.66401  0.14   
  8    0    5    2.3889     0.4999     0.0     0.66384  0.01   
  6    4    1    0.0226     0.0048     -180.0  0.66346  0.00   
  1    0    17   1.3403     0.2830     180.0   0.66338  0.01   
  7    3    3    0.3194     0.0681     180.0   0.66290  0.00   
  3    0    16   6.2257     1.3284     -180.0  0.66285  0.03   
  6    3    8    3.0208     0.6522     0.0     0.66222  0.03   
  6    0    12   0.5528     0.1203     -0.0    0.66175  0.00   
  3    5    6    7.9286     1.7291     0.0     0.66163  0.08   
  7    1    9    1.1467     0.2507     -0.0    0.66149  0.01   
  5    4    7    0.1864     0.0409     -0.0    0.66123  0.00   
  1    2    16   3.6676     0.8108     0.0     0.66071  0.04   
  6    4    2    3.4675     0.7723     -0.0    0.66009  0.03   
  4    5    3    0.3966     0.0891     -0.0    0.65908  0.00   
  0    1    17   0.2337     0.0528     0.0     0.65817  0.00   
  3    2    15   0.0773     0.0175     180.0   0.65797  0.00   
  4    2    14   1.6047     0.3630     -0.0    0.65765  0.02   
  3    4    11   3.2198     0.7309     0.0     0.65564  0.03   
  5    0    14   1.0743     0.2440     180.0   0.65514  0.01   
  7    3    4    0.8778     0.1994     0.0     0.65514  0.01   
  4    1    15   0.0851     0.0193     180.0   0.65494  0.00   
  6    4    3    0.6840     0.1555     180.0   0.65458  0.01   
  8    1    5    0.4868     0.1107     -180.0  0.65403  0.00   
  2    5    8    4.3454     0.9883     -0.0    0.65383  0.04   
  1    1    17   4.5139     1.0268     180.0   0.65360  0.04   
  0    5    9    0.4740     0.1078     -180.0  0.65354  0.00   
  2    4    12   0.1938     0.0441     180.0   0.65338  0.00   
  3    1    16   0.2275     0.0518     -180.0  0.65309  0.00   
  8    2    0    0.1402     0.0319     180.0   0.65238  0.00   
  6    1    12   1.0251     0.2326     0.0     0.65204  0.01   
  8    0    6    2.4693     0.5595     -0.0    0.65171  0.01   
  4    5    4    8.1281     1.8383     180.0   0.65145  0.07   
  8    2    1    0.0022     0.0005     0.0     0.65131  0.00   
  7    2    8    2.0742     0.4675     -180.0  0.65105  0.02   
  0    3    15   0.0022     0.0005     0.0     0.65084  0.00   
  7    0    10   5.3347     1.1918     0.0     0.65038  0.02   
  5    3    11   0.5564     0.1239     -180.0  0.65020  0.01   
  2    0    17   0.8696     0.1914     -0.0    0.64962  0.00   
  1    5    9    0.0710     0.0154     0.0     0.64906  0.00   
  6    2    11   1.5447     0.3258     -0.0    0.64828  0.01   
  8    2    2    0.2363     0.0495     -0.0    0.64812  0.00   
  3    5    7    0.0347     0.0071     -0.0    0.64751  0.00   
  2    2    16   2.0509     0.4094     180.0   0.64711  0.02   
  6    4    4    5.4868     1.0946     -0.0    0.64710  0.05   
  4    4    10   4.5969     0.9001     0.0     0.64677  0.04   
  1    3    15   5.0576     0.9697     -0.0    0.64642  0.05   
  5    2    13   0.4352     0.0823     -0.0    0.64621  0.00   
  5    1    14   3.1433     0.5758     -0.0    0.64572  0.03   
  7    3    5    0.5868     0.1062     -0.0    0.64554  0.01   
  5    4    8    0.6347     0.1108     -180.0  0.64504  0.01   
  6    3    9    0.1565     0.0250     0.0     0.64388  0.00   
  8    2    3    0.1859     0.0275     -180.0  0.64291  0.00   
  8    1    6    0.2605     0.0371     -180.0  0.64242  0.00   
  4    5    5    1.8242     0.2515     -0.0    0.64201  0.02   
  3    3    14   0.1316     0.0178     180.0   0.64179  0.00   
  7    1    10   3.5322     0.4556     180.0   0.64115  0.03   
  2    1    17   1.2755     0.1558     -180.0  0.64042  0.01   
  1    4    13   0.0258     0.0031     -180.0  0.64033  0.00   
  4    3    13   1.0035     0.1146     180.0   0.63945  0.01   
  8    0    7    6.0752     0.6421     -0.0    0.63819  0.03   
  6    4    5    1.9078     0.1979     180.0   0.63786  0.02   
  0    6    0    54.3200    5.3144     180.0   0.63662  0.11   
  2    5    9    0.0455     0.0044     180.0   0.63615  0.00   
  8    2    4    0.2283     0.0217     -0.0    0.63582  0.00   
  6    0    13   3.5491     0.3321     -180.0  0.63535  0.01   
  7    3    6    0.5771     0.0528     0.0     0.63437  0.00   
  2    3    15   0.3407     0.0308     180.0   0.63367  0.00   
  7    2    9    0.0459     0.0041     180.0   0.63360  0.00   
  0    6    2    2.8820     0.2585     180.0   0.63265  0.01   
  3    5    8    5.4712     0.4903     0.0     0.63228  0.04   
  4    0    16   0.7028     0.0630     -0.0    0.63207  0.00   
  3    4    12   8.8781     0.7959     0.0     0.63188  0.07   
  1    6    1    0.3131     0.0281     -180.0  0.63149  0.00   
  0    0    18   32.8044    2.9528     180.0   0.63105  0.07   
  4    5    6    0.7483     0.0674     180.0   0.63102  0.01   
  1    5    10   0.9105     0.0830     0.0     0.62982  0.01   
  8    1    7    1.9546     0.1789     -180.0  0.62947  0.02   
  7    0    11   1.9014     0.1750     -180.0  0.62909  0.01   
  1    6    2    0.2884     0.0267     -0.0    0.62859  0.00   
  3    0    17   2.9482     0.2736     -0.0    0.62847  0.01   
  5    5    1    7.9514     0.7382     180.0   0.62845  0.06   
  5    4    9    0.1247     0.0116     -180.0  0.62805  0.00   
  2    4    13   0.0000     0.0000     -180.0  0.62793  0.00   
  4    2    15   0.1034     0.0097     -0.0    0.62784  0.00   
  6    4    6    1.9857     0.1878     -180.0  0.62707  0.02   
  8    2    5    3.5440     0.3353     -180.0  0.62704  0.03   
  1    0    18   3.0935     0.2928     -180.0  0.62701  0.01   
  5    3    12   15.4106    1.4586     -180.0  0.62700  0.12   
  6    1    13   7.7901     0.7397     180.0   0.62674  0.06   
  1    2    17   1.9971     0.1898     -0.0    0.62665  0.02   
  3    2    16   9.3277     0.8910     0.0     0.62620  0.07   
  4    4    11   0.0612     0.0059     -180.0  0.62582  0.00   
  5    0    15   1.8346     0.1762     -0.0    0.62566  0.01   
  5    5    2    6.8242     0.6558     180.0   0.62558  0.05   
  6    2    12   0.8375     0.0807     180.0   0.62528  0.01   
  6    3    10   1.6886     0.1630     -180.0  0.62508  0.01   
  1    6    3    1.0034     0.0977     -180.0  0.62383  0.01   
  8    0    8    0.9586     0.0934     -0.0    0.62360  0.00   
  4    1    16   0.3236     0.0315     0.0     0.62359  0.00   
  7    3    7    0.2615     0.0257     -0.0    0.62189  0.00   
  0    6    4    9.5008     0.9377     0.0     0.62120  0.04   
  5    5    3    0.6493     0.0642     180.0   0.62089  0.00   
  7    1    11   0.5301     0.0525     -0.0    0.62072  0.00   
  2    6    0    0.3253     0.0322     -0.0    0.62051  0.00   
  3    1    17   0.6788     0.0674     180.0   0.62014  0.01   
  5    2    14   1.6442     0.1637     -0.0    0.61970  0.01   
  2    6    1    0.0965     0.0096     -0.0    0.61959  0.00   
  4    5    7    0.8148     0.0815     0.0     0.61873  0.01   
  1    1    18   0.0015     0.0002     180.0   0.61873  0.00   
  0    4    14   0.6240     0.0625     -0.0    0.61830  0.00   
  2    5    10   15.0261    1.5069     -180.0  0.61801  0.11   
  5    1    15   2.8707     0.2881     0.0     0.61743  0.02   
  1    6    4    5.8274     0.5849     -180.0  0.61735  0.04   
  2    6    2    1.0584     0.1062     -0.0    0.61684  0.01   
  8    2    6    3.7417     0.3753     180.0   0.61679  0.03   
  3    5    9    0.7008     0.0701     180.0   0.61626  0.01   
  1    3    16   5.2683     0.5271     -180.0  0.61622  0.04   
  9    0    1    0.3350     0.0335     180.0   0.61610  0.00   
  7    2    10   8.0254     0.7994     -180.0  0.61566  0.06   
  8    1    8    5.0916     0.5061     -180.0  0.61545  0.04   
  2    0    18   0.0859     0.0085     -180.0  0.61535  0.00   
  2    2    17   1.2981     0.1284     180.0   0.61502  0.01   
  6    4    7    0.0253     0.0025     -0.0    0.61501  0.00   
  1    4    14   5.4094     0.5308     -0.0    0.61451  0.04   
  5    5    4    2.6757     0.2625     -0.0    0.61450  0.02   
  0    5    11   7.2535     0.7073     180.0   0.61414  0.03   
  3    3    15   0.1756     0.0171     -0.0    0.61399  0.00   
  4    3    14   3.1815     0.3078     -180.0  0.61374  0.02   
  9    0    2    0.6001     0.0576     0.0     0.61340  0.00   
  2    6    3    0.0119     0.0011     180.0   0.61234  0.00   
  5    4    10   1.9784     0.1776     180.0   0.61057  0.01   
  1    5    11   0.0805     0.0072     -0.0    0.61042  0.00   
  6    0    14   18.1319    1.6096     -180.0  0.61010  0.06   
  8    3    0    1.9488     0.1705     -0.0    0.60945  0.01   
  7    4    1    5.6512     0.4931     -0.0    0.60932  0.04   
  1    6    5    1.7775     0.1550     180.0   0.60930  0.01   
  9    0    3    3.3557     0.2907     180.0   0.60897  0.01   
  3    4    13   0.7098     0.0612     0.0     0.60877  0.00   
  8    3    1    1.9327     0.1661     180.0   0.60857  0.01   
  7    3    8    2.0699     0.1772     0.0     0.60836  0.01   
  9    1    1    0.7288     0.0622     -0.0    0.60824  0.01   
  8    0    9    2.0514     0.1751     -0.0    0.60821  0.01   
  7    0    12   1.1935     0.1015     -180.0  0.60801  0.00   
  2    1    18   24.3515    2.0537     -180.0  0.60752  0.17   
  7    4    2    23.6761    1.9721     0.0     0.60671  0.16   
  5    5    5    0.0804     0.0067     180.0   0.60656  0.00   
  2    6    4    0.5121     0.0424     -0.0    0.60621  0.00   
  6    3    11   2.0998     0.1735     0.0     0.60610  0.01   
  8    3    2    4.4468     0.3668     180.0   0.60597  0.03   
_reflns_number_total  630
_reflns_limit_h_min  0
_reflns_limit_h_max  9
_reflns_limit_k_min  0
_reflns_limit_k_max  6
_reflns_limit_l_min  0
_reflns_limit_l_max  18
_reflns_d_resolution_low    3.128
_reflns_d_resolution_high   0.606

# POWDER DATA TABLE
_pd_meas_number_of_points  3261

loop_
   _pd_meas_time_of_flight
   _pd_meas_intensity_total
   _pd_calc_intensity_total
   _pd_proc_intensity_bkg_calc
   _pd_proc_ls_weight
  426.47003  0            0            0           0         
  426.98179  0            0            0           0         
  427.49417  0            0            0           0         
  428.00716  0            0            0           0         
  428.52076  0            0            0           0         
  429.03498  0            0            0           0         
  429.54982  0            0            0           0         
  430.06528  0            0            0           0         
  430.58135  0            0            0           0         
  431.09804  0            0            0           0         
  431.61536  0            0            0           0         
  432.13329  0            0            0           0         
  432.65185  0            0            0           0         
  433.17103  0            0            0           0         
  433.69083  0            0            0           0         
  434.21125  0            0            0           0         
  434.73230  0            0            0           0         
  435.25398  0            0            0           0         
  435.77628  0            0            0           0         
  436.29921  0            0            0           0         
  436.82276  0            0            0           0         
  437.34694  0            0            0           0         
  437.87176  0            0            0           0         
  438.39720  0            0            0           0         
  438.92327  0            0            0           0         
  439.44997  0            0            0           0         
  439.97731  0            0            0           0         
  440.50528  0            0            0           0         
  441.03388  0            0            0           0         
  441.56312  0            0            0           0         
  442.09299  0            0            0           0         
  442.62350  0            0            0           0         
  443.15464  0            0            0           0         
  443.68642  0            0            0           0         
  444.21884  0            0            0           0         
  444.75190  0            0            0           0         
  445.28560  0            0            0           0         
  445.81994  0            0            0           0         
  446.35492  0            0            0           0         
  446.89054  0            0            0           0         
  447.42680  0            0            0           0         
  447.96371  0            0            0           0         
  448.50126  0            0            0           0         
  449.03946  0            0            0           0         
  449.57830  0            0            0           0         
  450.11779  0            0            0           0         
  450.65793  0            0            0           0         
  451.19872  0            0            0           0         
  451.74015  0            0            0           0         
  452.28223  0            0            0           0         
  452.82497  0            0            0           0         
  453.36835  0            0            0           0         
  453.91239  0            0            0           0         
  454.45708  0            0            0           0         
  455.00243  0            0            0           0         
  455.54843  0            0            0           0         
  456.09508  0            0            0           0         
  456.64239  0            0            0           0         
  457.19036  0            0            0           0         
  457.73898  0            0            0           0         
  458.28826  0            0            0           0         
  458.83820  0            0            0           0         
  459.38881  0            0            0           0         
  459.94007  0            0            0           0         
  460.49199  0            0            0           0         
  461.04458  0            0            0           0         
  461.59783  0            0            0           0         
  462.15174  0            0            0           0         
  462.70632  0            0            0           0         
  463.26156  0            0            0           0         
  463.81747  0            0            0           0         
  464.37405  0            0            0           0         
  464.93129  0            0            0           0         
  465.48921  0            0            0           0         
  466.04779  0            0            0           0         
  466.60704  0            0            0           0         
  467.16697  0            0            0           0         
  467.72756  0            0            0           0         
  468.28883  0            0            0           0         
  468.85077  0            0            0           0         
  469.41339  0            0            0           0         
  469.97668  0            0            0           0         
  470.54065  0            0            0           0         
  471.10529  0            0            0           0         
  471.67062  0            0            0           0         
  472.23662  0            0            0           0         
  472.80330  0            0            0           0         
  473.37065  0            0            0           0         
  473.93870  0            0            0           0         
  474.50742  0            0            0           0         
  475.07682  0            0            0           0         
  475.64691  0            0            0           0         
  476.21768  0            0            0           0         
  476.78914  0            0            0           0         
  477.36128  0            0            0           0         
  477.93411  0            0            0           0         
  478.50763  0            0            0           0         
  479.08183  0            0            0           0         
  479.65672  0            0            0           0         
  480.23231  0            0            0           0         
  480.80858  0            0            0           0         
  481.38555  0            0            0           0         
  481.96321  0            0            0           0         
  482.54156  0            0            0           0         
  483.12060  0            0            0           0         
  483.70034  0            0            0           0         
  484.28078  0            0            0           0         
  484.86191  0            0            0           0         
  485.44374  0            0            0           0         
  486.02627  0            0            0           0         
  486.60950  0            0            0           0         
  487.19342  0            0            0           0         
  487.77805  0            0            0           0         
  488.36338  0            0            0           0         
  488.94941  0            0            0           0         
  489.53615  0            0            0           0         
  490.12359  0            0            0           0         
  490.71173  0            0            0           0         
  491.30058  0            0            0           0         
  491.89014  0            0            0           0         
  492.48040  0            0            0           0         
  493.07137  0            0            0           0         
  493.66305  0            0            0           0         
  494.25544  0            0            0           0         
  494.84854  0            0            0           0         
  495.44236  0            0            0           0         
  496.03688  0            0            0           0         
  496.63212  0            0            0           0         
  497.22808  0            0            0           0         
  497.82475  0            0            0           0         
  498.42213  0            0            0           0         
  499.02023  0            0            0           0         
  499.61905  0            0            0           0         
  500.21859  0            0            0           0         
  500.81885  0            0            0           0         
  501.41983  0            0            0           0         
  502.02153  0            0            0           0         
  502.62395  0            0            0           0         
  503.22709  0            0            0           0         
  503.83096  0            0            0           0         
  504.43555  0            0            0           0         
  505.04087  0            0            0           0         
  505.64691  0            0            0           0         
  506.25369  0            0            0           0         
  506.86119  0            0            0           0         
  507.46942  0            0            0           0         
  508.07837  0            0            0           0         
  508.68806  0            0            0           0         
  509.29848  0            0            0           0         
  509.90964  0            0            0           0         
  510.52152  0            0            0           0         
  511.13415  0            0            0           0         
  511.74750  0            0            0           0         
  512.36159  0            0            0           0         
  512.97642  0            0            0           0         
  513.59199  0            0            0           0         
  514.20830  0            0            0           0         
  514.82534  0            0            0           0         
  515.44313  0            0            0           0         
  516.06165  0            0            0           0         
  516.68092  0            0            0           0         
  517.30093  0            0            0           0         
  517.92169  0            0            0           0         
  518.54319  0            0            0           0         
  519.16544  0            0            0           0         
  519.78843  0            0            0           0         
  520.41217  0            0            0           0         
  521.03666  0            0            0           0         
  521.66190  0            0            0           0         
  522.28789  0            0            0           0         
  522.91463  0            0            0           0         
  523.54213  0            0            0           0         
  524.17037  0            0            0           0         
  524.79937  0            0            0           0         
  525.42913  0            0            0           0         
  526.05964  0            0            0           0         
  526.69090  0            0            0           0         
  527.32293  0            0            0           0         
  527.95571  0            0            0           0         
  528.58925  0            0            0           0         
  529.22355  0            0            0           0         
  529.85862  0            0            0           0         
  530.49444  0            0            0           0         
  531.13103  0            0            0           0         
  531.76838  0            0            0           0         
  532.40650  0            0            0           0         
  533.04538  0            0            0           0         
  533.68503  0            0            0           0         
  534.32545  0            0            0           0         
  534.96664  0            0            0           0         
  535.60859  0            0            0           0         
  536.25132  0            0            0           0         
  536.89481  0            0            0           0         
  537.53908  0            0            0           0         
  538.18412  0            0            0           0         
  538.82994  0            0            0           0         
  539.47653  0            0            0           0         
  540.12390  0            0            0           0         
  540.77204  0            0            0           0         
  541.42096  0            0            0           0         
  542.07066  0            0            0           0         
  542.72114  0            0            0           0         
  543.37240  0            0            0           0         
  544.02444  0            0            0           0         
  544.67727  0            0            0           0         
  545.33088  0            0            0           0         
  545.98527  0            0            0           0         
  546.64044  0            0            0           0         
  547.29641  0            0            0           0         
  547.95316  0            0            0           0         
  548.61070  0            0            0           0         
  549.26903  0            0            0           0         
  549.92814  0            0            0           0         
  550.58805  0            0            0           0         
  551.24875  0            0            0           0         
  551.91025  0            0            0           0         
  552.57253  0            0            0           0         
  553.23561  0            0            0           0         
  553.89949  0            0            0           0         
  554.56417  0            0            0           0         
  555.22964  0            0            0           0         
  555.89591  0            0            0           0         
  556.56298  0            0            0           0         
  557.23085  0            0            0           0         
  557.89952  0            0            0           0         
  558.56900  0            0            0           0         
  559.23927  0            0            0           0         
  559.91035  0            0            0           0         
  560.58224  0            0            0           0         
  561.25494  0            0            0           0         
  561.92844  0            0            0           0         
  562.60275  0            0            0           0         
  563.27786  0            0            0           0         
  563.95379  0            0            0           0         
  564.63053  0            0            0           0         
  565.30808  0            0            0           0         
  565.98645  0            0            0           0         
  566.66563  0            0            0           0         
  567.34562  0            0            0           0         
  568.02643  0            0            0           0         
  568.70805  0            0            0           0         
  569.39050  0            0            0           0         
  570.07376  0            0            0           0         
  570.75785  0            0            0           0         
  571.44275  0            0            0           0         
  572.12848  0            0            0           0         
  572.81502  0            0            0           0         
  573.50240  0            0            0           0         
  574.19059  0            0            0           0         
  574.87962  0            0            0           0         
  575.56947  0            0            0           0         
  576.26015  0            0            0           0         
  576.95165  0            0            0           0         
  577.64399  0            0            0           0         
  578.33716  0            0            0           0         
  579.03116  0            0            0           0         
  579.72599  0            0            0           0         
  580.42165  0            0            0           0         
  581.11815  0            0            0           0         
  581.81549  0            0            0           0         
  582.51366  0            0            0           0         
  583.21268  0            0            0           0         
  583.91253  0            0            0           0         
  584.61321  0            0            0           0         
  585.31475  0            0            0           0         
  586.01712  0            0            0           0         
  586.72033  0            0            0           0         
  587.42439  0            0            0           0         
  588.12930  0            0            0           0         
  588.83505  0            0            0           0         
  589.54164  0            0            0           0         
  590.24909  0            0            0           0         
  590.95738  0            0            0           0         
  591.66652  0            0            0           0         
  592.37652  0            0            0           0         
  593.08736  0            0            0           0         
  593.79906  0            0            0           0         
  594.51162  0            0            0           0         
  595.22502  0            0            0           0         
  595.93929  0            0            0           0         
  596.65441  0            0            0           0         
  597.37039  0            0            0           0         
  598.08723  0            0            0           0         
  598.80493  0            0            0           0         
  599.52349  0            0            0           0         
  600.24291  0            0            0           0         
  600.96320  0            0            0           0         
  601.68435  0            0            0           0         
  602.40636  0            0            0           0         
  603.12925  0            0            0           0         
  603.85300  0            0            0           0         
  604.57761  0            0            0           0         
  605.30310  0            0            0           0         
  606.02946  0            0            0           0         
  606.75669  0            0            0           0         
  607.48479  0            0            0           0         
  608.21377  0            0            0           0         
  608.94362  0            0            0           0         
  609.67434  0            0            0           0         
  610.40595  0            0            0           0         
  611.13843  0            0            0           0         
  611.87179  0            0            0           0         
  612.60603  0            0            0           0         
  613.34115  0            0            0           0         
  614.07716  0            0            0           0         
  614.81404  0            0            0           0         
  615.55181  0            0            0           0         
  616.29047  0            0            0           0         
  617.03001  0            0            0           0         
  617.77044  0            0            0           0         
  618.51176  0            0            0           0         
  619.25397  0            0            0           0         
  619.99707  0            0            0           0         
  620.74106  0            0            0           0         
  621.48594  0            0            0           0         
  622.23172  0            0            0           0         
  622.97839  0            0            0           0         
  623.72596  0            0            0           0         
  624.47443  0            0            0           0         
  625.22379  0            0            0           0         
  625.97405  0            0            0           0         
  626.72522  0            0            0           0         
  627.47728  0            0            0           0         
  628.23025  0            0            0           0         
  628.98412  0            0            0           0         
  629.73889  0            0            0           0         
  630.49457  0            0            0           0         
  631.25116  0            0            0           0         
  632.00866  0            0            0           0         
  632.76706  0            0            0           0         
  633.52638  0            0            0           0         
  634.28660  0            0            0           0         
  635.04774  0            0            0           0         
  635.80979  0            0            0           0         
  636.57276  0            0            0           0         
  637.33664  0            0            0           0         
  638.10144  0            0            0           0         
  638.86715  0            0            0           0         
  639.63379  0            0            0           0         
  640.40134  0            0            0           0         
  641.16982  0            0            0           0         
  641.93922  0            0            0           0         
  642.70954  0            0            0           0         
  643.48078  0            0            0           0         
  644.25295  0            0            0           0         
  645.02605  0            0            0           0         
  645.80008  0            0            0           0         
  646.57503  0            0            0           0         
  647.35091  0            0            0           0         
  648.12773  0            0            0           0         
  648.90548  0            0            0           0         
  649.68416  0            0            0           0         
  650.46377  0            0            0           0         
  651.24432  0            0            0           0         
  652.02581  0            0            0           0         
  652.80823  0            0            0           0         
  653.59160  0            0            0           0         
  654.37590  0            0            0           0         
  655.16115  0            0            0           0         
  655.94733  0            0            0           0         
  656.73447  0            0            0           0         
  657.52254  0            0            0           0         
  658.31156  0            0            0           0         
  659.10153  0            0            0           0         
  659.89244  0            0            0           0         
  660.68431  0            0            0           0         
  661.47712  0            0            0           0         
  662.27089  0            0            0           0         
  663.06561  0            0            0           0         
  663.86128  0            0            0           0         
  664.65791  0            0            0           0         
  665.45549  0            0            0           0         
  666.25403  0            0            0           0         
  667.05353  0            0            0           0         
  667.85399  0            0            0           0         
  668.65541  0            0            0           0         
  669.45779  0            0            0           0         
  670.26113  0            0            0           0         
  671.06544  0            0            0           0         
  671.87071  0            0            0           0         
  672.67695  0            0            0           0         
  673.48416  0            0            0           0         
  674.29233  0            0            0           0         
  675.10148  0            0            0           0         
  675.91159  0            0            0           0         
  676.72268  0            0            0           0         
  677.53474  0            0            0           0         
  678.34778  0            0            0           0         
  679.16179  0            0            0           0         
  679.97677  0            0            0           0         
  680.79274  0            0            0           0         
  681.60969  0            0            0           0         
  682.42761  0            0            0           0         
  683.24652  0            0            0           0         
  684.06641  0            0            0           0         
  684.88728  0            0            0           0         
  685.70914  0            0            0           0         
  686.53198  0            0            0           0         
  687.35582  0            0            0           0         
  688.18064  0            0            0           0         
  689.00645  0            0            0           0         
  689.83325  0            0            0           0         
  690.66104  0            0            0           0         
  691.48983  0            0            0           0         
  692.31961  0            0            0           0         
  693.15039  0            0            0           0         
  693.98216  0            0            0           0         
  694.81493  0            0            0           0         
  695.64870  0            0            0           0         
  696.48348  0            0            0           0         
  697.31925  0            0            0           0         
  698.15603  0            0            0           0         
  698.99381  0            0            0           0         
  699.83259  0            0            0           0         
  700.67239  0            0            0           0         
  701.51319  0            0            0           0         
  702.35500  0            0            0           0         
  703.19781  0            0            0           0         
  704.04165  0            0            0           0         
  704.88649  0            0            0           0         
  705.73235  0            0            0           0         
  706.57922  0            0            0           0         
  707.42711  0            0            0           0         
  708.27601  0            0            0           0         
  709.12594  0            0            0           0         
  709.97688  0            0            0           0         
  710.82885  0            0            0           0         
  711.68184  0            0            0           0         
  712.53585  0            0            0           0         
  713.39088  0            0            0           0         
  714.24695  0            0            0           0         
  715.10404  0            0            0           0         
  715.96215  0            0            0           0         
  716.82130  0            0            0           0         
  717.68148  0            0            0           0         
  718.54269  0            0            0           0         
  719.40494  0            0            0           0         
  720.26822  0            0            0           0         
  721.13253  0            0            0           0         
  721.99788  0            0            0           0         
  722.86427  0            0            0           0         
  723.73170  0            0            0           0         
  724.60018  0            0            0           0         
  725.46969  0            0            0           0         
  726.34025  0            0            0           0         
  727.21185  0            0            0           0         
  728.08450  0            0            0           0         
  728.95819  0            0            0           0         
  729.83293  0            0            0           0         
  730.70873  0            0            0           0         
  731.58557  0            0            0           0         
  732.46347  0            0            0           0         
  733.34241  0            0            0           0         
  734.22242  0            0            0           0         
  735.10348  0            0            0           0         
  735.98560  0            0            0           0         
  736.86877  0            0            0           0         
  737.75301  0            0            0           0         
  738.63830  0            0            0           0         
  739.52466  0            0            0           0         
  740.41209  0            0            0           0         
  741.30057  0            0            0           0         
  742.19013  0            0            0           0         
  743.08075  0            0            0           0         
  743.97244  0            0            0           0         
  744.86520  0            0            0           0         
  745.75903  0            0            0           0         
  746.65393  0            0            0           0         
  747.54991  0            0            0           0         
  748.44697  0            0            0           0         
  749.34509  0            0            0           0         
  750.24430  0            0            0           0         
  751.14459  0            0            0           0         
  752.04595  0            0            0           0         
  752.94840  0            0            0           0         
  753.85193  0            0            0           0         
  754.75655  0            0            0           0         
  755.66225  0            0            0           0         
  756.56904  0            0            0           0         
  757.47691  0            0            0           0         
  758.38588  0            0            0           0         
  759.29593  0            0            0           0         
  760.20708  0            0            0           0         
  761.11932  0            0            0           0         
  762.03266  0            0            0           0         
  762.94709  0            0            0           0         
  763.86262  0            0            0           0         
  764.77925  0            0            0           0         
  765.69698  0            0            0           0         
  766.61581  0            0            0           0         
  767.53574  0            0            0           0         
  768.45678  0            0            0           0         
  769.37892  0            0            0           0         
  770.30216  0            0            0           0         
  771.22652  0            0            0           0         
  772.15198  0            0            0           0         
  773.07856  0            0            0           0         
  774.00625  0            0            0           0         
  774.93505  0            0            0           0         
  775.86496  0            0            0           0         
  776.79599  0            0            0           0         
  777.72814  0            0            0           0         
  778.66141  0            0            0           0         
  779.59579  0            0            0           0         
  780.53130  0            0            0           0         
  781.46793  0            0            0           0         
  782.40569  0            0            0           0         
  783.34456  0            0            0           0         
  784.28457  0            0            0           0         
  785.22571  0            0            0           0         
  786.16797  0            0            0           0         
  787.11136  0            0            0           0         
  788.05589  0            0            0           0         
  789.00155  0            0            0           0         
  789.94834  0            0            0           0         
  790.89627  0            0            0           0         
  791.84534  0            0            0           0         
  792.79555  0            0            0           0         
  793.74690  0            0            0           0         
  794.69939  0            0            0           0         
  795.65302  0            0            0           0         
  796.60779  0            0            0           0         
  797.56372  0            0            0           0         
  798.52078  0            0            0           0         
  799.47900  0            0            0           0         
  800.43837  0            0            0           0         
  801.39889  0            0            0           0         
  802.36056  0            0            0           0         
  803.32338  0            0            0           0         
  804.28737  0            0            0           0         
  805.25250  0            0            0           0         
  806.21880  0            0            0           0         
  807.18625  0            0            0           0         
  808.15487  0            0            0           0         
  809.12465  0            0            0           0         
  810.09559  0            0            0           0         
  811.06770  0            0            0           0         
  812.04097  0            0            0           0         
  813.01541  0            0            0           0         
  813.99102  0            0            0           0         
  814.96781  0            0            0           0         
  815.94576  0            0            0           0         
  816.92489  0            0            0           0         
  817.90519  0            0            0           0         
  818.88667  0            0            0           0         
  819.86932  0            0            0           0         
  820.85316  0            0            0           0         
  821.83818  0            0            0           0         
  822.82437  0            0            0           0         
  823.81176  0            0            0           0         
  824.80032  0            0            0           0         
  825.79007  0            0            0           0         
  826.78101  0            0            0           0         
  827.77314  0            0            0           0         
  828.76646  0            0            0           0         
  829.76098  0            0            0           0         
  830.75668  0            0            0           0         
  831.75358  0            0            0           0         
  832.75168  0            0            0           0         
  833.75097  0            0            0           0         
  834.75147  0            0            0           0         
  835.75316  0            0            0           0         
  836.75606  0            0            0           0         
  837.76016  0            0            0           0         
  838.76546  0            0            0           0         
  839.77197  0            0            0           0         
  840.77969  0            0            0           0         
  841.78862  0            0            0           0         
  842.79876  0            0            0           0         
  843.81011  0            0            0           0         
  844.82267  0            0            0           0         
  845.83645  0            0            0           0         
  846.85145  0            0            0           0         
  847.86766  0            0            0           0         
  848.88509  0            0            0           0         
  849.90375  0            0            0           0         
  850.92362  0            0            0           0         
  851.94473  0            0            0           0         
  852.96705  0            0            0           0         
  853.99060  0            0            0           0         
  855.01538  0            0            0           0         
  856.04139  0            0            0           0         
  857.06864  0            0            0           0         
  858.09711  0            0            0           0         
  859.12682  0            0            0           0         
  860.15776  0            0            0           0         
  861.18994  0            0            0           0         
  862.22336  0            0            0           0         
  863.25802  0            0            0           0         
  864.29393  0            0            0           0         
  865.33107  0            0            0           0         
  866.36946  0            0            0           0         
  867.40910  0            0            0           0         
  868.44998  0            0            0           0         
  869.49211  0            0            0           0         
  870.53549  0            0            0           0         
  871.58013  0            0            0           0         
  872.62602  0            0            0           0         
  873.67316  0            0            0           0         
  874.72156  0            0            0           0         
  875.77122  0            0            0           0         
  876.82213  0            0            0           0         
  877.87431  0            0            0           0         
  878.92775  0            0            0           0         
  879.98246  0            0            0           0         
  881.03843  0            0            0           0         
  882.09567  0            0            0           0         
  883.15417  0            0            0           0         
  884.21395  0            0            0           0         
  885.27500  0            0            0           0         
  886.33732  0            0            0           0         
  887.40092  0            0            0           0         
  888.46579  0            0            0           0         
  889.53194  0            0            0           0         
  890.59937  0            0            0           0         
  891.66808  0            0            0           0         
  892.73808  0            0            0           0         
  893.80935  0            0            0           0         
  894.88192  0            0            0           0         
  895.95577  0            0            0           0         
  897.03090  0            0            0           0         
  898.10733  0            0            0           0         
  899.18505  0            0            0           0         
  900.26407  0            0            0           0         
  901.34438  0            0            0           0         
  902.42598  0            0            0           0         
  903.50888  0            0            0           0         
  904.59309  0            0            0           0         
  905.67859  0            0            0           0         
  906.76539  0            0            0           0         
  907.85350  0            0            0           0         
  908.94292  0            0            0           0         
  910.03364  0            0            0           0         
  911.12568  0            0            0           0         
  912.21902  0            0            0           0         
  913.31367  0            0            0           0         
  914.40964  0            0            0           0         
  915.50692  0            0            0           0         
  916.60552  0            0            0           0         
  917.70544  0            0            0           0         
  918.80668  0            0            0           0         
  919.90924  0            0            0           0         
  921.01312  0            0            0           0         
  922.11833  0            0            0           0         
  923.22486  0            0            0           0         
  924.33272  0            0            0           0         
  925.44191  0            0            0           0         
  926.55244  0            0            0           0         
  927.66429  0            0            0           0         
  928.77748  0            0            0           0         
  929.89200  0            0            0           0         
  931.00786  0            0            0           0         
  932.12507  0            0            0           0         
  933.24361  0            0            0           0         
  934.36349  0            0            0           0         
  935.48472  0            0            0           0         
  936.60729  0            0            0           0         
  937.73121  0            0            0           0         
  938.85648  0            0            0           0         
  939.98310  0            0            0           0         
  941.11107  0            0            0           0         
  942.24039  0            0            0           0         
  943.37107  0            0            0           0         
  944.50311  0            0            0           0         
  945.63651  0            0            0           0         
  946.77126  0            0            0           0         
  947.90738  0            0            0           0         
  949.04486  0            0            0           0         
  950.18370  0            0            0           0         
  951.32391  0            0            0           0         
  952.46549  0            0            0           0         
  953.60844  0            0            0           0         
  954.75277  0            0            0           0         
  955.89846  0            0            0           0         
  957.04553  0            0            0           0         
  958.19397  0            0            0           0         
  959.34380  0            0            0           0         
  960.49500  0            0            0           0         
  961.64759  0            0            0           0         
  962.80156  0            0            0           0         
  963.95691  0            0            0           0         
  965.11365  0            0            0           0         
  966.27178  0            0            0           0         
  967.43129  0            0            0           0         
  968.59220  0            0            0           0         
  969.75450  0            0            0           0         
  970.91820  0            0            0           0         
  972.08329  0            0            0           0         
  973.24978  0            0            0           0         
  974.41767  0            0            0           0         
  975.58697  0            0            0           0         
  976.75766  0            0            0           0         
  977.92976  0            0            0           0         
  979.10327  0            0            0           0         
  980.27818  0            0            0           0         
  981.45451  0            0            0           0         
  982.63224  0            0            0           0         
  983.81139  0            0            0           0         
  984.99196  0            0            0           0         
  986.17394  0            0            0           0         
  987.35734  0            0            0           0         
  988.54216  0            0            0           0         
  989.72840  0            0            0           0         
  990.91606  0            0            0           0         
  992.10515  0            0            0           0         
  993.29567  0            0            0           0         
  994.48762  0            0            0           0         
  995.68099  0            0            0           0         
  996.87580  0            0            0           0         
  998.07204  0            0            0           0         
  999.26972  0            0            0           0         
  1000.46883 0            0            0           0         
  1001.66939 0            0            0           0         
  1002.87138 0            0            0           0         
  1004.07482 0            0            0           0         
  1005.27970 0            0            0           0         
  1006.48602 0            0            0           0         
  1007.69380 0            0            0           0         
  1008.90302 0            0            0           0         
  1010.11370 0            0            0           0         
  1011.32582 0            0            0           0         
  1012.53940 0            0            0           0         
  1013.75444 0            0            0           0         
  1014.97094 0            0            0           0         
  1016.18889 0            0            0           0         
  1017.40831 0            0            0           0         
  1018.62919 0            0            0           0         
  1019.85154 0            0            0           0         
  1021.07535 0            0            0           0         
  1022.30063 0            0            0           0         
  1023.52738 0            0            0           0         
  1024.75561 0            0            0           0         
  1025.98530 0            0            0           0         
  1027.21648 0            0            0           0         
  1028.44913 0            0            0           0         
  1029.68326 0            0            0           0         
  1030.91887 0            0            0           0         
  1032.15596 0            0            0           0         
  1033.39454 0            0            0           0         
  1034.63460 0            0            0           0         
  1035.87615 0            0            0           0         
  1037.11919 0            0            0           0         
  1038.36373 0            0            0           0         
  1039.60975 0            0            0           0         
  1040.85728 0            0            0           0         
  1042.10629 0            0            0           0         
  1043.35681 0            0            0           0         
  1044.60883 0            0            0           0         
  1045.86235 0            0            0           0         
  1047.11738 0            0            0           0         
  1048.37391 0            0            0           0         
  1049.63195 0            0            0           0         
  1050.89150 0            0            0           0         
  1052.15256 0            0            0           0         
  1053.41513 0            0            0           0         
  1054.67922 0            0            0           0         
  1055.94482 0            0            0           0         
  1057.21195 0            0            0           0         
  1058.48059 0            0            0           0         
  1059.75076 0            0            0           0         
  1061.02245 0            0            0           0         
  1062.29567 0            0            0           0         
  1063.57041 0            0            0           0         
  1064.84669 0            0            0           0         
  1066.12449 0            0            0           0         
  1067.40383 0            0            0           0         
  1068.68471 0            0            0           0         
  1069.96712 0            0            0           0         
  1071.25107 0            0            0           0         
  1072.53656 0            0            0           0         
  1073.82359 0            0            0           0         
  1075.11217 0            0            0           0         
  1076.40230 0            0            0           0         
  1077.69397 0            0            0           0         
  1078.98719 0            0            0           0         
  1080.28197 0            0            0           0         
  1081.57830 0            0            0           0         
  1082.87618 0            0            0           0         
  1084.17562 0            0            0           0         
  1085.47662 0            0            0           0         
  1086.77918 0            0            0           0         
  1088.08331 0            0            0           0         
  1089.38900 0            0            0           0         
  1090.69625 0            0            0           0         
  1092.00508 0            0            0           0         
  1093.31548 0            0            0           0         
  1094.62744 0            0            0           0         
  1095.94099 0            0            0           0         
  1097.25611 0            0            0           0         
  1098.57280 0            0            0           0         
  1099.89108 0            0            0           0         
  1101.21094 0            0            0           0         
  1102.53238 0            0            0           0         
  1103.85541 0            0            0           0         
  1105.18003 0            0            0           0         
  1106.50623 0            0            0           0         
  1107.83403 0            0            0           0         
  1109.16342 0            0            0           0         
  1110.49441 0            0            0           0         
  1111.82699 0            0            0           0         
  1113.16117 0            0            0           0         
  1114.49696 0            0            0           0         
  1115.83434 0            0            0           0         
  1117.17333 0            0            0           0         
  1118.51393 0            0            0           0         
  1119.85614 0            0            0           0         
  1121.19995 0            0            0           0         
  1122.54538 0            0            0           0         
  1123.89243 0            0            0           0         
  1125.24109 0            0            0           0         
  1126.59137 0            0            0           0         
  1127.94327 0            0            0           0         
  1129.29679 0            0            0           0         
  1130.65193 0            0            0           0         
  1132.00870 0            0            0           0         
  1133.36710 0            0            0           0         
  1134.72713 0            0            0           0         
  1136.08880 0            0            0           0         
  1137.45209 0            0            0           0         
  1138.81702 0            0            0           0         
  1140.18359 0            0            0           0         
  1141.55180 0            0            0           0         
  1142.92166 0            0            0           0         
  1144.29315 0            0            0           0         
  1145.66629 0            0            0           0         
  1147.04108 0            0            0           0         
  1148.41752 0            0            0           0         
  1149.79561 0            0            0           0         
  1151.17535 0            0            0           0         
  1152.55675 0            0            0           0         
  1153.93981 0            0            0           0         
  1155.32453 0            0            0           0         
  1156.71091 0            0            0           0         
  1158.09895 0            0            0           0         
  1159.48866 0            0            0           0         
  1160.88003 0            0            0           0         
  1162.27308 0            0            0           0         
  1163.66779 0            0            0           0         
  1165.06419 0            0            0           0         
  1166.46225 0            0            0           0         
  1167.86200 0            0            0           0         
  1169.26342 0            0            0           0         
  1170.66652 0            0            0           0         
  1172.07131 0            0            0           0         
  1173.47779 0            0            0           0         
  1174.88595 0            0            0           0         
  1176.29580 0            0            0           0         
  1177.70735 0            0            0           0         
  1179.12058 0            0            0           0         
  1180.53552 0            0            0           0         
  1181.95215 0            0            0           0         
  1183.37048 0            0            0           0         
  1184.79052 0            0            0           0         
  1186.21225 0            0            0           0         
  1187.63570 0            0            0           0         
  1189.06085 0            0            0           0         
  1190.48771 0            0            0           0         
  1191.91628 0            0            0           0         
  1193.34657 0            0            0           0         
  1194.77858 0            0            0           0         
  1196.21230 0            0            0           0         
  1197.64774 0            0            0           0         
  1199.08491 0            0            0           0         
  1200.52380 0            0            0           0         
  1201.96442 0            0            0           0         
  1203.40677 0            0            0           0         
  1204.85084 0            0            0           0         
  1206.29665 0            0            0           0         
  1207.74420 0            0            0           0         
  1209.19348 0            0            0           0         
  1210.64450 0            0            0           0         
  1212.09726 0            0            0           0         
  1213.55177 0            0            0           0         
  1215.00802 0            0            0           0         
  1216.46602 0            0            0           0         
  1217.92576 0            0            0           0         
  1219.38726 0            0            0           0         
  1220.85052 0            0            0           0         
  1222.31553 0            0            0           0         
  1223.78229 0            0            0           0         
  1225.25082 0            0            0           0         
  1226.72111 0            0            0           0         
  1228.19316 0            0            0           0         
  1229.66699 0            0            0           0         
  1231.14257 189.6836092  0            0           0         
  1232.61993 0.8144159    0            0           0         
  1234.09907 0            0            0           0         
  1235.57997 0            0            0           0         
  1237.06266 39.4600055   0            0           0         
  1238.54712 0.2079894    0            0           0         
  1240.03337 0            0            0           0         
  1241.52140 0            0            0           0         
  1243.01121 0            0            0           0         
  1244.50281 0            0            0           0         
  1245.99620 24.7047807   0            0           0         
  1247.49139 0.1533598    0            0           0         
  1248.98837 0            0            0           0         
  1250.48714 0            0            0           0         
  1251.98771 0            0            0           0         
  1253.49009 7.7025469    0            0           0         
  1254.99426 0.0503192    0            0           0         
  1256.50024 13.4617223   0            0           0         
  1258.00803 0.0890714    0            0           0         
  1259.51763 5.999165     0            0           0         
  1261.02904 5.7383956    0            0           0         
  1262.54226 0.0382778    0            0           0         
  1264.05730 10.3875712   0            0           0         
  1265.57416 5.0512215    0            0           0         
  1267.09284 9.6126816    0            0           0         
  1268.61334 13.9149716   0            0           0         
  1270.13566 9.0146476    0            0           0         
  1271.65981 8.6964445    0            0           0         
  1273.18579 4.2472819    0            0           0         
  1274.71360 8.1674903    0            0           0         
  1276.24325 4.0171462    0            0           0         
  1277.77473 0.0275135    0            0           0         
  1279.30805 0            0            0           0         
  1280.84320 11.0563743   0            0           0         
  1282.38020 0.0773788    0            0           0         
  1283.91905 0            0            0           0         
  1285.45974 6.939519     0            0           0         
  1287.00228 3.4573361    0            0           0         
  1288.54667 6.7273811    0            0           0         
  1290.09291 0.0474298    0            0           0         
  1291.64101 0            0            0           0         
  1293.19097 3.2049735    0            0           0         
  1294.74279 6.3485475    0            0           0         
  1296.29647 3.168888     0            0           0         
  1297.85201 9.2847397    0            0           0         
  1299.40942 3.1199959    0            0           0         
  1300.96870 0.0218916    0            0           0         
  1302.52985 0            0            0           0         
  1304.09287 5.9317102    0            0           0         
  1305.65777 5.9237471    0            0           0         
  1307.22455 11.7100342   0            0           0         
  1308.79321 5.8740984    0            0           0         
  1310.36375 2.9162561    0            0           0         
  1311.93617 0.0208378    0            0           0         
  1313.51048 2.8372079    0            0           0         
  1315.08668 2.841041     0            0           0         
  1316.66478 2.8252257    0            0           0         
  1318.24476 8.3901524    0            0           0         
  1319.82664 2.8370966    0            0           0         
  1321.41042 0.0202942    0            0           0         
  1322.99610 2.7504481    0            0           0         
  1324.58369 2.758822     0            0           0         
  1326.17317 2.7475338    0            0           0         
  1327.76457 2.7367482    0            0           0         
  1329.35787 0.0199855    0            0           0         
  1330.95309 5.392876     0            0           0         
  1332.55022 5.4133749    0            0           0         
  1334.14927 16.1042229   0            0           0         
  1335.75024 8.1234137    0            0           0         
  1337.35312 0.0592241    0            0           0         
  1338.95794 5.3005231    0            0           0         
  1340.56467 7.9633445    0            0           0         
  1342.17334 10.5871173   0            0           0         
  1343.78393 5.3217705    0            0           0         
  1345.39646 7.8680108    0            0           0         
  1347.01093 7.8430073    0            0           0         
  1348.62733 10.365428    0            0           0         
  1350.24567 12.8518801   0            0           0         
  1351.86595 5.1532106    0            0           0         
  1353.48818 2.5368243    0            0           0         
  1355.11235 0.0185168    0            0           0         
  1356.73847 2.4283343    0            0           0         
  1358.36654 0.0179722    0            0           0         
  1359.99657 0            0            0           0         
  1361.62856 2.2996661    0            0           0         
  1363.26250 4.5186074    0            0           0         
  1364.89840 2.2307276    0            0           0         
  1366.53626 2.1548154    0            0           0         
  1368.17610 2.0891092    0            0           0         
  1369.81789 4.0186234    0            0           0         
  1371.46166 5.801833     0            0           0         
  1373.10740 5.5682458    0            0           0         
  1374.75512 5.3110117    0            0           0         
  1376.40481 8.3913583    0            0           0         
  1378.05649 0.0603807    0            0           0         
  1379.71014 0            0            0           0         
  1381.36578 1.4201611    0            0           0         
  1383.02341 0.0102684    0            0           0         
  1384.68302 2.5422536    0            0           0         
  1386.34463 3.6292265    0            0           0         
  1388.00823 1.1670818    0            0           0         
  1389.67383 3.2565441    0            0           0         
  1391.34142 3.1109968    0            0           0         
  1393.01102 2.9614289    0            0           0         
  1394.68262 2.8235347    0            0           0         
  1396.35623 0.0206203    0            0           0         
  1398.03184 3.4122935    0            0           0         
  1399.70947 4.9282794    0            0           0         
  1401.38910 1.6042319    0            0           0         
  1403.07076 3.0240838    0            0           0         
  1404.75443 0.7468936    0            0           0         
  1406.44012 2.7963909    0            0           0         
  1408.12784 0.0208876    0            0           0         
  1409.81758 1.2989421    0            0           0         
  1411.50935 2.5201265    0            0           0         
  1413.20314 1.8400367    0            0           0         
  1414.89897 2.3646278    0            0           0         
  1416.59684 1.7263508    0            0           0         
  1418.29674 1.6700547    0            0           0         
  1419.99869 2.6934633    0            0           0         
  1421.70267 1.5829997    0            0           0         
  1423.40870 0.5182929    0            0           0         
  1425.11678 0.0038626    0            0           0         
  1426.82691 1.4390208    0            0           0         
  1428.53908 2.8149729    0            0           0         
  1430.25332 1.3882708    0            0           0         
  1431.96961 1.7882019    0            0           0         
  1433.68796 3.0502162    0            0           0         
  1435.40837 1.2943446    0            0           0         
  1437.13085 2.9076132    0            0           0         
  1438.85539 1.6412871    0            0           0         
  1440.58200 1.200165     0            0           0         
  1442.31069 0.784027     0            0           0         
  1444.04145 0.7646097    0            0           0         
  1445.77429 1.8634811    0            0           0         
  1447.50920 1.4706495    0            0           0         
  1449.24620 0.3682217    0            0           0         
  1450.98528 1.4026866    0            0           0         
  1452.72645 1.7276329    0            0           0         
  1454.46971 1.6981764    0            0           0         
  1456.21506 1.0055761    0            0           0         
  1457.96250 0.9823528    0            0           0         
  1459.71204 0.9650416    0            0           0         
  1461.46368 0.9483293    0            0           0         
  1463.21743 2.7817356    0            0           0         
  1464.97328 0.9311658    0            0           0         
  1466.73123 1.1995765    0            0           0         
  1468.49129 2.062188     0            0           0         
  1470.25347 1.458886     0            0           0         
  1472.01776 1.7148101    0            0           0         
  1473.78417 1.4101332    0            0           0         
  1475.55269 0.8354318    0            0           0         
  1477.32334 1.3577757    0            0           0         
  1479.09612 0.8078418    0            0           0         
  1480.87102 1.0509176    0            0           0         
  1482.64805 1.0346391    0            0           0         
  1484.42722 1.5203119    0            0           0         
  1486.20851 0.7545017    0            0           0         
  1487.99195 0.977841     0            0           0         
  1489.77753 0.723339     0            0           0         
  1491.56525 1.4105559    0            0           0         
  1493.35511 1.1603685    0            0           0         
  1495.14712 0.911547     0            0           0         
  1496.94129 1.7784921    0            0           0         
  1498.73760 1.969598     0            0           0         
  1500.53607 2.1470591    0            0           0         
  1502.33670 1.2710934    0            0           0         
  1504.13949 1.4438955    0            0           0         
  1505.94445 0.8140605    0            0           0         
  1507.75157 1.1849166    0            0           0         
  1509.56085 1.5468379    0            0           0         
  1511.37231 2.0795889    0            0           0         
  1513.18594 0.9351691    0            0           0         
  1515.00175 1.084521     0            0           0         
  1516.81974 0.7102396    0            0           0         
  1518.63991 1.033634     0            0           0         
  1520.46227 1.3470773    0            0           0         
  1522.28681 1.9720968    0            0           0         
  1524.11354 1.4521478    0            0           0         
  1525.94246 0.6346515    0            0           0         
  1527.77357 1.6760686    0            0           0         
  1529.60689 0.9015718    0            0           0         
  1531.44240 1.4473787    0            0           0         
  1533.28012 1.2709941    0            0           0         
  1535.12004 1.3675055    0            0           0         
  1536.96217 1.5882868    0            0           0         
  1538.80651 1.2834286    0            0           0         
  1540.65307 0.3780852    0            0           0         
  1542.50183 1.1836772    0            0           0         
  1544.35282 1.0303472    0            0           0         
  1546.20603 0.7689483    0            0           0         
  1548.06146 1.3558927    0            0           0         
  1549.91912 1.1976186    0            0           0         
  1551.77901 1.4183115    0            0           0         
  1553.64113 1.4339065    0            0           0         
  1555.50549 0.5147441    0            0           0         
  1557.37208 0.635246     0            0           0         
  1559.24091 1.1140093    0            0           0         
  1561.11199 1.2510834    0            0           0         
  1562.98531 0.3949609    0            0           0         
  1564.86087 1.1934609    0            0           0         
  1566.73869 1.1098111    0            0           0         
  1568.61876 0.9218897    0            0           0         
  1570.50109 1.1274734    0            0           0         
  1572.38568 0.6945311    0            0           0         
  1574.27253 0.6732437    0            0           0         
  1576.16164 0.9761979    0            0           0         
  1578.05302 1.1257902    0            0           0         
  1579.94667 1.0610935    0            0           0         
  1581.84259 0.9705865    0            0           0         
  1583.74079 1.1903221    0            0           0         
  1585.64126 0.6550129    0            0           0         
  1587.54402 0.7459658    0            0           0         
  1589.44905 1.0763104    0            0           0         
  1591.35638 1.0302503    0            0           0         
  1593.26599 0.9673235    0            0           0         
  1595.17789 1.046849     0            0           0         
  1597.09209 1.0832752    0            0           0         
  1599.00859 1.0313297    0            0           0         
  1600.92738 0.8725977    0            0           0         
  1602.84848 0.9807997    0            0           0         
  1604.77189 0.9258242    0            0           0         
  1606.69760 1.0022956    0            0           0         
  1608.62562 0.9754336    0            0           0         
  1610.55596 0.9574896    0            0           0         
  1612.48861 1.0044461    0            0           0         
  1614.42358 1.0670047    0            0           0         
  1616.36087 0.969506     0            0           0         
  1618.30049 1.0010961    0            0           0         
  1620.24244 1.046781     0            0           0         
  1622.18671 0.904512     0            0           0         
  1624.13332 1.029439     0            0           0         
  1626.08227 1.049176     0            0           0         
  1628.03355 0.9569927    0            0           0         
  1629.98717 0.85709      0            0           0         
  1631.94314 1.0655253    0            0           0         
  1633.90146 0.9990117    0            0           0         
  1635.86213 1.0007831    0            0           0         
  1637.82515 0.9742714    0            0           0         
  1639.79052 0.9856807    0            0           0         
  1641.75826 1.0688443    0            0           0         
  1643.72835 0.9729268    0            0           0         
  1645.70081 1.0843319    0            0           0         
  1647.67563 0.9757921    0            0           0         
  1649.65283 0.9961792    0            0           0         
  1651.63240 1.1176981    0            0           0         
  1653.61434 1.052244     0            0           0         
  1655.59866 0.9689174    0            0           0         
  1657.58537 1.0181505    0            0           0         
  1659.57445 0.9973645    0            0           0         
  1661.56593 0.9516421    0            0           0         
  1663.55979 1.0675068    0            0           0         
  1665.55605 0.9861161    0            0           0         
  1667.55470 1.0234311    0            0           0         
  1669.55575 0.9815552    0            0           0         
  1671.55920 0.9833917    0            0           0         
  1673.56506 1.0479064    0            0           0         
  1675.57332 1.0158985    0            0           0         
  1677.58399 1.0107817    0            0           0         
  1679.59708 1.0542318    0            0           0         
  1681.61258 1.0156279    0            0           0         
  1683.63050 1.0792241    0            0           0         
  1685.65084 1.0457091    0            0           0         
  1687.67360 0.9859052    0            0           0         
  1689.69880 1.0255677    0            0           0         
  1691.72642 1.0427239    0            0           0         
  1693.75647 1.0422099    0            0           0         
  1695.78897 1.0197072    0            0           0         
  1697.82390 1.0166062    0            0           0         
  1699.86127 0.9584036    0            0           0         
  1701.90109 1.0917697    0            0           0         
  1703.94335 1.1127636    0            0           0         
  1705.98807 1.0447354    0            0           0         
  1708.03524 0.9974488    0            0           0         
  1710.08487 1.0345202    0            0           0         
  1712.13695 1.0653204    0            0           0         
  1714.19150 1.0988131    0            0           0         
  1716.24851 1.0520299    0            0           0         
  1718.30800 1.0242122    0            0           0         
  1720.36995 1.0849307    0            0           0         
  1722.43438 1.0889632    0            0           0         
  1724.50128 1.0554461    0            0           0         
  1726.57067 1.0372648    0            0           0         
  1728.64254 1.0089783    0            0           0         
  1730.71689 1.0513911    0            0           0         
  1732.79374 1.1070727    0            0           0         
  1734.87307 1.0617569    0            0           0         
  1736.95491 1.0350477    0            0           0         
  1739.03924 1.0419774    0            0           0         
  1741.12607 1.0696765    0            0           0         
  1743.21540 1.0418786    0            0           0         
  1745.30724 1.0813367    0            0           0         
  1747.40160 1.0554602    0            0           0         
  1749.49846 1.0864426    0            0           0         
  1751.59784 1.1292714    0            0           0         
  1753.69974 1.0873891    0            0           0         
  1755.80417 1.0479961    0            0           0         
  1757.91112 1.0546963    0            0           0         
  1760.02059 1.0726103    0            0           0         
  1762.13260 1.1013444    0            0           0         
  1764.24715 1.0916237    0            0           0         
  1766.36423 1.1279121    0            0           0         
  1768.48385 1.0496336    0            0           0         
  1770.60601 1.0936261    0            0           0         
  1772.73072 1.1108785    0            0           0         
  1774.85798 1.0995379    0            0           0         
  1776.98779 1.1143231    0            0           0         
  1779.12016 1.0821094    0            0           0         
  1781.25509 1.1078779    0            0           0         
  1783.39258 1.058359     0            0           0         
  1785.53264 1.0678837    0            0           0         
  1787.67526 1.0788173    0            0           0         
  1789.82045 1.0862165    0            0           0         
  1791.96822 1.104356     0            0           0         
  1794.11856 1.0641343    0            0           0         
  1796.27149 1.0705887    0            0           0         
  1798.42700 1.0363535    0            0           0         
  1800.58510 1.0870005    0            0           0         
  1802.74578 1.0743044    0            0           0         
  1804.90906 1.0811435    0            0           0         
  1807.07493 1.1085052    0            0           0         
  1809.24341 1.0514683    0            0           0         
  1811.41448 1.0954553    0            0           0         
  1813.58816 1.0530811    0            0           0         
  1815.76445 1.0693744    0            0           0         
  1817.94335 1.0703833    0            0           0         
  1820.12487 1.0833458    0            0           0         
  1822.30900 1.0804625    0            0           0         
  1824.49575 1.0540272    0            0           0         
  1826.68513 1.0758334    0            0           0         
  1828.87714 1.0611372    0            0           0         
  1831.07177 1.0915708    0            0           0         
  1833.26904 1.1077173    0            0           0         
  1835.46895 1.0891004    0            0           0         
  1837.67149 1.0789998    0            0           0         
  1839.87668 1.1100143    0            0           0         
  1842.08452 1.0723337    0            0           0         
  1844.29500 1.0938161    0            0           0         
  1846.50814 1.120212     0            0           0         
  1848.72393 1.099041     0            0           0         
  1850.94238 1.0896793    0            0           0         
  1853.16350 1.0885317    0            0           0         
  1855.38727 1.1036362    0            0           0         
  1857.61372 1.0615669    0            0           0         
  1859.84284 1.0853713    0            0           0         
  1862.07464 1.0978237    0            0           0         
  1864.30911 1.0707316    0            0           0         
  1866.54626 1.114986     0            0           0         
  1868.78610 1.0825689    0            0           0         
  1871.02863 1.099304     0            0           0         
  1873.27384 1.0867072    0            0           0         
  1875.52175 1.0983034    0            0           0         
  1877.77236 1.1216377    0            0           0         
  1880.02567 1.0761944    0            0           0         
  1882.28169 1.072078     0            0           0         
  1884.54041 1.0767278    0            0           0         
  1886.80184 1.0763519    0            0           0         
  1889.06598 1.0849561    0            0           0         
  1891.33284 1.103285     0            0           0         
  1893.60243 1.0860016    0            0           0         
  1895.87473 1.07254      0            0           0         
  1898.14976 1.0878126    0            0           0         
  1900.42752 1.0765983    0            0           0         
  1902.70802 1.1100968    0            0           0         
  1904.99125 1.0989673    0            0           0         
  1907.27722 1.0831422    0            0           0         
  1909.56594 1.1174033    0            0           0         
  1911.85740 1.0760658    0            0           0         
  1914.15161 1.054182     0            0           0         
  1916.44858 1.0618152    0            0           0         
  1918.74830 1.0769777    0            0           0         
  1921.05078 1.0617552    0            0           0         
  1923.35602 1.0784694    0            0           0         
  1925.66403 1.0876895    0            0           0         
  1927.97481 1.0942889    0            0           0         
  1930.28836 1.0943804    0            0           0         
  1932.60469 1.0883117    0            0           0         
  1934.92380 1.0788943    0            0           0         
  1937.24569 1.0979745    0            0           0         
  1939.57036 1.0717369    0            0           0         
  1941.89783 1.0708139    0            0           0         
  1944.22809 1.067959     0            0           0         
  1946.56114 1.0873892    0            0           0         
  1948.89700 1.0850853    0            0           0         
  1951.23566 1.0838038    0            0           0         
  1953.57712 1.0925687    0            0           0         
  1955.92140 1.0761874    0            0           0         
  1958.26848 1.076997     0            0           0         
  1960.61839 1.0868479    0            0           0         
  1962.97111 1.0727268    0            0           0         
  1965.32666 1.0559581    0            0           0         
  1967.68503 1.0797033    0            0           0         
  1970.04624 1.0991636    0            0           0         
  1972.41027 1.0799546    0            0           0         
  1974.77715 1.0826591    0            0           0         
  1977.14686 1.0812421    0            0           0         
  1979.51942 1.0757136    0            0           0         
  1981.89483 1.0745544    0            0           0         
  1984.27308 1.0786536    0            0           0         
  1986.65419 1.0592567    0            0           0         
  1989.03816 1.0470331    0            0           0         
  1991.42498 1.0551159    0            0           0         
  1993.81468 1.0559653    0            0           0         
  1996.20723 1.0752318    0            0           0         
  1998.60266 1.0883516    0            0           0         
  2001.00097 1.0577973    0            0           0         
  2003.40215 1.0574026    0            0           0         
  2005.80622 1.0621247    0            0           0         
  2008.21316 1.0722906    0            0           0         
  2010.62300 1.0698804    0            0           0         
  2013.03573 1.0803943    0            0           0         
  2015.45136 1.0502858    0            0           0         
  2017.86988 1.0787421    0            0           0         
  2020.29130 1.0641556    0            0           0         
  2022.71563 1.0760509    0            0           0         
  2025.14287 1.0551297    0            0           0         
  2027.57303 1.0603346    0            0           0         
  2030.00610 1.0468395    0            0           0         
  2032.44208 1.0637586    0            0           0         
  2034.88100 1.0572352    0            0           0         
  2037.32283 1.0528621    0            0           0         
  2039.76760 1.057703     0            0           0         
  2042.21530 1.0514606    0            0           0         
  2044.66594 1.063061     0            0           0         
  2047.11952 1.0423975    0            0           0         
  2049.57605 1.056668     0            0           0         
  2052.03552 1.0370966    0            0           0         
  2054.49794 1.0762746    0            0           0         
  2056.96332 1.0556311    0            0           0         
  2059.43166 1.0699165    0            0           0         
  2061.90296 1.0559923    0            0           0         
  2064.37722 1.0633967    0            0           0         
  2066.85446 1.0680942    0            0           0         
  2069.33466 1.0693179    0            0           0         
  2071.81785 1.0548113    0            0           0         
  2074.30401 1.0819704    0            0           0         
  2076.79315 1.0577173    0            0           0         
  2079.28529 1.0696882    0            0           0         
  2081.78041 1.0668507    0            0           0         
  2084.27853 1.0328705    0            0           0         
  2086.77964 1.0716783    0            0           0         
  2089.28376 1.0502751    0            0           0         
  2091.79088 1.0294067    0            0           0         
  2094.30101 1.0564039    0            0           0         
  2096.81415 1.0437756    0            0           0         
  2099.33031 1.0605559    0            0           0         
  2101.84948 1.0832353    0            0           0         
  2104.37168 1.048934     0            0           0         
  2106.89691 1.0508776    0            0           0         
  2109.42517 1.062926     0            0           0         
  2111.95646 1.0498383    0            0           0         
  2114.49079 1.0621763    0            0           0         
  2117.02815 1.057198     0            0           0         
  2119.56857 1.0450146    0            0           0         
  2122.11203 1.0572329    0            0           0         
  2124.65855 1.0594535    0            0           0         
  2127.20812 1.0564735    0            0           0         
  2129.76075 1.0645166    0            0           0         
  2132.31644 1.0571835    0            0           0         
  2134.87520 1.0497764    0            0           0         
  2137.43703 1.0551325    0            0           0         
  2140.00194 1.0638189    0            0           0         
  2142.56992 1.0619146    0            0           0         
  2145.14098 1.0510854    0            0           0         
  2147.71513 1.0520922    0            0           0         
  2150.29237 1.0583668    0            0           0         
  2152.87270 1.0712377    0            0           0         
  2155.45613 1.0625122    0            0           0         
  2158.04265 1.0700651    0            0           0         
  2160.63229 1.0525062    0            0           0         
  2163.22502 1.0533732    0            0           0         
  2165.82087 1.0698123    0            0           0         
  2168.41984 1.0539989    0            0           0         
  2171.02192 1.0581608    0            0           0         
  2173.62713 1.0591047    0            0           0         
  2176.23546 1.0535443    0            0           0         
  2178.84692 1.0513203    0            0           0         
  2181.46152 1.0571139    0            0           0         
  2184.07925 1.0473618    0            0           0         
  2186.70013 1.0473253    0            0           0         
  2189.32415 1.0553893    0            0           0         
  2191.95132 1.0668701    0            0           0         
  2194.58164 1.0524973    0            0           0         
  2197.21512 1.0587289    0            0           0         
  2199.85175 1.0665443    0            0           0         
  2202.49156 1.055807     0            0           0         
  2205.13452 1.0424956    0            0           0         
  2207.78067 1.0497424    0            0           0         
  2210.42998 1.0403424    0            0           0         
  2213.08248 1.03275      0            0           0         
  2215.73816 1.0662263    0            0           0         
  2218.39702 1.0620418    0            0           0         
  2221.05908 1.0536338    0            0           0         
  2223.72433 1.0511297    0            0           0         
  2226.39278 1.0491979    0            0           0         
  2229.06443 1.0660253    0            0           0         
  2231.73928 1.0562814    0            0           0         
  2234.41735 1.0472997    0            0           0         
  2237.09863 1.0503836    0            0           0         
  2239.78313 1.0608054    0            0           0         
  2242.47085 1.0524814    0            0           0         
  2245.16179 1.0561358    0            0           0         
  2247.85596 1.0507734    0            0           0         
  2250.55337 1.0593285    0            0           0         
  2253.25401 1.0514915    0            0           0         
  2255.95790 1.056023     0            0           0         
  2258.66503 1.0454706    0            0           0         
  2261.37540 1.0357609    0            0           0         
  2264.08903 1.0427662    0            0           0         
  2266.80592 1.0475237    0            0           0         
  2269.52606 1.0344423    0            0           0         
  2272.24947 1.0558843    0            0           0         
  2274.97615 1.033439     0            0           0         
  2277.70610 1.0372149    0            0           0         
  2280.43933 1.0487152    0            0           0         
  2283.17584 1.0560214    0            0           0         
  2285.91562 1.0456394    0            0           0         
  2288.65870 1.0519638    0            0           0         
  2291.40507 1.055153     0            0           0         
  2294.15474 1.0310845    0            0           0         
  2296.90770 1.0570205    0            0           0         
  2299.66397 1.0558993    0            0           0         
  2302.42354 1.062821     0            0           0         
  2305.18643 1.0638665    0            0           0         
  2307.95263 1.0462652    0            0           0         
  2310.72216 1.0598298    0            0           0         
  2313.49500 1.0427591    0            0           0         
  2316.27117 1.0711082    0            0           0         
  2319.05068 1.0663187    0            0           0         
  2321.83352 1.0648792    0            0           0         
  2324.61969 1.0674927    0            0           0         
  2327.40922 1.0537683    0            0           0         
  2330.20209 1.0460896    0            0           0         
  2332.99831 1.0676873    0            0           0         
  2335.79788 1.05503      0            0           0         
  2338.60082 1.0663694    0            0           0         
  2341.40712 1.0699718    0            0           0         
  2344.21679 1.0707047    0            0           0         
  2347.02982 1.0721965    0            0           0         
  2349.84624 1.061813     0            0           0         
  2352.66603 1.0662129    0            0           0         
  2355.48921 1.0582483    0            0           0         
  2358.31577 1.0678326    0            0           0         
  2361.14573 1.0578733    0            0           0         
  2363.97908 1.0319549    0            0           0         
  2366.81584 1.048628     0            0           0         
  2369.65599 1.0510979    0            0           0         
  2372.49956 1.0584623    0            0           0         
  2375.34654 1.0662781    0            0           0         
  2378.19693 1.047383     0            0           0         
  2381.05074 1.0607297    0            0           0         
  2383.90798 1.0652325    0            0           0         
  2386.76865 1.0531829    0            0           0         
  2389.63275 1.0552372    0            0           0         
  2392.50029 1.0452723    0            0           0         
  2395.37127 1.051928     0            0           0         
  2398.24569 1.059711     0            0           0         
  2401.12356 1.060182     0            0           0         
  2404.00489 1.062888     0            0           0         
  2406.88967 1.0490347    0            0           0         
  2409.77792 1.0558445    0            0           0         
  2412.66963 1.0548882    0            0           0         
  2415.56481 1.0478457    0            0           0         
  2418.46346 1.0606073    0            0           0         
  2421.36560 1.0424804    0            0           0         
  2424.27121 1.0488117    0            0           0         
  2427.18032 1.0421658    0            0           0         
  2430.09291 1.0406186    0            0           0         
  2433.00900 1.0294886    0            0           0         
  2435.92859 1.0336452    0            0           0         
  2438.85168 1.0288861    0            0           0         
  2441.77828 1.027617     0            0           0         
  2444.70839 1.0465678    0            0           0         
  2447.64202 1.0296573    0            0           0         
  2450.57917 1.0270034    0            0           0         
  2453.51984 1.0309261    0            0           0         
  2456.46404 1.032263     0            0           0         
  2459.41177 1.0296783    0            0           0         
  2462.36304 1.0335708    0            0           0         
  2465.31786 1.0350186    0            0           0         
  2468.27622 1.0500323    0            0           0         
  2471.23812 1.0371579    0            0           0         
  2474.20359 1.0416173    0            0           0         
  2477.17261 1.0404194    0            0           0         
  2480.14519 1.0307195    0            0           0         
  2483.12134 1.0293015    0            0           0         
  2486.10107 1.0453479    0            0           0         
  2489.08437 1.0413752    0            0           0         
  2492.07124 1.0378669    0            0           0         
  2495.06171 1.0280009    0            0           0         
  2498.05576 1.034011     0            0           0         
  2501.05340 1.0412723    0            0           0         
  2504.05464 1.030701     0            0           0         
  2507.05948 1.0231       0            0           0         
  2510.06793 1.0238438    0            0           0         
  2513.07999 1.030591     0            0           0         
  2516.09566 1.0200401    0            0           0         
  2519.11495 1.0399475    0            0           0         
  2522.13787 1.0220298    0            0           0         
  2525.16441 1.043089     0            0           0         
  2528.19458 1.0403568    0            0           0         
  2531.22839 1.0243761    0            0           0         
  2534.26585 1.0331966    0            0           0         
  2537.30694 1.039671     0            0           0         
  2540.35169 1.0369525    0            0           0         
  2543.40008 1.0441604    0            0           0         
  2546.45214 1.0415269    0            0           0         
  2549.50786 1.0457175    0            0           0         
  2552.56724 1.0444895    0            0           0         
  2555.63030 1.0399308    0            0           0         
  2558.69703 1.0586535    1.0039004    1           8464.797  
  2561.76745 1.053816     1.0042249    1           8567.146  
  2564.84154 1.0596468    1.0044876    1           8492.479  
  2567.91933 1.0500093    1.004684     1           8675.651  
  2571.00081 1.0542926    1.0048174    1           8625.537  
  2574.08599 1.059446     1.0048981    1           8561.239  
  2577.17487 1.0642842    1.0049412    1           8502.694  
  2580.26745 1.0696147    1.0049627    1           8436.575  
  2583.36375 1.0508467    1.0049768    1           8771.616  
  2586.46376 1.0563837    1.004993     1           8699.055  
  2589.56749 1.0604668    1.0050148    1           8651.598  
  2592.67495 1.0402053    1.005039     1           9022.622  
  2595.78614 1.043869     1.0050581    1           8979.939  
  2598.90106 1.027334     1.0050623    1           9299.093  
  2602.01971 1.0385973    1.0050428    1           9117.15   
  2605.14211 1.0428853    1.0049951    1           9062.493  
  2608.26826 1.0556658    1.0049203    1           8860.216  
  2611.39816 1.0534989    1.004826     1           8918.765  
  2614.53181 1.0524165    1.0047256    1           8958.654  
  2617.66922 1.0525027    1.0046359    1           8978.129  
  2620.81040 1.0384609    1.0045739    1           9249.641  
  2623.95535 1.0523111    1.0045538    1           9023.249  
  2627.10407 1.0453104    1.004584     1           9168.523  
  2630.25657 1.0591771    1.0046654    1           8944.409  
  2633.41286 1.0426008    1.004791     1           9259.432  
  2636.57293 1.0490735    1.0049463    1           9163.666  
  2639.73679 1.0535075    1.0051115    1           9105.22   
  2642.90445 1.0483103    1.005264     1           9218.62   
  2646.07591 1.0549317    1.0053821    1           9120.626  
  2649.25118 1.0519778    1.0054485    1           9193.607  
  2652.43026 1.0579732    1.0054528    1           9106.952  
  2655.61315 1.048807     1.0053929    1           9291.409  
  2658.79986 1.0505333    1.0052738    1           9280.361  
  2661.99039 1.0623361    1.005106     1           9089.367  
  2665.18476 1.0614599    1.004903     1           9124.504  
  2668.38295 1.0539355    1.004679     1           9278.886  
  2671.58499 1.0686183    1.0044477    1           9037.455  
  2674.79087 1.0511174    1.0042211    1           9369.855  
  2678.00059 1.0520864    1.0040093    1           9371.971  
  2681.21417 1.038055     1.0038198    1           9653.12   
  2684.43160 1.0551479    1.0036578    1           9355.457  
  2687.65289 1.0369797    1.0035268    1           9714.055  
  2690.87805 1.0383591    1.0034299    1           9707.911  
  2694.10708 1.0294395    1.0033702    1           9900.195  
  2697.33998 1.0357862    1.0033522    1           9797.408  
  2700.57677 1.0385018    1.0033807    1           9765.267  
  2703.81743 1.0319088    1.0034608    1           9912.851  
  2707.06199 1.0232768    1.0035965    1           10103.64  
  2710.31044 1.0264411    1.0037892    1           10060.971 
  2713.56278 1.0239306    1.0040374    1           10131.362 
  2716.81903 1.0277181    1.0043358    1           10076.024 
  2720.07919 1.0254623    1.004675     1           10141.214 
  2723.34326 1.0229614    1.0050421    1           10211.744 
  2726.61125 1.0346244    1.0054212    1           9999.307  
  2729.88316 1.0260352    1.0057947    1           10190.072 
  2733.15899 1.0237116    1.0061456    1           10257.089 
  2736.43876 1.0249619    1.0064594    1           10251.807 
  2739.72246 1.0183407    1.0067255    1           10407.297 
  2743.01010 1.028862     1.0069376    1           10212.837 
  2746.30169 1.0206474    1.0070934    1           10400.075 
  2749.59722 1.0262891    1.0071939    1           10304.545 
  2752.89671 1.0305395    1.0072443    1           10238.158 
  2756.20016 1.0372491    1.0072539    1           10123.27  
  2759.50758 1.0372752    1.007237     1           10142.087 
  2762.81896 1.0349663    1.0072123    1           10207.604 
  2766.13432 1.0334519    1.0072013    1           10257.483 
  2769.45366 1.0217064    1.0072264    1           10517.872 
  2772.77697 1.0420522    1.0073076    1           10123.863 
  2776.10428 1.0400109    1.0074598    1           10183.572 
  2779.43558 1.029433     1.0076894    1           10417.116 
  2782.77088 1.0288783    1.0079926    1           10448.018 
  2786.11018 1.036644     1.0083549    1           10308.722 
  2789.45348 1.0319481    1.008752     1           10423.731 
  2792.80080 1.0324415    1.0091532    1           10432.936 
  2796.15214 1.0375603    1.0095252    1           10347.58  
  2799.50749 1.0459437    1.009837     1           10197.773 
  2802.86688 1.0514246    1.0100641    1           10107.787 
  2806.23029 1.0466334    1.0101915    1           10221.558 
  2809.59774 1.0511857    1.0102152    1           10149.687 
  2812.96923 1.0467551    1.0101418    1           10256.632 
  2816.34477 1.0431489    1.0099863    1           10348.14  
  2819.72436 1.0595889    1.0097688    1           10039.872 
  2823.10800 1.0715461    1.0095108    1           9827.881  
  2826.49570 1.0516492    1.0092333    1           10233.39  
  2829.88747 1.0469977    1.0089544    1           10345.505 
  2833.28331 1.0576131    1.0086876    1           10151.98  
  2836.68322 1.0471051    1.0084407    1           10380.863 
  2840.08722 1.0330419    1.0082167    1           10690.477 
  2843.49530 1.0300798    1.0080148    1           10772.458 
  2846.90746 1.0317017    1.0078328    1           10757.476 
  2850.32373 1.0334141    1.007669     1           10740.612 
  2853.74409 1.0413865    1.0075232    1           10592.813 
  2857.16855 1.0420357    1.007397     1           10598.396 
  2860.59713 1.0295002    1.0072929    1           10882.304 
  2864.02982 1.0172724    1.0072131    1           11168.697 
  2867.46663 1.0221818    1.0071591    1           11080.479 
  2870.90756 1.0165624    1.0071308    1           11224.672 
  2874.35262 1.0292154    1.0071266    1           10966.899 
  2877.80182 1.0259405    1.0071438    1           11057.82  
  2881.25516 1.0248437    1.0071779    1           11101.698 
  2884.71264 1.0241153    1.0072231    1           11137.647 
  2888.17426 1.023011     1.0072722    1           11182.026 
  2891.64005 1.0211029    1.007317     1           11244.47  
  2895.10999 1.0278414    1.0073489    1           11115.638 
  2898.58409 1.0202737    1.0073596    1           11303.476 
  2902.06237 1.02268      1.0073415    1           11270.007 
  2905.54482 1.0243644    1.0072891    1           11252.75  
  2909.03144 1.0230274    1.0072007    1           11302.83  
  2912.52225 1.0197819    1.0070789    1           11396.124 
  2916.01725 1.0225901    1.0069317    1           11353.303 
  2919.51645 1.0165862    1.0067716    1           11509.765 
  2923.01984 1.0163716    1.0066147    1           11535.295 
  2926.52744 1.0228857    1.0064791    1           11407.752 
  2930.03924 1.020094     1.0063837    1           11491.447 
  2933.55526 1.0213959    1.0063473    1           11482.286 
  2937.07550 1.0238153    1.0063869    1           11447.787 
  2940.59996 1.0241883    1.0065161    1           11459.651 
  2944.12866 1.0209299    1.0067429    1           11554.184 
  2947.66158 1.0182522    1.007068     1           11636.163 
  2951.19875 1.0192262    1.0074836    1           11634.185 
  2954.74016 1.0266011    1.0079735    1           11485.857 
  2958.28582 1.0325676    1.008513     1           11371.443 
  2961.83574 1.033908     1.0090709    1           11361.31  
  2965.38991 1.0381875    1.0096119    1           11285.8   
  2968.94835 1.0279245    1.0101003    1           11536.084 
  2972.51106 1.0318554    1.0105033    1           11466.88  
  2976.07805 1.0479328    1.0107954    1           11130.109 
  2979.64932 1.0414047    1.0109601    1           11292.62  
  2983.22487 1.0523762    1.0109908    1           11071.992 
  2986.80471 1.0512217    1.0108903    1           11115.942 
  2990.38885 1.0560448    1.01067      1           11030.771 
  2993.97729 1.0568537    1.0103501    1           11032.164 
  2997.57003 1.045996     1.0099609    1           11287.398 
  3001.16709 1.0398111    1.009542     1           11444.281 
  3004.76846 1.0484275    1.0091405    1           11271.858 
  3008.37415 1.0315122    1.0088067    1           11671.691 
  3011.98417 1.0343485    1.008589     1           11626.175 
  3015.59853 1.0331975    1.0085299    1           11672.006 
  3019.21722 1.0375693    1.0086617    1           11591.416 
  3022.84025 1.035649     1.0090032    1           11654.572 
  3026.46763 1.0273549    1.0095578    1           11866.164 
  3030.09936 1.0415754    1.0103132    1           11557.975 
  3033.73546 1.0255425    1.0112415    1           11948.073 
  3037.37591 1.0373471    1.0123028    1           11692.69  
  3041.02073 1.0292495    1.0134485    1           11900.009 
  3044.66993 1.0386906    1.0146257    1           11700.174 
  3048.32350 1.0442742    1.0157826    1           11591.756 
  3051.98146 1.0442215    1.0168731    1           11611.867 
  3055.64381 1.0502773    1.017861     1           11493.937 
  3059.31056 1.0424636    1.0187212    1           11689.862 
  3062.98170 1.0481319    1.0194399    1           11579.722 
  3066.65725 1.0395313    1.0200122    1           11795.429 
  3070.33721 1.05031      1.020441     1           11567.965 
  3074.02159 1.0600323    1.0207347    1           11369.418 
  3077.71039 1.0405721    1.0209055    1           11828.562 
  3081.40361 1.05611      1.0209674    1           11493.46  
  3085.10127 1.05406      1.0209314    1           11558.024 
  3088.80336 1.050519     1.0208014    1           11656.836 
  3092.50989 1.0538927    1.020573     1           11599.055 
  3096.22088 1.0589463    1.0202351    1           11504.043 
  3099.93631 1.0455167    1.0197754    1           11828.225 
  3103.65621 1.0466536    1.0191855    1           11820.936 
  3107.38057 1.0411746    1.0184661    1           11967.614 
  3111.10939 1.0487465    1.0176294    1           11810.582 
  3114.84270 1.0435821    1.0167005    1           11949.682 
  3118.58048 1.032089     1.0157174    1           12242.253 
  3122.32275 1.0407568    1.0147285    1           12055.369 
  3126.06951 1.0265602    1.0137882    1           12417.688 
  3129.82076 1.0319737    1.0129514    1           12306.926 
  3133.57652 1.0316998    1.012267     1           12335.035 
  3137.33678 1.0263794    1.0117739    1           12487.1   
  3141.10155 1.0257898    1.0114967    1           12523.808 
  3144.87085 1.0274985    1.0114435    1           12503.8   
  3148.64466 1.0126353    1.0116044    1           12900.261 
  3152.42301 1.0149522    1.0119519    1           12863.782 
  3156.20588 1.0151843    1.0124423    1           12880.61  
  3159.99330 1.0206168    1.0130198    1           12765.087 
  3163.78527 1.0319514    1.0136211    1           12504.498 
  3167.58178 1.0314637    1.0141826    1           12538.428 
  3171.38285 1.0247038    1.0146488    1           12728.913 
  3175.18848 1.0357172    1.0149785    1           12477.207 
  3178.99867 1.0308297    1.0151498    1           12619.523 
  3182.81344 1.0488397    1.0151601    1           12202.393 
  3186.63279 1.0288118    1.0150239    1           12713.2   
  3190.45672 1.0516994    1.0147686    1           12175.785 
  3194.28524 1.0494905    1.0144297    1           12248.971 
  3198.11835 1.0484197    1.014045     1           12295.153 
  3201.95606 1.0667408    1.0136504    1           11884.552 
  3205.79838 1.0556182    1.0132766    1           12163.988 
  3209.64531 1.0581164    1.0129467    1           12124.863 
  3213.49685 1.0664489    1.0126772    1           11949.849 
  3217.35302 1.0670655    1.0124791    1           11954.876 
  3221.21381 1.0679125    1.0123604    1           11954.441 
  3225.07924 1.0806635    1.0123281    1           11682.581 
  3228.94931 1.0785374    1.0123901    1           11748.998 
  3232.82401 1.0817625    1.012555     1           11694.653 
  3236.70337 1.0858139    1.0128318    1           11622.093 
  3240.58739 1.095388     1.0132275    1           11428.71  
  3244.47606 1.0987592    1.0137441    1           11372.839 
  3248.36940 1.0889092    1.0143751    1           11606.525 
  3252.26742 1.0955751    1.015103     1           11476.784 
  3256.17011 1.1014565    1.0158986    1           11365.768 
  3260.07748 1.0877351    1.0167238    1           11684.866 
  3263.98954 1.0855884    1.0175365    1           11750.285 
  3267.90630 1.0807458    1.0182971    1           11877.335 
  3271.82776 1.0718215    1.0189748    1           12100.775 
  3275.75392 1.0759203    1.0195514    1           12022.609 
  3279.68480 1.0709134    1.0200259    1           12156.494 
  3283.62039 1.064542     1.0204145    1           12324.516 
  3287.56070 1.0702897    1.0207487    1           12205.061 
  3291.50574 1.0698023    1.0210688    1           12233.286 
  3295.45552 1.0632101    1.0214143    1           12407.188 
  3299.41004 1.0582876    1.0218154    1           12543.08  
  3303.36930 1.0510368    1.0222849    1           12738.234 
  3307.33331 1.0563372    1.0228141    1           12623.798 
  3311.30208 1.0549663    1.0233726    1           12673.798 
  3315.27561 1.0610901    1.0239131    1           12539.679 
  3319.25391 1.0595185    1.0243803    1           12593.716 
  3323.23698 1.0652726    1.0247209    1           12469.219 
  3327.22484 1.0689089    1.0248947    1           12396.733 
  3331.21748 1.0629178    1.0248847    1           12556.308 
  3335.21491 1.0724258    1.0247011    1           12341.789 
  3339.21713 1.0616188    1.0243789    1           12617.11  
  3343.22416 1.0671428    1.0239691    1           12496.764 
  3347.23600 1.0653372    1.0235276    1           12554.325 
  3351.25265 1.0558339    1.0231045    1           12801.904 
  3355.27413 1.0504074    1.0227369    1           12951.62  
  3359.30042 1.0489965    1.0224444    1           13000.692 
  3363.33155 1.0472541    1.022229     1           13058.101 
  3367.36752 1.044127     1.0220773    1           13151.049 
  3371.40833 1.0332563    1.0219658    1           13447.415 
  3375.45399 1.0324092    1.0218674    1           13482.305 
  3379.50450 1.0323431    1.0217585    1           13496.162 
  3383.55988 1.0249188    1.0216266    1           13707.169 
  3387.62012 1.0266349    1.0214762    1           13672.301 
  3391.68523 1.0292518    1.0213289    1           13612.98  
  3395.75522 1.0197131    1.0212192    1           13882.972 
  3399.83009 1.0198101    1.021186     1           13890.839 
  3403.90986 1.0423997    1.0212631    1           13295.94  
  3407.99452 1.0415762    1.0214688    1           13326.759 
  3412.08408 1.0396105    1.021798     1           13387.226 
  3416.17855 1.0372225    1.0222173    1           13458.795 
  3420.27793 1.0411851    1.0226662    1           13362.784 
  3424.38223 1.0446466    1.0230645    1           13280.296 
  3428.49146 1.052948     1.0233249    1           13074.038 
  3432.60562 1.0628968    1.0233698    1           12830.389 
  3436.72471 1.0674918    1.0231475    1           12723.068 
  3440.84875 1.0618309    1.022643     1           12869.515 
  3444.97774 1.0730473    1.0218804    1           12598.799 
  3449.11168 1.0837688    1.0209175    1           12346.624 
  3453.25058 1.0947035    1.0198369    1           12095.532 
  3457.39445 1.0793215    1.0187343    1           12462.089 
  3461.54329 1.0974286    1.0177062    1           12041.3   
  3465.69711 1.0781212    1.0168375    1           12499.11  
  3469.85592 1.0783571    1.016193     1           12497.061 
  3474.01971 1.0790623    1.0158122    1           12483.425 
  3478.18850 1.0782063    1.0157105    1           12507.036 
  3482.36230 1.0684647    1.0158843    1           12747.168 
  3486.54110 1.0813027    1.0163208    1           12437.924 
  3490.72492 1.0826464    1.017008     1           12408.012 
  3494.91375 1.096957     1.0179436    1           12074.528 
  3499.10762 1.1027857    1.019139     1           11942.765 
  3503.30651 1.1125682    1.0206182    1           11724.371 
  3507.51045 1.1239786    1.0224121    1           11475.498 
  3511.71943 1.1380627    1.0245487    1           11176.927 
  3515.93346 1.1359276    1.027041     1           11222.336 
  3520.15255 1.1407791    1.0298712    1           11121.404 
  3524.37670 1.1605002    1.0329791    1           10721.148 
  3528.60592 1.1631911    1.036255     1           10668.013 
  3532.84021 1.1664369    1.0395431    1           10604.184 
  3537.07959 1.1623838    1.0426535    1           10683.709 
  3541.32405 1.1723892    1.0453822    1           10487.947 
  3545.57361 1.16164      1.0475359    1           10697.63  
  3549.82826 1.1499032    1.0489588    1           10932.546 
  3554.08802 1.1543399    1.0495589    1           10842.074 
  3558.35289 1.1534073    1.0493259    1           10860.065 
  3562.62288 1.1475106    1.0483341    1           10978.924 
  3566.89800 1.142128     1.0467278    1           11088.686 
  3571.17824 1.1326735    1.0446977    1           11285.537 
  3575.46362 1.1191822    1.0424532    1           11574.5   
  3579.75415 1.1170906    1.0401955    1           11619.04  
  3584.04982 1.1116498    1.038092     1           11737.921 
  3588.35065 1.0977835    1.0362579    1           12049.987 
  3592.65663 1.0743059    1.0347468    1           12603.441 
  3596.96779 1.0753306    1.0335526    1           12576.99  
  3601.28412 1.0606456    1.0326194    1           12937.806 
  3605.60562 1.0429628    1.0318584    1           13389.993 
  3609.93232 1.038964     1.0311693    1           13493.629 
  3614.26420 1.0470582    1.0304625    1           13279.689 
  3618.60129 1.0354673    1.0296761    1           13583.129 
  3622.94357 1.0225699    1.0287842    1           13931.412 
  3627.29107 1.0247164    1.0277951    1           13871.136 
  3631.64379 1.0093103    1.0267461    1           14300.843 
  3636.00173 1.0179547    1.025695     1           14057.308 
  3640.36490 1.0198703    1.0247111    1           14004.988 
  3644.73330 1.0114979    1.0238641    1           14241.742 
  3649.10695 1.0254877    1.0232138    1           13855.363 
  3653.48584 1.0164809    1.0228027    1           14109.038 
  3657.86999 1.02903      1.0226536    1           13768.545 
  3662.25940 1.0131593    1.0227697    1           14214.745 
  3666.65408 1.0084709    1.0231365    1           14355.837 
  3671.05403 1.0218941    1.0237232    1           13986.877 
  3675.45926 1.0266631    1.0244843    1           13864.979 
  3679.86977 1.022633     1.0253632    1           13985.87  
  3684.28558 1.0241755    1.0262959    1           13953.727 
  3688.70669 1.0166953    1.0272166    1           14172.868 
  3693.13311 1.0219885    1.0280643    1           14035.97  
  3697.56483 1.0252691    1.0287903    1           13956.175 
  3702.00188 1.0219677    1.0293646    1           14058.654 
  3706.44424 1.0164349    1.0297781    1           14224.825 
  3710.89194 1.0170788    1.0300408    1           14217.811 
  3715.34498 1.0223304    1.0301786    1           14081.655 
  3719.80336 1.0254343    1.0302301    1           14006.389 
  3724.26709 1.023293     1.0302467    1           14076.663 
  3728.73617 1.0277309    1.0302931    1           13964.504 
  3733.21062 1.0199491    1.0304478    1           14191.812 
  3737.69044 1.0208792    1.030798     1           14176.397 
  3742.17563 1.0214729    1.0314281    1           14170.357 
  3746.66621 1.0238632    1.0324034    1           14113.984 
  3751.16217 1.0248849    1.0337553    1           14095.872 
  3755.66353 1.0260587    1.0354712    1           14073.462 
  3760.17030 1.025513     1.0374911    1           14098.79  
  3764.68247 1.0238226    1.0397119    1           14156.046 
  3769.20005 1.0384453    1.0419991    1           13763.781 
  3773.72305 1.0376431    1.0442063    1           13795.075 
  3778.25149 1.045173     1.0461977    1           13602.329 
  3782.78535 1.0349489    1.0478682    1           13887.269 
  3787.32466 1.0544279    1.0491544    1           13376.841 
  3791.86942 1.0373608    1.0500341    1           13840.019 
  3796.41962 1.0501886    1.0505176    1           13505.584 
  3800.97529 1.0444611    1.0506383    1           13666.389 
  3805.53643 1.0422729    1.0504436    1           13733.768 
  3810.10304 1.0458224    1.0499893    1           13647.186 
  3814.67512 1.0613202    1.0493353    1           13249.401 
  3819.25270 1.0537964    1.0485418    1           13452.802 
  3823.83577 1.055668     1.0476647    1           13411.833 
  3828.42433 1.0635086    1.0467521    1           13216.818 
  3833.01841 1.0628217    1.0458435    1           13242.035 
  3837.61799 1.0564708    1.0449725    1           13413.976 
  3842.22310 1.061878     1.0441716    1           13281.129 
  3846.83373 1.0596827    1.0434757    1           13345.098 
  3851.44990 1.0761823    1.0429198    1           12932.685 
  3856.07160 1.0658691    1.0425322    1           13199.82  
  3860.69885 1.0743224    1.0423262    1           12992.54  
  3865.33165 1.0727715    1.0422929    1           13037.989 
  3869.97002 1.0813303    1.0424004    1           12831.064 
  3874.61394 1.0703132    1.0425957    1           13112.695 
  3879.26344 1.0776072    1.0428134    1           12935.501 
  3883.91853 1.0709568    1.0429866    1           13108.46  
  3888.57919 1.0635308    1.0430597    1           13304.12  
  3893.24545 1.0603601    1.0430007    1           13392.008 
  3897.91731 1.0741737    1.0428052    1           13044.197 
  3902.59477 1.0588674    1.0424932    1           13442.036 
  3907.27785 1.0618489    1.0420984    1           13369.743 
  3911.96655 1.0550694    1.0416582    1           13552.314 
  3916.66087 1.048455     1.0412051    1           13733.39  
  3921.36083 1.0546321    1.04076      1           13573.852 
  3926.06642 1.0463149    1.0403258    1           13800.785 
  3930.77767 1.0372164    1.039883     1           14053.823 
  3935.49456 1.0576767    1.0393909    1           13507.41  
  3940.21712 1.0386798    1.0387939    1           14022.529 
  3944.94535 1.0426408    1.0380328    1           13918.288 
  3949.67924 1.0439618    1.0370569    1           13886.401 
  3954.41882 1.0392697    1.0358355    1           14018.636 
  3959.16409 1.036032     1.0343686    1           14111.868 
  3963.91505 1.0284115    1.0326912    1           14328.915 
  3968.67171 1.0296406    1.0308714    1           14297.78  
  3973.43408 1.0275358    1.0290019    1           14360.677 
  3978.20216 1.0248403    1.0271903    1           14440.602 
  3982.97597 1.024745     1.0255504    1           14446.449 
  3987.75550 1.0209993    1.0241933    1           14556.88  
  3992.54077 1.0239592    1.0232185    1           14474.722 
  3997.33178 1.0277729    1.0227042    1           14368.779 
  4002.12854 1.0235962    1.0226996    1           14490.361 
  4006.93106 1.02609      1.0232178    1           14421.532 
  4011.73934 1.0361803    1.024233     1           14139.926 
  4016.55339 1.0341994    1.0256804    1           14197.2   
  4021.37322 1.0434572    1.0274593    1           13943.531 
  4026.19883 1.0401868    1.0294401    1           14035.009 
  4031.03023 1.0566974    1.0314726    1           13591.266 
  4035.86743 1.064759     1.033399     1           13381.713 
  4040.71043 1.0745126    1.0350698    1           13133.151 
  4045.55925 1.0869224    1.0363624    1           12824.736 
  4050.41388 1.0894018    1.0371991    1           12765.123 
  4055.27434 1.1044999    1.0375567    1           12403.708 
  4060.14063 1.1164881    1.0374646    1           12125.958 
  4065.01276 1.1145759    1.0369899    1           12170.754 
  4069.89074 1.1054734    1.0362179    1           12383.432 
  4074.77457 1.1313667    1.0352344    1           11793.177 
  4079.66426 1.1043704    1.0341128    1           12410.831 
  4084.55982 1.1156621    1.0329082    1           12148.549 
  4089.46126 1.1189905    1.0316564    1           12072.925 
  4094.36857 1.1123584    1.0303814    1           12225.768 
  4099.28178 1.1003428    1.0291071    1           12508.435 
  4104.20088 1.1014585    1.0278702    1           12482.288 
  4109.12588 1.1079512    1.0267284    1           12329.539 
  4114.05679 1.1043626    1.0257632    1           12414.189 
  4118.99362 1.084965     1.0250738    1           12883.048 
  4123.93638 1.0730721    1.0247664    1           13181.57  
  4128.88506 1.0747575    1.0249393    1           13139.017 
  4133.83969 1.0635401    1.0256678    1           13427.343 
  4138.80026 1.0697318    1.0269903    1           13267.542 
  4143.76678 1.0637942    1.0288996    1           13421.108 
  4148.73926 1.0572203    1.0313365    1           13593.698 
  4153.71771 1.0433934    1.0341897    1           13965.656 
  4158.70213 1.0520094    1.0373003    1           13732.664 
  4163.69253 1.0363411    1.040474     1           14160.507 
  4168.68893 1.0393917    1.0434983    1           14076.136 
  4173.69131 1.0263483    1.0461666    1           14442.501 
  4178.69971 1.0312215    1.0483023    1           14304.956 
  4183.71411 1.0311209    1.0497814    1           14308.903 
  4188.73452 1.0293644    1.0505466    1           14360.442 
  4193.76097 1.0266302    1.0506107    1           14441.206 
  4198.79344 1.0239055    1.0500468    1           14523.792 
  4203.83195 1.0209554    1.0489684    1           14615.366 
  4208.87651 1.0088133    1.0475099    1           14981.005 
  4213.92713 1.0178767    1.0458121    1           14724.774 
  4218.98380 1.0136963    1.0440138    1           14861.269 
  4224.04654 1.0184609    1.0422499    1           14737.535 
  4229.11536 1.0199545    1.040654     1           14712.242 
  4234.19026 1.0125435    1.0393606    1           14950.462 
  4239.27125 1.0154877    1.0385037    1           14884.647 
  4244.35833 1.0255764    1.0382051    1           14611.905 
  4249.45152 1.0042813    1.0385553    1           15266.119 
  4254.55083 1.0266555    1.0395919    1           14625.064 
  4259.65625 1.0251437    1.0412819    1           14691.074 
  4264.76779 1.0296674    1.0435128    1           14582.554 
  4269.88548 1.0364127    1.046096     1           14411.872 
  4275.00930 1.0441651    1.0487814    1           14215.566 
  4280.13927 1.0512585    1.0512814    1           14040.549 
  4285.27540 1.0622929    1.053303     1           13762.368 
  4290.41769 1.0716372    1.0545849    1           13535.061 
  4295.56615 1.0696239    1.0549407    1           13607.014 
  4300.72079 1.0715961    1.0543       1           13574.079 
  4305.88162 1.0955461    1.0527337    1           12981.631 
  4311.04863 1.0802024    1.0504505    1           13386.867 
  4316.22185 1.0743066    1.0477646    1           13557.482 
  4321.40128 1.0675719    1.0450463    1           13752.628 
  4326.58692 1.0650304    1.0426702    1           13837.772 
  4331.77878 1.052649     1.0409699    1           14192.077 
  4336.97688 1.0457978    1.0402041    1           14400.316 
  4342.18121 1.0493399    1.0405346    1           14317.543 
  4347.39179 1.0385156    1.0420173    1           14640.609 
  4352.60862 1.0397873    1.044604     1           14620.059 
  4357.83171 1.0352466    1.0481541    1           14766.603 
  4363.06106 1.0379862    1.0524524    1           14702.362 
  4368.29670 1.0404322    1.0572311    1           14646.426 
  4373.53861 1.0482012    1.0621936    1           14439.157 
  4378.78682 1.0657316    1.067039     1           13967.914 
  4384.04132 1.0776297    1.0714844    1           13662.663 
  4389.30213 1.0831515    1.0752835    1           13529.804 
  4394.56925 1.1184684    1.0782425    1           12660.019 
  4399.84269 1.1346596    1.0802359    1           12289.776 
  4405.12247 1.1458187    1.0812211    1           12045.039 
  4410.40857 1.173937     1.0812406    1           11441.989 
  4415.70102 1.1919707    1.0804087    1           11077.603 
  4420.99982 1.2204172    1.0788826    1           10527.712 
  4426.30498 1.2446331    1.0768335    1           10087.122 
  4431.61650 1.2681188    1.0744254    1           9681.704  
  4436.93440 1.2856205    1.0718043    1           9393.97   
  4442.25868 1.3122029    1.0690935    1           8974.578  
  4447.58935 1.301349     1.0663947    1           9149.091  
  4452.92642 1.3070856    1.0637905    1           9062.576  
  4458.26989 1.295797     1.0613436    1           9245.608  
  4463.61977 1.2940065    1.0590931    1           9277.967  
  4468.97607 1.2738687    1.0570505    1           9613.892  
  4474.33880 1.2568346    1.0552011    1           9910.264  
  4479.70797 1.2358872    1.0535095    1           10289.539 
  4485.08358 1.2046691    1.051927     1           10887.315 
  4490.46564 1.1927139    1.0503992    1           11129.225 
  4495.85415 1.1704461    1.0488746    1           11595.324 
  4501.24914 1.1538048    1.0473178    1           11960     
  4506.65059 1.1506836    1.045725     1           12031.468 
  4512.05853 1.1387156    1.0441358    1           12304.671 
  4517.47296 1.1299096    1.0426324    1           12510.796 
  4522.89389 1.124882     1.0413277    1           12630.703 
  4528.32132 1.1159633    1.0403476    1           12845.825 
  4533.75526 1.117067     1.0398138    1           12819.567 
  4539.19572 1.1187173    1.0398304    1           12779.901 
  4544.64272 1.117707     1.0404736    1           12804.27  
  4550.09625 1.1186039    1.0417842    1           12782.295 
  4555.55632 1.1049093    1.0437623    1           13117.677 
  4561.02294 1.1081292    1.0463605    1           13036.876 
  4566.49613 1.0978771    1.0494788    1           13292.536 
  4571.97588 1.0952581    1.0529615    1           13357.781 
  4577.46221 1.069201     1.0565988    1           14041.927 
  4582.95512 1.0800748    1.0601385    1           13748.643 
  4588.45463 1.073379     1.0633041    1           13924.996 
  4593.96073 1.0717096    1.0658173    1           13967.548 
  4599.47344 1.0573484    1.0674214    1           14359.054 
  4604.99277 1.0615313    1.0679037    1           14239.926 
  4610.51871 1.0655348    1.0671245    1           14126.705 
  4616.05129 1.0620161    1.0650484    1           14220.051 
  4621.59051 1.0464491    1.0617676    1           14654.135 
  4627.13638 1.0593176    1.057501     1           14287.37  
  4632.68890 1.0546665    1.0525649    1           14413.174 
  4638.24808 1.0508503    1.0473256    1           14516.512 
  4643.81394 1.0469715    1.0421503    1           14622.379 
  4649.38647 1.0366617    1.0373674    1           14915.999 
  4654.96569 1.0326708    1.0332393    1           15028.485 
  4660.55161 1.0252612    1.0299505    1           15244.382 
  4666.14423 1.0159311    1.0276086    1           15523.044 
  4671.74356 1.0273713    1.0262558    1           15169.853 
  4677.34961 1.0140856    1.0258869    1           15568.216 
  4682.96238 1.0240461    1.0264699    1           15257.866 
  4688.58189 1.0205287    1.0279625    1           15358.136 
  4694.20815 1.0235085    1.0303242    1           15261.427 
  4699.84115 1.0387334    1.0335201    1           14804.109 
  4705.48092 1.0416109    1.0375179    1           14714.287 
  4711.12745 1.045783     1.0422772    1           14587.981 
  4716.78076 1.0560327    1.0477357    1           14292.55  
  4722.44086 1.0704673    1.0537948    1           13891.452 
  4728.10774 1.0799003    1.0603075    1           13634.506 
  4733.78143 1.0912475    1.0670748    1           13334.35  
  4739.46192 1.1031717    1.0738522    1           13027.916 
  4745.14923 1.1151568    1.0803655    1           12728.593 
  4750.84336 1.1262676    1.0863361    1           12458.12  
  4756.54433 1.1521976    1.09151      1           11862.229 
  4762.25214 1.1573894    1.0956907    1           11742.172 
  4767.96680 1.1673714    1.0987685    1           11521.11  
  4773.68832 1.1837102    1.1007355    1           11174.067 
  4779.41670 1.1852057    1.1016779    1           11137.306 
  4785.15195 1.195559     1.1017492    1           10922.61  
  4790.89409 1.1867153    1.1011392    1           11093.982 
  4796.64312 1.1736191    1.1000492    1           11357.15  
  4802.39905 1.1655149    1.0986741    1           11521.366 
  4808.16188 1.1619321    1.0971888    1           11591.089 
  4813.93163 1.1552805    1.0957346    1           11727.857 
  4819.70830 1.119701     1.094411     1           12527.829 
  4825.49191 1.1199898    1.0932758    1           12513.439 
  4831.28246 1.1129174    1.0923543    1           12674.131 
  4837.07995 1.0819301    1.0916519    1           13437.62  
  4842.88440 1.0771672    1.0911634    1           13552.961 
  4848.69582 1.0704537    1.0908712    1           13721.132 
  4854.51421 1.0406188    1.0907353    1           14532.51  
  4860.33958 1.0367864    1.0906825    1           14633.058 
  4866.17194 1.0433159    1.0906045    1           14437.773 
  4872.01130 1.0294896    1.0903668    1           14826.009 
  4877.85767 1.0279994    1.089824     1           14860.232 
  4883.71105 1.0359836    1.0888326    1           14619.144 
  4889.57146 1.0309305    1.0872572    1           14755.829 
  4895.43890 1.0301775    1.0849762    1           14768.317 
  4901.31338 1.0363069    1.0818925    1           14581.941 
  4907.19491 1.0492428    1.0779563    1           14208.033 
  4913.08350 1.0433839    1.0731952    1           14362.547 
  4918.97916 1.0550125    1.0677405    1           14031.14  
  4924.88189 1.0487179    1.0618319    1           14195.402 
  4930.79170 1.037255     1.0557979    1           14508.74  
  4936.70860 1.0468817    1.0500211    1           14229.558 
  4942.63261 1.0470801    1.0449002    1           14217.362 
  4948.56372 1.0272503    1.0408159    1           14777.47  
  4954.50195 1.0231336    1.0381019    1           14896.918 
  4960.44731 1.0316072    1.0370214    1           14652.67  
  4966.39980 1.0219494    1.0377466    1           14942.011 
  4972.35943 1.0255061    1.040343     1           14848.869 
  4978.32622 1.0062433    1.0447563    1           15443.605 
  4984.30016 1.0083984    1.0508055    1           15396.647 
  4990.28128 1.0050613    1.0581848    1           15521.3   
  4996.26957 1.0102654    1.0664769    1           15384.554 
  5002.26505 1.0158984    1.0751806    1           15237.47  
  5008.26772 1.0197622    1.0837516    1           15145.791 
  5014.27759 1.0367491    1.0916538    1           14670.744 
  5020.29468 1.036805     1.0984164    1           14693.305 
  5026.31899 1.0408709    1.1036955    1           14600.53  
  5032.35052 1.0410911    1.1073332    1           14618.132 
  5038.38930 1.0527727    1.1093956    1           14311.379 
  5044.43532 1.0550628    1.1101656    1           14270.669 
  5050.48859 1.057298     1.1100825    1           14231.443 
  5056.54913 1.0675232    1.1096514    1           13973.969 
  5062.61694 1.0623586    1.1093479    1           14136.551 
  5068.69204 1.0629679    1.1095423    1           14141.612 
  5074.77442 1.0636313    1.1104498    1           14144.89  
  5080.86410 1.0702849    1.1121118    1           13984.778 
  5086.96109 1.0877102    1.1144065    1           13543.499 
  5093.06540 1.0912985    1.1170867    1           13470.238 
  5099.17703 1.1050422    1.1198323    1           13140.474 
  5105.29599 1.1180601    1.122299     1           12838.218 
  5111.42230 1.1333677    1.1241538    1           12490.71  
  5117.55596 1.1651292    1.1250984    1           11789.519 
  5123.69698 1.1725137    1.1248883    1           11645.277 
  5129.84537 1.1828443    1.1233514    1           11441.029 
  5136.00114 1.1978659    1.1204076    1           11145.408 
  5142.16429 1.2011803    1.1160881    1           11091.909 
  5148.33484 1.2025515    1.1105546    1           11077.399 
  5154.51279 1.1948868    1.1041054    1           11245.785 
  5160.69816 1.1827353    1.0971544    1           11511.047 
  5166.89095 1.1613451    1.0901823    1           11986.394 
  5173.09117 1.1517852    1.083674     1           12213.574 
  5179.29883 1.1304741    1.078059     1           12722.493 
  5185.51394 1.1121365    1.0736653    1           13182.994 
  5191.73651 1.1088702    1.070691     1           13277.32  
  5197.96655 1.0969459    1.069195     1           13594.218 
  5204.20406 1.0925602    1.0691071    1           13720.428 
  5210.44906 1.0942914    1.0702558    1           13686.433 
  5216.70155 1.1036497    1.0724095    1           13455.1   
  5222.96154 1.1005697    1.0753232    1           13544.401 
  5229.22905 1.1144975    1.0787856    1           13200.434 
  5235.50407 1.1155938    1.0826584    1           13182.013 
  5241.78663 1.1147589    1.0868969    1           13211.283 
  5248.07672 1.1283368    1.0915401    1           12885.066 
  5254.37437 1.1194339    1.0966641    1           13110.321 
  5260.67957 1.1203722    1.1023137    1           13093.981 
  5266.99234 1.1247571    1.1084346    1           12992.515 
  5273.31268 1.1173291    1.1148258    1           13181.706 
  5279.64060 1.114502     1.1211249    1           13257.766 
  5285.97612 1.1248499    1.1268294    1           13006.176 
  5292.31925 1.125307     1.1313514    1           12999.303 
  5298.66998 1.1157969    1.1340999    1           13238.518 
  5305.02833 1.1109435    1.1345811    1           13364.129 
  5311.39432 1.104109     1.1324951    1           13541.598 
  5317.76794 1.111889     1.1278042    1           13345.541 
  5324.14922 1.0875442    1.1207453    1           13981.187 
  5330.53814 1.0867288    1.1117863    1           14004.562 
  5336.93474 1.0636652    1.1015434    1           14642.401 
  5343.33901 1.0659713    1.0906859    1           14577.632 
  5349.75097 1.0512692    1.0798498    1           15000.193 
  5356.17062 1.053283     1.0695734    1           14940.887 
  5362.59798 1.0465226    1.0602619    1           15138.286 
  5369.03304 1.0448884    1.0521821    1           15185.169 
  5375.47583 1.0402063    1.0454814    1           15322.976 
  5381.92636 1.041815     1.0402237    1           15272.123 
  5388.38462 1.0396807    1.0364311    1           15333.057 
  5394.85063 1.0361798    1.0341255    1           15435.192 
  5401.32440 1.0565833    1.0333603    1           14827.612 
  5407.80594 1.0465859    1.0342381    1           15115.071 
  5414.29526 1.0420627    1.0369079    1           15244.504 
  5420.79236 1.0433041    1.0415417    1           15202.082 
  5427.29726 1.0436902    1.0482949    1           15184.775 
  5433.80997 1.0576612    1.0572576    1           14770.374 
  5440.33049 1.0647379    1.0684053    1           14562.489 
  5446.85883 1.0617711    1.0815588    1           14639.727 
  5453.39501 1.0801932    1.0963613    1           14120.952 
  5459.93904 1.0988114    1.1122778    1           13619.429 
  5466.49091 1.1169354    1.1286202    1           13151.844 
  5473.05065 1.1232698    1.1445933    1           12988.319 
  5479.61826 1.1517608    1.1593615    1           12306.789 
  5486.19375 1.1589133    1.1721317    1           12137.208 
  5492.77714 1.1785939    1.1822523    1           11697.33  
  5499.36842 1.1879673    1.1893065    1           11490.846 
  5505.96761 1.1905641    1.1931642    1           11428.927 
  5512.57472 1.1943587    1.1939671    1           11342.421 
  5519.18976 1.2026872    1.1920574    1           11164.163 
  5525.81273 1.1926784    1.1878879    1           11361.255 
  5532.44366 1.1798459    1.1819457    1           11622.651 
  5539.08254 1.1733547    1.1747072    1           11753.412 
  5545.72939 1.1645754    1.1666244    1           11936.249 
  5552.38421 1.1566563    1.1581297    1           12103.266 
  5559.04702 1.1467999    1.149634     1           12317.511 
  5565.71782 1.1292377    1.141505     1           12718.958 
  5572.39663 1.1090003    1.1340271    1           13203.768 
  5579.08346 1.1124034    1.1273622    1           13108.324 
  5585.77831 1.0928562    1.1215276    1           13593.992 
  5592.48119 1.0910532    1.1163967    1           13629.767 
  5599.19211 1.0818604    1.1117247    1           13860.699 
  5605.91109 1.0824399    1.1071961    1           13833.76  
  5612.63813 1.0885461    1.1024884    1           13661.212 
  5619.37325 1.0723562    1.097344     1           14081.394 
  5626.11644 1.0706387    1.0916306    1           14116.254 
  5632.86773 1.0623197    1.0853715    1           14333.31  
  5639.62712 1.0631277    1.0787322    1           14298.71  
  5646.39462 1.0589922    1.071974     1           14401.698 
  5653.17024 1.0426041    1.065393     1           14856.941 
  5659.95399 1.0386685    1.0592617    1           14959.272 
  5666.74589 1.0359129    1.0537845    1           15027.66  
  5673.54593 1.0323663    1.0490695    1           15120.136 
  5680.35413 1.0248725    1.045121     1           15332.718 
  5687.17050 1.0159141    1.0418499    1           15595.043 
  5693.99505 1.0193732    1.039098     1           15477.448 
  5700.82780 1.0127998    1.036674     1           15671.143 
  5707.66874 1.020464     1.0343922    1           15427.343 
  5714.51789 1.0133765    1.0321081    1           15640.998 
  5721.37525 1.0187517    1.0297401    1           15473.204 
  5728.24085 1.0245156    1.0272767    1           15298.864 
  5735.11469 1.0123277    1.0247684    1           15677.1   
  5741.99677 1.0140474    1.0223122    1           15630.233 
  5748.88711 1.0127294    1.0200334    1           15679.949 
  5755.78573 1.0180354    1.0180674    1           15525.82  
  5762.69261 1.0135861    1.0165455    1           15674.904 
  5769.60779 1.0171934    1.0155847    1           15575.006 
  5776.53127 1.0175589    1.015282     1           15576.074 
  5783.46305 1.028935     1.0157119    1           15241.786 
  5790.40315 1.0272175    1.0169272    1           15305.879 
  5797.35158 1.0355778    1.0189594    1           15068.035 
  5804.30835 1.0326279    1.0218202    1           15167.882 
  5811.27347 1.0537899    1.0255001    1           14563.749 
  5818.24694 1.0567606    1.0299655    1           14491.199 
  5825.22879 1.0701989    1.0351537    1           14129.511 
  5832.21901 1.0653799    1.040967     1           14272.887 
  5839.21761 1.089444     1.0472691    1           13636.868 
  5846.22462 1.1202678    1.0538851    1           12870.539 
  5853.24004 1.1143283    1.0606064    1           13025.424 
  5860.26387 1.1306482    1.0671974    1           12640.074 
  5867.29613 1.1398428    1.073404     1           12433.116 
  5874.33683 1.1548442    1.0789655    1           12099.013 
  5881.38598 1.1692789    1.0836324    1           11788.359 
  5888.44359 1.1737684    1.0871939    1           11699.221 
  5895.50967 1.182155     1.0895137    1           11528.101 
  5902.58423 1.1808807    1.0905636    1           11562.589 
  5909.66727 1.1740209    1.0904388    1           11716.653 
  5916.75882 1.1664013    1.0893436    1           11889.754 
  5923.85887 1.160294     1.0875536    1           12032.108 
  5930.96745 1.1494998    1.0853715    1           12282.935 
  5938.08456 1.123106     1.0830877    1           12912.761 
  5945.21020 1.1195106    1.0809531    1           13008.019 
  5952.34440 1.1172287    1.0791666    1           13071.466 
  5959.48716 1.0881859    1.0778701    1           13821.611 
  5966.63849 1.0973097    1.0771455    1           13589.82  
  5973.79840 1.0804892    1.0770111    1           14042.025 
  5980.96690 1.0791521    1.077422     1           14085.295 
  5988.14400 1.062528     1.078278     1           14552.204 
  5995.32972 1.0583095    1.0794438    1           14678.945 
  6002.52406 1.0473501    1.0807794    1           15002.891 
  6009.72704 1.0552138    1.0821748    1           14781.275 
  6016.93865 1.0517939    1.0835812    1           14886.728 
  6024.15892 1.0401183    1.085033     1           15237.176 
  6031.38786 1.041358     1.0866569    1           15206.635 
  6038.62547 1.0493775    1.088668     1           14976.145 
  6045.87176 1.0406247    1.0913485    1           15240.991 
  6053.12675 1.0438404    1.0950068    1           15151.268 
  6060.39045 1.0577634    1.0999254    1           14750.947 
  6067.66286 1.0617394    1.106305     1           14643.005 
  6074.94400 1.065485     1.114216     1           14542.438 
  6082.23388 1.0705403    1.1235623    1           14406.13  
  6089.53250 1.0824451    1.1340634    1           14084.465 
  6096.83988 1.0932514    1.1452617    1           13800.637 
  6104.15603 1.0955868    1.1565497    1           13743.932 
  6111.48096 1.1035875    1.1672104    1           13540.573 
  6118.81468 1.1085793    1.1764628    1           13417.256 
  6126.15721 1.1100234    1.1835149    1           13384.958 
  6133.50854 1.1244367    1.187629     1           13029.58  
  6140.86869 1.1263463    1.1882064    1           12987     
  6148.23768 1.1217044    1.1848879    1           13105.195 
  6155.61550 1.1086173    1.1776411    1           13437.858 
  6163.00219 1.0995047    1.1667943    1           13676.99  
  6170.39773 1.0946394    1.1529944    1           13808.815 
  6177.80215 1.0971798    1.1371027    1           13746.257 
  6185.21546 1.0779894    1.1200711    1           14265.627 
  6192.63766 1.0658403    1.1028254    1           14608.745 
  6200.06876 1.0518215    1.0861762    1           15016.816 
  6207.50879 1.0538593    1.0707596    1           14961.876 
  6214.95774 1.0399782    1.0570096    1           15378.169 
  6222.41563 1.0423256    1.0451596    1           15312.477 
  6229.88248 1.0386306    1.0352658    1           15429.095 
  6237.35828 1.0353225    1.027245     1           15535.512 
  6244.84305 1.0224027    1.0209184    1           15943.188 
  6252.33680 1.0180061    1.0160541    1           16090.451 
  6259.83955 1.0136877    1.0124031    1           16238.144 
  6267.35130 1.0180977    1.009726     1           16107.295 
  6274.87206 1.0172155    1.0078102    1           16148.135 
  6282.40185 1.0160882    1.0064795    1           16199.391 
  6289.94067 1.0217559    1.0055973    1           16036.315 
  6297.48854 1.0196999    1.0050661    1           16123.129 
  6305.04547 1.0088217    1.0048258    1           16501.14  
  6312.61147 1.0186161    1.0048515    1           16212.562 
  6320.18654 1.020239     1.0051528    1           16194.046 
  6327.77071 1.0100349    1.0057728    1           16563.865 
  6335.36397 1.0149184    1.0067895    1           16445.664 
  6342.96635 1.0160879    1.0083152    1           16452.588 
  6350.57785 1.0082662    1.0104948    1           16758.848 
  6358.19849 1.0124892    1.0135012    1           16668.44  
  6365.82827 1.0229359    1.0175247    1           16376.635 
  6373.46720 1.0238166    1.0227562    1           16398.702 
  6381.11530 1.0239063    1.0293642    1           16446.652 
  6388.77258 1.0420552    1.0374647    1           15918.729 
  6396.43905 1.0570712    1.0470884    1           15506.657 
  6404.11472 1.061451     1.0581478    1           15422.55  
  6411.79960 1.0898097    1.0704108    1           14646.741 
  6419.49370 1.0989844    1.0834861    1           14435.955 
  6427.19703 1.131058     1.0968278    1           13627.071 
  6434.90961 1.1536507    1.1097617    1           13103.125 
  6442.63144 1.1778791    1.1215356    1           12566.745 
  6450.36254 1.2069891    1.1313864    1           11951.692 
  6458.10291 1.2247268    1.1386164    1           11608.609 
  6465.85257 1.2281789    1.142675     1           11569.664 
  6473.61154 1.2387084    1.1432395    1           11385.491 
  6481.37981 1.2210579    1.1402809    1           11783.891 
  6489.15741 1.2091906    1.1340863    1           12071.67  
  6496.94434 1.1965085    1.1252201    1           12385.712 
  6504.74061 1.1829997    1.1144367    1           12728.303 
  6512.54624 1.1545529    1.1025715    1           13448.304 
  6520.36123 1.1462275    1.0904403    1           13692.582 
  6528.18560 1.1272737    1.0787578    1           14222.145 
  6536.01937 1.0949247    1.0680844    1           15157.753 
  6543.86253 1.1004956    1.0587998    1           15032.89  
  6551.71510 1.0778295    1.0511026    1           15735.886 
  6559.57710 1.0692322    1.0450309    1           16034.96  
  6567.44853 1.0700527    1.0404977    1           16044.468 
  6575.32941 1.0546514    1.0373343    1           16566.169 
  6583.21974 1.0523528    1.0353355    1           16674.813 
  6591.11955 1.0501764    1.0343029    1           16779.218 
  6599.02883 1.0553114    1.0340785    1           16644.276 
  6606.94760 1.0542325    1.0345677    1           16710.521 
  6614.87588 1.0514466    1.0357484    1           16831.903 
  6622.81367 1.0527288    1.0376684    1           16819.169 
  6630.76098 1.0599459    1.0404347    1           16612.497 
  6638.71783 1.0599436    1.0441948    1           16639.405 
  6646.68423 1.0613929    1.0491117    1           16618.367 
  6654.66019 1.0648655    1.0553344    1           16531.341 
  6662.64572 1.0922019    1.0629657    1           15706.216 
  6670.64084 1.0992944    1.07203      1           15515.99  
  6678.64554 1.1295135    1.082447     1           14672.638 
  6686.65986 1.1520664    1.0940169    1           14084.425 
  6694.68379 1.187318     1.1064192    1           13213.656 
  6702.71735 1.2174277    1.1192277    1           12524.477 
  6710.76054 1.2418042    1.1319374    1           12001.328 
  6718.81339 1.2666752    1.1440082    1           11494.871 
  6726.87591 1.2809338    1.154926     1           11220.682 
  6734.94810 1.2896264    1.1642783    1           11060.87  
  6743.02997 1.2929398    1.1718271    1           11005.836 
  6751.12155 1.2790727    1.1775557    1           11283.962 
  6759.22283 1.2605289    1.1816742    1           11666.145 
  6767.33383 1.2442164    1.1845954    1           12016.045 
  6775.45457 1.2102663    1.1868962    1           12778.046 
  6783.58505 1.2090896    1.1892819    1           12811.675 
  6791.72529 1.1802556    1.1925492    1           13508.727 
  6799.87530 1.1636194    1.1975378    1           13934.402 
  6808.03509 1.1543279    1.2050492    1           14181.155 
  6816.20467 1.1582826    1.2157308    1           14081.589 
  6824.38405 1.1659721    1.229941     1           13886.045 
  6832.57325 1.1605228    1.2476293    1           14029.356 
  6840.77227 1.187195     1.2682572    1           13359.527 
  6848.98113 1.1946007    1.2907797    1           13181.513 
  6857.19985 1.2168951    1.3136951    1           12660.202 
  6865.42842 1.2476553    1.3351602    1           11981.954 
  6873.66687 1.2729397    1.3531659    1           11457.926 
  6881.91521 1.283895     1.3657668    1           11239.253 
  6890.17345 1.3022149    1.3713509    1           10885.222 
  6898.44159 1.3116825    1.3689041    1           10706.867 
  6906.71966 1.3103453    1.3581925    1           10729.831 
  6915.00765 1.2978583    1.3397886    1           10962.359 
  6923.30560 1.2722272    1.3149448    1           11462.023 
  6931.61350 1.2581039    1.2853741    1           11748.086 
  6939.93137 1.23476      1.253005     1           12242.717 
  6948.25923 1.2076337    1.2197564    1           12851.207 
  6956.59707 1.1863955    1.1873523    1           13353.164 
  6964.94493 1.1662305    1.1571925    1           13852.26  
  6973.30280 1.1340171    1.1302818    1           14702.161 
  6981.67069 1.1258677    1.1072165    1           14922.941 
  6990.04863 1.1080509    1.0882152    1           15427.487 
  6998.43663 1.0914171    1.07318      1           15917.345 
  7006.83469 1.0841458    1.0617735    1           16133.442 
  7015.24282 1.0813625    1.0534973    1           16212.433 
  7023.66105 1.0565977    1.0477646    1           16999.681 
  7032.08938 1.0506288    1.0439612    1           17190.186 
  7040.52782 1.0543971    1.0414927    1           17055.932 
  7048.97639 1.0429672    1.0398208    1           17432.196 
  7057.43509 1.0385177    1.0384899    1           17575.99  
  7065.90395 1.0347977    1.0371468    1           17695.806 
  7074.38297 1.0294582    1.0355536    1           17873.553 
  7082.87216 1.0311315    1.0335884    1           17805.424 
  7091.37154 1.0306322    1.0312322    1           17813.613 
  7099.88112 1.0231925    1.0285445    1           18067.677 
  7108.40092 1.0272662    1.0256349    1           17913.452 
  7116.93093 1.0198974    1.022636     1           18166.954 
  7125.47118 1.0221051    1.0196805    1           18078.661 
  7134.02168 1.0132161    1.0168851    1           18391.489 
  7142.58244 1.0130362    1.0143408    1           18390.149 
  7151.15347 1.0189485    1.0121082    1           18168.769 
  7159.73479 1.0197334    1.0102193    1           18134.868 
  7168.32641 1.0173805    1.0086809    1           18215.326 
  7176.92833 1.0191776    1.0074821    1           18147.794 
  7185.54058 1.0237648    1.0066       1           17982.812 
  7194.16316 1.0174111    1.0060069    1           18211.605 
  7202.79609 1.0166276    1.0056739    1           18243.464 
  7211.43938 1.0197494    1.0055743    1           18137.218 
  7220.09304 1.01387      1.0056837    1           18359.699 
  7228.75708 1.020144     1.0059802    1           18145.895 
  7237.43153 1.0191117    1.0064425    1           18200.575 
  7246.11638 1.0087925    1.0070485    1           18600.298 
  7254.81165 1.0187274    1.0077751    1           18264.161 
  7263.51736 1.0157806    1.0085988    1           18404.098 
  7272.23351 1.0142368    1.0094986    1           18498.59  
  7280.96012 1.0111059    1.0104618    1           18656.736 
  7289.69721 1.0132092    1.0114925    1           18624.904 
  7298.44477 1.017457     1.0126222    1           18516.814 
  7307.20284 1.0193292    1.0139243    1           18498.129 
  7315.97142 1.0167074    1.0155289    1           18645.888 
  7324.75051 1.0127165    1.0176377    1           18846.64  
  7333.54015 1.022142     1.0205328    1           18549.353 
  7342.34033 1.0197192    1.0245787    1           18690.723 
  7351.15107 1.0311501    1.0302114    1           18324.436 
  7359.97238 1.0366323    1.0379148    1           18178.361 
  7368.80428 1.0369695    1.0481815    1           18216.697 
  7377.64678 1.0564833    1.0614581    1           17583.233 
  7386.49988 1.0707588    1.0780767    1           17150.147 
  7395.36361 1.0806698    1.0981793    1           16871.485 
  7404.23798 1.1103369    1.1216437    1           15985.559 
  7413.12300 1.1372675    1.1480263    1           15235.712 
  7422.01868 1.1727299    1.1765314    1           14303.213 
  7430.92503 1.2153051    1.206024     1           13270.331 
  7439.84207 1.2467152    1.2350846    1           12577.06  
  7448.76981 1.297999     1.2621116    1           11522.558 
  7457.70827 1.3310016    1.2854636    1           10912.959 
  7466.65745 1.3591393    1.3036365    1           10429.334 
  7475.61737 1.3888223    1.3154668    1           9947.133  
  7484.58804 1.3952034    1.3203288    1           9866.537  
  7493.56948 1.3941971    1.3182705    1           9907.553  
  7502.56169 1.3683351    1.3100259    1           10371.364 
  7511.56470 1.3511134    1.296895     1           10703.628 
  7520.57850 1.32531      1.2805288    1           11212.378 
  7529.60313 1.2962168    1.2626844    1           11818.398 
  7538.63858 1.2652232    1.2449968    1           12506.967 
  7547.68488 1.2274915    1.2287979    1           13406.399 
  7556.74203 1.206813     1.214997     1           13947.639 
  7565.81005 1.1836858    1.2040312    1           14580.761 
  7574.88895 1.1642221    1.1958803    1           15146.205 
  7583.97875 1.1521242    1.1901375    1           15523.97  
  7593.07945 1.1300368    1.1861205    1           16213.405 
  7602.19108 1.1269018    1.1830037    1           16344.515 
  7611.31364 1.1218697    1.1799597    1           16535.405 
  7620.44714 1.1058852    1.1762907    1           17079.244 
  7629.59161 1.0968014    1.1715247    1           17413.413 
  7638.74705 1.0933558    1.1654521    1           17564.431 
  7647.91347 1.0850614    1.1581015    1           17881.879 
  7657.09090 1.0809942    1.1496745    1           18058.21  
  7666.27934 1.0766796    1.1404671    1           18244.749 
  7675.47880 1.0724008    1.1308003    1           18431.737 
  7684.68930 1.0611172    1.1209697    1           18874.923 
  7693.91086 1.0821383    1.1112188    1           18158.2   
  7703.14348 1.0741905    1.101734     1           18472.474 
  7712.38718 1.0664499    1.0926501    1           18785.2   
  7721.64197 1.0786468    1.0840561    1           18381.08  
  7730.90787 1.0891077    1.0760016    1           18047.466 
  7740.18489 1.0945105    1.0685007    1           17892.977 
  7749.47304 1.0957372    1.0615404    1           17881.57  
  7758.77234 1.0988667    1.0550903    1           17804.892 
  7768.08279 1.0975679    1.0491143    1           17878.327 
  7777.40442 1.1071073    1.0435817    1           17584.928 
  7786.73723 1.1171974    1.0384729    1           17279.189 
  7796.08124 1.1111902    1.0337802    1           17503.614 
  7805.43647 1.1159012    1.029504     1           17374.308 
  7814.80292 1.1146816    1.0256482    1           17439.989 
  7824.18061 1.1031438    1.0222166    1           17851.422 
  7833.56956 1.0921321    1.0192097    1           18255.724 
  7842.96977 1.0913488    1.0166248    1           18307.896 
  7852.38126 1.0659262    1.0144557    1           19251.4   
  7861.80404 1.0749178    1.0126952    1           18943.989 
  7871.23813 1.0613199    1.0113383    1           19473.087 
  7880.68355 1.0565546    1.0103873    1           19677.853 
  7890.14029 1.0512161    1.0098585    1           19906.646 
  7899.60839 1.0440479    1.0097905    1           20210.05  
  7909.08785 1.0311708    1.0102542    1           20749.97  
  7918.57868 1.0309437    1.0113642    1           20780.796 
  7928.08090 1.0326646    1.0132909    1           20731.117 
  7937.59452 1.0253331    1.0162737    1           21053.088 
  7947.11956 1.0362007    1.0206321    1           20625.875 
  7956.65603 1.0245661    1.0267735    1           21122.592 
  7966.20395 1.0381078    1.0351948    1           20583.627 
  7975.76332 1.0379285    1.046471     1           20607.01  
  7985.33416 1.0471122    1.0612289    1           20254.599 
  7994.91648 1.0631663    1.0801       1           19645.024 
  8004.51031 1.0779847    1.1036509    1           19102.992 
  8014.11565 1.1110038    1.1322937    1           17946.311 
  8023.73251 1.1466471    1.1661826    1           16793.215 
  8033.36092 1.2019747    1.2051102    1           15176.273 
  8043.00088 1.2622237    1.2484217    1           13630.694 
  8052.65240 1.3403696    1.2949667    1           11907.363 
  8062.31551 1.4253697    1.3430993    1           10332.791 
  8071.99021 1.5178202    1.3907382    1           8907.146  
  8081.67653 1.614427     1.4354836    1           7673.703  
  8091.37446 1.7017984    1.4747911    1           6740.053  
  8101.08404 1.7713404    1.506199     1           6098.776  
  8110.80526 1.8398796    1.5276048    1           5541.172  
  8120.53816 1.855015     1.5375663    1           5427.585  
  8130.28273 1.8654578    1.5355544    1           5351.013  
  8140.03899 1.8357504    1.5220608    1           5574.905  
  8149.80696 1.7759301    1.4985085    1           6062.759  
  8159.58665 1.7057033    1.4670063    1           6707.323  
  8169.37808 1.6226783    1.4300327    1           7586.728  
  8179.18126 1.5408591    1.3901277    1           8602.115  
  8188.99620 1.4613203    1.3496358    1           9760.389  
  8198.82292 1.4053964    1.3105208    1           10694.445 
  8208.66143 1.3426807    1.2742615    1           11880.628 
  8218.51175 1.2873205    1.2418229    1           13068.241 
  8228.37389 1.2435701    1.2136856    1           14113.28  
  8238.24786 1.2157434    1.1899129    1           14831.348 
  8248.13368 1.1893391    1.1702368    1           15555.076 
  8258.03137 1.1640931    1.1541502    1           16288.415 
  8267.94093 1.1367756    1.1409995    1           17131.562 
  8277.86238 1.1353464    1.1300707    1           17171.139 
  8287.79574 1.1278795    1.1206669    1           17406.584 
  8297.74101 1.0931122    1.1121754    1           18584.641 
  8307.69823 1.106017     1.1041214    1           18125.22  
  8317.66739 1.0860364    1.0961986    1           18821.12  
  8327.64851 1.0859363    1.0882713    1           18815.632 
  8337.64161 1.074564     1.0803474    1           19222.023 
  8347.64670 1.0767213    1.0725353    1           19132.266 
  8357.66380 1.065786     1.0649961    1           19530.152 
  8367.69292 1.0591828    1.0579013    1           19770.928 
  8377.73408 1.0670467    1.0513977    1           19460.555 
  8387.78728 1.068127     1.0455853    1           19408.521 
  8397.85255 1.0664324    1.040505     1           19460.591 
  8407.92989 1.0687652    1.0361388    1           19361.065 
  8418.01933 1.0769671    1.0324177    1           19045.068 
  8428.12087 1.0753636    1.0292378    1           19091.875 
  8438.23454 1.0672151    1.0264793    1           19382.253 
  8448.36034 1.0703559    1.0240264    1           19252.292 
  8458.49830 1.0660361    1.0217829    1           19401.015 
  8468.64842 1.0663161    1.0196807    1           19377.543 
  8478.81072 1.0627646    1.0176816    1           19498.215 
  8488.98521 1.0467116    1.0157725    1           20103.68  
  8499.17192 1.046988     1.0139593    1           20079.087 
  8509.37084 1.0382248    1.0122585    1           20412.692 
  8519.58201 1.0263948    1.0106907    1           20879.279 
  8529.80543 1.0340382    1.0092747    1           20552.886 
  8540.04112 1.026445     1.0080237    1           20848.291 
  8550.28909 1.0170602    1.0069431    1           21224.386 
  8560.54935 1.0168342    1.0060309    1           21219.161 
  8570.82193 1.022775     1.0052778    1           20956.4   
  8581.10684 1.0209387    1.0046697    1           21018.337 
  8591.40409 1.0184116    1.0041896    1           21109.761 
  8601.71369 1.016919     1.0038195    1           21158.786 
  8612.03567 1.0152976    1.0035421    1           21214.144 
  8622.37003 1.0205765    1.0033424    1           20981.478 
  8632.71680 1.0158528    1.0032085    1           21168.097 
  8643.07598 1.024554     1.0031322    1           20797.011 
  8653.44759 1.0245809    1.0031102    1           20787.781 
  8663.83164 1.0240947    1.0031444    1           20801.011 
  8674.22816 1.0286289    1.0032431    1           20610.37  
  8684.63716 1.0179364    1.0034222    1           21047.039 
  8695.05864 1.0121171    1.0037068    1           21289.473 
  8705.49263 1.0200049    1.004133     1           20958.261 
  8715.93914 1.0176867    1.0047502    1           21055.811 
  8726.39819 1.0221904    1.0056231    1           20871.274 
  8736.86978 1.0244123    1.0068332    1           20783.511 
  8747.35395 1.0200653    1.0084805    1           20967.933 
  8757.85069 1.0211129    1.0106831    1           20930.305 
  8768.36003 1.0164664    1.0135761    1           21130.605 
  8778.88198 1.0169051    1.0173076    1           21119.481 
  8789.41656 1.0188148    1.0220327    1           21047.367 
  8799.96377 1.0182456    1.0279045    1           21079.202 
  8810.52365 1.0294666    1.0350606    1           20624.88  
  8821.09620 1.0342762    1.0436074    1           20438.722 
  8831.68143 1.0504049    1.0536       1           19811.128 
  8842.27937 1.0426891    1.0650209    1           20120.583 
  8852.89002 1.043556     1.0777581    1           20094.844 
  8863.51340 1.056137     1.0915888    1           19615.615 
  8874.14954 1.0629466    1.106169     1           19365.975 
  8884.79844 1.0814916    1.121039     1           18692.695 
  8895.46011 1.1032042    1.1356363    1           17940.083 
  8906.13458 1.1147347    1.1493217    1           17559.359 
  8916.82186 1.1281481    1.1614139    1           17128.027 
  8927.52196 1.1309769    1.171234     1           17044.457 
  8938.23491 1.1450035    1.1781637    1           16609.994 
  8948.96071 1.1544558    1.181712     1           16327.327 
  8959.69938 1.1644722    1.1815819    1           16034     
  8970.45093 1.1484474    1.177722     1           16524.702 
  8981.21539 1.1542554    1.1703473    1           16354.139 
  8991.99276 1.1379965    1.1599178    1           16864.44  
  9002.78307 1.1275031    1.1470809    1           17206.922 
  9013.58633 1.121454     1.1325918    1           17411.4   
  9024.40255 1.1122752    1.1172311    1           17723.551 
  9035.23175 1.0961561    1.1017335    1           18282.866 
  9046.07394 1.0739631    1.0867335    1           19086.35  
  9056.92915 1.0647096    1.0727306    1           19439.224 
  9067.79738 1.048152     1.060075     1           20084.493 
  9078.67865 1.0516658    1.0489694    1           19956.514 
  9089.57298 1.0370772    1.0394855    1           20545.117 
  9100.48038 1.0316344    1.0315889    1           20778.655 
  9111.40088 1.0267512    1.025168     1           20994.824 
  9122.33447 1.0308363    1.0200637    1           20844.525 
  9133.28119 1.0234059    1.0160942    1           21174.317 
  9144.24104 1.0256964    1.0130763    1           21103.35  
  9155.21405 1.0093721    1.0108396    1           21825.6   
  9166.20022 1.0116263    1.0092356    1           21757.16  
  9177.19957 1.0183009    1.0081425    1           21500.447 
  9188.21213 1.0101099    1.0074659    1           21883.682 
  9199.23790 1.0215202    1.007137     1           21423.677 
  9210.27690 1.0173629    1.0071099    1           21630.994 
  9221.32914 1.0285453    1.0073575    1           21187.061 
  9232.39465 1.0228604    1.0078676    1           21455.579 
  9243.47344 1.032439     1.0086389    1           21082.165 
  9254.56552 1.0356493    1.0096791    1           20977.163 
  9265.67092 1.0386754    1.011003     1           20879.913 
  9276.78964 1.0450175    1.0126349    1           20648.214 
  9287.92170 1.0514609    1.0146129    1           20415.243 
  9299.06712 1.0521836    1.016999     1           20411.159 
  9310.22591 1.0478924    1.0198928    1           20607.051 
  9321.39810 1.0541696    1.0234505    1           20379.52  
  9332.58369 1.0575991    1.0279065    1           20266.388 
  9343.78270 1.0673953    1.0335973    1           19906.198 
  9354.99515 1.0709896    1.0409823    1           19788.774 
  9366.22106 1.0735409    1.0506568    1           19711.158 
  9377.46044 1.0763883    1.0633517    1           19621.996 
  9388.71330 1.0835058    1.0799095    1           19372.941 
  9399.97967 1.0943202    1.1012307    1           18992.454 
  9411.25956 1.1180664    1.1281869    1           18170.014 
  9422.55299 1.1236258    1.1615053    1           17994.779 
  9433.85996 1.1622402    1.201632     1           16756.003 
  9445.18051 1.2075964    1.2485908    1           15432.185 
  9456.51464 1.2477438    1.3018572    1           14369.188 
  9467.86236 1.3155142    1.3602682    1           12769.549 
  9479.22371 1.3632537    1.4219905    1           11777.777 
  9490.59869 1.4495359    1.4845609    1           10215.098 
  9501.98732 1.5315306    1.5450035    1           8966.101  
  9513.38962 1.6017108    1.600021     1           8048.055  
  9524.80560 1.6650118    1.6462539    1           7320.629  
  9536.23528 1.7269808    1.6806003    1           6687.851  
  9547.67867 1.7706507    1.7005812    1           6284.039  
  9559.13580 1.7757851    1.7046961    1           6240.263  
  9570.60667 1.7612789    1.692664     1           6372.036  
  9582.09131 1.7390625    1.6654691    1           6579.634  
  9593.58973 1.6972568    1.6251853    1           6992.619  
  9605.10195 1.6488389    1.5746616    1           7512.731  
  9616.62798 1.5918866    1.5171516    1           8188.908  
  9628.16785 1.5105619    1.4559635    1           9294.127  
  9639.72156 1.453728     1.394168     1           10180.622 
  9651.28914 1.3957166    1.3343824    1           11198.552 
  9662.87059 1.3327435    1.2786383    1           12453.369 
  9674.46595 1.2854541    1.2283331    1           13513.515 
  9686.07522 1.2321468    1.1842512    1           14848.318 
  9697.69842 1.2075588    1.1466408    1           15518.417 
  9709.33557 1.1724755    1.1153235    1           16542.233 
  9720.98668 1.1448843    1.0898178    1           17406.396 
  9732.65177 1.1355734    1.0694568    1           17707.86  
  9744.33086 1.1083687    1.0534906    1           18634.89  
  9756.02397 1.098317     1.0411652    1           18989.103 
  9767.73111 1.0961431    1.0317762    1           19061.967 
  9779.45230 1.0800342    1.0247017    1           19652.731 
  9791.18755 1.0592203    1.0194153    1           20452.063 
  9802.93688 1.0633637    1.0154873    1           20280.222 
  9814.70032 1.0575644    1.0125769    1           20501.287 
  9826.47786 1.058329     1.0104207    1           20461.764 
  9838.26955 1.0479064    1.0088185    1           20871.894 
  9850.07538 1.0484264    1.0076215    1           20840.547 
  9861.89538 1.0374738    1.0067201    1           21281.599 
  9873.72956 1.0421008    1.0060343    1           21078.182 
  9885.57794 1.0383561    1.0055064    1           21221.932 
  9897.44055 1.0335894    1.005095     1           21409.565 
  9909.31738 1.0300586    1.0047702    1           21546.387 
  9921.20847 1.030314     1.0045109    1           21522.65  
  9933.11383 1.03197      1.0043019    1           21439.378 
  9945.03347 1.0322118    1.0041329    1           21415.7   
  9956.96742 1.0301844    1.0039967    1           21487.583 
  9968.91569 1.0293442    1.0038891    1           21509.097 
  9980.87830 1.0293137    1.0038085    1           21496.036 
  9992.85526 1.0315892    1.0037557    1           21385.342 
  10004.84659 1.0368728    1.0037345    1           21149.67  
  10016.85232 1.0312329    1.0037523    1           21370.682 
  10028.87245 1.0371929    1.0038212    1           21106.686 
  10040.90700 1.0315351    1.0039591    1           21327.611 
  10052.95599 1.0264921    1.0041913    1           21525.223 
  10065.01945 1.0312246    1.0045515    1           21309.729 
  10077.09738 1.0386787    1.0050837    1           20984.28  
  10089.18980 1.0487086    1.0058419    1           20561.044 
  10101.29674 1.0304633    1.0068905    1           21294.49  
  10113.41820 1.0312868    1.0083012    1           21244.11  
  10125.55421 1.0382449    1.0101497    1           20939.727 
  10137.70478 1.0324091    1.012509     1           21165.444 
  10149.86993 1.0194815    1.0154408    1           21696.461 
  10162.04968 1.0240061    1.0189854    1           21486.856 
  10174.24404 1.0236888    1.0231504    1           21484.142 
  10186.45304 1.0232159    1.0279007    1           21488.088 
  10198.67669 1.0145698    1.0331494    1           21843.226 
  10210.91501 1.0258279    1.038755     1           21346.049 
  10223.16801 1.0304102    1.0445214    1           21139.15  
  10235.43572 1.0213102    1.0502062    1           21508.266 
  10247.71815 1.0219494    1.0555334    1           21467.886 
  10260.01531 1.0145266    1.0602134    1           21774.102 
  10272.32724 1.014972     1.0639665    1           21744.53  
  10284.65393 1.0182231    1.0665529    1           21596.515 
  10296.99542 1.0208815    1.067803     1           21477.137 
  10309.35172 1.0204987    1.0676439    1           21489.621 
  10321.72285 1.014391     1.0661131    1           21749.521 
  10334.10882 1.0287863    1.0633538    1           21138.017 
  10346.50966 1.0200641    1.059596     1           21505.942 
  10358.92537 1.0253641    1.0551296    1           21282.543 
  10371.35599 1.0095719    1.0502748    1           21960.889 
  10383.80152 1.0168761    1.0453577    1           21645.646 
  10396.26198 1.0197548    1.0406883    1           21523.721 
  10408.73740 1.0266433    1.0365466    1           21233.651 
  10421.22779 1.0194372    1.0331734    1           21539.497 
  10433.73316 1.0303884    1.0307667    1           21079.283 
  10446.25355 1.0355504    1.0294829    1           20866.904 
  10458.78895 1.028833     1.0294403    1           21145.22  
  10471.33940 1.0436903    1.0307252    1           20537.119 
  10483.90491 1.0426702    1.0333986    1           20578.246 
  10496.48550 1.0426069    1.0375035    1           20580.632 
  10509.08119 1.0525491    1.0430731    1           20184.255 
  10521.69199 1.0634793    1.0501391    1           19759.239 
  10534.31792 1.0703091    1.0587405    1           19498.86  
  10546.95900 1.0779841    1.0689309    1           19211.204 
  10559.61526 1.0885351    1.0807829    1           18824.524 
  10572.28670 1.0971722    1.0943868    1           18514.726 
  10584.97334 1.0989841    1.1098429    1           18449.097 
  10597.67521 1.1185304    1.1272455    1           17775.553 
  10610.39233 1.1285021    1.1466596    1           17442.626 
  10623.12470 1.1327246    1.1680887    1           17302.56  
  10635.87235 1.1505166    1.1914322    1           16734.545 
  10648.63530 1.1673051    1.2164365    1           16219.464 
  10661.41356 1.1942822    1.2426463    1           15433.955 
  10674.20716 1.2186543    1.2693737    1           14764.46  
  10687.01611 1.2456823    1.2956931    1           14064.137 
  10699.84043 1.2682608    1.32047      1           13510.215 
  10712.68014 1.2862562    1.3424245    1           13087.524 
  10725.53525 1.3160927    1.3602279    1           12424.293 
  10738.40580 1.3273695    1.3726313    1           12182.79  
  10751.29178 1.329719     1.3786182    1           12130.783 
  10764.19323 1.3157691    1.3775573    1           12421.878 
  10777.11017 1.3158847    1.3693137    1           12416.056 
  10790.04260 1.3025464    1.3542791    1           12702.189 
  10802.99055 1.2745715    1.3333151    1           13333.909 
  10815.95404 1.2455828    1.3076326    1           14030.967 
  10828.93308 1.2246917    1.2786436    1           14560.659 
  10841.92770 1.19062      1.2478155    1           15482.651 
  10854.93791 1.1595443    1.2165438    1           16387.906 
  10867.96374 1.1374883    1.1860532    1           17069.383 
  10881.00519 1.1257017    1.1573313    1           17445.493 
  10894.06230 1.1046751    1.1310958    1           18147.286 
  10907.13507 1.0916832    1.107792     1           18596.269 
  10920.22353 1.0781583    1.0876166    1           19078.817 
  10933.32770 1.0603215    1.0705581    1           19741.611 
  10946.44759 1.0492509    1.0564472    1           20164.909 
  10959.58323 1.0482961    1.0450082    1           20195.607 
  10972.73463 1.0339648    1.0359068    1           20763.856 
  10985.90181 1.0301745    1.0287892    1           20912.165 
  10999.08479 1.0233958    1.0233114    1           21186.565 
  11012.28359 1.0193427    1.0191591    1           21349.857 
  11025.49822 1.0257481    1.0160587    1           21073.933 
  11038.72872 1.0108641    1.0137815    1           21698.3   
  11051.97509 1.0248055    1.0121438    1           21101.316 
  11065.23736 1.0242517    1.011004     1           21121.101 
  11078.51554 1.016601     1.0102587    1           21443.389 
  11091.80966 1.0204619    1.0098398    1           21284.347 
  11105.11973 1.0164385    1.0097117    1           21465.704 
  11118.44577 1.0144477    1.0098712    1           21570.278 
  11131.78780 1.0146227    1.0103483    1           21592.327 
  11145.14584 1.0055665    1.0112106    1           22025.077 
  11158.51991 1.0120326    1.0125675    1           21790.665 
  11171.91003 1.0108468    1.0145765    1           21895.04  
  11185.31622 1.0107694    1.0174486    1           21954.59  
  11198.73850 1.0122487    1.0214523    1           21947.439 
  11212.17688 1.0113774    1.0269125    1           22043.226 
  11225.63139 1.0123925    1.0342043    1           22056.219 
  11239.10204 1.0181223    1.0437373    1           21862.696 
  11252.58886 1.0266861    1.0559293    1           21549.352 
  11266.09186 1.0362951    1.0711696    1           21196.992 
  11279.61107 1.0594963    1.0897717    1           20305.405 
  11293.14650 1.0900645    1.1119198    1           19186.556 
  11306.69817 1.1149895    1.137613     1           18337.68  
  11320.26610 1.1429881    1.1666181    1           17433.972 
  11333.85031 1.1943474    1.1984352    1           15889.556 
  11347.45083 1.2227609    1.232288     1           15120.78  
  11361.06766 1.2800093    1.2671459    1           13683.255 
  11374.70084 1.3351545    1.3017773    1           12457.776 
  11388.35038 1.3687867    1.3348387    1           11784.158 
  11402.01629 1.4047661    1.3649947    1           11111.508 
  11415.69860 1.4323859    1.3910683    1           10629.878 
  11429.39734 1.443858     1.412214     1           10443.408 
  11443.11251 1.4526303    1.4281003    1           10304.668 
  11456.84414 1.4290989    1.4390598    1           10715.814 
  11470.59224 1.4313173    1.4461681    1           10683.176 
  11484.35685 1.4206943    1.4512156    1           10875.796 
  11498.13797 1.4115172    1.4565761    1           11044.612 
  11511.93563 1.3924553    1.4649983    1           11400.772 
  11525.74984 1.4070011    1.4793461    1           11128.102 
  11539.58064 1.4228007    1.5023154    1           10839.498 
  11553.42803 1.457388     1.5361457    1           10240.852 
  11567.29203 1.5198647    1.5823464    1           9262.878  
  11581.17268 1.5920569    1.6414652    1           8274.838  
  11595.06998 1.6942578    1.7129139    1           7094.62   
  11608.98395 1.8197224    1.7948938    1           5923.731  
  11622.91463 1.9552354    1.884413     1           4922.411  
  11636.86201 2.1042556    1.9774146    1           4058.467  
  11650.82614 2.2247379    2.0690122    1           3496.808  
  11664.80702 2.3502567    2.1538193    1           3013.608  
  11678.80468 2.4471358    2.2263542    1           2696.862  
  11692.81914 2.4968762    2.2815226    1           2548.224  
  11706.85042 2.5041072    2.3151403    1           2522.836  
  11720.89853 2.498212     2.3244368    1           2533.291  
  11734.96350 2.4320045    2.308418     1           2718.491  
  11749.04534 2.3561689    2.2679714    1           2953.895  
  11763.14409 2.2447071    2.2056994    1           3354.767  
  11777.25975 2.1237382    2.1255363    1           3874.846  
  11791.39236 2.0057596    2.0322743    1           4487.269  
  11805.54192 1.8779735    1.9310778    1           5301.47   
  11819.70846 1.7731782    1.8270564    1           6113.259  
  11833.89200 1.6505732    1.7249134    1           7282.904  
  11848.09256 1.5430405    1.6286944    1           8551.722  
  11862.31016 1.4576489    1.541628     1           9759.519  
  11876.54482 1.3811652    1.4660598    1           11027.638 
  11890.79657 1.321895     1.4034612    1           12146.828 
  11905.06541 1.276843     1.3544957    1           13082.83  
  11919.35138 1.2325253    1.3191157    1           14093.654 
  11933.65449 1.2119495    1.2966737    1           14563.373 
  11947.97477 1.1966511    1.2860315    1           14908.441 
  11962.31222 1.1905416    1.2856593    1           15008.786 
  11976.66689 1.214911     1.2937241    1           14294.557 
  11991.03878 1.2399604    1.3081719    1           13603.299 
  12005.42791 1.2491841    1.3268048    1           13318.959 
  12019.83431 1.2705296    1.3473649    1           12764.444 
  12034.25800 1.3086481    1.3676214    1           11885.335 
  12048.69900 1.3136825    1.3854732    1           11724.377 
  12063.15733 1.3339717    1.3990588    1           11266.223 
  12077.63301 1.3372784    1.4068874    1           11146.016 
  12092.12605 1.3383651    1.407955     1           11068.309 
  12106.63649 1.3336896    1.4018271    1           11099.193 
  12121.16434 1.3167356    1.3886533    1           11367.076 
  12135.70963 1.2963857    1.3691044    1           11712.319 
  12150.27237 1.270683     1.3442537    1           12185.461 
  12164.85258 1.2494155    1.3154312    1           12584.216 
  12179.45029 1.2252548    1.2840775    1           13067.953 
  12194.06552 1.1917673    1.2516136    1           13808.818 
  12208.69829 1.1625498    1.2193359    1           14490.099 
  12223.34861 1.1397914    1.1883393    1           15032.897 
  12238.01651 1.1310472    1.1594734    1           15196.328 
  12252.70202 1.0984928    1.1333252    1           16071.503 
  12267.40515 1.0911934    1.11023      1           16205.979 
  12282.12592 1.0730337    1.0903008    1           16687.338 
  12296.86436 1.0592695    1.0734697    1           17041.757 
  12311.62048 1.0481818    1.0595357    1           17315.803 
  12326.39431 1.0437386    1.0482113    1           17368.436 
  12341.18587 1.0275822    1.039164     1           17827.656 
  12355.99518 1.0301605    1.0320501    1           17637.117 
  12370.82226 1.0151741    1.0265395    1           18065.362 
  12385.66713 1.0227019    1.0223328    1           17698.116 
  12400.52982 1.0168743    1.0191697    1           17804.901 
  12415.41034 1.024565     1.0168333    1           17442.06  
  12430.30872 1.0217034    1.0151501    1           17451.827 
  12445.22497 1.0187049    1.0139875    1           17472.567 
  12460.15912 1.0078163    1.0132526    1           17777.272 
  12475.11120 1.0085831    1.01289      1           17680.199 
  12490.08122 0.9994004    1.0128823    1           17942.958 
  12505.06920 1.019096     1.0132529    1           17196.256 
  12520.07517 1.0112631    1.0140725    1           17412.303 
  12535.09914 1.0111925    1.0154686    1           17363.869 
  12550.14114 1.0075514    1.0176387    1           17440.531 
  12565.20120 1.0162212    1.0208669    1           17094.305 
  12580.27932 1.0235035    1.0255418    1           16802.432 
  12595.37554 1.029868     1.0321752    1           16546.199 
  12610.48987 1.0319256    1.0414166    1           16432.944 
  12625.62234 1.0517163    1.054062     1           15763.093 
  12640.77297 1.0555565    1.0710489    1           15600.906 
  12655.94178 1.0737693    1.0934351    1           15016.446 
  12671.12880 1.099673     1.1223537    1           14247.176 
  12686.33403 1.1394024    1.1589426    1           13178.867 
  12701.55752 1.1813512    1.2042459    1           12157.639 
  12716.79927 1.2296964    1.2590912    1           11103.742 
  12732.05931 1.292347     1.3239499    1           9909.443  
  12747.33766 1.3680971    1.398793     1           8676.487  
  12762.63435 1.4574484    1.4829607    1           7462.505  
  12777.94939 1.5450846    1.5750626    1           6471.431  
  12793.28281 1.6641146    1.6729295    1           5381.884  
  12808.63463 1.7690856    1.7736313    1           4605.389  
  12824.00488 1.8996482    1.8735669    1           3830.136  
  12839.39356 1.9997736    1.9686301    1           3342.765  
  12854.80072 2.0856235    2.0544434    1           2984.689  
  12870.22636 2.1551915    2.1266588    1           2727.805  
  12885.67051 2.2055721    2.1813161    1           2556.544  
  12901.13319 2.2309304    2.2152368    1           2471.008  
  12916.61443 2.2262275    2.2264065    1           2475.911  
  12932.11425 2.1961934    2.2142386    1           2557.574  
  12947.63267 2.133162     2.1796545    1           2752.328  
  12963.16971 2.0670404    2.1249489    1           2978.72   
  12978.72539 1.9922187    2.0534943    1           3267.005  
  12994.29974 1.9021675    1.969364     1           3667.321  
  13009.89278 1.8015187    1.8769452    1           4195.813  
  13025.50453 1.7023217    1.7805845    1           4817.223  
  13041.13502 1.6183592    1.6842961    1           5435.809  
  13056.78426 1.5378478    1.5915405    1           6127.653  
  13072.45228 1.4661443    1.5050845    1           6839.016  
  13088.13910 1.3825679    1.4269392    1           7813.388  
  13103.84474 1.3102923    1.3583657    1           8798.466  
  13119.56924 1.2691978    1.299937     1           9412.613  
  13135.31260 1.2285545    1.2516367    1           10074.737 
  13151.07485 1.1891645    1.2129785    1           10773.071 
  13166.85602 1.1587854    1.1831285    1           11343.269 
  13182.65612 1.1326394    1.1610209    1           11858.235 
  13198.47519 1.1148252    1.1454587    1           12209.391 
  13214.31324 1.0998857    1.1351948    1           12505.46  
  13230.17029 1.0911192    1.1289966    1           12660.336 
  13246.04637 1.0883263    1.1256931    1           12671.646 
  13261.94150 1.0902088    1.1242129    1           12569.631 
  13277.85571 1.0912982    1.1236016    1           12487.126 
  13293.78901 1.0730453    1.1230598    1           12874.513 
  13309.74144 1.0646214    1.1219516    1           13026.681 
  13325.71300 1.0649816    1.1198233    1           12958.375 
  13341.70374 1.0620043    1.1164085    1           12973.893 
  13357.71366 1.0559664    1.1116194    1           13066.879 
  13373.74279 1.0624108    1.1055222    1           12845     
  13389.79116 1.0376988    1.0983022    1           13417.623 
  13405.85878 1.0525625    1.090225     1           12972.886 
  13421.94569 1.0393508    1.0815985    1           13250.847 
  13438.05190 1.0373977    1.0727396    1           13240.093 
  13454.17744 1.0291458    1.0639468    1           13394.392 
  13470.32232 1.0377706    1.0554797    1           13107.793 
  13486.48659 1.0266621    1.0475462    1           13335.309 
  13502.67024 1.0248127    1.0402957    1           13321.808 
  13518.87332 1.0337081    1.03382      1           13029.221 
  13535.09585 1.0154236    1.0281574    1           13445.718 
  13551.33783 1.0232915    1.0233016    1           13176.05  
  13567.59931 1.0266697    1.0192112    1           13027.431 
  13583.88031 1.0213549    1.0158211    1           13103.815 
  13600.18084 1.0173701    1.0130517    1           13146.498 
  13616.50093 1.0187473    1.0108176    1           13050.231 
  13632.84060 1.0254968    1.0090343    1           12818.164 
  13649.19989 0.9951764    1.0076224    1           13553.71  
  13665.57880 1.0286688    1.006511     1           12623.211 
  13681.97737 1.0231028    1.0056389    1           12705.686 
  13698.39561 1.0207845    1.0049542    1           12707.337 
  13714.83356 1.0215816    1.0044151    1           12631.08  
  13731.29123 1.0198256    1.0039879    1           12618.98  
  13747.76866 1.0184554    1.0036462    1           12597.343 
  13764.26585 1.0277662    1.0033696    1           12312.791 
  13780.78284 1.0206448    1.0031424    1           12432.071 
  13797.31965 1.0191559    1.0029528    1           12413.567 
  13813.87631 1.0283566    1.002792     1           12135.742 
  13830.45283 1.0321362    1.0026533    1           11992.198 
  13847.04925 1.0341914    1.0025319    1           11890.687 
  13863.66558 1.0278476    1.002424     1           11986.597 
  13880.30185 1.0244948    1.002327     1           12012.388 
  13896.95808 1.0288002    1.0022388    1           11857.476 
  13913.63430 1.0183417    1.0021578    1           12051.014 
  13930.33053 1.0424085    1.0020829    1           11441.219 
  13947.04680 1.0250209    1.0020132    1           11786.127 
  13963.78313 1.0230414    1.001948     1           11779.001 
  13980.53954 1.025156     1.0018867    1           11676.87  
  13997.31606 1.0239286    1.0018289    1           11652.222 
  14014.11271 1.020071     1.0017742    1           11688.211 
  14030.92951 1.0267581    1.0017223    1           11482.185 
  14047.76650 1.0286375    1.001673     1           11387.5   
  14064.62369 1.0247885    1.0016261    1           11421.889 
  14081.50110 1.0149162    1.0015814    1           11594.066 
  14098.39877 1.038412     1.0015386    1           11017.67  
  14115.31672 1.0281844    1.0014978    1           11189.875 
  14132.25497 1.0388976    1.0014587    1           10905.878 
  14149.21355 1.0482075    1.0014213    1           10659.314 
  14166.19247 1.0359526    1.0013854    1           10867.696 
  14183.19177 1.0427899    1.001351     1           10673.011 
  14200.21147 1.057023     1.001318     1           10332.188 
  14217.25159 1.0456926    1.0012862    1           10513.709 
  14234.31216 1.065664     1.0012556    1           10065.503 
  14251.39320 1.0662074    1.0012262    1           10007.723 
  14268.49474 1.0746632    1.0011979    1           9799.209  
  14285.61680 1.1002464    1.0011706    1           9286.327  
  14302.75941 1.0887369    1.0011444    1           9447.91   
  14319.92259 1.1101461    1.001119     1           9027.284  
  14337.10636 1.1194191    1.0010945    1           8828.254  
  14354.31076 1.1316767    1.0010709    1           8585.948  
  14371.53580 1.1617353    1.001048     1           8079.65   
  14388.78151 1.1689382    1.001026     1           7934.865  
  14406.04791 1.1606665    1.0010046    1           8018.593  
  14423.33504 1.1780025    1.000984     1           7729.231  
  14440.64290 1.1521754    1.000964     1           8068.109  
  14457.97154 1.1615199    1.0009447    1           7891.484  
  14475.32097 1.1572944    1.0009259    1           7915.302  
  14492.69122 1.1618736    1.0009078    1           0         
  14510.08232 1.1568902    0            0           0         
  14527.49428 1.1469383    0            0           0         
  14544.92714 1.1421019    0            0           0         
  14562.38092 1.1318592    0            0           0         
  14579.85564 1.1218827    0            0           0         
  14597.35133 1.0963843    0            0           0         
  14614.86802 1.1036009    0            0           0         
  14632.40573 1.0897506    0            0           0         
  14649.96448 1.0774293    0            0           0         
  14667.54430 1.0647756    0            0           0         
  14685.14522 1.0588751    0            0           0         
  14702.76725 1.0678081    0            0           0         
  14720.41044 1.0460377    0            0           0         
  14738.07479 1.0423622    0            0           0         
  14755.76035 1.0411395    0            0           0         
  14773.46712 1.0216609    0            0           0         
  14791.19515 1.0376134    0            0           0         
  14808.94444 1.0379698    0            0           0         
  14826.71504 1.030089     0            0           0         
  14844.50696 1.0309722    0            0           0         
  14862.32023 1.0218555    0            0           0         
  14880.15488 1.0075996    0            0           0         
  14898.01092 1.0106707    0            0           0         
  14915.88840 1.027479     0            0           0         
  14933.78733 1.0174404    0            0           0         
  14951.70773 1.0167684    0            0           0         
  14969.64964 1.0266429    0            0           0         
  14987.61308 1.0173707    0            0           0         
  15005.59808 1.0261764    0            0           0         
  15023.60466 1.0252488    0            0           0         
  15041.63284 1.0222664    0            0           0         
  15059.68266 1.0318133    0            0           0         
  15077.75414 1.0396644    0            0           0         
  15095.84731 1.0530471    0            0           0         
  15113.96219 1.047575     0            0           0         
  15132.09880 1.0580999    0            0           0         
  15150.25718 1.0727406    0            0           0         
  15168.43735 1.0969169    0            0           0         
  15186.63933 1.1042678    0            0           0         
  15204.86316 1.1462396    0            0           0         
  15223.10885 1.1677037    0            0           0         
  15241.37644 1.1944977    0            0           0         
  15259.66595 1.2249324    0            0           0         
  15277.97741 1.2634893    0            0           0         
  15296.31084 1.3118301    0            0           0         
  15314.66627 1.3481887    0            0           0         
  15333.04373 1.3861453    0            0           0         
  15351.44324 1.407348     0            0           0         
  15369.86483 1.4092138    0            0           0         
  15388.30852 1.4361372    0            0           0         
  15406.77435 1.4492461    0            0           0         
  15425.26234 1.4582482    0            0           0         
  15443.77251 1.4350992    0            0           0         
  15462.30489 1.4386024    0            0           0         
  15480.85951 1.440158     0            0           0         
  15499.43640 1.4172562    0            0           0         
  15518.03558 1.4208074    0            0           0         
  15536.65708 1.3765167    0            0           0         
  15555.30093 1.3616168    0            0           0         
  15573.96714 1.343996     0            0           0         
  15592.65576 1.2892326    0            0           0         
  15611.36680 1.2633591    0            0           0         
  15630.10030 1.2536099    0            0           0         
  15648.85627 1.2273558    0            0           0         
  15667.63475 1.1923965    0            0           0         
  15686.43577 1.1796824    0            0           0         
  15705.25935 1.1548787    0            0           0         
  15724.10551 1.1379791    0            0           0         
  15742.97429 1.1249228    0            0           0         
  15761.86572 1.1023083    0            0           0         
  15780.77981 1.1003597    0            0           0         
  15799.71660 1.088419     0            0           0         
  15818.67611 1.0907401    0            0           0         
  15837.65838 1.0656371    0            0           0         
  15856.66342 1.0493739    0            0           0         
  15875.69127 1.0596156    0            0           0         
  15894.74195 1.0631788    0            0           0         
  15913.81549 1.0609149    0            0           0         
  15932.91192 1.0519213    0            0           0         
  15952.03127 1.0540424    0            0           0         
  15971.17356 1.0372753    0            0           0         
  15990.33882 1.0485897    0            0           0         
  16009.52708 1.0445164    0            0           0         
  16028.73836 1.0358064    0            0           0         
  16047.97270 1.0466512    0            0           0         
  16067.23012 1.0076905    0            0           0         
  16086.51064 1.0338655    0            0           0         
  16105.81431 1.0198315    0            0           0         
  16125.14114 1.0305801    0            0           0         
  16144.49116 1.0281857    0            0           0         
  16163.86440 1.0271157    0            0           0         
  16183.26088 1.0467339    0            0           0         
  16202.68065 1.0146097    0            0           0         
  16222.12371 1.0155018    0            0           0         
  16241.59011 1.0132001    0            0           0         
  16261.07987 1.0265301    0            0           0         
  16280.59301 1.0313769    0            0           0         
  16300.12957 1.0216162    0            0           0         
  16319.68958 1.0278545    0            0           0         
  16339.27305 1.0160804    0            0           0         
  16358.88003 1.0154733    0            0           0         
  16378.51053 1.0146551    0            0           0         
  16398.16459 1.0216424    0            0           0         
  16417.84224 1.0187168    0            0           0         
  16437.54350 1.0040646    0            0           0         
  16457.26840 1.0194289    0            0           0         
  16477.01697 1.0230315    0            0           0         
  16496.78923 1.0169072    0            0           0         
  16516.58523 1.0221315    0            0           0         
  16536.40498 1.0361399    0            0           0         
  16556.24851 1.0135976    0            0           0         
  16576.11585 1.0215445    0            0           0         
  16596.00704 1.012847     0            0           0         
  16615.92209 1.0317401    0            0           0         
  16635.86105 1.0250474    0            0           0         
  16655.82393 1.0261231    0            0           0         
  16675.81076 1.0447442    0            0           0         
  16695.82158 1.0351697    0            0           0         
  16715.85641 1.0424842    0            0           0         
  16735.91528 1.0351688    0            0           0         
  16755.99822 1.0425334    0            0           0         
  16776.10527 1.0521359    0            0           0         
  16796.23644 1.0680061    0            0           0         
  16816.39177 1.0478298    0            0           0         
  16836.57128 1.0593862    0            0           0         
  16856.77501 1.0643729    0            0           0         
  16877.00298 1.0610467    0            0           0         
  16897.25523 1.0526737    0            0           0         
  16917.53178 1.0783324    0            0           0         
  16937.83266 1.0664758    0            0           0         
  16958.15790 1.079424     0            0           0         
  16978.50753 1.0694918    0            0           0         
  16998.88159 1.0720079    0            0           0         
  17019.28009 1.0714299    0            0           0         
  17039.70306 1.0558303    0            0           0         
  17060.15055 1.0872679    0            0           0         
  17080.62257 1.06926      0            0           0         
  17101.11916 1.1054011    0            0           0         
  17121.64034 1.1044671    0            0           0         
  17142.18615 1.1315598    0            0           0         
  17162.75662 1.1463129    0            0           0         
  17183.35177 1.1480557    0            0           0         
  17203.97163 1.1854069    0            0           0         
  17224.61624 1.1923568    0            0           0         
  17245.28562 1.1825356    0            0           0         
  17265.97980 1.220629     0            0           0         
  17286.69881 1.2308402    0            0           0         
  17307.44269 1.2311631    0            0           0         
  17328.21146 1.2399772    0            0           0         
  17349.00516 1.2507023    0            0           0         
  17369.82380 1.2501084    0            0           0         
  17390.66743 1.2175101    0            0           0         
  17411.53607 1.2329701    0            0           0         
  17432.42975 1.2235762    0            0           0         
  17453.34850 1.2082651    0            0           0         
  17474.29236 1.202073     0            0           0         
  17495.26135 1.1763085    0            0           0         
  17516.25550 1.1628538    0            0           0         
  17537.27484 1.1395387    0            0           0         
  17558.31941 1.1147409    0            0           0         
  17579.38923 1.1146049    0            0           0         
  17600.48434 1.1117506    0            0           0         
  17621.60475 1.0951439    0            0           0         
  17642.75052 1.0888776    0            0           0         
  17663.92165 1.0799706    0            0           0         
  17685.11819 1.0739179    0            0           0         
  17706.34017 1.047067     0            0           0         
  17727.58762 1.071187     0            0           0         
  17748.86056 1.0438228    0            0           0         
  17770.15902 1.0482038    0            0           0         
  17791.48305 1.0512637    0            0           0         
  17812.83267 1.0354677    0            0           0         
  17834.20790 1.0457313    0            0           0         
  17855.60878 1.0475522    0            0           0         
  17877.03535 1.0451255    0            0           0         
  17898.48762 1.0539511    0            0           0         
  17919.96564 1.0491259    0            0           0         
  17941.46944 1.0333076    0            0           0         
  17962.99903 1.0552099    0            0           0         
  17984.55447 1.0534275    0            0           0         
  18006.13576 1.0347847    0            0           0         
  18027.74296 1.0424875    0            0           0         
  18049.37608 1.0557734    0            0           0         
  18071.03517 1.0554887    0            0           0         
  18092.72024 1.0423408    0            0           0         
  18114.43134 1.0426062    0            0           0         
  18136.16849 1.0207232    0            0           0         
  18157.93172 1.0277894    0            0           0         
  18179.72107 1.0513805    0            0           0         
  18201.53657 1.0264333    0            0           0         
  18223.37824 1.0411082    0            0           0         
  18245.24613 1.048704     0            0           0         
  18267.14025 1.0557546    0            0           0         
  18289.06065 1.0487357    0            0           0         
  18311.00736 1.0473956    0            0           0         
  18332.98039 1.0380066    0            0           0         
  18354.97980 1.0684394    0            0           0         
  18377.00561 1.0313276    0            0           0         
  18399.05784 1.0457892    0            0           0         
  18421.13654 1.0688684    0            0           0         
  18443.24173 1.0507551    0            0           0         
  18465.37345 1.0708475    0            0           0         
  18487.53173 1.0403706    0            0           0         
  18509.71660 1.0571875    0            0           0         
  18531.92808 1.0459138    0            0           0         
  18554.16623 1.0489934    0            0           0         
  18576.43105 1.0661488    0            0           0         
  18598.72260 1.0469853    0            0           0         
  18621.04089 1.0465587    0            0           0         
  18643.38597 1.0574551    0            0           0         
  18665.75786 1.0534492    0            0           0         
  18688.15660 1.0443604    0            0           0         
  18710.58221 1.0540049    0            0           0         
  18733.03474 1.0644443    0            0           0         
  18755.51420 1.0596693    0            0           0         
  18778.02065 1.0545606    0            0           0         
  18800.55410 1.0395404    0            0           0         
  18823.11459 1.0516162    0            0           0         
  18845.70215 1.0673004    0            0           0         
  18868.31682 1.0606245    0            0           0         
  18890.95862 1.0622628    0            0           0         
  18913.62760 1.0665481    0            0           0         
  18936.32378 1.0688695    0            0           0         
  18959.04719 1.0572739    0            0           0         
  18981.79787 1.0535076    0            0           0         
  19004.57585 1.0300842    0            0           0         
  19027.38117 1.0516336    0            0           0         
  19050.21385 1.0618945    0            0           0         
  19073.07393 1.0755851    0            0           0         
  19095.96144 1.0533343    0            0           0         
  19118.87641 1.0524683    0            0           0         
  19141.81889 1.0578784    0            0           0         
  19164.78889 1.0554067    0            0           0         
  19187.78646 1.0754994    0            0           0         
  19210.81163 1.0649722    0            0           0         
  19233.86442 1.0876348    0            0           0         
  19256.94488 1.052328     0            0           0         
  19280.05304 1.0737445    0            0           0         
  19303.18892 1.0593005    0            0           0         
  19326.35257 1.04957      0            0           0         
  19349.54401 1.0697454    0            0           0         
  19372.76329 1.0933538    0            0           0         
  19396.01042 1.0695403    0            0           0         
  19419.28546 1.0968297    0            0           0         
  19442.58842 1.1128272    0            0           0         
  19465.91934 1.0651988    0            0           0         
  19489.27827 1.0577       0            0           0         
  19512.66522 1.0708012    0            0           0         
  19536.08024 1.0962251    0            0           0         
  19559.52335 1.078136     0            0           0         
  19582.99460 1.0768328    0            0           0         
  19606.49401 1.0705642    0            0           0         
  19630.02162 1.0551916    0            0           0         
  19653.57746 1.0814224    0            0           0         
  19677.16158 1.0604851    0            0           0         
  19700.77399 1.0852586    0            0           0         
  19724.41473 1.0639651    0            0           0         
  19748.08385 1.0843388    0            0           0         
  19771.78136 1.0772045    0            0           0         
  19795.50732 1.0545209    0            0           0         
  19819.26174 1.0971783    0            0           0         
  19843.04467 1.1095214    0            0           0         
  19866.85614 1.0988799    0            0           0         
  19890.69619 1.0375988    0            0           0         
  19914.56484 1.0446215    0            0           0         
  19938.46213 1.0822459    0            0           0         
  19962.38810 1.0771886    0            0           0         
  19986.34278 1.0769719    0            0           0         
  20010.32621 1.0899988    0            0           0         
  20034.33841 1.075353     0            0           0         
  20058.37943 1.1090713    0            0           0         
  20082.44930 1.0920473    0            0           0         
  20106.54805 1.0879891    0            0           0         
  20130.67573 1.0851185    0            0           0         
  20154.83235 1.0865171    0            0           0         
  20179.01796 1.066295     0            0           0         
  20203.23260 1.0497432    0            0           0         
  20227.47629 1.0854657    0            0           0         
  20251.74907 1.0868719    0            0           0         
  20276.05098 1.0676288    0            0           0         
  20300.38206 1.0944414    0            0           0         
  20324.74233 1.0875987    0            0           0         
  20349.13183 1.098885     0            0           0         
  20373.55060 1.0708455    0            0           0         
  20397.99867 1.0716971    0            0           0         
  20422.47608 1.0926846    0            0           0         
  20446.98286 1.0913514    0            0           0         
  20471.51905 1.1206931    0            0           0         
  20496.08468 1.0919297    0            0           0         
  20520.67979 1.0883846    0            0           0         
  20545.30442 1.0725137    0            0           0         
  20569.95859 1.0773764    0            0           0         
  20594.64235 1.0978042    0            0           0         
  20619.35573 1.1043649    0            0           0         
  20644.09877 1.0638012    0            0           0         
  20668.87150 1.0792204    0            0           0         
  20693.67395 1.0740079    0            0           0         
  20718.50617 1.0364429    0            0           0         
  20743.36818 1.0955109    0            0           0         
  20768.26003 1.1052864    0            0           0         
  20793.18175 1.0632783    0            0           0         
  20818.13337 1.091163     0            0           0         
  20843.11494 1.1222504    0            0           0         
  20868.12649 1.0326968    0            0           0         
  20893.16804 1.0871264    0            0           0         
  20918.23965 1.1172727    0            0           0         
  20943.34135 1.0893538    0            0           0         
  20968.47316 1.0587542    0            0           0         
  20993.63513 1.0142865    0            0           0         
  21018.82730 1.0471341    0            0           0         
  21044.04970 1.0842769    0            0           0         
  21069.30236 1.0663415    0            0           0         
  21094.58533 1.0504057    0            0           0         
  21119.89864 1.0488747    0            0           0         
  21145.24232 1.0180867    0            0           0         
  21170.61641 1.0034217    0            0           0         
  21196.02096 1.0555587    0            0           0         
  21221.45599 1.0129484    0            0           0         
  21246.92154 1.0140954    0            0           0         
  21272.41765 0.995554     0            0           0         
#--eof--eof--eof--eof--eof--eof--eof--eof--eof--eof--eof--eof--eof--eof--eof--#
