# Supplementary material for: Multidimensional Rietveld refinement of high-pressure neutron diffraction data of PbNCN
Source: J Appl Crystallogr. 2024 Sep 5;57(Pt 5):1436–45. doi: 10.1107/S1600576724007635 (PMC11460395; doi:10.1107/S1600576724007635)
Supplement: Supplementary file 1 [file j-57-01436-sup1.zip › 1D_PbNCN_400bar.cif]

data_PbNCN400bar
_pd_block_id  2023-11-09T15:33|PbNCN400bar|noname|SNAP
_audit_creation_method  "created in GSAS-II"
_audit_creation_date  2023-11-09T15:33
_audit_author_name  "no name"
_audit_update_record
   "2023-11-09T15:33  Initial software-generated CIF"

# Standard version of Publication_Template template follows
#=============================================================================
# this information describes the project, paper etc. for the CIF             #
# Acta Cryst. Section C papers and editorial correspondence is generated     #
# from the information in this section                                       #
#                                                                            #
#   (from)   CIF submission form for Rietveld refinements (Acta Cryst. C)    #
#                                                 Version 14 December 1998   #
#=============================================================================
# 1. SUBMISSION DETAILS

_publ_contact_author_name        'Prof. Richard Dronskowski'
_publ_contact_author_address
;    
Institute of Inorganic Chemistry
RWTH Aachen University     
D-52056 Aachen
Germany
;
_publ_contact_author_email       drons@HAL9000.ac.rwth-aachen.de
_publ_contact_author_phone       00492418093642
_publ_contact_author_fax         00492418092642

_publ_requested_journal              'Journal of Applied Crystallography'

#==============================================================================

# 2. PROCESSING SUMMARY (IUCr Office Use Only)

_journal_data_validation_number      ?

_journal_date_recd_electronic        ?
_journal_date_to_coeditor            ?
_journal_date_from_coeditor          ?
_journal_date_accepted               ?
_journal_date_printers_first         ?
_journal_date_printers_final         ?
_journal_date_proofs_out             ?
_journal_date_proofs_in              ?
_journal_coeditor_name               ?
_journal_coeditor_code               ?
_journal_coeditor_notes
; ?
;
_journal_techeditor_code             ?
_journal_techeditor_notes
; ?
;
_journal_coden_ASTM                  ?
_journal_name_full                   ?
_journal_year                        ?
_journal_volume                      ?
_journal_issue                       ?
_journal_page_first                  ?
_journal_page_last                   ?
_journal_paper_category              ?
_journal_suppl_publ_number           ?
_journal_suppl_publ_pages            ?

#==============================================================================

# 3. TITLE AND AUTHOR LIST

_publ_section_title
; ?
;       
 
# The loop structure below should contain the names and addresses of all 
# authors, in the required order of publication. Repeat as necessary.

loop_
	_publ_author_name
	_publ_author_address
'Meinerzhagen, Yannick'
; 
Chair of Solid-State and Quantum Chemistry
Institute of Inorganic Chemistry
RWTH Aachen University
D-52056 Aachen
Germany
;

'Eickmeier, Katharina'
; 
Chair of Solid-State and Quantum Chemistry
Institute of Inorganic Chemistry
RWTH Aachen University
D-52056 Aachen
Germany
;

'Mueller, Peter C.'
; 
Chair of Solid-State and Quantum Chemistry
Institute of Inorganic Chemistry
RWTH Aachen University
D-52056 Aachen
Germany
;

'Hempelmann, Jan'
; 
Chair of Solid-State and Quantum Chemistry
Institute of Inorganic Chemistry
RWTH Aachen University
D-52056 Aachen
Germany
;

'Houben, Andreas'
; 
Chair of Solid-State and Quantum Chemistry
Institute of Inorganic Chemistry
RWTH Aachen University
D-52056 Aachen
Germany
;

'Dronskowski, Richard'
; 
Chair of Solid-State and Quantum Chemistry
Institute of Inorganic Chemistry
RWTH Aachen University
D-52056 Aachen
Germany
;

#==============================================================================
# 4. TEXT

#=============================================================================
# 5. OVERALL REFINEMENT & COMPUTING DETAILS

#==============================================================================
# 6. SAMPLE PREPARATION DATA

# (In the unusual case where multiple samples are used in a single
#  Rietveld study, this information should be moved into the phase
#  blocks)

# The following three fields describe the preparation of the material.
# The cooling rate is in K/min.  The pressure at which the sample was  
# prepared is in kPa.  The temperature of preparation is in K.
               
_pd_prep_cool_rate                ?        
_pd_prep_pressure                 ?        
_pd_prep_temperature              ?        

_pd_char_colour                   ?       # use ICDD colour descriptions

_pd_proc_info_datetime  2023-11-09T15:33
_pd_calc_method  "Rietveld Refinement"
_computing_structure_refinement
   "GSAS-II (Toby & Von Dreele, J. Appl. Cryst. 46, 544-549, 2013)"
_refine_ls_matrix_type  full
_refine_ls_number_parameters  12
_refine_ls_goodness_of_fit_all  6.135

# OVERALL WEIGHTED R-FACTOR
_refine_ls_wR_factor_obs  0.03635

# Standard version of Phase_Template template follows
#==============================================================================
# 7. CHEMICAL, STRUCTURAL AND CRYSTAL DATA

_chemical_name_common             'Lead Cyanamide'
_chemical_formula_structural      PbNCN
_cell_measurement_temperature     293

#==============================================================================

# 8. Phase information from GSAS-II


# phase info for PbNCN250bar follows
_pd_phase_name  PbNCN250bar
_cell_length_a  5.5576(18)
_cell_length_b  3.7874(8)
_cell_length_c  11.0931(27)
_cell_angle_alpha  90
_cell_angle_beta   90
_cell_angle_gamma  90
_cell_volume  233.50(7)
_exptl_crystal_density_diffrn  7.0327
_symmetry_cell_setting  orthorhombic
_symmetry_space_group_name_H-M  "P n m a"
_symmetry_space_group_name_Hall  "-P 2ac 2n"
loop_
    _space_group_symop_id
    _space_group_symop_operation_xyz
     1  x,y,z
     2  1/2-x,1/2+y,1/2+z
     3  x,1/2-y,z
     4  1/2-x,-y,1/2+z
     5  -x,-y,-z
     6  1/2+x,1/2-y,1/2-z
     7  -x,1/2+y,-z
     8  1/2+x,y,1/2-z

# ATOMIC COORDINATES AND DISPLACEMENT PARAMETERS
loop_ 
   _atom_site_label
   _atom_site_type_symbol
   _atom_site_fract_x
   _atom_site_fract_y
   _atom_site_fract_z
   _atom_site_occupancy
   _atom_site_adp_type
   _atom_site_U_iso_or_equiv
   _atom_site_site_symmetry_multiplicity
Pb1    Pb4+ 0.3644(21)  0.25000     0.6355(7)   1.0000     Uiso 0.0369     4   
N1     N    0.3613(21)  0.25000     0.4602(9)   1.0000     Uiso 0.0369     4   
N2     N    0.9087(20)  0.25000     0.3651(9)   1.0000     Uiso 0.0369     4   
C1     C    0.1059(28)  0.25000     0.4258(9)   1.0000     Uiso 0.0369     4   

loop_  _atom_type_symbol _atom_type_number_in_cell
        _atom_type_scat_Cromer_Mann_a1 _atom_type_scat_Cromer_Mann_a2 _atom_type_scat_Cromer_Mann_a3
        _atom_type_scat_Cromer_Mann_a4 _atom_type_scat_Cromer_Mann_b1 _atom_type_scat_Cromer_Mann_b2
        _atom_type_scat_Cromer_Mann_b3 _atom_type_scat_Cromer_Mann_b4 _atom_type_scat_Cromer_Mann_c
        _atom_type_scat_length_neutron _atom_type_scat_source
  C       4      2.31       1.02       1.5886     0.865      20.8439    10.2075    0.5687     51.6512    0.2156     0.6648
      https://subversion.xray.aps.anl.gov/pyGSAS/trunk/atmdata.py
  N       8      12.2126    3.1322     2.0125     1.1663     0.0057     9.8933     28.9975    0.5826     -11.529    0.936
      https://subversion.xray.aps.anl.gov/pyGSAS/trunk/atmdata.py
  Pb+4    4      32.1244    18.8003    12.0175    6.9689     1.0057     6.1093     0.147      14.714     8.0843     0.9401
      https://subversion.xray.aps.anl.gov/pyGSAS/trunk/atmdata.py

# Note that Z affects _cell_formula_sum and _weight
_cell_formula_units_Z  4
_chemical_formula_sum  "C N2 Pb"
_chemical_formula_weight  247.22

# MOLECULAR GEOMETRY
loop_
   _geom_bond_atom_site_label_1
   _geom_bond_atom_site_label_2
   _geom_bond_distance
   _geom_bond_site_symmetry_1
   _geom_bond_site_symmetry_2
   _geom_bond_publ_flag
  Pb1    N1     1.945(10)    1_555    1_555 yes
  Pb1    N2     2.427(11)    1_555    5_656 yes
  Pb1    N2     2.427(11)    1_555    5_666 yes
  N1     Pb1    1.945(10)    1_555    1_555 yes
  N1     C1     1.470(15)    1_555    1_555 yes
  N2     Pb1    2.427(11)    1_555    5_656 yes
  N2     Pb1    2.427(11)    1_555    5_666 yes
  N2     C1     1.286(14)    1_555    1_655 yes
  C1     N1     1.470(15)    1_555    1_555 yes
  C1     N2     1.286(14)    1_555    1_455 yes

loop_
   _geom_angle_atom_site_label_1
   _geom_angle_atom_site_label_2
   _geom_angle_atom_site_label_3
   _geom_angle
   _geom_angle_site_symmetry_1
   _geom_angle_site_symmetry_2
   _geom_angle_site_symmetry_3
   _geom_angle_publ_flag
  Pb1    N1     C1     105.6(8)      1_555  1_555    1_555 yes
  N1     C1     N2     163.5(12)     1_555  1_555    1_455 yes
_pd_proc_ls_pref_orient_corr
   "March-Dollase correction coef. = 1.000 axis = [0, 0, 1]"
_pd_proc_ls_profile_function
;
Von Dreele-Jorgenson-Windsor function parameters
   alpha, beta-0, beta-1, beta-q, sig-0, sig-1, sig-2, sig-q, X, Y:
    0.145, 0.009, -0.022, 0.112, 0.006, 630.000, 50.000, 0.000, 0.000, 0.000, 

;

# Standard version of Instrument_Template template follows
#==============================================================================
# 9. INSTRUMENT CHARACTERIZATION

# The following item is used to identify the equipment used to record 
# the powder pattern when the diffractogram was measured at a laboratory 
# other than the authors' home institution, e.g. when neutron or synchrotron
# radiation is used.

_pd_instr_location
; ?
;

_diffrn_source                    'neutron spallation source'       

_pd_meas_scan_method              tof       


# The following two items identify the program(s) used (if appropriate).      
_computing_data_reduction         'PowderReduceP2D in Mantid'                     

# The following items are used to define the size of the instrument.
# Not all distances are appropriate for all instrument types.

_pd_instr_dist_src/spec           15000
#==============================================================================
# 10. Specimen size and mounting information


_pd_spec_mount_mode               transmission       
                                          
    
_pd_spec_shape                    irregular

_refine_ls_R_F_factor        0.32690
_refine_ls_R_Fsqd_factor     0.40031
_pd_proc_ls_prof_R_factor     0.02801
_pd_proc_ls_prof_wR_factor    0.03635
_gsas_proc_ls_prof_R_B_factor   0.03872
_gsas_proc_ls_prof_wR_B_factor  0.05480
_pd_proc_ls_prof_wR_expected  0.00595
_diffrn_radiation_probe  neutron
_pd_meas_2theta_fixed  65.549
_pd_proc_ls_background_function
;
Background function: "chebyschev-1" function with 3 terms:
    1.000, 0.000, 0.000, 
;
_diffrn_ambient_temperature  293
_diffrn_ambient_pressure  100

# STRUCTURE FACTOR TABLE
loop_
   _refln_index_h
   _refln_index_k
   _refln_index_l
   _refln_F_squared_meas
   _refln_F_squared_calc
   _refln_phase_calc
   _refln_d_spacing
   _gsas_i100_meas
  1    0    3    3.3647     3.2385     0.0     3.07855  8.34   
  1    1    1    21.9998    19.3152    0.0     3.01214  100.00 
  2    0    0    0.8825     0.8837     0.0     2.77879  0.73   
  0    0    4    29.3377    29.8498    -180.0  2.77328  23.96  
  1    1    2    30.4886    30.5905    -0.0    2.72574  92.93  
  2    0    1    0.1958     0.1997     180.0   2.69551  0.29   
  0    1    3    19.1828    21.9384    180.0   2.64581  25.95  
  2    0    2    0.0686     0.0763     -180.0  2.48444  0.07   
  1    0    4    19.0340    21.5229    0.0     2.48148  19.93  
  1    1    3    1.0724     2.2381     -0.0    2.38890  1.93   
  2    1    0    61.1819    50.8693    -0.0    2.24044  42.56  
  2    0    3    0.0233     0.0223     -180.0  2.22144  0.02   
  2    1    1    1.8059     2.0259     -180.0  2.19610  2.32   
  2    1    2    0.8788     0.4379     0.0     2.07737  0.90   
  1    1    4    2.9049     1.4977     -180.0  2.07564  2.98   
  1    0    5    6.4305     4.6161     -0.0    2.06050  3.20   
  2    0    4    4.2823     1.6257     180.0   1.96295  1.76   
  2    1    3    1.4957     1.1901     180.0   1.91616  1.11   
  0    1    5    25.8063    20.5083    180.0   1.91435  9.57   
  0    2    0    161.9993   128.8492   180.0   1.89369  28.76  
  0    0    6    0.1752     0.2223     -0.0    1.84885  0.03   
  3    0    1    8.3417     9.5785     -180.0  1.82722  2.57   
  1    1    5    0.1738     0.1897     -180.0  1.80998  0.10   
  0    2    2    7.2028     9.7064     180.0   1.79212  2.05   
  1    2    1    0.0002     0.0002     -180.0  1.76953  0.00   
  3    0    2    4.4026     5.1934     180.0   1.75711  1.16   
  1    0    6    33.4282    38.9891    -0.0    1.75432  8.74   
  2    1    4    9.4464     10.7159    -180.0  1.74278  4.81   
  2    0    5    2.0235     2.3205     -0.0    1.73380  0.50   
  1    2    2    1.5988     2.7479     -0.0    1.70563  0.75   
  3    0    3    0.0005     0.0007     -180.0  1.65629  0.00   
  3    1    1    3.2098     4.9472     0.0     1.64571  1.30   
  1    2    3    1.9135     2.1574     -180.0  1.61296  0.72   
  3    1    2    4.4845     5.0417     180.0   1.59393  1.60   
  1    1    6    24.3369    26.8835    -180.0  1.59184  8.63   
  2    1    5    2.6900     2.1536     0.0     1.57646  0.92   
  2    2    0    0.8781     0.5887     180.0   1.56486  0.15   
  0    2    4    29.7132    19.8847    0.0     1.56388  4.91   
  2    2    1    0.1581     0.1330     -0.0    1.54952  0.05   
  3    0    4    14.2833    15.5547    0.0     1.54045  2.22   
  2    0    6    0.0356     0.0399     180.0   1.53928  0.01   
  1    0    7    0.5194     0.5793     -0.0    1.52398  0.08   
  3    1    3    5.3424     5.1746     -0.0    1.51752  1.56   
  2    2    2    0.0618     0.0508     0.0     1.50607  0.02   
  1    2    4    17.4739    14.3376    -180.0  1.50541  4.96   
  0    1    7    3.3445     5.4090     -180.0  1.46191  0.42   
  2    2    3    0.0127     0.0149     0.0     1.44112  0.00   
  3    1    4    2.9193     3.3792     -0.0    1.42694  0.67   
  2    1    6    12.2185    14.1493    -0.0    1.42600  2.79   
  3    0    5    0.1815     0.2095     180.0   1.42199  0.02   
  1    1    7    0.8101     0.8967     -180.0  1.41382  0.18   
  1    2    5    3.1509     3.0751     180.0   1.39429  0.66   
  4    0    0    68.4895    67.5882    180.0   1.38940  3.52   
  0    0    8    3.5942     3.5929     -0.0    1.38664  0.18   
  4    0    1    1.7895     1.8275     -0.0    1.37862  0.18   
  2    0    7    7.1813     7.2762     0.0     1.37660  0.71   
  2    2    4    1.2404     1.0830     -0.0    1.36287  0.24   
  4    0    2    5.6848     6.1788     180.0   1.34775  0.52   
  1    0    8    0.1896     0.2228     -180.0  1.34539  0.02   
  3    1    5    0.0246     0.0396     -180.0  1.33125  0.00   
  0    2    6    0.0975     0.1481     180.0   1.32290  0.01   
  3    2    1    4.7021     6.3808     0.0     1.31491  0.78   
  3    0    6    23.0595    27.7468    -0.0    1.30863  1.87   
  4    1    0    0.1747     0.1922     180.0   1.30439  0.01   
  4    0    3    0.0014     0.0014     -0.0    1.30061  0.00   
  4    1    1    0.5035     0.4724     0.0     1.29547  0.08   
  2    1    7    0.8849     0.8119     -0.0    1.29379  0.14   
  3    2    2    4.0318     3.4596     -0.0    1.28805  0.61   
  1    2    6    30.6527    25.9729    180.0   1.28695  4.64   
  2    2    5    2.0283     1.5458     180.0   1.27878  0.30   
  4    1    2    2.4365     1.7160     -180.0  1.26975  0.35   
  1    1    8    0.2072     0.1463     -180.0  1.26778  0.03   
  0    3    1    2.1231     1.7472     0.0     1.25436  0.15   
  3    2    3    0.0005     0.0004     0.0     1.24671  0.00   
  4    0    4    9.6704     8.5317     0.0     1.24222  0.64   
  2    0    8    0.1916     0.1699     -0.0    1.24074  0.01   
  3    1    6    16.9439    15.1588    0.0     1.23688  2.19   
  4    1    3    7.3532     6.4560     -0.0    1.23010  0.93   
  1    3    1    10.6946    8.5714     -180.0  1.22358  1.32   
  3    0    7    4.9983     3.2090     180.0   1.20423  0.29   
  1    0    9    0.2856     0.1859     180.0   1.20333  0.02   
  1    3    2    20.2521    13.5750    180.0   1.20185  2.33   
  3    2    4    12.3289    10.3619    -180.0  1.19500  1.39   
  0    3    3    11.4562    9.7356     -0.0    1.19474  0.64   
  2    2    6    0.0309     0.0266     -0.0    1.19445  0.00   
  1    2    7    0.3108     0.3859     180.0   1.18726  0.03   
  4    1    4    0.8170     1.5365     180.0   1.18035  0.09   
  2    1    8    8.0451     16.3578    -0.0    1.17908  0.86   
  4    0    5    4.6994     10.4738    -180.0  1.17755  0.25   
  0    1    9    0.0378     0.1080     180.0   1.17206  0.00   
  1    3    3    0.3391     0.9932     180.0   1.16806  0.03   
  2    3    0    11.1599    22.5741    180.0   1.14940  0.54   
  3    1    7    2.9411     5.9642     -180.0  1.14761  0.28   
  1    1    9    1.0381     2.1025     180.0   1.14684  0.10   
  2    3    1    0.4619     0.8990     0.0     1.14328  0.04   
  3    2    5    0.0878     0.1395     -0.0    1.13710  0.01   
  2    0    9    6.0456     7.2748     0.0     1.12670  0.27   
  2    3    2    0.1628     0.1943     -180.0  1.12549  0.01   
  1    3    4    0.5576     0.6646     0.0     1.12521  0.05   
  4    1    5    9.9054     11.7810    -0.0    1.12445  0.87   
  4    2    0    37.3344    45.0245    -0.0    1.12022  1.62   
  0    2    8    1.9618     2.3934     180.0   1.11877  0.08   
  4    2    1    0.9599     1.2174     180.0   1.11455  0.08   
  2    2    7    3.7883     4.8471     -180.0  1.11348  0.32   
  4    0    6    0.0269     0.0350     180.0   1.11072  0.00   
  3    0    8    1.4133     1.8431     -180.0  1.11010  0.06   
  0    0    10   13.6050    17.7805    180.0   1.10931  0.28   
  5    0    1    1.3102     1.7103     -0.0    1.10598  0.05   
  4    2    2    3.2371     4.1161     -0.0    1.09805  0.26   
  2    3    3    0.4154     0.5281     -0.0    1.09759  0.03   
  0    3    5    7.1579     9.1009     -0.0    1.09725  0.29   
  1    2    8    0.1167     0.1484     0.0     1.09677  0.01   
  5    0    2    0.0164     0.0217     -0.0    1.08985  0.00   
  1    0    10   3.1627     4.2301     -180.0  1.08785  0.12   
  2    1    9    0.2079     0.2541     -180.0  1.07993  0.02   
  3    2    6    17.2416    18.4838    180.0   1.07658  1.28   
  1    3    5    0.0789     0.0842     0.0     1.07647  0.01   
  4    2    3    0.0011     0.0009     180.0   1.07210  0.00   
  4    1    6    1.3526     0.8118     0.0     1.06583  0.10   
  3    1    8    1.3812     0.8043     0.0     1.06529  0.10   
  5    0    3    2.2238     1.2377     -180.0  1.06446  0.08   
  2    3    4    9.8530     4.7554     0.0     1.06181  0.69   
  5    1    1    26.0453    12.4555    -180.0  1.06164  1.83   
  5    1    2    38.7506    11.8331    -180.0  1.04735  2.57   
  1    1    10   0.8135     0.2504     0.0     1.04558  0.05   
  4    0    7    4.7345     1.4713     180.0   1.04473  0.16   
  4    2    4    15.4727    5.6834     -180.0  1.03868  0.99   
  3    3    1    5.9708     2.1954     -180.0  1.03866  0.38   
  2    2    8    0.2970     0.1132     180.0   1.03782  0.02   
  5    0    4    7.8746     4.1828     180.0   1.03173  0.25   
  2    0    10   0.0053     0.0031     -180.0  1.03025  0.00   
  3    0    9    0.3328     0.2614     -0.0    1.02618  0.01   
  3    3    2    2.6567     2.2373     -0.0    1.02526  0.16   
  5    1    3    0.2853     0.2496     0.0     1.02476  0.02   
  1    3    6    13.5816    11.9300    0.0     1.02471  0.83   
  2    3    5    0.8095     0.9557     -180.0  1.02057  0.05   
  3    2    7    1.5084     2.1377     -0.0    1.01617  0.09   
  1    2    9    0.0868     0.1238     -0.0    1.01563  0.01   
  4    1    7    2.4860     2.8843     0.0     1.00711  0.14   
  3    3    3    2.1392     2.2963     180.0   1.00405  0.12   
  4    2    5    6.5874     6.9772     0.0     0.99998  0.36   
  5    1    4    0.0014     0.0017     180.0   0.99546  0.00   
  2    1    10   9.2268     11.5710    -180.0  0.99413  0.50   
  5    0    5    1.7661     2.2495     180.0   0.99378  0.05   
  1    0    11   0.9746     1.3322     -180.0  0.99226  0.03   
  3    1    9    1.1974     1.7839     180.0   0.99047  0.06   
  0    3    7    1.4189     2.4003     0.0     0.98743  0.04   
  4    0    8    0.4538     0.7822     180.0   0.98148  0.01   
  3    3    4    1.1635     1.4996     180.0   0.97644  0.06   
  2    3    6    4.9875     6.2790     180.0   0.97614  0.25   
  0    1    11   0.1397     0.1538     0.0     0.97451  0.00   
  1    3    7    0.4400     0.3979     0.0     0.97221  0.02   
  2    2    9    7.3199     4.8461     -180.0  0.96828  0.36   
  5    1    5    0.6158     0.2861     0.0     0.96124  0.03   
  1    1    11   3.5453     1.5954     180.0   0.95987  0.17   
  4    2    6    0.0531     0.0233     -0.0    0.95808  0.00   
  3    2    8    2.8030     1.2278     0.0     0.95768  0.13   
  0    2    10   27.1022    11.8446    -0.0    0.95717  0.63   
  5    2    1    2.5922     1.1393     180.0   0.95503  0.12   
  5    0    6    15.0705    6.8527     -180.0  0.95262  0.34   
  3    0    10   15.2264    7.0585     -180.0  0.95173  0.34   
  4    1    8    4.0961     1.9847     -0.0    0.95009  0.18   
  2    0    11   5.7543     2.9989     -0.0    0.94797  0.13   
  0    4    0    69.9076    38.0903    -0.0    0.94684  0.78   
  5    2    2    0.0241     0.0145     180.0   0.94459  0.00   
  3    3    5    0.0286     0.0176     0.0     0.94408  0.00   
  1    2    10   4.4273     2.8179     0.0     0.94329  0.19   
  4    3    0    0.1083     0.0853     0.0     0.93435  0.00   
  0    4    2    3.6734     2.8694     -0.0    0.93334  0.08   
  4    3    1    0.2781     0.2097     -180.0  0.93106  0.01   
  2    3    7    0.4839     0.3603     180.0   0.93043  0.02   
  1    4    1    0.0001     0.0001     0.0     0.93011  0.00   
  5    2    3    1.1681     0.8245     0.0     0.92792  0.05   
  6    0    0    1.1004     0.7506     180.0   0.92626  0.01   
  0    0    12   13.6500    8.9914     180.0   0.92443  0.14   
  5    1    6    7.7998     5.0843     0.0     0.92384  0.31   
  6    0    1    0.9849     0.6333     -0.0    0.92305  0.02   
  3    1    10   0.0032     0.0021     -0.0    0.92303  0.00   
  4    0    9    4.1038     2.5940     0.0     0.92204  0.08   
  4    3    2    1.2181     0.7615     0.0     0.92137  0.05   
  1    3    8    0.1051     0.0649     0.0     0.92062  0.00   
  1    4    2    1.3192     0.8123     180.0   0.92045  0.05   
  2    1    11   0.1208     0.0734     0.0     0.91960  0.00   
  4    2    7    1.7526     0.9801     -0.0    0.91475  0.07   
  6    0    2    0.2178     0.1195     0.0     0.91361  0.00   
  1    0    12   2.4836     1.3262     -0.0    0.91190  0.05   
  5    0    7    0.0951     0.0495     180.0   0.90999  0.00   
  3    3    6    13.1344    6.7270     -180.0  0.90858  0.49   
  5    2    4    5.5385     2.7864     -0.0    0.90599  0.21   
  4    3    3    5.6971     2.8649     180.0   0.90588  0.21   
  1    4    3    1.2710     0.6378     0.0     0.90501  0.05   
  2    2    10   0.0041     0.0021     0.0     0.90499  0.00   
  3    2    9    0.3448     0.1741     180.0   0.90223  0.01   
  6    1    0    10.8617    5.6199     180.0   0.89975  0.20   
  6    0    3    0.3415     0.1801     0.0     0.89850  0.01   
  6    1    1    5.0781     2.7655     0.0     0.89680  0.18   
  2    4    0    0.3157     0.1740     -0.0    0.89624  0.01   
  0    4    4    10.6178    5.8783     -180.0  0.89606  0.19   
  4    1    9    0.0604     0.0336     -180.0  0.89587  0.00   
  2    4    1    0.0662     0.0393     180.0   0.89333  0.00   
  6    1    2    0.2623     0.1821     -180.0  0.88814  0.01   
  1    1    12   6.6851     4.8673     180.0   0.88656  0.23   
  3    0    11   7.5457     5.6321     0.0     0.88573  0.13   
  4    3    4    0.9060     0.6818     -0.0    0.88545  0.03   
  2    3    8    9.4951     7.2590     180.0   0.88491  0.32   
  5    1    7    1.8870     1.4469     180.0   0.88481  0.06   
  2    4    2    0.0196     0.0150     -180.0  0.88477  0.00   
  1    4    4    5.4990     4.2385     0.0     0.88463  0.19   
  0    3    9    0.0576     0.0479     -0.0    0.88194  0.00   
  5    2    5    1.7017     1.4985     -0.0    0.87997  0.06   
  1    2    11   0.9765     0.8874     0.0     0.87891  0.03   
  6    0    4    2.0940     1.9242     -0.0    0.87856  0.03   
  2    0    12   0.0186     0.0179     0.0     0.87716  0.00   
  6    1    3    1.4913     1.6142     -0.0    0.87424  0.05   
  4    2    8    0.4137     0.5211     -0.0    0.87139  0.01   
  3    3    7    2.0995     2.6467     0.0     0.87138  0.07   
  1    3    9    0.7250     0.9330     -0.0    0.87104  0.02   
  2    4    3    0.0034     0.0044     -180.0  0.87102  0.00   
  5    0    8    0.2535     0.4162     -180.0  0.86728  0.00   
  4    0    10   3.7402     6.2908     -0.0    0.86690  0.06   
  3    1    11   0.0492     0.1017     0.0     0.86246  0.00   
  4    3    5    2.4934     5.2280     180.0   0.86111  0.08   
  1    4    5    0.4359     0.9091     -0.0    0.86035  0.01   
  6    1    4    0.3658     0.5889     0.0     0.85583  0.01   
  6    0    5    1.3504     1.9384     -180.0  0.85476  0.02   
  2    1    12   11.2634    15.7640    -180.0  0.85454  0.33   
  2    4    4    0.2844     0.3202     180.0   0.85282  0.01   
  5    2    6    5.1976     4.5650     0.0     0.85101  0.15   
  3    2    10   5.8479     4.7021     0.0     0.85037  0.17   
  2    2    11   3.5624     1.9977     180.0   0.84769  0.10   
  5    1    8    0.0022     0.0009     -0.0    0.84539  0.00   
  4    1    10   0.0005     0.0002     -0.0    0.84504  0.00   
  1    0    13   6.8666     2.4229     -180.0  0.84343  0.10   
  0    4    6    0.1314     0.0438     -0.0    0.84276  0.00   
  3    4    1    6.5564     1.8863     -180.0  0.84068  0.18   
  2    3    9    0.3935     0.1128     0.0     0.84061  0.01   
  4    3    6    1.5541     0.3603     -180.0  0.83391  0.04   
  6    1    5    13.1600    3.0468     -180.0  0.83379  0.35   
  3    3    8    1.5437     0.3569     -180.0  0.83365  0.04   
  3    4    2    4.4287     1.0227     180.0   0.83353  0.12   
  1    4    6    33.3339    7.6781     -0.0    0.83323  0.89   
  0    1    13   0.5068     0.1161     0.0     0.83245  0.01   
  6    2    0    2.1871     0.5000     0.0     0.83206  0.03   
  5    3    1    24.1946    5.5273     0.0     0.83190  0.64   
  2    4    5    2.0069     0.4570     -0.0    0.83100  0.05   
  0    2    12   26.3256    5.9897     -0.0    0.83073  0.35   
  6    2    1    1.8580     0.4219     180.0   0.82973  0.05   
  4    2    9    7.6194     1.7280     -180.0  0.82900  0.20   
  6    0    6    0.5720     0.1296     -0.0    0.82815  0.01   
  3    0    12   3.9231     0.8878     0.0     0.82716  0.05   
  5    0    9    0.0002     0.0001     -0.0    0.82545  0.00   
  5    3    2    23.2613    5.2512     0.0     0.82497  0.59   
  1    3    10   0.4925     0.1111     -180.0  0.82410  0.01   
  1    1    13   0.6118     0.1380     -180.0  0.82327  0.02   
  6    2    2    0.3528     0.0796     -180.0  0.82285  0.01   
  3    4    3    0.0006     0.0001     -180.0  0.82201  0.00   
  1    2    12   3.9068     0.8834     180.0   0.82160  0.10   
  5    2    7    0.1449     0.0330     -0.0    0.82021  0.00   
  4    0    11   0.4489     0.1072     -0.0    0.81614  0.01   
  2    0    13   0.1049     0.0253     -0.0    0.81572  0.00   
  5    3    3    0.4391     0.1108     -180.0  0.81379  0.01   
  6    2    3    0.4463     0.1199     -180.0  0.81176  0.01   
  6    1    6    5.3822     1.6058     180.0   0.80903  0.13   
  3    1    12   4.9185     1.5258     -0.0    0.80811  0.12   
  3    4    4    9.2553     3.0632     0.0     0.80665  0.22   
  5    1    9    0.7964     0.2652     -0.0    0.80652  0.02   
  2    4    6    0.0235     0.0079     180.0   0.80648  0.00   
  4    3    7    3.5622     1.2799     -180.0  0.80487  0.08   
  1    4    7    0.3084     0.1141     -0.0    0.80426  0.01   
  3    2    11   9.2351     3.7518     -180.0  0.80231  0.21   
  6    0    7    3.8682     1.7833     -180.0  0.79968  0.04   
  5    3    4    0.0015     0.0007     -0.0    0.79889  0.00   
  2    3    10   10.4065    5.1348     0.0     0.79820  0.23   
  4    1    11   0.1204     0.0604     -180.0  0.79783  0.00   
  2    1    13   0.8805     0.4487     -0.0    0.79744  0.02   
  6    2    4    2.4679     1.2818     180.0   0.79696  0.05   
  3    3    9    1.4869     0.7916     -0.0    0.79630  0.03   
  2    2    12   0.0221     0.0119     -180.0  0.79592  0.00   
  0    0    14   4.1151     2.4014     0.0     0.79237  0.02   
  7    0    1    9.7660     5.7213     -0.0    0.79191  0.11   
  5    2    8    0.4759     0.2772     0.0     0.78851  0.01   
  4    2    10   7.2128     4.1907     180.0   0.78823  0.15   
  3    4    5    0.0711     0.0413     180.0   0.78812  0.00   
  0    3    11   0.1178     0.0683     -180.0  0.78794  0.00   
  7    0    2    0.4071     0.2297     -0.0    0.78593  0.00   
  5    0    10   0.0091     0.0051     0.0     0.78518  0.00   
  1    0    14   0.9864     0.5425     -0.0    0.78443  0.01   
  6    1    7    2.4321     1.2803     180.0   0.78243  0.05   
  4    4    0    25.2840    13.3101    180.0   0.78243  0.26   
  0    4    8    1.3611     0.7075     -0.0    0.78194  0.01   
  5    3    5    0.2517     0.1270     -180.0  0.78087  0.01   
  4    4    1    0.7217     0.3599     -0.0    0.78049  0.01   
  1    3    11   1.4361     0.7080     -0.0    0.78013  0.03   
  2    4    7    2.9073     1.4329     0.0     0.78013  0.06   
  6    2    5    2.7154     1.2913     0.0     0.77907  0.06   
  7    0    3    1.0503     0.4473     -180.0  0.77625  0.01   
  7    1    1    0.7995     0.3248     -180.0  0.77515  0.02   
  3    0    13   3.6221     1.4646     0.0     0.77505  0.04   
  4    3    8    2.1962     0.8808     180.0   0.77486  0.04   
  4    4    2    3.0475     1.2168     180.0   0.77476  0.06   
  1    4    8    0.1121     0.0439     -180.0  0.77431  0.00   
  1    2    13   4.9774     1.6141     0.0     0.77047  0.10   
  6    0    8    0.3787     0.1213     -180.0  0.77023  0.00   
  4    0    12   10.0168    3.1059     -0.0    0.76964  0.10   
  7    1    2    0.1478     0.0456     -180.0  0.76954  0.00   
  5    1    10   0.1993     0.0591     180.0   0.76883  0.00   
  1    1    14   1.3859     0.3946     180.0   0.76813  0.03   
  3    4    6    20.3765    5.4642     -0.0    0.76711  0.39   
  4    4    3    0.0011     0.0003     -0.0    0.76548  0.00   
  7    0    4    6.4993     1.4019     -180.0  0.76328  0.06   
  2    0    14   1.5961     0.3236     0.0     0.76199  0.01   
  7    1    3    2.3127     0.4412     180.0   0.76044  0.04   
  5    3    6    11.8349    2.2562     -180.0  0.76042  0.22   
  3    3    10   0.0049     0.0009     180.0   0.75997  0.00   
  3    1    13   0.1314     0.0243     -0.0    0.75931  0.00   
  6    2    6    0.4731     0.0863     180.0   0.75876  0.01   
  2    3    11   0.1805     0.0326     -180.0  0.75805  0.00   
  3    2    12   3.2792     0.5914     -180.0  0.75800  0.06   
  5    2    9    0.0002     0.0000     180.0   0.75669  0.00   
  0    5    1    1.9071     0.3441     -180.0  0.75571  0.02   
  6    1    8    7.7053     1.4135     180.0   0.75478  0.14   
  4    1    12   0.4708     0.0876     180.0   0.75422  0.01   
  4    4    4    8.6471     1.6801     0.0     0.75304  0.15   
  2    4    8    0.1696     0.0335     -0.0    0.75271  0.00   
  4    2    11   0.2942     0.0714     180.0   0.74950  0.01   
  2    2    13   0.0674     0.0168     180.0   0.74917  0.00   
  1    5    1    6.5619     1.6880     0.0     0.74882  0.11   
  7    1    4    3.4919     0.9483     180.0   0.74823  0.06   
  7    0    5    0.6519     0.1899     -180.0  0.74752  0.01   
  2    1    14   0.0326     0.0100     180.0   0.74702  0.00   
  5    0    11   0.0243     0.0076     0.0     0.74687  0.00   
  6    3    0    7.9559     2.4939     -0.0    0.74681  0.07   
  6    3    1    3.2385     1.2272     -180.0  0.74513  0.06   
  4    3    9    0.0370     0.0149     0.0     0.74459  0.00   
  3    4    7    1.5154     0.6319     180.0   0.74432  0.03   
  1    4    9    0.0856     0.0366     180.0   0.74411  0.00   
  1    5    2    5.9900     2.6733     -0.0    0.74376  0.10   
  0    5    3    3.5085     1.9172     180.0   0.74206  0.03   
  6    0    9    0.4101     0.2668     180.0   0.74048  0.00   
  6    3    2    0.1200     0.0808     0.0     0.74013  0.00   
  1    3    12   2.9546     2.1600     -0.0    0.73922  0.05   
  5    3    7    0.8160     0.6421     -0.0    0.73821  0.01   
  4    4    5    2.5728     2.0626     -180.0  0.73789  0.04   
  6    2    7    1.4093     1.1880     0.0     0.73669  0.02   
  1    5    3    0.2280     0.1956     -0.0    0.73554  0.00   
  7    1    5    0.0552     0.0454     0.0     0.73337  0.00   
  1    0    15   1.4740     1.2003     180.0   0.73308  0.01   
  5    1    11   4.5562     3.6595     0.0     0.73276  0.07   
  6    3    3    0.9245     0.7163     180.0   0.73203  0.01   
  0    2    14   2.1951     1.5997     -180.0  0.73096  0.02   
  2    5    0    6.1551     4.4455     -0.0    0.73081  0.05   
  7    2    1    5.3440     3.8113     180.0   0.73060  0.08   
  7    0    6    2.7693     1.8452     180.0   0.72952  0.02   
  2    5    1    0.2707     0.1770     -180.0  0.72923  0.00   
  3    0    14   1.3021     0.8149     -0.0    0.72852  0.01   
  4    0    13   1.2662     0.7298     180.0   0.72713  0.01   
  6    1    9    0.4311     0.2430     0.0     0.72672  0.01   
  7    2    2    0.2832     0.1530     180.0   0.72590  0.00   
  0    1    15   0.0434     0.0234     -0.0    0.72583  0.00   
  5    2    10   0.0064     0.0034     -180.0  0.72530  0.00   
  3    3    11   0.0867     0.0451     -180.0  0.72508  0.00   
  2    4    9    2.7766     1.4326     0.0     0.72487  0.04   
  1    2    14   0.7048     0.3614     180.0   0.72472  0.01   
  2    5    2    0.0751     0.0383     0.0     0.72455  0.00   
  1    5    4    0.2577     0.1309     -180.0  0.72447  0.00   
  6    3    4    0.5618     0.2613     -180.0  0.72112  0.01   
  4    4    6    0.0149     0.0069     180.0   0.72056  0.00   
  3    4    8    0.7872     0.3630     -180.0  0.72039  0.01   
  2    3    12   15.1773    6.9955     0.0     0.72035  0.23   
  0    4    10   7.6086     3.5015     180.0   0.72018  0.06   
  1    1    15   0.0160     0.0073     180.0   0.71972  0.00   
  5    4    1    0.7357     0.3368     -0.0    0.71926  0.01   
  7    2    3    0.6511     0.2980     0.0     0.71825  0.01   
  3    2    13   2.1245     0.9757     -180.0  0.71729  0.03   
  2    5    3    0.2260     0.1040     180.0   0.71694  0.00   
  0    5    5    3.8918     1.7922     180.0   0.71685  0.03   
  7    1    6    2.8856     1.3336     -180.0  0.71635  0.04   
  3    1    14   0.0892     0.0415     -0.0    0.71541  0.00   
  5    3    8    0.0009     0.0004     180.0   0.71485  0.00   
  5    4    2    0.0091     0.0043     -0.0    0.71477  0.00   
  2    0    15   2.0188     0.9452     180.0   0.71466  0.01   
  4    3    10   0.0002     0.0001     180.0   0.71464  0.00   
  1    4    10   1.7744     0.8330     -180.0  0.71421  0.03   
  4    1    13   0.0075     0.0035     -0.0    0.71409  0.00   
  6    2    8    0.1716     0.0808     0.0     0.71347  0.00   
  4    2    12   4.3963     2.0690     180.0   0.71300  0.06   
  6    0    10   0.0049     0.0023     180.0   0.71100  0.00   
  1    5    5    0.0360     0.0166     -180.0  0.71096  0.00   
  5    0    12   0.4449     0.2040     180.0   0.71074  0.00   
  7    0    7    2.9146     1.3036     -0.0    0.70984  0.02   
  7    2    4    2.2542     0.9339     0.0     0.70794  0.03   
  6    3    5    3.2858     1.3520     0.0     0.70779  0.05   
  5    4    3    0.6017     0.2437     -180.0  0.70746  0.01   
  0    3    13   0.1304     0.0515     -180.0  0.70697  0.00   
  2    2    14   0.5470     0.2156     -180.0  0.70691  0.01   
  2    5    4    2.4031     0.9365     -180.0  0.70668  0.03   
  2    1    15   0.1962     0.0643     -180.0  0.70227  0.00   
  4    4    7    0.8938     0.2897     180.0   0.70158  0.01   
  1    3    13   0.1894     0.0612     0.0     0.70132  0.00   
  3    5    1    1.3331     0.4323     0.0     0.69973  0.02   
  6    1    10   4.2895     1.4130     0.0     0.69879  0.06   
  5    1    12   4.5590     1.5101     -0.0    0.69855  0.06   
  7    1    7    2.7735     0.9409     0.0     0.69769  0.04   
  5    4    4    2.4213     0.8237     180.0   0.69760  0.03   
  2    4    10   0.0018     0.0006     -180.0  0.69714  0.00   
  3    4    9    0.1419     0.0515     -0.0    0.69588  0.00   
  3    5    2    1.2000     0.4406     180.0   0.69559  0.02   
  1    5    6    6.3528     2.3494     -180.0  0.69542  0.08   
  7    2    5    0.3405     0.1265     0.0     0.69531  0.00   
  5    2    11   0.0133     0.0050     -180.0  0.69479  0.00   
  8    0    0    6.6360     2.5296     -0.0    0.69470  0.02   
  2    5    5    0.4822     0.1882     0.0     0.69412  0.01   
  8    0    1    0.8448     0.3399     180.0   0.69334  0.01   
  0    0    16   0.7151     0.2879     0.0     0.69332  0.00   
  6    3    6    1.7187     0.7126     -0.0    0.69246  0.02   
  3    3    12   1.6063     0.6771     180.0   0.69188  0.02   
  5    3    9    0.2731     0.1177     180.0   0.69088  0.00   
  6    2    9    0.4061     0.1777     -0.0    0.68963  0.01   
  8    0    2    1.0066     0.4414     0.0     0.68931  0.01   
  7    0    8    0.8431     0.3702     0.0     0.68900  0.01   
  3    5    3    1.0295     0.4522     -0.0    0.68885  0.01   
  4    0    14   1.5035     0.6607     -180.0  0.68830  0.01   
  1    0    16   2.4373     1.0705     -180.0  0.68799  0.02   
  3    0    15   0.0987     0.0431     -0.0    0.68683  0.00   
  5    4    5    1.0219     0.4430     180.0   0.68551  0.01   
  4    3    11   0.0618     0.0268     0.0     0.68539  0.00   
  2    3    13   0.4604     0.1991     180.0   0.68514  0.01   
  1    4    11   0.6071     0.2623     -180.0  0.68501  0.01   
  1    2    15   1.8654     0.7996     -0.0    0.68364  0.02   
  0    5    7    1.1041     0.4727     -180.0  0.68342  0.01   
  8    1    0    0.7792     0.3334     0.0     0.68330  0.00   
  8    0    3    0.0392     0.0167     0.0     0.68275  0.00   
  6    0    11   0.9129     0.3883     180.0   0.68218  0.01   
  8    1    1    0.1969     0.0837     -0.0    0.68201  0.00   
  4    4    8    0.3637     0.1540     180.0   0.68143  0.00   
  7    2    6    2.9163     1.2292     -0.0    0.68075  0.03   
  3    2    14   1.2978     0.5429     180.0   0.67994  0.02   
  3    5    4    0.7076     0.2953     -0.0    0.67974  0.01   
  2    5    6    2.9665     1.2365     -0.0    0.67964  0.03   
  4    2    13   1.1807     0.4862     -0.0    0.67881  0.01   
  1    5    7    0.1921     0.0784     -180.0  0.67831  0.00   
  8    1    2    1.3376     0.5440     0.0     0.67817  0.02   
  7    1    8    0.7113     0.2873     -180.0  0.67787  0.01   
  4    1    14   0.1918     0.0761     0.0     0.67721  0.00   
  1    1    16   7.7436     3.0457     0.0     0.67691  0.09   
  5    0    13   1.5421     0.6056     0.0     0.67686  0.01   
  3    1    15   0.1957     0.0740     180.0   0.67581  0.00   
  6    3    7    1.5193     0.5682     -0.0    0.67556  0.02   
  8    0    4    0.2848     0.0981     -180.0  0.67388  0.00   
  2    0    16   0.1945     0.0626     -0.0    0.67270  0.00   
  8    1    3    0.2591     0.0796     -180.0  0.67192  0.00   
  5    4    6    4.4898     1.3495     -180.0  0.67155  0.05   
  6    1    11   0.4637     0.1379     180.0   0.67138  0.01   
  3    4    10   4.7119     1.3900     -180.0  0.67124  0.05   
  7    3    1    0.4999     0.1441     0.0     0.67085  0.01   
  2    4    11   2.1615     0.5906     -0.0    0.66992  0.02   
  2    2    15   2.4634     0.6296     -0.0    0.66863  0.03   
  3    5    5    0.0136     0.0035     -180.0  0.66854  0.00   
  7    0    9    0.2149     0.0522     -180.0  0.66746  0.00   
  7    3    2    0.0841     0.0202     0.0     0.66720  0.00   
  5    3    10   0.1108     0.0262     -0.0    0.66675  0.00   
  5    1    13   1.2077     0.2815     0.0     0.66630  0.01   
  1    3    14   0.7514     0.1751     -0.0    0.66629  0.01   
  6    2    10   0.0066     0.0015     -0.0    0.66563  0.00   
  5    2    12   0.5972     0.1359     -0.0    0.66542  0.01   
  4    5    0    0.0744     0.0168     -180.0  0.66506  0.00   
  7    2    7    3.8784     0.8684     180.0   0.66468  0.04   
  4    5    1    0.1869     0.0413     0.0     0.66387  0.00   
  2    5    7    0.3223     0.0710     -0.0    0.66364  0.00   
  8    1    4    0.9667     0.2123     -0.0    0.66346  0.01   
  8    0    5    13.0442    2.8487     0.0     0.66296  0.07   
  2    1    16   0.0129     0.0028     0.0     0.66233  0.00   
  6    4    0    0.6816     0.1478     180.0   0.66212  0.00   
  0    4    12   8.1943     1.7707     180.0   0.66145  0.04   
  7    3    3    0.9068     0.1958     -0.0    0.66125  0.01   
  6    4    1    0.5781     0.1247     -0.0    0.66095  0.01   
  4    4    9    2.3701     0.5108     0.0     0.66058  0.02   
  3    3    13   0.0500     0.0108     180.0   0.66051  0.00   
  4    5    2    0.6960     0.1500     -180.0  0.66033  0.01   
  1    5    8    0.0593     0.0128     -180.0  0.66005  0.00   
  6    3    8    2.8895     0.6273     -0.0    0.65752  0.03   
  6    4    2    0.1084     0.0235     0.0     0.65746  0.00   
  7    1    9    0.7316     0.1590     -0.0    0.65733  0.01   
  4    3    12   0.1787     0.0389     -0.0    0.65715  0.00   
  1    4    12   1.1971     0.2612     -0.0    0.65682  0.01   
  5    4    7    0.0444     0.0097     180.0   0.65610  0.00   
  3    5    6    6.0002     1.3247     0.0     0.65557  0.06   
  4    5    3    2.5217     0.5642     -0.0    0.65456  0.03   
  6    0    12   0.3733     0.0838     -180.0  0.65432  0.00   
  7    3    4    1.8359     0.4208     -0.0    0.65318  0.02   
  8    1    5    7.3480     1.6894     180.0   0.65303  0.07   
  4    0    15   0.0410     0.0095     0.0     0.65282  0.00   
  2    3    14   0.0190     0.0044     -0.0    0.65237  0.00   
  8    2    0    7.1891     1.6851     180.0   0.65220  0.04   
  6    4    3    0.1495     0.0355     0.0     0.65176  0.00   
  8    2    1    0.9358     0.2264     -0.0    0.65107  0.01   
  0    2    16   0.7923     0.1918     -180.0  0.65106  0.00   
  8    0    6    0.0027     0.0007     -180.0  0.65031  0.00   
  3    0    16   2.0702     0.5330     -180.0  0.64933  0.01   
  1    0    17   0.0917     0.0249     180.0   0.64808  0.00   
  8    2    2    1.0664     0.2941     -180.0  0.64773  0.01   
  7    2    8    0.8838     0.2466     -180.0  0.64747  0.01   
  4    2    14   1.5358     0.4401     0.0     0.64690  0.01   
  3    4    11   3.8589     1.1091     0.0     0.64683  0.04   
  4    5    4    0.4648     0.1343     180.0   0.64672  0.00   
  1    2    16   2.4584     0.7131     0.0     0.64663  0.02   
  2    5    8    4.9010     1.4295     -0.0    0.64651  0.05   
  3    2    15   0.0948     0.0287     180.0   0.64568  0.00   
  7    0    10   3.0279     0.9198     -0.0    0.64562  0.01   
  0    5    9    0.0307     0.0094     180.0   0.64535  0.00   
  5    0    14   0.0074     0.0023     -180.0  0.64521  0.00   
  6    1    12   6.1234     1.9295     0.0     0.64477  0.06   
  6    4    4    1.1692     0.3789     -0.0    0.64402  0.01   
  2    4    12   0.0107     0.0035     0.0     0.64347  0.00   
  4    1    15   0.0635     0.0210     180.0   0.64334  0.00   
  7    3    5    0.0607     0.0202     -180.0  0.64322  0.00   
  0    1    17   0.0362     0.0121     0.0     0.64306  0.00   
  5    3    11   4.8408     1.6240     -180.0  0.64281  0.05   
  8    2    3    0.0329     0.0112     -180.0  0.64228  0.00   
  6    2    11   0.7605     0.2587     -0.0    0.64181  0.01   
  3    5    7    1.5317     0.5212     -180.0  0.64118  0.01   
  1    5    9    0.5404     0.1837     180.0   0.64104  0.01   
  8    1    6    0.5321     0.1807     -180.0  0.64093  0.00   
  3    1    16   3.7895     1.2649     -180.0  0.64000  0.04   
  5    4    8    0.2492     0.0820     -180.0  0.63954  0.00   
  4    4    10   3.7889     1.2388     -0.0    0.63939  0.03   
  1    1    17   0.2844     0.0905     180.0   0.63880  0.00   
  6    3    9    0.3402     0.1078     -180.0  0.63872  0.00   
  0    3    15   0.0339     0.0104     180.0   0.63812  0.00   
  5    2    13   1.3906     0.4034     -180.0  0.63737  0.01   
  4    5    5    3.6387     1.0295     -0.0    0.63705  0.03   
  7    1    10   0.1456     0.0391     180.0   0.63644  0.00   
  8    0    7    1.6150     0.4261     -0.0    0.63625  0.01   
  5    1    14   0.5170     0.1338     -0.0    0.63604  0.00   
  2    0    17   4.2067     1.0085     -180.0  0.63526  0.02   
  8    2    4    0.2832     0.0653     0.0     0.63488  0.00   
  6    4    5    1.7257     0.3817     -180.0  0.63447  0.02   
  1    3    15   0.0156     0.0033     -0.0    0.63395  0.00   
  2    2    16   0.2004     0.0417     180.0   0.63389  0.00   
  7    3    6    3.5728     0.5918     0.0     0.63165  0.03   
  0    6    0    31.3683    4.9969     180.0   0.63123  0.07   
  3    3    14   0.1181     0.0184     180.0   0.63100  0.00   
  4    3    13   0.0109     0.0016     180.0   0.63009  0.00   
  1    4    13   3.3832     0.4771     -180.0  0.62980  0.03   
  7    2    9    0.2520     0.0348     0.0     0.62950  0.00   
  2    5    9    0.1712     0.0222     -180.0  0.62862  0.00   
  6    0    13   1.2069     0.1473     180.0   0.62759  0.01   
  8    1    7    3.0194     0.3658     -180.0  0.62746  0.03   
  0    6    2    3.1521     0.3764     180.0   0.62718  0.01   
  2    1    17   2.1053     0.2434     180.0   0.62650  0.02   
  1    6    1    0.0001     0.0000     -180.0  0.62620  0.00   
  4    5    6    0.6324     0.0709     0.0     0.62580  0.01   
  8    2    5    16.9717    1.8977     -180.0  0.62572  0.14   
  3    5    8    0.6293     0.0703     0.0     0.62569  0.01   
  5    5    1    10.0273    1.0885     -180.0  0.62495  0.08   
  7    0    11   19.6206    2.0465     -180.0  0.62382  0.08   
  6    4    6    0.2485     0.0255     -0.0    0.62335  0.00   
  1    6    2    1.0422     0.1066     -0.0    0.62322  0.01   
  3    4    12   1.7264     0.1748     0.0     0.62293  0.01   
  5    4    9    0.0001     0.0000     -0.0    0.62220  0.00   
  5    5    2    10.5355    1.0341     -180.0  0.62200  0.09   
  2    3    15   0.2913     0.0285     0.0     0.62193  0.00   
  1    5    10   0.2258     0.0219     0.0     0.62163  0.00   
  8    0    8    0.0014     0.0001     180.0   0.62111  0.00   
  4    0    16   0.7221     0.0671     -180.0  0.62037  0.00   
  6    3    10   6.9559     0.6270     -180.0  0.61951  0.06   
  5    3    12   7.4770     0.6701     180.0   0.61934  0.06   
  6    1    13   6.8416     0.6092     180.0   0.61915  0.06   
  7    3    7    4.7546     0.4175     -180.0  0.61874  0.04   
  6    2    12   0.6422     0.0558     0.0     0.61844  0.01   
  1    6    3    0.9648     0.0837     -180.0  0.61836  0.01   
  4    4    11   0.2449     0.0211     -0.0    0.61819  0.00   
  2    4    13   0.0581     0.0050     -0.0    0.61800  0.00   
  4    2    15   0.0755     0.0063     -180.0  0.61718  0.00   
  5    5    3    0.2614     0.0218     0.0     0.61717  0.00   
  9    0    1    2.1383     0.1753     180.0   0.61655  0.01   
  0    0    18   21.6253    1.7597     180.0   0.61628  0.04   
  5    0    15   6.6919     0.5365     -0.0    0.61571  0.03   
  2    6    0    0.2859     0.0228     180.0   0.61555  0.00   
  7    1    11   1.2034     0.0960     -180.0  0.61552  0.01   
  0    6    4    9.6716     0.7712     0.0     0.61549  0.04   
  3    0    17   1.3634     0.1087     -0.0    0.61547  0.01   
  8    2    6    0.0057     0.0005     0.0     0.61505  0.00   
  2    6    1    0.0660     0.0052     -0.0    0.61460  0.00   
  3    2    16   4.5727     0.3550     0.0     0.61423  0.04   
  9    0    2    0.1989     0.0153     0.0     0.61372  0.00   
  4    5    7    3.2989     0.2521     0.0     0.61325  0.03   
  1    2    17   0.2172     0.0166     -0.0    0.61317  0.00   
  8    1    8    5.3041     0.4035     180.0   0.61292  0.04   
  1    0    18   3.0089     0.2277     -180.0  0.61253  0.01   
  4    1    16   0.5284     0.0398     -0.0    0.61221  0.00   
  2    6    2    0.0263     0.0020     0.0     0.61179  0.00   
  1    6    4    7.4076     0.5560     -180.0  0.61175  0.06   
  7    2    10   8.2112     0.6128     180.0   0.61108  0.06   
  6    4    7    4.7113     0.3512     -180.0  0.61094  0.04   
  5    2    14   0.0204     0.0015     0.0     0.61073  0.00   
  5    5    4    0.0019     0.0001     180.0   0.61059  0.00   
  2    5    10   13.6305    1.0112     -180.0  0.61028  0.10   
  3    5    9    2.1123     0.1559     180.0   0.60943  0.02   
  9    0    3    0.0347     0.0026     0.0     0.60907  0.00   
  8    3    0    2.0129     0.1479     -180.0  0.60863  0.01   
  9    1    1    15.3938    1.1308     -0.0    0.60854  0.12   
  5    1    15   0.8559     0.0626     -180.0  0.60773  0.01   
  8    3    1    0.5074     0.0371     180.0   0.60772  0.00   
  0    4    14   6.4636     0.4729     0.0     0.60766  0.02   
  3    1    17   0.1333     0.0097     180.0   0.60750  0.00   
  7    4    1    15.4127    1.1267     -0.0    0.60746  0.12   
  2    6    3    0.0079     0.0006     0.0     0.60719  0.00   
  9    1    2    4.8699     0.3539     0.0     0.60582  0.04   
_reflns_number_total  609
_reflns_limit_h_min  0
_reflns_limit_h_max  9
_reflns_limit_k_min  0
_reflns_limit_k_max  6
_reflns_limit_l_min  0
_reflns_limit_l_max  18
_reflns_d_resolution_low    3.079
_reflns_d_resolution_high   0.606

# POWDER DATA TABLE
_pd_meas_number_of_points  3261

loop_
   _pd_meas_time_of_flight
   _pd_meas_intensity_total
   _pd_calc_intensity_total
   _pd_proc_intensity_bkg_calc
   _pd_proc_ls_weight
  426.47003  0            0            0           0         
  426.98179  0            0            0           0         
  427.49417  0            0            0           0         
  428.00716  0            0            0           0         
  428.52076  0            0            0           0         
  429.03498  0            0            0           0         
  429.54982  0            0            0           0         
  430.06528  0            0            0           0         
  430.58135  0            0            0           0         
  431.09804  0            0            0           0         
  431.61536  0            0            0           0         
  432.13329  0            0            0           0         
  432.65185  0            0            0           0         
  433.17103  0            0            0           0         
  433.69083  0            0            0           0         
  434.21125  0            0            0           0         
  434.73230  0            0            0           0         
  435.25398  0            0            0           0         
  435.77628  0            0            0           0         
  436.29921  0            0            0           0         
  436.82276  0            0            0           0         
  437.34694  0            0            0           0         
  437.87176  0            0            0           0         
  438.39720  0            0            0           0         
  438.92327  0            0            0           0         
  439.44997  0            0            0           0         
  439.97731  0            0            0           0         
  440.50528  0            0            0           0         
  441.03388  0            0            0           0         
  441.56312  0            0            0           0         
  442.09299  0            0            0           0         
  442.62350  0            0            0           0         
  443.15464  0            0            0           0         
  443.68642  0            0            0           0         
  444.21884  0            0            0           0         
  444.75190  0            0            0           0         
  445.28560  0            0            0           0         
  445.81994  0            0            0           0         
  446.35492  0            0            0           0         
  446.89054  0            0            0           0         
  447.42680  0            0            0           0         
  447.96371  0            0            0           0         
  448.50126  0            0            0           0         
  449.03946  0            0            0           0         
  449.57830  0            0            0           0         
  450.11779  0            0            0           0         
  450.65793  0            0            0           0         
  451.19872  0            0            0           0         
  451.74015  0            0            0           0         
  452.28223  0            0            0           0         
  452.82497  0            0            0           0         
  453.36835  0            0            0           0         
  453.91239  0            0            0           0         
  454.45708  0            0            0           0         
  455.00243  0            0            0           0         
  455.54843  0            0            0           0         
  456.09508  0            0            0           0         
  456.64239  0            0            0           0         
  457.19036  0            0            0           0         
  457.73898  0            0            0           0         
  458.28826  0            0            0           0         
  458.83820  0            0            0           0         
  459.38881  0            0            0           0         
  459.94007  0            0            0           0         
  460.49199  0            0            0           0         
  461.04458  0            0            0           0         
  461.59783  0            0            0           0         
  462.15174  0            0            0           0         
  462.70632  0            0            0           0         
  463.26156  0            0            0           0         
  463.81747  0            0            0           0         
  464.37405  0            0            0           0         
  464.93129  0            0            0           0         
  465.48921  0            0            0           0         
  466.04779  0            0            0           0         
  466.60704  0            0            0           0         
  467.16697  0            0            0           0         
  467.72756  0            0            0           0         
  468.28883  0            0            0           0         
  468.85077  0            0            0           0         
  469.41339  0            0            0           0         
  469.97668  0            0            0           0         
  470.54065  0            0            0           0         
  471.10529  0            0            0           0         
  471.67062  0            0            0           0         
  472.23662  0            0            0           0         
  472.80330  0            0            0           0         
  473.37065  0            0            0           0         
  473.93870  0            0            0           0         
  474.50742  0            0            0           0         
  475.07682  0            0            0           0         
  475.64691  0            0            0           0         
  476.21768  0            0            0           0         
  476.78914  0            0            0           0         
  477.36128  0            0            0           0         
  477.93411  0            0            0           0         
  478.50763  0            0            0           0         
  479.08183  0            0            0           0         
  479.65672  0            0            0           0         
  480.23231  0            0            0           0         
  480.80858  0            0            0           0         
  481.38555  0            0            0           0         
  481.96321  0            0            0           0         
  482.54156  0            0            0           0         
  483.12060  0            0            0           0         
  483.70034  0            0            0           0         
  484.28078  0            0            0           0         
  484.86191  0            0            0           0         
  485.44374  0            0            0           0         
  486.02627  0            0            0           0         
  486.60950  0            0            0           0         
  487.19342  0            0            0           0         
  487.77805  0            0            0           0         
  488.36338  0            0            0           0         
  488.94941  0            0            0           0         
  489.53615  0            0            0           0         
  490.12359  0            0            0           0         
  490.71173  0            0            0           0         
  491.30058  0            0            0           0         
  491.89014  0            0            0           0         
  492.48040  0            0            0           0         
  493.07137  0            0            0           0         
  493.66305  0            0            0           0         
  494.25544  0            0            0           0         
  494.84854  0            0            0           0         
  495.44236  0            0            0           0         
  496.03688  0            0            0           0         
  496.63212  0            0            0           0         
  497.22808  0            0            0           0         
  497.82475  0            0            0           0         
  498.42213  0            0            0           0         
  499.02023  0            0            0           0         
  499.61905  0            0            0           0         
  500.21859  0            0            0           0         
  500.81885  0            0            0           0         
  501.41983  0            0            0           0         
  502.02153  0            0            0           0         
  502.62395  0            0            0           0         
  503.22709  0            0            0           0         
  503.83096  0            0            0           0         
  504.43555  0            0            0           0         
  505.04087  0            0            0           0         
  505.64691  0            0            0           0         
  506.25369  0            0            0           0         
  506.86119  0            0            0           0         
  507.46942  0            0            0           0         
  508.07837  0            0            0           0         
  508.68806  0            0            0           0         
  509.29848  0            0            0           0         
  509.90964  0            0            0           0         
  510.52152  0            0            0           0         
  511.13415  0            0            0           0         
  511.74750  0            0            0           0         
  512.36159  0            0            0           0         
  512.97642  0            0            0           0         
  513.59199  0            0            0           0         
  514.20830  0            0            0           0         
  514.82534  0            0            0           0         
  515.44313  0            0            0           0         
  516.06165  0            0            0           0         
  516.68092  0            0            0           0         
  517.30093  0            0            0           0         
  517.92169  0            0            0           0         
  518.54319  0            0            0           0         
  519.16544  0            0            0           0         
  519.78843  0            0            0           0         
  520.41217  0            0            0           0         
  521.03666  0            0            0           0         
  521.66190  0            0            0           0         
  522.28789  0            0            0           0         
  522.91463  0            0            0           0         
  523.54213  0            0            0           0         
  524.17037  0            0            0           0         
  524.79937  0            0            0           0         
  525.42913  0            0            0           0         
  526.05964  0            0            0           0         
  526.69090  0            0            0           0         
  527.32293  0            0            0           0         
  527.95571  0            0            0           0         
  528.58925  0            0            0           0         
  529.22355  0            0            0           0         
  529.85862  0            0            0           0         
  530.49444  0            0            0           0         
  531.13103  0            0            0           0         
  531.76838  0            0            0           0         
  532.40650  0            0            0           0         
  533.04538  0            0            0           0         
  533.68503  0            0            0           0         
  534.32545  0            0            0           0         
  534.96664  0            0            0           0         
  535.60859  0            0            0           0         
  536.25132  0            0            0           0         
  536.89481  0            0            0           0         
  537.53908  0            0            0           0         
  538.18412  0            0            0           0         
  538.82994  0            0            0           0         
  539.47653  0            0            0           0         
  540.12390  0            0            0           0         
  540.77204  0            0            0           0         
  541.42096  0            0            0           0         
  542.07066  0            0            0           0         
  542.72114  0            0            0           0         
  543.37240  0            0            0           0         
  544.02444  0            0            0           0         
  544.67727  0            0            0           0         
  545.33088  0            0            0           0         
  545.98527  0            0            0           0         
  546.64044  0            0            0           0         
  547.29641  0            0            0           0         
  547.95316  0            0            0           0         
  548.61070  0            0            0           0         
  549.26903  0            0            0           0         
  549.92814  0            0            0           0         
  550.58805  0            0            0           0         
  551.24875  0            0            0           0         
  551.91025  0            0            0           0         
  552.57253  0            0            0           0         
  553.23561  0            0            0           0         
  553.89949  0            0            0           0         
  554.56417  0            0            0           0         
  555.22964  0            0            0           0         
  555.89591  0            0            0           0         
  556.56298  0            0            0           0         
  557.23085  0            0            0           0         
  557.89952  0            0            0           0         
  558.56900  0            0            0           0         
  559.23927  0            0            0           0         
  559.91035  0            0            0           0         
  560.58224  0            0            0           0         
  561.25494  0            0            0           0         
  561.92844  0            0            0           0         
  562.60275  0            0            0           0         
  563.27786  0            0            0           0         
  563.95379  0            0            0           0         
  564.63053  0            0            0           0         
  565.30808  0            0            0           0         
  565.98645  0            0            0           0         
  566.66563  0            0            0           0         
  567.34562  0            0            0           0         
  568.02643  0            0            0           0         
  568.70805  0            0            0           0         
  569.39050  0            0            0           0         
  570.07376  0            0            0           0         
  570.75785  0            0            0           0         
  571.44275  0            0            0           0         
  572.12848  0            0            0           0         
  572.81502  0            0            0           0         
  573.50240  0            0            0           0         
  574.19059  0            0            0           0         
  574.87962  0            0            0           0         
  575.56947  0            0            0           0         
  576.26015  0            0            0           0         
  576.95165  0            0            0           0         
  577.64399  0            0            0           0         
  578.33716  0            0            0           0         
  579.03116  0            0            0           0         
  579.72599  0            0            0           0         
  580.42165  0            0            0           0         
  581.11815  0            0            0           0         
  581.81549  0            0            0           0         
  582.51366  0            0            0           0         
  583.21268  0            0            0           0         
  583.91253  0            0            0           0         
  584.61321  0            0            0           0         
  585.31475  0            0            0           0         
  586.01712  0            0            0           0         
  586.72033  0            0            0           0         
  587.42439  0            0            0           0         
  588.12930  0            0            0           0         
  588.83505  0            0            0           0         
  589.54164  0            0            0           0         
  590.24909  0            0            0           0         
  590.95738  0            0            0           0         
  591.66652  0            0            0           0         
  592.37652  0            0            0           0         
  593.08736  0            0            0           0         
  593.79906  0            0            0           0         
  594.51162  0            0            0           0         
  595.22502  0            0            0           0         
  595.93929  0            0            0           0         
  596.65441  0            0            0           0         
  597.37039  0            0            0           0         
  598.08723  0            0            0           0         
  598.80493  0            0            0           0         
  599.52349  0            0            0           0         
  600.24291  0            0            0           0         
  600.96320  0            0            0           0         
  601.68435  0            0            0           0         
  602.40636  0            0            0           0         
  603.12925  0            0            0           0         
  603.85300  0            0            0           0         
  604.57761  0            0            0           0         
  605.30310  0            0            0           0         
  606.02946  0            0            0           0         
  606.75669  0            0            0           0         
  607.48479  0            0            0           0         
  608.21377  0            0            0           0         
  608.94362  0            0            0           0         
  609.67434  0            0            0           0         
  610.40595  0            0            0           0         
  611.13843  0            0            0           0         
  611.87179  0            0            0           0         
  612.60603  0            0            0           0         
  613.34115  0            0            0           0         
  614.07716  0            0            0           0         
  614.81404  0            0            0           0         
  615.55181  0            0            0           0         
  616.29047  0            0            0           0         
  617.03001  0            0            0           0         
  617.77044  0            0            0           0         
  618.51176  0            0            0           0         
  619.25397  0            0            0           0         
  619.99707  0            0            0           0         
  620.74106  0            0            0           0         
  621.48594  0            0            0           0         
  622.23172  0            0            0           0         
  622.97839  0            0            0           0         
  623.72596  0            0            0           0         
  624.47443  0            0            0           0         
  625.22379  0            0            0           0         
  625.97405  0            0            0           0         
  626.72522  0            0            0           0         
  627.47728  0            0            0           0         
  628.23025  0            0            0           0         
  628.98412  0            0            0           0         
  629.73889  0            0            0           0         
  630.49457  0            0            0           0         
  631.25116  0            0            0           0         
  632.00866  0            0            0           0         
  632.76706  0            0            0           0         
  633.52638  0            0            0           0         
  634.28660  0            0            0           0         
  635.04774  0            0            0           0         
  635.80979  0            0            0           0         
  636.57276  0            0            0           0         
  637.33664  0            0            0           0         
  638.10144  0            0            0           0         
  638.86715  0            0            0           0         
  639.63379  0            0            0           0         
  640.40134  0            0            0           0         
  641.16982  0            0            0           0         
  641.93922  0            0            0           0         
  642.70954  0            0            0           0         
  643.48078  0            0            0           0         
  644.25295  0            0            0           0         
  645.02605  0            0            0           0         
  645.80008  0            0            0           0         
  646.57503  0            0            0           0         
  647.35091  0            0            0           0         
  648.12773  0            0            0           0         
  648.90548  0            0            0           0         
  649.68416  0            0            0           0         
  650.46377  0            0            0           0         
  651.24432  0            0            0           0         
  652.02581  0            0            0           0         
  652.80823  0            0            0           0         
  653.59160  0            0            0           0         
  654.37590  0            0            0           0         
  655.16115  0            0            0           0         
  655.94733  0            0            0           0         
  656.73447  0            0            0           0         
  657.52254  0            0            0           0         
  658.31156  0            0            0           0         
  659.10153  0            0            0           0         
  659.89244  0            0            0           0         
  660.68431  0            0            0           0         
  661.47712  0            0            0           0         
  662.27089  0            0            0           0         
  663.06561  0            0            0           0         
  663.86128  0            0            0           0         
  664.65791  0            0            0           0         
  665.45549  0            0            0           0         
  666.25403  0            0            0           0         
  667.05353  0            0            0           0         
  667.85399  0            0            0           0         
  668.65541  0            0            0           0         
  669.45779  0            0            0           0         
  670.26113  0            0            0           0         
  671.06544  0            0            0           0         
  671.87071  0            0            0           0         
  672.67695  0            0            0           0         
  673.48416  0            0            0           0         
  674.29233  0            0            0           0         
  675.10148  0            0            0           0         
  675.91159  0            0            0           0         
  676.72268  0            0            0           0         
  677.53474  0            0            0           0         
  678.34778  0            0            0           0         
  679.16179  0            0            0           0         
  679.97677  0            0            0           0         
  680.79274  0            0            0           0         
  681.60969  0            0            0           0         
  682.42761  0            0            0           0         
  683.24652  0            0            0           0         
  684.06641  0            0            0           0         
  684.88728  0            0            0           0         
  685.70914  0            0            0           0         
  686.53198  0            0            0           0         
  687.35582  0            0            0           0         
  688.18064  0            0            0           0         
  689.00645  0            0            0           0         
  689.83325  0            0            0           0         
  690.66104  0            0            0           0         
  691.48983  0            0            0           0         
  692.31961  0            0            0           0         
  693.15039  0            0            0           0         
  693.98216  0            0            0           0         
  694.81493  0            0            0           0         
  695.64870  0            0            0           0         
  696.48348  0            0            0           0         
  697.31925  0            0            0           0         
  698.15603  0            0            0           0         
  698.99381  0            0            0           0         
  699.83259  0            0            0           0         
  700.67239  0            0            0           0         
  701.51319  0            0            0           0         
  702.35500  0            0            0           0         
  703.19781  0            0            0           0         
  704.04165  0            0            0           0         
  704.88649  0            0            0           0         
  705.73235  0            0            0           0         
  706.57922  0            0            0           0         
  707.42711  0            0            0           0         
  708.27601  0            0            0           0         
  709.12594  0            0            0           0         
  709.97688  0            0            0           0         
  710.82885  0            0            0           0         
  711.68184  0            0            0           0         
  712.53585  0            0            0           0         
  713.39088  0            0            0           0         
  714.24695  0            0            0           0         
  715.10404  0            0            0           0         
  715.96215  0            0            0           0         
  716.82130  0            0            0           0         
  717.68148  0            0            0           0         
  718.54269  0            0            0           0         
  719.40494  0            0            0           0         
  720.26822  0            0            0           0         
  721.13253  0            0            0           0         
  721.99788  0            0            0           0         
  722.86427  0            0            0           0         
  723.73170  0            0            0           0         
  724.60018  0            0            0           0         
  725.46969  0            0            0           0         
  726.34025  0            0            0           0         
  727.21185  0            0            0           0         
  728.08450  0            0            0           0         
  728.95819  0            0            0           0         
  729.83293  0            0            0           0         
  730.70873  0            0            0           0         
  731.58557  0            0            0           0         
  732.46347  0            0            0           0         
  733.34241  0            0            0           0         
  734.22242  0            0            0           0         
  735.10348  0            0            0           0         
  735.98560  0            0            0           0         
  736.86877  0            0            0           0         
  737.75301  0            0            0           0         
  738.63830  0            0            0           0         
  739.52466  0            0            0           0         
  740.41209  0            0            0           0         
  741.30057  0            0            0           0         
  742.19013  0            0            0           0         
  743.08075  0            0            0           0         
  743.97244  0            0            0           0         
  744.86520  0            0            0           0         
  745.75903  0            0            0           0         
  746.65393  0            0            0           0         
  747.54991  0            0            0           0         
  748.44697  0            0            0           0         
  749.34509  0            0            0           0         
  750.24430  0            0            0           0         
  751.14459  0            0            0           0         
  752.04595  0            0            0           0         
  752.94840  0            0            0           0         
  753.85193  0            0            0           0         
  754.75655  0            0            0           0         
  755.66225  0            0            0           0         
  756.56904  0            0            0           0         
  757.47691  0            0            0           0         
  758.38588  0            0            0           0         
  759.29593  0            0            0           0         
  760.20708  0            0            0           0         
  761.11932  0            0            0           0         
  762.03266  0            0            0           0         
  762.94709  0            0            0           0         
  763.86262  0            0            0           0         
  764.77925  0            0            0           0         
  765.69698  0            0            0           0         
  766.61581  0            0            0           0         
  767.53574  0            0            0           0         
  768.45678  0            0            0           0         
  769.37892  0            0            0           0         
  770.30216  0            0            0           0         
  771.22652  0            0            0           0         
  772.15198  0            0            0           0         
  773.07856  0            0            0           0         
  774.00625  0            0            0           0         
  774.93505  0            0            0           0         
  775.86496  0            0            0           0         
  776.79599  0            0            0           0         
  777.72814  0            0            0           0         
  778.66141  0            0            0           0         
  779.59579  0            0            0           0         
  780.53130  0            0            0           0         
  781.46793  0            0            0           0         
  782.40569  0            0            0           0         
  783.34456  0            0            0           0         
  784.28457  0            0            0           0         
  785.22571  0            0            0           0         
  786.16797  0            0            0           0         
  787.11136  0            0            0           0         
  788.05589  0            0            0           0         
  789.00155  0            0            0           0         
  789.94834  0            0            0           0         
  790.89627  0            0            0           0         
  791.84534  0            0            0           0         
  792.79555  0            0            0           0         
  793.74690  0            0            0           0         
  794.69939  0            0            0           0         
  795.65302  0            0            0           0         
  796.60779  0            0            0           0         
  797.56372  0            0            0           0         
  798.52078  0            0            0           0         
  799.47900  0            0            0           0         
  800.43837  0            0            0           0         
  801.39889  0            0            0           0         
  802.36056  0            0            0           0         
  803.32338  0            0            0           0         
  804.28737  0            0            0           0         
  805.25250  0            0            0           0         
  806.21880  0            0            0           0         
  807.18625  0            0            0           0         
  808.15487  0            0            0           0         
  809.12465  0            0            0           0         
  810.09559  0            0            0           0         
  811.06770  0            0            0           0         
  812.04097  0            0            0           0         
  813.01541  0            0            0           0         
  813.99102  0            0            0           0         
  814.96781  0            0            0           0         
  815.94576  0            0            0           0         
  816.92489  0            0            0           0         
  817.90519  0            0            0           0         
  818.88667  0            0            0           0         
  819.86932  0            0            0           0         
  820.85316  0            0            0           0         
  821.83818  0            0            0           0         
  822.82437  0            0            0           0         
  823.81176  0            0            0           0         
  824.80032  0            0            0           0         
  825.79007  0            0            0           0         
  826.78101  0            0            0           0         
  827.77314  0            0            0           0         
  828.76646  0            0            0           0         
  829.76098  0            0            0           0         
  830.75668  0            0            0           0         
  831.75358  0            0            0           0         
  832.75168  0            0            0           0         
  833.75097  0            0            0           0         
  834.75147  0            0            0           0         
  835.75316  0            0            0           0         
  836.75606  0            0            0           0         
  837.76016  0            0            0           0         
  838.76546  0            0            0           0         
  839.77197  0            0            0           0         
  840.77969  0            0            0           0         
  841.78862  0            0            0           0         
  842.79876  0            0            0           0         
  843.81011  0            0            0           0         
  844.82267  0            0            0           0         
  845.83645  0            0            0           0         
  846.85145  0            0            0           0         
  847.86766  0            0            0           0         
  848.88509  0            0            0           0         
  849.90375  0            0            0           0         
  850.92362  0            0            0           0         
  851.94473  0            0            0           0         
  852.96705  0            0            0           0         
  853.99060  0            0            0           0         
  855.01538  0            0            0           0         
  856.04139  0            0            0           0         
  857.06864  0            0            0           0         
  858.09711  0            0            0           0         
  859.12682  0            0            0           0         
  860.15776  0            0            0           0         
  861.18994  0            0            0           0         
  862.22336  0            0            0           0         
  863.25802  0            0            0           0         
  864.29393  0            0            0           0         
  865.33107  0            0            0           0         
  866.36946  0            0            0           0         
  867.40910  0            0            0           0         
  868.44998  0            0            0           0         
  869.49211  0            0            0           0         
  870.53549  0            0            0           0         
  871.58013  0            0            0           0         
  872.62602  0            0            0           0         
  873.67316  0            0            0           0         
  874.72156  0            0            0           0         
  875.77122  0            0            0           0         
  876.82213  0            0            0           0         
  877.87431  0            0            0           0         
  878.92775  0            0            0           0         
  879.98246  0            0            0           0         
  881.03843  0            0            0           0         
  882.09567  0            0            0           0         
  883.15417  0            0            0           0         
  884.21395  0            0            0           0         
  885.27500  0            0            0           0         
  886.33732  0            0            0           0         
  887.40092  0            0            0           0         
  888.46579  0            0            0           0         
  889.53194  0            0            0           0         
  890.59937  0            0            0           0         
  891.66808  0            0            0           0         
  892.73808  0            0            0           0         
  893.80935  0            0            0           0         
  894.88192  0            0            0           0         
  895.95577  0            0            0           0         
  897.03090  0            0            0           0         
  898.10733  0            0            0           0         
  899.18505  0            0            0           0         
  900.26407  0            0            0           0         
  901.34438  0            0            0           0         
  902.42598  0            0            0           0         
  903.50888  0            0            0           0         
  904.59309  0            0            0           0         
  905.67859  0            0            0           0         
  906.76539  0            0            0           0         
  907.85350  0            0            0           0         
  908.94292  0            0            0           0         
  910.03364  0            0            0           0         
  911.12568  0            0            0           0         
  912.21902  0            0            0           0         
  913.31367  0            0            0           0         
  914.40964  0            0            0           0         
  915.50692  0            0            0           0         
  916.60552  0            0            0           0         
  917.70544  0            0            0           0         
  918.80668  0            0            0           0         
  919.90924  0            0            0           0         
  921.01312  0            0            0           0         
  922.11833  0            0            0           0         
  923.22486  0            0            0           0         
  924.33272  0            0            0           0         
  925.44191  0            0            0           0         
  926.55244  0            0            0           0         
  927.66429  0            0            0           0         
  928.77748  0            0            0           0         
  929.89200  0            0            0           0         
  931.00786  0            0            0           0         
  932.12507  0            0            0           0         
  933.24361  0            0            0           0         
  934.36349  0            0            0           0         
  935.48472  0            0            0           0         
  936.60729  0            0            0           0         
  937.73121  0            0            0           0         
  938.85648  0            0            0           0         
  939.98310  0            0            0           0         
  941.11107  0            0            0           0         
  942.24039  0            0            0           0         
  943.37107  0            0            0           0         
  944.50311  0            0            0           0         
  945.63651  0            0            0           0         
  946.77126  0            0            0           0         
  947.90738  0            0            0           0         
  949.04486  0            0            0           0         
  950.18370  0            0            0           0         
  951.32391  0            0            0           0         
  952.46549  0            0            0           0         
  953.60844  0            0            0           0         
  954.75277  0            0            0           0         
  955.89846  0            0            0           0         
  957.04553  0            0            0           0         
  958.19397  0            0            0           0         
  959.34380  0            0            0           0         
  960.49500  0            0            0           0         
  961.64759  0            0            0           0         
  962.80156  0            0            0           0         
  963.95691  0            0            0           0         
  965.11365  0            0            0           0         
  966.27178  0            0            0           0         
  967.43129  0            0            0           0         
  968.59220  0            0            0           0         
  969.75450  0            0            0           0         
  970.91820  0            0            0           0         
  972.08329  0            0            0           0         
  973.24978  0            0            0           0         
  974.41767  0            0            0           0         
  975.58697  0            0            0           0         
  976.75766  0            0            0           0         
  977.92976  0            0            0           0         
  979.10327  0            0            0           0         
  980.27818  0            0            0           0         
  981.45451  0            0            0           0         
  982.63224  0            0            0           0         
  983.81139  0            0            0           0         
  984.99196  0            0            0           0         
  986.17394  0            0            0           0         
  987.35734  0            0            0           0         
  988.54216  0            0            0           0         
  989.72840  0            0            0           0         
  990.91606  0            0            0           0         
  992.10515  0            0            0           0         
  993.29567  0            0            0           0         
  994.48762  0            0            0           0         
  995.68099  0            0            0           0         
  996.87580  0            0            0           0         
  998.07204  0            0            0           0         
  999.26972  0            0            0           0         
  1000.46883 0            0            0           0         
  1001.66939 0            0            0           0         
  1002.87138 0            0            0           0         
  1004.07482 0            0            0           0         
  1005.27970 0            0            0           0         
  1006.48602 0            0            0           0         
  1007.69380 0            0            0           0         
  1008.90302 0            0            0           0         
  1010.11370 0            0            0           0         
  1011.32582 0            0            0           0         
  1012.53940 0            0            0           0         
  1013.75444 0            0            0           0         
  1014.97094 0            0            0           0         
  1016.18889 0            0            0           0         
  1017.40831 0            0            0           0         
  1018.62919 0            0            0           0         
  1019.85154 0            0            0           0         
  1021.07535 0            0            0           0         
  1022.30063 0            0            0           0         
  1023.52738 0            0            0           0         
  1024.75561 0            0            0           0         
  1025.98530 0            0            0           0         
  1027.21648 0            0            0           0         
  1028.44913 0            0            0           0         
  1029.68326 0            0            0           0         
  1030.91887 0            0            0           0         
  1032.15596 0            0            0           0         
  1033.39454 0            0            0           0         
  1034.63460 0            0            0           0         
  1035.87615 0            0            0           0         
  1037.11919 0            0            0           0         
  1038.36373 0            0            0           0         
  1039.60975 0            0            0           0         
  1040.85728 0            0            0           0         
  1042.10629 0            0            0           0         
  1043.35681 0            0            0           0         
  1044.60883 0            0            0           0         
  1045.86235 0            0            0           0         
  1047.11738 0            0            0           0         
  1048.37391 0            0            0           0         
  1049.63195 0            0            0           0         
  1050.89150 0            0            0           0         
  1052.15256 0            0            0           0         
  1053.41513 0            0            0           0         
  1054.67922 0            0            0           0         
  1055.94482 0            0            0           0         
  1057.21195 0            0            0           0         
  1058.48059 0            0            0           0         
  1059.75076 0            0            0           0         
  1061.02245 0            0            0           0         
  1062.29567 0            0            0           0         
  1063.57041 0            0            0           0         
  1064.84669 0            0            0           0         
  1066.12449 0            0            0           0         
  1067.40383 0            0            0           0         
  1068.68471 0            0            0           0         
  1069.96712 0            0            0           0         
  1071.25107 0            0            0           0         
  1072.53656 0            0            0           0         
  1073.82359 0            0            0           0         
  1075.11217 0            0            0           0         
  1076.40230 0            0            0           0         
  1077.69397 0            0            0           0         
  1078.98719 0            0            0           0         
  1080.28197 0            0            0           0         
  1081.57830 0            0            0           0         
  1082.87618 0            0            0           0         
  1084.17562 0            0            0           0         
  1085.47662 0            0            0           0         
  1086.77918 0            0            0           0         
  1088.08331 0            0            0           0         
  1089.38900 0            0            0           0         
  1090.69625 0            0            0           0         
  1092.00508 0            0            0           0         
  1093.31548 0            0            0           0         
  1094.62744 0            0            0           0         
  1095.94099 0            0            0           0         
  1097.25611 0            0            0           0         
  1098.57280 0            0            0           0         
  1099.89108 0            0            0           0         
  1101.21094 0            0            0           0         
  1102.53238 0            0            0           0         
  1103.85541 0            0            0           0         
  1105.18003 0            0            0           0         
  1106.50623 0            0            0           0         
  1107.83403 0            0            0           0         
  1109.16342 0            0            0           0         
  1110.49441 0            0            0           0         
  1111.82699 0            0            0           0         
  1113.16117 0            0            0           0         
  1114.49696 0            0            0           0         
  1115.83434 0            0            0           0         
  1117.17333 0            0            0           0         
  1118.51393 0            0            0           0         
  1119.85614 0            0            0           0         
  1121.19995 0            0            0           0         
  1122.54538 0            0            0           0         
  1123.89243 0            0            0           0         
  1125.24109 0            0            0           0         
  1126.59137 0            0            0           0         
  1127.94327 0            0            0           0         
  1129.29679 0            0            0           0         
  1130.65193 0            0            0           0         
  1132.00870 0            0            0           0         
  1133.36710 0            0            0           0         
  1134.72713 0            0            0           0         
  1136.08880 0            0            0           0         
  1137.45209 0            0            0           0         
  1138.81702 0            0            0           0         
  1140.18359 0            0            0           0         
  1141.55180 0            0            0           0         
  1142.92166 0            0            0           0         
  1144.29315 0            0            0           0         
  1145.66629 0            0            0           0         
  1147.04108 0            0            0           0         
  1148.41752 0            0            0           0         
  1149.79561 0            0            0           0         
  1151.17535 0            0            0           0         
  1152.55675 0            0            0           0         
  1153.93981 0            0            0           0         
  1155.32453 0            0            0           0         
  1156.71091 0            0            0           0         
  1158.09895 0            0            0           0         
  1159.48866 0            0            0           0         
  1160.88003 0            0            0           0         
  1162.27308 0            0            0           0         
  1163.66779 0            0            0           0         
  1165.06419 0            0            0           0         
  1166.46225 0            0            0           0         
  1167.86200 0            0            0           0         
  1169.26342 0            0            0           0         
  1170.66652 0            0            0           0         
  1172.07131 0            0            0           0         
  1173.47779 0            0            0           0         
  1174.88595 0            0            0           0         
  1176.29580 0            0            0           0         
  1177.70735 0            0            0           0         
  1179.12058 0            0            0           0         
  1180.53552 0            0            0           0         
  1181.95215 0            0            0           0         
  1183.37048 0            0            0           0         
  1184.79052 0            0            0           0         
  1186.21225 0            0            0           0         
  1187.63570 0            0            0           0         
  1189.06085 0            0            0           0         
  1190.48771 0            0            0           0         
  1191.91628 0            0            0           0         
  1193.34657 0            0            0           0         
  1194.77858 0            0            0           0         
  1196.21230 0            0            0           0         
  1197.64774 0            0            0           0         
  1199.08491 0            0            0           0         
  1200.52380 0            0            0           0         
  1201.96442 0            0            0           0         
  1203.40677 0            0            0           0         
  1204.85084 0            0            0           0         
  1206.29665 0            0            0           0         
  1207.74420 0            0            0           0         
  1209.19348 0            0            0           0         
  1210.64450 0            0            0           0         
  1212.09726 0            0            0           0         
  1213.55177 0            0            0           0         
  1215.00802 0            0            0           0         
  1216.46602 0            0            0           0         
  1217.92576 0            0            0           0         
  1219.38726 0            0            0           0         
  1220.85052 0            0            0           0         
  1222.31553 0            0            0           0         
  1223.78229 0            0            0           0         
  1225.25082 0            0            0           0         
  1226.72111 5.56869488   0            0           0         
  1228.19316 0.03309447   0            0           0         
  1229.66699 0            0            0           0         
  1231.14257 0            0            0           0         
  1232.61993 10.11245146  0            0           0         
  1234.09907 0.06316977   0            0           0         
  1235.57997 2.785995     0            0           0         
  1237.06266 2.57809724   0            0           0         
  1238.54712 0.01638635   0            0           0         
  1240.03337 2.20059366   0            0           0         
  1241.52140 2.06952875   0            0           0         
  1243.01121 3.86862494   0            0           0         
  1244.50281 0.0252353    0            0           0         
  1245.99620 1.71404203   0            0           0         
  1247.49139 4.88281914   0            0           0         
  1248.98837 3.11717545   0            0           0         
  1250.48714 2.95747242   0            0           0         
  1251.98771 1.42027263   0            0           0         
  1253.49009 0.00936604   0            0           0         
  1254.99426 1.27942889   0            0           0         
  1256.50024 1.23296591   0            0           0         
  1258.00803 1.18056194   0            0           0         
  1259.51763 2.25385362   0            0           0         
  1261.02904 0.0151509    0            0           0         
  1262.54226 3.09522201   0            0           0         
  1264.05730 1.0106404    0            0           0         
  1265.57416 0.95666949   0            0           0         
  1267.09284 0.9189409    0            0           0         
  1268.61334 0.00620947   0            0           0         
  1270.13566 2.53217701   0            0           0         
  1271.65981 0.83022753   0            0           0         
  1273.18579 3.14041153   0            0           0         
  1274.71360 0.77781158   0            0           0         
  1276.24325 1.46636663   0            0           0         
  1277.77473 1.42294329   0            0           0         
  1279.30805 0.69350759   0            0           0         
  1280.84320 0.66714877   0            0           0         
  1282.38020 3.21625213   0            0           0         
  1283.91905 1.2691037    0            0           0         
  1285.45974 1.82525537   0            0           0         
  1287.00228 0.6013019    0            0           0         
  1288.54667 1.1494138    0            0           0         
  1290.09291 2.23803059   0            0           0         
  1291.64101 2.18816213   0            0           0         
  1293.19097 0.54473629   0            0           0         
  1294.74279 2.06969275   0            0           0         
  1296.29647 2.03105181   0            0           0         
  1297.85201 0.99887135   0            0           0         
  1299.40942 1.93103221   0            0           0         
  1300.96870 1.42418671   0            0           0         
  1302.52985 0.0100025    0            0           0         
  1304.09287 3.59892682   0            0           0         
  1305.65777 0.90627569   0            0           0         
  1307.22455 0.43748704   0            0           0         
  1308.79321 0.42554458   0            0           0         
  1310.36375 2.48748442   0            0           0         
  1311.93617 1.23586461   0            0           0         
  1313.51048 1.60193315   0            0           0         
  1315.08668 1.1840668    0            0           0         
  1316.66478 0.39217161   0            0           0         
  1318.24476 1.51028548   0            0           0         
  1319.82664 0.75142207   0            0           0         
  1321.41042 1.46102201   0            0           0         
  1322.99610 1.44170172   0            0           0         
  1324.58369 0.36225156   0            0           0         
  1326.17317 2.42592729   0            0           0         
  1327.76457 0.69899887   0            0           0         
  1329.35787 2.01734632   0            0           0         
  1330.95309 1.00547377   0            0           0         
  1332.55022 1.30851484   0            0           0         
  1334.14927 0.97110163   0            0           0         
  1335.75024 1.90243806   0            0           0         
  1337.35312 1.25954128   0            0           0         
  1338.95794 0.31620311   0            0           0         
  1340.56467 2.72805736   0            0           0         
  1342.17334 0.9163924    0            0           0         
  1343.78393 0.89109261   0            0           0         
  1345.39646 2.0434783    0            0           0         
  1347.01093 1.16410074   0            0           0         
  1348.62733 1.71039257   0            0           0         
  1350.24567 1.9735335    0            0           0         
  1351.86595 1.39811124   0            0           0         
  1353.48818 1.10383989   0            0           0         
  1355.11235 2.43958932   0            0           0         
  1356.73847 0.01806692   0            0           0         
  1358.36654 1.58373093   0            0           0         
  1359.99657 2.09957306   0            0           0         
  1361.62856 1.04783166   0            0           0         
  1363.26250 1.0286362    0            0           0         
  1364.89840 1.77491774   0            0           0         
  1366.53626 1.51187394   0            0           0         
  1368.17610 0.50551907   0            0           0         
  1369.81789 1.22659653   0            0           0         
  1371.46166 1.21954014   0            0           0         
  1373.10740 1.4468366    0            0           0         
  1374.75512 1.19697391   0            0           0         
  1376.40481 1.6531799    0            0           0         
  1378.05649 1.40803571   0            0           0         
  1379.71014 1.62312103   0            0           0         
  1381.36578 2.06581777   0            0           0         
  1383.02341 1.59782071   0            0           0         
  1384.68302 1.80353361   0            0           0         
  1386.34463 1.78871342   0            0           0         
  1388.00823 1.33276036   0            0           0         
  1389.67383 1.53539633   0            0           0         
  1391.34142 1.09150546   0            0           0         
  1393.01102 1.29274366   0            0           0         
  1394.68262 1.4954078    0            0           0         
  1396.35623 1.06339444   0            0           0         
  1398.03184 1.88565276   0            0           0         
  1399.70947 1.25559868   0            0           0         
  1401.38910 1.65071418   0            0           0         
  1403.07076 1.2333602    0            0           0         
  1404.75443 0.81658759   0            0           0         
  1406.44012 1.00707334   0            0           0         
  1408.12784 1.19914009   0            0           0         
  1409.81758 0.9941795    0            0           0         
  1411.50935 0.78941251   0            0           0         
  1413.20314 1.94536829   0            0           0         
  1414.89897 1.55450098   0            0           0         
  1416.59684 1.34869215   0            0           0         
  1418.29674 1.71605132   0            0           0         
  1419.99869 2.08231104   0            0           0         
  1421.70267 1.1362525    0            0           0         
  1423.40870 1.49125663   0            0           0         
  1425.11678 1.66718656   0            0           0         
  1426.82691 0.74339479   0            0           0         
  1428.53908 2.0000772    0            0           0         
  1430.25332 1.81567138   0            0           0         
  1431.96961 1.62265635   0            0           0         
  1433.68796 1.07741896   0            0           0         
  1435.40837 2.12310925   0            0           0         
  1437.13085 0.89161399   0            0           0         
  1438.85539 1.74486674   0            0           0         
  1440.58200 0.87670302   0            0           0         
  1442.31069 1.20683754   0            0           0         
  1444.04145 1.20138951   0            0           0         
  1445.77429 1.86982342   0            0           0         
  1447.50920 1.52649464   0            0           0         
  1449.24620 1.51315924   0            0           0         
  1450.98528 1.00524492   0            0           0         
  1452.72645 2.3070207    0            0           0         
  1454.46971 1.80842702   0            0           0         
  1456.21506 1.30298995   0            0           0         
  1457.96250 1.44360439   0            0           0         
  1459.71204 2.05533884   0            0           0         
  1461.46368 1.72110712   0            0           0         
  1463.21743 0.92893111   0            0           0         
  1464.97328 0.90724128   0            0           0         
  1466.73123 1.18547345   0            0           0         
  1468.49129 0.44276206   0            0           0         
  1470.25347 1.27791918   0            0           0         
  1472.01776 1.53553127   0            0           0         
  1473.78417 1.36917681   0            0           0         
  1475.55269 0.80707868   0            0           0         
  1477.32334 1.82257414   0            0           0         
  1479.09612 1.53530218   0            0           0         
  1480.87102 0.63090146   0            0           0         
  1482.64805 0.97160301   0            0           0         
  1484.42722 1.6588921    0            0           0         
  1486.20851 1.04907303   0            0           0         
  1487.99195 1.35633545   0            0           0         
  1489.77753 0.66861813   0            0           0         
  1491.56525 1.18273201   0            0           0         
  1493.35511 0.74104327   0            0           0         
  1495.14712 1.53722374   0            0           0         
  1496.94129 1.50845411   0            0           0         
  1498.73760 1.57183804   0            0           0         
  1500.53607 0.96569345   0            0           0         
  1502.33670 1.5926041    0            0           0         
  1504.13949 1.19862797   0            0           0         
  1505.94445 1.08102136   0            0           0         
  1507.75157 1.05778095   0            0           0         
  1509.56085 1.20735206   0            0           0         
  1511.37231 1.18429456   0            0           0         
  1513.18594 0.99614195   0            0           0         
  1515.00175 1.37797461   0            0           0         
  1516.81974 1.11701563   0            0           0         
  1518.63991 1.71259562   0            0           0         
  1520.46227 0.84885094   0            0           0         
  1522.28681 1.56957345   0            0           0         
  1524.11354 1.32586584   0            0           0         
  1525.94246 1.65562345   0            0           0         
  1527.77357 0.85476609   0            0           0         
  1529.60689 1.03799893   0            0           0         
  1531.44240 1.08685343   0            0           0         
  1533.28012 1.19847989   0            0           0         
  1535.12004 0.52816569   0            0           0         
  1536.96217 1.40176029   0            0           0         
  1538.80651 1.25568174   0            0           0         
  1540.65307 1.10508233   0            0           0         
  1542.50183 1.01735623   0            0           0         
  1544.35282 1.10328618   0            0           0         
  1546.20603 1.23529644   0            0           0         
  1548.06146 1.61916596   0            0           0         
  1549.91912 1.34782008   0            0           0         
  1551.77901 0.6461996    0            0           0         
  1553.64113 0.93164463   0            0           0         
  1555.50549 0.70697428   0            0           0         
  1557.37208 0.95149265   0            0           0         
  1559.24091 0.89472953   0            0           0         
  1561.11199 0.87330125   0            0           0         
  1562.98531 0.84929645   0            0           0         
  1564.86087 1.51309521   0            0           0         
  1566.73869 1.14857275   0            0           0         
  1568.61876 1.00716938   0            0           0         
  1570.50109 0.77919171   0            0           0         
  1572.38568 0.92065447   0            0           0         
  1574.27253 0.84482533   0            0           0         
  1576.16164 0.96309294   0            0           0         
  1578.05302 0.82752959   0            0           0         
  1579.94667 0.8811666    0            0           0         
  1581.84259 0.77553946   0            0           0         
  1583.74079 0.81380722   0            0           0         
  1585.64126 0.87837485   0            0           0         
  1587.54402 0.97252342   0            0           0         
  1589.44905 1.13908102   0            0           0         
  1591.35638 0.88131864   0            0           0         
  1593.26599 0.9929726    0            0           0         
  1595.17789 1.00674971   0            0           0         
  1597.09209 0.97702994   0            0           0         
  1599.00859 1.0094995    0            0           0         
  1600.92738 0.88166572   0            0           0         
  1602.84848 1.01071157   0            0           0         
  1604.77189 0.88382062   0            0           0         
  1606.69760 1.00227757   0            0           0         
  1608.62562 1.00372544   0            0           0         
  1610.55596 1.01114934   0            0           0         
  1612.48861 1.02423184   0            0           0         
  1614.42358 0.96509771   0            0           0         
  1616.36087 1.09648533   0            0           0         
  1618.30049 1.0113291    0            0           0         
  1620.24244 0.8805477    0            0           0         
  1622.18671 1.01477921   0            0           0         
  1624.13332 1.01912681   0            0           0         
  1626.08227 0.97648481   0            0           0         
  1628.03355 0.96815162   0            0           0         
  1629.98717 0.97919072   0            0           0         
  1631.94314 0.94055922   0            0           0         
  1633.90146 1.03062856   0            0           0         
  1635.86213 0.98097593   0            0           0         
  1637.82515 1.0249537    0            0           0         
  1639.79052 0.92890956   0            0           0         
  1641.75826 0.95240256   0            0           0         
  1643.72835 1.03936421   0            0           0         
  1645.70081 1.03192574   0            0           0         
  1647.67563 0.97263402   0            0           0         
  1649.65283 1.05661711   0            0           0         
  1651.63240 0.98341675   0            0           0         
  1653.61434 1.04305025   0            0           0         
  1655.59866 1.05150916   0            0           0         
  1657.58537 0.9761399    0            0           0         
  1659.57445 0.96006654   0            0           0         
  1661.56593 0.99617408   0            0           0         
  1663.55979 1.04848701   0            0           0         
  1665.55605 1.08397825   0            0           0         
  1667.55470 1.01224128   0            0           0         
  1669.55575 1.03778764   0            0           0         
  1671.55920 1.07910179   0            0           0         
  1673.56506 0.99601702   0            0           0         
  1675.57332 0.98075101   0            0           0         
  1677.58399 1.02255332   0            0           0         
  1679.59708 0.99944043   0            0           0         
  1681.61258 1.01514682   0            0           0         
  1683.63050 1.01054655   0            0           0         
  1685.65084 1.0230723    0            0           0         
  1687.67360 1.01222188   0            0           0         
  1689.69880 0.99135318   0            0           0         
  1691.72642 0.99340791   0            0           0         
  1693.75647 1.04811552   0            0           0         
  1695.78897 1.05985556   0            0           0         
  1697.82390 1.00324232   0            0           0         
  1699.86127 1.07824727   0            0           0         
  1701.90109 1.02119901   0            0           0         
  1703.94335 1.02369185   0            0           0         
  1705.98807 1.04810697   0            0           0         
  1708.03524 1.04044926   0            0           0         
  1710.08487 1.0214692    0            0           0         
  1712.13695 1.03207708   0            0           0         
  1714.19150 1.03052661   0            0           0         
  1716.24851 1.02770787   0            0           0         
  1718.30800 1.03768084   0            0           0         
  1720.36995 1.02090893   0            0           0         
  1722.43438 1.0135845    0            0           0         
  1724.50128 1.02066174   0            0           0         
  1726.57067 0.98788602   0            0           0         
  1728.64254 1.03347904   0            0           0         
  1730.71689 1.02703373   0            0           0         
  1732.79374 1.08763074   0            0           0         
  1734.87307 1.05356334   0            0           0         
  1736.95491 1.02769017   0            0           0         
  1739.03924 1.0492237    0            0           0         
  1741.12607 1.03571992   0            0           0         
  1743.21540 1.04938241   0            0           0         
  1745.30724 1.02045277   0            0           0         
  1747.40160 1.06451594   0            0           0         
  1749.49846 1.04214526   0            0           0         
  1751.59784 1.05446152   0            0           0         
  1753.69974 1.06056419   0            0           0         
  1755.80417 1.07481402   0            0           0         
  1757.91112 1.08122332   0            0           0         
  1760.02059 1.08378129   0            0           0         
  1762.13260 1.07552228   0            0           0         
  1764.24715 1.04755532   0            0           0         
  1766.36423 1.0541739    0            0           0         
  1768.48385 1.02803361   0            0           0         
  1770.60601 1.05484354   0            0           0         
  1772.73072 1.08622055   0            0           0         
  1774.85798 1.07738647   0            0           0         
  1776.98779 1.04856135   0            0           0         
  1779.12016 1.07414593   0            0           0         
  1781.25509 1.09129622   0            0           0         
  1783.39258 1.06255042   0            0           0         
  1785.53264 1.06724656   0            0           0         
  1787.67526 1.07341547   0            0           0         
  1789.82045 1.07641254   0            0           0         
  1791.96822 1.09789607   0            0           0         
  1794.11856 1.10698381   0            0           0         
  1796.27149 1.07000953   0            0           0         
  1798.42700 1.06311501   0            0           0         
  1800.58510 1.08797194   0            0           0         
  1802.74578 1.06148585   0            0           0         
  1804.90906 1.09688942   0            0           0         
  1807.07493 1.0944162    0            0           0         
  1809.24341 1.08889124   0            0           0         
  1811.41448 1.07326157   0            0           0         
  1813.58816 1.08668793   0            0           0         
  1815.76445 1.09417481   0            0           0         
  1817.94335 1.08965385   0            0           0         
  1820.12487 1.07627156   0            0           0         
  1822.30900 1.06366905   0            0           0         
  1824.49575 1.08382925   0            0           0         
  1826.68513 1.04544533   0            0           0         
  1828.87714 1.08977104   0            0           0         
  1831.07177 1.08498683   0            0           0         
  1833.26904 1.06173564   0            0           0         
  1835.46895 1.07796077   0            0           0         
  1837.67149 1.08362383   0            0           0         
  1839.87668 1.08862095   0            0           0         
  1842.08452 1.08510359   0            0           0         
  1844.29500 1.05794245   0            0           0         
  1846.50814 1.08097908   0            0           0         
  1848.72393 1.08068281   0            0           0         
  1850.94238 1.04941224   0            0           0         
  1853.16350 1.07498827   0            0           0         
  1855.38727 1.08795072   0            0           0         
  1857.61372 1.08510598   0            0           0         
  1859.84284 1.07479664   0            0           0         
  1862.07464 1.08719878   0            0           0         
  1864.30911 1.08151073   0            0           0         
  1866.54626 1.07789052   0            0           0         
  1868.78610 1.0738919    0            0           0         
  1871.02863 1.07512529   0            0           0         
  1873.27384 1.05799759   0            0           0         
  1875.52175 1.08904938   0            0           0         
  1877.77236 1.08886813   0            0           0         
  1880.02567 1.07427959   0            0           0         
  1882.28169 1.06407902   0            0           0         
  1884.54041 1.07555649   0            0           0         
  1886.80184 1.06701037   0            0           0         
  1889.06598 1.09970615   0            0           0         
  1891.33284 1.0569398    0            0           0         
  1893.60243 1.06059918   0            0           0         
  1895.87473 1.05777802   0            0           0         
  1898.14976 1.0733564    0            0           0         
  1900.42752 1.07301589   0            0           0         
  1902.70802 1.06292672   0            0           0         
  1904.99125 1.07833438   0            0           0         
  1907.27722 1.07151259   0            0           0         
  1909.56594 1.08100687   0            0           0         
  1911.85740 1.07084701   0            0           0         
  1914.15161 1.05670909   0            0           0         
  1916.44858 1.07225581   0            0           0         
  1918.74830 1.08062932   0            0           0         
  1921.05078 1.08235843   0            0           0         
  1923.35602 1.07005266   0            0           0         
  1925.66403 1.04901234   0            0           0         
  1927.97481 1.08200541   0            0           0         
  1930.28836 1.07027062   0            0           0         
  1932.60469 1.05538273   0            0           0         
  1934.92380 1.06736117   0            0           0         
  1937.24569 1.05265293   0            0           0         
  1939.57036 1.05291864   0            0           0         
  1941.89783 1.06702406   0            0           0         
  1944.22809 1.06775908   0            0           0         
  1946.56114 1.03136032   0            0           0         
  1948.89700 1.0693534    0            0           0         
  1951.23566 1.05785218   0            0           0         
  1953.57712 1.05551028   0            0           0         
  1955.92140 1.06661922   0            0           0         
  1958.26848 1.06403104   0            0           0         
  1960.61839 1.04600384   0            0           0         
  1962.97111 1.05546227   0            0           0         
  1965.32666 1.05596335   0            0           0         
  1967.68503 1.06600928   0            0           0         
  1970.04624 1.06063169   0            0           0         
  1972.41027 1.05757025   0            0           0         
  1974.77715 1.06520492   0            0           0         
  1977.14686 1.06284757   0            0           0         
  1979.51942 1.06766814   0            0           0         
  1981.89483 1.044615     0            0           0         
  1984.27308 1.05936445   0            0           0         
  1986.65419 1.06596213   0            0           0         
  1989.03816 1.0788532    0            0           0         
  1991.42498 1.05400059   0            0           0         
  1993.81468 1.06707966   0            0           0         
  1996.20723 1.0517397    0            0           0         
  1998.60266 1.05143831   0            0           0         
  2001.00097 1.05327327   0            0           0         
  2003.40215 1.05246071   0            0           0         
  2005.80622 1.06814269   0            0           0         
  2008.21316 1.05873972   0            0           0         
  2010.62300 1.06540232   0            0           0         
  2013.03573 1.05520761   0            0           0         
  2015.45136 1.06304462   0            0           0         
  2017.86988 1.05527839   0            0           0         
  2020.29130 1.06403144   0            0           0         
  2022.71563 1.05524334   0            0           0         
  2025.14287 1.0593165    0            0           0         
  2027.57303 1.05677812   0            0           0         
  2030.00610 1.05659555   0            0           0         
  2032.44208 1.07697588   0            0           0         
  2034.88100 1.05194586   0            0           0         
  2037.32283 1.06687497   0            0           0         
  2039.76760 1.0621678    0            0           0         
  2042.21530 1.06990893   0            0           0         
  2044.66594 1.06314052   0            0           0         
  2047.11952 1.056934     0            0           0         
  2049.57605 1.05060875   0            0           0         
  2052.03552 1.05536312   0            0           0         
  2054.49794 1.05448745   0            0           0         
  2056.96332 1.05422594   0            0           0         
  2059.43166 1.04931449   0            0           0         
  2061.90296 1.05648738   0            0           0         
  2064.37722 1.05037691   0            0           0         
  2066.85446 1.05155658   0            0           0         
  2069.33466 1.04071064   0            0           0         
  2071.81785 1.04508124   0            0           0         
  2074.30401 1.04578125   0            0           0         
  2076.79315 1.04604566   0            0           0         
  2079.28529 1.04334289   0            0           0         
  2081.78041 1.05030704   0            0           0         
  2084.27853 1.05999404   0            0           0         
  2086.77964 1.0388049    0            0           0         
  2089.28376 1.03890742   0            0           0         
  2091.79088 1.03576013   0            0           0         
  2094.30101 1.04732752   0            0           0         
  2096.81415 1.04648559   0            0           0         
  2099.33031 1.04730588   0            0           0         
  2101.84948 1.05238469   0            0           0         
  2104.37168 1.0351119    0            0           0         
  2106.89691 1.06171665   0            0           0         
  2109.42517 1.05606823   0            0           0         
  2111.95646 1.04813425   0            0           0         
  2114.49079 1.04456831   0            0           0         
  2117.02815 1.06014585   0            0           0         
  2119.56857 1.05491434   0            0           0         
  2122.11203 1.04587464   0            0           0         
  2124.65855 1.0620297    0            0           0         
  2127.20812 1.04899784   0            0           0         
  2129.76075 1.03813296   0            0           0         
  2132.31644 1.04726189   0            0           0         
  2134.87520 1.04041064   0            0           0         
  2137.43703 1.0566461    0            0           0         
  2140.00194 1.04617339   0            0           0         
  2142.56992 1.05844097   0            0           0         
  2145.14098 1.05824657   0            0           0         
  2147.71513 1.0530026    0            0           0         
  2150.29237 1.04992005   0            0           0         
  2152.87270 1.05342377   0            0           0         
  2155.45613 1.05118599   0            0           0         
  2158.04265 1.04627682   0            0           0         
  2160.63229 1.051098     0            0           0         
  2163.22502 1.05090917   0            0           0         
  2165.82087 1.04878894   0            0           0         
  2168.41984 1.04273405   0            0           0         
  2171.02192 1.04694247   0            0           0         
  2173.62713 1.05270723   0            0           0         
  2176.23546 1.04075513   0            0           0         
  2178.84692 1.04651444   0            0           0         
  2181.46152 1.05828659   0            0           0         
  2184.07925 1.04539182   0            0           0         
  2186.70013 1.04155193   0            0           0         
  2189.32415 1.04885856   0            0           0         
  2191.95132 1.04535153   0            0           0         
  2194.58164 1.04573196   0            0           0         
  2197.21512 1.05474969   0            0           0         
  2199.85175 1.04335204   0            0           0         
  2202.49156 1.04802825   0            0           0         
  2205.13452 1.03899018   0            0           0         
  2207.78067 1.04585455   0            0           0         
  2210.42998 1.04412191   0            0           0         
  2213.08248 1.04438889   0            0           0         
  2215.73816 1.04385445   0            0           0         
  2218.39702 1.03694224   0            0           0         
  2221.05908 1.04046152   0            0           0         
  2223.72433 1.0551105    0            0           0         
  2226.39278 1.02481813   0            0           0         
  2229.06443 1.04422446   0            0           0         
  2231.73928 1.0420313    0            0           0         
  2234.41735 1.02902004   0            0           0         
  2237.09863 1.02781804   0            0           0         
  2239.78313 1.03293318   0            0           0         
  2242.47085 1.03323594   0            0           0         
  2245.16179 1.03492136   0            0           0         
  2247.85596 1.03018391   0            0           0         
  2250.55337 1.03479138   0            0           0         
  2253.25401 1.0337793    0            0           0         
  2255.95790 1.02659723   0            0           0         
  2258.66503 1.03669986   0            0           0         
  2261.37540 1.03383841   0            0           0         
  2264.08903 1.03061873   0            0           0         
  2266.80592 1.03645477   0            0           0         
  2269.52606 1.03240878   0            0           0         
  2272.24947 1.05052362   0            0           0         
  2274.97615 1.03617989   0            0           0         
  2277.70610 1.04237327   0            0           0         
  2280.43933 1.03114774   0            0           0         
  2283.17584 1.02280675   0            0           0         
  2285.91562 1.03619447   0            0           0         
  2288.65870 1.04902596   0            0           0         
  2291.40507 1.04280969   0            0           0         
  2294.15474 1.03912692   0            0           0         
  2296.90770 1.0525422    0            0           0         
  2299.66397 1.04476631   0            0           0         
  2302.42354 1.03979187   0            0           0         
  2305.18643 1.05363994   0            0           0         
  2307.95263 1.03942086   0            0           0         
  2310.72216 1.05182485   0            0           0         
  2313.49500 1.04666037   0            0           0         
  2316.27117 1.04695595   0            0           0         
  2319.05068 1.04712795   0            0           0         
  2321.83352 1.04374126   0            0           0         
  2324.61969 1.05665411   0            0           0         
  2327.40922 1.05668613   0            0           0         
  2330.20209 1.05389523   0            0           0         
  2332.99831 1.0587269    0            0           0         
  2335.79788 1.06425295   0            0           0         
  2338.60082 1.06402459   0            0           0         
  2341.40712 1.06027536   0            0           0         
  2344.21679 1.05373933   0            0           0         
  2347.02982 1.0762445    0            0           0         
  2349.84624 1.05713857   0            0           0         
  2352.66603 1.05836326   0            0           0         
  2355.48921 1.06768293   0            0           0         
  2358.31577 1.07480468   0            0           0         
  2361.14573 1.05991942   0            0           0         
  2363.97908 1.05833296   0            0           0         
  2366.81584 1.0610972    0            0           0         
  2369.65599 1.05347753   0            0           0         
  2372.49956 1.04838151   0            0           0         
  2375.34654 1.05184648   0            0           0         
  2378.19693 1.05638385   0            0           0         
  2381.05074 1.03774837   0            0           0         
  2383.90798 1.04697485   0            0           0         
  2386.76865 1.04017618   0            0           0         
  2389.63275 1.03927694   0            0           0         
  2392.50029 1.03510624   0            0           0         
  2395.37127 1.03451807   0            0           0         
  2398.24569 1.03401594   0            0           0         
  2401.12356 1.03660045   0            0           0         
  2404.00489 1.03593762   0            0           0         
  2406.88967 1.0360739    0            0           0         
  2409.77792 1.03947582   0            0           0         
  2412.66963 1.04201307   0            0           0         
  2415.56481 1.03182289   0            0           0         
  2418.46346 1.04263042   0            0           0         
  2421.36560 1.03433801   0            0           0         
  2424.27121 1.02663113   0            0           0         
  2427.18032 1.0331768    0            0           0         
  2430.09291 1.02901883   0            0           0         
  2433.00900 1.03503668   0            0           0         
  2435.92859 1.03419992   0            0           0         
  2438.85168 1.04276833   0            0           0         
  2441.77828 1.03235693   0            0           0         
  2444.70839 1.03272766   0            0           0         
  2447.64202 1.03739547   0            0           0         
  2450.57917 1.02558091   0            0           0         
  2453.51984 1.0400965    0            0           0         
  2456.46404 1.03221829   0            0           0         
  2459.41177 1.03369865   0            0           0         
  2462.36304 1.02656963   0            0           0         
  2465.31786 1.02747823   0            0           0         
  2468.27622 1.0214864    0            0           0         
  2471.23812 1.02224841   0            0           0         
  2474.20359 1.02737244   0            0           0         
  2477.17261 1.02810435   0            0           0         
  2480.14519 1.022289     0            0           0         
  2483.12134 1.01847027   0            0           0         
  2486.10107 1.03029502   0            0           0         
  2489.08437 1.01701279   0            0           0         
  2492.07124 1.02025026   0            0           0         
  2495.06171 1.02680323   0            0           0         
  2498.05576 1.02173247   0            0           0         
  2501.05340 1.02484504   0            0           0         
  2504.05464 1.02718041   0            0           0         
  2507.05948 1.02570054   0            0           0         
  2510.06793 1.02432178   0            0           0         
  2513.07999 1.0284743    0            0           0         
  2516.09566 1.02503864   0            0           0         
  2519.11495 1.02665885   0            0           0         
  2522.13787 1.01628177   0            0           0         
  2525.16441 1.03470467   0            0           0         
  2528.19458 1.02357952   0            0           0         
  2531.22839 1.03784362   0            0           0         
  2534.26585 1.04185811   0            0           0         
  2537.30694 1.04076953   0            0           0         
  2540.35169 1.03919044   0            0           0         
  2543.40008 1.03546659   0            0           0         
  2546.45214 1.03064113   0            0           0         
  2549.50786 1.04318194   0            0           0         
  2552.56724 1.04950309   0            0           0         
  2555.63030 1.04494751   0            0           0         
  2558.69703 1.03911403   1.00277202   1           15423.449 
  2561.76745 1.05030566   1.0031198    1           15125.134 
  2564.84154 1.04301221   1.00344502   1           15378.479 
  2567.91933 1.05520287   1.00373435   1           15051.88  
  2571.00081 1.05718377   1.00397743   1           15028.835 
  2574.08599 1.05889741   1.00416814   1           15013.455 
  2577.17487 1.04564867   1.00430513   1           15441.673 
  2580.26745 1.05678579   1.00439174   1           15144.317 
  2583.36375 1.06444426   1.00443553   1           14954.632 
  2586.46376 1.06010396   1.0044472    1           15115.109 
  2589.56749 1.06436806   1.00443934   1           15024.2   
  2592.67495 1.06716289   1.00442482   1           14976.424 
  2595.78614 1.05525961   1.00441542   1           15360.498 
  2598.90106 1.06349516   1.00442068   1           15150.045 
  2602.01971 1.06022832   1.00444732   1           15279.872 
  2605.14211 1.06277301   1.00449903   1           15237.819 
  2608.26826 1.0476067    1.0045765    1           15728.573 
  2611.39816 1.06426908   1.0046775    1           15259.683 
  2614.53181 1.04362462   1.00479729   1           15920.103 
  2617.66922 1.0535508    1.00492925   1           15647.933 
  2620.81040 1.05261289   1.00506558   1           15710.048 
  2623.95535 1.04708425   1.00519776   1           15914.282 
  2627.10407 1.05100995   1.00531683   1           15826.216 
  2630.25657 1.06193285   1.00541379   1           15526.126 
  2633.41286 1.04853823   1.0054803    1           15969.815 
  2636.57293 1.05383832   1.00550971   1           15838.661 
  2639.73679 1.04966434   1.00549813   1           16001.424 
  2642.90445 1.04659672   1.00544548   1           16131.07  
  2646.07591 1.04520295   1.00535619   1           16208.607 
  2649.25118 1.05554232   1.00523911   1           15917.645 
  2652.43026 1.04886246   1.00510661   1           16159.48  
  2655.61315 1.04898658   1.00497288   1           16188.69  
  2658.79986 1.04571429   1.00485219   1           16325.847 
  2661.99039 1.03646022   1.00475747   1           16658.578 
  2665.18476 1.03149565   1.00469942   1           16856.222 
  2668.38295 1.02924146   1.00468634   1           16965.54  
  2671.58499 1.0205619    1.00472424   1           17293.848 
  2674.79087 1.01627324   1.00481681   1           17476.585 
  2678.00059 1.01366735   1.0049652    1           17602.486 
  2681.21417 1.01248258   1.00516772   1           17679.264 
  2684.43160 1.02154396   1.00541984   1           17398.93  
  2687.65289 1.02610805   1.00571452   1           17276.911 
  2690.87805 1.02250407   1.0060428    1           17434.908 
  2694.10708 1.01044082   1.00639431   1           17892.562 
  2697.33998 1.01316173   1.00675781   1           17831.06  
  2700.57677 1.01314447   1.0071214    1           17866.704 
  2703.81743 1.01424944   1.0074728    1           17862.445 
  2707.06199 1.01882484   1.00779975   1           17735.594 
  2710.31044 1.02481739   1.00809035   1           17560.647 
  2713.56278 1.02188388   1.00833334   1           17697.123 
  2716.81903 1.018616     1.00851851   1           17846.538 
  2720.07919 1.02493794   1.00863745   1           17658.691 
  2723.34326 1.01345423   1.00868457   1           18099.94  
  2726.61125 1.02798648   1.00865824   1           17620.324 
  2729.88316 1.03283437   1.00856179   1           17486.234 
  2733.15899 1.02972981   1.00840403   1           17627.116 
  2736.43876 1.03157733   1.00819898   1           17596.539 
  2739.72246 1.0258262    1.00796441   1           17831.103 
  2743.01010 1.02662108   1.00771909   1           17836.891 
  2746.30169 1.03200125   1.00747953   1           17682.053 
  2749.59722 1.03362488   1.00725745   1           17658.885 
  2752.89671 1.02950702   1.00705851   1           17836.181 
  2756.20016 1.03708725   1.00688281   1           17605.085 
  2759.50758 1.03721533   1.00672666   1           17633.613 
  2762.81896 1.03452653   1.00658514   1           17760.155 
  2766.13432 1.01888723   1.00645426   1           18351.198 
  2769.45366 1.02474276   1.00633222   1           18173.493 
  2772.77697 1.02880127   1.00621967   1           18061.908 
  2776.10428 1.02622506   1.00611906   1           18187.566 
  2779.43558 1.03414807   1.00603364   1           17938.839 
  2782.77088 1.03151891   1.00596606   1           18065.136 
  2786.11018 1.03033277   1.00591729   1           18140.696 
  2789.45348 1.02323725   1.00588594   1           18430.348 
  2792.80080 1.02949751   1.00586853   1           18237.262 
  2796.15214 1.02891746   1.00586066   1           18291.5   
  2799.50749 1.02510041   1.00585859   1           18463.454 
  2802.86688 1.02361981   1.00586079   1           18551.277 
  2806.23029 1.03061233   1.0058688    1           18330.238 
  2809.59774 1.02814663   1.0058872    1           18452.976 
  2812.96923 1.02787038   1.00592287   1           18496.468 
  2816.34477 1.03271433   1.00598364   1           18353.854 
  2819.72436 1.02945186   1.00607679   1           18505.528 
  2823.10800 1.02713014   1.00620782   1           18623.973 
  2826.49570 1.03031878   1.00637955   1           18540.509 
  2829.88747 1.03246206   1.00659189   1           18495.567 
  2833.28331 1.01934729   1.00684198   1           19014.937 
  2836.68322 1.01823299   1.00712475   1           19091.11  
  2840.08722 1.02379232   1.0074336    1           18915.911 
  2843.49530 1.01202119   1.00776055   1           19397.193 
  2846.90746 1.02757809   1.00809577   1           18842.08  
  2850.32373 1.01745114   1.0084263    1           19257.629 
  2853.74409 1.02438449   1.00873534   1           19028.886 
  2857.16855 1.01426504   1.00900272   1           19448.803 
  2860.59713 1.02102995   1.00920708   1           19223.706 
  2864.02982 1.02294244   1.00932928   1           19185.065 
  2867.46663 1.02046611   1.00935599   1           19313.487 
  2870.90756 1.02154368   1.00928219   1           19306.45  
  2874.35262 1.02102255   1.00911231   1           19360.564 
  2877.80182 1.02133542   1.00885993   1           19382.774 
  2881.25516 1.0074534    1.00854649   1           19959.858 
  2884.71264 1.02566353   1.00819878   1           19285.512 
  2888.17426 1.026585     1.00784594   1           19284.396 
  2891.64005 1.01763727   1.00751658   1           19663.455 
  2895.10999 1.012711     1.00723655   1           19891.7   
  2898.58409 1.01620613   1.00702744   1           19788.852 
  2902.06237 1.01783872   1.00690552   1           19759.563 
  2905.54482 1.01724943   1.00688105   1           19817.445 
  2909.03144 1.01795373   1.00695781   1           19824.554 
  2912.52225 1.01540892   1.00713303   1           19959.892 
  2916.01725 1.0123273    1.00739753   1           20117.725 
  2919.51645 1.01120706   1.0077358    1           20197.974 
  2923.01984 1.01600408   1.0081261    1           20041.447 
  2926.52744 1.01747488   1.00854093   1           20018.084 
  2930.03924 1.00879467   1.00894837   1           20402.129 
  2933.55526 1.02594733   1.00931433   1           19754.264 
  2937.07550 1.02576626   1.0096057    1           19795.938 
  2940.59996 1.02235955   1.00979422   1           19964.593 
  2944.12866 1.02640575   1.00986041   1           19840.23  
  2947.66158 1.0362778    1.00979674   1           19492.207 
  2951.19875 1.02640657   1.00960923   1           19909.679 
  2954.74016 1.03223504   1.00931747   1           19716.609 
  2958.28582 1.0347024    1.00895304   1           19655.424 
  2961.83574 1.03788578   1.00855592   1           19567.005 
  2965.38991 1.02908474   1.00816921   1           19943.596 
  2968.94835 1.03051102   1.00783336   1           19922.353 
  2972.51106 1.03441081   1.00758119   1           19804.526 
  2976.07805 1.0255237    1.00743488   1           20189.7   
  2979.64932 1.02234668   1.00740503   1           20352.385 
  2983.22487 1.02117334   1.00749167   1           20435.318 
  2986.80471 1.01297735   1.00768708   1           20806.533 
  2990.38885 1.02079654   1.00797965   1           20522.028 
  2993.97729 1.00741944   1.00835817   1           21111.49  
  2997.57003 1.01409016   1.00881501   1           20869.459 
  3001.16709 1.01647167   1.00934711   1           20807.256 
  3004.76846 1.01999866   1.00995449   1           20698.319 
  3008.37415 1.02279416   1.01063683   1           20620.01  
  3011.98417 1.01771504   1.01138968   1           20864.81  
  3015.59853 1.01881728   1.01220134   1           20855.575 
  3019.21722 1.02229014   1.01305125   1           20748.76  
  3022.84025 1.03320279   1.01391013   1           20342.162 
  3026.46763 1.03834349   1.01474156   1           20172.777 
  3030.09936 1.0380712    1.01550518   1           20218.752 
  3033.73546 1.04057514   1.01616134   1           20154.74  
  3037.37591 1.03455741   1.01667665   1           20429.871 
  3041.02073 1.04771702   1.01702947   1           19944.301 
  3044.66993 1.03332288   1.01721484   1           20551.001 
  3048.32350 1.03212419   1.01724857   1           20635.45  
  3051.98146 1.04428879   1.0171685    1           20183.626 
  3055.64381 1.04050511   1.01703034   1           20369.227 
  3059.31056 1.0398055    1.01689781   1           20432.74  
  3062.98170 1.04130803   1.01683015   1           20408.132 
  3066.65725 1.03142277   1.01687121   1           20844.656 
  3070.33721 1.03802585   1.01704216   1           20611.6   
  3074.02159 1.02662416   1.01733861   1           21116.238 
  3077.71039 1.03449044   1.01773164   1           20827.68  
  3081.40361 1.02813559   1.01817249   1           21126.779 
  3085.10127 1.02826969   1.01860061   1           21158.016 
  3088.80336 1.01976981   1.01895399   1           21554.105 
  3092.50989 1.02136976   1.01918055   1           21523.57  
  3096.22088 1.01679641   1.01924772   1           21757.647 
  3099.93631 1.01156214   1.01914746   1           22023.685 
  3103.65621 1.01520552   1.01889562   1           21903.23  
  3107.38057 1.02270179   1.01852609   1           21618.112 
  3111.10939 1.01434683   1.01808177   1           22017.658 
  3114.84270 1.01401017   1.01760524   1           22070.932 
  3118.58048 1.01488769   1.01713164   1           22070.967 
  3122.32275 1.01211763   1.01668518   1           22231.446 
  3126.06951 1.01218713   1.01627872   1           22266.98  
  3129.82076 1.01622472   1.01591535   1           22127.334 
  3133.57652 1.01465723   1.01559014   1           22234.591 
  3137.33678 1.01500414   1.0152918    1           22257.466 
  3141.10155 1.0167752    1.01500441   1           22217.331 
  3144.87085 1.01556191   1.01470994   1           22308.852 
  3148.64466 1.03180151   1.01439173   1           21640.575 
  3152.42301 1.03610719   1.01403794   1           21494.278 
  3156.20588 1.03500018   1.01364377   1           21577.28  
  3159.99330 1.03449481   1.01321197   1           21634.817 
  3163.78527 1.04289093   1.01275189   1           21316.594 
  3167.58178 1.04870868   1.01227809   1           21110.24  
  3171.38285 1.05255204   1.01180879   1           20986.931 
  3175.18848 1.05649233   1.0113638    1           20860.493 
  3178.99867 1.05589002   1.01096203   1           20918.817 
  3182.81344 1.05928698   1.0106192    1           20814.552 
  3186.63279 1.07058643   1.01034694   1           20396.345 
  3190.45672 1.0647516    1.01015319   1           20660.674 
  3194.28524 1.06579019   1.0100437    1           20651.623 
  3198.11835 1.07974935   1.01002316   1           20134.011 
  3201.95606 1.06533618   1.01009562   1           20734.182 
  3205.79838 1.06415739   1.0102638    1           20813.541 
  3209.64531 1.07061598   1.01052798   1           20586.33  
  3213.49685 1.06958637   1.01088482   1           20658.495 
  3217.35302 1.0659158    1.01132662   1           20836.873 
  3221.21381 1.06163332   1.0118411    1           21041.727 
  3225.07924 1.05767992   1.01241116   1           21235.053 
  3228.94931 1.07002412   1.0130146    1           20763.009 
  3232.82401 1.060882     1.01362422   1           21164.33  
  3236.70337 1.05943995   1.01420904   1           21253.822 
  3240.58739 1.05016726   1.0147373    1           21671.431 
  3244.47606 1.04858945   1.01518138   1           21768.434 
  3248.36940 1.04555232   1.01552419   1           21928.025 
  3252.26742 1.04787579   1.0157648    1           21858.152 
  3256.17011 1.0442347    1.01592094   1           22043.696 
  3260.07748 1.04909687   1.01602722   1           21863.863 
  3263.98954 1.03731519   1.01612993   1           22403.147 
  3267.90630 1.04234635   1.01627919   1           22211.447 
  3271.82776 1.05005686   1.01652011   1           21906.541 
  3275.75392 1.04499089   1.01688445   1           22151.8   
  3279.68480 1.04566594   1.01738509   1           22149.413 
  3283.62039 1.04328954   1.01801403   1           22279.188 
  3287.56070 1.04000544   1.0187431    1           22449.274 
  3291.50574 1.03363783   1.0195266    1           22757.931 
  3295.45552 1.03781405   1.02030593   1           22597.27  
  3299.41004 1.03518777   1.02101656   1           22739.177 
  3303.36930 1.04009373   1.02159694   1           22545.423 
  3307.33331 1.03910114   1.02199799   1           22613.139 
  3311.30208 1.03555525   1.02219159   1           22794.561 
  3315.27561 1.0369625    1.02217634   1           22754.395 
  3319.25391 1.03864006   1.02197801   1           22701.711 
  3323.23698 1.04050367   1.02164384   1           22640.357 
  3327.22484 1.03909932   1.02123261   1           22723.78  
  3331.21748 1.03703825   1.02080439   1           22836.375 
  3335.21491 1.03626244   1.02041336   1           22891.097 
  3339.21713 1.02972432   1.02010414   1           23207.084 
  3343.22416 1.03261275   1.01991026   1           23094.202 
  3347.23600 1.03515208   1.01985273   1           22997.188 
  3351.25265 1.02388278   1.01993897   1           23531.659 
  3355.27413 1.02908474   1.02016273   1           23308.184 
  3359.30042 1.0294044    1.02050514   1           23309.809 
  3363.33155 1.02641395   1.02093591   1           23463.489 
  3367.36752 1.03494965   1.02141465   1           23086.984 
  3371.40833 1.03119422   1.02189335   1           23272.507 
  3375.45399 1.03490725   1.02232129   1           23116.549 
  3379.50450 1.04354214   1.02265136   1           22740.799 
  3383.55988 1.04848579   1.02284582   1           22533.831 
  3387.62012 1.04839665   1.02287859   1           22548.926 
  3391.68523 1.06372165   1.02273384   1           21896.591 
  3395.75522 1.0498531    1.0224029    1           22505.204 
  3399.83009 1.05598735   1.02188204   1           22246.81  
  3403.90986 1.05780146   1.02117179   1           22176.839 
  3407.99452 1.05599293   1.02027715   1           22262.782 
  3412.08408 1.05648606   1.01920886   1           22248.578 
  3416.17855 1.0461217    1.01798614   1           22709.582 
  3420.27793 1.0461041    1.01664      1           22716.379 
  3424.38223 1.05475472   1.01521575   1           22341.421 
  3428.49146 1.04414072   1.01377288   1           22813.972 
  3432.60562 1.05273633   1.01238198   1           22438.216 
  3436.72471 1.0394921    1.01111935   1           23030.499 
  3440.84875 1.04713478   1.01006074   1           22691.314 
  3444.97774 1.03613311   1.00927578   1           23188.245 
  3449.11168 1.03675414   1.00882376   1           23161.749 
  3453.25058 1.04555666   1.00875098   1           22766.701 
  3457.39445 1.03997094   1.00908956   1           23017.769 
  3461.54329 1.04032584   1.00985724   1           23001.814 
  3465.69711 1.05677607   1.01105798   1           22274.046 
  3469.85592 1.05570192   1.01268262   1           22319.67  
  3474.01971 1.06990217   1.01470922   1           21711.857 
  3478.18850 1.08754615   1.01710266   1           20985.052 
  3482.36230 1.09152561   1.01981311   1           20823.476 
  3486.54110 1.09848738   1.0227737    1           20545.782 
  3490.72492 1.11462309   1.0258984    1           19922.719 
  3494.91375 1.12461419   1.02908129   1           19547.236 
  3499.10762 1.13230572   1.03219771   1           19263.058 
  3503.30651 1.1534787    1.03510685   1           18512.75  
  3507.51045 1.1668826    1.03765665   1           18054.909 
  3511.71943 1.1826793    1.03969305   1           17533.754 
  3515.93346 1.18164937   1.04107479   1           17562.355 
  3520.15255 1.18197042   1.04169278   1           17547.233 
  3524.37670 1.18129919   1.04149116   1           17563.785 
  3528.60592 1.18475594   1.04048539   1           17447.659 
  3532.84021 1.17322601   1.03877143   1           17815.185 
  3537.07959 1.17497364   1.03652065   1           17752.191 
  3541.32405 1.16860266   1.03395992   1           17955.588 
  3545.57361 1.14750536   1.03134271   1           18665.029 
  3549.82826 1.14810006   1.02891951   1           18637.639 
  3554.08802 1.12394322   1.02691373   1           19492.923 
  3558.35289 1.11110409   1.02550545   1           19963.935 
  3562.62288 1.09623779   1.02482251   1           20528.437 
  3566.89800 1.08521845   1.02493696   1           20957.606 
  3571.17824 1.08466392   1.02586449   1           20971.458 
  3575.46362 1.06906377   1.02756532   1           21602.427 
  3579.75415 1.05446112   1.02994588   1           22214.121 
  3584.04982 1.04307745   1.03286202   1           22703.957 
  3588.35065 1.0447551    1.03612483   1           22619.898 
  3592.65663 1.03736243   1.0395108    1           22940.256 
  3596.96779 1.03536604   1.04277711   1           23020.471 
  3601.28412 1.03202999   1.04568186   1           23161.989 
  3605.60562 1.01994416   1.04800708   1           23711.122 
  3609.93232 1.01755914   1.04958024   1           23813.033 
  3614.26420 1.02368723   1.05029062   1           23515.477 
  3618.60129 1.01145684   1.05010042   1           24082.223 
  3622.94357 1.02132712   1.04905091   1           23604.776 
  3627.29107 1.01791772   1.04725858   1           23754.526 
  3631.64379 1.00826207   1.04489712   1           24204.988 
  3636.00173 1.0184561    1.0421685    1           23711.141 
  3640.36490 1.01001323   1.03927326   1           24105.673 
  3644.73330 1.00993885   1.03638849   1           24105.662 
  3649.10695 1.01440626   1.03365647   1           23892.478 
  3653.48584 1.01137656   1.03118152   1           24040.757 
  3657.86999 1.00982172   1.02903074   1           24123.177 
  3662.25940 1.00962225   1.02723652   1           24144.313 
  3666.65408 1.01217704   1.02580163   1           24036.43  
  3671.05403 1.00712923   1.02470822   1           24296.342 
  3675.45926 1.0104621    1.02392954   1           24154.32  
  3679.86977 1.00395893   1.02344144   1           24489.664 
  3684.28558 1.01614527   1.02323095   1           23923.158 
  3688.70669 1.01690161   1.02330109   1           23908.063 
  3693.13311 1.03020692   1.0236725    1           23307.699 
  3697.56483 1.02735576   1.02438085   1           23459.686 
  3702.00188 1.0261073    1.02546858   1           23538.202 
  3706.44424 1.02624085   1.02697125   1           23552.528 
  3710.89194 1.03115916   1.0289009    1           23345.402 
  3715.34498 1.03463559   1.03123008   1           23206.174 
  3719.80336 1.03670514   1.0338806    1           23131.702 
  3724.26709 1.03713619   1.03672063   1           23131.679 
  3728.73617 1.03998346   1.03957158   1           23022.037 
  3733.21062 1.0513247    1.04222363   1           22535.624 
  3737.69044 1.04554416   1.04445725   1           22810.174 
  3742.17563 1.05373916   1.04606939   1           22466.325 
  3746.66621 1.06786782   1.04690354   1           21875.869 
  3751.16217 1.05699903   1.0468802    1           22359.609 
  3755.66353 1.06209419   1.04601904   1           22156.558 
  3760.17030 1.06170341   1.04444133   1           22190.313 
  3764.68247 1.06047772   1.04234916   1           22259.91  
  3769.20005 1.05693873   1.03998825   1           22430.134 
  3773.72305 1.05428682   1.03760683   1           22562.622 
  3778.25149 1.05697649   1.03542076   1           22460.869 
  3782.78535 1.05369819   1.03359037   1           22620.55  
  3787.32466 1.05802476   1.03221021   1           22446.345 
  3791.86942 1.05423285   1.03131098   1           22627.878 
  3796.41962 1.06646952   1.03087092   1           22111.167 
  3800.97529 1.06205541   1.03083256   1           22315.641 
  3805.53643 1.05607241   1.03111882   1           22590.961 
  3810.10304 1.0686661    1.03164402   1           22059.429 
  3814.67512 1.06557399   1.03231885   1           22205.365 
  3819.25270 1.07396379   1.03305142   1           21861.149 
  3823.83577 1.07598161   1.03374685   1           21788.925 
  3828.42433 1.07266237   1.03430818   1           21941.325 
  3833.01841 1.06405296   1.03464135   1           22322.158 
  3837.61799 1.07664322   1.034666     1           21797.363 
  3842.22310 1.07166166   1.03433019   1           22019.423 
  3846.83373 1.0702885    1.03362453   1           22089.24  
  3851.44990 1.06857855   1.03259073   1           22173.457 
  3856.07160 1.06008767   1.03132077   1           22552.333 
  3860.69885 1.06147016   1.02994524   1           22502.506 
  3865.33165 1.05190119   1.02861294   1           22935.849 
  3869.97002 1.04977053   1.02746645   1           23041.654 
  3874.61394 1.0515799    1.0266195    1           22970.386 
  3879.26344 1.04162795   1.02613982   1           23431.502 
  3883.91853 1.04696893   1.02603921   1           23197.265 
  3888.57919 1.04025875   1.02627183   1           23513.292 
  3893.24545 1.03899666   1.02674035   1           23580.564 
  3897.91731 1.04155962   1.02730977   1           23470.996 
  3902.59477 1.04807091   1.0278269    1           23182.116 
  3907.27785 1.04670803   1.02814329   1           23251.95  
  3911.96655 1.04003029   1.02813842   1           23565.822 
  3916.66087 1.03535868   1.02773953   1           23790.62  
  3921.36083 1.0477117    1.02693379   1           23228.746 
  3926.06642 1.04247214   1.02576943   1           23475.091 
  3930.77767 1.03882008   1.02434581   1           23650.59  
  3935.49456 1.03781024   1.02279737   1           23704.078 
  3940.21712 1.03247457   1.02127666   1           23960.423 
  3944.94535 1.02169348   1.01993962   1           24482.045 
  3949.67924 1.01639724   1.01893435   1           24746.445 
  3954.41882 1.01878182   1.01839308   1           24635.521 
  3959.16409 1.02088089   1.01842639   1           24538.87  
  3963.91505 1.02234704   1.01911801   1           24473.104 
  3968.67171 1.0150941    1.020519     1           24832.66  
  3973.43408 1.02404227   1.02264136   1           24401.202 
  3978.20216 1.024134     1.02545231   1           24401.479 
  3982.97597 1.02846691   1.02887093   1           24198.065 
  3987.75550 1.03160065   1.03276856   1           24053.327 
  3992.54077 1.04756567   1.03697415   1           23315.627 
  3997.33178 1.06422008   1.04128493   1           22575.715 
  4002.12854 1.0759824    1.04548161   1           22071.726 
  4006.93106 1.08669609   1.04934627   1           21625.06  
  4011.73934 1.10356648   1.05268186   1           20942.525 
  4016.55339 1.1165712    1.05533093   1           20435.303 
  4021.37322 1.12754174   1.05718856   1           20019.682 
  4026.19883 1.12604029   1.0582057    1           20078.875 
  4031.03023 1.1432967    1.05838377   1           19442.37  
  4035.86743 1.13611993   1.05776681   1           19707.326 
  4040.71043 1.13620825   1.05643401   1           19706.336 
  4045.55925 1.14054012   1.05449224   1           19549.472 
  4050.41388 1.12837086   1.05206797   1           20002.608 
  4055.27434 1.13611558   1.04930051   1           19716.15  
  4060.14063 1.11878932   1.04633829   1           20371.145 
  4065.01276 1.11690645   1.0433357    1           20445.765 
  4069.89074 1.10547462   1.0404464    1           20895.543 
  4074.77457 1.10078966   1.03781202   1           21084.614 
  4079.66426 1.09363856   1.0355489    1           21376.23  
  4084.55982 1.07653612   1.0337361    1           22091.412 
  4089.46126 1.08021497   1.03240729   1           21937.529 
  4094.36857 1.05334833   1.03154809   1           23110.823 
  4099.28178 1.04436166   1.03109995   1           23522.12  
  4104.20088 1.04245432   1.03097051   1           23612.267 
  4109.12588 1.03965073   1.03104859   1           23744.553 
  4114.05679 1.03307199   1.03121938   1           24055.747 
  4118.99362 1.02414766   1.03137652   1           24485.488 
  4123.93638 1.01697323   1.03143131   1           24838.913 
  4128.88506 1.0208527    1.03132129   1           24652.467 
  4133.83969 1.02506349   1.03102013   1           24452.778 
  4138.80026 1.01522289   1.03054836   1           24940.198 
  4143.76678 1.00998352   1.02998084   1           25209.021 
  4148.73926 1.01111079   1.02944423   1           25161.771 
  4153.71771 1.01123409   1.02910177   1           25166.445 
  4158.70213 1.01127903   1.02912851   1           25176.604 
  4163.69253 1.01294667   1.02968381   1           25107.084 
  4168.68893 1.01519493   1.03088589   1           25010.291 
  4173.69131 1.0159323    1.03279151   1           24989.95  
  4178.69971 1.00893838   1.03538303   1           25357.375 
  4183.71411 1.00876176   1.03856459   1           25384.674 
  4188.73452 1.02002967   1.04216831   1           24841.523 
  4193.76097 1.02097862   1.04596914   1           24814.127 
  4198.79344 1.0272831    1.04970649   1           24526.29  
  4203.83195 1.04162313   1.05310974   1           23863.573 
  4208.87651 1.02736236   1.05592677   1           24562.526 
  4213.92713 1.04115449   1.05795335   1           23925.068 
  4218.98380 1.05630724   1.05905852   1           23246.956 
  4224.04654 1.06492782   1.05919668   1           22880.447 
  4229.11536 1.06321358   1.05840167   1           22976.182 
  4234.19026 1.07126614   1.0567685    1           22640.282 
  4239.27125 1.06598062   1.05443405   1           22892.697 
  4244.35833 1.05526455   1.05156297   1           23394.455 
  4249.45152 1.06185316   1.04833702   1           23117.331 
  4254.55083 1.049602     1.04494463   1           23696.862 
  4259.65625 1.05104063   1.04157145   1           23653.088 
  4264.76779 1.03891637   1.03839399   1           24245.654 
  4269.88548 1.04007297   1.03557645   1           24217.186 
  4275.00930 1.02355826   1.03326883   1           25046.876 
  4280.13927 1.02631469   1.03160304   1           24941.182 
  4285.27540 1.01727295   1.03068566   1           25423.343 
  4290.41769 1.01358302   1.03058761   1           25642.848 
  4295.56615 1.00575989   1.03133341   1           26078.701 
  4300.72079 1.01092062   1.03289236   1           25844.896 
  4305.88162 1.0155239    1.03517414   1           25642.089 
  4311.04863 1.01737855   1.03803061   1           25580.172 
  4316.22185 1.01166062   1.04126389   1           25904.708 
  4321.40128 1.01295547   1.04463991   1           25870.104 
  4326.58692 1.02646168   1.04790669   1           25217.889 
  4331.77878 1.04048516   1.05081716   1           24561.153 
  4336.97688 1.03631855   1.05315579   1           24792.29  
  4342.18121 1.05646539   1.05476827   1           23862.54  
  4347.39179 1.055265     1.05559043   1           23945.82  
  4352.60862 1.064327     1.05566599   1           23554.515 
  4357.83171 1.07239416   1.05514141   1           23215.393 
  4363.06106 1.08272781   1.0542362    1           22782.545 
  4368.29670 1.0819975    1.05319996   1           22838.614 
  4373.53861 1.08968713   1.05227042   1           22527.402 
  4378.78682 1.1049174    1.05164076   1           21904.292 
  4384.04132 1.1090069    1.05143841   1           21756.098 
  4389.30213 1.11397052   1.05171388   1           21572.91  
  4394.56925 1.12326196   1.05244027   1           21217.249 
  4399.84269 1.14786705   1.05352403   1           20279.652 
  4405.12247 1.1599708    1.05482731   1           19846.041 
  4410.40857 1.18223879   1.05619608   1           19064.314 
  4415.70102 1.18728358   1.05748546   1           18904.261 
  4420.99982 1.20914704   1.05857659   1           18181.257 
  4426.30498 1.22524208   1.05938626   1           17674.322 
  4431.61650 1.22829451   1.0598749    1           17590.234 
  4436.93440 1.24079891   1.06005581   1           17212.856 
  4442.25868 1.24799634   1.06000459   1           17004.674 
  4447.58935 1.24571642   1.05986081   1           17084.291 
  4452.92642 1.24174029   1.05981202   1           17215.765 
  4458.26989 1.22965609   1.06005764   1           17601.448 
  4463.61977 1.21176414   1.06076318   1           18187.033 
  4468.97607 1.20803534   1.06201927   1           18319.073 
  4474.33880 1.18323943   1.06381721   1           19173.998 
  4479.70797 1.17342293   1.06604556   1           19530.953 
  4485.08358 1.15901039   1.06850681   1           20065.501 
  4490.46564 1.15402991   1.07095207   1           20259.001 
  4495.85415 1.15609266   1.07312822   1           20188.214 
  4501.24914 1.14750797   1.07483274   1           20519.031 
  4506.65059 1.12887817   1.07596299   1           21252.407 
  4512.05853 1.12510605   1.07654127   1           21408.716 
  4517.47296 1.11969059   1.07670115   1           21632.739 
  4522.89389 1.11500335   1.07663949   1           21828.91  
  4528.32132 1.1085428    1.07655308   1           22100.821 
  4533.75526 1.10992813   1.07657948   1           22045.251 
  4539.19572 1.09427869   1.07675608   1           22713.535 
  4544.64272 1.08937045   1.07700384   1           22928.905 
  4550.09625 1.06866599   1.0771389    1           23861.43  
  4555.55632 1.05853717   1.07690838   1           24334.442 
  4561.02294 1.0636861    1.07604712   1           24091.511 
  4566.49613 1.06001874   1.07434658   1           24261.955 
  4571.97588 1.04355377   1.07171843   1           25051.223 
  4577.46221 1.04353362   1.06822847   1           25049.135 
  4582.95512 1.04044776   1.06408793   1           25197.268 
  4588.45463 1.02547498   1.05961027   1           25946.243 
  4593.96073 1.02947009   1.05515272   1           25737.228 
  4599.47344 1.03074371   1.05105944   1           25666.792 
  4604.99277 1.03161821   1.04761505   1           25616.053 
  4610.51871 1.02834515   1.04501456   1           25774.588 
  4616.05129 1.03560786   1.04335077   1           25400.824 
  4621.59051 1.02941518   1.0426181    1           25703.875 
  4627.13638 1.03352399   1.04272883   1           25487.655 
  4632.68890 1.03807689   1.04353699   1           25251.043 
  4638.24808 1.0366599    1.04486685   1           25311.246 
  4643.81394 1.03779323   1.0465435    1           25244.261 
  4649.38647 1.04286257   1.04842411   1           24983.405 
  4654.96569 1.04306027   1.05042763   1           24962.059 
  4660.55161 1.04807323   1.05255809   1           24706.419 
  4666.14423 1.04536216   1.05491222   1           24825.066 
  4671.74356 1.04646151   1.05766564   1           24758.648 
  4677.34961 1.045939     1.06104101   1           24770.362 
  4682.96238 1.04524519   1.06526802   1           24789.925 
  4688.58189 1.04611034   1.07054375   1           24733.514 
  4694.20815 1.04839972   1.07699834   1           24608.232 
  4699.84115 1.06031195   1.08466794   1           24028.948 
  4705.48092 1.06374836   1.09347637   1           23854.036 
  4711.12745 1.07243974   1.10322531   1           23440.945 
  4716.78076 1.0850138    1.11359254   1           22865.126 
  4722.44086 1.0922124    1.1241385    1           22536.546 
  4728.10774 1.10750309   1.13432376   1           21874.158 
  4733.78143 1.10631304   1.14353765   1           21907.996 
  4739.46192 1.11654464   1.15113891   1           21471.753 
  4745.14923 1.12159727   1.15651112   1           21252.174 
  4750.84336 1.13695734   1.15913526   1           20632.123 
  4756.54433 1.13889775   1.15867132   1           20541.636 
  4762.25214 1.13616776   1.1550229    1           20630.832 
  4767.96680 1.14279845   1.14836424   1           20360.623 
  4773.68832 1.13194792   1.13912828   1           20761.755 
  4779.41670 1.12292288   1.12796461   1           21100.06  
  4785.15195 1.11252928   1.11567456   1           21500.879 
  4790.89409 1.09564937   1.10312826   1           22183.846 
  4796.64312 1.08707802   1.09117647   1           22531.834 
  4802.39905 1.07765716   1.08057091   1           22924.119 
  4808.16188 1.06284591   1.07190288   1           23569.816 
  4813.93163 1.05145512   1.06556337   1           24077.265 
  4819.70830 1.04477949   1.06172379   1           24372.36  
  4825.49191 1.03022217   1.06033488   1           25057.467 
  4831.28246 1.0225854    1.06114106   1           25416.054 
  4837.07995 1.02275529   1.06370873   1           25385.312 
  4842.88440 1.01815805   1.06746681   1           25594.992 
  4848.69582 1.01555526   1.07175768   1           25704.825 
  4854.51421 1.01799601   1.07589607   1           25558.046 
  4860.33958 1.02108038   1.07923269   1           25379.822 
  4866.17194 1.02723064   1.08122038   1           25050.866 
  4872.01130 1.03712698   1.08147781   1           24545.621 
  4877.85767 1.04600076   1.07984095   1           24100.95  
  4883.71105 1.04084801   1.07638575   1           24323.654 
  4889.57146 1.04918055   1.07141042   1           23909.002 
  4895.43890 1.03860866   1.06538189   1           24387.389 
  4901.31338 1.04441936   1.05886394   1           24090.542 
  4907.19491 1.03406749   1.05244693   1           24565.295 
  4913.08350 1.03668628   1.04669001   1           24422.577 
  4918.97916 1.01998104   1.04208024   1           25228.249 
  4924.88189 1.0145526    1.03900705   1           25494.761 
  4930.79170 1.02282442   1.03774879   1           25080.609 
  4936.70860 1.01328369   1.0384668    1           25567.271 
  4942.63261 1.00308702   1.04120278   1           26106.781 
  4948.56372 1.00541571   1.04587721   1           26006.258 
  4954.50195 1.00137691   1.05228923   1           26242.206 
  4960.44731 1.00956843   1.06012042   1           25845.01  
  4966.39980 1.00075757   1.06894623   1           26334.34  
  4972.35943 1.01077031   1.07825776   1           25845.134 
  4978.32622 1.02107562   1.08749648   1           25353.488 
  4984.30016 1.02846965   1.09610134   1           25017.055 
  4990.28128 1.02965271   1.1035674    1           24990.135 
  4996.26957 1.042394     1.10951269   1           24402.664 
  5002.26505 1.05644692   1.11374596   1           23771.732 
  5008.26772 1.0504763    1.11631532   1           24079.47  
  5014.27759 1.06217337   1.11751136   1           23566.243 
  5020.29468 1.06511191   1.1178117    1           23460.483 
  5026.31899 1.06833754   1.11778031   1           23342.03  
  5032.35052 1.0804099    1.11795302   1           22831.376 
  5038.38930 1.08388814   1.11873675   1           22705.296 
  5044.43532 1.08747605   1.12033836   1           22574.972 
  5050.48859 1.10523459   1.12273053   1           21846.826 
  5056.54913 1.12327903   1.12565635   1           21136.381 
  5062.61694 1.13016885   1.12867244   1           20886.382 
  5068.69204 1.1435772    1.13122767   1           20389.817 
  5074.77442 1.16654896   1.13276241   1           19558.593 
  5080.86410 1.18219586   1.13280332   1           19022.572 
  5086.96109 1.19314634   1.13102866   1           18663.604 
  5093.06540 1.19829678   1.12730101   1           18506.764 
  5099.17703 1.20397446   1.1216806    1           18333.634 
  5105.29599 1.20893718   1.11442748   1           18185.655 
  5111.42230 1.20281823   1.10598531   1           18404.319 
  5117.55596 1.18702019   1.09693701   1           18957.503 
  5123.69698 1.17427806   1.08793639   1           19421.38  
  5129.84537 1.1581802    1.07963207   1           20022.874 
  5136.00114 1.13504323   1.07260039   1           20920.721 
  5142.16429 1.13033722   1.06729543   1           21121.483 
  5148.33484 1.11760442   1.0640193    1           21649.174 
  5154.51279 1.09503311   1.06291161   1           22612.549 
  5160.69816 1.09304384   1.06395523   1           22713.128 
  5166.89095 1.09014567   1.06699471   1           22853.286 
  5173.09117 1.08441408   1.07176253   1           23119.115 
  5179.29883 1.09223888   1.07790902   1           22787.628 
  5185.51394 1.09510613   1.08503406   1           22674.879 
  5191.73651 1.10553021   1.092719     1           22239.956 
  5197.96655 1.11509496   1.10055502   1           21850.346 
  5204.20406 1.12220526   1.1081593    1           21568.18  
  5210.44906 1.12662555   1.11517581   1           21397.905 
  5216.70155 1.12187062   1.12126801   1           21598.294 
  5222.96154 1.12928716   1.12611609   1           21306.082 
  5229.22905 1.1298435    1.12942389   1           21290.328 
  5235.50407 1.13286668   1.13093225   1           21175.676 
  5241.78663 1.13513973   1.13043875   1           21090.777 
  5248.07672 1.13386321   1.12782759   1           21145.784 
  5254.37437 1.12639326   1.1231063    1           21448.403 
  5260.67957 1.13652384   1.11643129   1           21047.635 
  5266.99234 1.12628447   1.10810476   1           21458.597 
  5273.31268 1.12368399   1.09854361   1           21565.826 
  5279.64060 1.10312335   1.08823287   1           22423.033 
  5285.97612 1.09411375   1.07767529   1           22812.131 
  5292.31925 1.08662311   1.06734353   1           23141.485 
  5298.66998 1.06812456   1.05764066   1           23980.052 
  5305.02833 1.05363317   1.04887479   1           24662.757 
  5311.39432 1.04237736   1.04125009   1           25208.787 
  5317.76794 1.03708344   1.03487314   1           25468.848 
  5324.14922 1.03555624   1.02977101   1           25541.557 
  5330.53814 1.0240909    1.02591609   1           26120.708 
  5336.93474 1.02362603   1.02325252   1           26139.314 
  5343.33901 1.02274584   1.02172042   1           26178.704 
  5349.75097 1.02148777   1.0212758    1           26237.072 
  5356.17062 1.02987439   1.02190585   1           25798.555 
  5362.59798 1.04375139   1.02363912   1           25096.851 
  5369.03304 1.0409891    1.02654948   1           25224.405 
  5375.47583 1.05192034   1.03075253   1           24681.958 
  5381.92636 1.06736116   1.03639322   1           23943.212 
  5388.38462 1.07742434   1.04362363   1           23472.752 
  5394.85063 1.09358493   1.05257035   1           22746.177 
  5401.32440 1.10385601   1.06329177   1           22294.821 
  5407.80594 1.10379392   1.07572941   1           22286.629 
  5414.29526 1.12339007   1.08966224   1           21464.244 
  5420.79236 1.13782446   1.10467639   1           20879.32  
  5427.29726 1.14466386   1.12016206   1           20602.944 
  5433.80997 1.15953019   1.13534204   1           20030.091 
  5440.33049 1.16801451   1.14933119   1           19706.849 
  5446.85883 1.17884205   1.16122237   1           19306.418 
  5453.39501 1.19223846   1.17019313   1           18827.225 
  5459.93904 1.19634001   1.17563107   1           18675.093 
  5466.49091 1.19710383   1.17725959   1           18636.936 
  5473.05065 1.2054603    1.175223     1           18343.901 
  5479.61826 1.20374677   1.17008639   1           18388.408 
  5486.19375 1.19850077   1.16274189   1           18551.523 
  5492.77714 1.1838184    1.15425414   1           19041.785 
  5499.36842 1.16390207   1.14569259   1           19738.157 
  5505.96761 1.15726602   1.13798168   1           19967.481 
  5512.57472 1.13633579   1.1317877    1           20746.121 
  5519.18976 1.13859363   1.12745069   1           20643.104 
  5525.81273 1.13017851   1.12496568   1           20955.298 
  5532.44366 1.1138217    1.12401129   1           21594.938 
  5539.08254 1.10609517   1.12401836   1           21896.636 
  5545.72939 1.10261981   1.12426882   1           22024.562 
  5552.38421 1.10297903   1.1240147    1           21992.19  
  5559.04702 1.09001544   1.1225994    1           22525.195 
  5565.71782 1.07935452   1.11955621   1           22972.523 
  5572.39663 1.07978847   1.11465985   1           22935.025 
  5579.08346 1.06885919   1.10792896   1           23404.886 
  5585.77831 1.06393991   1.09959481   1           23609.918 
  5592.48119 1.06110162   1.09005069   1           23721.197 
  5599.19211 1.05152805   1.07978912   1           24147.783 
  5605.91109 1.04273933   1.06933408   1           24546.524 
  5612.63813 1.03741053   1.0591791    1           24785.062 
  5619.37325 1.02979878   1.0497415    1           25140.598 
  5626.11644 1.03449249   1.04133655   1           24893.194 
  5632.86773 1.02997057   1.03416965   1           25102.827 
  5639.62712 1.02291023   1.02834231   1           25446.551 
  5646.39462 1.01265952   1.02386644   1           25965.723 
  5653.17024 1.00373394   1.02068238   1           26434.194 
  5659.95399 1.00701092   1.01867696   1           26270.311 
  5666.74589 1.00426655   1.0176992    1           26428.232 
  5673.54593 1.00581097   1.01757295   1           26364.83  
  5680.35413 1.0152022    1.01810699   1           25897.448 
  5687.17050 1.00632755   1.01910369   1           26382.238 
  5693.99505 1.00884482   1.02036722   1           26274.898 
  5700.82780 1.01819185   1.02171249   1           25816.309 
  5707.66874 1.01727841   1.02297495   1           25888.44  
  5714.51789 1.02223225   1.02402205   1           25660.801 
  5721.37525 1.0204012    1.02476598   1           25779.17  
  5728.24085 1.02385521   1.0251751    1           25628.477 
  5735.11469 1.02577743   1.02527887   1           25555.895 
  5741.99677 1.02678402   1.02516316   1           25529.436 
  5748.88711 1.02962721   1.02495715   1           25410.486 
  5755.78573 1.03352971   1.02481707   1           25239.267 
  5762.69261 1.03571041   1.02491095   1           25154.135 
  5769.60779 1.03750906   1.02540691   1           25087.828 
  5776.53127 1.04648988   1.02646558   1           24671.847 
  5783.46305 1.03900753   1.02823671   1           25057.625 
  5790.40315 1.04231588   1.03085896   1           24916.565 
  5797.35158 1.04341635   1.03445994   1           24883.384 
  5804.30835 1.05195217   1.03915372   1           24491.463 
  5811.27347 1.04951542   1.04503319   1           24627.466 
  5818.24694 1.03814688   1.05215723   1           25200.937 
  5825.22879 1.0444744    1.06053323   1           24908.807 
  5832.21901 1.05057732   1.07009703   1           24631.287 
  5839.21761 1.06604384   1.08069423   1           23918.539 
  5846.22462 1.06545072   1.09206761   1           23962.325 
  5853.24004 1.08556696   1.10385337   1           23066.089 
  5860.26387 1.10213348   1.11558528   1           22361.642 
  5867.29613 1.12086553   1.12670675   1           21595.24  
  5874.33683 1.13427921   1.13659389   1           21069.951 
  5881.38598 1.14638663   1.14459538   1           20610.389 
  5888.44359 1.15875199   1.15009331   1           20153.398 
  5895.50967 1.16084806   1.15258534   1           20086.045 
  5902.58423 1.16727262   1.15177669   1           19859.163 
  5909.66727 1.16489847   1.14765558   1           19956.256 
  5916.75882 1.16212719   1.1405198    1           20068.263 
  5923.85887 1.14687366   1.1309463    1           20654.058 
  5930.96745 1.13747325   1.11971839   1           21028.961 
  5938.08456 1.11444356   1.10773396   1           21969.435 
  5945.21020 1.0994258    1.09591355   1           22613.957 
  5952.34440 1.07939492   1.08511989   1           23507.155 
  5959.48716 1.08236694   1.07609585   1           23381.733 
  5966.63849 1.07001092   1.06942229   1           23953.486 
  5973.79840 1.063517     1.06549341   1           24264.57  
  5980.96690 1.06234593   1.06450496   1           24327.437 
  5988.14400 1.06129902   1.06645082   1           24384.259 
  5995.32972 1.06601468   1.07112549   1           24169.272 
  6002.52406 1.06404412   1.07813253   1           24268.364 
  6009.72704 1.06989046   1.08690142   1           24001.512 
  6016.93865 1.07870199   1.09671373   1           23602.868 
  6024.15892 1.08771336   1.10674201   1           23203.361 
  6031.38786 1.09882078   1.11610114   1           22721.056 
  6038.62547 1.10063379   1.12391288   1           22647.54  
  6045.87176 1.09967587   1.12938457   1           22693.525 
  6053.12675 1.11327135   1.13190018   1           22119.353 
  6060.39045 1.1048819    1.1311114    1           22478.334 
  6067.66286 1.10234933   1.12700006   1           22590.867 
  6074.94400 1.10774965   1.11988012   1           22363.99  
  6082.23388 1.1010283    1.11033667   1           22655.278 
  6089.53250 1.07477523   1.09912473   1           23827.885 
  6096.83988 1.08209587   1.08706047   1           23498.008 
  6104.15603 1.0721314    1.07492602   1           23956.874 
  6111.48096 1.05277282   1.06339758   1           24877.201 
  6118.81468 1.05617271   1.05299987   1           24716.429 
  6126.15721 1.04338348   1.04408596   1           25344.636 
  6133.50854 1.03681848   1.03683907   1           25676.455 
  6140.86869 1.02985557   1.03129043   1           26034.054 
  6148.23768 1.02452221   1.02734685   1           26312.928 
  6155.61550 1.01715836   1.0248223    1           26702.774 
  6163.00219 1.0199966    1.0234688    1           26556.33  
  6170.39773 1.01087785   1.02300416   1           27044.878 
  6177.80215 1.01824482   1.02313579   1           26655.515 
  6185.21546 1.02205129   1.02358033   1           26459.124 
  6192.63766 1.00973769   1.02408028   1           27118.524 
  6200.06876 1.0128928    1.02441911   1           26955.124 
  6207.50879 1.01223565   1.0244356    1           26999.158 
  6214.95774 1.01278998   1.02403627   1           26981.889 
  6222.41563 1.01210099   1.02320128   1           27036.331 
  6229.88248 1.00560066   1.02198069   1           27412.596 
  6237.35828 1.01700966   1.02048174   1           26827.937 
  6244.84305 1.0063838    1.01885287   1           27440.049 
  6252.33680 1.01155936   1.01726867   1           27205.474 
  6259.83955 1.00425999   1.01591884   1           27659.796 
  6267.35130 1.00515241   1.0150014    1           27673.868 
  6274.87206 1.00977619   1.01471958   1           27489.152 
  6282.40185 1.00388192   1.01528046   1           27889.156 
  6289.94067 1.01210319   1.01689295   1           27513.228 
  6297.48854 1.0070059    1.01976219   1           27874.108 
  6305.04547 1.01986647   1.02407799   1           27249.991 
  6312.61147 1.02766495   1.02999604   1           26911.708 
  6320.18654 1.04604826   1.03761235   1           26033.168 
  6327.77071 1.04387941   1.04693393   1           26220.091 
  6335.36397 1.06293804   1.05785056   1           25337.454 
  6342.96635 1.08479196   1.07011363   1           24361.245 
  6350.57785 1.10522243   1.0833278    1           23495.855 
  6358.19849 1.11935808   1.09695985   1           22939.708 
  6365.82827 1.15034271   1.11036564   1           21706.18  
  6373.46720 1.17142739   1.12283428   1           20932.917 
  6381.11530 1.19437429   1.13364974   1           20125.757 
  6388.77258 1.20652864   1.14216879   1           19738.902 
  6396.43905 1.22213605   1.14790942   1           19241.1   
  6404.11472 1.22077003   1.15062695   1           19338.519 
  6411.79960 1.21614112   1.15034813   1           19550.239 
  6419.49370 1.19478232   1.14734945   1           20372.951 
  6427.19703 1.18360815   1.14209583   1           20844.098 
  6434.90961 1.16341352   1.13516741   1           21685.236 
  6442.63144 1.132512     1.12719585   1           23023.808 
  6450.36254 1.12092212   1.11881644   1           23585.438 
  6458.10291 1.10539707   1.1106304    1           24343.582 
  6465.85257 1.09068696   1.1031688    1           25091.078 
  6473.61154 1.07352555   1.0968553    1           25987.815 
  6481.37981 1.05822375   1.09197508   1           26825.313 
  6489.15741 1.05523467   1.08865663   1           27036.479 
  6496.94434 1.05270886   1.08687039   1           27223.392 
  6504.74061 1.04256452   1.08644456   1           27821.542 
  6512.54624 1.04511854   1.08709638   1           27734.154 
  6520.36123 1.05602789   1.08847589   1           27198.828 
  6528.18560 1.05337304   1.09021781   1           27387.347 
  6536.01937 1.06803004   1.09199933   1           26663.668 
  6543.86253 1.06989088   1.09359705   1           26610.978 
  6551.71510 1.07877877   1.09493091   1           26199.567 
  6559.57710 1.0753742    1.09607648   1           26411.636 
  6567.44853 1.08241257   1.09723655   1           26093.976 
  6575.32941 1.08795532   1.09867959   1           25853.782 
  6583.21974 1.10644208   1.10066733   1           24991.099 
  6591.11955 1.12295818   1.10339045   1           24253.169 
  6599.02883 1.14534653   1.10692595   1           23284.751 
  6606.94760 1.17025184   1.1112233    1           22260.05  
  6614.87588 1.19304718   1.11611985   1           21372.669 
  6622.81367 1.22405511   1.12138417   1           20227.21  
  6630.76098 1.24481342   1.12678225   1           19509.284 
  6638.71783 1.2695281    1.13215925   1           18691.688 
  6646.68423 1.28368858   1.13752251   1           18249.157 
  6654.66019 1.28470294   1.14309948   1           18232.027 
  6662.64572 1.28794801   1.1493407    1           18143.166 
  6670.64084 1.27675628   1.1568572    1           18515.597 
  6678.64554 1.26367692   1.16630573   1           18959.661 
  6686.65986 1.24936816   1.17824997   1           19458.537 
  6694.68379 1.23971352   1.19302413   1           19807.546 
  6702.71735 1.2256751    1.21062119   1           20322.628 
  6710.76054 1.21560694   1.23062054   1           20704.557 
  6718.81339 1.22088753   1.25216485   1           20517.685 
  6726.87591 1.22109765   1.27399557   1           20518.261 
  6734.94810 1.23107072   1.29454543   1           20161.422 
  6743.02997 1.22977762   1.3120859    1           20214.72  
  6751.12155 1.24392672   1.32492036   1           19715.637 
  6759.22283 1.25090768   1.33161317   1           19477.156 
  6767.33383 1.24771576   1.33122486   1           19591.95  
  6775.45457 1.25891058   1.32348839   1           19210.075 
  6783.58505 1.24224834   1.30885862   1           19789.543 
  6791.72529 1.23730147   1.28841308   1           19966.98  
  6799.87530 1.22222722   1.26364996   1           20515.25  
  6808.03509 1.19683475   1.23625182   1           21480.568 
  6816.20467 1.18323854   1.20786941   1           22020.566 
  6824.38405 1.15349366   1.17995384   1           23261.811 
  6832.57325 1.14171829   1.15365013   1           23776.316 
  6840.77227 1.1248893    1.12975292   1           24536.568 
  6848.98113 1.10569564   1.1087184    1           25440.866 
  6857.19985 1.09018799   1.09071967   1           26200.996 
  6865.42842 1.07613501   1.07572407   1           26913.602 
  6873.66687 1.06738784   1.06357261   1           27367.22  
  6881.91521 1.06437945   1.05404515   1           27521.641 
  6890.17345 1.0396391    1.04690522   1           28875.502 
  6898.44159 1.04012335   1.04192393   1           28841.205 
  6906.71966 1.03518396   1.03888553   1           29114.835 
  6915.00765 1.02526084   1.03757955   1           29681.734 
  6923.30560 1.02747893   1.03778515   1           29543.502 
  6931.61350 1.02018272   1.03925454   1           29963.683 
  6939.93137 1.02535337   1.04170069   1           29649.418 
  6948.25923 1.01701285   1.04479351   1           30133.142 
  6956.59707 1.0268972    1.04816642   1           29539.453 
  6964.94493 1.02683467   1.05143256   1           29532.798 
  6973.30280 1.02170744   1.05420992   1           29822.946 
  6981.67069 1.02645749   1.05615343   1           29533.418 
  6990.04863 1.02942987   1.05699227   1           29349.778 
  6998.43663 1.03327272   1.05656588   1           29117.447 
  7006.83469 1.03772452   1.05484656   1           28852.683 
  7015.24282 1.03592672   1.05193824   1           28943.543 
  7023.66105 1.02354453   1.04805141   1           29647.13  
  7032.08938 1.02533944   1.04346423   1           29530.541 
  7040.52782 1.03141647   1.03848145   1           29167.147 
  7048.97639 1.0221564    1.03339831   1           29693.517 
  7057.43509 1.02033707   1.02847354   1           29788.958 
  7065.90395 1.023439     1.02391245   1           29595.455 
  7074.38297 1.01440885   1.01986014   1           30119.483 
  7082.87216 1.01916317   1.0164037    1           29828.218 
  7091.37154 1.01137183   1.01358119   1           30287.297 
  7099.88112 1.00930497   1.01139451   1           30409.809 
  7108.40092 1.00965861   1.00982363   1           30390.473 
  7116.93093 1.01319925   1.00883947   1           30184.233 
  7125.47118 1.01303983   1.00841365   1           30206.289 
  7134.02168 1.00901699   1.00852404   1           30467.379 
  7142.58244 1.00519465   1.00915577   1           30724.906 
  7151.15347 1.00958449   1.01029797   1           30487.63  
  7159.73479 1.01252046   1.01193714   1           30346.645 
  7168.32641 1.01272766   1.01404869   1           30377.418 
  7176.92833 1.01110389   1.01658824   1           30525.97  
  7185.54058 1.01019387   1.01948503   1           30638.362 
  7194.16316 1.01173659   1.0226389    1           30607.378 
  7202.79609 1.01037334   1.0259229    1           30758.679 
  7211.43938 1.01351267   1.02919165   1           30638.87  
  7220.09304 1.0090127    1.03229587   1           30989.482 
  7228.75708 1.00653652   1.03510239   1           31220.087 
  7237.43153 1.0106536    1.03751915   1           31042.837 
  7246.11638 1.01965112   1.0395238    1           30570.16  
  7254.81165 1.01021303   1.04119147   1           31227.195 
  7263.51736 1.0175324    1.04271367   1           30854.08  
  7272.23351 1.02239035   1.0444012    1           30635.572 
  7280.96012 1.03617279   1.04667011   1           29889.105 
  7289.69721 1.030934     1.0500152    1           30274.28  
  7298.44477 1.03128397   1.05497576   1           30328.702 
  7307.20284 1.05519138   1.06209702   1           29013.165 
  7315.97142 1.06699229   1.07188828   1           28425.867 
  7324.75051 1.07914782   1.08477913   1           27834.671 
  7333.54015 1.09528559   1.101075     1           27052.399 
  7342.34033 1.12098216   1.12091398   1           25827.007 
  7351.15107 1.13829786   1.14422759   1           25060.383 
  7359.97238 1.16221702   1.17070872   1           24026.785 
  7368.80428 1.18334744   1.19979058   1           23164.784 
  7377.64678 1.21180848   1.23063991   1           22047.226 
  7386.49988 1.23870541   1.26216902   1           21056.078 
  7395.36361 1.25636132   1.29307536   1           20452.299 
  7404.23798 1.28102182   1.32191918   1           19627.823 
  7413.12300 1.30232055   1.34723032   1           18955.419 
  7422.01868 1.32489059   1.36762658   1           18272.243 
  7430.92503 1.33508217   1.38191381   1           17995.934 
  7439.84207 1.33197415   1.38916903   1           18131.71  
  7448.76981 1.33007212   1.38882398   1           18230.578 
  7457.70827 1.33115432   1.38075978   1           18236.201 
  7466.65745 1.31466471   1.36538794   1           18800.561 
  7475.61737 1.30743974   1.34366267   1           19077.149 
  7484.58804 1.27556164   1.31699707   1           20209.55  
  7493.56948 1.24468378   1.28709997   1           21387.97  
  7502.56169 1.21896656   1.25578109   1           22442.403 
  7511.56470 1.18773788   1.22476773   1           23799.569 
  7520.57850 1.17019218   1.19555658   1           24628.307 
  7529.60313 1.13328048   1.16931094   1           26430.557 
  7538.63858 1.11650407   1.14680376   1           27333.018 
  7547.68488 1.09712396   1.12840567   1           28413.624 
  7556.74203 1.07689444   1.11411239   1           29594.937 
  7565.81005 1.06904472   1.10360246   1           30104.932 
  7574.88895 1.06867058   1.09631615   1           30184.494 
  7583.97875 1.05489153   1.09154422   1           31061.354 
  7593.07945 1.04792464   1.08851785   1           31545.485 
  7602.19108 1.04305196   1.08649366   1           31906.833 
  7611.31364 1.04036357   1.08483053   1           32134.413 
  7620.44714 1.04025977   1.08305343   1           32199.459 
  7629.59161 1.04854667   1.0808944    1           31738.446 
  7638.74705 1.04895096   1.07829889   1           31769.783 
  7647.91347 1.04993452   1.07539621   1           31764.535 
  7657.09090 1.05481638   1.07244356   1           31518.221 
  7666.27934 1.05931572   1.06975927   1           31297.055 
  7675.47880 1.06626212   1.06765679   1           30930.31  
  7684.68930 1.07410228   1.06638809   1           30515.833 
  7693.91086 1.07966804   1.06610048   1           30239.841 
  7703.14348 1.08382633   1.06681133   1           30047.496 
  7712.38718 1.07732589   1.06840032   1           30473.692 
  7721.64197 1.08310802   1.07062039   1           30183.622 
  7730.90787 1.08006775   1.07312372   1           30406.947 
  7740.18489 1.0795495    1.0755001    1           30482.932 
  7749.47304 1.07696942   1.07732435   1           30679.753 
  7758.77234 1.07405773   1.07820982   1           30896.836 
  7768.08279 1.06494571   1.07786319   1           31490.195 
  7777.40442 1.06105475   1.07612947   1           31772.331 
  7786.73723 1.05570958   1.07301333   1           32147.208 
  7796.08124 1.04132089   1.06866983   1           33106.673 
  7805.43647 1.04234194   1.06337134   1           33082.494 
  7814.80292 1.0354017    1.05746397   1           33577.575 
  7824.18061 1.03262609   1.0513261    1           33801.862 
  7833.56956 1.02943248   1.04533584   1           34054.678 
  7842.96977 1.02871517   1.03985146   1           34141.169 
  7852.38126 1.0247107    1.03520592   1           34449.447 
  7861.80404 1.01832068   1.03171492   1           34924.356 
  7871.23813 1.01967282   1.0296965    1           34865.88  
  7880.68355 1.01867067   1.02949709   1           34968.863 
  7890.14029 1.02893237   1.03151865   1           34298.188 
  7899.60839 1.03104536   1.0362395    1           34185.756 
  7909.08785 1.03686269   1.04422139   1           33825.161 
  7918.57868 1.05339512   1.05609618   1           32774.735 
  7928.08090 1.07039121   1.0725262    1           31735.397 
  7937.59452 1.07598551   1.09413705   1           31417.011 
  7947.11956 1.10208526   1.12142476   1           29905.26  
  7956.65603 1.13928093   1.15464635   1           27896.343 
  7966.20395 1.18076343   1.19370804   1           25848.914 
  7975.76332 1.22777155   1.23806849   1           23749.09  
  7985.33416 1.28685543   1.28668241   1           21401.329 
  7994.91648 1.38235036   1.33799157   1           18185.946 
  8004.51031 1.44497209   1.38998132   1           16406.732 
  8014.11565 1.53706216   1.44029826   1           14168.987 
  8023.73251 1.61861033   1.4864204    1           12502.465 
  8033.36092 1.70148373   1.52587909   1           11056.337 
  8043.00088 1.7642958    1.55652329   1           10100.714 
  8052.65240 1.81107676   1.57680109   1           9457.187  
  8062.31551 1.83492212   1.58598289   1           9150      
  8071.99021 1.84335589   1.58423535   1           9045.103  
  8081.67653 1.81636415   1.57251065   1           9391.413  
  8091.37446 1.76994725   1.55230084   1           10026.635 
  8101.08404 1.71254422   1.52535238   1           10889.889 
  8110.80526 1.64759257   1.49341314   1           11984.329 
  8120.53816 1.58788342   1.45805491   1           13116.813 
  8130.28273 1.51549328   1.42058618   1           14679.076 
  8140.03899 1.45334278   1.3820544    1           16212.848 
  8149.80696 1.39832318   1.34330656   1           17743.194 
  8159.58665 1.33701849   1.30506302   1           19670.078 
  8169.37808 1.29498286   1.26796578   1           21143.969 
  8179.18126 1.25540185   1.23259466   1           22660.411 
  8188.99620 1.20363413   1.19946106   1           24857.814 
  8198.82292 1.17740808   1.16899369   1           26069.315 
  8208.66143 1.15278155   1.14152246   1           27274.088 
  8218.51175 1.12797374   1.11726438   1           28558.708 
  8228.37389 1.10721634   1.0963144    1           29690.142 
  8238.24786 1.09088878   1.0786445    1           30616.884 
  8248.13368 1.07706917   1.06411184   1           31427.341 
  8258.03137 1.0675043    1.05247591   1           31999.513 
  8267.94093 1.06314544   1.04342179   1           32256.549 
  8277.86238 1.06037761   1.03658654   1           32415.309 
  8287.79574 1.05903661   1.03158503   1           32484.326 
  8297.74101 1.05713282   1.02803347   1           32588.688 
  8307.69823 1.06500413   1.0255679    1           32078.203 
  8317.66739 1.06195116   1.02385846   1           32251.831 
  8327.64851 1.05955159   1.02261948   1           32385.145 
  8337.64161 1.06645534   1.0216167    1           31937     
  8347.64670 1.05647533   1.02067212   1           32543.578 
  8357.66380 1.06267234   1.0196659    1           32136     
  8367.69292 1.05510014   1.01853356   1           32593.71  
  8377.73408 1.0532825    1.01725798   1           32690.347 
  8387.78728 1.05242454   1.01585789   1           32725.863 
  8397.85255 1.04838474   1.01437507   1           32965.368 
  8407.92989 1.04191619   1.0128626    1           33365.306 
  8418.01933 1.03577561   1.01137512   1           33749.569 
  8428.12087 1.03176239   1.00996164   1           33996.614 
  8438.23454 1.02919619   1.00866088   1           34148.325 
  8448.36034 1.01721048   1.0074991    1           34946.262 
  8458.49830 1.01833999   1.00648995   1           34846.951 
  8468.64842 1.02024594   1.00563594   1           34694.62  
  8478.81072 1.00833574   1.00493087   1           35504.062 
  8488.98521 1.01156397   1.00436275   1           35256.289 
  8499.17192 1.01445452   1.00391668   1           35035.242 
  8509.37084 1.00438377   1.00357748   1           35727.168 
  8519.58201 1.01773602   1.00333198   1           34775.494 
  8529.80543 1.01112973   1.00317087   1           35222.336 
  8540.04112 1.020563     1.00309027   1           34559.89  
  8550.28909 1.01610677   1.00309323   1           34860.89  
  8560.54935 1.0159211    1.00319107   1           34871.72  
  8570.82193 1.0104954    1.00340478   1           35251.375 
  8581.10684 1.00617686   1.00376622   1           35561.007 
  8591.40409 1.01469872   1.00431901   1           34970.933 
  8601.71369 1.01515129   1.00511867   1           34950.082 
  8612.03567 1.00948998   1.00623168   1           35358.596 
  8622.37003 1.01129214   1.00773284   1           35246.575 
  8632.71680 1.01562259   1.00970078   1           34960.362 
  8643.07598 1.01281047   1.01221131   1           35173.127 
  8653.44759 1.01511756   1.01532891   1           35029.883 
  8663.83164 1.01672407   1.01909684   1           34936.456 
  8674.22816 1.00990952   1.02352706   1           35431.547 
  8684.63716 1.02412224   1.02859108   1           34465.007 
  8695.05864 1.01990835   1.03421275   1           34772.4   
  8705.49263 1.0273968    1.04026524   1           34279.993 
  8715.93914 1.02722674   1.04657133   1           34310.238 
  8726.39819 1.04359746   1.05290899   1           33241.862 
  8736.86978 1.04426665   1.05902191   1           33216.553 
  8747.35395 1.05985147   1.06463635   1           32240.058 
  8757.85069 1.07206282   1.06948425   1           31503.845 
  8768.36003 1.08121962   1.07332986   1           30969.934 
  8778.88198 1.0932464    1.07599245   1           30280.77  
  8789.41656 1.11123396   1.07735865   1           29277.829 
  8799.96377 1.1205106    1.07738312   1           28784.598 
  8810.52365 1.12670742   1.07608294   1           28466.174 
  8821.09620 1.13881286   1.07353228   1           27842.424 
  8831.68143 1.14365512   1.06985918   1           27606.866 
  8842.27937 1.13999969   1.06524224   1           27811.252 
  8852.89002 1.13604738   1.05990151   1           28033.063 
  8863.51340 1.13200243   1.05408223   1           28261.946 
  8874.14954 1.12417636   1.04803434   1           28696.547 
  8884.79844 1.10389356   1.04199276   1           29835.801 
  8895.46011 1.09034069   1.0361619    1           30634.105 
  8906.13458 1.08000833   1.03070556   1           31264.662 
  8916.82186 1.07401825   1.02574218   1           31644.893 
  8927.52196 1.05997109   1.02134467   1           32535.055 
  8938.23491 1.04736407   1.017544     1           33362.545 
  8948.96071 1.03976507   1.01433545   1           33881.672 
  8959.69938 1.03953459   1.01168666   1           33916.647 
  8970.45093 1.03596112   1.00954607   1           34176.3   
  8981.21539 1.01988362   1.00785103   1           35300.948 
  8991.99276 1.01539292   1.00653488   1           35642.281 
  9002.78307 1.01847434   1.00553237   1           35453.174 
  9013.58633 1.01123113   1.0047835    1           35998.465 
  9024.40255 1.01098331   1.00423583   1           36051.264 
  9035.23175 1.01190051   1.00384548   1           36023.986 
  9046.07394 1.00983854   1.00357727   1           36214.078 
  9056.92915 1.01176528   1.00340427   1           36120.112 
  9067.79738 1.01257721   1.00330714   1           36108.338 
  9078.67865 1.00824564   1.00327354   1           36469.009 
  9089.57298 1.01611799   1.0032977    1           35950.436 
  9100.48038 1.01519926   1.00338037   1           36064.169 
  9111.40088 1.02113154   1.00352908   1           35689.95  
  9122.33447 1.022963     1.0037588    1           35607.942 
  9133.28119 1.01858402   1.00409268   1           35965.229 
  9144.24104 1.01917723   1.00456289   1           35969.713 
  9155.21405 1.02823674   1.005211     1           35376.585 
  9166.20022 1.02643631   1.00608777   1           35547.543 
  9177.19957 1.02285592   1.00725166   1           35844.696 
  9188.21213 1.02924837   1.00876594   1           35438.54  
  9199.23790 1.02351249   1.01069412   1           35885.457 
  9210.27690 1.03636329   1.01309375   1           35029.31  
  9221.32914 1.0316547    1.01600936   1           35396.254 
  9232.39465 1.02538704   1.01946544   1           35877.175 
  9243.47344 1.01786427   1.02346126   1           36455.63  
  9254.56552 1.02812887   1.02796903   1           35761.488 
  9265.67092 1.01861539   1.03293834   1           36478.86  
  9276.78964 1.02734202   1.03830714   1           35891.168 
  9287.92170 1.02394674   1.04402113   1           36168.387 
  9299.06712 1.0200137    1.05006079   1           36485.844 
  9310.22591 1.02514747   1.05647459   1           36150.548 
  9321.39810 1.02550495   1.06341645   1           36157.22  
  9332.58369 1.0345551    1.07118315   1           35548.433 
  9343.78270 1.03941935   1.08024481   1           35239.384 
  9354.99515 1.05352067   1.09125648   1           34308.14  
  9366.22106 1.07366453   1.10503823   1           33018.876 
  9377.46044 1.09393461   1.12251653   1           31781.319 
  9388.71330 1.11905896   1.14462797   1           30321.129 
  9399.97967 1.15216436   1.17219441   1           28516.467 
  9411.25956 1.19252003   1.20578056   1           26490.774 
  9422.55299 1.24181543   1.24555115   1           24251.686 
  9433.85996 1.29914209   1.29114529   1           21936.463 
  9445.18051 1.3571012    1.34159118   1           19871.427 
  9456.51464 1.42576577   1.39527425   1           17730.505 
  9467.86236 1.50689356   1.44997758   1           15561.868 
  9479.22371 1.5725482    1.5029955    1           14049.273 
  9490.59869 1.63842444   1.55131409   1           12714.559 
  9501.98732 1.68954367   1.59185418   1           11789.333 
  9513.38962 1.74022303   1.62177085   1           10955.146 
  9524.80560 1.75232538   1.6387919    1           10769.228 
  9536.23528 1.75750017   1.64154165   1           10692.17  
  9547.67867 1.73810638   1.6297636    1           10995.863 
  9559.13580 1.70593289   1.60435308   1           11522.59  
  9570.60667 1.6687315    1.56719697   1           12171.807 
  9582.09131 1.60521987   1.52088172   1           13390.445 
  9593.58973 1.54474501   1.46835732   1           14698.566 
  9605.10195 1.47818084   1.41261748   1           16331.688 
  9616.62798 1.41480824   1.35643549   1           18105.767 
  9628.16785 1.35108359   1.30216945   1           20142.326 
  9639.72156 1.31161673   1.25164356   1           21548.969 
  9651.28914 1.25478398   1.2061057    1           23799.587 
  9662.87059 1.20791094   1.16624846   1           25881.243 
  9674.46595 1.17918014   1.13228014   1           27268.949 
  9686.07522 1.14195802   1.10402539   1           29209.253 
  9697.69842 1.12048473   1.08103701   1           30404.687 
  9709.33557 1.10117931   1.06270344   1           31530.9   
  9720.98668 1.08511538   1.04834063   1           32506.216 
  9732.65177 1.07239765   1.03726326   1           33302.933 
  9744.33086 1.06793955   1.028833     1           33581.546 
  9756.02397 1.06526416   1.02248718   1           33745.62  
  9767.73111 1.05796947   1.01775059   1           34215.617 
  9779.45230 1.05748828   1.01423587   1           34235.848 
  9791.18755 1.05331054   1.01163644   1           34502.894 
  9802.93688 1.05120187   1.00971568   1           34631.879 
  9814.70032 1.05255272   1.0082943    1           34527.096 
  9826.47786 1.04606296   1.00723971   1           34952.97  
  9838.26955 1.04552124   1.00645507   1           34975.109 
  9850.07538 1.04107521   1.00587125   1           35265.408 
  9861.89538 1.02966648   1.00544036   1           36048.917 
  9873.72956 1.03380921   1.00513111   1           35739.374 
  9885.57794 1.03010254   1.00492571   1           35984.028 
  9897.44055 1.02681049   1.00481803   1           36200.81  
  9909.31738 1.02651324   1.00481286   1           36204.056 
  9921.20847 1.02192257   1.00492593   1           36515.582 
  9933.11383 1.02750513   1.00518438   1           36096.372 
  9945.03347 1.02307409   1.00562734   1           36394.734 
  9956.96742 1.02965478   1.00630612   1           35905.875 
  9968.91569 1.03502786   1.00728356   1           35509.045 
  9980.87830 1.03053817   1.00863183   1           35804.859 
  9992.85526 1.02841897   1.01042837   1           35935.145 
  10004.84659 1.03023264   1.01274946   1           35787.174 
  10016.85232 1.02655142   1.01566151   1           36028.024 
  10028.87245 1.02849166   1.01921035   1           35870.355 
  10040.90700 1.02085273   1.02340958   1           36395.587 
  10052.95599 1.01868584   1.02822926   1           36531.623 
  10065.01945 1.01592531   1.03358692   1           36711.509 
  10077.09738 1.01150643   1.0393422    1           37014.357 
  10089.18980 1.01443288   1.04529763   1           36778.877 
  10101.29674 1.01160325   1.05120506   1           36965.403 
  10113.41820 1.01408344   1.05677909   1           36762.84  
  10125.55421 1.01286662   1.06171635   1           36831.201 
  10137.70478 1.01491538   1.06572031   1           36661.407 
  10149.86993 1.01369882   1.06853115   1           36730.527 
  10162.04968 1.01115253   1.06995819   1           36898.245 
  10174.24404 1.01492068   1.06990802   1           36605.453 
  10186.45304 1.01718615   1.06840028   1           36424.891 
  10198.67669 1.01121303   1.06556465   1           36843.945 
  10210.91501 1.01357428   1.06162156   1           36656.275 
  10223.16801 1.01725136   1.05685364   1           36374.97  
  10235.43572 1.01067592   1.05157583   1           36838.548 
  10247.71815 1.00796614   1.04610887   1           37023.053 
  10260.01531 1.02064793   1.04075955   1           36087.589 
  10272.32724 1.01226782   1.03580882   1           36677.892 
  10284.65393 1.01163028   1.03150838   1           36709.488 
  10296.99542 1.01873942   1.02808536   1           36180.1   
  10309.35172 1.01477914   1.02575329   1           36450.354 
  10321.72285 1.01805837   1.02472718   1           36198.73  
  10334.10882 1.01972746   1.02523923   1           36063.852 
  10346.50966 1.0266139    1.02755148   1           35560.704 
  10358.92537 1.02852915   1.0319617    1           35411.092 
  10371.35599 1.03269668   1.03879874   1           35105.959 
  10383.80152 1.03789081   1.04840517   1           34733.726 
  10396.26198 1.04816385   1.06110552   1           34026.416 
  10408.73740 1.05748599   1.07716128   1           33398.352 
  10421.22779 1.07198365   1.09671616   1           32457.958 
  10433.73316 1.07379064   1.11973681   1           32329.638 
  10446.25355 1.10210156   1.14595833   1           30607.81  
  10458.78895 1.11664462   1.17484188   1           29760.641 
  10471.33940 1.14769123   1.20555628   1           28062.838 
  10483.90491 1.17397297   1.23698785   1           26717.035 
  10496.48550 1.20867185   1.26778276   1           25065.159 
  10509.08119 1.23220492   1.29642174   1           24013.144 
  10521.69199 1.25742087   1.32132464   1           22947.15  
  10534.31792 1.28174981   1.34098201   1           21973.706 
  10546.95900 1.30048668   1.35411041   1           21256.41  
  10559.61526 1.3157491    1.35981339   1           20691.546 
  10572.28670 1.314424     1.35771362   1           20727.771 
  10584.97334 1.31167291   1.34801017   1           20815.182 
  10597.67521 1.30026762   1.33144313   1           21218.781 
  10610.39233 1.28578365   1.30917896   1           21748.929 
  10623.12470 1.255392     1.28265563   1           22930.924 
  10635.87235 1.2330853    1.25342221   1           23846.886 
  10648.63530 1.203948     1.22299423   1           25118.35  
  10661.41356 1.17592827   1.19273819   1           26422.073 
  10674.20716 1.15183489   1.16378997   1           27609.708 
  10687.01611 1.13297366   1.13700895   1           28583.115 
  10699.84043 1.10843023   1.11296666   1           29920.56  
  10712.68014 1.10122384   1.09196389   1           30315.919 
  10725.53525 1.07593149   1.07406869   1           31802.704 
  10738.40580 1.07182308   1.05916709   1           32037.416 
  10751.29178 1.0561473    1.0470173    1           33006.958 
  10764.19323 1.0482177    1.0373011    1           33501.966 
  10777.11017 1.03663694   1.02966751   1           34251.012 
  10790.04260 1.03352174   1.02376643   1           34441.624 
  10802.99055 1.02799      1.01927184   1           34799.088 
  10815.95404 1.02278909   1.01589549   1           35138.527 
  10828.93308 1.01986386   1.01339308   1           35323.115 
  10841.92770 1.01748362   1.01156475   1           35471.759 
  10854.93791 1.02337117   1.01025251   1           35044.371 
  10867.96374 1.01352508   1.00933502   1           35721.725 
  10881.00519 1.01309847   1.00872382   1           35743.297 
  10894.06230 1.00639098   1.00835822   1           36221.54  
  10907.13507 1.01111824   1.00820257   1           35888.56  
  10920.22353 1.00847032   1.008245     1           36096.225 
  10933.32770 1.01157389   1.00849809   1           35906.285 
  10946.44759 1.01008369   1.00900157   1           36063.441 
  10959.58323 1.00549701   1.0098271    1           36465.198 
  10972.73463 1.00140178   1.01108476   1           36854.488 
  10985.90181 1.00578901   1.0129307    1           36636.384 
  10999.08479 0.99940036   1.0155749    1           37222.074 
  11012.28359 1.00534841   1.01928747   1           36900.918 
  11025.49822 1.00374907   1.02440155   1           37140.815 
  11038.72872 1.00836206   1.03131004   1           36921.659 
  11051.97509 1.01138604   1.04045365   1           36819.625 
  11065.23736 1.01280908   1.05229784   1           36833.55  
  11078.51554 1.02190289   1.067297     1           36288.856 
  11091.80966 1.04343569   1.08584617   1           34889.448 
  11105.11973 1.05219013   1.10822217   1           34399.769 
  11118.44577 1.07798245   1.13451982   1           32816.951 
  11131.78780 1.10090549   1.16458925   1           31494.464 
  11145.14584 1.12655563   1.19798559   1           30081.417 
  11158.51991 1.16830975   1.23393741   1           27900.596 
  11171.91003 1.21580452   1.27134639   1           25646.154 
  11185.31622 1.26719921   1.30881979   1           23453.044 
  11198.73850 1.30191583   1.34473865   1           22118.275 
  11212.17688 1.34451256   1.37736123   1           20597.412 
  11225.63139 1.37804857   1.40495641   1           19497.985 
  11239.10204 1.41697597   1.42597078   1           18306.094 
  11252.58886 1.42340329   1.43921364   1           18140.22  
  11266.09186 1.42176547   1.44403908   1           18213.001 
  11279.61107 1.41140201   1.44047934   1           18548.028 
  11293.14650 1.38907214   1.42928832   1           19267.367 
  11306.69817 1.36511717   1.41189105   1           20073.38  
  11320.26610 1.33983158   1.39026361   1           20965.898 
  11333.85031 1.30957039   1.36678265   1           22093.906 
  11347.45083 1.28774297   1.34407055   1           22953.887 
  11361.06766 1.26770156   1.32485069   1           23777.089 
  11374.70084 1.2608876    1.31181566   1           24062.466 
  11388.35038 1.26209819   1.30750554   1           24004.527 
  11402.01629 1.26840718   1.31419127   1           23728.189 
  11415.69860 1.29531827   1.33375825   1           22622.066 
  11429.39734 1.334252     1.36758481   1           21135.788 
  11443.11251 1.37980448   1.41641589   1           19548.244 
  11456.84414 1.44965635   1.48023746   1           17399.934 
  11470.59224 1.53946537   1.55816857   1           15059.038 
  11484.35685 1.63781525   1.64838545   1           12933.683 
  11498.13797 1.75952177   1.74810149   1           10805.22  
  11511.93563 1.88529664   1.85362133   1           9052.301  
  11525.74984 2.01439658   1.96048096   1           7613.3    
  11539.58064 2.12729517   2.06367622   1           6584.685  
  11553.42803 2.23055891   2.15796807   1           5793.263  
  11567.29203 2.29849329   2.23826826   1           5333.354  
  11581.17268 2.35777038   2.30009554   1           4967.261  
  11595.06998 2.37997479   2.34005738   1           4829.68   
  11608.98395 2.37376      2.35629606   1           4849.575  
  11622.91463 2.33740171   2.34874652   1           5039.946  
  11636.86201 2.27274557   2.31912593   1           5416.433  
  11650.82614 2.19133106   2.27063647   1           5949.555  
  11664.80702 2.11462873   2.20749102   1           6514.725  
  11678.80468 2.02024715   2.13436576   1           7316.282  
  11692.81914 1.92425187   2.05588343   1           8268.761  
  11706.85042 1.83163266   1.97618281   1           9344.645  
  11720.89853 1.76540701   1.89860073   1           10215.452 
  11734.96350 1.70801187   1.82549197   1           11050.704 
  11749.04534 1.64206388   1.75817657   1           12130.445 
  11763.14409 1.59570232   1.69701404   1           12955.253 
  11777.25975 1.56370968   1.64158221   1           13548.159 
  11791.39236 1.52307489   1.59093072   1           14370.144 
  11805.54192 1.49333972   1.54387075   1           14993.973 
  11819.70846 1.45628893   1.49924843   1           15839.297 
  11833.89200 1.42969111   1.45614782   1           16461.839 
  11848.09256 1.3973022    1.41400028   1           17281.481 
  11862.31016 1.36477384   1.37260107   1           18158.713 
  11876.54482 1.32719842   1.33206222   1           19259.986 
  11890.79657 1.29687833   1.29272871   1           20192.047 
  11905.06541 1.25590105   1.25508031   1           21585.765 
  11919.35138 1.22347999   1.21963792   1           22752.19  
  11933.65449 1.18906173   1.18687703   1           24088.798 
  11947.97477 1.15685398   1.15717555   1           25423.723 
  11962.31222 1.13158634   1.13077099   1           26507.455 
  11976.66689 1.11931577   1.10774995   1           26979.603 
  11991.03878 1.09938431   1.08805585   1           27865.752 
  12005.42791 1.08082977   1.07151151   1           28714.115 
  12019.83431 1.06753506   1.05784986   1           29296.566 
  12034.25800 1.05865267   1.04674731   1           29639.215 
  12048.69900 1.04653039   1.03785508   1           30177.607 
  12063.15733 1.03490854   1.03082525   1           30699.005 
  12077.63301 1.02703346   1.02533015   1           31002.361 
  12092.12605 1.02943872   1.02107515   1           30680.146 
  12106.63649 1.02694618   1.01780498   1           30655.466 
  12121.16434 1.0196705    1.01530548   1           30921.818 
  12135.70963 1.02064468   1.01340207   1           30685.245 
  12150.27237 1.01810348   1.0119548    1           30662.972 
  12164.85258 1.01414044   1.01085503   1           30727.324 
  12179.45029 1.02283236   1.01001906   1           30028.542 
  12194.06552 1.02216042   1.00938348   1           29895.258 
  12208.69829 1.00908113   1.0089009    1           30504.825 
  12223.34861 1.01929881   1.00853626   1           29719.879 
  12238.01651 1.01336228   1.00826392   1           29900.005 
  12252.70202 1.0091494    1.00806533   1           29981.394 
  12267.40515 1.01110493   1.00792733   1           29700.086 
  12282.12592 1.01441072   1.00784092   1           29348.183 
  12296.86436 1.0147705    1.00780044   1           29177.992 
  12311.62048 1.0116814    1.00780317   1           29217.172 
  12326.39431 1.00293583   1.00784935   1           29599.337 
  12341.18587 1.00488066   1.0079426    1           29365.577 
  12355.99518 1.0096707    1.00809099   1           28980.132 
  12370.82226 1.0035047    1.00830883   1           29241.025 
  12385.66713 1.00271653   1.0086195    1           29197.246 
  12400.52982 1.01233095   1.00905959   1           28560.506 
  12415.41034 1.00670508   1.0096848    1           28802.181 
  12430.30872 1.00882598   1.01057794   1           28603.075 
  12445.22497 1.01616875   1.01185931   1           28112.688 
  12460.15912 1.01363533   1.01369979   1           28178.721 
  12475.11120 1.01266365   1.01633626   1           28157.172 
  12490.08122 1.02073261   1.02008877   1           27634.904 
  12505.06920 1.02662886   1.02537809   1           27239.957 
  12520.07517 1.04528999   1.03274116   1           26186.564 
  12535.09914 1.05738342   1.04284144   1           25504.666 
  12550.14114 1.06595049   1.05646968   1           25013.205 
  12565.20120 1.09495126   1.07453067   1           23588.571 
  12580.27932 1.11242424   1.09801103   1           22751.344 
  12595.37554 1.13916493   1.12792444   1           21571.057 
  12610.48987 1.17758517   1.16523226   1           20028.594 
  12625.62234 1.21867391   1.21074145   1           18529.798 
  12640.77297 1.27847028   1.26498401   1           16610.219 
  12655.94178 1.33682147   1.32808952   1           14968.074 
  12671.12880 1.41996414   1.39966356   1           12979.05  
  12686.33403 1.50436764   1.47869122   1           11287.327 
  12701.55752 1.59860371   1.56347582   1           9716.169  
  12716.79927 1.70523899   1.65163881   1           8259.604  
  12732.05931 1.79392707   1.74018081   1           7248.932  
  12747.33766 1.89419803   1.82560901   1           6290.075  
  12762.63435 1.97771539   1.90412912   1           5608.136  
  12777.94939 2.04498832   1.97189602   1           5122.224  
  12793.28281 2.08927087   2.02531879   1           4825.218  
  12808.63463 2.12178815   2.06140553   1           4616.201  
  12824.00488 2.1259326    2.07811116   1           4575.633  
  12839.39356 2.1192206    2.07461011   1           4596.778  
  12854.80072 2.06724928   2.05141452   1           4888.314  
  12870.22636 2.00519079   2.01029949   1           5273.141  
  12885.67051 1.94266761   1.95406551   1           5702.233  
  12901.13319 1.87370753   1.88620903   1           6232.681  
  12916.61443 1.79363726   1.81056181   1           6936.891  
  12932.11425 1.70883021   1.73095603   1           7801.759  
  12947.63267 1.62122908   1.65093896   1           8848.831  
  12963.16971 1.54830457   1.57355021   1           9855.903  
  12978.72539 1.48197633   1.50117903   1           10899.748 
  12994.29974 1.42145737   1.43549327   1           11975.205 
  13009.89278 1.35977739   1.3774429    1           13216.898 
  13025.50453 1.30492049   1.32732191   1           14456.394 
  13041.13502 1.26417846   1.28487498   1           15457.665 
  13056.78426 1.21763039   1.24943019   1           16723.707 
  13072.45228 1.19236516   1.22004353   1           17432.046 
  13088.13910 1.17099275   1.19563929   1           18049.676 
  13103.84474 1.13417073   1.17513628   1           19243.311 
  13119.56924 1.11999239   1.1575488    1           19676.333 
  13135.31260 1.10240899   1.14205419   1           20252.939 
  13151.07485 1.09288091   1.12802447   1           20532.594 
  13166.85602 1.06731049   1.11502638   1           21471.281 
  13182.65612 1.06130722   1.10280052   1           21625.024 
  13198.47519 1.05109905   1.09122212   1           21959.413 
  13214.31324 1.04363984   1.08027067   1           22181.027 
  13230.17029 1.03668167   1.06998621   1           22383.68  
  13246.04637 1.03572021   1.06043817   1           22323.863 
  13261.94150 1.03885303   1.05169938   1           22085.597 
  13277.85571 1.03812319   1.04382736   1           22015.996 
  13293.78901 1.03412153   1.03685318   1           22087.99  
  13309.74144 1.03101471   1.03077723   1           22121.347 
  13325.71300 1.02964013   1.02557001   1           22079.248 
  13341.70374 1.02096169   1.02117676   1           22357.533 
  13357.71366 1.01275571   1.01752418   1           22619.634 
  13373.74279 1.01667842   1.01452759   1           22340.478 
  13389.79116 1.01828276   1.01209785   1           22166.631 
  13405.85878 1.02308814   1.01014703   1           21855.261 
  13421.94569 1.02200645   1.00859274   1           21800.871 
  13438.05190 1.02266859   1.00736088   1           21671.834 
  13454.17744 1.01656696   1.00638702   1           21834.48  
  13470.32232 1.01070569   1.00561695   1           21989.214 
  13486.48659 1.01501193   1.00500567   1           21702.861 
  13502.67024 1.00939083   1.00451739   1           21848.098 
  13518.87332 1.00874326   1.00412367   1           21778.682 
  13535.09585 1.01560332   1.0038024    1           21388.345 
  13551.33783 1.00688797   1.00353658   1           21666.297 
  13567.59931 1.01604573   1.00331333   1           21181.405 
  13583.88031 1.01767188   1.00312289   1           21020.175 
  13600.18084 1.02478791   1.00295796   1           20634.848 
  13616.50093 1.0206939    1.00281307   1           20710.944 
  13632.84060 1.0114437    1.00268413   1           21001.611 
  13649.19989 1.01164566   1.00256804   1           20900.453 
  13665.57880 1.02572897   1.00246249   1           20235.201 
  13681.97737 1.01947871   1.00236571   1           20396.202 
  13698.39561 1.01814536   1.00227634   1           20359.427 
  13714.83356 1.02225998   1.00219333   1           20104.418 
  13731.29123 1.01881745   1.00211585   1           20151.783 
  13747.76866 1.01658628   1.00204324   1           20150.809 
  13764.26585 1.01883348   1.00197496   1           19971.492 
  13780.78284 1.01941863   1.00191058   1           19858.934 
  13797.31965 1.01922099   1.00184973   1           19777.465 
  13813.87631 1.01825421   1.00179209   1           19726.174 
  13830.45283 1.02017822   1.00173741   1           19562.417 
  13847.04925 1.02376761   1.00168544   1           19336.081 
  13863.66558 1.02836058   1.00163599   1           19074.586 
  13880.30185 1.02962752   1.00158887   1           18940.486 
  13896.95808 1.03189302   1.00154393   1           18770.192 
  13913.63430 1.03848851   1.00150103   1           18443.724 
  13930.33053 1.04116637   1.00146002   1           18263.066 
  13947.04680 1.05060014   1.00142079   1           17846.886 
  13963.78313 1.04994344   1.00138324   1           17787.522 
  13980.53954 1.06800265   1.00134725   1           17094.882 
  13997.31606 1.07194238   1.00131275   1           16886.733 
  14014.11271 1.08404376   1.00127965   1           16421.338 
  14030.92951 1.09616393   1.00124786   1           15970.185 
  14047.76650 1.10588365   1.00121732   1           15604.308 
  14064.62369 1.11155668   1.00118795   1           15365.2   
  14081.50110 1.12887081   1.0011597    1           14801.776 
  14098.39877 1.12778007   1.00113251   1           14762.612 
  14115.31672 1.13956484   1.00110631   1           14372.179 
  14132.25497 1.14789805   1.00108107   1           14083.815 
  14149.21355 1.14190536   1.00105674   1           14174.908 
  14166.19247 1.14842966   1.00103326   1           13937.322 
  14183.19177 1.13938284   1.0010106    1           14107.45  
  14200.21147 1.13823231   1.00098871   1           14070.777 
  14217.25159 1.13855653   1.00096757   1           13995.427 
  14234.31216 1.11443699   1.00094714   1           14575.376 
  14251.39320 1.1182007    1.00092737   1           14403.061 
  14268.49474 1.1213506    1.00090826   1           14249.343 
  14285.61680 1.10513769   1.00088975   1           14623.226 
  14302.75941 1.09808691   1.00087184   1           14749.878 
  14319.92259 1.08373302   1.00085448   1           15087.938 
  14337.10636 1.08784523   1.00083767   1           14897.558 
  14354.31076 1.07352785   1.00082137   1           15239.831 
  14371.53580 1.07402362   1.00080556   1           15152.042 
  14388.78151 1.04887588   1.00079022   1           15833.373 
  14406.04791 1.05887587   1.00077534   1           15453.102 
  14423.33504 1.05206404   1.00076089   1           15583.866 
  14440.64290 1.0375915    1.00074686   1           15954.136 
  14457.97154 1.04094743   1.00073323   1           15772.906 
  14475.32097 1.03515664   1.00071998   1           15876.176 
  14492.69122 1.03047635   1.0007071    1           0         
  14510.08232 1.02694908   0            0           0         
  14527.49428 1.02173347   0            0           0         
  14544.92714 1.02278191   0            0           0         
  14562.38092 1.02320241   0            0           0         
  14579.85564 1.01788563   0            0           0         
  14597.35133 1.01021908   0            0           0         
  14614.86802 1.0247855    0            0           0         
  14632.40573 1.01458501   0            0           0         
  14649.96448 1.01797986   0            0           0         
  14667.54430 1.01330931   0            0           0         
  14685.14522 1.01275989   0            0           0         
  14702.76725 1.00858478   0            0           0         
  14720.41044 1.00836108   0            0           0         
  14738.07479 1.01944661   0            0           0         
  14755.76035 1.01101175   0            0           0         
  14773.46712 1.00879897   0            0           0         
  14791.19515 1.01515067   0            0           0         
  14808.94444 1.01048731   0            0           0         
  14826.71504 1.02238001   0            0           0         
  14844.50696 1.02163524   0            0           0         
  14862.32023 1.02226172   0            0           0         
  14880.15488 1.01513522   0            0           0         
  14898.01092 1.02681102   0            0           0         
  14915.88840 1.02414045   0            0           0         
  14933.78733 1.0402027    0            0           0         
  14951.70773 1.04371185   0            0           0         
  14969.64964 1.06450626   0            0           0         
  14987.61308 1.05881131   0            0           0         
  15005.59808 1.09112269   0            0           0         
  15023.60466 1.09174321   0            0           0         
  15041.63284 1.10436242   0            0           0         
  15059.68266 1.14273294   0            0           0         
  15077.75414 1.16368106   0            0           0         
  15095.84731 1.19015079   0            0           0         
  15113.96219 1.23006162   0            0           0         
  15132.09880 1.2675888    0            0           0         
  15150.25718 1.29556144   0            0           0         
  15168.43735 1.31917441   0            0           0         
  15186.63933 1.37106695   0            0           0         
  15204.86316 1.38346067   0            0           0         
  15223.10885 1.41030048   0            0           0         
  15241.37644 1.43302773   0            0           0         
  15259.66595 1.4512393    0            0           0         
  15277.97741 1.45342151   0            0           0         
  15296.31084 1.46485092   0            0           0         
  15314.66627 1.45184021   0            0           0         
  15333.04373 1.43355491   0            0           0         
  15351.44324 1.42069808   0            0           0         
  15369.86483 1.38151115   0            0           0         
  15388.30852 1.37049669   0            0           0         
  15406.77435 1.34662712   0            0           0         
  15425.26234 1.31296092   0            0           0         
  15443.77251 1.29850269   0            0           0         
  15462.30489 1.26531475   0            0           0         
  15480.85951 1.23839356   0            0           0         
  15499.43640 1.2233727    0            0           0         
  15518.03558 1.18635568   0            0           0         
  15536.65708 1.18607702   0            0           0         
  15555.30093 1.16046772   0            0           0         
  15573.96714 1.13951656   0            0           0         
  15592.65576 1.11661994   0            0           0         
  15611.36680 1.10203254   0            0           0         
  15630.10030 1.09655296   0            0           0         
  15648.85627 1.093533     0            0           0         
  15667.63475 1.07299042   0            0           0         
  15686.43577 1.07373109   0            0           0         
  15705.25935 1.04327517   0            0           0         
  15724.10551 1.04459474   0            0           0         
  15742.97429 1.04330339   0            0           0         
  15761.86572 1.03248486   0            0           0         
  15780.77981 1.04271854   0            0           0         
  15799.71660 1.0354504    0            0           0         
  15818.67611 1.02368841   0            0           0         
  15837.65838 1.02415247   0            0           0         
  15856.66342 1.02261832   0            0           0         
  15875.69127 1.02503771   0            0           0         
  15894.74195 1.03037645   0            0           0         
  15913.81549 1.0125203    0            0           0         
  15932.91192 1.00809858   0            0           0         
  15952.03127 1.02840145   0            0           0         
  15971.17356 1.00529725   0            0           0         
  15990.33882 1.01624478   0            0           0         
  16009.52708 1.02088834   0            0           0         
  16028.73836 1.0061448    0            0           0         
  16047.97270 1.01723034   0            0           0         
  16067.23012 1.00755359   0            0           0         
  16086.51064 1.01331387   0            0           0         
  16105.81431 1.01682794   0            0           0         
  16125.14114 1.01226109   0            0           0         
  16144.49116 1.02196927   0            0           0         
  16163.86440 1.0199544    0            0           0         
  16183.26088 1.01916435   0            0           0         
  16202.68065 1.01391118   0            0           0         
  16222.12371 1.01799239   0            0           0         
  16241.59011 1.01032661   0            0           0         
  16261.07987 1.01129561   0            0           0         
  16280.59301 1.01046167   0            0           0         
  16300.12957 1.02339476   0            0           0         
  16319.68958 1.00565865   0            0           0         
  16339.27305 1.00314079   0            0           0         
  16358.88003 1.02136771   0            0           0         
  16378.51053 1.01336766   0            0           0         
  16398.16459 1.01990849   0            0           0         
  16417.84224 1.00824896   0            0           0         
  16437.54350 1.01097939   0            0           0         
  16457.26840 1.01067959   0            0           0         
  16477.01697 1.0096008    0            0           0         
  16496.78923 1.01918485   0            0           0         
  16516.58523 1.03026367   0            0           0         
  16536.40498 1.01406235   0            0           0         
  16556.24851 1.028847     0            0           0         
  16576.11585 1.01717147   0            0           0         
  16596.00704 1.03003727   0            0           0         
  16615.92209 1.02788492   0            0           0         
  16635.86105 1.02154875   0            0           0         
  16655.82393 1.02995168   0            0           0         
  16675.81076 1.04615883   0            0           0         
  16695.82158 1.03878208   0            0           0         
  16715.85641 1.02804354   0            0           0         
  16735.91528 1.04087295   0            0           0         
  16755.99822 1.04462338   0            0           0         
  16776.10527 1.05276582   0            0           0         
  16796.23644 1.04861671   0            0           0         
  16816.39177 1.03936377   0            0           0         
  16836.57128 1.07149099   0            0           0         
  16856.77501 1.05211925   0            0           0         
  16877.00298 1.0524742    0            0           0         
  16897.25523 1.07603955   0            0           0         
  16917.53178 1.0735977    0            0           0         
  16937.83266 1.08241517   0            0           0         
  16958.15790 1.0970442    0            0           0         
  16978.50753 1.09563272   0            0           0         
  16998.88159 1.11119845   0            0           0         
  17019.28009 1.12989045   0            0           0         
  17039.70306 1.16176332   0            0           0         
  17060.15055 1.15935042   0            0           0         
  17080.62257 1.18489921   0            0           0         
  17101.11916 1.19704376   0            0           0         
  17121.64034 1.19182053   0            0           0         
  17142.18615 1.19201127   0            0           0         
  17162.75662 1.22077787   0            0           0         
  17183.35177 1.21916036   0            0           0         
  17203.97163 1.21257289   0            0           0         
  17224.61624 1.20535162   0            0           0         
  17245.28562 1.19181174   0            0           0         
  17265.97980 1.20301772   0            0           0         
  17286.69881 1.19344208   0            0           0         
  17307.44269 1.1738086    0            0           0         
  17328.21146 1.16104368   0            0           0         
  17349.00516 1.14709816   0            0           0         
  17369.82380 1.14757659   0            0           0         
  17390.66743 1.12751529   0            0           0         
  17411.53607 1.12264696   0            0           0         
  17432.42975 1.10011474   0            0           0         
  17453.34850 1.08338936   0            0           0         
  17474.29236 1.07594663   0            0           0         
  17495.26135 1.05955525   0            0           0         
  17516.25550 1.07149581   0            0           0         
  17537.27484 1.05629912   0            0           0         
  17558.31941 1.04563268   0            0           0         
  17579.38923 1.0388556    0            0           0         
  17600.48434 1.0515522    0            0           0         
  17621.60475 1.05191263   0            0           0         
  17642.75052 1.04758675   0            0           0         
  17663.92165 1.02867237   0            0           0         
  17685.11819 1.04697469   0            0           0         
  17706.34017 1.04688022   0            0           0         
  17727.58762 1.02805981   0            0           0         
  17748.86056 1.02648206   0            0           0         
  17770.15902 1.0304644    0            0           0         
  17791.48305 1.03888963   0            0           0         
  17812.83267 1.03822674   0            0           0         
  17834.20790 1.02522868   0            0           0         
  17855.60878 1.04330834   0            0           0         
  17877.03535 1.0292684    0            0           0         
  17898.48762 1.02438803   0            0           0         
  17919.96564 1.04048032   0            0           0         
  17941.46944 1.03281284   0            0           0         
  17962.99903 1.03848284   0            0           0         
  17984.55447 1.04138935   0            0           0         
  18006.13576 1.0167177    0            0           0         
  18027.74296 1.02622955   0            0           0         
  18049.37608 1.03858058   0            0           0         
  18071.03517 1.02668533   0            0           0         
  18092.72024 1.04912851   0            0           0         
  18114.43134 1.02010386   0            0           0         
  18136.16849 1.03815574   0            0           0         
  18157.93172 1.03393033   0            0           0         
  18179.72107 1.01862145   0            0           0         
  18201.53657 1.04277787   0            0           0         
  18223.37824 1.04343433   0            0           0         
  18245.24613 1.04264953   0            0           0         
  18267.14025 1.0338672    0            0           0         
  18289.06065 1.04136267   0            0           0         
  18311.00736 1.02974892   0            0           0         
  18332.98039 1.04192447   0            0           0         
  18354.97980 1.03997548   0            0           0         
  18377.00561 1.05093739   0            0           0         
  18399.05784 1.03547915   0            0           0         
  18421.13654 1.02842303   0            0           0         
  18443.24173 1.04534811   0            0           0         
  18465.37345 1.03621828   0            0           0         
  18487.53173 1.04935191   0            0           0         
  18509.71660 1.05298457   0            0           0         
  18531.92808 1.05021237   0            0           0         
  18554.16623 1.04127643   0            0           0         
  18576.43105 1.03160009   0            0           0         
  18598.72260 1.03787254   0            0           0         
  18621.04089 1.04246411   0            0           0         
  18643.38597 1.05058888   0            0           0         
  18665.75786 1.02395328   0            0           0         
  18688.15660 1.03649907   0            0           0         
  18710.58221 1.04406112   0            0           0         
  18733.03474 1.0388464    0            0           0         
  18755.51420 1.05276795   0            0           0         
  18778.02065 1.05620443   0            0           0         
  18800.55410 1.0466454    0            0           0         
  18823.11459 1.0561212    0            0           0         
  18845.70215 1.02910559   0            0           0         
  18868.31682 1.07236688   0            0           0         
  18890.95862 1.04866686   0            0           0         
  18913.62760 1.03537405   0            0           0         
  18936.32378 1.05409076   0            0           0         
  18959.04719 1.06187559   0            0           0         
  18981.79787 1.04726269   0            0           0         
  19004.57585 1.05840446   0            0           0         
  19027.38117 1.059325     0            0           0         
  19050.21385 1.03844104   0            0           0         
  19073.07393 1.0429922    0            0           0         
  19095.96144 1.0500189    0            0           0         
  19118.87641 1.08224539   0            0           0         
  19141.81889 1.07864757   0            0           0         
  19164.78889 1.06121562   0            0           0         
  19187.78646 1.04410764   0            0           0         
  19210.81163 1.05284734   0            0           0         
  19233.86442 1.05600336   0            0           0         
  19256.94488 1.06587487   0            0           0         
  19280.05304 1.05842515   0            0           0         
  19303.18892 1.05005149   0            0           0         
  19326.35257 1.05226676   0            0           0         
  19349.54401 1.03009488   0            0           0         
  19372.76329 1.06031185   0            0           0         
  19396.01042 1.04783427   0            0           0         
  19419.28546 1.05632686   0            0           0         
  19442.58842 1.06772134   0            0           0         
  19465.91934 1.05409015   0            0           0         
  19489.27827 1.04305066   0            0           0         
  19512.66522 1.07215544   0            0           0         
  19536.08024 1.03932419   0            0           0         
  19559.52335 1.05583881   0            0           0         
  19582.99460 1.07040286   0            0           0         
  19606.49401 1.03331984   0            0           0         
  19630.02162 1.0654487    0            0           0         
  19653.57746 1.05433904   0            0           0         
  19677.16158 1.05924034   0            0           0         
  19700.77399 1.07291746   0            0           0         
  19724.41473 1.0391947    0            0           0         
  19748.08385 1.04301559   0            0           0         
  19771.78136 1.04034147   0            0           0         
  19795.50732 1.05867931   0            0           0         
  19819.26174 1.0245827    0            0           0         
  19843.04467 1.07189878   0            0           0         
  19866.85614 1.06850655   0            0           0         
  19890.69619 1.0444583    0            0           0         
  19914.56484 1.06016695   0            0           0         
  19938.46213 1.06941174   0            0           0         
  19962.38810 1.04970255   0            0           0         
  19986.34278 1.07459874   0            0           0         
  20010.32621 1.04658661   0            0           0         
  20034.33841 1.06720541   0            0           0         
  20058.37943 1.05678289   0            0           0         
  20082.44930 1.06530226   0            0           0         
  20106.54805 1.09692953   0            0           0         
  20130.67573 1.07902371   0            0           0         
  20154.83235 1.0726473    0            0           0         
  20179.01796 1.06720541   0            0           0         
  20203.23260 1.04992732   0            0           0         
  20227.47629 1.06166858   0            0           0         
  20251.74907 1.08170871   0            0           0         
  20276.05098 1.07101284   0            0           0         
  20300.38206 1.07047228   0            0           0         
  20324.74233 1.07080221   0            0           0         
  20349.13183 1.06755187   0            0           0         
  20373.55060 1.06756988   0            0           0         
  20397.99867 1.06252633   0            0           0         
  20422.47608 1.07075719   0            0           0         
  20446.98286 1.05893552   0            0           0         
  20471.51905 1.07373995   0            0           0         
  20496.08468 1.0409251    0            0           0         
  20520.67979 1.05953346   0            0           0         
  20545.30442 1.08549401   0            0           0         
  20569.95859 1.05925228   0            0           0         
  20594.64235 1.05748292   0            0           0         
  20619.35573 1.05293748   0            0           0         
  20644.09877 1.05696403   0            0           0         
  20668.87150 1.04593136   0            0           0         
  20693.67395 1.05185648   0            0           0         
  20718.50617 1.05246024   0            0           0         
  20743.36818 1.05665752   0            0           0         
  20768.26003 1.08719105   0            0           0         
  20793.18175 1.08218045   0            0           0         
  20818.13337 1.02730774   0            0           0         
  20843.11494 1.04550684   0            0           0         
  20868.12649 1.03591206   0            0           0         
  20893.16804 1.07772861   0            0           0         
  20918.23965 1.06958719   0            0           0         
  20943.34135 1.02170357   0            0           0         
  20968.47316 1.05427318   0            0           0         
  20993.63513 1.02134663   0            0           0         
  21018.82730 1.01697881   0            0           0         
  21044.04970 1.01129458   0            0           0         
  21069.30236 1.00997843   0            0           0         
  21094.58533 1.00519579   0            0           0         
  21119.89864 1.02213271   0            0           0         
  21145.24232 1.03543804   0            0           0         
  21170.61641 1.02557489   0            0           0         
  21196.02096 0.9932003    0            0           0         
  21221.45599 1.02796675   0            0           0         
  21246.92154 1.01738288   0            0           0         
  21272.41765 0.97455828   0            0           0         
#--eof--eof--eof--eof--eof--eof--eof--eof--eof--eof--eof--eof--eof--eof--eof--#
