# Supplementary material for: Multidimensional Rietveld refinement of high-pressure neutron diffraction data of PbNCN
Source: J Appl Crystallogr. 2024 Sep 5;57(Pt 5):1436–45. doi: 10.1107/S1600576724007635 (PMC11460395; doi:10.1107/S1600576724007635)
Supplement: Supplementary file 1 [file j-57-01436-sup1.zip › 1D_PbNCN_500bar.cif]

data_PbNCN500bar
_pd_block_id  2023-11-09T15:34|PbNCN500bar|noname|SNAP
_audit_creation_method  "created in GSAS-II"
_audit_creation_date  2023-11-09T15:34
_audit_author_name  "no name"
_audit_update_record
   "2023-11-09T15:34  Initial software-generated CIF"

# Standard version of Publication_Template template follows
#=============================================================================
# this information describes the project, paper etc. for the CIF             #
# Acta Cryst. Section C papers and editorial correspondence is generated     #
# from the information in this section                                       #
#                                                                            #
#   (from)   CIF submission form for Rietveld refinements (Acta Cryst. C)    #
#                                                 Version 14 December 1998   #
#=============================================================================
# 1. SUBMISSION DETAILS

_publ_contact_author_name        'Prof. Richard Dronskowski'
_publ_contact_author_address
;    
Institute of Inorganic Chemistry
RWTH Aachen University     
D-52056 Aachen
Germany
;
_publ_contact_author_email       drons@HAL9000.ac.rwth-aachen.de
_publ_contact_author_phone       00492418093642
_publ_contact_author_fax         00492418092642

_publ_requested_journal              'Journal of Applied Crystallography'

#==============================================================================

# 2. PROCESSING SUMMARY (IUCr Office Use Only)

_journal_data_validation_number      ?

_journal_date_recd_electronic        ?
_journal_date_to_coeditor            ?
_journal_date_from_coeditor          ?
_journal_date_accepted               ?
_journal_date_printers_first         ?
_journal_date_printers_final         ?
_journal_date_proofs_out             ?
_journal_date_proofs_in              ?
_journal_coeditor_name               ?
_journal_coeditor_code               ?
_journal_coeditor_notes
; ?
;
_journal_techeditor_code             ?
_journal_techeditor_notes
; ?
;
_journal_coden_ASTM                  ?
_journal_name_full                   ?
_journal_year                        ?
_journal_volume                      ?
_journal_issue                       ?
_journal_page_first                  ?
_journal_page_last                   ?
_journal_paper_category              ?
_journal_suppl_publ_number           ?
_journal_suppl_publ_pages            ?

#==============================================================================

# 3. TITLE AND AUTHOR LIST

_publ_section_title
; ?
;       
 
# The loop structure below should contain the names and addresses of all 
# authors, in the required order of publication. Repeat as necessary.

loop_
	_publ_author_name
	_publ_author_address
'Meinerzhagen, Yannick'
; 
Chair of Solid-State and Quantum Chemistry
Institute of Inorganic Chemistry
RWTH Aachen University
D-52056 Aachen
Germany
;

'Eickmeier, Katharina'
; 
Chair of Solid-State and Quantum Chemistry
Institute of Inorganic Chemistry
RWTH Aachen University
D-52056 Aachen
Germany
;

'Mueller, Peter C.'
; 
Chair of Solid-State and Quantum Chemistry
Institute of Inorganic Chemistry
RWTH Aachen University
D-52056 Aachen
Germany
;

'Hempelmann, Jan'
; 
Chair of Solid-State and Quantum Chemistry
Institute of Inorganic Chemistry
RWTH Aachen University
D-52056 Aachen
Germany
;

'Houben, Andreas'
; 
Chair of Solid-State and Quantum Chemistry
Institute of Inorganic Chemistry
RWTH Aachen University
D-52056 Aachen
Germany
;

'Dronskowski, Richard'
; 
Chair of Solid-State and Quantum Chemistry
Institute of Inorganic Chemistry
RWTH Aachen University
D-52056 Aachen
Germany
;

#==============================================================================
# 4. TEXT

#=============================================================================
# 5. OVERALL REFINEMENT & COMPUTING DETAILS

#==============================================================================
# 6. SAMPLE PREPARATION DATA

# (In the unusual case where multiple samples are used in a single
#  Rietveld study, this information should be moved into the phase
#  blocks)

# The following three fields describe the preparation of the material.
# The cooling rate is in K/min.  The pressure at which the sample was  
# prepared is in kPa.  The temperature of preparation is in K.
               
_pd_prep_cool_rate                ?        
_pd_prep_pressure                 ?        
_pd_prep_temperature              ?        

_pd_char_colour                   ?       # use ICDD colour descriptions

_pd_proc_info_datetime  2023-11-09T15:34
_pd_calc_method  "Rietveld Refinement"
_computing_structure_refinement
   "GSAS-II (Toby & Von Dreele, J. Appl. Cryst. 46, 544-549, 2013)"
_refine_ls_matrix_type  full
_refine_ls_number_parameters  12
_refine_ls_goodness_of_fit_all  5.532

# OVERALL WEIGHTED R-FACTOR
_refine_ls_wR_factor_obs  0.03602

# Standard version of Phase_Template template follows
#==============================================================================
# 7. CHEMICAL, STRUCTURAL AND CRYSTAL DATA

_chemical_name_common             'Lead Cyanamide'
_chemical_formula_structural      PbNCN
_cell_measurement_temperature     293

#==============================================================================

# 8. Phase information from GSAS-II


# phase info for PbNCN400bar follows
_pd_phase_name  PbNCN400bar
_cell_length_a  5.5554(18)
_cell_length_b  3.7695(8)
_cell_length_c  10.9651(28)
_cell_angle_alpha  90
_cell_angle_beta   90
_cell_angle_gamma  90
_cell_volume  229.62(7)
_exptl_crystal_density_diffrn  7.1515
_symmetry_cell_setting  orthorhombic
_symmetry_space_group_name_H-M  "P n m a"
_symmetry_space_group_name_Hall  "-P 2ac 2n"
loop_
    _space_group_symop_id
    _space_group_symop_operation_xyz
     1  x,y,z
     2  1/2-x,1/2+y,1/2+z
     3  x,1/2-y,z
     4  1/2-x,-y,1/2+z
     5  -x,-y,-z
     6  1/2+x,1/2-y,1/2-z
     7  -x,1/2+y,-z
     8  1/2+x,y,1/2-z

# ATOMIC COORDINATES AND DISPLACEMENT PARAMETERS
loop_ 
   _atom_site_label
   _atom_site_type_symbol
   _atom_site_fract_x
   _atom_site_fract_y
   _atom_site_fract_z
   _atom_site_occupancy
   _atom_site_adp_type
   _atom_site_U_iso_or_equiv
   _atom_site_site_symmetry_multiplicity
Pb1    Pb4+ 0.3694(20)  0.25000     0.6382(7)   1.0000     Uiso 0.0369     4   
N1     N    0.3683(21)  0.25000     0.4627(9)   1.0000     Uiso 0.0369     4   
N2     N    0.9132(18)  0.25000     0.3681(9)   1.0000     Uiso 0.0369     4   
C1     C    0.1061(28)  0.25000     0.4272(10)  1.0000     Uiso 0.0369     4   

loop_  _atom_type_symbol _atom_type_number_in_cell
        _atom_type_scat_Cromer_Mann_a1 _atom_type_scat_Cromer_Mann_a2 _atom_type_scat_Cromer_Mann_a3
        _atom_type_scat_Cromer_Mann_a4 _atom_type_scat_Cromer_Mann_b1 _atom_type_scat_Cromer_Mann_b2
        _atom_type_scat_Cromer_Mann_b3 _atom_type_scat_Cromer_Mann_b4 _atom_type_scat_Cromer_Mann_c
        _atom_type_scat_length_neutron _atom_type_scat_source
  C       4      2.31       1.02       1.5886     0.865      20.8439    10.2075    0.5687     51.6512    0.2156     0.6648
      https://subversion.xray.aps.anl.gov/pyGSAS/trunk/atmdata.py
  N       8      12.2126    3.1322     2.0125     1.1663     0.0057     9.8933     28.9975    0.5826     -11.529    0.936
      https://subversion.xray.aps.anl.gov/pyGSAS/trunk/atmdata.py
  Pb+4    4      32.1244    18.8003    12.0175    6.9689     1.0057     6.1093     0.147      14.714     8.0843     0.9401
      https://subversion.xray.aps.anl.gov/pyGSAS/trunk/atmdata.py

# Note that Z affects _cell_formula_sum and _weight
_cell_formula_units_Z  4
_chemical_formula_sum  "C N2 Pb"
_chemical_formula_weight  247.22

# MOLECULAR GEOMETRY
loop_
   _geom_bond_atom_site_label_1
   _geom_bond_atom_site_label_2
   _geom_bond_distance
   _geom_bond_site_symmetry_1
   _geom_bond_site_symmetry_2
   _geom_bond_publ_flag
  Pb1    N1     1.925(10)    1_555    1_555 yes
  Pb1    N2     2.454(11)    1_555    5_656 yes
  Pb1    N2     2.454(11)    1_555    5_666 yes
  N1     Pb1    1.925(10)    1_555    1_555 yes
  N1     C1     1.508(15)    1_555    1_555 yes
  N2     Pb1    2.454(11)    1_555    5_656 yes
  N2     Pb1    2.454(11)    1_555    5_666 yes
  N2     C1     1.252(14)    1_555    1_655 yes
  C1     N1     1.508(15)    1_555    1_555 yes
  C1     N2     1.252(14)    1_555    1_455 yes

loop_
   _geom_angle_atom_site_label_1
   _geom_angle_atom_site_label_2
   _geom_angle_atom_site_label_3
   _geom_angle
   _geom_angle_site_symmetry_1
   _geom_angle_site_symmetry_2
   _geom_angle_site_symmetry_3
   _geom_angle_publ_flag
  Pb1    N1     C1     105.2(7)      1_555  1_555    1_555 yes
  N1     C1     N2     163.8(12)     1_555  1_555    1_455 yes
_pd_proc_ls_pref_orient_corr
   "March-Dollase correction coef. = 1.000 axis = [0, 0, 1]"
_pd_proc_ls_profile_function
;
Von Dreele-Jorgenson-Windsor function parameters
   alpha, beta-0, beta-1, beta-q, sig-0, sig-1, sig-2, sig-q, X, Y:
    0.145, 0.009, -0.022, 0.112, 0.006, 630.000, 50.000, 0.000, 0.000, 0.000, 

;

# Standard version of Instrument_Template template follows
#==============================================================================
# 9. INSTRUMENT CHARACTERIZATION

# The following item is used to identify the equipment used to record 
# the powder pattern when the diffractogram was measured at a laboratory 
# other than the authors' home institution, e.g. when neutron or synchrotron
# radiation is used.

_pd_instr_location
; ?
;

_diffrn_source                    'neutron spallation source'       

_pd_meas_scan_method              tof       


# The following two items identify the program(s) used (if appropriate).      
_computing_data_reduction         'PowderReduceP2D in Mantid'                     

# The following items are used to define the size of the instrument.
# Not all distances are appropriate for all instrument types.

_pd_instr_dist_src/spec           15000
#==============================================================================
# 10. Specimen size and mounting information


_pd_spec_mount_mode               transmission       
                                          
    
_pd_spec_shape                    irregular

_refine_ls_R_F_factor        0.34743
_refine_ls_R_Fsqd_factor     0.40520
_pd_proc_ls_prof_R_factor     0.02861
_pd_proc_ls_prof_wR_factor    0.03602
_gsas_proc_ls_prof_R_B_factor   0.03962
_gsas_proc_ls_prof_wR_B_factor  0.05298
_pd_proc_ls_prof_wR_expected  0.00654
_diffrn_radiation_probe  neutron
_pd_meas_2theta_fixed  65.549
_pd_proc_ls_background_function
;
Background function: "chebyschev-1" function with 3 terms:
    1.000, 0.000, 0.000, 
;
_diffrn_ambient_temperature  293
_diffrn_ambient_pressure  100

# STRUCTURE FACTOR TABLE
loop_
   _refln_index_h
   _refln_index_k
   _refln_index_l
   _refln_F_squared_meas
   _refln_F_squared_calc
   _refln_phase_calc
   _refln_d_spacing
   _gsas_i100_meas
  1    0    3    3.3223     2.9461     0.0     3.05343  8.35   
  1    1    1    21.3459    18.1560    0.0     3.00018  100.00 
  2    0    0    2.7736     2.6230     -0.0    2.77769  2.39   
  0    0    4    25.8036    26.8554    -180.0  2.74127  21.06  
  1    1    2    31.2035    31.8336    -0.0    2.71114  97.48  
  2    0    1    0.3938     0.3908     180.0   2.69263  0.60   
  0    1    3    21.1864    23.4974    180.0   2.62402  29.04  
  2    0    2    0.0000     0.0000     -180.0  2.47782  0.00   
  1    0    4    17.8534    19.9878    0.0     2.45828  18.85  
  1    1    3    1.1396     1.9791     -0.0    2.37266  2.09   
  2    1    0    63.0206    50.4673    -0.0    2.23614  45.56  
  2    0    3    0.0002     0.0002     -180.0  2.21153  0.00   
  2    1    1    1.8434     2.0811     -180.0  2.19104  2.46   
  2    1    2    1.0893     0.5077     0.0     2.07054  1.16   
  1    1    4    2.3950     1.4159     -180.0  2.05910  2.49   
  1    0    5    7.4265     7.0056     -0.0    2.03983  3.72   
  2    0    4    4.9218     2.2137     180.0   1.95112  2.06   
  2    1    3    2.5051     1.7127     180.0   1.90748  1.92   
  0    1    5    29.3680    22.4614    180.0   1.89556  10.96  
  0    2    0    151.7909   128.3518   180.0   1.88473  27.69  
  0    0    6    0.3415     0.5488     -0.0    1.82752  0.06   
  3    0    1    5.2549     8.4090     -180.0  1.82594  1.69   
  1    1    5    0.0008     0.0010     -0.0    1.79400  0.00   
  0    2    2    9.3341     10.1888    180.0   1.78236  2.72   
  1    2    1    0.0048     0.0044     -180.0  1.76163  0.00   
  3    0    2    6.4205     5.9953     180.0   1.75442  1.76   
  1    0    6    30.1670    36.0406    -0.0    1.73600  7.92   
  2    1    4    7.6921     9.5811     -180.0  1.73276  4.01   
  2    0    5    2.1304     2.9307     0.0     1.72123  0.54   
  1    2    2    1.5005     2.6549     -0.0    1.69715  0.72   
  3    0    3    0.0295     0.0462     -0.0    1.65188  0.01   
  3    1    1    3.5690     6.7624     0.0     1.64329  1.50   
  1    2    3    1.3120     1.9550     -180.0  1.60381  0.50   
  3    1    2    2.9852     3.9942     180.0   1.59058  1.10   
  1    1    6    25.7396    27.5853    -180.0  1.57681  9.20   
  2    1    5    1.5596     1.2745     0.0     1.56572  0.54   
  2    2    0    2.4028     1.7406     180.0   1.55960  0.41   
  0    2    4    26.0114    17.8208    0.0     1.55307  4.38   
  2    2    1    0.3495     0.2593     -0.0    1.54406  0.11   
  3    0    4    18.0069    16.9199    0.0     1.53448  2.89   
  2    0    6    0.0453     0.0508     180.0   1.52671  0.01   
  3    1    3    5.0558     5.2657     -0.0    1.51298  1.53   
  1    0    7    1.4380     1.3201     -0.0    1.50765  0.21   
  2    2    2    0.0000     0.0000     0.0     1.50009  0.00   
  1    2    4    17.7913    13.2636    -180.0  1.49572  5.15   
  0    1    7    3.5140     3.3662     -180.0  1.44651  0.44   
  2    2    3    0.0001     0.0001     0.0     1.43447  0.00   
  3    1    4    2.3316     2.5949     -0.0    1.42123  0.55   
  2    1    6    13.7518    15.3892    -0.0    1.41506  3.19   
  3    0    5    0.3900     0.4361     180.0   1.41485  0.05   
  1    1    7    0.3672     0.3531     -180.0  1.39984  0.08   
  4    0    0    71.4270    66.8350    180.0   1.38884  3.84   
  1    2    5    4.7840     4.6488     180.0   1.38430  1.02   
  4    0    1    1.7210     1.8183     0.0     1.37784  0.18   
  0    0    8    3.7014     4.2841     -0.0    1.37064  0.19   
  2    0    7    3.5978     4.4039     0.0     1.36443  0.36   
  2    2    4    1.1095     1.4690     -0.0    1.35557  0.22   
  4    0    2    4.7392     6.9254     180.0   1.34632  0.45   
  1    0    8    0.0855     0.1300     -180.0  1.33073  0.01   
  3    1    5    0.0602     0.0909     -0.0    1.32462  0.01   
  0    2    6    0.2576     0.3642     180.0   1.31201  0.02   
  3    2    1    3.9772     5.5801     0.0     1.31143  0.68   
  4    1    0    0.1767     0.2108     0.0     1.30320  0.01   
  3    0    6    29.7506    33.3735    -0.0    1.30075  2.46   
  4    0    3    0.1170     0.1234     -0.0    1.29828  0.01   
  4    1    1    0.1796     0.1724     0.0     1.29409  0.03   
  3    2    2    4.6327     3.9784     -0.0    1.28416  0.73   
  2    1    7    0.6992     0.5992     -0.0    1.28297  0.11   
  1    2    6    27.6641    23.9161    180.0   1.27688  4.25   
  2    2    5    2.2328     1.9448     -180.0  1.27097  0.34   
  4    1    2    1.0196     0.8818     -180.0  1.26788  0.15   
  1    1    8    0.3123     0.2436     -180.0  1.25483  0.04   
  0    3    1    1.9802     1.4683     0.0     1.24832  0.14   
  3    2    3    0.0424     0.0306     180.0   1.24227  0.01   
  4    0    4    8.8322     6.3689     0.0     1.23891  0.60   
  3    1    6    14.2622    10.6908    0.0     1.22960  1.89   
  2    0    8    0.4780     0.3592     -0.0    1.22914  0.03   
  4    1    3    8.4755     6.4267     -0.0    1.22751  1.11   
  1    3    1    10.5670    7.9950     -180.0  1.21795  1.34   
  1    3    2    19.9009    14.0178    180.0   1.19602  2.35   
  3    0    7    6.4312     4.5360     180.0   1.19595  0.38   
  1    0    9    0.6951     0.5717     180.0   1.19006  0.04   
  3    2    4    13.6078    11.2278    -180.0  1.18996  1.58   
  0    3    3    11.7907    10.3470    -0.0    1.18824  0.68   
  2    2    6    0.0356     0.0337     -0.0    1.18633  0.00   
  1    2    7    0.5556     0.8760     180.0   1.17732  0.06   
  4    1    4    1.4434     2.3331     180.0   1.17697  0.16   
  4    0    5    3.4122     7.2334     -180.0  1.17334  0.19   
  2    1    8    6.0769     17.8439    -0.0    1.16858  0.66   
  1    3    3    0.2683     0.8715     180.0   1.16196  0.03   
  0    1    9    0.0569     0.1697     180.0   1.15929  0.00   
  2    3    0    10.6570    22.2231    180.0   1.14481  0.53   
  3    1    7    2.1018     4.1489     -180.0  1.13995  0.21   
  2    3    1    0.4765     0.9164     0.0     1.13862  0.05   
  1    1    9    1.6407     2.8587     180.0   1.13485  0.16   
  3    2    5    0.1831     0.2894     -0.0    1.13151  0.02   
  2    3    2    0.1609     0.2236     -180.0  1.12064  0.01   
  4    1    5    10.5559    14.6886    -0.0    1.12032  0.96   
  1    3    4    0.4435     0.6235     0.0     1.11882  0.04   
  4    2    0    31.3463    44.3508    -0.0    1.11807  1.42   
  2    0    9    4.6616     6.7422     0.0     1.11574  0.21   
  4    2    1    0.8126     1.2066     -180.0  1.11230  0.07   
  0    2    8    1.9117     2.8429     180.0   1.10851  0.08   
  4    0    6    0.1190     0.1732     180.0   1.10576  0.01   
  5    0    1    0.3428     0.4970     -0.0    1.10541  0.01   
  2    2    7    2.0202     2.9224     -180.0  1.10522  0.17   
  3    0    8    0.6649     0.9135     -180.0  1.10169  0.03   
  0    0    10   12.6091    15.9852    -180.0  1.09651  0.26   
  4    2    2    3.6672     4.5956     -0.0    1.09552  0.31   
  2    3    3    0.6146     0.7542     -0.0    1.09248  0.05   
  0    3    5    8.0477     9.8908     -0.0    1.09022  0.33   
  5    0    2    0.0195     0.0241     -180.0  1.08894  0.00   
  1    2    8    0.0685     0.0863     0.0     1.08708  0.01   
  1    0    10   2.4194     3.0423     -180.0  1.07575  0.09   
  3    2    6    22.1656    22.1462    180.0   1.07054  1.68   
  2    1    9    0.3350     0.3218     -180.0  1.06985  0.03   
  1    3    5    0.0005     0.0004     180.0   1.06982  0.00   
  4    2    3    0.0888     0.0819     180.0   1.06917  0.01   
  5    0    3    1.5988     0.9999     -180.0  1.06304  0.06   
  4    1    6    1.2082     0.6672     0.0     1.06105  0.09   
  5    1    1    21.4868    11.6436    -180.0  1.06074  1.57   
  3    1    8    1.3369     0.6005     0.0     1.05745  0.10   
  2    3    4    9.9157     4.2190     0.0     1.05639  0.71   
  5    1    2    37.1409    11.8170    180.0   1.04616  2.57   
  4    0    7    3.2318     1.1163     180.0   1.03920  0.11   
  4    2    4    10.6769    4.2263     -180.0  1.03527  0.71   
  3    3    1    7.4671     2.9778     -180.0  1.03509  0.50   
  1    1    10   0.3509     0.1438     0.0     1.03445  0.02   
  5    0    4    6.8820     3.5871     180.0   1.02971  0.22   
  2    2    8    0.4533     0.2384     180.0   1.02955  0.03   
  5    1    3    0.5840     0.4540     0.0     1.02314  0.04   
  3    3    2    2.0419     1.7588     -0.0    1.02153  0.13   
  2    0    10   0.0414     0.0395     -180.0  1.01992  0.00   
  1    3    6    11.1630    12.1471    0.0     1.01785  0.69   
  3    0    9    0.1745     0.1904     0.0     1.01781  0.01   
  2    3    5    0.4298     0.5612     -180.0  1.01485  0.03   
  3    2    7    1.8145     3.0101     -0.0    1.00981  0.11   
  1    2    9    0.2146     0.3794     -0.0    1.00625  0.01   
  4    1    7    1.5375     2.5466     0.0     1.00183  0.09   
  3    3    3    1.4814     2.3187     180.0   1.00006  0.09   
  4    2    5    3.5400     4.8000     0.0     0.99608  0.20   
  5    1    4    0.0318     0.0397     0.0     0.99331  0.00   
  5    0    5    2.4179     2.8955     180.0   0.99113  0.07   
  2    1    10   7.3096     9.1735     -180.0  0.98452  0.40   
  3    1    9    2.5173     3.3251     180.0   0.98262  0.14   
  1    0    11   0.8426     1.1606     -180.0  0.98116  0.02   
  0    3    7    1.0478     1.4823     0.0     0.98013  0.03   
  4    0    8    0.4774     0.6930     180.0   0.97556  0.01   
  3    3    4    0.9096     1.1426     180.0   0.97216  0.05   
  2    3    6    6.2345     6.7766     180.0   0.97017  0.32   
  1    3    7    0.2210     0.1555     0.0     0.96523  0.01   
  0    1    11   0.4012     0.2482     180.0   0.96370  0.01   
  2    2    9    9.3065     4.4740     -180.0  0.96011  0.46   
  5    1    5    0.5013     0.2219     0.0     0.95855  0.02   
  4    2    6    0.2964     0.1149     -0.0    0.95374  0.01   
  5    2    1    0.8520     0.3298     180.0   0.95351  0.04   
  3    2    8    1.5575     0.6062     0.0     0.95112  0.07   
  1    1    11   3.5914     1.4355     180.0   0.94952  0.17   
  5    0    6    10.2080    4.0925     -180.0  0.94938  0.24   
  0    2    10   25.2992    10.6075    0.0     0.94778  0.59   
  4    1    8    5.6023     2.6960     -0.0    0.94444  0.26   
  3    0    10   12.7064    6.4101     -180.0  0.94351  0.29   
  5    2    2    0.0307     0.0160     0.0     0.94288  0.00   
  0    4    0    69.9463    37.5054    -0.0    0.94237  0.80   
  3    3    5    0.0634     0.0400     180.0   0.93949  0.00   
  2    0    11   9.9224     6.7214     -0.0    0.93824  0.22   
  1    2    10   2.4626     2.0188     0.0     0.93428  0.11   
  4    3    0    0.1052     0.0928     180.0   0.93176  0.00   
  0    4    2    3.2931     2.9773     -0.0    0.92875  0.07   
  4    3    1    0.0841     0.0759     -180.0  0.92841  0.00   
  5    2    3    0.7606     0.6635     0.0     0.92592  0.03   
  6    0    0    2.9303     2.5548     180.0   0.92590  0.03   
  1    4    1    0.0015     0.0013     0.0     0.92578  0.00   
  2    3    7    0.3147     0.2639     180.0   0.92428  0.01   
  6    0    1    1.4104     1.1259     -0.0    0.92261  0.03   
  5    1    6    9.2356     6.9147     0.0     0.92063  0.38   
  4    3    2    0.5550     0.3883     0.0     0.91859  0.02   
  1    4    2    1.2021     0.7758     180.0   0.91603  0.05   
  4    0    9    4.0164     2.5802     0.0     0.91588  0.08   
  3    1    10   0.2909     0.1836     -0.0    0.91527  0.01   
  0    0    12   14.0034    8.4723     -180.0  0.91376  0.14   
  1    3    8    0.1780     0.1072     0.0     0.91359  0.01   
  6    0    2    0.0004     0.0002     180.0   0.91297  0.00   
  2    1    11   0.0225     0.0126     0.0     0.91046  0.00   
  4    2    7    1.3359     0.7408     -0.0    0.91004  0.05   
  5    0    7    0.7792     0.4017     180.0   0.90625  0.02   
  3    3    6    9.6011     4.7076     -180.0  0.90371  0.37   
  5    2    4    4.8621     2.3803     -0.0    0.90364  0.19   
  4    3    3    5.8757     2.8300     180.0   0.90288  0.23   
  1    0    12   3.1945     1.4959     -0.0    0.90164  0.06   
  1    4    3    1.2548     0.5713     0.0     0.90046  0.05   
  6    1    0    12.4825    5.5081     180.0   0.89917  0.24   
  6    0    3    0.5663     0.2406     0.0     0.89754  0.01   
  2    2    10   0.0624     0.0262     0.0     0.89700  0.00   
  6    1    1    5.9589     2.4607     0.0     0.89616  0.22   
  3    2    9    0.3092     0.1264     -180.0  0.89557  0.01   
  2    4    0    1.2833     0.5086     -0.0    0.89241  0.02   
  0    4    4    13.1009    5.2074     -180.0  0.89118  0.24   
  4    1    9    0.1117     0.0449     -180.0  0.88999  0.00   
  2    4    1    0.1868     0.0758     180.0   0.88947  0.01   
  6    1    2    0.6776     0.2899     -180.0  0.88731  0.02   
  4    3    4    1.8885     1.0274     -0.0    0.88219  0.07   
  5    1    7    3.4812     2.0181     180.0   0.88114  0.12   
  2    4    2    0.0000     0.0000     -180.0  0.88082  0.00   
  1    4    4    6.1885     3.8757     0.0     0.87993  0.21   
  2    3    8    11.5317    7.8575     180.0   0.87864  0.40   
  3    0    11   6.3479     4.5946     0.0     0.87773  0.11   
  5    2    5    2.5666     1.9214     -0.0    0.87723  0.09   
  6    0    4    3.0782     2.3073     0.0     0.87721  0.05   
  1    1    12   7.2038     5.5102     180.0   0.87691  0.25   
  0    3    9    0.0844     0.0747     -0.0    0.87467  0.00   
  6    1    3    2.1462     2.0960     -0.0    0.87313  0.07   
  1    2    11   0.6660     0.7701     0.0     0.87029  0.02   
  2    0    12   0.0428     0.0560     180.0   0.86800  0.00   
  2    4    3    0.0000     0.0000     -180.0  0.86694  0.00   
  4    2    8    0.3256     0.4599     -0.0    0.86638  0.01   
  3    3    7    1.2873     1.8269     0.0     0.86627  0.04   
  1    3    9    0.8081     1.2588     -0.0    0.86403  0.03   
  5    0    8    0.1622     0.2611     -180.0  0.86311  0.00   
  4    0    10   3.4989     6.0048     -0.0    0.86061  0.06   
  4    3    5    3.7448     6.4681     180.0   0.85757  0.12   
  1    4    5    0.8345     1.3584     -0.0    0.85549  0.03   
  3    1    11   0.0001     0.0002     0.0     0.85486  0.00   
  6    1    4    0.1473     0.2270     0.0     0.85438  0.00   
  6    0    5    2.2547     3.1704     -180.0  0.85299  0.03   
  2    4    4    0.4640     0.4292     180.0   0.84857  0.01   
  5    2    6    3.1698     2.7158     0.0     0.84789  0.09   
  2    1    12   20.2737    13.7515    -180.0  0.84586  0.60   
  3    2    10   8.0414     4.2536     0.0     0.84369  0.24   
  5    1    8    0.1724     0.0709     0.0     0.84134  0.00   
  2    2    11   12.4022    4.4603     180.0   0.83992  0.36   
  4    1    10   0.0350     0.0116     -180.0  0.83902  0.00   
  0    4    6    0.3574     0.1064     -0.0    0.83757  0.01   
  3    4    1    5.5338     1.6306     -180.0  0.83742  0.16   
  2    3    9    0.5703     0.1417     0.0     0.83429  0.02   
  1    0    13   4.6814     1.1462     -180.0  0.83391  0.07   
  6    1    5    6.1087     1.4134     -180.0  0.83195  0.17   
  6    2    0    7.4472     1.6954     -0.0    0.83103  0.10   
  3    4    2    5.1561     1.1625     180.0   0.83018  0.14   
  4    3    6    1.3040     0.2938     -180.0  0.83009  0.04   
  5    3    1    22.7837    5.1272     0.0     0.82995  0.63   
  6    2    1    3.3349     0.7471     180.0   0.82865  0.09   
  3    3    8    1.1799     0.2644     -180.0  0.82837  0.03   
  1    4    6    31.1778    6.9885     -0.0    0.82821  0.85   
  2    4    5    2.5128     0.5683     0.0     0.82659  0.07   
  6    0    6    0.7152     0.1627     -0.0    0.82594  0.01   
  4    2    9    7.3257     1.7122     -180.0  0.82377  0.20   
  0    1    13   0.1623     0.0383     0.0     0.82311  0.00   
  5    3    2    21.9944    5.2036     -0.0    0.82291  0.58   
  0    2    12   23.5310    5.6221     0.0     0.82222  0.31   
  6    2    2    0.0007     0.0002     -0.0    0.82165  0.00   
  5    0    9    0.3194     0.0777     -0.0    0.82096  0.00   
  3    0    12   3.7837     0.9394     0.0     0.81943  0.05   
  3    4    3    0.0357     0.0090     -0.0    0.81854  0.00   
  1    3    10   0.2482     0.0633     -180.0  0.81717  0.01   
  5    2    7    1.0396     0.2666     -0.0    0.81674  0.03   
  1    1    13   0.0005     0.0001     -0.0    0.81422  0.00   
  1    2    12   3.7166     0.9926     180.0   0.81336  0.09   
  5    3    3    0.7288     0.1999     -180.0  0.81156  0.02   
  6    2    3    0.5697     0.1597     -180.0  0.81035  0.01   
  4    0    11   1.0853     0.3072     -0.0    0.80983  0.01   
  2    0    13   0.8521     0.2566     -0.0    0.80708  0.01   
  6    1    6    6.6078     2.0037     180.0   0.80680  0.16   
  3    4    4    9.8089     3.2809     0.0     0.80303  0.24   
  5    1    9    0.4357     0.1490     0.0     0.80215  0.01   
  2    4    6    0.0286     0.0099     180.0   0.80191  0.00   
  4    3    7    3.1723     1.1214     -180.0  0.80080  0.08   
  3    1    12   5.4286     1.9224     -0.0    0.80073  0.13   
  1    4    7    0.6961     0.2560     -0.0    0.79911  0.02   
  6    0    7    4.7626     1.8341     -180.0  0.79707  0.06   
  5    3    4    0.0448     0.0175     -180.0  0.79643  0.00   
  3    2    11   7.6701     3.0489     -180.0  0.79568  0.18   
  6    2    4    3.8169     1.5311     -180.0  0.79529  0.09   
  2    3    10   9.2686     4.0395     0.0     0.79187  0.21   
  4    1    11   0.1633     0.0714     -0.0    0.79176  0.00   
  7    0    1    12.1042    5.3182     -0.0    0.79155  0.14   
  3    3    9    3.2764     1.4642     -0.0    0.79089  0.07   
  2    1    13   0.9755     0.4555     -0.0    0.78919  0.02   
  2    2    12   0.0779     0.0371     -0.0    0.78841  0.00   
  7    0    2    0.3273     0.1684     -0.0    0.78544  0.00   
  5    2    8    0.3315     0.1732     0.0     0.78474  0.01   
  3    4    5    0.1604     0.0846     180.0   0.78432  0.00   
  0    0    14   3.5413     1.9024     0.0     0.78322  0.02   
  4    2    10   7.3834     3.9847     180.0   0.78286  0.16   
  0    3    11   0.2011     0.1093     -0.0    0.78092  0.00   
  5    0    10   0.1820     0.0985     180.0   0.78045  0.00   
  6    1    7    1.4401     0.7731     180.0   0.77982  0.03   
  4    4    0    24.1510    12.9597    180.0   0.77980  0.26   
  5    3    5    0.1899     0.0977     -180.0  0.77817  0.00   
  4    4    1    0.6931     0.3526     0.0     0.77784  0.01   
  6    2    5    4.2564     2.1038     0.0     0.77711  0.09   
  0    4    8    1.7230     0.8307     -0.0    0.77654  0.02   
  7    0    3    1.2517     0.5761     -180.0  0.77555  0.01   
  1    0    14   1.2082     0.5560     0.0     0.77555  0.01   
  2    4    7    1.8691     0.8539     0.0     0.77540  0.04   
  7    1    1    2.8552     1.2572     -180.0  0.77466  0.06   
  1    3    11   1.5335     0.6321     -0.0    0.77332  0.03   
  4    4    2    3.4547     1.3429     180.0   0.77203  0.07   
  4    3    8    3.2368     1.1872     180.0   0.77057  0.07   
  1    4    8    0.0722     0.0252     -180.0  0.76906  0.00   
  7    1    2    0.4257     0.1481     -180.0  0.76892  0.01   
  3    0    13   2.3967     0.8051     0.0     0.76759  0.02   
  6    0    8    0.6839     0.2278     -180.0  0.76724  0.01   
  5    1    10   0.0706     0.0220     -180.0  0.76424  0.00   
  4    0    12   8.7819     2.6813     0.0     0.76336  0.09   
  3    4    6    21.3106    6.4713     -0.0    0.76314  0.42   
  4    4    3    0.0798     0.0239     -0.0    0.76264  0.00   
  1    2    13   2.5398     0.7606     0.0     0.76260  0.05   
  7    0    4    6.9415     2.0632     -180.0  0.76232  0.07   
  7    1    3    1.2479     0.3411     180.0   0.75964  0.02   
  1    1    14   2.6976     0.7374     180.0   0.75964  0.05   
  5    3    6    12.0539    3.0449     -180.0  0.75747  0.23   
  6    2    6    0.4433     0.1080     180.0   0.75649  0.01   
  3    3    10   0.3556     0.0808     180.0   0.75448  0.01   
  2    0    14   0.9730     0.2168     0.0     0.75383  0.01   
  5    2    9    0.2386     0.0515     180.0   0.75265  0.00   
  3    1    13   0.8071     0.1725     -0.0    0.75216  0.01   
  0    5    1    1.3335     0.2847     -180.0  0.75212  0.01   
  6    1    8    5.7633     1.2233     180.0   0.75183  0.11   
  2    3    11   0.0262     0.0055     -180.0  0.75178  0.00   
  3    2    12   2.9556     0.6234     -180.0  0.75148  0.05   
  4    4    4    5.9625     1.2350     0.0     0.75005  0.11   
  4    1    12   2.5017     0.5166     180.0   0.74817  0.05   
  2    4    8    0.3366     0.0697     -0.0    0.74786  0.01   
  7    1    4    3.9005     0.8127     180.0   0.74719  0.07   
  7    0    5    0.8162     0.1727     -180.0  0.74626  0.01   
  6    3    0    11.2161    2.4255     -0.0    0.74538  0.10   
  1    5    1    7.1562     1.5503     0.0     0.74532  0.13   
  4    2    11   0.9005     0.2039     180.0   0.74405  0.02   
  6    3    1    4.7082     1.0836     -180.0  0.74366  0.08   
  5    0    11   0.5714     0.1437     0.0     0.74198  0.01   
  2    2    13   0.6744     0.1703     180.0   0.74192  0.01   
  1    5    2    9.5476     2.7181     -0.0    0.74021  0.17   
  3    4    7    3.0854     0.8796     180.0   0.74019  0.05   
  4    3    9    0.0690     0.0198     0.0     0.74013  0.00   
  2    1    14   0.1896     0.0588     180.0   0.73919  0.00   
  1    4    9    0.3451     0.1109     180.0   0.73879  0.01   
  6    3    2    0.3901     0.1277     0.0     0.73859  0.01   
  0    5    3    5.9966     2.0063     180.0   0.73835  0.05   
  6    0    9    0.4402     0.1654     180.0   0.73718  0.00   
  5    3    7    1.8877     0.8887     -0.0    0.73502  0.03   
  4    4    5    2.8943     1.4026     -180.0  0.73473  0.05   
  6    2    7    2.3610     1.2171     0.0     0.73412  0.04   
  1    3    12   4.1029     2.4264     -0.0    0.73255  0.07   
  7    1    5    0.0269     0.0165     0.0     0.73205  0.00   
  1    5    3    0.2736     0.1690     -0.0    0.73191  0.00   
  6    3    3    1.3998     0.9230     180.0   0.73035  0.02   
  7    2    1    5.3141     3.5291     180.0   0.72980  0.09   
  5    1    11   4.8587     3.1268     0.0     0.72801  0.08   
  7    0    6    4.5183     2.9009     180.0   0.72795  0.04   
  2    5    0    6.8212     4.3092     -0.0    0.72757  0.06   
  2    5    1    0.3084     0.1777     -180.0  0.72598  0.00   
  7    2    2    0.2072     0.1117     180.0   0.72500  0.00   
  1    0    15   2.9233     1.5493     180.0   0.72476  0.02   
  6    1    9    0.4947     0.2399     0.0     0.72347  0.01   
  0    2    14   2.6410     1.2624     -180.0  0.72326  0.02   
  3    0    14   2.2602     0.9652     0.0     0.72135  0.02   
  2    5    2    0.1020     0.0434     0.0     0.72125  0.00   
  5    2    10   0.1553     0.0654     -0.0    0.72107  0.00   
  4    0    13   1.4426     0.6034     -180.0  0.72093  0.01   
  1    5    4    0.2913     0.1209     -180.0  0.72076  0.00   
  2    4    9    3.2588     1.3074     0.0     0.71994  0.05   
  3    3    11   0.0002     0.0001     -180.0  0.71955  0.00   
  6    3    4    0.2548     0.1000     -180.0  0.71926  0.00   
  0    1    15   0.6749     0.2559     -0.0    0.71764  0.01   
  4    4    6    0.0890     0.0336     180.0   0.71724  0.00   
  7    2    3    1.0128     0.3823     0.0     0.71721  0.02   
  1    2    14   0.9775     0.3690     -180.0  0.71720  0.01   
  5    4    1    0.2555     0.0964     -0.0    0.71714  0.00   
  3    4    8    0.4709     0.1771     -180.0  0.71612  0.01   
  7    1    6    1.6646     0.6324     -180.0  0.71474  0.03   
  0    4    10   8.1547     3.0996     -180.0  0.71469  0.06   
  2    3    12   15.8159    6.0554     0.0     0.71416  0.24   
  2    5    3    0.3783     0.1462     180.0   0.71357  0.01   
  0    5    5    4.9055     1.9179     180.0   0.71294  0.04   
  5    4    2    0.0119     0.0047     -180.0  0.71258  0.00   
  1    1    15   0.0598     0.0239     180.0   0.71172  0.00   
  5    3    8    0.0777     0.0312     -180.0  0.71143  0.00   
  3    2    13   1.3189     0.5342     -180.0  0.71090  0.02   
  6    2    8    0.3719     0.1512     0.0     0.71062  0.01   
  4    3    10   0.0125     0.0051     0.0     0.71003  0.00   
  1    4    10   1.4432     0.5899     -180.0  0.70885  0.02   
  3    1    14   0.0884     0.0360     -0.0    0.70850  0.00   
  4    1    13   0.1468     0.0595     -0.0    0.70810  0.00   
  7    0    7    3.9356     1.5909     -0.0    0.70795  0.03   
  4    2    12   4.4403     1.7793     -180.0  0.70753  0.06   
  6    0    10   0.0444     0.0177     0.0     0.70743  0.00   
  1    5    5    0.0002     0.0001     -0.0    0.70714  0.00   
  2    0    15   3.2930     1.2983     180.0   0.70694  0.02   
  7    2    4    3.4989     1.3691     0.0     0.70670  0.05   
  5    0    12   0.8814     0.3323     180.0   0.70575  0.01   
  6    3    5    1.6517     0.6224     0.0     0.70573  0.02   
  5    4    3    0.5277     0.1939     -180.0  0.70518  0.01   
  2    5    4    2.4602     0.8181     -180.0  0.70322  0.03   
  0    3    13   0.0578     0.0169     -180.0  0.70031  0.00   
  2    2    14   0.4994     0.1439     -180.0  0.69992  0.01   
  4    4    7    0.7804     0.2165     180.0   0.69808  0.01   
  3    5    1    2.0944     0.5774     0.0     0.69683  0.03   
  7    1    7    1.5506     0.4302     0.0     0.69578  0.02   
  6    1    10   4.7210     1.3179     0.0     0.69529  0.06   
  5    4    4    2.4879     0.6955     180.0   0.69519  0.03   
  2    1    15   0.0205     0.0058     -180.0  0.69482  0.00   
  1    3    13   0.0002     0.0001     180.0   0.69481  0.00   
  8    0    0    9.4592     2.6796     -0.0    0.69442  0.03   
  7    2    5    0.3999     0.1146     0.0     0.69385  0.01   
  5    1    12   6.1296     1.7633     -0.0    0.69369  0.08   
  8    0    1    0.7568     0.2211     180.0   0.69303  0.01   
  3    5    2    1.1567     0.3410     180.0   0.69265  0.02   
  2    4    10   0.0257     0.0077     -180.0  0.69215  0.00   
  1    5    6    7.7688     2.3554     -180.0  0.69150  0.10   
  3    4    9    0.1217     0.0369     0.0     0.69149  0.00   
  2    5    5    0.3514     0.1088     0.0     0.69056  0.00   
  5    2    11   0.3070     0.0954     -180.0  0.69040  0.00   
  6    3    6    2.8271     0.8823     -0.0    0.69018  0.04   
  8    0    2    1.8993     0.6058     0.0     0.68892  0.01   
  5    3    9    0.2017     0.0656     -180.0  0.68726  0.00   
  7    0    8    0.3667     0.1197     0.0     0.68680  0.00   
  6    2    9    0.3353     0.1097     -0.0    0.68653  0.00   
  3    3    12   2.5837     0.8465     180.0   0.68637  0.03   
  3    5    3    1.3672     0.4496     -0.0    0.68584  0.02   
  0    0    16   0.5748     0.1897     0.0     0.68532  0.00   
  5    4    5    1.6698     0.5615     180.0   0.68294  0.02   
  8    1    0    0.1090     0.0367     -0.0    0.68293  0.00   
  8    0    3    0.0077     0.0026     0.0     0.68222  0.00   
  4    0    14   1.4362     0.4863     -180.0  0.68222  0.01   
  8    1    1    0.6183     0.2107     -0.0    0.68161  0.01   
  4    3    11   0.0914     0.0314     180.0   0.68069  0.00   
  1    0    16   2.0577     0.7113     -180.0  0.68016  0.01   
  3    0    15   0.2094     0.0725     -0.0    0.67994  0.00   
  1    4    11   0.6481     0.2250     -180.0  0.67965  0.01   
  0    5    7    0.8255     0.2874     -180.0  0.67931  0.01   
  2    3    13   0.5751     0.2006     180.0   0.67906  0.01   
  7    2    6    5.5193     1.9250     -0.0    0.67906  0.07   
  6    0    11   2.4025     0.8409     180.0   0.67840  0.01   
  4    4    8    0.3833     0.1344     180.0   0.67778  0.00   
  8    1    2    0.7772     0.2725     0.0     0.67769  0.01   
  3    5    4    0.6332     0.2216     -0.0    0.67664  0.01   
  1    2    15   2.9407     1.0281     -0.0    0.67647  0.04   
  2    5    6    3.7707     1.3140     -0.0    0.67597  0.05   
  7    1    8    0.5191     0.1804     -180.0  0.67568  0.01   
  1    5    7    0.0882     0.0301     -180.0  0.67429  0.00   
  3    2    14   1.8904     0.6405     -180.0  0.67370  0.02   
  4    2    13   1.1883     0.4004     0.0     0.67335  0.01   
  8    0    4    0.0249     0.0084     -180.0  0.67316  0.00   
  6    3    7    1.0150     0.3404     -0.0    0.67307  0.01   
  5    0    13   1.1748     0.3860     0.0     0.67181  0.01   
  8    1    3    0.1670     0.0544     -180.0  0.67131  0.00   
  4    1    14   0.0565     0.0184     0.0     0.67131  0.00   
  7    3    1    1.7362     0.5536     0.0     0.66974  0.02   
  1    1    16   7.3997     2.3492     0.0     0.66935  0.09   
  3    1    15   0.3516     0.1114     180.0   0.66915  0.00   
  5    4    6    2.5133     0.7936     -180.0  0.66882  0.03   
  6    1    11   0.1530     0.0479     -180.0  0.66767  0.00   
  3    4    10   3.9878     1.2429     -180.0  0.66676  0.05   
  7    3    2    0.2095     0.0652     0.0     0.66602  0.00   
  2    0    16   0.4053     0.1261     -0.0    0.66537  0.00   
  3    5    5    0.0249     0.0078     -0.0    0.66534  0.00   
  7    0    9    0.0316     0.0098     -180.0  0.66498  0.00   
  2    4    11   4.1879     1.3033     -0.0    0.66489  0.05   
  5    3    10   0.0310     0.0097     0.0     0.66297  0.00   
  7    2    7    3.3821     1.0557     180.0   0.66274  0.04   
  8    1    4    0.8196     0.2558     -0.0    0.66267  0.01   
  4    5    0    0.0577     0.0180     0.0     0.66257  0.00   
  6    2    10   0.0377     0.0118     -180.0  0.66231  0.00   
  8    0    5    5.1724     1.6137     0.0     0.66202  0.03   
  2    2    15   2.7622     0.8615     -0.0    0.66191  0.03   
  5    1    13   0.4991     0.1554     0.0     0.66139  0.01   
  4    5    1    0.0473     0.0147     0.0     0.66137  0.00   
  5    2    12   0.7105     0.2205     -0.0    0.66093  0.01   
  6    4    0    1.6029     0.4954     180.0   0.66045  0.01   
  7    3    3    0.4891     0.1502     -0.0    0.65996  0.01   
  1    3    14   1.0572     0.3247     -0.0    0.65996  0.01   
  2    5    7    0.1668     0.0512     -0.0    0.65987  0.00   
  6    4    1    0.7193     0.2183     -0.0    0.65926  0.01   
  4    5    2    0.2574     0.0753     -180.0  0.65779  0.00   
  4    4    9    1.7697     0.5003     0.0     0.65679  0.02   
  0    4    12   5.9942     1.6428     -180.0  0.65601  0.03   
  1    5    8    0.0761     0.0208     -180.0  0.65594  0.00   
  6    4    2    0.0002     0.0000     180.0   0.65571  0.00   
  2    1    16   0.1081     0.0286     180.0   0.65524  0.00   
  3    3    13   0.2892     0.0759     180.0   0.65503  0.00   
  7    1    9    1.3325     0.3474     -0.0    0.65487  0.01   
  6    3    8    2.0721     0.5387     -0.0    0.65482  0.02   
  5    4    7    0.3238     0.0779     180.0   0.65321  0.00   
  4    3    12   0.9842     0.2275     -0.0    0.65240  0.01   
  3    5    6    3.9753     0.9128     0.0     0.65226  0.04   
  8    1    5    11.2707    2.5616     180.0   0.65204  0.12   
  4    5    3    2.4257     0.5487     -0.0    0.65195  0.03   
  7    3    4    1.5967     0.3579     -0.0    0.65175  0.02   
  8    2    0    7.9884     1.7782     180.0   0.65160  0.04   
  1    4    12   1.3104     0.2901     -0.0    0.65148  0.01   
  8    2    1    0.6926     0.1467     -0.0    0.65045  0.01   
  6    0    12   0.0728     0.0154     -0.0    0.65037  0.00   
  6    4    3    0.2247     0.0467     0.0     0.64993  0.00   
  8    0    6    0.0468     0.0095     -0.0    0.64914  0.00   
  8    2    2    2.0565     0.4020     -180.0  0.64705  0.02   
  4    0    15   0.0599     0.0117     180.0   0.64687  0.00   
  2    3    14   0.1323     0.0259     -0.0    0.64642  0.00   
  7    2    8    0.3999     0.0795     -180.0  0.64529  0.00   
  0    2    16   0.6103     0.1259     -180.0  0.64406  0.00   
  4    5    4    0.9645     0.1992     180.0   0.64403  0.01   
  7    0    10   3.1149     0.6773     0.0     0.64290  0.02   
  3    0    16   2.0561     0.4514     -180.0  0.64272  0.01   
  2    5    8    6.9121     1.5236     -0.0    0.64264  0.07   
  3    4    11   3.9627     0.8909     0.0     0.64229  0.04   
  6    4    4    1.9665     0.4474     0.0     0.64208  0.02   
  7    3    5    0.0310     0.0073     -180.0  0.64163  0.00   
  8    2    3    0.0073     0.0017     -180.0  0.64149  0.00   
  4    2    14   1.3686     0.3227     0.0     0.64149  0.01   
  0    5    9    0.0600     0.0145     180.0   0.64108  0.00   
  6    1    12   6.2225     1.5212     0.0     0.64090  0.06   
  1    0    17   1.4202     0.3516     180.0   0.64070  0.01   
  5    0    14   0.0173     0.0044     -0.0    0.64016  0.00   
  1    2    16   1.8018     0.4720     0.0     0.63978  0.02   
  8    1    6    0.5260     0.1383     -180.0  0.63972  0.01   
  3    2    15   0.1818     0.0481     180.0   0.63960  0.00   
  5    3    11   5.0088     1.3769     -180.0  0.63890  0.05   
  2    4    12   0.0387     0.0109     180.0   0.63844  0.00   
  6    2    11   1.9762     0.5580     -0.0    0.63831  0.02   
  3    5    7    1.2305     0.3543     -180.0  0.63776  0.01   
  4    1    15   0.3812     0.1103     180.0   0.63755  0.00   
  1    5    9    0.8334     0.2441     180.0   0.63686  0.01   
  5    4    8    0.1726     0.0506     -180.0  0.63649  0.00   
  6    3    9    0.3629     0.1056     -180.0  0.63583  0.00   
  0    1    17   0.0284     0.0082     180.0   0.63576  0.00   
  4    4    10   4.0359     1.1644     -0.0    0.63549  0.04   
  8    0    7    0.8234     0.2315     -0.0    0.63484  0.00   
  4    5    5    4.6088     1.2542     -0.0    0.63426  0.04   
  8    2    4    0.0209     0.0056     0.0     0.63394  0.00   
  7    1    10   0.7481     0.1965     180.0   0.63375  0.01   
  3    1    16   3.2560     0.8437     -180.0  0.63357  0.03   
  5    2    13   1.0553     0.2561     -180.0  0.63281  0.01   
  6    4    5    2.6360     0.6148     -180.0  0.63240  0.02   
  0    3    15   0.5106     0.1127     180.0   0.63185  0.00   
  1    1    17   1.4029     0.3028     180.0   0.63164  0.01   
  5    1    14   1.1854     0.2419     -0.0    0.63112  0.01   
  7    3    6    1.5648     0.2785     0.0     0.62987  0.01   
  2    0    17   4.2948     0.6454     -180.0  0.62829  0.02   
  0    6    0    32.2574    4.8259     180.0   0.62824  0.07   
  1    3    15   0.0736     0.0105     -0.0    0.62781  0.00   
  2    2    16   0.6070     0.0837     180.0   0.62742  0.01   
  7    2    9    0.0489     0.0065     0.0     0.62710  0.00   
  8    1    7    4.5310     0.5504     -180.0  0.62602  0.04   
  3    3    14   0.1355     0.0159     180.0   0.62559  0.00   
  4    3    13   0.2287     0.0262     180.0   0.62531  0.00   
  2    5    9    0.2523     0.0275     -180.0  0.62466  0.00   
  8    2    5    9.8714     1.0709     -180.0  0.62461  0.09   
  1    4    13   2.0655     0.2223     -180.0  0.62451  0.02   
  0    6    2    3.6522     0.3831     180.0   0.62416  0.02   
  6    0    13   3.8557     0.3867     180.0   0.62353  0.02   
  1    6    1    0.0017     0.0002     -180.0  0.62326  0.00   
  4    5    6    0.5932     0.0570     0.0     0.62290  0.01   
  5    5    1    10.3949    0.9942     -180.0  0.62283  0.09   
  3    5    8    0.5599     0.0513     0.0     0.62217  0.00   
  6    4    6    0.3671     0.0316     -0.0    0.62114  0.00   
  7    0    11   20.5748    1.7424     -180.0  0.62088  0.09   
  1    6    2    1.2212     0.0998     -0.0    0.62026  0.01   
  5    5    2    12.6266    1.0090     180.0   0.61984  0.11   
  2    1    17   2.2191     0.1764     -180.0  0.61974  0.02   
  8    0    8    0.1679     0.0131     180.0   0.61946  0.00   
  5    4    9    0.1967     0.0151     -0.0    0.61901  0.00   
  3    4    12   2.4541     0.1822     0.0     0.61835  0.02   
  1    5    10   0.1724     0.0123     0.0     0.61738  0.00   
  7    3    7    2.7170     0.1894     -180.0  0.61678  0.02   
  6    3    10   8.4186     0.5803     -180.0  0.61644  0.07   
  9    0    1    0.0168     0.0011     180.0   0.61629  0.00   
  2    3    15   0.0372     0.0025     0.0     0.61611  0.00   
  1    6    3    1.0983     0.0735     -180.0  0.61535  0.01   
  5    3    12   11.6089    0.7765     180.0   0.61533  0.10   
  6    1    13   8.0758     0.5383     180.0   0.61517  0.07   
  5    5    3    0.5842     0.0388     0.0     0.61495  0.00   
  6    2    12   0.1541     0.0102     180.0   0.61480  0.00   
  4    0    16   0.1620     0.0107     -180.0  0.61457  0.00   
  4    4    11   0.9088     0.0596     -0.0    0.61419  0.01   
  8    2    6    0.0964     0.0063     180.0   0.61375  0.00   
  9    0    2    0.5563     0.0362     0.0     0.61339  0.00   
  2    4    13   0.7669     0.0498     -0.0    0.61299  0.01   
  2    6    0    1.0096     0.0654     180.0   0.61277  0.00   
  7    1    11   0.0385     0.0025     -0.0    0.61263  0.00   
  0    6    4    10.3419    0.6701     0.0     0.61237  0.04   
  4    2    15   0.1198     0.0078     -0.0    0.61184  0.00   
  2    6    1    0.1504     0.0098     -0.0    0.61181  0.00   
  8    1    8    6.9946     0.4547     180.0   0.61126  0.06   
  5    0    15   9.4725     0.6182     -0.0    0.61069  0.04   
  4    5    7    3.3182     0.2174     0.0     0.61023  0.03   
  0    0    18   24.9404    1.6534     -180.0  0.60917  0.05   
  3    0    17   4.2361     0.2810     -0.0    0.60911  0.02   
  2    6    2    0.0000     0.0000     0.0     0.60898  0.00   
  1    6    4    7.4775     0.4987     -180.0  0.60868  0.06   
  9    0    3    0.0197     0.0013     180.0   0.60865  0.00   
  6    4    7    5.3249     0.3556     -180.0  0.60857  0.04   
  7    2    10   6.7212     0.4494     -180.0  0.60848  0.05   
  3    2    16   4.4709     0.2996     0.0     0.60832  0.04   
  5    5    4    0.0506     0.0034     0.0     0.60829  0.00   
  9    1    1    15.5698    1.0447     -0.0    0.60821  0.12   
  8    3    0    0.2393     0.0161     180.0   0.60778  0.00   
  8    3    1    1.3581     0.0928     180.0   0.60685  0.01   
  1    2    17   3.4055     0.2333     -0.0    0.60661  0.03   
  4    1    16   1.2582     0.0863     -0.0    0.60656  0.01   
  2    5    10   11.3807    0.7833     -180.0  0.60625  0.09   
  5    2    14   0.0426     0.0029     180.0   0.60615  0.00   
  7    4    1    14.9559    1.0312     -0.0    0.60611  0.12   
  3    5    9    4.1024     0.2839     180.0   0.60581  0.03   
_reflns_number_total  603
_reflns_limit_h_min  0
_reflns_limit_h_max  9
_reflns_limit_k_min  0
_reflns_limit_k_max  6
_reflns_limit_l_min  0
_reflns_limit_l_max  18
_reflns_d_resolution_low    3.053
_reflns_d_resolution_high   0.606

# POWDER DATA TABLE
_pd_meas_number_of_points  3261

loop_
   _pd_meas_time_of_flight
   _pd_meas_intensity_total
   _pd_calc_intensity_total
   _pd_proc_intensity_bkg_calc
   _pd_proc_ls_weight
  426.47003  0            0            0           0         
  426.98179  0            0            0           0         
  427.49417  0            0            0           0         
  428.00716  0            0            0           0         
  428.52076  0            0            0           0         
  429.03498  0            0            0           0         
  429.54982  0            0            0           0         
  430.06528  0            0            0           0         
  430.58135  0            0            0           0         
  431.09804  0            0            0           0         
  431.61536  0            0            0           0         
  432.13329  0            0            0           0         
  432.65185  0            0            0           0         
  433.17103  0            0            0           0         
  433.69083  0            0            0           0         
  434.21125  0            0            0           0         
  434.73230  0            0            0           0         
  435.25398  0            0            0           0         
  435.77628  0            0            0           0         
  436.29921  0            0            0           0         
  436.82276  0            0            0           0         
  437.34694  0            0            0           0         
  437.87176  0            0            0           0         
  438.39720  0            0            0           0         
  438.92327  0            0            0           0         
  439.44997  0            0            0           0         
  439.97731  0            0            0           0         
  440.50528  0            0            0           0         
  441.03388  0            0            0           0         
  441.56312  0            0            0           0         
  442.09299  0            0            0           0         
  442.62350  0            0            0           0         
  443.15464  0            0            0           0         
  443.68642  0            0            0           0         
  444.21884  0            0            0           0         
  444.75190  0            0            0           0         
  445.28560  0            0            0           0         
  445.81994  0            0            0           0         
  446.35492  0            0            0           0         
  446.89054  0            0            0           0         
  447.42680  0            0            0           0         
  447.96371  0            0            0           0         
  448.50126  0            0            0           0         
  449.03946  0            0            0           0         
  449.57830  0            0            0           0         
  450.11779  0            0            0           0         
  450.65793  0            0            0           0         
  451.19872  0            0            0           0         
  451.74015  0            0            0           0         
  452.28223  0            0            0           0         
  452.82497  0            0            0           0         
  453.36835  0            0            0           0         
  453.91239  0            0            0           0         
  454.45708  0            0            0           0         
  455.00243  0            0            0           0         
  455.54843  0            0            0           0         
  456.09508  0            0            0           0         
  456.64239  0            0            0           0         
  457.19036  0            0            0           0         
  457.73898  0            0            0           0         
  458.28826  0            0            0           0         
  458.83820  0            0            0           0         
  459.38881  0            0            0           0         
  459.94007  0            0            0           0         
  460.49199  0            0            0           0         
  461.04458  0            0            0           0         
  461.59783  0            0            0           0         
  462.15174  0            0            0           0         
  462.70632  0            0            0           0         
  463.26156  0            0            0           0         
  463.81747  0            0            0           0         
  464.37405  0            0            0           0         
  464.93129  0            0            0           0         
  465.48921  0            0            0           0         
  466.04779  0            0            0           0         
  466.60704  0            0            0           0         
  467.16697  0            0            0           0         
  467.72756  0            0            0           0         
  468.28883  0            0            0           0         
  468.85077  0            0            0           0         
  469.41339  0            0            0           0         
  469.97668  0            0            0           0         
  470.54065  0            0            0           0         
  471.10529  0            0            0           0         
  471.67062  0            0            0           0         
  472.23662  0            0            0           0         
  472.80330  0            0            0           0         
  473.37065  0            0            0           0         
  473.93870  0            0            0           0         
  474.50742  0            0            0           0         
  475.07682  0            0            0           0         
  475.64691  0            0            0           0         
  476.21768  0            0            0           0         
  476.78914  0            0            0           0         
  477.36128  0            0            0           0         
  477.93411  0            0            0           0         
  478.50763  0            0            0           0         
  479.08183  0            0            0           0         
  479.65672  0            0            0           0         
  480.23231  0            0            0           0         
  480.80858  0            0            0           0         
  481.38555  0            0            0           0         
  481.96321  0            0            0           0         
  482.54156  0            0            0           0         
  483.12060  0            0            0           0         
  483.70034  0            0            0           0         
  484.28078  0            0            0           0         
  484.86191  0            0            0           0         
  485.44374  0            0            0           0         
  486.02627  0            0            0           0         
  486.60950  0            0            0           0         
  487.19342  0            0            0           0         
  487.77805  0            0            0           0         
  488.36338  0            0            0           0         
  488.94941  0            0            0           0         
  489.53615  0            0            0           0         
  490.12359  0            0            0           0         
  490.71173  0            0            0           0         
  491.30058  0            0            0           0         
  491.89014  0            0            0           0         
  492.48040  0            0            0           0         
  493.07137  0            0            0           0         
  493.66305  0            0            0           0         
  494.25544  0            0            0           0         
  494.84854  0            0            0           0         
  495.44236  0            0            0           0         
  496.03688  0            0            0           0         
  496.63212  0            0            0           0         
  497.22808  0            0            0           0         
  497.82475  0            0            0           0         
  498.42213  0            0            0           0         
  499.02023  0            0            0           0         
  499.61905  0            0            0           0         
  500.21859  0            0            0           0         
  500.81885  0            0            0           0         
  501.41983  0            0            0           0         
  502.02153  0            0            0           0         
  502.62395  0            0            0           0         
  503.22709  0            0            0           0         
  503.83096  0            0            0           0         
  504.43555  0            0            0           0         
  505.04087  0            0            0           0         
  505.64691  0            0            0           0         
  506.25369  0            0            0           0         
  506.86119  0            0            0           0         
  507.46942  0            0            0           0         
  508.07837  0            0            0           0         
  508.68806  0            0            0           0         
  509.29848  0            0            0           0         
  509.90964  0            0            0           0         
  510.52152  0            0            0           0         
  511.13415  0            0            0           0         
  511.74750  0            0            0           0         
  512.36159  0            0            0           0         
  512.97642  0            0            0           0         
  513.59199  0            0            0           0         
  514.20830  0            0            0           0         
  514.82534  0            0            0           0         
  515.44313  0            0            0           0         
  516.06165  0            0            0           0         
  516.68092  0            0            0           0         
  517.30093  0            0            0           0         
  517.92169  0            0            0           0         
  518.54319  0            0            0           0         
  519.16544  0            0            0           0         
  519.78843  0            0            0           0         
  520.41217  0            0            0           0         
  521.03666  0            0            0           0         
  521.66190  0            0            0           0         
  522.28789  0            0            0           0         
  522.91463  0            0            0           0         
  523.54213  0            0            0           0         
  524.17037  0            0            0           0         
  524.79937  0            0            0           0         
  525.42913  0            0            0           0         
  526.05964  0            0            0           0         
  526.69090  0            0            0           0         
  527.32293  0            0            0           0         
  527.95571  0            0            0           0         
  528.58925  0            0            0           0         
  529.22355  0            0            0           0         
  529.85862  0            0            0           0         
  530.49444  0            0            0           0         
  531.13103  0            0            0           0         
  531.76838  0            0            0           0         
  532.40650  0            0            0           0         
  533.04538  0            0            0           0         
  533.68503  0            0            0           0         
  534.32545  0            0            0           0         
  534.96664  0            0            0           0         
  535.60859  0            0            0           0         
  536.25132  0            0            0           0         
  536.89481  0            0            0           0         
  537.53908  0            0            0           0         
  538.18412  0            0            0           0         
  538.82994  0            0            0           0         
  539.47653  0            0            0           0         
  540.12390  0            0            0           0         
  540.77204  0            0            0           0         
  541.42096  0            0            0           0         
  542.07066  0            0            0           0         
  542.72114  0            0            0           0         
  543.37240  0            0            0           0         
  544.02444  0            0            0           0         
  544.67727  0            0            0           0         
  545.33088  0            0            0           0         
  545.98527  0            0            0           0         
  546.64044  0            0            0           0         
  547.29641  0            0            0           0         
  547.95316  0            0            0           0         
  548.61070  0            0            0           0         
  549.26903  0            0            0           0         
  549.92814  0            0            0           0         
  550.58805  0            0            0           0         
  551.24875  0            0            0           0         
  551.91025  0            0            0           0         
  552.57253  0            0            0           0         
  553.23561  0            0            0           0         
  553.89949  0            0            0           0         
  554.56417  0            0            0           0         
  555.22964  0            0            0           0         
  555.89591  0            0            0           0         
  556.56298  0            0            0           0         
  557.23085  0            0            0           0         
  557.89952  0            0            0           0         
  558.56900  0            0            0           0         
  559.23927  0            0            0           0         
  559.91035  0            0            0           0         
  560.58224  0            0            0           0         
  561.25494  0            0            0           0         
  561.92844  0            0            0           0         
  562.60275  0            0            0           0         
  563.27786  0            0            0           0         
  563.95379  0            0            0           0         
  564.63053  0            0            0           0         
  565.30808  0            0            0           0         
  565.98645  0            0            0           0         
  566.66563  0            0            0           0         
  567.34562  0            0            0           0         
  568.02643  0            0            0           0         
  568.70805  0            0            0           0         
  569.39050  0            0            0           0         
  570.07376  0            0            0           0         
  570.75785  0            0            0           0         
  571.44275  0            0            0           0         
  572.12848  0            0            0           0         
  572.81502  0            0            0           0         
  573.50240  0            0            0           0         
  574.19059  0            0            0           0         
  574.87962  0            0            0           0         
  575.56947  0            0            0           0         
  576.26015  0            0            0           0         
  576.95165  0            0            0           0         
  577.64399  0            0            0           0         
  578.33716  0            0            0           0         
  579.03116  0            0            0           0         
  579.72599  0            0            0           0         
  580.42165  0            0            0           0         
  581.11815  0            0            0           0         
  581.81549  0            0            0           0         
  582.51366  0            0            0           0         
  583.21268  0            0            0           0         
  583.91253  0            0            0           0         
  584.61321  0            0            0           0         
  585.31475  0            0            0           0         
  586.01712  0            0            0           0         
  586.72033  0            0            0           0         
  587.42439  0            0            0           0         
  588.12930  0            0            0           0         
  588.83505  0            0            0           0         
  589.54164  0            0            0           0         
  590.24909  0            0            0           0         
  590.95738  0            0            0           0         
  591.66652  0            0            0           0         
  592.37652  0            0            0           0         
  593.08736  0            0            0           0         
  593.79906  0            0            0           0         
  594.51162  0            0            0           0         
  595.22502  0            0            0           0         
  595.93929  0            0            0           0         
  596.65441  0            0            0           0         
  597.37039  0            0            0           0         
  598.08723  0            0            0           0         
  598.80493  0            0            0           0         
  599.52349  0            0            0           0         
  600.24291  0            0            0           0         
  600.96320  0            0            0           0         
  601.68435  0            0            0           0         
  602.40636  0            0            0           0         
  603.12925  0            0            0           0         
  603.85300  0            0            0           0         
  604.57761  0            0            0           0         
  605.30310  0            0            0           0         
  606.02946  0            0            0           0         
  606.75669  0            0            0           0         
  607.48479  0            0            0           0         
  608.21377  0            0            0           0         
  608.94362  0            0            0           0         
  609.67434  0            0            0           0         
  610.40595  0            0            0           0         
  611.13843  0            0            0           0         
  611.87179  0            0            0           0         
  612.60603  0            0            0           0         
  613.34115  0            0            0           0         
  614.07716  0            0            0           0         
  614.81404  0            0            0           0         
  615.55181  0            0            0           0         
  616.29047  0            0            0           0         
  617.03001  0            0            0           0         
  617.77044  0            0            0           0         
  618.51176  0            0            0           0         
  619.25397  0            0            0           0         
  619.99707  0            0            0           0         
  620.74106  0            0            0           0         
  621.48594  0            0            0           0         
  622.23172  0            0            0           0         
  622.97839  0            0            0           0         
  623.72596  0            0            0           0         
  624.47443  0            0            0           0         
  625.22379  0            0            0           0         
  625.97405  0            0            0           0         
  626.72522  0            0            0           0         
  627.47728  0            0            0           0         
  628.23025  0            0            0           0         
  628.98412  0            0            0           0         
  629.73889  0            0            0           0         
  630.49457  0            0            0           0         
  631.25116  0            0            0           0         
  632.00866  0            0            0           0         
  632.76706  0            0            0           0         
  633.52638  0            0            0           0         
  634.28660  0            0            0           0         
  635.04774  0            0            0           0         
  635.80979  0            0            0           0         
  636.57276  0            0            0           0         
  637.33664  0            0            0           0         
  638.10144  0            0            0           0         
  638.86715  0            0            0           0         
  639.63379  0            0            0           0         
  640.40134  0            0            0           0         
  641.16982  0            0            0           0         
  641.93922  0            0            0           0         
  642.70954  0            0            0           0         
  643.48078  0            0            0           0         
  644.25295  0            0            0           0         
  645.02605  0            0            0           0         
  645.80008  0            0            0           0         
  646.57503  0            0            0           0         
  647.35091  0            0            0           0         
  648.12773  0            0            0           0         
  648.90548  0            0            0           0         
  649.68416  0            0            0           0         
  650.46377  0            0            0           0         
  651.24432  0            0            0           0         
  652.02581  0            0            0           0         
  652.80823  0            0            0           0         
  653.59160  0            0            0           0         
  654.37590  0            0            0           0         
  655.16115  0            0            0           0         
  655.94733  0            0            0           0         
  656.73447  0            0            0           0         
  657.52254  0            0            0           0         
  658.31156  0            0            0           0         
  659.10153  0            0            0           0         
  659.89244  0            0            0           0         
  660.68431  0            0            0           0         
  661.47712  0            0            0           0         
  662.27089  0            0            0           0         
  663.06561  0            0            0           0         
  663.86128  0            0            0           0         
  664.65791  0            0            0           0         
  665.45549  0            0            0           0         
  666.25403  0            0            0           0         
  667.05353  0            0            0           0         
  667.85399  0            0            0           0         
  668.65541  0            0            0           0         
  669.45779  0            0            0           0         
  670.26113  0            0            0           0         
  671.06544  0            0            0           0         
  671.87071  0            0            0           0         
  672.67695  0            0            0           0         
  673.48416  0            0            0           0         
  674.29233  0            0            0           0         
  675.10148  0            0            0           0         
  675.91159  0            0            0           0         
  676.72268  0            0            0           0         
  677.53474  0            0            0           0         
  678.34778  0            0            0           0         
  679.16179  0            0            0           0         
  679.97677  0            0            0           0         
  680.79274  0            0            0           0         
  681.60969  0            0            0           0         
  682.42761  0            0            0           0         
  683.24652  0            0            0           0         
  684.06641  0            0            0           0         
  684.88728  0            0            0           0         
  685.70914  0            0            0           0         
  686.53198  0            0            0           0         
  687.35582  0            0            0           0         
  688.18064  0            0            0           0         
  689.00645  0            0            0           0         
  689.83325  0            0            0           0         
  690.66104  0            0            0           0         
  691.48983  0            0            0           0         
  692.31961  0            0            0           0         
  693.15039  0            0            0           0         
  693.98216  0            0            0           0         
  694.81493  0            0            0           0         
  695.64870  0            0            0           0         
  696.48348  0            0            0           0         
  697.31925  0            0            0           0         
  698.15603  0            0            0           0         
  698.99381  0            0            0           0         
  699.83259  0            0            0           0         
  700.67239  0            0            0           0         
  701.51319  0            0            0           0         
  702.35500  0            0            0           0         
  703.19781  0            0            0           0         
  704.04165  0            0            0           0         
  704.88649  0            0            0           0         
  705.73235  0            0            0           0         
  706.57922  0            0            0           0         
  707.42711  0            0            0           0         
  708.27601  0            0            0           0         
  709.12594  0            0            0           0         
  709.97688  0            0            0           0         
  710.82885  0            0            0           0         
  711.68184  0            0            0           0         
  712.53585  0            0            0           0         
  713.39088  0            0            0           0         
  714.24695  0            0            0           0         
  715.10404  0            0            0           0         
  715.96215  0            0            0           0         
  716.82130  0            0            0           0         
  717.68148  0            0            0           0         
  718.54269  0            0            0           0         
  719.40494  0            0            0           0         
  720.26822  0            0            0           0         
  721.13253  0            0            0           0         
  721.99788  0            0            0           0         
  722.86427  0            0            0           0         
  723.73170  0            0            0           0         
  724.60018  0            0            0           0         
  725.46969  0            0            0           0         
  726.34025  0            0            0           0         
  727.21185  0            0            0           0         
  728.08450  0            0            0           0         
  728.95819  0            0            0           0         
  729.83293  0            0            0           0         
  730.70873  0            0            0           0         
  731.58557  0            0            0           0         
  732.46347  0            0            0           0         
  733.34241  0            0            0           0         
  734.22242  0            0            0           0         
  735.10348  0            0            0           0         
  735.98560  0            0            0           0         
  736.86877  0            0            0           0         
  737.75301  0            0            0           0         
  738.63830  0            0            0           0         
  739.52466  0            0            0           0         
  740.41209  0            0            0           0         
  741.30057  0            0            0           0         
  742.19013  0            0            0           0         
  743.08075  0            0            0           0         
  743.97244  0            0            0           0         
  744.86520  0            0            0           0         
  745.75903  0            0            0           0         
  746.65393  0            0            0           0         
  747.54991  0            0            0           0         
  748.44697  0            0            0           0         
  749.34509  0            0            0           0         
  750.24430  0            0            0           0         
  751.14459  0            0            0           0         
  752.04595  0            0            0           0         
  752.94840  0            0            0           0         
  753.85193  0            0            0           0         
  754.75655  0            0            0           0         
  755.66225  0            0            0           0         
  756.56904  0            0            0           0         
  757.47691  0            0            0           0         
  758.38588  0            0            0           0         
  759.29593  0            0            0           0         
  760.20708  0            0            0           0         
  761.11932  0            0            0           0         
  762.03266  0            0            0           0         
  762.94709  0            0            0           0         
  763.86262  0            0            0           0         
  764.77925  0            0            0           0         
  765.69698  0            0            0           0         
  766.61581  0            0            0           0         
  767.53574  0            0            0           0         
  768.45678  0            0            0           0         
  769.37892  0            0            0           0         
  770.30216  0            0            0           0         
  771.22652  0            0            0           0         
  772.15198  0            0            0           0         
  773.07856  0            0            0           0         
  774.00625  0            0            0           0         
  774.93505  0            0            0           0         
  775.86496  0            0            0           0         
  776.79599  0            0            0           0         
  777.72814  0            0            0           0         
  778.66141  0            0            0           0         
  779.59579  0            0            0           0         
  780.53130  0            0            0           0         
  781.46793  0            0            0           0         
  782.40569  0            0            0           0         
  783.34456  0            0            0           0         
  784.28457  0            0            0           0         
  785.22571  0            0            0           0         
  786.16797  0            0            0           0         
  787.11136  0            0            0           0         
  788.05589  0            0            0           0         
  789.00155  0            0            0           0         
  789.94834  0            0            0           0         
  790.89627  0            0            0           0         
  791.84534  0            0            0           0         
  792.79555  0            0            0           0         
  793.74690  0            0            0           0         
  794.69939  0            0            0           0         
  795.65302  0            0            0           0         
  796.60779  0            0            0           0         
  797.56372  0            0            0           0         
  798.52078  0            0            0           0         
  799.47900  0            0            0           0         
  800.43837  0            0            0           0         
  801.39889  0            0            0           0         
  802.36056  0            0            0           0         
  803.32338  0            0            0           0         
  804.28737  0            0            0           0         
  805.25250  0            0            0           0         
  806.21880  0            0            0           0         
  807.18625  0            0            0           0         
  808.15487  0            0            0           0         
  809.12465  0            0            0           0         
  810.09559  0            0            0           0         
  811.06770  0            0            0           0         
  812.04097  0            0            0           0         
  813.01541  0            0            0           0         
  813.99102  0            0            0           0         
  814.96781  0            0            0           0         
  815.94576  0            0            0           0         
  816.92489  0            0            0           0         
  817.90519  0            0            0           0         
  818.88667  0            0            0           0         
  819.86932  0            0            0           0         
  820.85316  0            0            0           0         
  821.83818  0            0            0           0         
  822.82437  0            0            0           0         
  823.81176  0            0            0           0         
  824.80032  0            0            0           0         
  825.79007  0            0            0           0         
  826.78101  0            0            0           0         
  827.77314  0            0            0           0         
  828.76646  0            0            0           0         
  829.76098  0            0            0           0         
  830.75668  0            0            0           0         
  831.75358  0            0            0           0         
  832.75168  0            0            0           0         
  833.75097  0            0            0           0         
  834.75147  0            0            0           0         
  835.75316  0            0            0           0         
  836.75606  0            0            0           0         
  837.76016  0            0            0           0         
  838.76546  0            0            0           0         
  839.77197  0            0            0           0         
  840.77969  0            0            0           0         
  841.78862  0            0            0           0         
  842.79876  0            0            0           0         
  843.81011  0            0            0           0         
  844.82267  0            0            0           0         
  845.83645  0            0            0           0         
  846.85145  0            0            0           0         
  847.86766  0            0            0           0         
  848.88509  0            0            0           0         
  849.90375  0            0            0           0         
  850.92362  0            0            0           0         
  851.94473  0            0            0           0         
  852.96705  0            0            0           0         
  853.99060  0            0            0           0         
  855.01538  0            0            0           0         
  856.04139  0            0            0           0         
  857.06864  0            0            0           0         
  858.09711  0            0            0           0         
  859.12682  0            0            0           0         
  860.15776  0            0            0           0         
  861.18994  0            0            0           0         
  862.22336  0            0            0           0         
  863.25802  0            0            0           0         
  864.29393  0            0            0           0         
  865.33107  0            0            0           0         
  866.36946  0            0            0           0         
  867.40910  0            0            0           0         
  868.44998  0            0            0           0         
  869.49211  0            0            0           0         
  870.53549  0            0            0           0         
  871.58013  0            0            0           0         
  872.62602  0            0            0           0         
  873.67316  0            0            0           0         
  874.72156  0            0            0           0         
  875.77122  0            0            0           0         
  876.82213  0            0            0           0         
  877.87431  0            0            0           0         
  878.92775  0            0            0           0         
  879.98246  0            0            0           0         
  881.03843  0            0            0           0         
  882.09567  0            0            0           0         
  883.15417  0            0            0           0         
  884.21395  0            0            0           0         
  885.27500  0            0            0           0         
  886.33732  0            0            0           0         
  887.40092  0            0            0           0         
  888.46579  0            0            0           0         
  889.53194  0            0            0           0         
  890.59937  0            0            0           0         
  891.66808  0            0            0           0         
  892.73808  0            0            0           0         
  893.80935  0            0            0           0         
  894.88192  0            0            0           0         
  895.95577  0            0            0           0         
  897.03090  0            0            0           0         
  898.10733  0            0            0           0         
  899.18505  0            0            0           0         
  900.26407  0            0            0           0         
  901.34438  0            0            0           0         
  902.42598  0            0            0           0         
  903.50888  0            0            0           0         
  904.59309  0            0            0           0         
  905.67859  0            0            0           0         
  906.76539  0            0            0           0         
  907.85350  0            0            0           0         
  908.94292  0            0            0           0         
  910.03364  0            0            0           0         
  911.12568  0            0            0           0         
  912.21902  0            0            0           0         
  913.31367  0            0            0           0         
  914.40964  0            0            0           0         
  915.50692  0            0            0           0         
  916.60552  0            0            0           0         
  917.70544  0            0            0           0         
  918.80668  0            0            0           0         
  919.90924  0            0            0           0         
  921.01312  0            0            0           0         
  922.11833  0            0            0           0         
  923.22486  0            0            0           0         
  924.33272  0            0            0           0         
  925.44191  0            0            0           0         
  926.55244  0            0            0           0         
  927.66429  0            0            0           0         
  928.77748  0            0            0           0         
  929.89200  0            0            0           0         
  931.00786  0            0            0           0         
  932.12507  0            0            0           0         
  933.24361  0            0            0           0         
  934.36349  0            0            0           0         
  935.48472  0            0            0           0         
  936.60729  0            0            0           0         
  937.73121  0            0            0           0         
  938.85648  0            0            0           0         
  939.98310  0            0            0           0         
  941.11107  0            0            0           0         
  942.24039  0            0            0           0         
  943.37107  0            0            0           0         
  944.50311  0            0            0           0         
  945.63651  0            0            0           0         
  946.77126  0            0            0           0         
  947.90738  0            0            0           0         
  949.04486  0            0            0           0         
  950.18370  0            0            0           0         
  951.32391  0            0            0           0         
  952.46549  0            0            0           0         
  953.60844  0            0            0           0         
  954.75277  0            0            0           0         
  955.89846  0            0            0           0         
  957.04553  0            0            0           0         
  958.19397  0            0            0           0         
  959.34380  0            0            0           0         
  960.49500  0            0            0           0         
  961.64759  0            0            0           0         
  962.80156  0            0            0           0         
  963.95691  0            0            0           0         
  965.11365  0            0            0           0         
  966.27178  0            0            0           0         
  967.43129  0            0            0           0         
  968.59220  0            0            0           0         
  969.75450  0            0            0           0         
  970.91820  0            0            0           0         
  972.08329  0            0            0           0         
  973.24978  0            0            0           0         
  974.41767  0            0            0           0         
  975.58697  0            0            0           0         
  976.75766  0            0            0           0         
  977.92976  0            0            0           0         
  979.10327  0            0            0           0         
  980.27818  0            0            0           0         
  981.45451  0            0            0           0         
  982.63224  0            0            0           0         
  983.81139  0            0            0           0         
  984.99196  0            0            0           0         
  986.17394  0            0            0           0         
  987.35734  0            0            0           0         
  988.54216  0            0            0           0         
  989.72840  0            0            0           0         
  990.91606  0            0            0           0         
  992.10515  0            0            0           0         
  993.29567  0            0            0           0         
  994.48762  0            0            0           0         
  995.68099  0            0            0           0         
  996.87580  0            0            0           0         
  998.07204  0            0            0           0         
  999.26972  0            0            0           0         
  1000.46883 0            0            0           0         
  1001.66939 0            0            0           0         
  1002.87138 0            0            0           0         
  1004.07482 0            0            0           0         
  1005.27970 0            0            0           0         
  1006.48602 0            0            0           0         
  1007.69380 0            0            0           0         
  1008.90302 0            0            0           0         
  1010.11370 0            0            0           0         
  1011.32582 0            0            0           0         
  1012.53940 0            0            0           0         
  1013.75444 0            0            0           0         
  1014.97094 0            0            0           0         
  1016.18889 0            0            0           0         
  1017.40831 0            0            0           0         
  1018.62919 0            0            0           0         
  1019.85154 0            0            0           0         
  1021.07535 0            0            0           0         
  1022.30063 0            0            0           0         
  1023.52738 0            0            0           0         
  1024.75561 0            0            0           0         
  1025.98530 0            0            0           0         
  1027.21648 0            0            0           0         
  1028.44913 0            0            0           0         
  1029.68326 0            0            0           0         
  1030.91887 0            0            0           0         
  1032.15596 0            0            0           0         
  1033.39454 0            0            0           0         
  1034.63460 0            0            0           0         
  1035.87615 0            0            0           0         
  1037.11919 0            0            0           0         
  1038.36373 0            0            0           0         
  1039.60975 0            0            0           0         
  1040.85728 0            0            0           0         
  1042.10629 0            0            0           0         
  1043.35681 0            0            0           0         
  1044.60883 0            0            0           0         
  1045.86235 0            0            0           0         
  1047.11738 0            0            0           0         
  1048.37391 0            0            0           0         
  1049.63195 0            0            0           0         
  1050.89150 0            0            0           0         
  1052.15256 0            0            0           0         
  1053.41513 0            0            0           0         
  1054.67922 0            0            0           0         
  1055.94482 0            0            0           0         
  1057.21195 0            0            0           0         
  1058.48059 0            0            0           0         
  1059.75076 0            0            0           0         
  1061.02245 0            0            0           0         
  1062.29567 0            0            0           0         
  1063.57041 0            0            0           0         
  1064.84669 0            0            0           0         
  1066.12449 0            0            0           0         
  1067.40383 0            0            0           0         
  1068.68471 0            0            0           0         
  1069.96712 0            0            0           0         
  1071.25107 0            0            0           0         
  1072.53656 0            0            0           0         
  1073.82359 0            0            0           0         
  1075.11217 0            0            0           0         
  1076.40230 0            0            0           0         
  1077.69397 0            0            0           0         
  1078.98719 0            0            0           0         
  1080.28197 0            0            0           0         
  1081.57830 0            0            0           0         
  1082.87618 0            0            0           0         
  1084.17562 0            0            0           0         
  1085.47662 0            0            0           0         
  1086.77918 0            0            0           0         
  1088.08331 0            0            0           0         
  1089.38900 0            0            0           0         
  1090.69625 0            0            0           0         
  1092.00508 0            0            0           0         
  1093.31548 0            0            0           0         
  1094.62744 0            0            0           0         
  1095.94099 0            0            0           0         
  1097.25611 0            0            0           0         
  1098.57280 0            0            0           0         
  1099.89108 0            0            0           0         
  1101.21094 0            0            0           0         
  1102.53238 0            0            0           0         
  1103.85541 0            0            0           0         
  1105.18003 0            0            0           0         
  1106.50623 0            0            0           0         
  1107.83403 0            0            0           0         
  1109.16342 0            0            0           0         
  1110.49441 0            0            0           0         
  1111.82699 0            0            0           0         
  1113.16117 0            0            0           0         
  1114.49696 0            0            0           0         
  1115.83434 0            0            0           0         
  1117.17333 0            0            0           0         
  1118.51393 0            0            0           0         
  1119.85614 0            0            0           0         
  1121.19995 0            0            0           0         
  1122.54538 0            0            0           0         
  1123.89243 0            0            0           0         
  1125.24109 0            0            0           0         
  1126.59137 0            0            0           0         
  1127.94327 0            0            0           0         
  1129.29679 0            0            0           0         
  1130.65193 0            0            0           0         
  1132.00870 0            0            0           0         
  1133.36710 0            0            0           0         
  1134.72713 0            0            0           0         
  1136.08880 0            0            0           0         
  1137.45209 0            0            0           0         
  1138.81702 0            0            0           0         
  1140.18359 0            0            0           0         
  1141.55180 0            0            0           0         
  1142.92166 0            0            0           0         
  1144.29315 0            0            0           0         
  1145.66629 0            0            0           0         
  1147.04108 0            0            0           0         
  1148.41752 0            0            0           0         
  1149.79561 0            0            0           0         
  1151.17535 0            0            0           0         
  1152.55675 0            0            0           0         
  1153.93981 0            0            0           0         
  1155.32453 0            0            0           0         
  1156.71091 0            0            0           0         
  1158.09895 0            0            0           0         
  1159.48866 0            0            0           0         
  1160.88003 0            0            0           0         
  1162.27308 0            0            0           0         
  1163.66779 0            0            0           0         
  1165.06419 0            0            0           0         
  1166.46225 0            0            0           0         
  1167.86200 0            0            0           0         
  1169.26342 0            0            0           0         
  1170.66652 0            0            0           0         
  1172.07131 0            0            0           0         
  1173.47779 0            0            0           0         
  1174.88595 0            0            0           0         
  1176.29580 0            0            0           0         
  1177.70735 0            0            0           0         
  1179.12058 0            0            0           0         
  1180.53552 0            0            0           0         
  1181.95215 0            0            0           0         
  1183.37048 0            0            0           0         
  1184.79052 0            0            0           0         
  1186.21225 0            0            0           0         
  1187.63570 0            0            0           0         
  1189.06085 0            0            0           0         
  1190.48771 0            0            0           0         
  1191.91628 0            0            0           0         
  1193.34657 0            0            0           0         
  1194.77858 0            0            0           0         
  1196.21230 0            0            0           0         
  1197.64774 0            0            0           0         
  1199.08491 0            0            0           0         
  1200.52380 0            0            0           0         
  1201.96442 0            0            0           0         
  1203.40677 0            0            0           0         
  1204.85084 0            0            0           0         
  1206.29665 0            0            0           0         
  1207.74420 0            0            0           0         
  1209.19348 0            0            0           0         
  1210.64450 0            0            0           0         
  1212.09726 0            0            0           0         
  1213.55177 0            0            0           0         
  1215.00802 0            0            0           0         
  1216.46602 0            0            0           0         
  1217.92576 0            0            0           0         
  1219.38726 0            0            0           0         
  1220.85052 0            0            0           0         
  1222.31553 0            0            0           0         
  1223.78229 0            0            0           0         
  1225.25082 0            0            0           0         
  1226.72111 0            0            0           0         
  1228.19316 0            0            0           0         
  1229.66699 16.6182735   0            0           0         
  1231.14257 0.0866943    0            0           0         
  1232.61993 0            0            0           0         
  1234.09907 0            0            0           0         
  1235.57997 0            0            0           0         
  1237.06266 0            0            0           0         
  1238.54712 13.97122623  0            0           0         
  1240.03337 4.11955471   0            0           0         
  1241.52140 7.11220617   0            0           0         
  1243.01121 0.04372953   0            0           0         
  1244.50281 8.47523489   0            0           0         
  1245.99620 2.61115811   0            0           0         
  1247.49139 0.01626378   0            0           0         
  1248.98837 0            0            0           0         
  1250.48714 1.98166307   0            0           0         
  1251.98771 1.85424314   0            0           0         
  1253.49009 0.0120342    0            0           0         
  1254.99426 1.61177338   0            0           0         
  1256.50024 4.5611306    0            0           0         
  1258.00803 1.46248986   0            0           0         
  1259.51763 0.00953915   0            0           0         
  1261.02904 1.28846571   0            0           0         
  1262.54226 3.68901958   0            0           0         
  1264.05730 1.1955023    0            0           0         
  1265.57416 2.24698212   0            0           0         
  1267.09284 0.01516859   0            0           0         
  1268.61334 6.17686733   0            0           0         
  1270.13566 3.01105757   0            0           0         
  1271.65981 0.97307071   0            0           0         
  1273.18579 2.76213769   0            0           0         
  1274.71360 0.90550139   0            0           0         
  1276.24325 1.71944954   0            0           0         
  1277.77473 4.15456988   0            0           0         
  1279.30805 1.63262429   0            0           0         
  1280.84320 1.56483057   0            0           0         
  1282.38020 1.51672308   0            0           0         
  1283.91905 5.12201713   0            0           0         
  1285.45974 2.16106886   0            0           0         
  1287.00228 2.07811824   0            0           0         
  1288.54667 0.01438916   0            0           0         
  1290.09291 0.64908188   0            0           0         
  1291.64101 2.52905004   0            0           0         
  1293.19097 0.0176955    0            0           0         
  1294.74279 0.59791014   0            0           0         
  1296.29647 4.08215905   0            0           0         
  1297.85201 0.59673723   0            0           0         
  1299.40942 1.11233965   0            0           0         
  1300.96870 2.17188046   0            0           0         
  1302.52985 3.18627786   0            0           0         
  1304.09287 1.05563829   0            0           0         
  1305.65777 1.01775143   0            0           0         
  1307.22455 1.98463931   0            0           0         
  1308.79321 1.46612776   0            0           0         
  1310.36375 1.43272123   0            0           0         
  1311.93617 0.93948762   0            0           0         
  1313.51048 0.91786649   0            0           0         
  1315.08668 1.34734565   0            0           0         
  1316.66478 1.32552265   0            0           0         
  1318.24476 0.44013479   0            0           0         
  1319.82664 1.27217281   0            0           0         
  1321.41042 1.25621989   0            0           0         
  1322.99610 1.23493241   0            0           0         
  1324.58369 1.21447318   0            0           0         
  1326.17317 3.1715588    0            0           0         
  1327.76457 0.41204555   0            0           0         
  1329.35787 1.15197914   0            0           0         
  1330.95309 1.14008153   0            0           0         
  1332.55022 1.86644      0            0           0         
  1334.14927 1.11228076   0            0           0         
  1335.75024 0.730092     0            0           0         
  1337.35312 1.4293005    0            0           0         
  1338.95794 1.7661931    0            0           0         
  1340.56467 2.784596     0            0           0         
  1342.17334 0.70423958   0            0           0         
  1343.78393 1.69280368   0            0           0         
  1345.39646 3.01230215   0            0           0         
  1347.01093 1.66823452   0            0           0         
  1348.62733 0.98791902   0            0           0         
  1350.24567 0.65003894   0            0           0         
  1351.86595 1.27551077   0            0           0         
  1353.48818 1.26574069   0            0           0         
  1355.11235 1.25164926   0            0           0         
  1356.73847 3.0810911    0            0           0         
  1358.36654 1.23843256   0            0           0         
  1359.99657 1.51252123   0            0           0         
  1361.62856 1.7967318    0            0           0         
  1363.26250 1.19160681   0            0           0         
  1364.89840 0.8837071    0            0           0         
  1366.53626 2.60553415   0            0           0         
  1368.17610 1.44947999   0            0           0         
  1369.81789 1.14391085   0            0           0         
  1371.46166 1.13115614   0            0           0         
  1373.10740 1.67700999   0            0           0         
  1374.75512 1.94171666   0            0           0         
  1376.40481 2.47292592   0            0           0         
  1378.05649 2.18474583   0            0           0         
  1379.71014 2.70086955   0            0           0         
  1381.36578 1.61740384   0            0           0         
  1383.02341 1.59588414   0            0           0         
  1384.68302 1.32099873   0            0           0         
  1386.34463 0.78897522   0            0           0         
  1388.00823 2.06675126   0            0           0         
  1389.67383 1.03798674   0            0           0         
  1391.34142 1.02213636   0            0           0         
  1393.01102 0.76265478   0            0           0         
  1394.68262 2.00359439   0            0           0         
  1396.35623 2.24598188   0            0           0         
  1398.03184 1.98522474   0            0           0         
  1399.70947 1.96879962   0            0           0         
  1401.38910 2.92429952   0            0           0         
  1403.07076 2.18866009   0            0           0         
  1404.75443 1.6895876    0            0           0         
  1406.44012 1.91133016   0            0           0         
  1408.12784 0.01463173   0            0           0         
  1409.81758 1.63813695   0            0           0         
  1411.50935 1.17472272   0            0           0         
  1413.20314 1.39397858   0            0           0         
  1414.89897 0.92781209   0            0           0         
  1416.59684 0.91804878   0            0           0         
  1418.29674 2.94791461   0            0           0         
  1419.99869 2.27001528   0            0           0         
  1421.70267 1.35672986   0            0           0         
  1423.40870 1.11868042   0            0           0         
  1425.11678 0.88853808   0            0           0         
  1426.82691 0.22495917   0            0           0         
  1428.53908 2.37748349   0            0           0         
  1430.25332 1.29962695   0            0           0         
  1431.96961 1.48497293   0            0           0         
  1433.68796 1.87940491   0            0           0         
  1435.40837 1.2387873    0            0           0         
  1437.13085 0.81052926   0            0           0         
  1438.85539 0.9873985    0            0           0         
  1440.58200 0.96783809   0            0           0         
  1442.31069 0.75844106   0            0           0         
  1444.04145 1.10627921   0            0           0         
  1445.77429 1.26209401   0            0           0         
  1447.50920 2.10747447   0            0           0         
  1449.24620 1.2107891    0            0           0         
  1450.98528 1.50869533   0            0           0         
  1452.72645 1.63869674   0            0           0         
  1454.46971 1.60224206   0            0           0         
  1456.21506 0.94458856   0            0           0         
  1457.96250 1.52652871   0            0           0         
  1459.71204 2.24133916   0            0           0         
  1461.46368 1.03579887   0            0           0         
  1463.21743 1.85987245   0            0           0         
  1464.97328 1.54964346   0            0           0         
  1466.73123 0.96948529   0            0           0         
  1468.49129 0.81215411   0            0           0         
  1470.25347 0.92709645   0            0           0         
  1472.01776 1.29795295   0            0           0         
  1473.78417 1.40383461   0            0           0         
  1475.55269 1.50391544   0            0           0         
  1477.32334 1.2338699    0            0           0         
  1479.09612 1.21048668   0            0           0         
  1480.87102 1.18982992   0            0           0         
  1482.64805 1.16988703   0            0           0         
  1484.42722 1.26475448   0            0           0         
  1486.20851 1.24519103   0            0           0         
  1487.99195 0.7833743    0            0           0         
  1489.77753 1.42019832   0            0           0         
  1491.56525 1.72484025   0            0           0         
  1493.35511 1.38486877   0            0           0         
  1495.14712 2.08895687   0            0           0         
  1496.94129 1.34753243   0            0           0         
  1498.73760 1.22139213   0            0           0         
  1500.53607 1.4020839    0            0           0         
  1502.33670 1.28595037   0            0           0         
  1504.13949 1.75085371   0            0           0         
  1505.94445 1.15861229   0            0           0         
  1507.75157 1.60886623   0            0           0         
  1509.56085 1.684174     0            0           0         
  1511.37231 1.38799367   0            0           0         
  1513.18594 1.18694195   0            0           0         
  1515.00175 1.25962592   0            0           0         
  1516.81974 1.5971539    0            0           0         
  1518.63991 1.2318964    0            0           0         
  1520.46227 1.47192375   0            0           0         
  1522.28681 0.94643567   0            0           0         
  1524.11354 1.51833985   0            0           0         
  1525.94246 1.33886661   0            0           0         
  1527.77357 0.58391305   0            0           0         
  1529.60689 1.86226816   0            0           0         
  1531.44240 1.44734555   0            0           0         
  1533.28012 1.96715439   0            0           0         
  1535.12004 1.01297373   0            0           0         
  1536.96217 0.83278317   0            0           0         
  1538.80651 1.46755942   0            0           0         
  1540.65307 1.07567319   0            0           0         
  1542.50183 0.8319916    0            0           0         
  1544.35282 0.73404545   0            0           0         
  1546.20603 1.14804349   0            0           0         
  1548.06146 0.73629809   0            0           0         
  1549.91912 0.9843005    0            0           0         
  1551.77901 1.20395105   0            0           0         
  1553.64113 0.87789209   0            0           0         
  1555.50549 0.77103476   0            0           0         
  1557.37208 1.02893038   0            0           0         
  1559.24091 1.08149541   0            0           0         
  1561.11199 0.58216725   0            0           0         
  1562.98531 0.74791888   0            0           0         
  1564.86087 0.92301738   0            0           0         
  1566.73869 1.1291831    0            0           0         
  1568.61876 0.90790953   0            0           0         
  1570.50109 1.25794449   0            0           0         
  1572.38568 0.95325876   0            0           0         
  1574.27253 1.19784347   0            0           0         
  1576.16164 0.75983431   0            0           0         
  1578.05302 1.01079276   0            0           0         
  1579.94667 1.00939434   0            0           0         
  1581.84259 0.78417915   0            0           0         
  1583.74079 1.10233435   0            0           0         
  1585.64126 0.94749315   0            0           0         
  1587.54402 0.81912248   0            0           0         
  1589.44905 0.81177065   0            0           0         
  1591.35638 0.89941567   0            0           0         
  1593.26599 0.81902708   0            0           0         
  1595.17789 0.94886593   0            0           0         
  1597.09209 0.96295047   0            0           0         
  1599.00859 1.15987015   0            0           0         
  1600.92738 1.04085523   0            0           0         
  1602.84848 0.98038272   0            0           0         
  1604.77189 0.91299399   0            0           0         
  1606.69760 0.9936666    0            0           0         
  1608.62562 1.05156579   0            0           0         
  1610.55596 0.89776442   0            0           0         
  1612.48861 1.01076315   0            0           0         
  1614.42358 0.97744882   0            0           0         
  1616.36087 1.02111964   0            0           0         
  1618.30049 0.96086615   0            0           0         
  1620.24244 1.00989289   0            0           0         
  1622.18671 0.97660155   0            0           0         
  1624.13332 0.95393567   0            0           0         
  1626.08227 0.9156995    0            0           0         
  1628.03355 1.00784686   0            0           0         
  1629.98717 0.93379608   0            0           0         
  1631.94314 1.02739806   0            0           0         
  1633.90146 1.06284156   0            0           0         
  1635.86213 1.03513614   0            0           0         
  1637.82515 1.06527179   0            0           0         
  1639.79052 0.98126793   0            0           0         
  1641.75826 0.97545874   0            0           0         
  1643.72835 0.98367435   0            0           0         
  1645.70081 1.06371238   0            0           0         
  1647.67563 0.97315708   0            0           0         
  1649.65283 1.06000981   0            0           0         
  1651.63240 1.00351106   0            0           0         
  1653.61434 1.08686203   0            0           0         
  1655.59866 1.01659411   0            0           0         
  1657.58537 0.99017473   0            0           0         
  1659.57445 1.0417671    0            0           0         
  1661.56593 0.9854189    0            0           0         
  1663.55979 1.01639859   0            0           0         
  1665.55605 1.00736444   0            0           0         
  1667.55470 0.9320412    0            0           0         
  1669.55575 1.01446768   0            0           0         
  1671.55920 1.02606372   0            0           0         
  1673.56506 0.97482104   0            0           0         
  1675.57332 1.03868106   0            0           0         
  1677.58399 1.06175834   0            0           0         
  1679.59708 1.05178001   0            0           0         
  1681.61258 1.03518646   0            0           0         
  1683.63050 1.03064407   0            0           0         
  1685.65084 1.04742587   0            0           0         
  1687.67360 1.03360072   0            0           0         
  1689.69880 1.03991591   0            0           0         
  1691.72642 1.00173595   0            0           0         
  1693.75647 1.00871865   0            0           0         
  1695.78897 1.01651827   0            0           0         
  1697.82390 1.08001255   0            0           0         
  1699.86127 1.00765267   0            0           0         
  1701.90109 0.96199081   0            0           0         
  1703.94335 1.01337172   0            0           0         
  1705.98807 1.03211814   0            0           0         
  1708.03524 0.99056335   0            0           0         
  1710.08487 1.09907874   0            0           0         
  1712.13695 1.06283667   0            0           0         
  1714.19150 1.05346963   0            0           0         
  1716.24851 1.06867491   0            0           0         
  1718.30800 1.06651679   0            0           0         
  1720.36995 1.03391427   0            0           0         
  1722.43438 1.0404701    0            0           0         
  1724.50128 1.01912026   0            0           0         
  1726.57067 1.08279945   0            0           0         
  1728.64254 1.01819683   0            0           0         
  1730.71689 1.06662658   0            0           0         
  1732.79374 1.050243     0            0           0         
  1734.87307 1.05008874   0            0           0         
  1736.95491 1.05160943   0            0           0         
  1739.03924 1.07555639   0            0           0         
  1741.12607 1.02333423   0            0           0         
  1743.21540 1.06731928   0            0           0         
  1745.30724 1.05820766   0            0           0         
  1747.40160 1.07232037   0            0           0         
  1749.49846 1.06666329   0            0           0         
  1751.59784 1.060527     0            0           0         
  1753.69974 1.05121492   0            0           0         
  1755.80417 1.05378805   0            0           0         
  1757.91112 1.04647721   0            0           0         
  1760.02059 1.03580244   0            0           0         
  1762.13260 1.06247211   0            0           0         
  1764.24715 1.04273141   0            0           0         
  1766.36423 1.06855513   0            0           0         
  1768.48385 1.07916546   0            0           0         
  1770.60601 1.09562941   0            0           0         
  1772.73072 1.0806692    0            0           0         
  1774.85798 1.0559631    0            0           0         
  1776.98779 1.06157558   0            0           0         
  1779.12016 1.05040087   0            0           0         
  1781.25509 1.05549955   0            0           0         
  1783.39258 1.06240217   0            0           0         
  1785.53264 1.08102395   0            0           0         
  1787.67526 1.08096915   0            0           0         
  1789.82045 1.07480802   0            0           0         
  1791.96822 1.06920418   0            0           0         
  1794.11856 1.07187688   0            0           0         
  1796.27149 1.06585957   0            0           0         
  1798.42700 1.0313206    0            0           0         
  1800.58510 1.0690451    0            0           0         
  1802.74578 1.08644221   0            0           0         
  1804.90906 1.0864564    0            0           0         
  1807.07493 1.10532001   0            0           0         
  1809.24341 1.0606017    0            0           0         
  1811.41448 1.0719078    0            0           0         
  1813.58816 1.0775108    0            0           0         
  1815.76445 1.05824514   0            0           0         
  1817.94335 1.08135743   0            0           0         
  1820.12487 1.06428913   0            0           0         
  1822.30900 1.10265362   0            0           0         
  1824.49575 1.03010958   0            0           0         
  1826.68513 1.08533864   0            0           0         
  1828.87714 1.06070979   0            0           0         
  1831.07177 1.07777447   0            0           0         
  1833.26904 1.0823648    0            0           0         
  1835.46895 1.06504042   0            0           0         
  1837.67149 1.09793495   0            0           0         
  1839.87668 1.09806401   0            0           0         
  1842.08452 1.07318744   0            0           0         
  1844.29500 1.07479183   0            0           0         
  1846.50814 1.0648104    0            0           0         
  1848.72393 1.06434235   0            0           0         
  1850.94238 1.07111079   0            0           0         
  1853.16350 1.08308476   0            0           0         
  1855.38727 1.08412617   0            0           0         
  1857.61372 1.05945095   0            0           0         
  1859.84284 1.08132984   0            0           0         
  1862.07464 1.06693858   0            0           0         
  1864.30911 1.08474106   0            0           0         
  1866.54626 1.06069748   0            0           0         
  1868.78610 1.06379603   0            0           0         
  1871.02863 1.08381905   0            0           0         
  1873.27384 1.0806678    0            0           0         
  1875.52175 1.07808657   0            0           0         
  1877.77236 1.05325306   0            0           0         
  1880.02567 1.09610406   0            0           0         
  1882.28169 1.07980941   0            0           0         
  1884.54041 1.08141581   0            0           0         
  1886.80184 1.06619048   0            0           0         
  1889.06598 1.06210883   0            0           0         
  1891.33284 1.05817772   0            0           0         
  1893.60243 1.05988087   0            0           0         
  1895.87473 1.06902073   0            0           0         
  1898.14976 1.05980397   0            0           0         
  1900.42752 1.05124666   0            0           0         
  1902.70802 1.08711648   0            0           0         
  1904.99125 1.06689065   0            0           0         
  1907.27722 1.06091948   0            0           0         
  1909.56594 1.06734964   0            0           0         
  1911.85740 1.06462411   0            0           0         
  1914.15161 1.07210236   0            0           0         
  1916.44858 1.05940654   0            0           0         
  1918.74830 1.06872732   0            0           0         
  1921.05078 1.06758494   0            0           0         
  1923.35602 1.06000119   0            0           0         
  1925.66403 1.0582572    0            0           0         
  1927.97481 1.05132334   0            0           0         
  1930.28836 1.07183659   0            0           0         
  1932.60469 1.07288983   0            0           0         
  1934.92380 1.066063     0            0           0         
  1937.24569 1.05444912   0            0           0         
  1939.57036 1.05149693   0            0           0         
  1941.89783 1.05517564   0            0           0         
  1944.22809 1.05191541   0            0           0         
  1946.56114 1.06549613   0            0           0         
  1948.89700 1.06836091   0            0           0         
  1951.23566 1.06238224   0            0           0         
  1953.57712 1.06369451   0            0           0         
  1955.92140 1.06109699   0            0           0         
  1958.26848 1.04248393   0            0           0         
  1960.61839 1.05396088   0            0           0         
  1962.97111 1.05599206   0            0           0         
  1965.32666 1.06708704   0            0           0         
  1967.68503 1.06120148   0            0           0         
  1970.04624 1.07152861   0            0           0         
  1972.41027 1.05538775   0            0           0         
  1974.77715 1.06939231   0            0           0         
  1977.14686 1.05570228   0            0           0         
  1979.51942 1.05428875   0            0           0         
  1981.89483 1.07081541   0            0           0         
  1984.27308 1.05790737   0            0           0         
  1986.65419 1.06355547   0            0           0         
  1989.03816 1.05181681   0            0           0         
  1991.42498 1.07991662   0            0           0         
  1993.81468 1.0530117    0            0           0         
  1996.20723 1.06342291   0            0           0         
  1998.60266 1.06412393   0            0           0         
  2001.00097 1.06811917   0            0           0         
  2003.40215 1.05608264   0            0           0         
  2005.80622 1.0673606    0            0           0         
  2008.21316 1.06417694   0            0           0         
  2010.62300 1.05521813   0            0           0         
  2013.03573 1.04304377   0            0           0         
  2015.45136 1.04825799   0            0           0         
  2017.86988 1.08078756   0            0           0         
  2020.29130 1.0585127    0            0           0         
  2022.71563 1.06434578   0            0           0         
  2025.14287 1.0593013    0            0           0         
  2027.57303 1.04571037   0            0           0         
  2030.00610 1.06244696   0            0           0         
  2032.44208 1.04663251   0            0           0         
  2034.88100 1.05935115   0            0           0         
  2037.32283 1.0523826    0            0           0         
  2039.76760 1.06485607   0            0           0         
  2042.21530 1.04025795   0            0           0         
  2044.66594 1.0645751    0            0           0         
  2047.11952 1.05590928   0            0           0         
  2049.57605 1.0564384    0            0           0         
  2052.03552 1.06011063   0            0           0         
  2054.49794 1.07219579   0            0           0         
  2056.96332 1.05102982   0            0           0         
  2059.43166 1.07443737   0            0           0         
  2061.90296 1.0496338    0            0           0         
  2064.37722 1.0645321    0            0           0         
  2066.85446 1.05480224   0            0           0         
  2069.33466 1.04275777   0            0           0         
  2071.81785 1.03519367   0            0           0         
  2074.30401 1.04388157   0            0           0         
  2076.79315 1.05603824   0            0           0         
  2079.28529 1.04684252   0            0           0         
  2081.78041 1.05537739   0            0           0         
  2084.27853 1.05298255   0            0           0         
  2086.77964 1.04229334   0            0           0         
  2089.28376 1.03966826   0            0           0         
  2091.79088 1.04943901   0            0           0         
  2094.30101 1.04542863   0            0           0         
  2096.81415 1.04064467   0            0           0         
  2099.33031 1.04465916   0            0           0         
  2101.84948 1.05118081   0            0           0         
  2104.37168 1.03159142   0            0           0         
  2106.89691 1.0527137    0            0           0         
  2109.42517 1.05036574   0            0           0         
  2111.95646 1.04662379   0            0           0         
  2114.49079 1.0442069    0            0           0         
  2117.02815 1.07054511   0            0           0         
  2119.56857 1.06127266   0            0           0         
  2122.11203 1.0577816    0            0           0         
  2124.65855 1.04807039   0            0           0         
  2127.20812 1.04475199   0            0           0         
  2129.76075 1.04447032   0            0           0         
  2132.31644 1.04167362   0            0           0         
  2134.87520 1.03894172   0            0           0         
  2137.43703 1.05856333   0            0           0         
  2140.00194 1.05849002   0            0           0         
  2142.56992 1.04451109   0            0           0         
  2145.14098 1.04482961   0            0           0         
  2147.71513 1.05313818   0            0           0         
  2150.29237 1.05613013   0            0           0         
  2152.87270 1.05387834   0            0           0         
  2155.45613 1.05112544   0            0           0         
  2158.04265 1.05348997   0            0           0         
  2160.63229 1.05518141   0            0           0         
  2163.22502 1.05447224   0            0           0         
  2165.82087 1.04937132   0            0           0         
  2168.41984 1.04691343   0            0           0         
  2171.02192 1.0534461    0            0           0         
  2173.62713 1.04437917   0            0           0         
  2176.23546 1.04380364   0            0           0         
  2178.84692 1.04433325   0            0           0         
  2181.46152 1.04202957   0            0           0         
  2184.07925 1.04260202   0            0           0         
  2186.70013 1.052565     0            0           0         
  2189.32415 1.05140088   0            0           0         
  2191.95132 1.06087048   0            0           0         
  2194.58164 1.05078641   0            0           0         
  2197.21512 1.05279166   0            0           0         
  2199.85175 1.02685129   0            0           0         
  2202.49156 1.04459537   0            0           0         
  2205.13452 1.03427333   0            0           0         
  2207.78067 1.05043606   0            0           0         
  2210.42998 1.04338923   0            0           0         
  2213.08248 1.0444846    0            0           0         
  2215.73816 1.03104378   0            0           0         
  2218.39702 1.0366894    0            0           0         
  2221.05908 1.03599923   0            0           0         
  2223.72433 1.03392065   0            0           0         
  2226.39278 1.0348646    0            0           0         
  2229.06443 1.02893602   0            0           0         
  2231.73928 1.03795018   0            0           0         
  2234.41735 1.02794365   0            0           0         
  2237.09863 1.03579653   0            0           0         
  2239.78313 1.04228278   0            0           0         
  2242.47085 1.05018744   0            0           0         
  2245.16179 1.03683322   0            0           0         
  2247.85596 1.04140247   0            0           0         
  2250.55337 1.03587058   0            0           0         
  2253.25401 1.03977431   0            0           0         
  2255.95790 1.04564336   0            0           0         
  2258.66503 1.04131863   0            0           0         
  2261.37540 1.03842082   0            0           0         
  2264.08903 1.04207244   0            0           0         
  2266.80592 1.0433945    0            0           0         
  2269.52606 1.03839206   0            0           0         
  2272.24947 1.02856721   0            0           0         
  2274.97615 1.03821896   0            0           0         
  2277.70610 1.04025099   0            0           0         
  2280.43933 1.03637519   0            0           0         
  2283.17584 1.04791034   0            0           0         
  2285.91562 1.04060898   0            0           0         
  2288.65870 1.03542534   0            0           0         
  2291.40507 1.04541943   0            0           0         
  2294.15474 1.03978627   0            0           0         
  2296.90770 1.05314249   0            0           0         
  2299.66397 1.0449172    0            0           0         
  2302.42354 1.04418353   0            0           0         
  2305.18643 1.04727054   0            0           0         
  2307.95263 1.04136556   0            0           0         
  2310.72216 1.04995992   0            0           0         
  2313.49500 1.05427096   0            0           0         
  2316.27117 1.05286317   0            0           0         
  2319.05068 1.05914826   0            0           0         
  2321.83352 1.04941469   0            0           0         
  2324.61969 1.04839695   0            0           0         
  2327.40922 1.05153264   0            0           0         
  2330.20209 1.07339047   0            0           0         
  2332.99831 1.04525246   0            0           0         
  2335.79788 1.05706326   0            0           0         
  2338.60082 1.07266118   0            0           0         
  2341.40712 1.05694764   0            0           0         
  2344.21679 1.0534976    0            0           0         
  2347.02982 1.04662297   0            0           0         
  2349.84624 1.06143235   0            0           0         
  2352.66603 1.05672655   0            0           0         
  2355.48921 1.06000427   0            0           0         
  2358.31577 1.05276588   0            0           0         
  2361.14573 1.05211608   0            0           0         
  2363.97908 1.06214961   0            0           0         
  2366.81584 1.05619083   0            0           0         
  2369.65599 1.05137675   0            0           0         
  2372.49956 1.04391409   0            0           0         
  2375.34654 1.04448059   0            0           0         
  2378.19693 1.05095568   0            0           0         
  2381.05074 1.04777009   0            0           0         
  2383.90798 1.04418184   0            0           0         
  2386.76865 1.03627362   0            0           0         
  2389.63275 1.04093531   0            0           0         
  2392.50029 1.03035892   0            0           0         
  2395.37127 1.03841861   0            0           0         
  2398.24569 1.0332571    0            0           0         
  2401.12356 1.0407734    0            0           0         
  2404.00489 1.03071578   0            0           0         
  2406.88967 1.03469036   0            0           0         
  2409.77792 1.03159431   0            0           0         
  2412.66963 1.03778282   0            0           0         
  2415.56481 1.04867917   0            0           0         
  2418.46346 1.05409338   0            0           0         
  2421.36560 1.0406545    0            0           0         
  2424.27121 1.03265279   0            0           0         
  2427.18032 1.03215602   0            0           0         
  2430.09291 1.0411459    0            0           0         
  2433.00900 1.03628851   0            0           0         
  2435.92859 1.04045598   0            0           0         
  2438.85168 1.03218119   0            0           0         
  2441.77828 1.01981325   0            0           0         
  2444.70839 1.01669507   0            0           0         
  2447.64202 1.03038061   0            0           0         
  2450.57917 1.0337562    0            0           0         
  2453.51984 1.02451269   0            0           0         
  2456.46404 1.02944019   0            0           0         
  2459.41177 1.02075569   0            0           0         
  2462.36304 1.02358252   0            0           0         
  2465.31786 1.02084531   0            0           0         
  2468.27622 1.02481804   0            0           0         
  2471.23812 1.01551595   0            0           0         
  2474.20359 1.02401437   0            0           0         
  2477.17261 1.03615562   0            0           0         
  2480.14519 1.03075162   0            0           0         
  2483.12134 1.01923031   0            0           0         
  2486.10107 1.02729223   0            0           0         
  2489.08437 1.0181976    0            0           0         
  2492.07124 1.02403731   0            0           0         
  2495.06171 1.0270491    0            0           0         
  2498.05576 1.02977444   0            0           0         
  2501.05340 1.02484364   0            0           0         
  2504.05464 1.02043613   0            0           0         
  2507.05948 1.0364599    0            0           0         
  2510.06793 1.03476491   0            0           0         
  2513.07999 1.03766623   0            0           0         
  2516.09566 1.03836321   0            0           0         
  2519.11495 1.03960898   0            0           0         
  2522.13787 1.04515578   0            0           0         
  2525.16441 1.03482861   0            0           0         
  2528.19458 1.0459176    0            0           0         
  2531.22839 1.04650961   0            0           0         
  2534.26585 1.03863907   0            0           0         
  2537.30694 1.03641524   0            0           0         
  2540.35169 1.05062471   0            0           0         
  2543.40008 1.04939124   0            0           0         
  2546.45214 1.05075284   0            0           0         
  2549.50786 1.04424479   0            0           0         
  2552.56724 1.06060258   0            0           0         
  2555.63030 1.04954439   0            0           0         
  2558.69703 1.04956388   1.00359829   1           13114.415 
  2561.76745 1.04597919   1.0038847    1           13236.267 
  2564.84154 1.06270747   1.0041083    1           12840.557 
  2567.91933 1.05813852   1.00426159   1           12983.692 
  2571.00081 1.0572419    1.00434378   1           13034.97  
  2574.08599 1.06478035   1.00436076   1           12873.679 
  2577.17487 1.07172009   1.00432415   1           12729.592 
  2580.26745 1.0712006    1.00424941   1           12769.867 
  2583.36375 1.06097609   1.00415351   1           13053.162 
  2586.46376 1.06719751   1.00405276   1           12924.179 
  2589.56749 1.07058785   1.00396109   1           12866.922 
  2592.67495 1.06356832   1.00388887   1           13070.412 
  2595.78614 1.07938721   1.00384244   1           12703.653 
  2598.90106 1.06470688   1.00382439   1           13096.139 
  2602.01971 1.05910966   1.0038343    1           13266.586 
  2605.14211 1.06304254   1.0038697    1           13192.822 
  2608.26826 1.05770572   1.00392678   1           13357.598 
  2611.39816 1.05093636   1.00400073   1           13562.499 
  2614.53181 1.05105218   1.00408585   1           13586.978 
  2617.66922 1.0561731    1.00417588   1           13479.293 
  2620.81040 1.05200918   1.0042645    1           13616.42  
  2623.95535 1.05128409   1.00434615   1           13663.018 
  2627.10407 1.04448      1.00441667   1           13873.5   
  2630.25657 1.05328255   1.00447368   1           13664.163 
  2633.41286 1.04032393   1.00451688   1           14042.476 
  2636.57293 1.04076977   1.00454822   1           14057.884 
  2639.73679 1.04176666   1.00457192   1           14058.021 
  2642.90445 1.04276738   1.00459432   1           14057.969 
  2646.07591 1.03796885   1.00462312   1           14218.58  
  2649.25118 1.0439252    1.00466646   1           14080.859 
  2652.43026 1.04479118   1.00473176   1           14084.278 
  2655.61315 1.02119099   1.00482488   1           14782.43  
  2658.79986 1.0295485    1.00494961   1           14568.4   
  2661.99039 1.01576792   1.00510732   1           14999.785 
  2665.18476 1.02221545   1.00529668   1           14837.733 
  2668.38295 1.01296206   1.0055137    1           15141.425 
  2671.58499 1.02423594   1.00575214   1           14835.052 
  2674.79087 1.01662515   1.00600418   1           15088.986 
  2678.00059 1.01396665   1.00626131   1           15197.621 
  2681.21417 1.01566995   1.00651496   1           15174.971 
  2684.43160 1.01770232   1.00675685   1           15142.446 
  2687.65289 1.00955133   1.00697869   1           15418.694 
  2690.87805 1.01655051   1.0071717    1           15234.265 
  2694.10708 1.0228616    1.00732607   1           15073.206 
  2697.33998 1.00992546   1.00743114   1           15494.088 
  2700.57677 1.02515323   1.0074766    1           15061.249 
  2703.81743 1.03434664   1.00745438   1           14818.334 
  2707.06199 1.02171404   1.00736085   1           15220.567 
  2710.31044 1.0228525    1.00719877   1           15214.526 
  2713.56278 1.03421451   1.00697877   1           14904.924 
  2716.81903 1.0368509    1.0067197    1           14855.317 
  2720.07919 1.02620398   1.00644748   1           15198.129 
  2723.34326 1.0408619    1.00619212   1           14793.281 
  2726.61125 1.03743078   1.00598327   1           14920.616 
  2729.88316 1.04664011   1.0058454    1           14680.708 
  2733.15899 1.03827793   1.0057938    1           14950.541 
  2736.43876 1.03804302   1.00583207   1           14984.813 
  2739.72246 1.03574403   1.00595162   1           15080.139 
  2743.01010 1.02587721   1.0061328    1           15404.21  
  2746.30169 1.03060125   1.00634783   1           15289.106 
  2749.59722 1.02887324   1.00656483   1           15369.16  
  2752.89671 1.03079521   1.00675305   1           15338.823 
  2756.20016 1.03574727   1.00688822   1           15217.586 
  2759.50758 1.0240655    1.00695715   1           15600.208 
  2762.81896 1.0233347    1.00695957   1           15650.963 
  2766.13432 1.0213589    1.00690681   1           15740.574 
  2769.45366 1.01673297   1.00681825   1           15914.109 
  2772.77697 1.03461358   1.00671698   1           15389.437 
  2776.10428 1.02295825   1.00662575   1           15775.51  
  2779.43558 1.02214277   1.00656357   1           15829.249 
  2782.77088 1.01991737   1.00654327   1           15927.538 
  2786.11018 1.02044645   1.00657013   1           15939.221 
  2789.45348 1.00975781   1.00664205   1           16310.092 
  2792.80080 1.01488073   1.00675081   1           16173.475 
  2796.15214 1.01819862   1.00688438   1           16095.836 
  2799.50749 1.02239591   1.00702951   1           15990.84  
  2802.86688 1.02384883   1.00717405   1           15973.123 
  2806.23029 1.03264767   1.00730838   1           15725.937 
  2809.59774 1.02376799   1.00742585   1           16032.008 
  2812.96923 1.03680657   1.00752249   1           15652.748 
  2816.34477 1.01621175   1.00759663   1           16330.937 
  2819.72436 1.02568434   1.00764854   1           16055.561 
  2823.10800 1.01977967   1.00768015   1           16272.56  
  2826.49570 1.02881127   1.00769497   1           16012.509 
  2829.88747 1.02265383   1.00769805   1           16236.643 
  2833.28331 1.01986822   1.00769597   1           16354.773 
  2836.68322 1.02394177   1.00769593   1           16251.581 
  2840.08722 1.03164145   1.007704     1           16034.228 
  2843.49530 1.03072991   1.00772285   1           16090.777 
  2846.90746 1.02251292   1.0077503    1           16382.123 
  2850.32373 1.01978614   1.00777901   1           16499.119 
  2853.74409 1.01808521   1.00779747   1           16583.244 
  2857.16855 1.0178066    1.00779193   1           16620.831 
  2860.59713 1.00761839   1.00774917   1           16989.896 
  2864.02982 1.02630498   1.00765945   1           16399.547 
  2867.46663 1.021792     1.00751898   1           16574.69  
  2870.90756 1.0206182    1.00733147   1           16641.491 
  2874.35262 1.01804435   1.00710872   1           16754.957 
  2877.80182 1.01977359   1.00686981   1           16725.912 
  2881.25516 1.02021985   1.00663895   1           16739.382 
  2884.71264 1.02455      1.00644239   1           16624.59  
  2888.17426 1.01223342   1.00630506   1           17064.182 
  2891.64005 1.0212218    1.00624759   1           16790.752 
  2895.10999 1.02791622   1.00628388   1           16597.874 
  2898.58409 1.01866202   1.00641936   1           16932.741 
  2902.06237 1.02121168   1.00665014   1           16875.608 
  2905.54482 1.01721316   1.00696315   1           17038.243 
  2909.03144 1.0218623    1.00733676   1           16910.154 
  2912.52225 1.01745539   1.00774202   1           17086.815 
  2916.01725 1.02690082   1.00814444   1           16798.294 
  2919.51645 1.02075337   1.008507     1           17031.897 
  2923.01984 1.02492084   1.00879401   1           16920.04  
  2926.52744 1.02740478   1.00897561   1           16865.08  
  2930.03924 1.02955339   1.00903178   1           16821.472 
  2933.55526 1.0264709    1.00895536   1           16951.977 
  2937.07550 1.03698132   1.00875365   1           16632.026 
  2940.59996 1.03752574   1.00844859   1           16641.554 
  2944.12866 1.03601704   1.00807518   1           16718.341 
  2947.66158 1.03813769   1.00767783   1           16676.135 
  2951.19875 1.03580446   1.00730523   1           16780.16  
  2954.74016 1.02029493   1.00700443   1           17329.841 
  2958.28582 1.02503728   1.00681546   1           17196.059 
  2961.83574 1.03007492   1.00676716   1           17053.723 
  2965.38991 1.03291893   1.00687478   1           16986.093 
  2968.94835 1.02578144   1.00713953   1           17254.858 
  2972.51106 1.01658747   1.0075499    1           17600.35  
  2976.07805 1.02483724   1.00808449   1           17343.302 
  2979.64932 1.02411457   1.00871538   1           17396.274 
  2983.22487 1.00959192   1.00941159   1           17933.801 
  2986.80471 1.01693132   1.010142     1           17702.739 
  2990.38885 1.01879378   1.01087777   1           17666.033 
  2993.97729 1.01979713   1.01159381   1           17659.463 
  2997.57003 1.02628339   1.0122688    1           17462.544 
  3001.16709 1.01549422   1.01288367   1           17868.403 
  3004.76846 1.03597977   1.0134194    1           17187.532 
  3008.37415 1.03224545   1.01385547   1           17342.186 
  3011.98417 1.03620201   1.01417026   1           17235.5   
  3015.59853 1.03386145   1.0143439    1           17342.911 
  3019.21722 1.05664856   1.01436355   1           16613.492 
  3022.84025 1.03548105   1.01422992   1           17343.514 
  3026.46763 1.04489375   1.01396237   1           17053.711 
  3030.09936 1.03984383   1.01359962   1           17250.992 
  3033.73546 1.03620158   1.01319559   1           17402.757 
  3037.37591 1.03833185   1.01281202   1           17357.99  
  3041.02073 1.03981616   1.01251029   1           17335.358 
  3044.66993 1.03926207   1.012344     1           17382.137 
  3048.32350 1.0409094    1.012353     1           17353.951 
  3051.98146 1.02796976   1.01255922   1           17829.939 
  3055.64381 1.03222594   1.01296425   1           17709.617 
  3059.31056 1.02915799   1.01354872   1           17846.122 
  3062.98170 1.0230841    1.01427363   1           18091.452 
  3066.65725 1.01698639   1.01508392   1           18342.222 
  3070.33721 1.02421911   1.0159136    1           18112.466 
  3074.02159 1.02820393   1.01669244   1           18001.789 
  3077.71039 1.01364481   1.01735386   1           18560.785 
  3081.40361 1.01856338   1.01784341   1           18412.897 
  3085.10127 1.00791208   1.0181261    1           18840.056 
  3088.80336 1.01741836   1.01819029   1           18519.985 
  3092.50989 1.01007295   1.01804722   1           18825.402 
  3096.22088 1.01371154   1.01772676   1           18722.554 
  3099.93631 1.02275573   1.01727103   1           18422.114 
  3103.65621 1.01145176   1.01672774   1           18872.813 
  3107.38057 1.02015098   1.01614432   1           18582.057 
  3111.10939 1.03618906   1.01556339   1           18034.567 
  3114.84270 1.03740089   1.01501912   1           18022.772 
  3118.58048 1.02870446   1.01453463   1           18365.414 
  3122.32275 1.02764283   1.01412058   1           18435.398 
  3126.06951 1.04610985   1.01377593   1           17808.864 
  3129.82076 1.055384     1.01349067   1           17519.1   
  3133.57652 1.05075431   1.01324995   1           17707.599 
  3137.33678 1.0647112    1.01303801   1           17262.296 
  3141.10155 1.06799978   1.01284062   1           17181.183 
  3144.87085 1.05266642   1.01264595   1           17729.638 
  3148.64466 1.05883027   1.0124451    1           17546.862 
  3152.42301 1.06754071   1.01223294   1           17280.96  
  3156.20588 1.07341893   1.01200941   1           17113.294 
  3159.99330 1.06176463   1.01178051   1           17531.597 
  3163.78527 1.0609731    1.0115583    1           17586.38  
  3167.58178 1.0552988    1.01135988   1           17809.396 
  3171.38285 1.0666464    1.0112058    1           17448.484 
  3175.18848 1.05893517   1.01111836   1           17738.756 
  3178.99867 1.0563223    1.01112006   1           17856.373 
  3182.81344 1.05747695   1.01123188   1           17843.297 
  3186.63279 1.06112909   1.01147082   1           17743.702 
  3190.45672 1.05504799   1.01184659   1           17981.366 
  3194.28524 1.0557008    1.01235765   1           17984.909 
  3198.11835 1.0536096    1.01298804   1           18084.543 
  3201.95606 1.05564162   1.01370613   1           18039.016 
  3205.79838 1.05069192   1.01446639   1           18239.743 
  3209.64531 1.05733137   1.01521383   1           18030.652 
  3213.49685 1.05360748   1.01589007   1           18187.027 
  3217.35302 1.04940621   1.01643962   1           18361.785 
  3221.21381 1.04875563   1.01681616   1           18409.993 
  3225.07924 1.04909343   1.01698919   1           18422.405 
  3228.94931 1.05889796   1.01695098   1           18097.69  
  3232.82401 1.04577548   1.01672219   1           18590.746 
  3236.70337 1.04992138   1.01635274   1           18464.342 
  3240.58739 1.05590226   1.01591558   1           18273.341 
  3244.47606 1.0515284    1.01549503   1           18452.562 
  3248.36940 1.03979043   1.01517375   1           18904.129 
  3252.26742 1.03970777   1.0150215    1           18929.861 
  3256.17011 1.05492983   1.01508706   1           18396.649 
  3260.07748 1.0475872    1.01539372   1           18683.6   
  3263.98954 1.05195558   1.01593807   1           18545.971 
  3267.90630 1.05532082   1.01669175   1           18445.254 
  3271.82776 1.04654615   1.01760505   1           18784.157 
  3275.75392 1.03961324   1.01861205   1           19061.228 
  3279.68480 1.03864602   1.0196366    1           19117.341 
  3283.62039 1.03341524   1.02059939   1           19334.533 
  3287.56070 1.03200005   1.02142561   1           19407.731 
  3291.50574 1.02180186   1.0220525    1           19821.581 
  3295.45552 1.02949802   1.02243639   1           19540.949 
  3299.41004 1.03192893   1.0225587    1           19465.421 
  3303.36930 1.0307211    1.02243026   1           19529.174 
  3307.33331 1.03293559   1.02209209   1           19461.005 
  3311.30208 1.03754335   1.02161086   1           19301.666 
  3315.27561 1.03151563   1.0210698    1           19547.661 
  3319.25391 1.03632082   1.02055698   1           19378.907 
  3323.23698 1.04337527   1.02015257   1           19127.03  
  3327.22484 1.04057058   1.01991671   1           19246.405 
  3331.21748 1.04652538   1.01988018   1           19036.588 
  3335.21491 1.0465531    1.02004      1           19048.293 
  3339.21713 1.03496865   1.02036075   1           19498.352 
  3343.22416 1.04539006   1.02078145   1           19115.551 
  3347.23600 1.04825619   1.02122681   1           19019.798 
  3351.25265 1.04280088   1.02162127   1           19234.441 
  3355.27413 1.04831087   1.0219023    1           19038.184 
  3359.30042 1.04618392   1.02202873   1           19126.892 
  3363.33155 1.05546063   1.02198225   1           18792.516 
  3367.36752 1.06272919   1.02176395   1           18536.967 
  3371.40833 1.06122969   1.02138898   1           18598.457 
  3375.45399 1.05821197   1.02088073   1           18714.762 
  3379.50450 1.0497614    1.02026449   1           19031.894 
  3383.55988 1.05505189   1.01956176   1           18842.496 
  3387.62012 1.05600463   1.018787     1           18812.899 
  3391.68523 1.04339059   1.0179482    1           19286.765 
  3395.75522 1.03998763   1.01705053   1           19420.16  
  3399.83009 1.04912401   1.0161012    1           19079.733 
  3403.90986 1.04195027   1.01511351   1           19352.554 
  3407.99452 1.04037479   1.0141089    1           19415.07  
  3412.08408 1.04514228   1.01311679   1           19236.704 
  3416.17855 1.04057803   1.0121734    1           19411.005 
  3420.27793 1.04179705   1.01132047   1           19365.701 
  3424.38223 1.0438977    1.01060371   1           19286.679 
  3428.49146 1.03886589   1.01007075   1           19477.811 
  3432.60562 1.02835027   1.00976866   1           19884.454 
  3436.72471 1.0465421    1.00974156   1           19185.587 
  3440.84875 1.03834298   1.01002835   1           19494.695 
  3444.97774 1.03641255   1.01066041   1           19566.707 
  3449.11168 1.04418483   1.01165884   1           19268.262 
  3453.25058 1.0580469    1.01303115   1           18751.361 
  3457.39445 1.05185246   1.01476774   1           18975.561 
  3461.54329 1.06796644   1.0168388    1           18387.203 
  3465.69711 1.07827279   1.01919252   1           18021.123 
  3469.85592 1.07939529   1.02175486   1           17977.896 
  3474.01971 1.08985072   1.02443115   1           17616.122 
  3478.18850 1.11588716   1.02711049   1           16760.048 
  3482.36230 1.12176417   1.02967353   1           16570.115 
  3486.54110 1.13323505   1.03200327   1           16211.363 
  3490.72492 1.14782159   1.0339959    1           15770.113 
  3494.91375 1.16356056   1.03556802   1           15310.813 
  3499.10762 1.17266624   1.03666049   1           15050.205 
  3503.30651 1.17909401   1.03724167   1           14867.698 
  3507.51045 1.17814223   1.03731333   1           14887.715 
  3511.71943 1.19205469   1.03691836   1           14507.415 
  3515.93346 1.17292      1.03614582   1           15018.624 
  3520.15255 1.18977712   1.03512872   1           14555.159 
  3524.37670 1.16817454   1.03403202   1           15136.955 
  3528.60592 1.16923389   1.03303325   1           15100.396 
  3532.84021 1.17098053   1.03229935   1           15044.72  
  3537.07959 1.14970438   1.03196474   1           15641.579 
  3541.32405 1.13553839   1.03211342   1           16052.836 
  3545.57361 1.1224154    1.03276779   1           16445.335 
  3549.82826 1.10260898   1.03388526   1           17065.213 
  3554.08802 1.10065027   1.03536329   1           17120.139 
  3558.35289 1.08559661   1.03705183   1           17610.729 
  3562.62288 1.07254961   1.0387713    1           18048.99  
  3566.89800 1.07103681   1.04033287   1           18092.207 
  3571.17824 1.05093716   1.04155916   1           18802.082 
  3575.46362 1.0554121    1.04230504   1           18628.831 
  3579.75415 1.04597897   1.04247761   1           18964.639 
  3584.04982 1.03645726   1.04205201   1           19311.478 
  3588.35065 1.03146495   1.04107776   1           19491.497 
  3592.65663 1.02591256   1.03967002   1           19695.432 
  3596.96779 1.03335037   1.03798656   1           19398.262 
  3601.28412 1.02012432   1.03619696   1           19900.901 
  3605.60562 1.01789544   1.03445261   1           19978.979 
  3609.93232 1.01681834   1.03286431   1           20012.687 
  3614.26420 1.01303222   1.03149099   1           20156.185 
  3618.60129 1.01243815   1.03033959   1           20174.547 
  3622.94357 1.01357358   1.02937444   1           20126.168 
  3627.29107 1.01120266   1.02853322   1           20221.302 
  3631.64379 1.00788733   1.02774684   1           20358.46  
  3636.00173 1.01052738   1.02695944   1           20258.09  
  3640.36490 1.01493856   1.02614361   1           20090.446 
  3644.73330 1.00806065   1.02530807   1           20379.093 
  3649.10695 1.01199075   1.02449782   1           20234.111 
  3653.48584 1.01205214   1.02378884   1           20246.947 
  3657.86999 1.01727689   1.02327888   1           20054.111 
  3662.25940 1.01394822   1.02307629   1           20203.973 
  3666.65408 1.01496641   1.02328803   1           20180.382 
  3671.05403 1.01736272   1.02400736   1           20101.965 
  3675.45926 1.01215405   1.02530084   1           20328.512 
  3679.86977 1.01944572   1.02719481   1           20053.705 
  3684.28558 1.01500161   1.02966255   1           20248.649 
  3688.70669 1.02604674   1.03261528   1           19827.507 
  3693.13311 1.0357899    1.03589968   1           19467.054 
  3697.56483 1.03080134   1.03930405   1           19675.658 
  3702.00188 1.04252082   1.04257333   1           19243.883 
  3706.44424 1.04769339   1.04543206   1           19065.882 
  3710.89194 1.06155881   1.04761347   1           18573.163 
  3715.34498 1.04991855   1.04889328   1           19014.134 
  3719.80336 1.06478284   1.04912418   1           18487.129 
  3724.26709 1.0606969    1.04826309   1           18648.958 
  3728.73617 1.06155413   1.04638187   1           18632.477 
  3733.21062 1.07431347   1.04365748   1           18192.131 
  3737.69044 1.06796096   1.0403443    1           18430.733 
  3742.17563 1.06962885   1.03673657   1           18385.117 
  3746.66621 1.06787368   1.03312951   1           18461.218 
  3751.16217 1.07980337   1.02978607   1           18054.254 
  3755.66353 1.06958415   1.02691392   1           18426.718 
  3760.17030 1.07487271   1.02465388   1           18252.31  
  3764.68247 1.05913162   1.02307894   1           18829.974 
  3769.20005 1.07586217   1.02220121   1           18242.413 
  3773.72305 1.06565607   1.02198387   1           18618.078 
  3778.25149 1.06619423   1.02235477   1           18610.806 
  3782.78535 1.07454346   1.02321822   1           18324.635 
  3787.32466 1.06218611   1.02446286   1           18779.699 
  3791.86942 1.07866921   1.02596576   1           18202.097 
  3796.41962 1.0680231    1.02759552   1           18591.071 
  3800.97529 1.06363532   1.02921663   1           18760.754 
  3805.53643 1.06607506   1.03069603   1           18683.007 
  3810.10304 1.06906115   1.03191161   1           18585.796 
  3814.67512 1.06704513   1.03276189   1           18668.672 
  3819.25270 1.06319307   1.03317605   1           18818.603 
  3823.83577 1.06520094   1.03312362   1           18755.313 
  3828.42433 1.05762948   1.03262259   1           19042.683 
  3833.01841 1.06014091   1.03174317   1           18959.398 
  3837.61799 1.05614308   1.03060234   1           19116.585 
  3842.22310 1.056793     1.02934723   1           19101.439 
  3846.83373 1.05434302   1.02813172   1           19201.566 
  3851.44990 1.05600879   1.0270928    1           19147.95  
  3856.07160 1.05297946   1.0263321    1           19269.619 
  3860.69885 1.0544307    1.02590447   1           19223.329 
  3865.33165 1.04592841   1.02581422   1           19552.981 
  3869.97002 1.03523134   1.02601841   1           19975.38  
  3874.61394 1.04587954   1.02643657   1           19570.192 
  3879.26344 1.03972112   1.02696476   1           19815.101 
  3883.91853 1.04327782   1.02749111   1           19684.599 
  3888.57919 1.03626443   1.02790985   1           19964.296 
  3893.24545 1.04329744   1.0281331    1           19697.472 
  3897.91731 1.03982654   1.02810104   1           19838.456 
  3902.59477 1.03192454   1.0277911    1           20155.38  
  3907.27785 1.03340077   1.02722438   1           20103.093 
  3911.96655 1.02894834   1.02646538   1           20286.232 
  3916.66087 1.02811045   1.02561403   1           20325.637 
  3921.36083 1.0332702    1.0247932    1           20125.641 
  3926.06642 1.02058929   1.02413562   1           20641.33  
  3930.77767 1.01398408   1.02377236   1           20918.956 
  3935.49456 1.0168917    1.02382314   1           20803.753 
  3940.21712 1.02415441   1.02438763   1           20511.642 
  3944.94535 1.02455085   1.02553726   1           20500.347 
  3949.67924 1.03192314   1.02730709   1           20208.892 
  3954.41882 1.02151869   1.02968884   1           20632.754 
  3959.16409 1.03508039   1.03262638   1           20092.283 
  3963.91505 1.03219445   1.03601463   1           20210.763 
  3968.67171 1.04191701   1.03970208   1           19832.316 
  3973.43408 1.05105323   1.04349725   1           19484.863 
  3978.20216 1.05723427   1.04717987   1           19255.167 
  3982.97597 1.07470671   1.05051621   1           18617.768 
  3987.75550 1.09163681   1.05327815   1           18025.18  
  3992.54077 1.09382852   1.05526534   1           17952.746 
  3997.33178 1.11501086   1.05632989   1           17246.888 
  4002.12854 1.12257104   1.05639736   1           17005.056 
  4006.93106 1.11769691   1.05547609   1           17164.723 
  4011.73934 1.12727775   1.053652     1           16859.985 
  4016.55339 1.13226034   1.05107359   1           16705.28  
  4021.37322 1.14379109   1.04793403   1           16350.986 
  4026.19883 1.1343199    1.04445268   1           16645.383 
  4031.03023 1.13772741   1.04085543   1           16541.659 
  4035.86743 1.12466097   1.03735405   1           16954.533 
  4040.71043 1.10503958   1.03412749   1           17597.855 
  4045.55925 1.10420964   1.03130886   1           17627.807 
  4050.41388 1.09606853   1.02898018   1           17905.493 
  4055.27434 1.07788193   1.02717389   1           18542.997 
  4060.14063 1.07409439   1.02588006   1           18681.061 
  4065.01276 1.06710508   1.02505729   1           18937.288 
  4069.89074 1.05357428   1.02464589   1           19443.752 
  4074.77457 1.05259494   1.02458007   1           19483.158 
  4079.66426 1.03330665   1.02479586   1           20235.589 
  4084.55982 1.03563651   1.02523331   1           20145.423 
  4089.46126 1.02756032   1.02583545   1           20470.854 
  4094.36857 1.02701625   1.02654763   1           20495.438 
  4099.28178 1.01960681   1.02731913   1           20800.847 
  4104.20088 1.01562901   1.02810774   1           20968.874 
  4109.12588 1.01939683   1.02888704   1           20816.513 
  4114.05679 1.02049705   1.02965471   1           20775.486 
  4118.99362 1.01465636   1.03043718   1           21022.485 
  4123.93638 1.01155141   1.03128528   1           21158.251 
  4128.88506 1.01123385   1.03225918   1           21177.89  
  4133.83969 1.01311026   1.03340723   1           21105.873 
  4138.80026 1.01369565   1.0347459    1           21088.747 
  4143.76678 1.01466821   1.03624654   1           21055.953 
  4148.73926 1.02086839   1.03783208   1           20806.922 
  4153.71771 1.02158548   1.03938461   1           20786.054 
  4158.70213 1.02603587   1.04076249   1           20612.878 
  4163.69253 1.02886984   1.04182473   1           20507.069 
  4168.68893 1.03506309   1.04245866   1           20267.79  
  4173.69131 1.03707759   1.04260511   1           20197.177 
  4178.69971 1.04741697   1.0422738    1           19801.615 
  4183.71411 1.03917325   1.0415415    1           20133.624 
  4188.73452 1.0437462    1.04053259   1           19963.792 
  4193.76097 1.04337253   1.03938923   1           19988.347 
  4198.79344 1.04422715   1.03824196   1           19964.97  
  4203.83195 1.0381399    1.03718814   1           20214.889 
  4208.87651 1.03908094   1.03628096   1           20187.948 
  4213.92713 1.02784765   1.03552887   1           20649.901 
  4218.98380 1.02251413   1.03490472   1           20879.847 
  4224.04654 1.0173155    1.03436255   1           21107.9   
  4229.11536 1.0192322    1.0338578    1           21040.819 
  4234.19026 1.01873986   1.0333646    1           21076.072 
  4239.27125 1.01459617   1.03288653   1           21267.151 
  4244.35833 1.02154449   1.03246045   1           20995.45  
  4249.45152 1.01426687   1.03215444   1           21322.453 
  4254.55083 1.02672198   1.03205884   1           20826.025 
  4259.65625 1.00602782   1.03227068   1           21724.378 
  4264.76779 1.01376192   1.03287381   1           21418.112 
  4269.88548 1.00878348   1.0339193    1           21657.594 
  4275.00930 1.00845616   1.03541022   1           21698.134 
  4280.13927 1.01642506   1.03729398   1           21383.031 
  4285.27540 1.01769372   1.03946314   1           21355.099 
  4290.41769 1.01862114   1.04176353   1           21341.446 
  4295.56615 1.03163014   1.0440078    1           20824.605 
  4300.72079 1.02673222   1.045993     1           21051.382 
  4305.88162 1.02849811   1.04752331   1           21002.438 
  4311.04863 1.04040197   1.04843755   1           20539.85  
  4316.22185 1.03812899   1.04863912   1           20654.811 
  4321.40128 1.05427117   1.04812039   1           20035.097 
  4326.58692 1.04653685   1.0469703    1           20361.772 
  4331.77878 1.04177848   1.04535993   1           20574.095 
  4336.97688 1.04005057   1.04351163   1           20665.333 
  4342.18121 1.05175769   1.04166192   1           20218.059 
  4347.39179 1.05455581   1.0400266    1           20128.029 
  4352.60862 1.05379094   1.0387733    1           20177.509 
  4357.83171 1.05468847   1.03800545   1           20161.211 
  4363.06106 1.06991192   1.03775901   1           19592.365 
  4368.29670 1.07511416   1.03801106   1           19413.823 
  4373.53861 1.08041965   1.03869566   1           19233.064 
  4378.78682 1.09026881   1.03972211   1           18888.803 
  4384.04132 1.10161781   1.04099239   1           18498.945 
  4389.30213 1.11167013   1.04241681   1           18163.311 
  4394.56925 1.12132472   1.04392603   1           17848.283 
  4399.84269 1.12920474   1.04547505   1           17598.243 
  4405.12247 1.15045724   1.04703744   1           16924.576 
  4410.40857 1.16298178   1.04859421   1           16547.041 
  4415.70102 1.17912298   1.05012435   1           16072.547 
  4420.99982 1.17970084   1.05160167   1           16065.317 
  4426.30498 1.20066609   1.05299914   1           15471.003 
  4431.61650 1.21740213   1.0543015    1           15017.724 
  4436.93440 1.21767545   1.05552317   1           15018.201 
  4442.25868 1.20796052   1.05672412   1           15291.703 
  4447.58935 1.20948691   1.05801155   1           15256.639 
  4452.92642 1.20719432   1.05952218   1           15326.812 
  4458.26989 1.2055468    1.0613919    1           15378.941 
  4463.61977 1.20243114   1.06372473   1           15472.009 
  4468.97607 1.17759957   1.06657053   1           16195.367 
  4474.33880 1.17256331   1.06991527   1           16351.335 
  4479.70797 1.17122078   1.07368367   1           16396.667 
  4485.08358 1.16365595   1.07775067   1           16631.61  
  4490.46564 1.15659165   1.0819562    1           16854.633 
  4495.85415 1.15363038   1.08612009   1           16951.123 
  4501.24914 1.14340343   1.09005593   1           17280.154 
  4506.65059 1.1340691    1.0935802    1           17587.254 
  4512.05853 1.12616434   1.09651182   1           17852.61  
  4517.47296 1.1155729    1.09866381   1           18214.737 
  4522.89389 1.10352529   1.09983735   1           18637.116 
  4528.32132 1.09193931   1.09982885   1           19054.469 
  4533.75526 1.09303233   1.09845683   1           19015.14  
  4539.19572 1.07128694   1.09560823   1           19826.465 
  4544.64272 1.06957775   1.09129173   1           19891.496 
  4550.09625 1.06344304   1.08567321   1           20128.085 
  4555.55632 1.05296664   1.07907228   1           20540.589 
  4561.02294 1.04003124   1.07192243   1           21064.497 
  4566.49613 1.03761284   1.06471238   1           21161.984 
  4571.97588 1.02854025   1.05792589   1           21539.927 
  4577.46221 1.02322592   1.05198911   1           21763.339 
  4582.95512 1.02632834   1.04722939   1           21625.972 
  4588.45463 1.01904616   1.04384896   1           21934.828 
  4593.96073 1.02935576   1.04191447   1           21487.023 
  4599.47344 1.03005188   1.04136184   1           21451.756 
  4604.99277 1.03282168   1.04201351   1           21328.797 
  4610.51871 1.0446659    1.04360544   1           20832.169 
  4616.05129 1.04891654   1.04582062   1           20652.835 
  4621.59051 1.05374205   1.04832721   1           20452.039 
  4627.13638 1.04351796   1.05081792   1           20856.635 
  4632.68890 1.05004685   1.05304528   1           20583.914 
  4638.24808 1.04792108   1.05484753   1           20660.871 
  4643.81394 1.04508911   1.05616471   1           20766.463 
  4649.38647 1.04527886   1.05704762   1           20749.244 
  4654.96569 1.05076276   1.05765952   1           20518.338 
  4660.55161 1.04645723   1.05826542   1           20681.357 
  4666.14423 1.0313723    1.05920563   1           21291.794 
  4671.74356 1.04112608   1.06085694   1           20876.514 
  4677.34961 1.0473441    1.06358804   1           20612.676 
  4682.96238 1.04404229   1.06771461   1           20734.511 
  4688.58189 1.04835079   1.07345657   1           20548.621 
  4694.20815 1.04740255   1.08089899   1           20574.449 
  4699.84115 1.05834411   1.08995836   1           20128.019 
  4705.48092 1.05511508   1.10035874   1           20242.169 
  4711.12745 1.05561848   1.1116246    1           20209.39  
  4716.78076 1.07414033   1.12309746   1           19484.194 
  4722.44086 1.07295449   1.13397978   1           19515.793 
  4728.10774 1.08470942   1.14340545   1           19066.254 
  4733.78143 1.10770319   1.15053351   1           18234.976 
  4739.46192 1.10320717   1.15465853   1           18378.475 
  4745.14923 1.10944947   1.1553245    1           18148.865 
  4750.84336 1.11608554   1.15241751   1           17909.229 
  4756.54433 1.12469733   1.1462051    1           17607.625 
  4762.25214 1.1217518    1.13730343   1           17692.403 
  4767.96680 1.10252704   1.12657935   1           18334.657 
  4773.68832 1.101141     1.11501695   1           18369.045 
  4779.41670 1.08713431   1.10358227   1           18852.653 
  4785.15195 1.08032838   1.09311109   1           19085.738 
  4790.89409 1.07559744   1.08423029   1           19245.224 
  4796.64312 1.04783153   1.07731674   1           20294.568 
  4802.39905 1.04453237   1.07249054   1           20409.575 
  4808.16188 1.03897749   1.06963792   1           20616.335 
  4813.93163 1.03401727   1.06845588   1           20801.351 
  4819.70830 1.0258777    1.06850991   1           21120.534 
  4825.49191 1.02376636   1.06929572   1           21191.449 
  4831.28246 1.02447682   1.07029849   1           21144.28  
  4837.07995 1.02565588   1.07104627   1           21077.637 
  4842.88440 1.03106236   1.07115514   1           20836.743 
  4848.69582 1.01979874   1.07036365   1           21287.852 
  4854.51421 1.02668      1.06855684   1           20982.611 
  4860.33958 1.02915013   1.06578067   1           20863.163 
  4866.17194 1.02731869   1.06224132   1           20921.173 
  4872.01130 1.04235369   1.05828224   1           20294.728 
  4877.85767 1.03604814   1.05433927   1           20530.194 
  4883.71105 1.03370988   1.05088464   1           20607.684 
  4889.57146 1.02609402   1.04837136   1           20902.521 
  4895.43890 1.02768875   1.04718376   1           20821.245 
  4901.31338 1.02489506   1.04759739   1           20923.015 
  4907.19491 1.0142493    1.04974893   1           21358.813 
  4913.08350 1.01268329   1.05361828   1           21419.725 
  4918.97916 1.01028298   1.05902425   1           21521.779 
  4924.88189 1.01583395   1.0656354    1           21290.48  
  4930.79170 1.01201574   1.07299685   1           21462.45  
  4936.70860 0.99989311   1.08057051   1           22002.212 
  4942.63261 1.00760801   1.08778661   1           21683.516 
  4948.56372 1.00448939   1.09410391   1           21839.128 
  4954.50195 1.00883701   1.09907819   1           21672.429 
  4960.44731 1.01449798   1.1024329    1           21452.37  
  4966.39980 1.01929473   1.10411362   1           21272.141 
  4972.35943 1.0274126    1.10430389   1           20956.179 
  4978.32622 1.02606103   1.10339461   1           21035.122 
  4984.30016 1.03722451   1.10191988   1           20600.085 
  4990.28128 1.05774299   1.10047687   1           19811.834 
  4996.26957 1.05905709   1.09964345   1           19782.484 
  5002.26505 1.06935143   1.09990084   1           19412.24  
  5008.26772 1.08018239   1.10156868   1           19030.939 
  5014.27759 1.09370207   1.10475776   1           18563.218 
  5020.29468 1.10672356   1.10934686   1           18126.9   
  5026.31899 1.11926467   1.11498766   1           17719.338 
  5032.35052 1.13638713   1.1211381    1           17174.968 
  5038.38930 1.14164114   1.12712353   1           17023.526 
  5044.43532 1.15419634   1.13222188   1           16645.931 
  5050.48859 1.15505257   1.13576069   1           16634.96  
  5056.54913 1.18318752   1.13720677   1           15808.399 
  5062.61694 1.1812523    1.13622683   1           15878.655 
  5068.69204 1.20478658   1.13271563   1           15224.885 
  5074.77442 1.18625253   1.12680238   1           15760.858 
  5080.86410 1.19623191   1.11884279   1           15489.145 
  5086.96109 1.18165397   1.10938853   1           15919.849 
  5093.06540 1.18265396   1.09912618   1           15902.976 
  5099.17703 1.16810613   1.0887949    1           16346.233 
  5105.29599 1.13698518   1.07910297   1           17331.874 
  5111.42230 1.12539789   1.07066032   1           17725.272 
  5117.55596 1.10748229   1.06393347   1           18348.063 
  5123.69698 1.0905972    1.05922346   1           18960.307 
  5129.84537 1.08419973   1.05666356   1           19206.001 
  5136.00114 1.09154641   1.05623257   1           18948.598 
  5142.16429 1.07157871   1.057778     1           19700.941 
  5148.33484 1.07981846   1.06104359   1           19400.752 
  5154.51279 1.07864942   1.06569704   1           19454.14  
  5160.69816 1.08265569   1.07135593   1           19313.898 
  5166.89095 1.09147272   1.07761366   1           18998.531 
  5173.09117 1.10017548   1.08406373   1           18693.153 
  5179.29883 1.11179856   1.09031775   1           18291.847 
  5185.51394 1.11752924   1.09601181   1           18100.896 
  5191.73651 1.11059625   1.10080449   1           18345.739 
  5197.96655 1.13736531   1.10437718   1           17448.684 
  5204.20406 1.13924948   1.10644613   1           17391.71  
  5210.44906 1.14068663   1.10679047   1           17348.913 
  5216.70155 1.13559615   1.10529151   1           17518.269 
  5222.96154 1.13391037   1.10196789   1           17576.496 
  5229.22905 1.13100168   1.09698677   1           17674.918 
  5235.50407 1.12327444   1.09064213   1           17935.369 
  5241.78663 1.1234011    1.08330795   1           17932.247 
  5248.07672 1.11389824   1.07538477   1           18257.519 
  5254.37437 1.09853095   1.06725527   1           18798.33  
  5260.67957 1.09770915   1.05925529   1           18827.251 
  5266.99234 1.07603898   1.05165959   1           19624.724 
  5273.31268 1.06725662   1.04467745   1           19958.596 
  5279.64060 1.05227035   1.03845501   1           20545.628 
  5285.97612 1.04249357   1.03308376   1           20938.751 
  5292.31925 1.04023653   1.02861515   1           21027.732 
  5298.66998 1.02953827   1.02507965   1           21470.18  
  5305.02833 1.02848534   1.02250686   1           21509.586 
  5311.39432 1.0318786    1.02094289   1           21360.414 
  5317.76794 1.02515289   1.0204623    1           21639.17  
  5324.14922 1.03525085   1.02117307   1           21205.81  
  5330.53814 1.03310229   1.02321384   1           21288.027 
  5336.93474 1.03126994   1.02674254   1           21356.763 
  5343.33901 1.03572573   1.03191565   1           21161.645 
  5349.75097 1.04618287   1.03885862   1           20723.178 
  5356.17062 1.05291793   1.04762965   1           20443.032 
  5362.59798 1.06261215   1.05818145   1           20051.52  
  5369.03304 1.06848892   1.07032668   1           19814.406 
  5375.47583 1.10732546   1.0837153    1           18383.479 
  5381.92636 1.11446111   1.09783037   1           18126.402 
  5388.38462 1.12035424   1.11200807   1           17915.274 
  5394.85063 1.13156794   1.12548165   1           17530.631 
  5401.32440 1.14599448   1.13744662   1           17053.298 
  5407.80594 1.16168846   1.14714189   1           16552.785 
  5414.29526 1.15880926   1.15394486   1           16630.202 
  5420.79236 1.17970983   1.15747319   1           15990.64  
  5427.29726 1.18011123   1.15767002   1           15967.663 
  5433.80997 1.17839445   1.15483565   1           16006.538 
  5440.33049 1.18186017   1.14958576   1           15893.416 
  5446.85883 1.1836443    1.14275332   1           15829.658 
  5453.39501 1.17170905   1.13526718   1           16168.053 
  5459.93904 1.17485921   1.12803221   1           16062.066 
  5466.49091 1.167993     1.12182235   1           16253.576 
  5473.05065 1.15876535   1.11719417   1           16519.919 
  5479.61826 1.14241432   1.11443071   1           17016.11  
  5486.19375 1.13108832   1.11352361   1           17366.363 
  5492.77714 1.13504347   1.11419242   1           17223.588 
  5499.36842 1.12132723   1.11593731   1           17658.451 
  5505.96761 1.10366412   1.11811385   1           18243.491 
  5512.57472 1.11483746   1.12002371   1           17845.522 
  5519.18976 1.10200833   1.12101439   1           18269.352 
  5525.81273 1.09212677   1.12057563   1           18600.723 
  5532.44366 1.08641924   1.11840783   1           18788.562 
  5539.08254 1.08123878   1.11444006   1           18959.569 
  5545.72939 1.07535263   1.10879777   1           19158.572 
  5552.38421 1.07259055   1.1017421    1           19243.739 
  5559.04702 1.0621656    1.0936081    1           19618.368 
  5565.71782 1.05270221   1.08475734   1           19964.842 
  5572.39663 1.04164232   1.07554868   1           20382.792 
  5579.08346 1.03751261   1.06632076   1           20530.141 
  5585.77831 1.03471226   1.05737784   1           20624.956 
  5592.48119 1.02932997   1.04897677   1           20826.344 
  5599.19211 1.02468502   1.04131819   1           21000.342 
  5605.91109 1.03399015   1.03454446   1           20602.233 
  5612.63813 1.02116909   1.02874356   1           21115.16  
  5619.37325 1.01933677   1.02395685   1           21179.285 
  5626.11644 1.00124819   1.0201882    1           21945.69  
  5632.86773 1.013511     1.01741273   1           21409.613 
  5639.62712 1.01033204   1.01558428   1           21543.299 
  5646.39462 1.00788771   1.01464048   1           21650.71  
  5653.17024 1.0125001    1.01450572   1           21459.389 
  5659.95399 1.00888191   1.01509197   1           21624.871 
  5666.74589 1.01470813   1.01629843   1           21389.168 
  5673.54593 1.01342599   1.01801085   1           21459.496 
  5680.35413 1.01375153   1.02010215   1           21463.022 
  5687.17050 1.00413531   1.02243488   1           21896.794 
  5693.99505 1.01413131   1.02486626   1           21484.111 
  5700.82780 1.01956966   1.02725579   1           21272.493 
  5707.66874 1.01663631   1.02947577   1           21415.625 
  5714.51789 1.01877951   1.03142441   1           21343.757 
  5721.37525 1.02402776   1.03303894   1           21141.79  
  5728.24085 1.01929854   1.03430344   1           21359.222 
  5735.11469 1.0221807    1.03524688   1           21255.963 
  5741.99677 1.02462736   1.03593292   1           21171.326 
  5748.88711 1.0329468    1.03644721   1           20844.175 
  5755.78573 1.03095422   1.03688806   1           20943.282 
  5762.69261 1.02690748   1.03736223   1           21128.062 
  5769.60779 1.03022976   1.03798458   1           21006.593 
  5776.53127 1.03914807   1.03887955   1           20657.296 
  5783.46305 1.03050457   1.04018412   1           21027.196 
  5790.40315 1.03528142   1.04205192   1           20845.714 
  5797.35158 1.03630729   1.04465625   1           20818.606 
  5804.30835 1.04004792   1.04818675   1           20680.671 
  5811.27347 1.03689932   1.05283449   1           20822.942 
  5818.24694 1.04805422   1.05876468   1           20386.215 
  5825.22879 1.04886185   1.06608078   1           20367.023 
  5832.21901 1.05843766   1.07478538   1           20002.874 
  5839.21761 1.06067341   1.08474442   1           19928.036 
  5846.22462 1.08861679   1.09566308   1           18893.395 
  5853.24004 1.09929571   1.10708129   1           18522.075 
  5860.26387 1.11863406   1.1183934    1           17864.464 
  5867.29613 1.13854326   1.12889442   1           17217.245 
  5874.33683 1.14144705   1.13784919   1           17132.502 
  5881.38598 1.16557661   1.14458048   1           16389.396 
  5888.44359 1.16645109   1.1485661    1           16370.393 
  5895.50967 1.17824687   1.14953267   1           16025.699 
  5902.58423 1.17119606   1.14752815   1           16241.601 
  5909.66727 1.16930787   1.14294697   1           16304.693 
  5916.75882 1.17103913   1.13648982   1           16258.927 
  5923.85887 1.15397218   1.12906377   1           16786.392 
  5930.96745 1.15087399   1.1216511    1           16889.125 
  5938.08456 1.13104668   1.11517642   1           17532.241 
  5945.21020 1.1244715    1.11039141   1           17755.838 
  5952.34440 1.12575402   1.10778867   1           17718.25  
  5959.48716 1.11011619   1.10754987   1           18254.52  
  5966.63849 1.1015025    1.10953201   1           18560.621 
  5973.79840 1.09468434   1.11329116   1           18808.225 
  5980.96690 1.09661354   1.11813925   1           18743.533 
  5988.14400 1.10679794   1.1232269    1           18387.792 
  5995.32972 1.10242714   1.12764472   1           18545.138 
  6002.52406 1.10401755   1.13053682   1           18492.831 
  6009.72704 1.0993101    1.13121767   1           18662.827 
  6016.93865 1.10289231   1.1292715    1           18539.292 
  6024.15892 1.09412498   1.12460398   1           18854.977 
  6031.38786 1.09958433   1.11743112   1           18662.595 
  6038.62547 1.0846121    1.10821701   1           19207.598 
  6045.87176 1.08103354   1.09758624   1           19342.886 
  6053.12675 1.08180379   1.0862308    1           19316.938 
  6060.39045 1.06623822   1.07482476   1           19908.398 
  6067.66286 1.0568279    1.06395507   1           20277.895 
  6074.94400 1.0533605    1.05407491   1           20417.723 
  6082.23388 1.04525929   1.0454815    1           20745.663 
  6089.53250 1.03889918   1.0383157    1           21008.186 
  6096.83988 1.03603797   1.03257885   1           21128.889 
  6104.15603 1.03218003   1.02816072   1           21292.133 
  6111.48096 1.0315514    1.0248728    1           21320.773 
  6118.81468 1.0284282    1.02248193   1           21454.676 
  6126.15721 1.01511628   1.02074099   1           22029.712 
  6133.50854 1.02611299   1.01941496   1           21557.461 
  6140.86869 1.00871785   1.01830193   1           22316.774 
  6148.23768 1.01779689   1.01724825   1           21920.985 
  6155.61550 1.01914499   1.01615629   1           21867.294 
  6163.00219 1.01283792   1.01498319   1           22150.257 
  6170.39773 1.02104875   1.013732     1           21803.543 
  6177.80215 1.01548856   1.0124391    1           22061.436 
  6185.21546 1.01309337   1.01116165   1           22188.817 
  6192.63766 1.00926787   1.00996746   1           22387.171 
  6200.06876 1.00297951   1.00892867   1           22705.734 
  6207.50879 1.01119139   1.00811929   1           22378.957 
  6214.95774 1.00200513   1.00761644   1           22841.194 
  6222.41563 1.00490959   1.00750448   1           22762.039 
  6229.88248 1.01307087   1.00788043   1           22450.481 
  6237.35828 1.01266014   1.00885892   1           22526.494 
  6244.84305 1.0150385    1.0105743    1           22478.872 
  6252.33680 1.0198394    1.01317799   1           22324.484 
  6259.83955 1.01889114   1.01682906   1           22425.414 
  6267.35130 1.02344196   1.0216774    1           22282.695 
  6274.87206 1.02591311   1.02784008   1           22232.122 
  6282.40185 1.04303432   1.03537312   1           21551.776 
  6289.94067 1.05727446   1.04424293   1           21015.001 
  6297.48854 1.0823367    1.05430279   1           20072.161 
  6305.04547 1.08383952   1.06528023   1           20064.705 
  6312.61147 1.11690369   1.07677913   1           18886.841 
  6320.18654 1.1382916    1.08829959   1           18186.909 
  6327.77071 1.15008038   1.09927353   1           17834.309 
  6335.36397 1.16840905   1.10911402   1           17279.998 
  6342.96635 1.1872817    1.11727704   1           16730.462 
  6350.57785 1.19570059   1.12333245   1           16513.283 
  6358.19849 1.19185353   1.12703259   1           16666.972 
  6365.82827 1.19680192   1.12835458   1           16553.859 
  6373.46720 1.18626077   1.12749441   1           16911.836 
  6381.11530 1.16975528   1.1248147    1           17469.107 
  6388.77258 1.16037395   1.12077024   1           17811.241 
  6396.43905 1.14114653   1.11583696   1           18496.923 
  6404.11472 1.12430971   1.11045908   1           19127.955 
  6411.79960 1.10493746   1.10501922   1           19880.034 
  6419.49370 1.08899834   1.09983129   1           20532.11  
  6427.19703 1.07329044   1.0951512    1           21199.971 
  6434.90961 1.06487887   1.09119485   1           21585.557 
  6442.63144 1.05871555   1.08814983   1           21882.58  
  6450.36254 1.05160513   1.08617139   1           22224.307 
  6458.10291 1.05104528   1.08536512   1           22284.205 
  6465.85257 1.05538929   1.08576614   1           22130.551 
  6473.61154 1.05032684   1.08732489   1           22383.381 
  6481.37981 1.05817054   1.08990394   1           22075.772 
  6489.15741 1.06174365   1.09328859   1           21953.505 
  6496.94434 1.07494974   1.09720918   1           21428.337 
  6504.74061 1.07938266   1.10137498   1           21273.378 
  6512.54624 1.08671661   1.10551674   1           21001.605 
  6520.36123 1.09861285   1.10943316   1           20553.533 
  6528.18560 1.11301653   1.1130274    1           20021.274 
  6536.01937 1.12245338   1.11631701   1           19688.72  
  6543.86253 1.14823133   1.11941197   1           18779.818 
  6551.71510 1.16781237   1.1224746    1           18128.227 
  6559.57710 1.19009681   1.12567947   1           17417.971 
  6567.44853 1.21326783   1.12918858   1           16715.028 
  6575.32941 1.24073333   1.13314413   1           15924.342 
  6583.21974 1.24904824   1.13767949   1           15702.833 
  6591.11955 1.27651494   1.14294404   1           14970.668 
  6599.02883 1.28581927   1.14913403   1           14739.181 
  6606.94760 1.30017534   1.15651097   1           14384.813 
  6614.87588 1.29740711   1.16538442   1           14463.233 
  6622.81367 1.29391436   1.17605057   1           14559.955 
  6630.76098 1.28318219   1.18869941   1           14843.422 
  6638.71783 1.28090046   1.20331739   1           14910.516 
  6646.68423 1.27041522   1.21961013   1           15194.813 
  6654.66019 1.26665517   1.23696464   1           15302.619 
  6662.64572 1.25594837   1.25445947   1           15601.358 
  6670.64084 1.25747757   1.2709231    1           15565.164 
  6678.64554 1.26182797   1.28503797   1           15451.383 
  6686.65986 1.25666596   1.29548528   1           15598.206 
  6694.68379 1.25109547   1.30112677   1           15757.768 
  6702.71735 1.25221003   1.30119798   1           15730.973 
  6710.76054 1.23531818   1.29545542   1           16215.546 
  6718.81339 1.22154711   1.28421592   1           16624.897 
  6726.87591 1.20106426   1.26827489   1           17255.682 
  6734.94810 1.18523967   1.24874375   1           17764.132 
  6743.02997 1.16189271   1.22686849   1           18546.994 
  6751.12155 1.14515972   1.20387165   1           19135.358 
  6759.22283 1.1223912    1.18083771   1           19972.527 
  6767.33383 1.10830942   1.15864513   1           20514.034 
  6775.45457 1.09628456   1.13793557   1           20991.11  
  6783.58505 1.08400057   1.11911219   1           21492.534 
  6791.72529 1.06517979   1.10236133   1           22288.797 
  6799.87530 1.06869967   1.08769274   1           22139.006 
  6808.03509 1.04680518   1.0749927    1           23103.252 
  6816.20467 1.03982736   1.06408126   1           23422.303 
  6824.38405 1.03859824   1.05476393   1           23479.885 
  6832.57325 1.03937362   1.04686952   1           23445.039 
  6840.77227 1.029251     1.04027087   1           23917.221 
  6848.98113 1.01878068   1.03489124   1           24418.026 
  6857.19985 1.01785721   1.03070074   1           24463.253 
  6865.42842 1.02384871   1.02770689   1           24175.147 
  6873.66687 1.01349203   1.02594129   1           24676.849 
  6881.91521 1.01393037   1.02544325   1           24655.602 
  6890.17345 1.008282     1.02624101   1           24934.42  
  6898.44159 1.01357363   1.02833168   1           24673.411 
  6906.71966 1.01386128   1.03166154   1           24659.425 
  6915.00765 1.01430614   1.03610872   1           24637.737 
  6923.30560 1.01878223   1.04147154   1           24419.975 
  6931.61350 1.01988606   1.04746506   1           24366.716 
  6939.93137 1.01604703   1.05372778   1           24553.043 
  6948.25923 1.02150296   1.05983976   1           24289.192 
  6956.59707 1.02894504   1.06535057   1           23935.021 
  6964.94493 1.02089096   1.06981685   1           24319.479 
  6973.30280 1.03021692   1.07284777   1           23876.207 
  6981.67069 1.03339522   1.07415611   1           23728.032 
  6990.04863 1.03712509   1.07360422   1           23555.63  
  6998.43663 1.02779749   1.07122869   1           23993.299 
  7006.83469 1.03320133   1.0672316    1           23740.445 
  7015.24282 1.03177092   1.06194239   1           23808.85  
  7023.66105 1.03341388   1.05576495   1           23733.613 
  7032.08938 1.02738767   1.04912476   1           24019.006 
  7040.52782 1.02407327   1.04242397   1           24178.879 
  7048.97639 1.03255895   1.03600909   1           23779.901 
  7057.43509 1.02507062   1.03015212   1           24136.602 
  7065.90395 1.0311373    1.02504446   1           23853.08  
  7074.38297 1.02207405   1.02080182   1           24288.695 
  7082.87216 1.0171383    1.01747656   1           24534.245 
  7091.37154 1.01600514   1.01507363   1           24598.989 
  7099.88112 1.00460606   1.01356633   1           25176.736 
  7108.40092 1.01479622   1.01290907   1           24688.407 
  7116.93093 1.02180676   1.01304538   1           24369.863 
  7125.47118 1.01152672   1.01391091   1           24900.783 
  7134.02168 1.01397411   1.01543229   1           24815.232 
  7142.58244 1.00545922   1.01752392   1           25282.335 
  7151.15347 1.00145659   1.02008499   1           25535.024 
  7159.73479 1.01423441   1.02299934   1           24947.165 
  7168.32641 1.01367668   1.02613982   1           25033.552 
  7176.92833 1.01254791   1.02937853   1           25152.008 
  7185.54058 1.00592078   1.03260288   1           25551.544 
  7194.16316 1.01741328   1.03573714   1           25039.465 
  7202.79609 1.00768873   1.03876896   1           25595.768 
  7211.43938 1.01652017   1.04177838   1           25216.922 
  7220.09304 1.01886975   1.04496391   1           25166.324 
  7228.75708 1.02463638   1.04865647   1           24946.677 
  7237.43153 1.02957983   1.05331356   1           24769.727 
  7246.11638 1.0450099    1.05949218   1           24093.589 
  7254.81165 1.04567924   1.06780323   1           24125.082 
  7263.51736 1.05813949   1.07885098   1           23607.308 
  7272.23351 1.07836407   1.09316064   1           22760.292 
  7280.96012 1.07657162   1.11109797   1           22897.747 
  7289.69721 1.10847887   1.13278799   1           21597.628 
  7298.44477 1.12104643   1.15804269   1           21143.69  
  7307.20284 1.14265422   1.1863116    1           20354.647 
  7315.97142 1.15337906   1.21666574   1           20001.974 
  7324.75051 1.17560394   1.24782364   1           19244.717 
  7333.54015 1.18624464   1.27821949   1           18919.18  
  7342.34033 1.20572679   1.30611107   1           18304.225 
  7351.15107 1.21838336   1.32972313   1           17933.392 
  7359.97238 1.22859892   1.34742453   1           17649.08  
  7368.80428 1.24735904   1.35792798   1           17107.937 
  7377.64678 1.25645283   1.36048134   1           16873.507 
  7386.49988 1.25966951   1.35499659   1           16816.648 
  7395.36361 1.26112638   1.34206735   1           16811.916 
  7404.23798 1.26075027   1.32286195   1           16861.343 
  7413.12300 1.26240838   1.29893115   1           16849.865 
  7422.01868 1.24994624   1.2719899    1           17264.281 
  7430.92503 1.24651735   1.24372087   1           17408.139 
  7439.84207 1.23990749   1.21562495   1           17652.802 
  7448.76981 1.21997914   1.18892985   1           18334.309 
  7457.70827 1.20961543   1.16455334   1           18720.458 
  7466.65745 1.19786615   1.14311101   1           19164.278 
  7475.61737 1.17106235   1.12494876   1           20170.233 
  7484.58804 1.15277516   1.11018334   1           20907.529 
  7493.56948 1.13298572   1.09874123   1           21738.76  
  7502.56169 1.11999786   1.09039314   1           22321.622 
  7511.56470 1.10623605   1.08478428   1           22956.798 
  7520.57850 1.08833566   1.08146118   1           23801.379 
  7529.60313 1.08035944   1.07989795   1           24216.016 
  7538.63858 1.0688564    1.07952352   1           24807.272 
  7547.68488 1.07185701   1.0797528    1           24711.131 
  7556.74203 1.06476815   1.08002338   1           25099.8   
  7565.81005 1.0603639    1.07983803   1           25362.545 
  7574.88895 1.05610151   1.07881241   1           25620.847 
  7583.97875 1.06116545   1.07671771   1           25416.21  
  7593.07945 1.06096195   1.07350471   1           25472.028 
  7602.19108 1.05571957   1.06929816   1           25778.613 
  7611.31364 1.05535863   1.06436475   1           25841.893 
  7620.44714 1.04696378   1.05906611   1           26313.863 
  7629.59161 1.05042097   1.05380857   1           26181.196 
  7638.74705 1.05327183   1.04899675   1           26079.577 
  7647.91347 1.04873858   1.04499397   1           26354.491 
  7657.09090 1.03747704   1.04209098   1           26985.696 
  7666.27934 1.03415428   1.04048334   1           27205.597 
  7675.47880 1.03019781   1.04025755   1           27461.03  
  7684.68930 1.03577127   1.04138558   1           27202.897 
  7693.91086 1.02443567   1.04372738   1           27859.069 
  7703.14348 1.02807532   1.04704128   1           27700.015 
  7712.38718 1.02697594   1.05100135   1           27799.871 
  7721.64197 1.03504822   1.0552217    1           27399.489 
  7730.90787 1.02930286   1.05928591   1           27748.934 
  7740.18489 1.03964124   1.06278143   1           27226.508 
  7749.47304 1.04023795   1.06533807   1           27229.765 
  7758.77234 1.03968135   1.06667022   1           27293.704 
  7768.08279 1.03781741   1.06661647   1           27427.068 
  7777.40442 1.02995618   1.06516572   1           27887.376 
  7786.73723 1.02764691   1.06246004   1           28046.63  
  7796.08124 1.03241449   1.05877557   1           27814.925 
  7805.43647 1.03220791   1.05449124   1           27855.799 
  7814.80292 1.03144886   1.05005779   1           27925.991 
  7824.18061 1.02976722   1.04597409   1           28046.178 
  7833.56956 1.02496717   1.04277448   1           28339.76  
  7842.96977 1.01616051   1.04102693   1           28864.242 
  7852.38126 1.02883062   1.04133922   1           28173.861 
  7861.80404 1.02608669   1.04436815   1           28349.937 
  7871.23813 1.0379852    1.05082452   1           27714.865 
  7880.68355 1.05022714   1.06146513   1           27078.414 
  7890.14029 1.05622099   1.07706393   1           26782.396 
  7899.60839 1.07696574   1.09835642   1           25744.659 
  7909.08785 1.09942121   1.12595629   1           24675.4   
  7918.57868 1.14354496   1.16024852   1           22718.101 
  7928.08090 1.17513783   1.20127199   1           21437.933 
  7937.59452 1.20970273   1.24860501   1           20137.749 
  7947.11956 1.28123934   1.30128182   1           17737.901 
  7956.65603 1.33961908   1.35774981   1           16041.951 
  7966.20395 1.42473526   1.41589046   1           13916.647 
  7975.76332 1.49515182   1.47310434   1           12422.035 
  7985.33416 1.57377581   1.52646882   1           10985.09  
  7994.91648 1.65816276   1.57296107   1           9669.641  
  8004.51031 1.73626459   1.60975431   1           8626.305  
  8014.11565 1.78466821   1.6345532    1           8051.703  
  8023.73251 1.80297738   1.6458966    1           7847.628  
  8033.36092 1.82029147   1.64332541   1           7660.482  
  8043.00088 1.81315339   1.62737381   1           7737.473  
  8052.65240 1.77873811   1.5994207    1           8121.417  
  8062.31551 1.73434926   1.56148149   1           8653.166  
  8071.99021 1.68526905   1.51598258   1           9293.877  
  8081.67653 1.61199556   1.46552987   1           10367.852 
  8091.37446 1.54329432   1.41268244   1           11522.27  
  8101.08404 1.48143448   1.3597556    1           12704.612 
  8110.80526 1.41465658   1.30868476   1           14159.211 
  8120.53816 1.35647064   1.26095579   1           15601.789 
  8130.28273 1.29728892   1.2175967    1           17264.55  
  8140.03899 1.25332885   1.17920908   1           18644.625 
  8149.80696 1.21504122   1.14602793   1           19960.361 
  8159.58665 1.17818576   1.11799507   1           21338.339 
  8169.37808 1.14624254   1.09483631   1           22629.11  
  8179.18126 1.12887353   1.07613374   1           23367.867 
  8188.99620 1.11024358   1.06138746   1           24194.456 
  8198.82292 1.09255575   1.05006344   1           25012.532 
  8208.66143 1.08346489   1.04162757   1           25440.828 
  8218.51175 1.085976     1.0355677    1           25306.9   
  8228.37389 1.05997619   1.03140622   1           26596.594 
  8238.24786 1.06872931   1.02870649   1           26136.322 
  8248.13368 1.0677699    1.0270753    1           26171.601 
  8258.03137 1.06547274   1.02616441   1           26274.572 
  8267.94093 1.06534626   1.02567133   1           26266.998 
  8277.86238 1.06638984   1.02534141   1           26199.699 
  8287.79574 1.06524974   1.02497153   1           26243.054 
  8297.74101 1.06246401   1.02441457   1           26370.287 
  8307.69823 1.05664255   1.02358267   1           26654.961 
  8317.66739 1.05002251   1.02244527   1           26985.4   
  8327.64851 1.04895024   1.021021     1           27026.142 
  8337.64161 1.03527392   1.01936487   1           27743.763 
  8347.64670 1.03265976   1.01755375   1           27870.244 
  8357.66380 1.02785825   1.01567293   1           28118.45  
  8367.69292 1.0227914    1.01380497   1           28384.329 
  8377.73408 1.01883785   1.01202155   1           28590.239 
  8387.78728 1.02268313   1.01037852   1           28356.356 
  8397.85255 1.01520836   1.00891393   1           28762.393 
  8407.92989 1.02063301   1.00764873   1           28438.171 
  8418.01933 1.02205155   1.0065894    1           28342.898 
  8428.12087 1.01508987   1.00573205   1           28722.469 
  8438.23454 1.01423153   1.00506699   1           28759.25  
  8448.36034 1.01221362   1.00458359   1           28865.121 
  8458.49830 1.00668639   1.00427475   1           29177.744 
  8468.64842 1.01198626   1.00414106   1           28867.855 
  8478.81072 1.00830861   1.00419422   1           29079.545 
  8488.98521 1.01913212   1.00445995   1           28463.384 
  8499.17192 1.0112419    1.00497981   1           28918.074 
  8509.37084 1.01903887   1.00581193   1           28481.265 
  8519.58201 1.01295664   1.00702993   1           28836.55  
  8529.80543 1.00787386   1.00871963   1           29140.696 
  8540.04112 1.01838676   1.01097302   1           28549.94  
  8550.28909 1.01248114   1.01387937   1           28899.395 
  8560.54935 1.01501103   1.01751358   1           28767.74  
  8570.82193 1.01910274   1.02192281   1           28548.707 
  8581.10684 1.01969152   1.02711277   1           28529.169 
  8591.40409 1.0076094    1.03303581   1           29236.617 
  8601.71369 1.01909614   1.0395827    1           28590.779 
  8612.03567 1.02779072   1.04658051   1           28117.256 
  8622.37003 1.03468076   1.05379701   1           27751.896 
  8632.71680 1.04212232   1.0609523    1           27362.962 
  8643.07598 1.03512675   1.06773666   1           27754.935 
  8653.44759 1.04062408   1.07383466   1           27470.52  
  8663.83164 1.04450957   1.07895519   1           27275.675 
  8674.22816 1.06481269   1.08286494   1           26231.24  
  8684.63716 1.06849489   1.08541813   1           26057.744 
  8695.05864 1.07996888   1.086571     1           25499.919 
  8705.49263 1.09154337   1.08637535   1           24952.283 
  8715.93914 1.09997138   1.08495477   1           24566.121 
  8726.39819 1.10185066   1.08247449   1           24490.403 
  8736.86978 1.1071568    1.07911373   1           24256.529 
  8747.35395 1.11577234   1.07504713   1           23875.513 
  8757.85069 1.12044797   1.07043607   1           23677.224 
  8768.36003 1.11754302   1.0654278    1           23819.124 
  8778.88198 1.10529767   1.06015697   1           24390.195 
  8789.41656 1.10980553   1.05474664   1           24194.248 
  8799.96377 1.1016031    1.0493086    1           24586.3   
  8810.52365 1.09264275   1.04394429   1           25022.459 
  8821.09620 1.08805666   1.03874588   1           25255.445 
  8831.68143 1.08475323   1.03379618   1           25428.401 
  8842.27937 1.0737288    1.02916685   1           25986.329 
  8852.89002 1.06552772   1.02491547   1           26414.557 
  8863.51340 1.05701842   1.02108296   1           26867.65  
  8874.14954 1.04766114   1.01769215   1           27375.749 
  8884.79844 1.04273545   1.01474795   1           27654.557 
  8895.46011 1.03449361   1.01223892   1           28119.741 
  8906.13458 1.02993354   1.01014003   1           28388.091 
  8916.82186 1.02156315   1.00841608   1           28876.942 
  8927.52196 1.01766029   1.00702538   1           29117.646 
  8938.23491 1.02362322   1.00592324   1           28793.208 
  8948.96071 1.01338228   1.00506504   1           29402.541 
  8959.69938 1.02029394   1.0044086    1           29021.934 
  8970.45093 1.0139918    1.00391577   1           29408.332 
  8981.21539 1.00520064   1.0035534    1           29950.576 
  8991.99276 1.01304693   1.00329369   1           29509.995 
  9002.78307 1.01802604   1.00311413   1           29244.383 
  9013.58633 1.01398678   1.0029971    1           29505.599 
  9024.40255 1.0276193    1.0029295    1           28745.819 
  9035.23175 1.00998697   1.00290226   1           29795.848 
  9046.07394 1.02064857   1.00291005   1           29199.548 
  9056.92915 1.01385098   1.00295121   1           29624.638 
  9067.79738 1.01772757   1.00302789   1           29426.567 
  9078.67865 1.01661772   1.0031466    1           29520.937 
  9089.57298 1.01144688   1.00331893   1           29855.996 
  9100.48038 1.01631839   1.0035626    1           29598.76  
  9111.40088 1.01276046   1.00390259   1           29839.607 
  9122.33447 1.02219549   1.00437222   1           29317.207 
  9133.28119 1.02290005   1.00501377   1           29307.586 
  9144.24104 1.01733588   1.00587842   1           29664.661 
  9155.21405 1.02209082   1.007025     1           29419.211 
  9166.20022 1.01227781   1.00851712   1           30031.184 
  9177.19957 1.01638832   1.01041867   1           29820.372 
  9188.21213 1.01080101   1.01278753   1           30187.13  
  9199.23790 1.01776975   1.01566821   1           29805.281 
  9210.27690 1.01366078   1.01908436   1           30082.512 
  9221.32914 1.01395229   1.02303261   1           30097.782 
  9232.39465 1.01736861   1.02748011   1           29926.454 
  9243.47344 1.02087256   1.03236672   1           29750.716 
  9254.56552 1.00810648   1.03761512   1           30546.316 
  9265.67092 1.0171242    1.04314816   1           30033.943 
  9276.78964 1.01405853   1.04891442   1           30247.204 
  9287.92170 1.02892182   1.05492063   1           29398.655 
  9299.06712 1.04110082   1.061269     1           28730.007 
  9310.22591 1.04810615   1.0681964    1           28364.653 
  9321.39810 1.04881253   1.07610876   1           28350.539 
  9332.58369 1.06791608   1.08559969   1           27340.368 
  9343.78270 1.08307226   1.09744021   1           26574.954 
  9354.99515 1.10076351   1.11253182   1           25711.13  
  9366.22106 1.13841855   1.13182252   1           23965.406 
  9377.46044 1.15839823   1.15619268   1           23107.046 
  9388.71330 1.20801376   1.1863208    1           21114.196 
  9399.97967 1.24122141   1.22254229   1           19904.211 
  9411.25956 1.29638114   1.26471941   1           18072.981 
  9422.55299 1.35307967   1.31213973   1           16406.019 
  9433.85996 1.41244654   1.36346564   1           14862.755 
  9445.18051 1.4840738    1.41674651   1           13235.502 
  9456.51464 1.55753342   1.46950068   1           11794.141 
  9467.86236 1.61250567   1.51886965   1           10845.28  
  9479.22371 1.66495006   1.56183217   1           10028.988 
  9490.59869 1.70791995   1.59547684   1           9418.333  
  9501.98732 1.72281124   1.61731996   1           9219.802  
  9513.38962 1.74064674   1.62563802   1           8988.14   
  9524.80560 1.72964868   1.61973409   1           9134.262  
  9536.23528 1.70201258   1.60004969   1           9510.792  
  9547.67867 1.6610039    1.56807639   1           10105.313 
  9559.13580 1.60958844   1.52611048   1           10918.464 
  9570.60667 1.56322926   1.47693347   1           11724.204 
  9582.09131 1.5054975    1.4234862    1           12835.618 
  9593.58973 1.44211195   1.36858797   1           14214.046 
  9605.10195 1.38701008   1.31471715   1           15567.649 
  9616.62798 1.3365904    1.26386705   1           16951.567 
  9628.16785 1.28698347   1.21747561   1           18467.566 
  9639.72156 1.24108395   1.17642381   1           20024.8   
  9651.28914 1.19378398   1.14108804   1           21805.729 
  9662.87059 1.17349961   1.11142964   1           22628.664 
  9674.46595 1.13696313   1.08710182   1           24213.135 
  9686.07522 1.12002218   1.06755811   1           24992.625 
  9697.69842 1.10121557   1.05214884   1           25895.005 
  9709.33557 1.09099487   1.04019886   1           26399.813 
  9720.98668 1.07625164   1.03106334   1           27151.788 
  9732.65177 1.07159882   1.02416283   1           27389.897 
  9744.33086 1.0687906    1.01900058   1           27531.644 
  9756.02397 1.06763521   1.01516682   1           27585.385 
  9767.73111 1.06151147   1.01233424   1           27906.237 
  9779.45230 1.05853286   1.01024882   1           28059.139 
  9791.18755 1.05761143   1.00871781   1           28099.961 
  9802.93688 1.05388343   1.00759962   1           28294.61  
  9814.70032 1.05557165   1.00679292   1           28191.387 
  9826.47786 1.04904298   1.0062287    1           28541.633 
  9838.26955 1.04834608   1.00586407   1           28569.273 
  9850.07538 1.03595853   1.00567774   1           29259.307 
  9861.89538 1.03734021   1.00566712   1           29167.878 
  9873.72956 1.02863644   1.00584629   1           29659.242 
  9885.57794 1.02079577   1.00624448   1           30109.332 
  9897.44055 1.02905344   1.0069045    1           29608.977 
  9909.31738 1.02727455   1.00788034   1           29699.776 
  9921.20847 1.02911134   1.00923358   1           29578.96  
  9933.11383 1.01692193   1.01102802   1           30286.869 
  9945.03347 1.02691589   1.01332236   1           29680.067 
  9956.96742 1.01955607   1.01616124   1           30101.223 
  9968.91569 1.01878538   1.01956512   1           30133.163 
  9980.87830 1.01903685   1.02352014   1           30104.042 
  9992.85526 1.02066977   1.0279693    1           29992.752 
  10004.84659 1.01983924   1.03280696   1           30028.082 
  10016.85232 1.01496493   1.03787732   1           30305.868 
  10028.87245 1.01557448   1.0429787    1           30255.699 
  10040.90700 1.01257116   1.04787325   1           30423.477 
  10052.95599 1.01079868   1.05230208   1           30517.832 
  10065.01945 1.0157094    1.05600556   1           30208.522 
  10077.09738 1.0141619    1.05874795   1           30288.604 
  10089.18980 1.01684824   1.06034538   1           30114.6   
  10101.29674 1.0122563    1.06069251   1           30377.383 
  10113.41820 1.01051511   1.05978048   1           30469.503 
  10125.55421 1.01356143   1.05769995   1           30272.129 
  10137.70478 1.01819486   1.05462893   1           29981.603 
  10149.86993 1.0201128    1.05081104   1           29854.342 
  10162.04968 1.02075285   1.04653118   1           29802.805 
  10174.24404 1.02140707   1.04209344   1           29750.304 
  10186.45304 1.02255917   1.03780473   1           29668.44  
  10198.67669 1.02411006   1.03396484   1           29563.265 
  10210.91501 1.0242105    1.03086354   1           29542.828 
  10223.16801 1.02749599   1.02878361   1           29337.018 
  10235.43572 1.02732062   1.02800778   1           29332.183 
  10247.71815 1.02863005   1.02882691   1           29241.284 
  10260.01531 1.03178654   1.03154533   1           29044.546 
  10272.32724 1.03078351   1.03647986   1           29086.279 
  10284.65393 1.03985315   1.04394896   1           28556.577 
  10296.99542 1.04674664   1.05424992   1           28157.939 
  10309.35172 1.06432607   1.06762388   1           27195.234 
  10321.72285 1.065407     1.08421055   1           27122.629 
  10334.10882 1.07948187   1.10399772   1           26380.035 
  10346.50966 1.0987079    1.12677203   1           25411.179 
  10358.92537 1.10955045   1.15207985   1           24877.552 
  10371.35599 1.13307079   1.17920693   1           23783.527 
  10383.80152 1.16369456   1.20718282   1           22451.348 
  10396.26198 1.18337985   1.23481419   1           21638.959 
  10408.73740 1.20582962   1.26074807   1           20758.342 
  10421.22779 1.22036123   1.2835613    1           20207.328 
  10433.73316 1.24566486   1.30187606   1           19299.752 
  10446.25355 1.24933859   1.3144972    1           19161.28  
  10458.78895 1.25435398   1.32055803   1           18978.665 
  10471.33940 1.26076509   1.31964634   1           18751.71  
  10483.90491 1.25652007   1.31186772   1           18880.025 
  10496.48550 1.24643256   1.29782491   1           19207.71  
  10509.08119 1.23759702   1.27852233   1           19498.915 
  10521.69199 1.22319016   1.2552286    1           19994.731 
  10534.31792 1.21001431   1.22933072   1           20460.937 
  10546.95900 1.18422055   1.2022008    1           21428.885 
  10559.61526 1.17224785   1.17508765   1           21889.275 
  10572.28670 1.14077152   1.14903963   1           23188.32  
  10584.97334 1.13489561   1.12485885   1           23427.518 
  10597.67521 1.11168005   1.10308778   1           24456.975 
  10610.39233 1.09760812   1.08402206   1           25101.459 
  10623.12470 1.08180145   1.06774331   1           25853.537 
  10635.87235 1.0740156    1.05416389   1           26224.537 
  10648.63530 1.05612211   1.04307597   1           27129.415 
  10661.41356 1.054515     1.03419849   1           27194.104 
  10674.20716 1.0469824    1.02721738   1           27576.08  
  10687.01611 1.03789788   1.02181693   1           28050.223 
  10699.84043 1.02264816   1.01770149   1           28884.385 
  10712.68014 1.02560643   1.01460865   1           28694.475 
  10725.53525 1.0223192    1.01231518   1           28860.105 
  10738.40580 1.01310305   1.01063788   1           29371.178 
  10751.29178 1.02462127   1.00943117   1           28688.905 
  10764.19323 1.01400476   1.00858244   1           29281.518 
  10777.11017 1.00898852   1.00800829   1           29561.678 
  10790.04260 1.0173873    1.00764954   1           29064.664 
  10802.99055 1.00898189   1.00746821   1           29554.139 
  10815.95404 1.01107159   1.00744568   1           29441.043 
  10828.93308 1.01470632   1.00758251   1           29250.547 
  10841.92770 0.99940036   1.00790009   1           30193.573 
  10854.93791 1.00728391   1.00844428   1           29773.332 
  10867.96374 1.00307976   1.00929091   1           30089.903 
  10881.00519 1.00526438   1.01055299   1           30035.477 
  10894.06230 1.00750686   1.01238914   1           29984.799 
  10907.13507 1.00620089   1.01501215   1           30150.763 
  10920.22353 1.00462815   1.01869624   1           30334.865 
  10933.32770 1.01418349   1.02378083   1           29851.702 
  10946.44759 1.00667759   1.03066845   1           30390.128 
  10959.58323 1.01621308   1.0398136    1           29905.477 
  10972.73463 1.02857722   1.05170036   1           29265.65  
  10985.90181 1.04069443   1.06680665   1           28655.497 
  10999.08479 1.05086876   1.08555512   1           28166.248 
  11012.28359 1.07192737   1.10825271   1           27108.181 
  11025.49822 1.10949548   1.13502377   1           25290.515 
  11038.72872 1.12855537   1.16574396   1           24454.747 
  11051.97509 1.17261777   1.19998405   1           22581.633 
  11065.23736 1.21039721   1.23697561   1           21122.676 
  11078.51554 1.25596803   1.27560433   1           19507.535 
  11091.80966 1.30102555   1.31443962   1           18059.887 
  11105.11973 1.34657005   1.35180096   1           16730.127 
  11118.44577 1.38289785   1.3858595    1           15761.154 
  11131.78780 1.40018341   1.4147726    1           15336.028 
  11145.14584 1.4265331    1.43684999   1           14702.573 
  11158.51991 1.42328499   1.4507421    1           14798.501 
  11171.91003 1.41382251   1.45562456   1           15046.211 
  11185.31622 1.40537508   1.45133642   1           15270.976 
  11198.73850 1.38020469   1.43842593   1           15936.08  
  11212.17688 1.35172281   1.41809537   1           16728.934 
  11225.63139 1.31945521   1.39207397   1           17683.898 
  11239.10204 1.28511858   1.36245915   1           18773.108 
  11252.58886 1.251443     1.33156167   1           19921.356 
  11266.09186 1.24117871   1.3017723    1           20286.214 
  11279.61107 1.21980696   1.27545953   1           21072.393 
  11293.14650 1.21155509   1.25489543   1           21379.074 
  11306.69817 1.20337896   1.24220711   1           21684.927 
  11320.26610 1.21232623   1.2393423    1           21320.074 
  11333.85031 1.24079197   1.2480361    1           20239.107 
  11347.45083 1.27288611   1.26976464   1           19100.291 
  11361.06766 1.31838898   1.30567605   1           17624.577 
  11374.70084 1.37335378   1.35649316   1           16028.936 
  11388.35038 1.44900694   1.42239214   1           14123.036 
  11402.01629 1.52398939   1.50286974   1           12505.389 
  11415.69860 1.62819946   1.59662811   1           10631.642 
  11429.39734 1.73924331   1.70148091   1           9009.712  
  11443.11251 1.84764228   1.81434108   1           7717.073  
  11456.84414 1.96616386   1.9312745    1           6562.855  
  11470.59224 2.08007349   2.04764488   1           5652.687  
  11484.35685 2.18709031   2.15834686   1           4938.69   
  11498.13797 2.26271352   2.25811381   1           4498.809  
  11511.93563 2.3229999    2.34191033   1           4180.647  
  11525.74984 2.3636479    2.40538519   1           3977.987  
  11539.58064 2.36001415   2.44534561   1           3982.097  
  11553.42803 2.35371859   2.46013565   1           3997.901  
  11567.29203 2.33584728   2.44980564   1           4067.113  
  11581.17268 2.2692774    2.41600126   1           4379.919  
  11595.06998 2.18181866   2.36163545   1           4846.007  
  11608.98395 2.11433636   2.29044597   1           5246.332  
  11622.91463 2.04243401   2.20654861   1           5723.185  
  11636.86201 1.96427308   2.11404916   1           6309.939  
  11650.82614 1.88495782   2.01676016   1           6988.469  
  11664.80702 1.7962774    1.91802143   1           7867.788  
  11678.80468 1.72331803   1.82062237   1           8695.056  
  11692.81914 1.64231437   1.7267854    1           9755.165  
  11706.85042 1.56964544   1.63818818   1           10847.468 
  11720.89853 1.51193371   1.55600077   1           11818.705 
  11734.96350 1.45348881   1.48094038   1           12920.303 
  11749.04534 1.38996827   1.41333641   1           14277.755 
  11763.14409 1.33257791   1.35320382   1           15658.258 
  11777.25975 1.29658408   1.30031379   1           16582.723 
  11791.39236 1.26227613   1.25425906   1           17526.247 
  11805.54192 1.21738761   1.21451147   1           18896.077 
  11819.70846 1.18285329   1.18047152   1           20021.653 
  11833.89200 1.14788954   1.15151049   1           21251.751 
  11848.09256 1.13503848   1.1270046    1           21659.394 
  11862.31016 1.10671287   1.10636055   1           22732.973 
  11876.54482 1.09429293   1.08902858   1           23158.845 
  11890.79657 1.07986535   1.07451761   1           23686.342 
  11905.06541 1.06867546   1.0623945    1           24078.239 
  11919.35138 1.05347628   1.0522854    1           24670.415 
  11933.65449 1.04920342   1.04387218   1           24746.84  
  11947.97477 1.03821346   1.03688676   1           25152.141 
  11962.31222 1.02450562   1.03110419   1           25704.014 
  11976.66689 1.02314307   1.02633534   1           25636.586 
  11991.03878 1.02851849   1.02242065   1           25230.696 
  12005.42791 1.02208082   1.01922343   1           25417.027 
  12019.83431 1.0172578    1.01662726   1           25523.439 
  12034.25800 1.02028128   1.01453145   1           25234.564 
  12048.69900 1.02267073   1.01284926   1           24980.192 
  12063.15733 1.01364798   1.01150629   1           25293.829 
  12077.63301 1.020686     1.0104393    1           24808.422 
  12092.12605 1.01410663   1.00959513   1           24998.351 
  12106.63649 1.02051985   1.00892971   1           24548.839 
  12121.16434 1.01929367   1.00840711   1           24475.363 
  12135.70963 1.01517171   1.00799848   1           24542.948 
  12150.27237 1.01896679   1.007681     1           24228.025 
  12164.85258 1.01327212   1.00743691   1           24373.417 
  12179.45029 1.00842013   1.00725267   1           24482.028 
  12194.06552 1.01482932   1.00711813   1           24050.057 
  12208.69829 1.02047874   1.00702589   1           23666.883 
  12223.34861 1.00894527   1.00697081   1           24103.533 
  12238.01651 1.00752686   1.00694968   1           24066.649 
  12252.70202 1.00676431   1.00696105   1           24005.562 
  12267.40515 1.00783535   1.00700533   1           23864.813 
  12282.12592 1.00751327   1.00708512   1           23797.975 
  12296.86436 1.01076828   1.00720593   1           23568.966 
  12311.62048 1.01653422   1.00737747   1           23230.726 
  12326.39431 1.00650232   1.00761564   1           23631.184 
  12341.18587 1.01068798   1.00794544   1           23369.578 
  12355.99518 1.00955059   1.00840537   1           23358.098 
  12370.82226 1.01844091   1.00905335   1           22886.117 
  12385.66713 1.00955835   1.00997477   1           23229.48  
  12400.52982 1.01985446   1.01129286   1           22696.454 
  12415.41034 1.01841235   1.01318139   1           22698.009 
  12430.30872 1.02293036   1.01587959   1           22432.665 
  12445.22497 1.03538145   1.01970823   1           21826.471 
  12460.15912 1.04171644   1.02508568   1           21494.846 
  12475.11120 1.05215284   1.03254116   1           20999.562 
  12490.08122 1.07075661   1.04272208   1           20195.185 
  12505.06920 1.08254341   1.05639167   1           19682.806 
  12520.07517 1.10207298   1.0744118    1           18903.967 
  12535.09914 1.13866034   1.09770751   1           17588.908 
  12550.14114 1.16222192   1.12720969   1           16782.327 
  12565.20120 1.20557894   1.16377516   1           15452.51  
  12580.27932 1.25077465   1.20808665   1           14203.416 
  12595.37554 1.30386734   1.26053877   1           12898.264 
  12610.48987 1.37052612   1.3211203    1           11472.648 
  12625.62234 1.45099396   1.38930732   1           10010.233 
  12640.77297 1.52806678   1.46398421   1           8820.667  
  12655.94178 1.60909655   1.54340202   1           7756.256  
  12671.12880 1.6940647    1.62519828   1           6808.935  
  12686.33403 1.78158937   1.70647012   1           5981.228  
  12701.55752 1.86695241   1.78391288   1           5292.312  
  12716.79927 1.93436522   1.85401403   1           4814.242  
  12732.05931 1.98286137   1.91329844   1           4498.966  
  12747.33766 2.02337054   1.95862317   1           4252.539  
  12762.63435 2.03627261   1.98749766   1           4166.854  
  12777.94939 2.04509014   1.99838709   1           4104.405  
  12793.28281 2.02880784   1.99091909   1           4174.891  
  12808.63463 1.97612201   1.96593088   1           4453.254  
  12824.00488 1.92462914   1.9253403    1           4748.968  
  12839.39356 1.8693343    1.87188752   1           5097.444  
  12854.80072 1.81362653   1.80881389   1           5483.382  
  12870.22636 1.72245438   1.73953727   1           6217.796  
  12885.67051 1.66813888   1.66736418   1           6705.509  
  12901.13319 1.57742295   1.59525338   1           7658.294  
  12916.61443 1.51101711   1.52565276   1           8459.312  
  12932.11425 1.44737258   1.46040331   1           9329.724  
  12947.63267 1.39752323   1.40071712   1           10084.227 
  12963.16971 1.32591747   1.34721422   1           11332.602 
  12978.72539 1.28692017   1.30001219   1           12072.578 
  12994.29974 1.23313837   1.2588444    1           13220.104 
  13009.89278 1.21056017   1.22319216   1           13708.987 
  13025.50453 1.17740746   1.19240791   1           14499.912 
  13041.13502 1.14581209   1.16581431   1           15306.107 
  13056.78426 1.12132025   1.14277366   1           15955.452 
  13072.45228 1.11138473   1.12272822   1           16186.736 
  13088.13910 1.08782319   1.10521724   1           16855.598 
  13103.84474 1.07334558   1.08987638   1           17255.005 
  13119.56924 1.06345787   1.07642772   1           17510.38  
  13135.31260 1.04840641   1.06465526   1           17950.869 
  13151.07485 1.04198956   1.0543968    1           18096.772 
  13166.85602 1.03570677   1.04551729   1           18239.592 
  13182.65612 1.03582443   1.03789725   1           18153.904 
  13198.47519 1.01651006   1.03142297   1           18775.281 
  13214.31324 1.02375621   1.02598133   1           18424.794 
  13230.17029 1.01235982   1.02145808   1           18761.271 
  13246.04637 1.01801735   1.01773902   1           18468.359 
  13261.94150 1.01795631   1.01471229   1           18387.546 
  13277.85571 1.01315222   1.01227146   1           18480.225 
  13293.78901 1.01157102   1.01031811   1           18454.971 
  13309.74144 1.01024094   1.0087639    1           18420.567 
  13325.71300 1.02102286   1.00753165   1           17949.31  
  13341.70374 1.01980438   1.00655564   1           17911.698 
  13357.71366 1.02358651   1.00578134   1           17698.235 
  13373.74279 1.01563733   1.00516397   1           17898.576 
  13389.79116 1.01382167   1.00466814   1           17882.991 
  13405.85878 1.01340683   1.00426588   1           17818.129 
  13421.94569 1.01303547   1.00393548   1           17752.252 
  13438.05190 1.01246961   1.00366032   1           17693.649 
  13454.17744 1.02180017   1.00342776   1           17292.449 
  13470.32232 1.01432585   1.00322827   1           17473.116 
  13486.48659 1.01180766   1.00305465   1           17483.216 
  13502.67024 1.01927161   1.00290153   1           17149.921 
  13518.87332 1.01230761   1.00276485   1           17311.69  
  13535.09585 1.0176805    1.00264154   1           17052.111 
  13551.33783 1.01668343   1.00252928   1           17010.095 
  13567.59931 1.01763112   1.00242629   1           16902.747 
  13583.88031 1.01125079   1.00233119   1           17042.173 
  13600.18084 1.01910336   1.0022429    1           16703.768 
  13616.50093 1.01266758   1.00216055   1           16843.002 
  13632.84060 1.02275662   1.00208347   1           16435.559 
  13649.19989 1.02412479   1.00201108   1           16317.724 
  13665.57880 1.02574129   1.00194292   1           16192.676 
  13681.97737 1.02195811   1.00187859   1           16240.867 
  13698.39561 1.02700041   1.00181776   1           16007.35  
  13714.83356 1.02589196   1.00176014   1           15969.966 
  13731.29123 1.03293366   1.00170547   1           15678.493 
  13747.76866 1.03728793   1.00165354   1           15474.331 
  13764.26585 1.04113221   1.00160414   1           15288.227 
  13780.78284 1.04679462   1.0015571    1           15050.81  
  13797.31965 1.05372826   1.00151226   1           14780.722 
  13813.87631 1.04933533   1.00146947   1           14839.67  
  13830.45283 1.06982527   1.0014286    1           14195.162 
  13847.04925 1.06187226   1.00138953   1           14349.233 
  13863.66558 1.07647219   1.00135216   1           13885.534 
  13880.30185 1.08099675   1.00131637   1           13701.578 
  13896.95808 1.09129242   1.00128208   1           13371.523 
  13913.63430 1.09324479   1.0012492    1           13259.918 
  13930.33053 1.10465812   1.00121765   1           12914.273 
  13947.04680 1.1043966    1.00118736   1           12860.524 
  13963.78313 1.09979504   1.00115826   1           12913.107 
  13980.53954 1.11380854   1.00113028   1           12515.222 
  13997.31606 1.12887663   1.00110336   1           12107.61  
  14014.11271 1.11658522   1.00107745   1           12333.178 
  14030.92951 1.11224934   1.0010525    1           12376.292 
  14047.76650 1.10818635   1.00102845   1           12413.233 
  14064.62369 1.10311163   1.00100527   1           12474.344 
  14081.50110 1.10699102   1.00098291   1           12324.17  
  14098.39877 1.09306289   1.00096133   1           12595.63  
  14115.31672 1.09263089   1.00094049   1           12546.245 
  14132.25497 1.08072307   1.00092035   1           12775.013 
  14149.21355 1.09231487   1.0009009    1           12434.754 
  14166.19247 1.08379853   1.00088208   1           12579.112 
  14183.19177 1.06215429   1.00086388   1           13053.167 
  14200.21147 1.06227904   1.00084627   1           12987.67  
  14217.25159 1.06079869   1.00082922   1           12962.745 
  14234.31216 1.06296438   1.0008127    1           12846.575 
  14251.39320 1.04649047   1.0007967    1           13201.775 
  14268.49474 1.04788221   1.00078119   1           13102.736 
  14285.61680 1.04240684   1.00076615   1           13180.233 
  14302.75941 1.0419955    1.00075156   1           13127.442 
  14319.92259 1.02988441   1.0007374    1           13378.955 
  14337.10636 1.03806628   1.00072365   1           13101.943 
  14354.31076 1.02459462   1.0007103    1           13389.425 
  14371.53580 1.02375176   1.00069734   1           13347.073 
  14388.78151 1.02753825   1.00068474   1           13183.694 
  14406.04791 1.03038455   1.0006725    1           13046.604 
  14423.33504 1.02659025   1.00066059   1           13081.117 
  14440.64290 1.02560693   1.00064901   1           13043.205 
  14457.97154 1.00975253   1.00063774   1           13394.731 
  14475.32097 1.0173018    1.00062678   1           13131.474 
  14492.69122 1.01917914   1.00061611   1           0         
  14510.08232 1.02333332   0            0           0         
  14527.49428 1.01333444   0            0           0         
  14544.92714 0.99622839   0            0           0         
  14562.38092 1.0239283    0            0           0         
  14579.85564 1.02549027   0            0           0         
  14597.35133 1.0232826    0            0           0         
  14614.86802 1.0178816    0            0           0         
  14632.40573 1.01964276   0            0           0         
  14649.96448 1.00954667   0            0           0         
  14667.54430 1.01084887   0            0           0         
  14685.14522 1.01368159   0            0           0         
  14702.76725 1.01064219   0            0           0         
  14720.41044 1.01919801   0            0           0         
  14738.07479 1.01065765   0            0           0         
  14755.76035 1.01656444   0            0           0         
  14773.46712 1.02761861   0            0           0         
  14791.19515 1.02979149   0            0           0         
  14808.94444 1.03326619   0            0           0         
  14826.71504 1.03555276   0            0           0         
  14844.50696 1.04983923   0            0           0         
  14862.32023 1.04684556   0            0           0         
  14880.15488 1.05828837   0            0           0         
  14898.01092 1.06522109   0            0           0         
  14915.88840 1.07659537   0            0           0         
  14933.78733 1.09164571   0            0           0         
  14951.70773 1.09923437   0            0           0         
  14969.64964 1.15059951   0            0           0         
  14987.61308 1.15630838   0            0           0         
  15005.59808 1.18236385   0            0           0         
  15023.60466 1.21232123   0            0           0         
  15041.63284 1.23924524   0            0           0         
  15059.68266 1.2688164    0            0           0         
  15077.75414 1.31856919   0            0           0         
  15095.84731 1.3556564    0            0           0         
  15113.96219 1.38224307   0            0           0         
  15132.09880 1.38494146   0            0           0         
  15150.25718 1.41652446   0            0           0         
  15168.43735 1.42392519   0            0           0         
  15186.63933 1.44494286   0            0           0         
  15204.86316 1.43862032   0            0           0         
  15223.10885 1.44065398   0            0           0         
  15241.37644 1.43682027   0            0           0         
  15259.66595 1.40233346   0            0           0         
  15277.97741 1.39147443   0            0           0         
  15296.31084 1.37802245   0            0           0         
  15314.66627 1.33086789   0            0           0         
  15333.04373 1.31947189   0            0           0         
  15351.44324 1.29022341   0            0           0         
  15369.86483 1.25766002   0            0           0         
  15388.30852 1.24180761   0            0           0         
  15406.77435 1.19955371   0            0           0         
  15425.26234 1.18599298   0            0           0         
  15443.77251 1.15703319   0            0           0         
  15462.30489 1.14447294   0            0           0         
  15480.85951 1.13593451   0            0           0         
  15499.43640 1.11901923   0            0           0         
  15518.03558 1.11173783   0            0           0         
  15536.65708 1.09871668   0            0           0         
  15555.30093 1.07687828   0            0           0         
  15573.96714 1.07939422   0            0           0         
  15592.65576 1.06183488   0            0           0         
  15611.36680 1.0555974    0            0           0         
  15630.10030 1.0515068    0            0           0         
  15648.85627 1.04290805   0            0           0         
  15667.63475 1.05040262   0            0           0         
  15686.43577 1.03820658   0            0           0         
  15705.25935 1.0405491    0            0           0         
  15724.10551 1.03799222   0            0           0         
  15742.97429 1.02464892   0            0           0         
  15761.86572 1.02879694   0            0           0         
  15780.77981 1.03950465   0            0           0         
  15799.71660 1.02033329   0            0           0         
  15818.67611 1.0170075    0            0           0         
  15837.65838 1.01873197   0            0           0         
  15856.66342 1.01910384   0            0           0         
  15875.69127 1.01827289   0            0           0         
  15894.74195 1.01906434   0            0           0         
  15913.81549 1.02377653   0            0           0         
  15932.91192 1.01920055   0            0           0         
  15952.03127 1.03284687   0            0           0         
  15971.17356 1.01647615   0            0           0         
  15990.33882 1.02634273   0            0           0         
  16009.52708 1.0080352    0            0           0         
  16028.73836 1.01948373   0            0           0         
  16047.97270 1.01825943   0            0           0         
  16067.23012 1.01939725   0            0           0         
  16086.51064 1.01122987   0            0           0         
  16105.81431 1.02417219   0            0           0         
  16125.14114 1.01775466   0            0           0         
  16144.49116 0.9879859    0            0           0         
  16163.86440 1.01203139   0            0           0         
  16183.26088 1.02425999   0            0           0         
  16202.68065 1.02499976   0            0           0         
  16222.12371 1.0256096    0            0           0         
  16241.59011 1.0197539    0            0           0         
  16261.07987 1.02787797   0            0           0         
  16280.59301 1.02065133   0            0           0         
  16300.12957 1.02161387   0            0           0         
  16319.68958 1.00931077   0            0           0         
  16339.27305 1.01502968   0            0           0         
  16358.88003 1.03381558   0            0           0         
  16378.51053 1.01174358   0            0           0         
  16398.16459 1.02011153   0            0           0         
  16417.84224 1.00841041   0            0           0         
  16437.54350 1.01376502   0            0           0         
  16457.26840 1.02524358   0            0           0         
  16477.01697 1.00980206   0            0           0         
  16496.78923 1.01986819   0            0           0         
  16516.58523 1.01854445   0            0           0         
  16536.40498 1.03492835   0            0           0         
  16556.24851 1.02266942   0            0           0         
  16576.11585 1.03539164   0            0           0         
  16596.00704 1.01126495   0            0           0         
  16615.92209 1.02511059   0            0           0         
  16635.86105 1.02881926   0            0           0         
  16655.82393 1.03405144   0            0           0         
  16675.81076 1.0258527    0            0           0         
  16695.82158 1.0484723    0            0           0         
  16715.85641 1.04990062   0            0           0         
  16735.91528 1.03940408   0            0           0         
  16755.99822 1.04921791   0            0           0         
  16776.10527 1.0578989    0            0           0         
  16796.23644 1.0549748    0            0           0         
  16816.39177 1.05251202   0            0           0         
  16836.57128 1.06779826   0            0           0         
  16856.77501 1.07483489   0            0           0         
  16877.00298 1.07491269   0            0           0         
  16897.25523 1.1034324    0            0           0         
  16917.53178 1.10646163   0            0           0         
  16937.83266 1.12064331   0            0           0         
  16958.15790 1.14233381   0            0           0         
  16978.50753 1.13658251   0            0           0         
  16998.88159 1.15893257   0            0           0         
  17019.28009 1.17484881   0            0           0         
  17039.70306 1.18076635   0            0           0         
  17060.15055 1.18454159   0            0           0         
  17080.62257 1.19531883   0            0           0         
  17101.11916 1.19689882   0            0           0         
  17121.64034 1.19941975   0            0           0         
  17142.18615 1.17687543   0            0           0         
  17162.75662 1.20344369   0            0           0         
  17183.35177 1.18635036   0            0           0         
  17203.97163 1.18491298   0            0           0         
  17224.61624 1.17417441   0            0           0         
  17245.28562 1.15202032   0            0           0         
  17265.97980 1.14460254   0            0           0         
  17286.69881 1.15811693   0            0           0         
  17307.44269 1.12657413   0            0           0         
  17328.21146 1.12286534   0            0           0         
  17349.00516 1.11057664   0            0           0         
  17369.82380 1.09365402   0            0           0         
  17390.66743 1.08208649   0            0           0         
  17411.53607 1.09416173   0            0           0         
  17432.42975 1.07128502   0            0           0         
  17453.34850 1.05822195   0            0           0         
  17474.29236 1.04181002   0            0           0         
  17495.26135 1.07169563   0            0           0         
  17516.25550 1.0501038    0            0           0         
  17537.27484 1.05345758   0            0           0         
  17558.31941 1.04496986   0            0           0         
  17579.38923 1.03888727   0            0           0         
  17600.48434 1.03054188   0            0           0         
  17621.60475 1.03976185   0            0           0         
  17642.75052 1.0494464    0            0           0         
  17663.92165 1.04116072   0            0           0         
  17685.11819 1.07314742   0            0           0         
  17706.34017 1.03560741   0            0           0         
  17727.58762 1.03224556   0            0           0         
  17748.86056 1.04250687   0            0           0         
  17770.15902 1.02510169   0            0           0         
  17791.48305 1.02131882   0            0           0         
  17812.83267 1.04442988   0            0           0         
  17834.20790 1.04065997   0            0           0         
  17855.60878 1.03797641   0            0           0         
  17877.03535 1.04166197   0            0           0         
  17898.48762 1.03891568   0            0           0         
  17919.96564 1.04301844   0            0           0         
  17941.46944 1.03107686   0            0           0         
  17962.99903 1.02854314   0            0           0         
  17984.55447 1.04525587   0            0           0         
  18006.13576 1.02519908   0            0           0         
  18027.74296 1.05023184   0            0           0         
  18049.37608 1.03372485   0            0           0         
  18071.03517 1.03456793   0            0           0         
  18092.72024 1.02888016   0            0           0         
  18114.43134 1.04264585   0            0           0         
  18136.16849 1.05494584   0            0           0         
  18157.93172 1.02249242   0            0           0         
  18179.72107 1.03382281   0            0           0         
  18201.53657 1.04424266   0            0           0         
  18223.37824 1.03976636   0            0           0         
  18245.24613 1.02687478   0            0           0         
  18267.14025 1.03802306   0            0           0         
  18289.06065 1.04414048   0            0           0         
  18311.00736 1.04376738   0            0           0         
  18332.98039 1.04204482   0            0           0         
  18354.97980 1.01215994   0            0           0         
  18377.00561 1.03813847   0            0           0         
  18399.05784 1.03871054   0            0           0         
  18421.13654 1.03750579   0            0           0         
  18443.24173 1.04826864   0            0           0         
  18465.37345 1.05280639   0            0           0         
  18487.53173 1.04264804   0            0           0         
  18509.71660 1.02932565   0            0           0         
  18531.92808 1.04246478   0            0           0         
  18554.16623 1.04880779   0            0           0         
  18576.43105 1.03944727   0            0           0         
  18598.72260 1.044202     0            0           0         
  18621.04089 1.05737374   0            0           0         
  18643.38597 1.04960935   0            0           0         
  18665.75786 1.0352309    0            0           0         
  18688.15660 1.03550996   0            0           0         
  18710.58221 1.02839223   0            0           0         
  18733.03474 1.02725267   0            0           0         
  18755.51420 1.04322003   0            0           0         
  18778.02065 1.05493081   0            0           0         
  18800.55410 1.0388566    0            0           0         
  18823.11459 1.04690724   0            0           0         
  18845.70215 1.07376202   0            0           0         
  18868.31682 1.04800329   0            0           0         
  18890.95862 1.03014418   0            0           0         
  18913.62760 1.06423101   0            0           0         
  18936.32378 1.05280273   0            0           0         
  18959.04719 1.05100328   0            0           0         
  18981.79787 1.07477713   0            0           0         
  19004.57585 1.02202838   0            0           0         
  19027.38117 1.02739912   0            0           0         
  19050.21385 1.04236948   0            0           0         
  19073.07393 1.07330211   0            0           0         
  19095.96144 1.055398     0            0           0         
  19118.87641 1.04469027   0            0           0         
  19141.81889 1.0353893    0            0           0         
  19164.78889 1.05767414   0            0           0         
  19187.78646 1.04777168   0            0           0         
  19210.81163 1.03792853   0            0           0         
  19233.86442 1.07225809   0            0           0         
  19256.94488 1.03447871   0            0           0         
  19280.05304 1.04082552   0            0           0         
  19303.18892 1.0554795    0            0           0         
  19326.35257 1.05515632   0            0           0         
  19349.54401 1.04773525   0            0           0         
  19372.76329 1.0583363    0            0           0         
  19396.01042 1.02864741   0            0           0         
  19419.28546 1.05251679   0            0           0         
  19442.58842 1.04009528   0            0           0         
  19465.91934 1.04391745   0            0           0         
  19489.27827 1.03329252   0            0           0         
  19512.66522 1.03671706   0            0           0         
  19536.08024 1.06133245   0            0           0         
  19559.52335 1.06132543   0            0           0         
  19582.99460 1.0446179    0            0           0         
  19606.49401 1.06118771   0            0           0         
  19630.02162 1.02290897   0            0           0         
  19653.57746 1.04298225   0            0           0         
  19677.16158 1.06073247   0            0           0         
  19700.77399 1.05540462   0            0           0         
  19724.41473 1.04616405   0            0           0         
  19748.08385 1.05832664   0            0           0         
  19771.78136 1.08388626   0            0           0         
  19795.50732 1.06273352   0            0           0         
  19819.26174 1.07218292   0            0           0         
  19843.04467 1.04519226   0            0           0         
  19866.85614 1.06831186   0            0           0         
  19890.69619 1.05922193   0            0           0         
  19914.56484 1.05562795   0            0           0         
  19938.46213 1.09740743   0            0           0         
  19962.38810 1.02216042   0            0           0         
  19986.34278 1.05897243   0            0           0         
  20010.32621 1.02938716   0            0           0         
  20034.33841 1.05562205   0            0           0         
  20058.37943 1.03417071   0            0           0         
  20082.44930 1.01055312   0            0           0         
  20106.54805 1.08081931   0            0           0         
  20130.67573 1.04453821   0            0           0         
  20154.83235 1.05003173   0            0           0         
  20179.01796 1.05994895   0            0           0         
  20203.23260 1.06933104   0            0           0         
  20227.47629 1.05196438   0            0           0         
  20251.74907 1.04849146   0            0           0         
  20276.05098 1.04997795   0            0           0         
  20300.38206 1.08863672   0            0           0         
  20324.74233 1.05919382   0            0           0         
  20349.13183 1.04856151   0            0           0         
  20373.55060 1.08623423   0            0           0         
  20397.99867 1.07012254   0            0           0         
  20422.47608 1.07053376   0            0           0         
  20446.98286 1.06640808   0            0           0         
  20471.51905 1.06881837   0            0           0         
  20496.08468 1.08567256   0            0           0         
  20520.67979 1.0423718    0            0           0         
  20545.30442 1.05498107   0            0           0         
  20569.95859 1.09565034   0            0           0         
  20594.64235 1.1030654    0            0           0         
  20619.35573 1.00758224   0            0           0         
  20644.09877 1.0761554    0            0           0         
  20668.87150 1.02819511   0            0           0         
  20693.67395 1.05690976   0            0           0         
  20718.50617 1.03856987   0            0           0         
  20743.36818 1.06012072   0            0           0         
  20768.26003 1.03660897   0            0           0         
  20793.18175 1.06041565   0            0           0         
  20818.13337 1.0643697    0            0           0         
  20843.11494 1.06181561   0            0           0         
  20868.12649 1.03310149   0            0           0         
  20893.16804 1.08540896   0            0           0         
  20918.23965 1.03979492   0            0           0         
  20943.34135 1.06703198   0            0           0         
  20968.47316 1.04052581   0            0           0         
  20993.63513 1.08446488   0            0           0         
  21018.82730 1.02294494   0            0           0         
  21044.04970 1.05924221   0            0           0         
  21069.30236 1.04509752   0            0           0         
  21094.58533 1.03310729   0            0           0         
  21119.89864 1.01772856   0            0           0         
  21145.24232 1.09003213   0            0           0         
  21170.61641 1.03250161   0            0           0         
  21196.02096 1.00681225   0            0           0         
  21221.45599 1.01727953   0            0           0         
  21246.92154 1.02202218   0            0           0         
  21272.41765 0.98526762   0            0           0         
#--eof--eof--eof--eof--eof--eof--eof--eof--eof--eof--eof--eof--eof--eof--eof--#
