# Supplementary material for: Multidimensional Rietveld refinement of high-pressure neutron diffraction data of PbNCN
Source: J Appl Crystallogr. 2024 Sep 5;57(Pt 5):1436–45. doi: 10.1107/S1600576724007635 (PMC11460395; doi:10.1107/S1600576724007635)
Supplement: Supplementary file 1 [file j-57-01436-sup1.zip › 1D_PbNCN_600bar.cif]

data_PbNCN600bar
_pd_block_id  2023-11-09T15:35|PbNCN600bar|noname|SNAP
_audit_creation_method  "created in GSAS-II"
_audit_creation_date  2023-11-09T15:35
_audit_author_name  "no name"
_audit_update_record
   "2023-11-09T15:35  Initial software-generated CIF"

# Standard version of Publication_Template template follows
#=============================================================================
# this information describes the project, paper etc. for the CIF             #
# Acta Cryst. Section C papers and editorial correspondence is generated     #
# from the information in this section                                       #
#                                                                            #
#   (from)   CIF submission form for Rietveld refinements (Acta Cryst. C)    #
#                                                 Version 14 December 1998   #
#=============================================================================
# 1. SUBMISSION DETAILS

_publ_contact_author_name        'Prof. Richard Dronskowski'
_publ_contact_author_address
;    
Institute of Inorganic Chemistry
RWTH Aachen University     
D-52056 Aachen
Germany
;
_publ_contact_author_email       drons@HAL9000.ac.rwth-aachen.de
_publ_contact_author_phone       00492418093642
_publ_contact_author_fax         00492418092642

_publ_requested_journal              'Journal of Applied Crystallography'

#==============================================================================

# 2. PROCESSING SUMMARY (IUCr Office Use Only)

_journal_data_validation_number      ?

_journal_date_recd_electronic        ?
_journal_date_to_coeditor            ?
_journal_date_from_coeditor          ?
_journal_date_accepted               ?
_journal_date_printers_first         ?
_journal_date_printers_final         ?
_journal_date_proofs_out             ?
_journal_date_proofs_in              ?
_journal_coeditor_name               ?
_journal_coeditor_code               ?
_journal_coeditor_notes
; ?
;
_journal_techeditor_code             ?
_journal_techeditor_notes
; ?
;
_journal_coden_ASTM                  ?
_journal_name_full                   ?
_journal_year                        ?
_journal_volume                      ?
_journal_issue                       ?
_journal_page_first                  ?
_journal_page_last                   ?
_journal_paper_category              ?
_journal_suppl_publ_number           ?
_journal_suppl_publ_pages            ?

#==============================================================================

# 3. TITLE AND AUTHOR LIST

_publ_section_title
; ?
;       
 
# The loop structure below should contain the names and addresses of all 
# authors, in the required order of publication. Repeat as necessary.

loop_
	_publ_author_name
	_publ_author_address
'Meinerzhagen, Yannick'
; 
Chair of Solid-State and Quantum Chemistry
Institute of Inorganic Chemistry
RWTH Aachen University
D-52056 Aachen
Germany
;

'Eickmeier, Katharina'
; 
Chair of Solid-State and Quantum Chemistry
Institute of Inorganic Chemistry
RWTH Aachen University
D-52056 Aachen
Germany
;

'Mueller, Peter C.'
; 
Chair of Solid-State and Quantum Chemistry
Institute of Inorganic Chemistry
RWTH Aachen University
D-52056 Aachen
Germany
;

'Hempelmann, Jan'
; 
Chair of Solid-State and Quantum Chemistry
Institute of Inorganic Chemistry
RWTH Aachen University
D-52056 Aachen
Germany
;

'Houben, Andreas'
; 
Chair of Solid-State and Quantum Chemistry
Institute of Inorganic Chemistry
RWTH Aachen University
D-52056 Aachen
Germany
;

'Dronskowski, Richard'
; 
Chair of Solid-State and Quantum Chemistry
Institute of Inorganic Chemistry
RWTH Aachen University
D-52056 Aachen
Germany
;

#==============================================================================
# 4. TEXT

#=============================================================================
# 5. OVERALL REFINEMENT & COMPUTING DETAILS

#==============================================================================
# 6. SAMPLE PREPARATION DATA

# (In the unusual case where multiple samples are used in a single
#  Rietveld study, this information should be moved into the phase
#  blocks)

# The following three fields describe the preparation of the material.
# The cooling rate is in K/min.  The pressure at which the sample was  
# prepared is in kPa.  The temperature of preparation is in K.
               
_pd_prep_cool_rate                ?        
_pd_prep_pressure                 ?        
_pd_prep_temperature              ?        

_pd_char_colour                   ?       # use ICDD colour descriptions

_pd_proc_info_datetime  2023-11-09T15:35
_pd_calc_method  "Rietveld Refinement"
_computing_structure_refinement
   "GSAS-II (Toby & Von Dreele, J. Appl. Cryst. 46, 544-549, 2013)"
_refine_ls_matrix_type  full
_refine_ls_number_parameters  12
_refine_ls_goodness_of_fit_all  5.188

# OVERALL WEIGHTED R-FACTOR
_refine_ls_wR_factor_obs  0.03756

# Standard version of Phase_Template template follows
#==============================================================================
# 7. CHEMICAL, STRUCTURAL AND CRYSTAL DATA

_chemical_name_common             'Lead Cyanamide'
_chemical_formula_structural      PbNCN
_cell_measurement_temperature     293

#==============================================================================

# 8. Phase information from GSAS-II


# phase info for PbNCN500bar follows
_pd_phase_name  PbNCN500bar
_cell_length_a  5.5494(20)
_cell_length_b  3.7576(9)
_cell_length_c  10.844(3)
_cell_angle_alpha  90
_cell_angle_beta   90
_cell_angle_gamma  90
_cell_volume  226.12(8)
_exptl_crystal_density_diffrn  7.2621
_symmetry_cell_setting  orthorhombic
_symmetry_space_group_name_H-M  "P n m a"
_symmetry_space_group_name_Hall  "-P 2ac 2n"
loop_
    _space_group_symop_id
    _space_group_symop_operation_xyz
     1  x,y,z
     2  1/2-x,1/2+y,1/2+z
     3  x,1/2-y,z
     4  1/2-x,-y,1/2+z
     5  -x,-y,-z
     6  1/2+x,1/2-y,1/2-z
     7  -x,1/2+y,-z
     8  1/2+x,y,1/2-z

# ATOMIC COORDINATES AND DISPLACEMENT PARAMETERS
loop_ 
   _atom_site_label
   _atom_site_type_symbol
   _atom_site_fract_x
   _atom_site_fract_y
   _atom_site_fract_z
   _atom_site_occupancy
   _atom_site_adp_type
   _atom_site_U_iso_or_equiv
   _atom_site_site_symmetry_multiplicity
Pb1    Pb4+ 0.3691(19)  0.25000     0.6383(8)   1.0000     Uiso 0.0369     4   
N1     N    0.3753(21)  0.25000     0.4642(10)  1.0000     Uiso 0.0369     4   
N2     N    0.9142(19)  0.25000     0.3687(10)  1.0000     Uiso 0.0369     4   
C1     C    0.0986(28)  0.25000     0.4264(12)  1.0000     Uiso 0.0369     4   

loop_  _atom_type_symbol _atom_type_number_in_cell
        _atom_type_scat_Cromer_Mann_a1 _atom_type_scat_Cromer_Mann_a2 _atom_type_scat_Cromer_Mann_a3
        _atom_type_scat_Cromer_Mann_a4 _atom_type_scat_Cromer_Mann_b1 _atom_type_scat_Cromer_Mann_b2
        _atom_type_scat_Cromer_Mann_b3 _atom_type_scat_Cromer_Mann_b4 _atom_type_scat_Cromer_Mann_c
        _atom_type_scat_length_neutron _atom_type_scat_source
  C       4      2.31       1.02       1.5886     0.865      20.8439    10.2075    0.5687     51.6512    0.2156     0.6648
      https://subversion.xray.aps.anl.gov/pyGSAS/trunk/atmdata.py
  N       8      12.2126    3.1322     2.0125     1.1663     0.0057     9.8933     28.9975    0.5826     -11.529    0.936
      https://subversion.xray.aps.anl.gov/pyGSAS/trunk/atmdata.py
  Pb+4    4      32.1244    18.8003    12.0175    6.9689     1.0057     6.1093     0.147      14.714     8.0843     0.9401
      https://subversion.xray.aps.anl.gov/pyGSAS/trunk/atmdata.py

# Note that Z affects _cell_formula_sum and _weight
_cell_formula_units_Z  4
_chemical_formula_sum  "C N2 Pb"
_chemical_formula_weight  247.22

# MOLECULAR GEOMETRY
loop_
   _geom_bond_atom_site_label_1
   _geom_bond_atom_site_label_2
   _geom_bond_distance
   _geom_bond_site_symmetry_1
   _geom_bond_site_symmetry_2
   _geom_bond_publ_flag
  Pb1    N1     1.888(11)    1_555    1_555 yes
  Pb1    N2     2.451(10)    1_555    5_656 yes
  Pb1    N2     2.451(10)    1_555    5_666 yes
  N1     Pb1    1.888(11)    1_555    1_555 yes
  N1     C1     1.589(16)    1_555    1_555 yes
  N2     Pb1    2.451(10)    1_555    5_656 yes
  N2     Pb1    2.451(10)    1_555    5_666 yes
  N2     C1     1.200(15)    1_555    1_655 yes
  C1     N1     1.589(16)    1_555    1_555 yes
  C1     N2     1.200(15)    1_555    1_455 yes
loop_
   _geom_angle_atom_site_label_1
   _geom_angle_atom_site_label_2
   _geom_angle_atom_site_label_3
   _geom_angle
   _geom_angle_site_symmetry_1
   _geom_angle_site_symmetry_2
   _geom_angle_site_symmetry_3
   _geom_angle_publ_flag
  Pb1    N1     C1     103.9(9)      1_555  1_555    1_555 yes
  N1     C1     N2     163.5(13)     1_555  1_555    1_455 yes
  
_pd_proc_ls_pref_orient_corr
   "March-Dollase correction coef. = 1.000 axis = [0, 0, 1]"
_pd_proc_ls_profile_function
;
Von Dreele-Jorgenson-Windsor function parameters
   alpha, beta-0, beta-1, beta-q, sig-0, sig-1, sig-2, sig-q, X, Y:
    0.145, 0.009, -0.022, 0.112, 0.006, 630.000, 50.000, 0.000, 0.000, 0.000, 

;

# Standard version of Instrument_Template template follows
#==============================================================================
# 9. INSTRUMENT CHARACTERIZATION

# The following item is used to identify the equipment used to record 
# the powder pattern when the diffractogram was measured at a laboratory 
# other than the authors' home institution, e.g. when neutron or synchrotron
# radiation is used.

_pd_instr_location
; ?
;

_diffrn_source                    'neutron spallation source'       

_pd_meas_scan_method              tof       


# The following two items identify the program(s) used (if appropriate).      
_computing_data_reduction         'PowderReduceP2D in Mantid'                     

# The following items are used to define the size of the instrument.
# Not all distances are appropriate for all instrument types.

_pd_instr_dist_src/spec           15000
#==============================================================================
# 10. Specimen size and mounting information


_pd_spec_mount_mode               transmission       
                                          
    
_pd_spec_shape                    irregular

_refine_ls_R_F_factor        0.36294
_refine_ls_R_Fsqd_factor     0.41491
_pd_proc_ls_prof_R_factor     0.03006
_pd_proc_ls_prof_wR_factor    0.03756
_gsas_proc_ls_prof_R_B_factor   0.04201
_gsas_proc_ls_prof_wR_B_factor  0.05625
_pd_proc_ls_prof_wR_expected  0.00727
_diffrn_radiation_probe  neutron
_pd_meas_2theta_fixed  65.549
_pd_proc_ls_background_function
;
Background function: "chebyschev-1" function with 3 terms:
    1.000, 0.000, 0.000, 
;
_diffrn_ambient_temperature  293
_diffrn_ambient_pressure  100

# STRUCTURE FACTOR TABLE
loop_
   _refln_index_h
   _refln_index_k
   _refln_index_l
   _refln_F_squared_meas
   _refln_F_squared_calc
   _refln_phase_calc
   _refln_d_spacing
   _gsas_i100_meas
  1    0    3    4.1070     3.4135     0.0     3.02875  10.40  
  1    1    1    20.3873    16.6934    0.0     2.99076  98.14  
  2    0    0    4.6973     4.6654     -0.0    2.77468  4.19   
  0    0    4    24.8064    26.1838    -180.0  2.71094  20.15  
  1    1    2    31.3367    32.5040    -0.0    2.69865  100.00 
  2    0    1    0.4278     0.4310     180.0   2.68807  0.67   
  0    1    3    22.1235    23.0767    180.0   2.60501  30.65  
  2    0    2    0.2498     0.1533     -0.0    2.47002  0.28   
  1    0    4    16.3593    17.7278    0.0     2.43583  17.33  
  1    1    3    1.2106     1.7030     -0.0    2.35811  2.25   
  2    1    0    64.2297    51.1644    -0.0    2.23210  47.96  
  2    0    3    0.0000     0.0000     -180.0  2.20097  0.00   
  2    1    1    2.5001     2.6643     -180.0  2.18626  3.44   
  2    1    2    1.7082     0.6714     0.0     2.06403  1.87   
  1    1    4    2.0773     1.2725     -180.0  2.04395  2.18   
  1    0    5    7.5241     8.3892     -0.0    2.01997  3.77   
  2    0    4    5.0207     1.9914     -180.0  1.93907  2.14   
  2    1    3    4.9133     2.9316     180.0   1.89917  3.85   
  0    2    0    153.2910   128.0204   180.0   1.87882  28.73  
  0    1    5    25.8368    21.7280    180.0   1.87835  9.68   
  3    0    1    5.2290     8.6602     -180.0  1.82345  1.74   
  0    0    6    0.3864     0.6825     -0.0    1.80729  0.06   
  1    1    5    0.0184     0.0185     -0.0    1.77919  0.01   
  0    2    2    11.4366    10.3391    180.0   1.77526  3.42   
  1    2    1    0.0153     0.0093     -180.0  1.75610  0.01   
  3    0    2    8.4723     5.0551     180.0   1.75070  2.39   
  2    1    4    7.4782     8.7567     -180.0  1.72316  3.97   
  1    0    6    25.0936    33.6032    0.0     1.71846  6.58   
  2    0    5    1.9091     3.1309     0.0     1.70872  0.49   
  1    2    2    1.5417     3.0473     -0.0    1.69084  0.76   
  3    0    3    0.0627     0.1303     -0.0    1.64668  0.01   
  3    1    1    3.8812     8.6691     0.0     1.64049  1.69   
  1    2    3    1.3979     2.2593     -180.0  1.59658  0.55   
  3    1    2    2.4561     3.5922     180.0   1.58692  0.94   
  1    1    6    27.5827    28.3571    -180.0  1.56279  9.90   
  2    2    0    3.4510     3.0879     180.0   1.55572  0.61   
  2    1    5    0.7158     0.6373     0.0     1.55545  0.25   
  0    2    4    22.3769    17.3303    0.0     1.54421  3.83   
  2    2    1    0.3670     0.2853     -0.0    1.53995  0.12   
  3    0    4    19.8639    18.6514    0.0     1.52797  3.26   
  2    0    6    0.1227     0.1421     180.0   1.51438  0.02   
  3    1    3    5.8167     6.3386     -0.0    1.50822  1.81   
  2    2    2    0.1267     0.1015     180.0   1.49538  0.04   
  1    0    7    2.3663     1.7710     -0.0    1.49206  0.35   
  1    2    4    16.7886    11.7335    -180.0  1.48769  4.95   
  0    1    7    4.6608     2.9021     -180.0  1.43218  0.59   
  2    2    3    0.0000     0.0000     0.0     1.42898  0.00   
  3    1    4    3.0932     2.6039     -0.0    1.41543  0.75   
  3    0    5    0.2356     0.2256     180.0   1.40739  0.03   
  2    1    6    16.2275    15.7947    -0.0    1.40460  3.80   
  4    0    0    72.6035    63.4636    180.0   1.38734  4.05   
  1    1    7    0.1493     0.1302     -180.0  1.38674  0.03   
  4    0    1    2.0108     1.8368     0.0     1.37612  0.22   
  1    2    5    6.0520     5.5526     180.0   1.37572  1.30   
  0    0    8    4.1359     5.2467     -0.0    1.35547  0.21   
  2    0    7    3.2760     4.4124     0.0     1.35258  0.33   
  2    2    4    0.9159     1.3181     0.0     1.34932  0.18   
  4    0    2    4.2667     6.6247     180.0   1.34404  0.42   
  3    1    5    0.1805     0.1858     -0.0    1.31798  0.03   
  1    0    8    0.1266     0.1299     -180.0  1.31676  0.01   
  3    2    1    5.5188     5.7319     0.0     1.30851  0.97   
  0    2    6    0.4427     0.4517     180.0   1.30250  0.04   
  4    1    0    0.3885     0.3929     0.0     1.30147  0.03   
  4    0    3    0.1752     0.1619     -0.0    1.29521  0.01   
  3    0    6    40.2818    35.4976    -0.0    1.29271  3.38   
  4    1    1    0.0974     0.0849     0.0     1.29220  0.02   
  3    2    2    4.4445     3.3458     -0.0    1.28083  0.72   
  2    1    7    0.4875     0.3900     -0.0    1.27265  0.08   
  1    2    6    25.5254    22.2410    -180.0  1.26804  3.97   
  4    1    2    0.5444     0.4979     -180.0  1.26552  0.08   
  2    2    5    2.2124     2.0722     -180.0  1.26412  0.34   
  0    3    1    2.0822     1.4085     0.0     1.24427  0.15   
  1    1    8    0.7778     0.5040     -180.0  1.24267  0.11   
  3    2    3    0.1439     0.0862     180.0   1.23837  0.02   
  4    0    4    9.4877     5.5721     0.0     1.23501  0.66   
  4    1    3    8.2912     5.4135     -0.0    1.22451  1.12   
  3    1    6    14.1923    9.5810     0.0     1.22240  1.91   
  2    0    8    0.2750     0.1968     -0.0    1.21791  0.02   
  1    3    1    9.9940     7.3130     -180.0  1.21413  1.31   
  1    3    2    19.9430    14.2392    180.0   1.19192  2.42   
  3    0    7    5.5508     4.2823     180.0   1.18765  0.33   
  3    2    4    15.2050    12.3448    -180.0  1.18544  1.81   
  0    3    3    11.8305    10.1093    -0.0    1.18350  0.70   
  2    2    6    0.0950     0.0940     -0.0    1.17906  0.01   
  1    0    9    0.5309     0.5615     180.0   1.17743  0.03   
  4    1    4    1.1577     1.5137     180.0   1.17327  0.13   
  4    0    5    3.5773     6.3383     -180.0  1.16868  0.20   
  1    2    7    0.6500     1.1722     180.0   1.16843  0.07   
  2    1    8    5.9831     18.3456    -0.0    1.15858  0.65   
  1    3    3    0.2424     0.7461     180.0   1.15747  0.03   
  0    1    9    0.0822     0.1873     180.0   1.14733  0.00   
  2    3    0    11.6241    22.4139    180.0   1.14162  0.59   
  2    3    1    0.7213     1.1672     0.0     1.13534  0.07   
  3    1    7    2.6644     3.9652     -180.0  1.13243  0.26   
  3    2    5    0.1141     0.1493     -0.0    1.12641  0.01   
  1    1    9    1.7515     2.2447     180.0   1.12356  0.17   
  2    3    2    0.2158     0.2941     -180.0  1.11712  0.02   
  4    2    0    30.1300    42.0048    -0.0    1.11605  1.41   
  4    1    5    9.8846     13.8105    -0.0    1.11595  0.92   
  1    3    4    0.3801     0.5575     0.0     1.11391  0.04   
  4    2    1    0.7580     1.2157     -180.0  1.11019  0.07   
  2    0    9    4.0376     6.8789     0.0     1.10516  0.18   
  5    0    1    0.0844     0.1432     -0.0    1.10410  0.00   
  4    0    6    0.2447     0.3920     180.0   1.10049  0.01   
  0    2    8    2.2414     3.4726     180.0   1.09926  0.10   
  2    2    7    1.9772     2.9204     -180.0  1.09772  0.17   
  3    0    8    0.4359     0.5579     -180.0  1.09335  0.02   
  4    2    2    3.4487     4.3847     -0.0    1.09313  0.30   
  2    3    3    1.1230     1.2843     -0.0    1.08861  0.09   
  5    0    2    0.0422     0.0474     -0.0    1.08732  0.00   
  0    3    5    8.6102     9.5185     -0.0    1.08465  0.36   
  0    0    10   12.2067    13.4888    -180.0  1.08438  0.25   
  1    2    8    0.0762     0.0860     0.0     1.07830  0.01   
  4    2    3    0.1239     0.1071     180.0   1.06638  0.01   
  3    2    6    29.3283    23.4949    180.0   1.06498  2.27   
  1    3    5    0.0104     0.0081     180.0   1.06450  0.00   
  1    0    10   3.4654     2.6612     -180.0  1.06425  0.13   
  5    0    3    2.5824     1.6196     -180.0  1.06098  0.10   
  2    1    9    0.6211     0.3719     -180.0  1.06026  0.05   
  5    1    1    14.8963    8.4008     -180.0  1.05932  1.13   
  4    1    6    2.3536     1.0898     0.0     1.05613  0.18   
  2    3    4    10.2036    3.8361     0.0     1.05213  0.75   
  3    1    8    0.9206     0.3162     0.0     1.04981  0.07   
  5    1    2    34.9750    10.8521    180.0   1.04448  2.50   
  4    0    7    1.3248     0.5292     180.0   1.03347  0.05   
  3    3    1    9.0536     3.7977     -180.0  1.03243  0.62   
  4    2    4    8.6137     3.6881     -180.0  1.03202  0.59   
  5    0    4    3.2851     1.8328     180.0   1.02713  0.11   
  1    1    10   0.0782     0.0523     0.0     1.02397  0.01   
  2    2    8    0.1741     0.1302     180.0   1.02198  0.01   
  5    1    3    1.1488     0.9039     0.0     1.02106  0.08   
  3    3    2    1.7622     1.5737     -0.0    1.01868  0.11   
  1    3    6    10.1616    12.4226    0.0     1.01221  0.64   
  2    3    5    0.2087     0.2792     -180.0  1.01021  0.01   
  2    0    10   0.0575     0.0776     -180.0  1.00999  0.00   
  3    0    9    0.0915     0.1257     -0.0    1.00958  0.00   
  3    2    7    1.6882     2.8343     -0.0    1.00390  0.10   
  1    2    9    0.2109     0.3717     -0.0    0.99770  0.01   
  3    3    3    1.5896     2.7768     180.0   0.99692  0.09   
  4    1    7    1.4349     2.4906     0.0     0.99647  0.09   
  4    2    5    2.6757     4.1951     0.0     0.99236  0.16   
  5    1    4    0.0911     0.1353     0.0     0.99078  0.01   
  5    0    5    2.7347     3.6915     180.0   0.98801  0.08   
  2    1    10   6.7171     8.2489     -180.0  0.97537  0.37   
  3    1    9    2.7681     3.4095     180.0   0.97501  0.15   
  0    3    7    1.0260     1.2713     0.0     0.97400  0.03   
  1    0    11   1.0062     1.2118     -180.0  0.97060  0.03   
  4    0    8    0.9315     1.0863     180.0   0.96953  0.02   
  3    3    4    1.0133     1.1407     180.0   0.96868  0.05   
  2    3    6    7.7012     6.9193     180.0   0.96518  0.40   
  1    3    7    0.1053     0.0571     0.0     0.95933  0.01   
  5    1    5    0.3137     0.1303     0.0     0.95553  0.02   
  0    1    11   1.3927     0.5251     180.0   0.95353  0.03   
  2    2    9    12.4908    4.5530     -180.0  0.95258  0.62   
  5    2    1    0.2652     0.0948     180.0   0.95190  0.01   
  4    2    6    0.7528     0.2594     -0.0    0.94958  0.04   
  5    0    6    7.3504     2.6375     -180.0  0.94577  0.18   
  3    2    8    1.0055     0.3693     0.0     0.94499  0.05   
  5    2    2    0.0711     0.0314     180.0   0.94109  0.00   
  1    1    11   2.3693     1.1402     180.0   0.93976  0.11   
  0    4    0    75.3064    37.1196    -0.0    0.93941  0.88   
  0    2    10   17.8137    8.9278     0.0     0.93918  0.42   
  4    1    8    5.6827     2.9287     -0.0    0.93879  0.27   
  3    3    5    0.1239     0.0814     180.0   0.93566  0.01   
  3    0    10   8.5568     5.7022     -180.0  0.93548  0.20   
  4    3    0    0.1748     0.1721     180.0   0.92970  0.00   
  2    0    11   7.1863     7.2947     -0.0    0.92891  0.16   
  4    3    1    0.0351     0.0372     -180.0  0.92630  0.00   
  1    2    10   1.6596     1.7614     0.0     0.92601  0.07   
  0    4    2    2.8302     2.9978     -0.0    0.92562  0.06   
  6    0    0    4.6543     4.8895     180.0   0.92489  0.05   
  5    2    3    1.0422     1.0720     0.0     0.92385  0.05   
  1    4    1    0.0027     0.0027     0.0     0.92287  0.00   
  6    0    1    1.0491     0.9983     -0.0    0.92155  0.02   
  2    3    7    0.2014     0.1708     180.0   0.91902  0.01   
  5    1    6    10.5721    8.1897     0.0     0.91717  0.45   
  4    3    2    0.2934     0.2181     0.0     0.91632  0.01   
  1    4    2    1.3784     0.8836     180.0   0.91301  0.06   
  6    0    2    0.4279     0.2613     180.0   0.91172  0.01   
  4    0    9    6.9560     3.9831     0.0     0.90969  0.14   
  3    1    10   0.1394     0.0761     -0.0    0.90778  0.01   
  1    3    8    0.4061     0.2208     0.0     0.90754  0.02   
  4    2    7    0.6684     0.3503     -0.0    0.90552  0.03   
  0    0    12   15.1118    7.6903     -180.0  0.90365  0.15   
  5    0    7    1.0489     0.5214     180.0   0.90221  0.02   
  2    1    11   0.0177     0.0088     0.0     0.90177  0.00   
  5    2    4    2.4841     1.2131     -0.0    0.90124  0.10   
  4    3    3    4.9428     2.3715     180.0   0.90039  0.20   
  3    3    6    8.9218     4.1972     -180.0  0.89955  0.35   
  6    1    0    14.4827    6.5479     180.0   0.89809  0.28   
  1    4    3    1.4872     0.6551     0.0     0.89724  0.06   
  6    0    3    0.2121     0.0897     0.0     0.89602  0.00   
  6    1    1    7.6047     3.1032     0.0     0.89502  0.29   
  1    0    12   4.7587     1.7435     -0.0    0.89190  0.09   
  2    4    0    2.5821     0.8953     -0.0    0.88980  0.05   
  2    2    10   0.1487     0.0514     0.0     0.88960  0.01   
  3    2    9    0.2422     0.0832     180.0   0.88932  0.01   
  0    4    4    14.9228    5.0249     -180.0  0.88763  0.28   
  2    4    1    0.2462     0.0827     180.0   0.88682  0.01   
  6    1    2    1.6065     0.5414     -180.0  0.88602  0.06   
  4    1    9    0.0280     0.0097     -180.0  0.88415  0.00   
  4    3    4    1.5775     0.6631     -0.0    0.87942  0.06   
  2    4    2    0.0643     0.0294     -0.0    0.87805  0.00   
  5    1    7    6.4821     3.1245     180.0   0.87728  0.23   
  1    4    4    6.6715     3.4021     0.0     0.87649  0.24   
  6    0    4    3.2632     1.8114     0.0     0.87535  0.06   
  5    2    5    4.1109     2.4433     -0.0    0.87447  0.14   
  2    3    8    12.2074    8.0368     180.0   0.87318  0.43   
  6    1    3    4.8042     3.5947     -0.0    0.87159  0.17   
  3    0    11   4.4355     3.7715     0.0     0.86997  0.08   
  0    3    9    0.0854     0.0821     -0.0    0.86834  0.00   
  1    1    12   5.6028     5.5984     180.0   0.86779  0.19   
  2    4    3    0.0000     0.0000     -180.0  0.86400  0.00   
  1    2    11   0.6027     0.8020     0.0     0.86233  0.02   
  3    3    7    1.2884     1.7370     0.0     0.86182  0.04   
  4    2    8    0.5305     0.7190     -0.0    0.86158  0.02   
  2    0    12   0.0644     0.0882     180.0   0.85923  0.00   
  5    0    8    0.1460     0.1984     -180.0  0.85873  0.00   
  1    3    9    0.7389     0.9834     -0.0    0.85790  0.02   
  4    3    5    5.3993     6.0500     180.0   0.85449  0.17   
  4    0    10   4.5448     5.0477     0.0     0.85436  0.07   
  6    1    4    0.1631     0.1589     0.0     0.85252  0.01   
  1    4    5    1.7438     1.6100     -0.0    0.85180  0.06   
  6    0    5    4.6260     3.9493     -180.0  0.85076  0.07   
  3    1    11   0.0001     0.0001     0.0     0.84755  0.00   
  2    4    4    0.6515     0.3822     -180.0  0.84542  0.02   
  5    2    6    3.1031     1.7457     0.0     0.84478  0.10   
  2    1    12   36.1357    13.0381    -180.0  0.83761  1.07   
  3    2    10   10.5758    3.7741     0.0     0.83742  0.31   
  5    1    8    0.9529     0.3347     0.0     0.83715  0.03   
  3    4    1    5.2991     1.6620     -180.0  0.83510  0.16   
  0    4    6    0.4509     0.1310     -0.0    0.83353  0.01   
  4    1    10   0.1943     0.0553     -180.0  0.83310  0.01   
  2    2    11   17.2377    4.8282     180.0   0.83270  0.50   
  6    2    0    12.7161    3.2363     0.0     0.82980  0.18   
  6    1    5    2.2605     0.5747     -180.0  0.82976  0.06   
  2    3    9    0.6549     0.1629     0.0     0.82870  0.02   
  5    3    1    14.8958    3.6802     0.0     0.82825  0.42   
  3    4    2    3.9508     0.9701     180.0   0.82777  0.11   
  6    2    1    2.7013     0.6608     180.0   0.82738  0.08   
  4    3    6    1.9601     0.4774     -180.0  0.82672  0.06   
  1    0    13   4.5333     1.1063     -180.0  0.82487  0.06   
  1    4    6    26.3067    6.4488     0.0     0.82429  0.73   
  3    3    8    0.5614     0.1385     -180.0  0.82369  0.02   
  6    0    6    1.1793     0.2922     -0.0    0.82334  0.02   
  2    4    5    2.4204     0.6009     0.0     0.82321  0.07   
  5    3    2    18.4597    4.7540     -0.0    0.82110  0.50   
  6    2    2    0.6596     0.1729     -0.0    0.82025  0.02   
  4    2    9    9.7350     2.6363     -180.0  0.81877  0.26   
  5    0    9    0.4796     0.1366     -0.0    0.81632  0.01   
  3    4    3    0.0872     0.0250     -0.0    0.81597  0.00   
  0    2    12   17.2808    5.0900     0.0     0.81435  0.23   
  0    1    13   0.0021     0.0006     180.0   0.81431  0.00   
  5    2    7    1.1546     0.3451     -0.0    0.81330  0.03   
  3    0    12   3.5314     1.0729     0.0     0.81194  0.05   
  1    3    10   0.0747     0.0229     -180.0  0.81103  0.00   
  5    3    3    1.2712     0.3960     -180.0  0.80958  0.03   
  6    2    3    0.1889     0.0593     -180.0  0.80876  0.00   
  1    2    12   3.5429     1.1540     180.0   0.80572  0.09   
  1    1    13   0.0171     0.0056     -0.0    0.80569  0.00   
  6    1    6    5.1228     1.6996     180.0   0.80426  0.13   
  4    0    11   2.0129     0.6733     -0.0    0.80359  0.03   
  3    4    4    10.3757    3.5794     0.0     0.80026  0.26   
  2    0    13   1.0567     0.3670     -0.0    0.79882  0.01   
  2    4    6    0.0784     0.0273     180.0   0.79829  0.00   
  5    1    9    0.0279     0.0097     0.0     0.79771  0.00   
  4    3    7    3.1311     1.0911     -180.0  0.79716  0.08   
  1    4    7    0.9740     0.3399     -0.0    0.79497  0.02   
  5    3    4    0.1697     0.0593     -180.0  0.79423  0.00   
  6    0    7    5.6103     1.9596     -180.0  0.79412  0.07   
  3    1    12   4.9698     1.7375     -0.0    0.79363  0.12   
  6    2    4    3.4280     1.1989     -180.0  0.79346  0.08   
  7    0    1    15.6345    5.5546     -0.0    0.79066  0.18   
  3    2    11   6.9283     2.4962     -180.0  0.78944  0.16   
  2    3    10   9.3912     3.6136     0.0     0.78623  0.22   
  3    3    9    3.8614     1.4936     -0.0    0.78604  0.09   
  4    1    11   0.5933     0.2309     -0.0    0.78582  0.01   
  7    0    2    0.1994     0.0811     -0.0    0.78442  0.00   
  2    2    12   0.1286     0.0584     -0.0    0.78139  0.00   
  2    1    13   0.9810     0.4461     -0.0    0.78136  0.02   
  3    4    5    0.0952     0.0433     180.0   0.78134  0.00   
  5    2    8    0.2854     0.1313     0.0     0.78102  0.01   
  4    4    0    24.5737    12.1793    180.0   0.77786  0.27   
  4    2    10   6.7340     3.3409     -180.0  0.77773  0.15   
  6    1    7    0.8204     0.4077     180.0   0.77696  0.02   
  4    4    1    0.7166     0.3525     0.0     0.77587  0.02   
  5    3    5    0.1163     0.0571     -180.0  0.77573  0.00   
  5    0    10   0.4396     0.2153     180.0   0.77563  0.00   
  6    2    5    5.4106     2.6139     0.0     0.77501  0.12   
  0    3    11   0.4808     0.2300     -0.0    0.77465  0.01   
  0    0    14   3.4293     1.6360     0.0     0.77455  0.02   
  7    0    3    1.6217     0.7690     -180.0  0.77436  0.02   
  7    1    1    3.9242     1.8203     -180.0  0.77371  0.08   
  0    4    8    2.3162     1.0069     -0.0    0.77211  0.02   
  2    4    7    1.9932     0.8468     0.0     0.77157  0.04   
  4    4    2    3.1989     1.2714     180.0   0.76998  0.07   
  7    1    2    0.6709     0.2482     -180.0  0.76787  0.01   
  1    3    11   1.3733     0.4995     -0.0    0.76721  0.03   
  1    0    14   2.0639     0.7490     0.0     0.76712  0.02   
  4    3    8    3.5691     1.2830     180.0   0.76669  0.07   
  1    4    8    0.0714     0.0249     -180.0  0.76474  0.00   
  6    0    8    0.2323     0.0805     180.0   0.76399  0.00   
  7    0    4    7.0954     2.4038     -180.0  0.76090  0.07   
  4    4    3    0.0921     0.0311     -0.0    0.76045  0.00   
  3    0    13   1.3569     0.4574     0.0     0.76040  0.01   
  3    4    6    20.3193    6.8124     -0.0    0.75994  0.41   
  5    1    10   0.0084     0.0028     -0.0    0.75961  0.00   
  7    1    3    1.7275     0.5648     180.0   0.75842  0.03   
  4    0    12   7.9924     2.5379     0.0     0.75719  0.08   
  1    2    13   2.4459     0.7322     0.0     0.75528  0.05   
  5    3    6    12.2000    3.5877     -180.0  0.75477  0.24   
  6    2    6    0.6736     0.1934     180.0   0.75411  0.01   
  1    1    14   3.1750     0.8318     180.0   0.75162  0.06   
  0    5    1    1.0982     0.2703     -180.0  0.74973  0.01   
  3    3    10   0.1364     0.0334     180.0   0.74951  0.00   
  5    2    9    0.3784     0.0904     180.0   0.74870  0.01   
  6    1    8    4.0371     0.9640     180.0   0.74867  0.08   
  4    4    4    4.5873     1.0694     0.0     0.74769  0.09   
  2    3    11   0.0169     0.0038     -180.0  0.74612  0.00   
  2    0    14   0.7409     0.1673     0.0     0.74603  0.01   
  7    1    4    4.1073     0.9240     180.0   0.74576  0.08   
  3    2    12   3.1744     0.7101     -180.0  0.74532  0.06   
  3    1    13   0.7660     0.1713     -0.0    0.74529  0.01   
  7    0    5    1.8279     0.4059     -180.0  0.74458  0.02   
  6    3    0    12.9620    2.8685     -0.0    0.74403  0.12   
  2    4    8    0.1708     0.0378     -0.0    0.74384  0.00   
  1    5    1    6.3524     1.4034     0.0     0.74298  0.12   
  6    3    1    6.1357     1.3594     -180.0  0.74229  0.11   
  4    1    12   4.4235     0.9802     180.0   0.74227  0.08   
  4    2    11   1.8708     0.4456     180.0   0.73884  0.03   
  1    5    2    10.9736    2.7327     -0.0    0.73780  0.20   
  6    3    2    0.9196     0.2372     0.0     0.73712  0.02   
  5    0    11   1.0538     0.2730     0.0     0.73704  0.01   
  3    4    7    3.1254     0.8218     180.0   0.73679  0.06   
  4    3    9    0.0155     0.0043     0.0     0.73605  0.00   
  0    5    3    6.9243     1.9401     180.0   0.73579  0.06   
  2    2    13   0.8266     0.2429     180.0   0.73513  0.01   
  1    4    9    0.3442     0.1078     180.0   0.73433  0.01   
  6    0    9    0.3167     0.1049     180.0   0.73366  0.00   
  4    4    5    3.2184     1.2164     -180.0  0.73219  0.06   
  5    3    7    3.5826     1.3688     -0.0    0.73207  0.06   
  2    1    14   0.1743     0.0686     180.0   0.73175  0.00   
  6    2    7    3.2116     1.2970     0.0     0.73147  0.06   
  7    1    5    0.0002     0.0001     180.0   0.73038  0.00   
  1    5    3    0.2978     0.1432     -0.0    0.72941  0.01   
  7    2    1    7.3074     3.6765     180.0   0.72876  0.12   
  6    3    3    3.1299     1.5748     180.0   0.72875  0.05   
  1    3    12   4.4641     2.4525     -0.0    0.72653  0.07   
  7    0    6    6.1399     3.3839     180.0   0.72599  0.05   
  2    5    0    7.8436     4.3015     0.0     0.72539  0.07   
  7    2    2    0.1027     0.0537     180.0   0.72387  0.00   
  2    5    1    0.4304     0.2240     -180.0  0.72377  0.01   
  5    1    11   5.4441     2.7606     0.0     0.72326  0.09   
  6    1    9    0.8102     0.3365     0.0     0.72006  0.01   
  2    5    2    0.1448     0.0564     0.0     0.71899  0.00   
  1    5    4    0.2870     0.1070     -180.0  0.71813  0.00   
  6    3    4    0.1921     0.0696     -180.0  0.71750  0.00   
  5    2    10   0.4021     0.1425     -0.0    0.71694  0.01   
  1    0    15   4.4514     1.5733     180.0   0.71686  0.04   
  0    2    14   3.1397     1.0828     -180.0  0.71609  0.02   
  7    2    3    1.4820     0.5090     0.0     0.71594  0.02   
  2    4    9    3.8600     1.3201     0.0     0.71577  0.06   
  5    4    1    0.0809     0.0275     -0.0    0.71548  0.00   
  4    0    13   1.6367     0.5499     -180.0  0.71487  0.01   
  3    3    11   0.0001     0.0000     -180.0  0.71453  0.00   
  4    4    6    0.2250     0.0752     180.0   0.71449  0.00   
  3    0    14   3.5765     1.1953     0.0     0.71445  0.03   
  7    1    6    1.3501     0.4492     -180.0  0.71281  0.02   
  3    4    8    0.3213     0.1071     -180.0  0.71253  0.00   
  2    5    3    0.7279     0.2465     180.0   0.71121  0.01   
  5    4    2    0.0267     0.0091     -0.0    0.71085  0.00   
  1    2    14   1.4365     0.4957     -180.0  0.71020  0.02   
  0    5    5    5.2825     1.8267     180.0   0.71010  0.04   
  0    4    10   7.4738     2.5886     -180.0  0.71003  0.06   
  0    1    15   0.4302     0.1494     -0.0    0.70990  0.00   
  2    3    12   15.9683    5.7117     0.0     0.70854  0.24   
  5    3    8    0.4075     0.1466     -180.0  0.70826  0.01   
  6    2    8    0.1466     0.0533     -0.0    0.70771  0.00   
  4    3    10   0.0655     0.0242     0.0     0.70580  0.00   
  7    0    7    3.4067     1.2606     -0.0    0.70572  0.03   
  7    2    4    4.3074     1.5910     0.0     0.70526  0.06   
  3    2    13   0.8226     0.3027     -180.0  0.70486  0.01   
  1    5    5    0.0043     0.0016     -0.0    0.70436  0.00   
  1    4    10   1.4000     0.5107     -180.0  0.70428  0.02   
  1    1    15   0.0859     0.0313     180.0   0.70416  0.00   
  6    3    5    0.6981     0.2518     0.0     0.70377  0.01   
  6    0    10   0.1664     0.0599     0.0     0.70370  0.00   
  5    4    3    0.8723     0.3108     -180.0  0.70334  0.01   
  4    2    12   4.8903     1.6798     -180.0  0.70230  0.07   
  4    1    13   0.4930     0.1692     -0.0    0.70228  0.01   
  3    1    14   0.2013     0.0679     -0.0    0.70188  0.00   
  5    0    12   1.5147     0.4853     180.0   0.70075  0.01   
  2    5    4    2.2990     0.7362     -180.0  0.70074  0.03   
  2    0    15   3.6928     1.1170     180.0   0.69956  0.03   
  4    4    7    0.3928     0.1016     180.0   0.69514  0.01   
  3    5    1    2.8337     0.7288     0.0     0.69483  0.04   
  0    3    13   0.0011     0.0003     -0.0    0.69427  0.00   
  8    0    0    8.1456     2.0686     0.0     0.69367  0.03   
  7    1    7    1.2444     0.3159     0.0     0.69359  0.02   
  2    2    14   0.4368     0.1108     -180.0  0.69337  0.01   
  5    4    4    1.3879     0.3517     180.0   0.69320  0.02   
  8    0    1    0.9417     0.2387     180.0   0.69225  0.01   
  7    2    5    1.0596     0.2687     0.0     0.69220  0.01   
  6    1    10   4.8112     1.2232     0.0     0.69167  0.07   
  3    5    2    1.1766     0.3020     180.0   0.69059  0.02   
  1    3    13   0.0093     0.0024     180.0   0.68890  0.00   
  5    1    12   6.9813     1.8295     -0.0    0.68888  0.09   
  1    5    6    9.0615     2.3840     -180.0  0.68856  0.12   
  8    0    2    1.8718     0.4954     0.0     0.68806  0.01   
  6    3    6    2.8113     0.7445     -0.0    0.68801  0.04   
  2    5    5    0.2021     0.0536     0.0     0.68793  0.00   
  2    4    10   0.0561     0.0149     -180.0  0.68786  0.00   
  2    1    15   0.0168     0.0045     -180.0  0.68775  0.00   
  3    4    9    0.0908     0.0241     -0.0    0.68774  0.00   
  5    2    11   0.6706     0.1807     -180.0  0.68614  0.01   
  7    0    8    0.0501     0.0136     0.0     0.68432  0.00   
  5    3    9    0.0157     0.0043     -180.0  0.68390  0.00   
  3    5    3    1.9632     0.5329     -0.0    0.68369  0.03   
  6    2    9    0.2558     0.0694     -0.0    0.68340  0.00   
  8    1    0    0.0039     0.0011     0.0     0.68214  0.00   
  3    3    12   2.8129     0.7612     180.0   0.68132  0.04   
  8    0    3    0.0061     0.0016     180.0   0.68124  0.00   
  8    1    1    1.1568     0.3127     -0.0    0.68080  0.01   
  5    4    5    2.6208     0.7084     180.0   0.68080  0.03   
  0    0    16   0.4561     0.1222     0.0     0.67773  0.00   
  7    2    6    8.3876     2.2397     -0.0    0.67719  0.11   
  8    1    2    0.3933     0.1047     0.0     0.67681  0.00   
  4    3    11   0.3813     0.1012     180.0   0.67636  0.00   
  4    0    14   1.2516     0.3319     180.0   0.67629  0.01   
  0    5    7    0.9212     0.2440     -180.0  0.67616  0.01   
  1    4    11   0.8896     0.2326     -180.0  0.67502  0.01   
  4    4    8    0.8015     0.2085     180.0   0.67466  0.01   
  6    0    11   2.8646     0.7433     180.0   0.67450  0.02   
  3    5    4    0.8454     0.2189     -0.0    0.67437  0.01   
  2    3    13   0.7658     0.1954     180.0   0.67351  0.01   
  3    0    15   0.0801     0.0204     -0.0    0.67332  0.00   
  7    1    8    0.1457     0.0370     -180.0  0.67324  0.00   
  2    5    6    5.2346     1.3279     -0.0    0.67319  0.06   
  1    0    16   2.0612     0.5183     -180.0  0.67274  0.01   
  8    0    4    0.0056     0.0014     -0.0    0.67202  0.00   
  1    5    7    0.0449     0.0110     -180.0  0.67120  0.00   
  6    3    7    0.7398     0.1786     -0.0    0.67069  0.01   
  8    1    3    0.0094     0.0023     -180.0  0.67031  0.00   
  1    2    15   4.3820     1.0414     -0.0    0.66976  0.05   
  7    3    1    3.4057     0.7974     0.0     0.66859  0.04   
  4    2    13   1.5603     0.3640     0.0     0.66814  0.02   
  3    2    14   3.3979     0.7911     -180.0  0.66780  0.04   
  5    0    13   2.1608     0.5025     0.0     0.66681  0.01   
  5    4    6    2.1745     0.5062     -180.0  0.66650  0.03   
  4    1    14   0.0398     0.0093     180.0   0.66560  0.00   
  7    3    2    0.4593     0.1087     0.0     0.66481  0.01   
  6    1    11   0.1192     0.0287     -180.0  0.66389  0.00   
  3    5    5    0.0635     0.0156     -0.0    0.66293  0.00   
  3    4    10   4.4372     1.0943     -180.0  0.66287  0.05   
  3    1    15   0.6710     0.1659     -180.0  0.66277  0.01   
  7    0    9    0.0119     0.0030     -180.0  0.66227  0.00   
  1    1    16   8.0944     2.0330     0.0     0.66221  0.09   
  8    1    4    0.3696     0.0947     -0.0    0.66152  0.00   
  4    5    0    0.1259     0.0330     -0.0    0.66080  0.00   
  8    0    5    4.4465     1.1703     -0.0    0.66070  0.03   
  7    2    7    3.1657     0.8344     180.0   0.66065  0.04   
  2    4    11   5.2886     1.3999     -0.0    0.66052  0.06   
  4    5    1    0.0262     0.0071     0.0     0.65958  0.00   
  5    3    10   0.0045     0.0012     180.0   0.65943  0.00   
  6    4    0    3.3839     0.9384     180.0   0.65907  0.02   
  6    2    10   0.1426     0.0397     -180.0  0.65899  0.00   
  7    3    3    0.8812     0.2474     -0.0    0.65865  0.01   
  2    0    16   0.3658     0.1035     -0.0    0.65838  0.00   
  6    4    1    0.6682     0.1916     -0.0    0.65786  0.01   
  2    5    7    0.1123     0.0328     -0.0    0.65694  0.00   
  5    2    12   1.0953     0.3212     -0.0    0.65657  0.01   
  5    1    13   0.5516     0.1618     0.0     0.65655  0.01   
  4    5    2    0.1422     0.0419     -180.0  0.65595  0.00   
  2    2    15   2.5119     0.7393     -0.0    0.65559  0.03   
  6    4    2    0.1739     0.0501     180.0   0.65425  0.00   
  1    3    14   1.2667     0.3644     -0.0    0.65418  0.01   
  4    4    9    2.7220     0.7644     0.0     0.65350  0.03   
  1    5    8    0.1570     0.0424     -180.0  0.65270  0.00   
  6    3    8    1.6106     0.4223     -0.0    0.65223  0.02   
  7    1    9    1.3770     0.3606     -0.0    0.65221  0.01   
  0    4    12   6.0448     1.4759     -180.0  0.65125  0.03   
  8    2    0    5.8513     1.3692     180.0   0.65073  0.03   
  8    1    5    9.7282     2.2726     -180.0  0.65072  0.10   
  5    4    7    0.4284     0.1001     180.0   0.65071  0.00   
  7    3    4    1.7950     0.4048     -0.0    0.65031  0.02   
  4    5    3    2.0689     0.4551     -0.0    0.65003  0.02   
  3    3    13   0.3421     0.0750     180.0   0.65000  0.00   
  3    5    6    3.7682     0.8055     0.0     0.64971  0.04   
  8    2    1    0.7491     0.1580     -0.0    0.64957  0.01   
  2    1    16   0.1462     0.0280     180.0   0.64850  0.00   
  6    4    3    0.0909     0.0172     0.0     0.64838  0.00   
  4    3    12   2.3481     0.4294     -0.0    0.64799  0.02   
  8    0    6    0.4506     0.0798     -0.0    0.64761  0.00   
  1    4    12   2.0137     0.3346     -0.0    0.64681  0.02   
  6    0    12   0.3020     0.0486     -0.0    0.64636  0.00   
  8    2    2    2.0744     0.3279     -180.0  0.64610  0.02   
  7    2    8    0.0635     0.0090     -180.0  0.64300  0.00   
  4    5    4    0.8920     0.1273     180.0   0.64201  0.01   
  4    0    15   0.3518     0.0514     180.0   0.64110  0.00   
  2    3    14   0.2045     0.0300     -0.0    0.64095  0.00   
  8    2    3    0.0072     0.0011     -0.0    0.64044  0.00   
  6    4    4    2.3121     0.3476     0.0     0.64042  0.02   
  7    3    5    0.0002     0.0000     -0.0    0.64003  0.00   
  7    0    10   2.5186     0.3873     0.0     0.63998  0.01   
  2    5    8    9.7951     1.5423     -0.0    0.63957  0.10   
  3    4    11   4.2212     0.7238     0.0     0.63830  0.04   
  8    1    6    1.1912     0.2058     -180.0  0.63820  0.01   
  0    5    9    0.0876     0.0157     180.0   0.63765  0.00   
  0    2    16   0.4453     0.0809     -180.0  0.63753  0.00   
  6    1    12   6.6520     1.2558     0.0     0.63700  0.07   
  3    0    16   1.5984     0.3157     -180.0  0.63637  0.01   
  4    2    14   1.1089     0.2197     -0.0    0.63632  0.01   
  5    3    11   5.7085     1.2093     -180.0  0.63523  0.06   
  5    0    14   0.0046     0.0010     -0.0    0.63517  0.00   
  3    5    7    1.5605     0.3334     -180.0  0.63506  0.02   
  6    2    11   2.2784     0.4920     -0.0    0.63483  0.02   
  2    4    12   0.0763     0.0169     180.0   0.63402  0.00   
  3    2    15   0.0605     0.0135     180.0   0.63385  0.00   
  5    4    8    0.1708     0.0381     -180.0  0.63382  0.00   
  1    0    17   1.8262     0.4081     180.0   0.63370  0.01   
  1    5    9    0.8423     0.1887     180.0   0.63349  0.01   
  1    2    16   1.5297     0.3430     0.0     0.63336  0.01   
  8    0    7    0.2962     0.0665     -0.0    0.63310  0.00   
  6    3    9    0.6570     0.1474     -180.0  0.63306  0.01   
  8    2    4    0.0041     0.0009     180.0   0.63276  0.00   
  4    5    5    5.2556     1.1611     -0.0    0.63211  0.05   
  4    4    10   4.3921     0.9687     0.0     0.63206  0.04   
  4    1    15   0.3219     0.0708     180.0   0.63197  0.00   
  7    1    10   0.3405     0.0711     180.0   0.63089  0.00   
  6    4    5    3.6990     0.7579     -180.0  0.63060  0.04   
  0    1    17   0.1394     0.0248     180.0   0.62887  0.00   
  5    2    13   1.9608     0.3326     -180.0  0.62841  0.02   
  7    3    6    1.1953     0.1968     0.0     0.62811  0.01   
  3    1    16   3.7046     0.5682     -180.0  0.62743  0.03   
  5    1    14   1.8320     0.2482     -0.0    0.62629  0.02   
  0    6    0    34.8555    4.7149     180.0   0.62627  0.08   
  0    3    15   0.4922     0.0655     180.0   0.62612  0.00   
  1    1    17   3.1378     0.3640     180.0   0.62487  0.03   
  7    2    9    0.0175     0.0020     0.0     0.62460  0.00   
  8    1    7    5.7015     0.6213     -180.0  0.62430  0.05   
  8    2    5    7.9260     0.7746     180.0   0.62328  0.07   
  1    3    15   0.1575     0.0137     -0.0    0.62217  0.00   
  0    6    2    4.3903     0.3808     180.0   0.62214  0.02   
  2    0    17   5.9483     0.4912     -180.0  0.62165  0.03   
  2    5    9    0.3862     0.0313     -180.0  0.62145  0.00   
  2    2    16   0.8563     0.0685     180.0   0.62134  0.01   
  1    6    1    0.0043     0.0003     -180.0  0.62130  0.00   
  5    5    1    8.8886     0.7063     -180.0  0.62127  0.08   
  4    3    13   0.9696     0.0741     180.0   0.62087  0.01   
  4    5    6    1.2278     0.0916     0.0     0.62062  0.01   
  3    3    14   0.3998     0.0298     180.0   0.62059  0.00   
  1    4    13   3.0615     0.2123     -180.0  0.61983  0.03   
  6    0    13   6.4180     0.4293     180.0   0.61943  0.03   
  3    5    8    0.4009     0.0266     0.0     0.61933  0.00   
  6    4    6    0.8566     0.0561     -0.0    0.61918  0.01   
  1    6    2    1.8509     0.1122     -0.0    0.61826  0.02   
  5    5    2    15.0879    0.9124     180.0   0.61823  0.13   
  7    0    11   22.6251    1.3215     -180.0  0.61778  0.10   
  8    0    8    0.0010     0.0001     -0.0    0.61751  0.00   
  5    4    9    0.5007     0.0262     -0.0    0.61618  0.00   
  9    0    1    0.9859     0.0499     0.0     0.61560  0.00   
  7    3    7    2.8375     0.1384     -180.0  0.61485  0.02   
  3    4    12   4.3248     0.2059     0.0     0.61429  0.04   
  1    5    10   0.0938     0.0044     0.0     0.61389  0.00   
  6    3    10   11.5846    0.5359     -180.0  0.61350  0.10   
  2    1    17   3.6414     0.1674     -180.0  0.61332  0.03   
  1    6    3    1.8105     0.0832     -180.0  0.61330  0.02   
  5    5    3    1.6552     0.0760     0.0     0.61327  0.01   
  9    0    2    0.0059     0.0003     0.0     0.61265  0.00   
  8    2    6    1.1802     0.0528     180.0   0.61226  0.01   
  5    3    12   18.1541    0.8015     180.0   0.61155  0.15   
  6    2    12   0.7319     0.0321     180.0   0.61120  0.01   
  6    1    13   11.4177    0.5014     180.0   0.61118  0.10   
  2    6    0    2.5990     0.1137     180.0   0.61091  0.01   
  2    3    15   0.0449     0.0020     0.0     0.61076  0.00   
  4    4    11   2.9612     0.1292     -0.0    0.61065  0.02   
  0    6    4    14.6859    0.6383     0.0     0.61020  0.06   
  2    6    1    0.2422     0.0105     -0.0    0.60994  0.00   
  7    1    11   0.4622     0.0200     -0.0    0.60960  0.00   
  8    1    8    9.6555     0.4175     180.0   0.60933  0.08   
  4    0    16   0.0048     0.0002     -180.0  0.60896  0.00   
  2    4    13   1.6321     0.0704     -0.0    0.60855  0.01   
  9    0    3    0.2411     0.0104     0.0     0.60782  0.00   
  4    5    7    4.8547     0.2094     0.0     0.60781  0.04   
  9    1    1    14.4566    0.6236     0.0     0.60750  0.12   
  2    6    2    0.0866     0.0037     180.0   0.60706  0.00   
  8    3    0    0.0107     0.0005     180.0   0.60683  0.00   
  4    2    15   0.7880     0.0340     -0.0    0.60675  0.01   
  1    6    4    10.0018    0.4321     -180.0  0.60655  0.08   
  5    5    4    0.2633     0.0114     0.0     0.60651  0.00   
  6    4    7    8.7023     0.3761     -180.0  0.60646  0.07   
  8    3    1    3.1647     0.1370     180.0   0.60588  0.03   
  7    2    10   5.9205     0.2564     -180.0  0.60580  0.05   
  5    0    15   16.4261    0.7113     -0.0    0.60575  0.07   
_reflns_number_total  594
_reflns_limit_h_min  0
_reflns_limit_h_max  9
_reflns_limit_k_min  0
_reflns_limit_k_max  6
_reflns_limit_l_min  0
_reflns_limit_l_max  17
_reflns_d_resolution_low    3.029
_reflns_d_resolution_high   0.606

# POWDER DATA TABLE
_pd_meas_number_of_points  3261

loop_
   _pd_meas_time_of_flight
   _pd_meas_intensity_total
   _pd_calc_intensity_total
   _pd_proc_intensity_bkg_calc
   _pd_proc_ls_weight
  426.47003  0            0            0           0         
  426.98179  0            0            0           0         
  427.49417  0            0            0           0         
  428.00716  0            0            0           0         
  428.52076  0            0            0           0         
  429.03498  0            0            0           0         
  429.54982  0            0            0           0         
  430.06528  0            0            0           0         
  430.58135  0            0            0           0         
  431.09804  0            0            0           0         
  431.61536  0            0            0           0         
  432.13329  0            0            0           0         
  432.65185  0            0            0           0         
  433.17103  0            0            0           0         
  433.69083  0            0            0           0         
  434.21125  0            0            0           0         
  434.73230  0            0            0           0         
  435.25398  0            0            0           0         
  435.77628  0            0            0           0         
  436.29921  0            0            0           0         
  436.82276  0            0            0           0         
  437.34694  0            0            0           0         
  437.87176  0            0            0           0         
  438.39720  0            0            0           0         
  438.92327  0            0            0           0         
  439.44997  0            0            0           0         
  439.97731  0            0            0           0         
  440.50528  0            0            0           0         
  441.03388  0            0            0           0         
  441.56312  0            0            0           0         
  442.09299  0            0            0           0         
  442.62350  0            0            0           0         
  443.15464  0            0            0           0         
  443.68642  0            0            0           0         
  444.21884  0            0            0           0         
  444.75190  0            0            0           0         
  445.28560  0            0            0           0         
  445.81994  0            0            0           0         
  446.35492  0            0            0           0         
  446.89054  0            0            0           0         
  447.42680  0            0            0           0         
  447.96371  0            0            0           0         
  448.50126  0            0            0           0         
  449.03946  0            0            0           0         
  449.57830  0            0            0           0         
  450.11779  0            0            0           0         
  450.65793  0            0            0           0         
  451.19872  0            0            0           0         
  451.74015  0            0            0           0         
  452.28223  0            0            0           0         
  452.82497  0            0            0           0         
  453.36835  0            0            0           0         
  453.91239  0            0            0           0         
  454.45708  0            0            0           0         
  455.00243  0            0            0           0         
  455.54843  0            0            0           0         
  456.09508  0            0            0           0         
  456.64239  0            0            0           0         
  457.19036  0            0            0           0         
  457.73898  0            0            0           0         
  458.28826  0            0            0           0         
  458.83820  0            0            0           0         
  459.38881  0            0            0           0         
  459.94007  0            0            0           0         
  460.49199  0            0            0           0         
  461.04458  0            0            0           0         
  461.59783  0            0            0           0         
  462.15174  0            0            0           0         
  462.70632  0            0            0           0         
  463.26156  0            0            0           0         
  463.81747  0            0            0           0         
  464.37405  0            0            0           0         
  464.93129  0            0            0           0         
  465.48921  0            0            0           0         
  466.04779  0            0            0           0         
  466.60704  0            0            0           0         
  467.16697  0            0            0           0         
  467.72756  0            0            0           0         
  468.28883  0            0            0           0         
  468.85077  0            0            0           0         
  469.41339  0            0            0           0         
  469.97668  0            0            0           0         
  470.54065  0            0            0           0         
  471.10529  0            0            0           0         
  471.67062  0            0            0           0         
  472.23662  0            0            0           0         
  472.80330  0            0            0           0         
  473.37065  0            0            0           0         
  473.93870  0            0            0           0         
  474.50742  0            0            0           0         
  475.07682  0            0            0           0         
  475.64691  0            0            0           0         
  476.21768  0            0            0           0         
  476.78914  0            0            0           0         
  477.36128  0            0            0           0         
  477.93411  0            0            0           0         
  478.50763  0            0            0           0         
  479.08183  0            0            0           0         
  479.65672  0            0            0           0         
  480.23231  0            0            0           0         
  480.80858  0            0            0           0         
  481.38555  0            0            0           0         
  481.96321  0            0            0           0         
  482.54156  0            0            0           0         
  483.12060  0            0            0           0         
  483.70034  0            0            0           0         
  484.28078  0            0            0           0         
  484.86191  0            0            0           0         
  485.44374  0            0            0           0         
  486.02627  0            0            0           0         
  486.60950  0            0            0           0         
  487.19342  0            0            0           0         
  487.77805  0            0            0           0         
  488.36338  0            0            0           0         
  488.94941  0            0            0           0         
  489.53615  0            0            0           0         
  490.12359  0            0            0           0         
  490.71173  0            0            0           0         
  491.30058  0            0            0           0         
  491.89014  0            0            0           0         
  492.48040  0            0            0           0         
  493.07137  0            0            0           0         
  493.66305  0            0            0           0         
  494.25544  0            0            0           0         
  494.84854  0            0            0           0         
  495.44236  0            0            0           0         
  496.03688  0            0            0           0         
  496.63212  0            0            0           0         
  497.22808  0            0            0           0         
  497.82475  0            0            0           0         
  498.42213  0            0            0           0         
  499.02023  0            0            0           0         
  499.61905  0            0            0           0         
  500.21859  0            0            0           0         
  500.81885  0            0            0           0         
  501.41983  0            0            0           0         
  502.02153  0            0            0           0         
  502.62395  0            0            0           0         
  503.22709  0            0            0           0         
  503.83096  0            0            0           0         
  504.43555  0            0            0           0         
  505.04087  0            0            0           0         
  505.64691  0            0            0           0         
  506.25369  0            0            0           0         
  506.86119  0            0            0           0         
  507.46942  0            0            0           0         
  508.07837  0            0            0           0         
  508.68806  0            0            0           0         
  509.29848  0            0            0           0         
  509.90964  0            0            0           0         
  510.52152  0            0            0           0         
  511.13415  0            0            0           0         
  511.74750  0            0            0           0         
  512.36159  0            0            0           0         
  512.97642  0            0            0           0         
  513.59199  0            0            0           0         
  514.20830  0            0            0           0         
  514.82534  0            0            0           0         
  515.44313  0            0            0           0         
  516.06165  0            0            0           0         
  516.68092  0            0            0           0         
  517.30093  0            0            0           0         
  517.92169  0            0            0           0         
  518.54319  0            0            0           0         
  519.16544  0            0            0           0         
  519.78843  0            0            0           0         
  520.41217  0            0            0           0         
  521.03666  0            0            0           0         
  521.66190  0            0            0           0         
  522.28789  0            0            0           0         
  522.91463  0            0            0           0         
  523.54213  0            0            0           0         
  524.17037  0            0            0           0         
  524.79937  0            0            0           0         
  525.42913  0            0            0           0         
  526.05964  0            0            0           0         
  526.69090  0            0            0           0         
  527.32293  0            0            0           0         
  527.95571  0            0            0           0         
  528.58925  0            0            0           0         
  529.22355  0            0            0           0         
  529.85862  0            0            0           0         
  530.49444  0            0            0           0         
  531.13103  0            0            0           0         
  531.76838  0            0            0           0         
  532.40650  0            0            0           0         
  533.04538  0            0            0           0         
  533.68503  0            0            0           0         
  534.32545  0            0            0           0         
  534.96664  0            0            0           0         
  535.60859  0            0            0           0         
  536.25132  0            0            0           0         
  536.89481  0            0            0           0         
  537.53908  0            0            0           0         
  538.18412  0            0            0           0         
  538.82994  0            0            0           0         
  539.47653  0            0            0           0         
  540.12390  0            0            0           0         
  540.77204  0            0            0           0         
  541.42096  0            0            0           0         
  542.07066  0            0            0           0         
  542.72114  0            0            0           0         
  543.37240  0            0            0           0         
  544.02444  0            0            0           0         
  544.67727  0            0            0           0         
  545.33088  0            0            0           0         
  545.98527  0            0            0           0         
  546.64044  0            0            0           0         
  547.29641  0            0            0           0         
  547.95316  0            0            0           0         
  548.61070  0            0            0           0         
  549.26903  0            0            0           0         
  549.92814  0            0            0           0         
  550.58805  0            0            0           0         
  551.24875  0            0            0           0         
  551.91025  0            0            0           0         
  552.57253  0            0            0           0         
  553.23561  0            0            0           0         
  553.89949  0            0            0           0         
  554.56417  0            0            0           0         
  555.22964  0            0            0           0         
  555.89591  0            0            0           0         
  556.56298  0            0            0           0         
  557.23085  0            0            0           0         
  557.89952  0            0            0           0         
  558.56900  0            0            0           0         
  559.23927  0            0            0           0         
  559.91035  0            0            0           0         
  560.58224  0            0            0           0         
  561.25494  0            0            0           0         
  561.92844  0            0            0           0         
  562.60275  0            0            0           0         
  563.27786  0            0            0           0         
  563.95379  0            0            0           0         
  564.63053  0            0            0           0         
  565.30808  0            0            0           0         
  565.98645  0            0            0           0         
  566.66563  0            0            0           0         
  567.34562  0            0            0           0         
  568.02643  0            0            0           0         
  568.70805  0            0            0           0         
  569.39050  0            0            0           0         
  570.07376  0            0            0           0         
  570.75785  0            0            0           0         
  571.44275  0            0            0           0         
  572.12848  0            0            0           0         
  572.81502  0            0            0           0         
  573.50240  0            0            0           0         
  574.19059  0            0            0           0         
  574.87962  0            0            0           0         
  575.56947  0            0            0           0         
  576.26015  0            0            0           0         
  576.95165  0            0            0           0         
  577.64399  0            0            0           0         
  578.33716  0            0            0           0         
  579.03116  0            0            0           0         
  579.72599  0            0            0           0         
  580.42165  0            0            0           0         
  581.11815  0            0            0           0         
  581.81549  0            0            0           0         
  582.51366  0            0            0           0         
  583.21268  0            0            0           0         
  583.91253  0            0            0           0         
  584.61321  0            0            0           0         
  585.31475  0            0            0           0         
  586.01712  0            0            0           0         
  586.72033  0            0            0           0         
  587.42439  0            0            0           0         
  588.12930  0            0            0           0         
  588.83505  0            0            0           0         
  589.54164  0            0            0           0         
  590.24909  0            0            0           0         
  590.95738  0            0            0           0         
  591.66652  0            0            0           0         
  592.37652  0            0            0           0         
  593.08736  0            0            0           0         
  593.79906  0            0            0           0         
  594.51162  0            0            0           0         
  595.22502  0            0            0           0         
  595.93929  0            0            0           0         
  596.65441  0            0            0           0         
  597.37039  0            0            0           0         
  598.08723  0            0            0           0         
  598.80493  0            0            0           0         
  599.52349  0            0            0           0         
  600.24291  0            0            0           0         
  600.96320  0            0            0           0         
  601.68435  0            0            0           0         
  602.40636  0            0            0           0         
  603.12925  0            0            0           0         
  603.85300  0            0            0           0         
  604.57761  0            0            0           0         
  605.30310  0            0            0           0         
  606.02946  0            0            0           0         
  606.75669  0            0            0           0         
  607.48479  0            0            0           0         
  608.21377  0            0            0           0         
  608.94362  0            0            0           0         
  609.67434  0            0            0           0         
  610.40595  0            0            0           0         
  611.13843  0            0            0           0         
  611.87179  0            0            0           0         
  612.60603  0            0            0           0         
  613.34115  0            0            0           0         
  614.07716  0            0            0           0         
  614.81404  0            0            0           0         
  615.55181  0            0            0           0         
  616.29047  0            0            0           0         
  617.03001  0            0            0           0         
  617.77044  0            0            0           0         
  618.51176  0            0            0           0         
  619.25397  0            0            0           0         
  619.99707  0            0            0           0         
  620.74106  0            0            0           0         
  621.48594  0            0            0           0         
  622.23172  0            0            0           0         
  622.97839  0            0            0           0         
  623.72596  0            0            0           0         
  624.47443  0            0            0           0         
  625.22379  0            0            0           0         
  625.97405  0            0            0           0         
  626.72522  0            0            0           0         
  627.47728  0            0            0           0         
  628.23025  0            0            0           0         
  628.98412  0            0            0           0         
  629.73889  0            0            0           0         
  630.49457  0            0            0           0         
  631.25116  0            0            0           0         
  632.00866  0            0            0           0         
  632.76706  0            0            0           0         
  633.52638  0            0            0           0         
  634.28660  0            0            0           0         
  635.04774  0            0            0           0         
  635.80979  0            0            0           0         
  636.57276  0            0            0           0         
  637.33664  0            0            0           0         
  638.10144  0            0            0           0         
  638.86715  0            0            0           0         
  639.63379  0            0            0           0         
  640.40134  0            0            0           0         
  641.16982  0            0            0           0         
  641.93922  0            0            0           0         
  642.70954  0            0            0           0         
  643.48078  0            0            0           0         
  644.25295  0            0            0           0         
  645.02605  0            0            0           0         
  645.80008  0            0            0           0         
  646.57503  0            0            0           0         
  647.35091  0            0            0           0         
  648.12773  0            0            0           0         
  648.90548  0            0            0           0         
  649.68416  0            0            0           0         
  650.46377  0            0            0           0         
  651.24432  0            0            0           0         
  652.02581  0            0            0           0         
  652.80823  0            0            0           0         
  653.59160  0            0            0           0         
  654.37590  0            0            0           0         
  655.16115  0            0            0           0         
  655.94733  0            0            0           0         
  656.73447  0            0            0           0         
  657.52254  0            0            0           0         
  658.31156  0            0            0           0         
  659.10153  0            0            0           0         
  659.89244  0            0            0           0         
  660.68431  0            0            0           0         
  661.47712  0            0            0           0         
  662.27089  0            0            0           0         
  663.06561  0            0            0           0         
  663.86128  0            0            0           0         
  664.65791  0            0            0           0         
  665.45549  0            0            0           0         
  666.25403  0            0            0           0         
  667.05353  0            0            0           0         
  667.85399  0            0            0           0         
  668.65541  0            0            0           0         
  669.45779  0            0            0           0         
  670.26113  0            0            0           0         
  671.06544  0            0            0           0         
  671.87071  0            0            0           0         
  672.67695  0            0            0           0         
  673.48416  0            0            0           0         
  674.29233  0            0            0           0         
  675.10148  0            0            0           0         
  675.91159  0            0            0           0         
  676.72268  0            0            0           0         
  677.53474  0            0            0           0         
  678.34778  0            0            0           0         
  679.16179  0            0            0           0         
  679.97677  0            0            0           0         
  680.79274  0            0            0           0         
  681.60969  0            0            0           0         
  682.42761  0            0            0           0         
  683.24652  0            0            0           0         
  684.06641  0            0            0           0         
  684.88728  0            0            0           0         
  685.70914  0            0            0           0         
  686.53198  0            0            0           0         
  687.35582  0            0            0           0         
  688.18064  0            0            0           0         
  689.00645  0            0            0           0         
  689.83325  0            0            0           0         
  690.66104  0            0            0           0         
  691.48983  0            0            0           0         
  692.31961  0            0            0           0         
  693.15039  0            0            0           0         
  693.98216  0            0            0           0         
  694.81493  0            0            0           0         
  695.64870  0            0            0           0         
  696.48348  0            0            0           0         
  697.31925  0            0            0           0         
  698.15603  0            0            0           0         
  698.99381  0            0            0           0         
  699.83259  0            0            0           0         
  700.67239  0            0            0           0         
  701.51319  0            0            0           0         
  702.35500  0            0            0           0         
  703.19781  0            0            0           0         
  704.04165  0            0            0           0         
  704.88649  0            0            0           0         
  705.73235  0            0            0           0         
  706.57922  0            0            0           0         
  707.42711  0            0            0           0         
  708.27601  0            0            0           0         
  709.12594  0            0            0           0         
  709.97688  0            0            0           0         
  710.82885  0            0            0           0         
  711.68184  0            0            0           0         
  712.53585  0            0            0           0         
  713.39088  0            0            0           0         
  714.24695  0            0            0           0         
  715.10404  0            0            0           0         
  715.96215  0            0            0           0         
  716.82130  0            0            0           0         
  717.68148  0            0            0           0         
  718.54269  0            0            0           0         
  719.40494  0            0            0           0         
  720.26822  0            0            0           0         
  721.13253  0            0            0           0         
  721.99788  0            0            0           0         
  722.86427  0            0            0           0         
  723.73170  0            0            0           0         
  724.60018  0            0            0           0         
  725.46969  0            0            0           0         
  726.34025  0            0            0           0         
  727.21185  0            0            0           0         
  728.08450  0            0            0           0         
  728.95819  0            0            0           0         
  729.83293  0            0            0           0         
  730.70873  0            0            0           0         
  731.58557  0            0            0           0         
  732.46347  0            0            0           0         
  733.34241  0            0            0           0         
  734.22242  0            0            0           0         
  735.10348  0            0            0           0         
  735.98560  0            0            0           0         
  736.86877  0            0            0           0         
  737.75301  0            0            0           0         
  738.63830  0            0            0           0         
  739.52466  0            0            0           0         
  740.41209  0            0            0           0         
  741.30057  0            0            0           0         
  742.19013  0            0            0           0         
  743.08075  0            0            0           0         
  743.97244  0            0            0           0         
  744.86520  0            0            0           0         
  745.75903  0            0            0           0         
  746.65393  0            0            0           0         
  747.54991  0            0            0           0         
  748.44697  0            0            0           0         
  749.34509  0            0            0           0         
  750.24430  0            0            0           0         
  751.14459  0            0            0           0         
  752.04595  0            0            0           0         
  752.94840  0            0            0           0         
  753.85193  0            0            0           0         
  754.75655  0            0            0           0         
  755.66225  0            0            0           0         
  756.56904  0            0            0           0         
  757.47691  0            0            0           0         
  758.38588  0            0            0           0         
  759.29593  0            0            0           0         
  760.20708  0            0            0           0         
  761.11932  0            0            0           0         
  762.03266  0            0            0           0         
  762.94709  0            0            0           0         
  763.86262  0            0            0           0         
  764.77925  0            0            0           0         
  765.69698  0            0            0           0         
  766.61581  0            0            0           0         
  767.53574  0            0            0           0         
  768.45678  0            0            0           0         
  769.37892  0            0            0           0         
  770.30216  0            0            0           0         
  771.22652  0            0            0           0         
  772.15198  0            0            0           0         
  773.07856  0            0            0           0         
  774.00625  0            0            0           0         
  774.93505  0            0            0           0         
  775.86496  0            0            0           0         
  776.79599  0            0            0           0         
  777.72814  0            0            0           0         
  778.66141  0            0            0           0         
  779.59579  0            0            0           0         
  780.53130  0            0            0           0         
  781.46793  0            0            0           0         
  782.40569  0            0            0           0         
  783.34456  0            0            0           0         
  784.28457  0            0            0           0         
  785.22571  0            0            0           0         
  786.16797  0            0            0           0         
  787.11136  0            0            0           0         
  788.05589  0            0            0           0         
  789.00155  0            0            0           0         
  789.94834  0            0            0           0         
  790.89627  0            0            0           0         
  791.84534  0            0            0           0         
  792.79555  0            0            0           0         
  793.74690  0            0            0           0         
  794.69939  0            0            0           0         
  795.65302  0            0            0           0         
  796.60779  0            0            0           0         
  797.56372  0            0            0           0         
  798.52078  0            0            0           0         
  799.47900  0            0            0           0         
  800.43837  0            0            0           0         
  801.39889  0            0            0           0         
  802.36056  0            0            0           0         
  803.32338  0            0            0           0         
  804.28737  0            0            0           0         
  805.25250  0            0            0           0         
  806.21880  0            0            0           0         
  807.18625  0            0            0           0         
  808.15487  0            0            0           0         
  809.12465  0            0            0           0         
  810.09559  0            0            0           0         
  811.06770  0            0            0           0         
  812.04097  0            0            0           0         
  813.01541  0            0            0           0         
  813.99102  0            0            0           0         
  814.96781  0            0            0           0         
  815.94576  0            0            0           0         
  816.92489  0            0            0           0         
  817.90519  0            0            0           0         
  818.88667  0            0            0           0         
  819.86932  0            0            0           0         
  820.85316  0            0            0           0         
  821.83818  0            0            0           0         
  822.82437  0            0            0           0         
  823.81176  0            0            0           0         
  824.80032  0            0            0           0         
  825.79007  0            0            0           0         
  826.78101  0            0            0           0         
  827.77314  0            0            0           0         
  828.76646  0            0            0           0         
  829.76098  0            0            0           0         
  830.75668  0            0            0           0         
  831.75358  0            0            0           0         
  832.75168  0            0            0           0         
  833.75097  0            0            0           0         
  834.75147  0            0            0           0         
  835.75316  0            0            0           0         
  836.75606  0            0            0           0         
  837.76016  0            0            0           0         
  838.76546  0            0            0           0         
  839.77197  0            0            0           0         
  840.77969  0            0            0           0         
  841.78862  0            0            0           0         
  842.79876  0            0            0           0         
  843.81011  0            0            0           0         
  844.82267  0            0            0           0         
  845.83645  0            0            0           0         
  846.85145  0            0            0           0         
  847.86766  0            0            0           0         
  848.88509  0            0            0           0         
  849.90375  0            0            0           0         
  850.92362  0            0            0           0         
  851.94473  0            0            0           0         
  852.96705  0            0            0           0         
  853.99060  0            0            0           0         
  855.01538  0            0            0           0         
  856.04139  0            0            0           0         
  857.06864  0            0            0           0         
  858.09711  0            0            0           0         
  859.12682  0            0            0           0         
  860.15776  0            0            0           0         
  861.18994  0            0            0           0         
  862.22336  0            0            0           0         
  863.25802  0            0            0           0         
  864.29393  0            0            0           0         
  865.33107  0            0            0           0         
  866.36946  0            0            0           0         
  867.40910  0            0            0           0         
  868.44998  0            0            0           0         
  869.49211  0            0            0           0         
  870.53549  0            0            0           0         
  871.58013  0            0            0           0         
  872.62602  0            0            0           0         
  873.67316  0            0            0           0         
  874.72156  0            0            0           0         
  875.77122  0            0            0           0         
  876.82213  0            0            0           0         
  877.87431  0            0            0           0         
  878.92775  0            0            0           0         
  879.98246  0            0            0           0         
  881.03843  0            0            0           0         
  882.09567  0            0            0           0         
  883.15417  0            0            0           0         
  884.21395  0            0            0           0         
  885.27500  0            0            0           0         
  886.33732  0            0            0           0         
  887.40092  0            0            0           0         
  888.46579  0            0            0           0         
  889.53194  0            0            0           0         
  890.59937  0            0            0           0         
  891.66808  0            0            0           0         
  892.73808  0            0            0           0         
  893.80935  0            0            0           0         
  894.88192  0            0            0           0         
  895.95577  0            0            0           0         
  897.03090  0            0            0           0         
  898.10733  0            0            0           0         
  899.18505  0            0            0           0         
  900.26407  0            0            0           0         
  901.34438  0            0            0           0         
  902.42598  0            0            0           0         
  903.50888  0            0            0           0         
  904.59309  0            0            0           0         
  905.67859  0            0            0           0         
  906.76539  0            0            0           0         
  907.85350  0            0            0           0         
  908.94292  0            0            0           0         
  910.03364  0            0            0           0         
  911.12568  0            0            0           0         
  912.21902  0            0            0           0         
  913.31367  0            0            0           0         
  914.40964  0            0            0           0         
  915.50692  0            0            0           0         
  916.60552  0            0            0           0         
  917.70544  0            0            0           0         
  918.80668  0            0            0           0         
  919.90924  0            0            0           0         
  921.01312  0            0            0           0         
  922.11833  0            0            0           0         
  923.22486  0            0            0           0         
  924.33272  0            0            0           0         
  925.44191  0            0            0           0         
  926.55244  0            0            0           0         
  927.66429  0            0            0           0         
  928.77748  0            0            0           0         
  929.89200  0            0            0           0         
  931.00786  0            0            0           0         
  932.12507  0            0            0           0         
  933.24361  0            0            0           0         
  934.36349  0            0            0           0         
  935.48472  0            0            0           0         
  936.60729  0            0            0           0         
  937.73121  0            0            0           0         
  938.85648  0            0            0           0         
  939.98310  0            0            0           0         
  941.11107  0            0            0           0         
  942.24039  0            0            0           0         
  943.37107  0            0            0           0         
  944.50311  0            0            0           0         
  945.63651  0            0            0           0         
  946.77126  0            0            0           0         
  947.90738  0            0            0           0         
  949.04486  0            0            0           0         
  950.18370  0            0            0           0         
  951.32391  0            0            0           0         
  952.46549  0            0            0           0         
  953.60844  0            0            0           0         
  954.75277  0            0            0           0         
  955.89846  0            0            0           0         
  957.04553  0            0            0           0         
  958.19397  0            0            0           0         
  959.34380  0            0            0           0         
  960.49500  0            0            0           0         
  961.64759  0            0            0           0         
  962.80156  0            0            0           0         
  963.95691  0            0            0           0         
  965.11365  0            0            0           0         
  966.27178  0            0            0           0         
  967.43129  0            0            0           0         
  968.59220  0            0            0           0         
  969.75450  0            0            0           0         
  970.91820  0            0            0           0         
  972.08329  0            0            0           0         
  973.24978  0            0            0           0         
  974.41767  0            0            0           0         
  975.58697  0            0            0           0         
  976.75766  0            0            0           0         
  977.92976  0            0            0           0         
  979.10327  0            0            0           0         
  980.27818  0            0            0           0         
  981.45451  0            0            0           0         
  982.63224  0            0            0           0         
  983.81139  0            0            0           0         
  984.99196  0            0            0           0         
  986.17394  0            0            0           0         
  987.35734  0            0            0           0         
  988.54216  0            0            0           0         
  989.72840  0            0            0           0         
  990.91606  0            0            0           0         
  992.10515  0            0            0           0         
  993.29567  0            0            0           0         
  994.48762  0            0            0           0         
  995.68099  0            0            0           0         
  996.87580  0            0            0           0         
  998.07204  0            0            0           0         
  999.26972  0            0            0           0         
  1000.46883 0            0            0           0         
  1001.66939 0            0            0           0         
  1002.87138 0            0            0           0         
  1004.07482 0            0            0           0         
  1005.27970 0            0            0           0         
  1006.48602 0            0            0           0         
  1007.69380 0            0            0           0         
  1008.90302 0            0            0           0         
  1010.11370 0            0            0           0         
  1011.32582 0            0            0           0         
  1012.53940 0            0            0           0         
  1013.75444 0            0            0           0         
  1014.97094 0            0            0           0         
  1016.18889 0            0            0           0         
  1017.40831 0            0            0           0         
  1018.62919 0            0            0           0         
  1019.85154 0            0            0           0         
  1021.07535 0            0            0           0         
  1022.30063 0            0            0           0         
  1023.52738 0            0            0           0         
  1024.75561 0            0            0           0         
  1025.98530 0            0            0           0         
  1027.21648 0            0            0           0         
  1028.44913 0            0            0           0         
  1029.68326 0            0            0           0         
  1030.91887 0            0            0           0         
  1032.15596 0            0            0           0         
  1033.39454 0            0            0           0         
  1034.63460 0            0            0           0         
  1035.87615 0            0            0           0         
  1037.11919 0            0            0           0         
  1038.36373 0            0            0           0         
  1039.60975 0            0            0           0         
  1040.85728 0            0            0           0         
  1042.10629 0            0            0           0         
  1043.35681 0            0            0           0         
  1044.60883 0            0            0           0         
  1045.86235 0            0            0           0         
  1047.11738 0            0            0           0         
  1048.37391 0            0            0           0         
  1049.63195 0            0            0           0         
  1050.89150 0            0            0           0         
  1052.15256 0            0            0           0         
  1053.41513 0            0            0           0         
  1054.67922 0            0            0           0         
  1055.94482 0            0            0           0         
  1057.21195 0            0            0           0         
  1058.48059 0            0            0           0         
  1059.75076 0            0            0           0         
  1061.02245 0            0            0           0         
  1062.29567 0            0            0           0         
  1063.57041 0            0            0           0         
  1064.84669 0            0            0           0         
  1066.12449 0            0            0           0         
  1067.40383 0            0            0           0         
  1068.68471 0            0            0           0         
  1069.96712 0            0            0           0         
  1071.25107 0            0            0           0         
  1072.53656 0            0            0           0         
  1073.82359 0            0            0           0         
  1075.11217 0            0            0           0         
  1076.40230 0            0            0           0         
  1077.69397 0            0            0           0         
  1078.98719 0            0            0           0         
  1080.28197 0            0            0           0         
  1081.57830 0            0            0           0         
  1082.87618 0            0            0           0         
  1084.17562 0            0            0           0         
  1085.47662 0            0            0           0         
  1086.77918 0            0            0           0         
  1088.08331 0            0            0           0         
  1089.38900 0            0            0           0         
  1090.69625 0            0            0           0         
  1092.00508 0            0            0           0         
  1093.31548 0            0            0           0         
  1094.62744 0            0            0           0         
  1095.94099 0            0            0           0         
  1097.25611 0            0            0           0         
  1098.57280 0            0            0           0         
  1099.89108 0            0            0           0         
  1101.21094 0            0            0           0         
  1102.53238 0            0            0           0         
  1103.85541 0            0            0           0         
  1105.18003 0            0            0           0         
  1106.50623 0            0            0           0         
  1107.83403 0            0            0           0         
  1109.16342 0            0            0           0         
  1110.49441 0            0            0           0         
  1111.82699 0            0            0           0         
  1113.16117 0            0            0           0         
  1114.49696 0            0            0           0         
  1115.83434 0            0            0           0         
  1117.17333 0            0            0           0         
  1118.51393 0            0            0           0         
  1119.85614 0            0            0           0         
  1121.19995 0            0            0           0         
  1122.54538 0            0            0           0         
  1123.89243 0            0            0           0         
  1125.24109 0            0            0           0         
  1126.59137 0            0            0           0         
  1127.94327 0            0            0           0         
  1129.29679 0            0            0           0         
  1130.65193 0            0            0           0         
  1132.00870 0            0            0           0         
  1133.36710 0            0            0           0         
  1134.72713 0            0            0           0         
  1136.08880 0            0            0           0         
  1137.45209 0            0            0           0         
  1138.81702 0            0            0           0         
  1140.18359 0            0            0           0         
  1141.55180 0            0            0           0         
  1142.92166 0            0            0           0         
  1144.29315 0            0            0           0         
  1145.66629 0            0            0           0         
  1147.04108 0            0            0           0         
  1148.41752 0            0            0           0         
  1149.79561 0            0            0           0         
  1151.17535 0            0            0           0         
  1152.55675 0            0            0           0         
  1153.93981 0            0            0           0         
  1155.32453 0            0            0           0         
  1156.71091 0            0            0           0         
  1158.09895 0            0            0           0         
  1159.48866 0            0            0           0         
  1160.88003 0            0            0           0         
  1162.27308 0            0            0           0         
  1163.66779 0            0            0           0         
  1165.06419 0            0            0           0         
  1166.46225 0            0            0           0         
  1167.86200 0            0            0           0         
  1169.26342 0            0            0           0         
  1170.66652 0            0            0           0         
  1172.07131 0            0            0           0         
  1173.47779 0            0            0           0         
  1174.88595 0            0            0           0         
  1176.29580 0            0            0           0         
  1177.70735 0            0            0           0         
  1179.12058 0            0            0           0         
  1180.53552 0            0            0           0         
  1181.95215 0            0            0           0         
  1183.37048 0            0            0           0         
  1184.79052 0            0            0           0         
  1186.21225 0            0            0           0         
  1187.63570 0            0            0           0         
  1189.06085 0            0            0           0         
  1190.48771 0            0            0           0         
  1191.91628 0            0            0           0         
  1193.34657 0            0            0           0         
  1194.77858 0            0            0           0         
  1196.21230 0            0            0           0         
  1197.64774 0            0            0           0         
  1199.08491 0            0            0           0         
  1200.52380 0            0            0           0         
  1201.96442 0            0            0           0         
  1203.40677 0            0            0           0         
  1204.85084 0            0            0           0         
  1206.29665 0            0            0           0         
  1207.74420 0            0            0           0         
  1209.19348 0            0            0           0         
  1210.64450 0            0            0           0         
  1212.09726 0            0            0           0         
  1213.55177 0            0            0           0         
  1215.00802 0            0            0           0         
  1216.46602 0            0            0           0         
  1217.92576 0            0            0           0         
  1219.38726 0            0            0           0         
  1220.85052 0            0            0           0         
  1222.31553 0            0            0           0         
  1223.78229 0            0            0           0         
  1225.25082 0            0            0           0         
  1226.72111 0            0            0           0         
  1228.19316 0            0            0           0         
  1229.66699 0            0            0           0         
  1231.14257 0            0            0           0         
  1232.61993 0            0            0           0         
  1234.09907 8.77616355   0            0           0         
  1235.57997 7.79642366   0            0           0         
  1237.06266 0.047789     0            0           0         
  1238.54712 0            0            0           0         
  1240.03337 17.00575481  0            0           0         
  1241.52140 0.10810942   0            0           0         
  1243.01121 0            0            0           0         
  1244.50281 4.44431452   0            0           0         
  1245.99620 0.02884163   0            0           0         
  1247.49139 3.87984343   0            0           0         
  1248.98837 7.32029636   0            0           0         
  1250.48714 3.48903872   0            0           0         
  1251.98771 6.53561596   0            0           0         
  1253.49009 6.22428253   0            0           0         
  1254.99426 5.92234304   0            0           0         
  1256.50024 5.64817238   0            0           0         
  1258.00803 2.7178922    0            0           0         
  1259.51763 5.15114759   0            0           0         
  1261.02904 2.49673435   0            0           0         
  1262.54226 0.01667191   0            0           0         
  1264.05730 0            0            0           0         
  1265.57416 2.19314223   0            0           0         
  1267.09284 4.2432299    0            0           0         
  1268.61334 4.10429405   0            0           0         
  1270.13566 0.02780866   0            0           0         
  1271.65981 1.88576401   0            0           0         
  1273.18579 3.62835889   0            0           0         
  1274.71360 3.48018194   0            0           0         
  1276.24325 1.66979095   0            0           0         
  1277.77473 9.39792265   0            0           0         
  1279.30805 1.54701962   0            0           0         
  1280.84320 0.01003319   0            0           0         
  1282.38020 1.32989559   0            0           0         
  1283.91905 1.26822108   0            0           0         
  1285.45974 0.00855019   0            0           0         
  1287.00228 1.13244286   0            0           0         
  1288.54667 4.31337494   0            0           0         
  1290.09291 4.12946402   0            0           0         
  1291.64101 1.98387234   0            0           0         
  1293.19097 2.81738537   0            0           0         
  1294.74279 1.80925223   0            0           0         
  1296.29647 3.44607091   0            0           0         
  1297.85201 0.84857319   0            0           0         
  1299.40942 1.59289317   0            0           0         
  1300.96870 0.77576987   0            0           0         
  1302.52985 1.48103364   0            0           0         
  1304.09287 0.72317139   0            0           0         
  1305.65777 2.07337227   0            0           0         
  1307.22455 2.01731006   0            0           0         
  1308.79321 1.30826433   0            0           0         
  1310.36375 3.14807048   0            0           0         
  1311.93617 3.07040065   0            0           0         
  1313.51048 2.98420505   0            0           0         
  1315.08668 0.59741688   0            0           0         
  1316.66478 1.68723023   0            0           0         
  1318.24476 1.10510785   0            0           0         
  1319.82664 2.67177667   0            0           0         
  1321.41042 2.09798875   0            0           0         
  1322.99610 2.04410568   0            0           0         
  1324.58369 1.00550654   0            0           0         
  1326.17317 2.42800274   0            0           0         
  1327.76457 1.91106623   0            0           0         
  1329.35787 0.93989727   0            0           0         
  1330.95309 1.36649592   0            0           0         
  1332.55022 2.22905652   0            0           0         
  1334.14927 4.36420407   0            0           0         
  1335.75024 2.16234664   0            0           0         
  1337.35312 2.52251807   0            0           0         
  1338.95794 2.06751478   0            0           0         
  1340.56467 1.22146696   0            0           0         
  1342.17334 1.19316271   0            0           0         
  1343.78393 1.17167026   0            0           0         
  1345.39646 1.15096133   0            0           0         
  1347.01093 1.50519505   0            0           0         
  1348.62733 2.21795126   0            0           0         
  1350.24567 1.46291479   0            0           0         
  1351.86595 0.72210128   0            0           0         
  1353.48818 1.05515673   0            0           0         
  1355.11235 1.72979285   0            0           0         
  1356.73847 1.02981527   0            0           0         
  1358.36654 1.00897122   0            0           0         
  1359.99657 0.66495349   0            0           0         
  1361.62856 1.30035044   0            0           0         
  1363.26250 1.28611154   0            0           0         
  1364.89840 1.58206709   0            0           0         
  1366.53626 1.56192548   0            0           0         
  1368.17610 1.23435876   0            0           0         
  1369.81789 1.21504212   0            0           0         
  1371.46166 3.57748904   0            0           0         
  1373.10740 2.08041228   0            0           0         
  1374.75512 1.75240076   0            0           0         
  1376.40481 1.44164491   0            0           0         
  1378.05649 1.13890115   0            0           0         
  1379.71014 1.95767152   0            0           0         
  1381.36578 0.56461641   0            0           0         
  1383.02341 2.99124337   0            0           0         
  1384.68302 1.3637367    0            0           0         
  1386.34463 1.86508802   0            0           0         
  1388.00823 1.58502517   0            0           0         
  1389.67383 0.52939745   0            0           0         
  1391.34142 1.79401069   0            0           0         
  1393.01102 2.28863049   0            0           0         
  1394.68262 1.26682323   0            0           0         
  1396.35623 1.73912524   0            0           0         
  1398.03184 0.50183753   0            0           0         
  1399.70947 1.45323593   0            0           0         
  1401.38910 2.39945157   0            0           0         
  1403.07076 1.4345257    0            0           0         
  1404.75443 0.94351229   0            0           0         
  1406.44012 0.69771592   0            0           0         
  1408.12784 1.59502774   0            0           0         
  1409.81758 1.57958454   0            0           0         
  1411.50935 2.21838937   0            0           0         
  1413.20314 2.18988382   0            0           0         
  1414.89897 0.65842568   0            0           0         
  1416.59684 1.47862971   0            0           0         
  1418.29674 1.04708074   0            0           0         
  1419.99869 0.61938341   0            0           0         
  1421.70267 0.80674025   0            0           0         
  1423.40870 2.37342991   0            0           0         
  1425.11678 0.40646499   0            0           0         
  1426.82691 1.53106314   0            0           0         
  1428.53908 1.13977056   0            0           0         
  1430.25332 1.48919075   0            0           0         
  1431.96961 1.83350053   0            0           0         
  1433.68796 1.44955934   0            0           0         
  1435.40837 1.77846143   0            0           0         
  1437.13085 1.75485189   0            0           0         
  1438.85539 1.72919967   0            0           0         
  1440.58200 1.5351785    0            0           0         
  1442.31069 1.17866098   0            0           0         
  1444.04145 1.65255421   0            0           0         
  1445.77429 0.98526626   0            0           0         
  1447.50920 1.4463014    0            0           0         
  1449.24620 1.7459701    0            0           0         
  1450.98528 2.50323272   0            0           0         
  1452.72645 0.63379962   0            0           0         
  1454.46971 1.52047152   0            0           0         
  1456.21506 1.358442     0            0           0         
  1457.96250 0.89672634   0            0           0         
  1459.71204 1.46463879   0            0           0         
  1461.46368 1.16215784   0            0           0         
  1463.21743 1.28587794   0            0           0         
  1464.97328 1.5484979    0            0           0         
  1466.73123 0.70113714   0            0           0         
  1468.49129 1.49794451   0            0           0         
  1470.25347 1.07999219   0            0           0         
  1472.01776 1.45304075   0            0           0         
  1473.78417 0.65696005   0            0           0         
  1475.55269 0.89318386   0            0           0         
  1477.32334 1.00408446   0            0           0         
  1479.09612 1.23196447   0            0           0         
  1480.87102 1.09154745   0            0           0         
  1482.64805 1.66104606   0            0           0         
  1484.42722 0.59265412   0            0           0         
  1486.20851 1.02893585   0            0           0         
  1487.99195 1.3494746    0            0           0         
  1489.77753 1.54776117   0            0           0         
  1491.56525 1.30656783   0            0           0         
  1493.35511 1.7060049    0            0           0         
  1495.14712 1.26342073   0            0           0         
  1496.94129 1.64811291   0            0           0         
  1498.73760 1.32173119   0            0           0         
  1500.53607 1.69332693   0            0           0         
  1502.33670 0.98719907   0            0           0         
  1504.13949 0.6783538    0            0           0         
  1505.94445 1.1364079    0            0           0         
  1507.75157 1.86416522   0            0           0         
  1509.56085 1.1104606    0            0           0         
  1511.37231 1.08715401   0            0           0         
  1513.18594 1.24711864   0            0           0         
  1515.00175 0.70670369   0            0           0         
  1516.81974 1.3774208    0            0           0         
  1518.63991 1.10853211   0            0           0         
  1520.46227 0.92320816   0            0           0         
  1522.28681 1.07133025   0            0           0         
  1524.11354 1.05604934   0            0           0         
  1525.94246 0.96006206   0            0           0         
  1527.77357 0.9437391    0            0           0         
  1529.60689 1.38760301   0            0           0         
  1531.44240 1.66741787   0            0           0         
  1533.28012 1.41636748   0            0           0         
  1535.12004 0.80700641   0            0           0         
  1536.96217 1.63363028   0            0           0         
  1538.80651 0.70420105   0            0           0         
  1540.65307 1.21817879   0            0           0         
  1542.50183 0.92752963   0            0           0         
  1544.35282 0.77114515   0            0           0         
  1546.20603 1.11581655   0            0           0         
  1548.06146 1.1408427    0            0           0         
  1549.91912 0.98550768   0            0           0         
  1551.77901 1.38898687   0            0           0         
  1553.64113 1.01843482   0            0           0         
  1555.50549 1.12459416   0            0           0         
  1557.37208 0.78404076   0            0           0         
  1559.24091 0.69753602   0            0           0         
  1561.11199 1.14138583   0            0           0         
  1562.98531 1.28760055   0            0           0         
  1564.86087 1.01822897   0            0           0         
  1566.73869 1.24202025   0            0           0         
  1568.61876 0.82196126   0            0           0         
  1570.50109 1.01262294   0            0           0         
  1572.38568 0.53224636   0            0           0         
  1574.27253 1.02706611   0            0           0         
  1576.16164 0.92664397   0            0           0         
  1578.05302 0.9215801    0            0           0         
  1579.94667 0.9948976    0            0           0         
  1581.84259 0.87590608   0            0           0         
  1583.74079 0.82037115   0            0           0         
  1585.64126 0.8969821    0            0           0         
  1587.54402 1.14734167   0            0           0         
  1589.44905 0.83462773   0            0           0         
  1591.35638 0.8105347    0            0           0         
  1593.26599 0.9337684    0            0           0         
  1595.17789 0.84592293   0            0           0         
  1597.09209 0.91806382   0            0           0         
  1599.00859 1.01075216   0            0           0         
  1600.92738 0.9006825    0            0           0         
  1602.84848 0.82489564   0            0           0         
  1604.77189 1.10268006   0            0           0         
  1606.69760 1.02206743   0            0           0         
  1608.62562 1.04938529   0            0           0         
  1610.55596 0.96032043   0            0           0         
  1612.48861 1.12650908   0            0           0         
  1614.42358 1.0360765    0            0           0         
  1616.36087 0.92421434   0            0           0         
  1618.30049 1.03750845   0            0           0         
  1620.24244 1.05915319   0            0           0         
  1622.18671 1.05581074   0            0           0         
  1624.13332 1.02066677   0            0           0         
  1626.08227 0.92380934   0            0           0         
  1628.03355 0.95368825   0            0           0         
  1629.98717 0.96082959   0            0           0         
  1631.94314 1.00111064   0            0           0         
  1633.90146 0.98247543   0            0           0         
  1635.86213 1.04970831   0            0           0         
  1637.82515 0.99996808   0            0           0         
  1639.79052 1.01346254   0            0           0         
  1641.75826 0.99467163   0            0           0         
  1643.72835 0.9803387    0            0           0         
  1645.70081 1.0694664    0            0           0         
  1647.67563 0.98439894   0            0           0         
  1649.65283 1.03702365   0            0           0         
  1651.63240 1.0459062    0            0           0         
  1653.61434 0.930341     0            0           0         
  1655.59866 0.99453916   0            0           0         
  1657.58537 0.96773838   0            0           0         
  1659.57445 1.03420194   0            0           0         
  1661.56593 1.0190348    0            0           0         
  1663.55979 1.01901581   0            0           0         
  1665.55605 0.97571173   0            0           0         
  1667.55470 1.0094329    0            0           0         
  1669.55575 1.02394761   0            0           0         
  1671.55920 1.01457595   0            0           0         
  1673.56506 0.99212071   0            0           0         
  1675.57332 1.007692     0            0           0         
  1677.58399 1.01964822   0            0           0         
  1679.59708 1.01754537   0            0           0         
  1681.61258 1.03307754   0            0           0         
  1683.63050 1.02466517   0            0           0         
  1685.65084 1.06609983   0            0           0         
  1687.67360 1.03259349   0            0           0         
  1689.69880 0.98863194   0            0           0         
  1691.72642 0.9605828    0            0           0         
  1693.75647 1.07321246   0            0           0         
  1695.78897 1.019102     0            0           0         
  1697.82390 0.99995415   0            0           0         
  1699.86127 1.0174142    0            0           0         
  1701.90109 1.03310782   0            0           0         
  1703.94335 1.0268957    0            0           0         
  1705.98807 1.03579485   0            0           0         
  1708.03524 1.03124778   0            0           0         
  1710.08487 1.01738538   0            0           0         
  1712.13695 1.03650644   0            0           0         
  1714.19150 1.05343815   0            0           0         
  1716.24851 1.01047181   0            0           0         
  1718.30800 0.98015176   0            0           0         
  1720.36995 1.04110513   0            0           0         
  1722.43438 1.04234568   0            0           0         
  1724.50128 0.99672725   0            0           0         
  1726.57067 1.01640015   0            0           0         
  1728.64254 1.01931614   0            0           0         
  1730.71689 1.01818908   0            0           0         
  1732.79374 1.04687978   0            0           0         
  1734.87307 1.0040265    0            0           0         
  1736.95491 1.0157667    0            0           0         
  1739.03924 1.01421818   0            0           0         
  1741.12607 1.03990617   0            0           0         
  1743.21540 1.02517811   0            0           0         
  1745.30724 1.03905664   0            0           0         
  1747.40160 1.04516109   0            0           0         
  1749.49846 0.99354577   0            0           0         
  1751.59784 1.02129681   0            0           0         
  1753.69974 1.05538842   0            0           0         
  1755.80417 1.05198453   0            0           0         
  1757.91112 1.05757454   0            0           0         
  1760.02059 1.06594634   0            0           0         
  1762.13260 1.05854235   0            0           0         
  1764.24715 1.06766995   0            0           0         
  1766.36423 1.08260963   0            0           0         
  1768.48385 1.06895325   0            0           0         
  1770.60601 1.08913444   0            0           0         
  1772.73072 1.0657359    0            0           0         
  1774.85798 1.06009013   0            0           0         
  1776.98779 1.08435723   0            0           0         
  1779.12016 1.05964754   0            0           0         
  1781.25509 1.06261708   0            0           0         
  1783.39258 1.05810358   0            0           0         
  1785.53264 1.05325007   0            0           0         
  1787.67526 1.07389141   0            0           0         
  1789.82045 1.03080364   0            0           0         
  1791.96822 1.05820286   0            0           0         
  1794.11856 1.07026175   0            0           0         
  1796.27149 1.09050003   0            0           0         
  1798.42700 1.07067286   0            0           0         
  1800.58510 1.06007628   0            0           0         
  1802.74578 1.05250006   0            0           0         
  1804.90906 1.0658938    0            0           0         
  1807.07493 1.08055882   0            0           0         
  1809.24341 1.09211837   0            0           0         
  1811.41448 1.09735399   0            0           0         
  1813.58816 1.06887281   0            0           0         
  1815.76445 1.06706508   0            0           0         
  1817.94335 1.07522723   0            0           0         
  1820.12487 1.06440074   0            0           0         
  1822.30900 1.04318938   0            0           0         
  1824.49575 1.05980099   0            0           0         
  1826.68513 1.07207039   0            0           0         
  1828.87714 1.11480243   0            0           0         
  1831.07177 1.10948761   0            0           0         
  1833.26904 1.07703523   0            0           0         
  1835.46895 1.0619302    0            0           0         
  1837.67149 1.08326455   0            0           0         
  1839.87668 1.05862717   0            0           0         
  1842.08452 1.07166223   0            0           0         
  1844.29500 1.06084762   0            0           0         
  1846.50814 1.05328885   0            0           0         
  1848.72393 1.07371029   0            0           0         
  1850.94238 1.08624668   0            0           0         
  1853.16350 1.08260896   0            0           0         
  1855.38727 1.07031166   0            0           0         
  1857.61372 1.07676713   0            0           0         
  1859.84284 1.08696481   0            0           0         
  1862.07464 1.05014615   0            0           0         
  1864.30911 1.10958014   0            0           0         
  1866.54626 1.07172311   0            0           0         
  1868.78610 1.07796797   0            0           0         
  1871.02863 1.06572357   0            0           0         
  1873.27384 1.06973299   0            0           0         
  1875.52175 1.08053658   0            0           0         
  1877.77236 1.07528114   0            0           0         
  1880.02567 1.09425515   0            0           0         
  1882.28169 1.05953623   0            0           0         
  1884.54041 1.05877331   0            0           0         
  1886.80184 1.05271794   0            0           0         
  1889.06598 1.05108462   0            0           0         
  1891.33284 1.03374238   0            0           0         
  1893.60243 1.04740849   0            0           0         
  1895.87473 1.07155768   0            0           0         
  1898.14976 1.07643568   0            0           0         
  1900.42752 1.06745616   0            0           0         
  1902.70802 1.03629      0            0           0         
  1904.99125 1.06332031   0            0           0         
  1907.27722 1.05649887   0            0           0         
  1909.56594 1.07185229   0            0           0         
  1911.85740 1.03967746   0            0           0         
  1914.15161 1.05991014   0            0           0         
  1916.44858 1.07291414   0            0           0         
  1918.74830 1.05826422   0            0           0         
  1921.05078 1.07257885   0            0           0         
  1923.35602 1.07189186   0            0           0         
  1925.66403 1.04018122   0            0           0         
  1927.97481 1.06403361   0            0           0         
  1930.28836 1.06331766   0            0           0         
  1932.60469 1.04863185   0            0           0         
  1934.92380 1.04698842   0            0           0         
  1937.24569 1.05618076   0            0           0         
  1939.57036 1.06747132   0            0           0         
  1941.89783 1.06790835   0            0           0         
  1944.22809 1.04384288   0            0           0         
  1946.56114 1.05038171   0            0           0         
  1948.89700 1.04175366   0            0           0         
  1951.23566 1.07110753   0            0           0         
  1953.57712 1.05736407   0            0           0         
  1955.92140 1.04548436   0            0           0         
  1958.26848 1.06742119   0            0           0         
  1960.61839 1.06786071   0            0           0         
  1962.97111 1.0464881    0            0           0         
  1965.32666 1.07117047   0            0           0         
  1967.68503 1.0905203    0            0           0         
  1970.04624 1.05172718   0            0           0         
  1972.41027 1.07513516   0            0           0         
  1974.77715 1.06952046   0            0           0         
  1977.14686 1.05228872   0            0           0         
  1979.51942 1.08465683   0            0           0         
  1981.89483 1.05759647   0            0           0         
  1984.27308 1.07255837   0            0           0         
  1986.65419 1.09609711   0            0           0         
  1989.03816 1.05030073   0            0           0         
  1991.42498 1.06204922   0            0           0         
  1993.81468 1.06931074   0            0           0         
  1996.20723 1.09771098   0            0           0         
  1998.60266 1.07017248   0            0           0         
  2001.00097 1.06585102   0            0           0         
  2003.40215 1.05385975   0            0           0         
  2005.80622 1.06017946   0            0           0         
  2008.21316 1.06726882   0            0           0         
  2010.62300 1.06985683   0            0           0         
  2013.03573 1.06404603   0            0           0         
  2015.45136 1.04940541   0            0           0         
  2017.86988 1.07710947   0            0           0         
  2020.29130 1.04591448   0            0           0         
  2022.71563 1.06382933   0            0           0         
  2025.14287 1.04098313   0            0           0         
  2027.57303 1.0506066    0            0           0         
  2030.00610 1.04373541   0            0           0         
  2032.44208 1.05230788   0            0           0         
  2034.88100 1.05232069   0            0           0         
  2037.32283 1.06789358   0            0           0         
  2039.76760 1.08702217   0            0           0         
  2042.21530 1.07296608   0            0           0         
  2044.66594 1.07220691   0            0           0         
  2047.11952 1.07389787   0            0           0         
  2049.57605 1.08078856   0            0           0         
  2052.03552 1.06413215   0            0           0         
  2054.49794 1.07383828   0            0           0         
  2056.96332 1.07571672   0            0           0         
  2059.43166 1.05662505   0            0           0         
  2061.90296 1.05956788   0            0           0         
  2064.37722 1.05210724   0            0           0         
  2066.85446 1.0400112    0            0           0         
  2069.33466 1.05165274   0            0           0         
  2071.81785 1.04413463   0            0           0         
  2074.30401 1.04771612   0            0           0         
  2076.79315 1.03974205   0            0           0         
  2079.28529 1.05344633   0            0           0         
  2081.78041 1.04668295   0            0           0         
  2084.27853 1.05494937   0            0           0         
  2086.77964 1.05170679   0            0           0         
  2089.28376 1.05566446   0            0           0         
  2091.79088 1.05476582   0            0           0         
  2094.30101 1.04663668   0            0           0         
  2096.81415 1.05009951   0            0           0         
  2099.33031 1.03998099   0            0           0         
  2101.84948 1.05475529   0            0           0         
  2104.37168 1.03722839   0            0           0         
  2106.89691 1.05068955   0            0           0         
  2109.42517 1.04143616   0            0           0         
  2111.95646 1.05134297   0            0           0         
  2114.49079 1.05634737   0            0           0         
  2117.02815 1.06167903   0            0           0         
  2119.56857 1.04676628   0            0           0         
  2122.11203 1.03313457   0            0           0         
  2124.65855 1.03823904   0            0           0         
  2127.20812 1.05392345   0            0           0         
  2129.76075 1.05219072   0            0           0         
  2132.31644 1.06753102   0            0           0         
  2134.87520 1.05476139   0            0           0         
  2137.43703 1.06429941   0            0           0         
  2140.00194 1.05240657   0            0           0         
  2142.56992 1.06310541   0            0           0         
  2145.14098 1.0685911    0            0           0         
  2147.71513 1.05690127   0            0           0         
  2150.29237 1.04824258   0            0           0         
  2152.87270 1.06378521   0            0           0         
  2155.45613 1.06067555   0            0           0         
  2158.04265 1.04980623   0            0           0         
  2160.63229 1.05429039   0            0           0         
  2163.22502 1.0483802    0            0           0         
  2165.82087 1.0459303    0            0           0         
  2168.41984 1.05387113   0            0           0         
  2171.02192 1.05464079   0            0           0         
  2173.62713 1.05858098   0            0           0         
  2176.23546 1.04620902   0            0           0         
  2178.84692 1.04358263   0            0           0         
  2181.46152 1.04941281   0            0           0         
  2184.07925 1.04915898   0            0           0         
  2186.70013 1.0551181    0            0           0         
  2189.32415 1.07015988   0            0           0         
  2191.95132 1.0397574    0            0           0         
  2194.58164 1.04792192   0            0           0         
  2197.21512 1.0399138    0            0           0         
  2199.85175 1.04441058   0            0           0         
  2202.49156 1.04777282   0            0           0         
  2205.13452 1.03807743   0            0           0         
  2207.78067 1.04014282   0            0           0         
  2210.42998 1.03814508   0            0           0         
  2213.08248 1.03191503   0            0           0         
  2215.73816 1.03577289   0            0           0         
  2218.39702 1.05526803   0            0           0         
  2221.05908 1.04828837   0            0           0         
  2223.72433 1.0294698    0            0           0         
  2226.39278 1.04015376   0            0           0         
  2229.06443 1.04117716   0            0           0         
  2231.73928 1.05035912   0            0           0         
  2234.41735 1.04321644   0            0           0         
  2237.09863 1.03614751   0            0           0         
  2239.78313 1.04069199   0            0           0         
  2242.47085 1.04738557   0            0           0         
  2245.16179 1.02982385   0            0           0         
  2247.85596 1.0459117    0            0           0         
  2250.55337 1.04227874   0            0           0         
  2253.25401 1.04481398   0            0           0         
  2255.95790 1.04299375   0            0           0         
  2258.66503 1.0378167    0            0           0         
  2261.37540 1.04506216   0            0           0         
  2264.08903 1.03127772   0            0           0         
  2266.80592 1.05252244   0            0           0         
  2269.52606 1.04320899   0            0           0         
  2272.24947 1.03191181   0            0           0         
  2274.97615 1.03257001   0            0           0         
  2277.70610 1.04053987   0            0           0         
  2280.43933 1.05310044   0            0           0         
  2283.17584 1.04539152   0            0           0         
  2285.91562 1.04020239   0            0           0         
  2288.65870 1.02931169   0            0           0         
  2291.40507 1.0388079    0            0           0         
  2294.15474 1.04103847   0            0           0         
  2296.90770 1.04711418   0            0           0         
  2299.66397 1.04536253   0            0           0         
  2302.42354 1.06232878   0            0           0         
  2305.18643 1.0464778    0            0           0         
  2307.95263 1.04640083   0            0           0         
  2310.72216 1.04800175   0            0           0         
  2313.49500 1.04843989   0            0           0         
  2316.27117 1.05601512   0            0           0         
  2319.05068 1.06108106   0            0           0         
  2321.83352 1.05145922   0            0           0         
  2324.61969 1.06415493   0            0           0         
  2327.40922 1.05359497   0            0           0         
  2330.20209 1.06714786   0            0           0         
  2332.99831 1.06531557   0            0           0         
  2335.79788 1.04688461   0            0           0         
  2338.60082 1.06317806   0            0           0         
  2341.40712 1.0660315    0            0           0         
  2344.21679 1.08032498   0            0           0         
  2347.02982 1.06051046   0            0           0         
  2349.84624 1.06755927   0            0           0         
  2352.66603 1.05691958   0            0           0         
  2355.48921 1.07233889   0            0           0         
  2358.31577 1.06853321   0            0           0         
  2361.14573 1.05179186   0            0           0         
  2363.97908 1.04913616   0            0           0         
  2366.81584 1.05507827   0            0           0         
  2369.65599 1.04993467   0            0           0         
  2372.49956 1.05221293   0            0           0         
  2375.34654 1.03952093   0            0           0         
  2378.19693 1.05462823   0            0           0         
  2381.05074 1.05143542   0            0           0         
  2383.90798 1.04422446   0            0           0         
  2386.76865 1.04323817   0            0           0         
  2389.63275 1.03246982   0            0           0         
  2392.50029 1.04393962   0            0           0         
  2395.37127 1.04162908   0            0           0         
  2398.24569 1.04960491   0            0           0         
  2401.12356 1.05094861   0            0           0         
  2404.00489 1.04250855   0            0           0         
  2406.88967 1.05155672   0            0           0         
  2409.77792 1.05506674   0            0           0         
  2412.66963 1.05559804   0            0           0         
  2415.56481 1.06492593   0            0           0         
  2418.46346 1.05626846   0            0           0         
  2421.36560 1.04657281   0            0           0         
  2424.27121 1.05464346   0            0           0         
  2427.18032 1.0427223    0            0           0         
  2430.09291 1.05360411   0            0           0         
  2433.00900 1.04425782   0            0           0         
  2435.92859 1.0328432    0            0           0         
  2438.85168 1.02771383   0            0           0         
  2441.77828 1.01653218   0            0           0         
  2444.70839 1.02309829   0            0           0         
  2447.64202 1.03233727   0            0           0         
  2450.57917 1.02183026   0            0           0         
  2453.51984 1.02122928   0            0           0         
  2456.46404 1.02575276   0            0           0         
  2459.41177 1.03032207   0            0           0         
  2462.36304 1.02050156   0            0           0         
  2465.31786 1.01984301   0            0           0         
  2468.27622 1.02970034   0            0           0         
  2471.23812 1.02456145   0            0           0         
  2474.20359 1.02975727   0            0           0         
  2477.17261 1.03914954   0            0           0         
  2480.14519 1.02909274   0            0           0         
  2483.12134 1.03693409   0            0           0         
  2486.10107 1.032782     0            0           0         
  2489.08437 1.03202558   0            0           0         
  2492.07124 1.02964514   0            0           0         
  2495.06171 1.03578731   0            0           0         
  2498.05576 1.04364259   0            0           0         
  2501.05340 1.03521255   0            0           0         
  2504.05464 1.04884408   0            0           0         
  2507.05948 1.04166053   0            0           0         
  2510.06793 1.0530126    0            0           0         
  2513.07999 1.03490092   0            0           0         
  2516.09566 1.04586739   0            0           0         
  2519.11495 1.04754761   0            0           0         
  2522.13787 1.05999866   0            0           0         
  2525.16441 1.0419416    0            0           0         
  2528.19458 1.04098928   0            0           0         
  2531.22839 1.04176237   0            0           0         
  2534.26585 1.02975101   0            0           0         
  2537.30694 1.04374632   0            0           0         
  2540.35169 1.03386434   0            0           0         
  2543.40008 1.04415554   0            0           0         
  2546.45214 1.02087442   0            0           0         
  2549.50786 1.04971251   0            0           0         
  2552.56724 1.04726375   0            0           0         
  2555.63030 1.04486573   0            0           0         
  2558.69703 1.0456082    1.00233462   1           11296.337 
  2561.76745 1.06963476   1.00255344   1           10803.854 
  2564.84154 1.06662831   1.00274683   1           10890.071 
  2567.91933 1.06693787   1.00290973   1           10906.643 
  2571.00081 1.0671775    1.00303967   1           10924.587 
  2574.08599 1.06825263   1.00313668   1           10924.758 
  2577.17487 1.06941926   1.00320302   1           10922.886 
  2580.26745 1.08731908   1.00324288   1           10574.823 
  2583.36375 1.07832089   1.00326207   1           10781.415 
  2586.46376 1.08939552   1.00326769   1           10576.282 
  2589.56749 1.08341686   1.00326757   1           10720.112 
  2592.67495 1.08378605   1.00326954   1           10734.319 
  2595.78614 1.08213189   1.00328066   1           10790.297 
  2598.90106 1.07113275   1.0033065    1           11043.632 
  2602.01971 1.06643714   1.00335046   1           11166.761 
  2605.14211 1.07725372   1.00341346   1           10957.799 
  2608.26826 1.06196908   1.00349395   1           11308.9   
  2611.39816 1.05438631   1.0035885    1           11499.608 
  2614.53181 1.04985688   1.00369272   1           11624.542 
  2617.66922 1.0453066    1.00380209   1           11751.457 
  2620.81040 1.05657514   1.00391257   1           11518.493 
  2623.95535 1.0536761    1.00402098   1           11606.337 
  2627.10407 1.04779547   1.0041252    1           11763.145 
  2630.25657 1.04106832   1.00422438   1           11942.188 
  2633.41286 1.04063778   1.00431904   1           11975.411 
  2636.57293 1.0329565    1.004411     1           12180.945 
  2639.73679 1.03280031   1.00450321   1           12208.135 
  2642.90445 1.02759206   1.00459944   1           12357.753 
  2646.07591 1.03393556   1.00470391   1           12227.607 
  2649.25118 1.03692753   1.00482069   1           12179.088 
  2652.43026 1.03599452   1.00495309   1           12224.645 
  2655.61315 1.01692597   1.0051028    1           12717.765 
  2658.79986 1.01723693   1.00526896   1           12733.972 
  2661.99039 1.01366674   1.00544746   1           12848.753 
  2665.18476 1.01890878   1.00563071   1           12739.726 
  2668.38295 1.01298612   1.00580806   1           12914.575 
  2671.58499 1.02275713   1.00596704   1           12690.497 
  2674.79087 1.02162028   1.00609475   1           12742.845 
  2678.00059 1.02380196   1.0061793    1           12711.626 
  2681.21417 1.02450154   1.00621083   1           12717.671 
  2684.43160 1.00336698   1.00618241   1           13287.663 
  2687.65289 1.0299082    1.00609086   1           12629.368 
  2690.87805 1.01746724   1.00593751   1           12967.79  
  2694.10708 1.02247557   1.00572865   1           12863.444 
  2697.33998 1.02603203   1.00547566   1           12796.824 
  2700.57677 1.03544447   1.00519483   1           12584.737 
  2703.81743 1.03708212   1.00490678   1           12567.273 
  2707.06199 1.0416085    1.00463539   1           12478.914 
  2710.31044 1.03993575   1.004406     1           12542.726 
  2713.56278 1.04124453   1.00424287   1           12533.331 
  2716.81903 1.04707959   1.00416641   1           12413.482 
  2720.07919 1.04770357   1.00419039   1           12420.8   
  2723.34326 1.03909176   1.00431985   1           12654.842 
  2726.61125 1.03642004   1.00454992   1           12744.33  
  2729.88316 1.03350766   1.00486578   1           12840.566 
  2733.15899 1.03645642   1.00524396   1           12789.237 
  2736.43876 1.0199654    1.00565471   1           13235.799 
  2739.72246 1.02730873   1.00606529   1           13068.306 
  2743.01010 1.01670078   1.00644368   1           13369.303 
  2746.30169 1.02470138   1.00676255   1           13182.564 
  2749.59722 1.02197569   1.0070031    1           13277.312 
  2752.89671 1.03113706   1.00715803   1           13062.377 
  2756.20016 1.01310408   1.00723256   1           13560.774 
  2759.50758 1.02033001   1.00724275   1           13391.282 
  2762.81896 1.01229201   1.00721171   1           13630.488 
  2766.13432 1.02162806   1.00716478   1           13403.803 
  2769.45366 1.02153198   1.00712487   1           13429.776 
  2772.77697 1.01523855   1.00710869   1           13622.073 
  2776.10428 1.02977561   1.00712446   1           13258.901 
  2779.43558 1.0301547    1.0071712    1           13271.97  
  2782.77088 1.01161324   1.00723959   1           13792.058 
  2786.11018 1.01724224   1.00731426   1           13662.236 
  2789.45348 1.02872723   1.00737706   1           13378.362 
  2792.80080 1.0333887    1.0074109    1           13278.812 
  2796.15214 1.03871617   1.00740339   1           13163.002 
  2799.50749 1.0288845    1.00734937   1           13442.981 
  2802.86688 1.03447863   1.00725186   1           13318.32  
  2806.23029 1.0239021    1.00712099   1           13622.067 
  2809.59774 1.03034179   1.00697151   1           13472.78  
  2812.96923 1.02436824   1.00681934   1           13655.564 
  2816.34477 1.03579553   1.00667854   1           13373.915 
  2819.72436 1.03322698   1.00655927   1           13464.204 
  2823.10800 1.0320365    1.00646719   1           13518.382 
  2826.49570 1.03278649   1.00640376   1           13520.967 
  2829.88747 1.04175552   1.00636716   1           13306.991 
  2833.28331 1.01854583   1.00635322   1           13952.96  
  2836.68322 1.02527545   1.006356     1           13791.163 
  2840.08722 1.02478067   1.00636809   1           13827.435 
  2843.49530 1.0188698    1.00638099   1           14013.157 
  2846.90746 1.01948485   1.0063859    1           14019.059 
  2850.32373 1.02149972   1.00637499   1           13986.086 
  2853.74409 1.03112159   1.00634269   1           13745.263 
  2857.16855 1.0258107    1.0062867    1           13912.62  
  2860.59713 1.00953236   1.00620872   1           14392.387 
  2864.02982 1.02115718   1.00611499   1           14086.787 
  2867.46663 1.02588269   1.00601642   1           13978.303 
  2870.90756 1.03227992   1.00592779   1           13825.3   
  2874.35262 1.01350759   1.00586593   1           14371.337 
  2877.80182 1.01844832   1.00584739   1           14253.89  
  2881.25516 1.0232064    1.0058862    1           14142.792 
  2884.71264 1.03370073   1.00599188   1           13875.112 
  2888.17426 1.02310929   1.00616761   1           14190.563 
  2891.64005 1.01749632   1.00640876   1           14371.938 
  2895.10999 1.02488071   1.00670215   1           14185.771 
  2898.58409 1.02470157   1.00702643   1           14213.182 
  2902.06237 1.01624251   1.00735372   1           14476.03  
  2905.54482 1.02685543   1.00765243   1           14197.379 
  2909.03144 1.02898932   1.00789144   1           14159.878 
  2912.52225 1.02805234   1.00804511   1           14208.249 
  2916.01725 1.03075581   1.00809802   1           14154.762 
  2919.51645 1.0315656    1.00804773   1           14154.198 
  2923.01984 1.03656739   1.00790488   1           14037.391 
  2926.52744 1.03191129   1.00769135   1           14188.5   
  2930.03924 1.03956751   1.00743743   1           13998.216 
  2933.55526 1.03238579   1.00717866   1           14219.11  
  2937.07550 1.02627331   1.00695246   1           14413.699 
  2940.59996 1.03557425   1.00679468   1           14173.766 
  2944.12866 1.01880066   1.00673632   1           14673.381 
  2947.66158 1.02820626   1.00680068   1           14425.098 
  2951.19875 1.03998327   1.00700129   1           14116.354 
  2954.74016 1.02530898   1.00734086   1           14552.281 
  2958.28582 1.02901952   1.00781139   1           14468.154 
  2961.83574 1.02424232   1.00839524   1           14627.53  
  2965.38991 1.0201717    1.00906683   1           14768.28  
  2968.94835 1.01660371   1.00979471   1           14895.736 
  2972.51106 1.01938802   1.01054369   1           14836.24  
  2976.07805 1.01866482   1.01127673   1           14880.072 
  2979.64932 1.02801069   1.01195691   1           14629.744 
  2983.22487 1.02958753   1.01254931   1           14606.417 
  2986.80471 1.03188574   1.01302312   1           14562.44  
  2990.38885 1.0210706    1.01335354   1           14899.256 
  2993.97729 1.03073122   1.01352375   1           14639.774 
  2997.57003 1.04375746   1.01352727   1           14291.546 
  3001.16709 1.03768854   1.01337037   1           14484.457 
  3004.76846 1.04345131   1.01307311   1           14343.326 
  3008.37415 1.04540877   1.01266767   1           14310.041 
  3011.98417 1.03922067   1.0121945    1           14506.427 
  3015.59853 1.04614336   1.01169751   1           14332.628 
  3019.21722 1.04470896   1.01121998   1           14394.569 
  3022.84025 1.02866389   1.01080189   1           14877.926 
  3026.46763 1.03243584   1.01047884   1           14790.018 
  3030.09936 1.03981945   1.01028195   1           14598.984 
  3033.73546 1.03729593   1.01023757   1           14693.752 
  3037.37591 1.02504288   1.01036593   1           15075.854 
  3041.02073 1.03145307   1.01067839   1           14909.661 
  3044.66993 1.02817992   1.01117423   1           15030.058 
  3048.32350 1.02891063   1.01183792   1           15032.741 
  3051.98146 1.02580036   1.01263805   1           15150.145 
  3055.64381 1.03094149   1.01352825   1           15022.125 
  3059.31056 1.00872097   1.01445073   1           15724.249 
  3062.98170 1.01822964   1.01534197   1           15455.622 
  3066.65725 1.01336616   1.01613955   1           15631.518 
  3070.33721 1.01237856   1.01678929   1           15688.264 
  3074.02159 1.01879786   1.01725128   1           15515.301 
  3077.71039 1.01667008   1.01750418   1           15606.663 
  3081.40361 1.02048552   1.01754675   1           15514.598 
  3085.10127 1.03150182   1.01739674   1           15205.613 
  3088.80336 1.02036724   1.01708761   1           15569.093 
  3092.50989 1.03532446   1.01666326   1           15140.904 
  3096.22088 1.03659811   1.01617196   1           15127.485 
  3099.93631 1.02649061   1.01566082   1           15456.467 
  3103.65621 1.0530074    1.01517122   1           14696.504 
  3107.38057 1.04488124   1.01473515   1           14955.306 
  3111.10939 1.05730892   1.0143726    1           14620.151 
  3114.84270 1.05734137   1.014091     1           14642.154 
  3118.58048 1.06079387   1.01388663   1           14566.898 
  3122.32275 1.07319968   1.01374772   1           14243.241 
  3126.06951 1.07293552   1.01365773   1           14272.36  
  3129.82076 1.08097909   1.01359784   1           14074.301 
  3133.57652 1.07693795   1.01354836   1           14205.592 
  3137.33678 1.05979387   1.01349004   1           14706.573 
  3141.10155 1.05492675   1.01340648   1           14868.459 
  3144.87085 1.065346     1.01328757   1           14592.028 
  3148.64466 1.05961971   1.01313284   1           14776.521 
  3152.42301 1.06239278   1.01295323   1           14718.397 
  3156.20588 1.06173232   1.01277062   1           14758.335 
  3159.99330 1.05861669   1.01261506   1           14868.923 
  3163.78527 1.05590425   1.01252057   1           14968.513 
  3167.58178 1.05566428   1.01252013   1           14996.268 
  3171.38285 1.05891344   1.01264056   1           14922.247 
  3175.18848 1.05618778   1.01289782   1           15021.906 
  3178.99867 1.05076302   1.01329311   1           15201.903 
  3182.81344 1.05277702   1.01381053   1           15162.406 
  3186.63279 1.04696521   1.01441698   1           15355.495 
  3190.45672 1.05101818   1.01506468   1           15254.188 
  3194.28524 1.05324985   1.01569647   1           15207.398 
  3198.11835 1.04695088   1.01625311   1           15414.966 
  3201.95606 1.04560902   1.01668072   1           15474.754 
  3205.79838 1.04054214   1.01693684   1           15648.321 
  3209.64531 1.04611475   1.01699507   1           15497.298 
  3213.49685 1.03717779   1.01684896   1           15790.005 
  3217.35302 1.04596688   1.01651546   1           15538.667 
  3221.21381 1.03898009   1.01603641   1           15771.125 
  3225.07924 1.0484696    1.01547561   1           15498.558 
  3228.94931 1.04009541   1.01491102   1           15772.434 
  3232.82401 1.05379019   1.01442401   1           15372.847 
  3236.70337 1.03526204   1.0140889    1           15957.867 
  3240.58739 1.05608706   1.01396484   1           15337.341 
  3244.47606 1.04273363   1.01409064   1           15759.003 
  3248.36940 1.04976566   1.01448236   1           15559.839 
  3252.26742 1.04264446   1.01513276   1           15793.986 
  3256.17011 1.04889789   1.01601172   1           15617.458 
  3260.07748 1.04571642   1.01706778   1           15730.111 
  3263.98954 1.05253485   1.01823125   1           15536.801 
  3267.90630 1.03359792   1.01941923   1           16138.772 
  3271.82776 1.03485066   1.02054264   1           16113.626 
  3275.75392 1.02426864   1.02151501   1           16467.843 
  3279.68480 1.02822025   1.02226228   1           16353.89  
  3283.62039 1.04132769   1.02273218   1           15951.097 
  3287.56070 1.02714775   1.0229014    1           16415.579 
  3291.50574 1.03099258   1.02277988   1           16304.443 
  3295.45552 1.02972977   1.02241127   1           16357.561 
  3299.41004 1.03554953   1.02186778   1           16183.197 
  3303.36930 1.04400712   1.02123845   1           15928.299 
  3307.33331 1.04298528   1.02061338   1           15971.187 
  3311.30208 1.05039334   1.02006847   1           15751.986 
  3315.27561 1.04417017   1.01965437   1           15954.881 
  3319.25391 1.05933505   1.01939099   1           15499.399 
  3323.23698 1.05876097   1.01926808   1           15525.743 
  3327.22484 1.05557011   1.01925157   1           15631.077 
  3331.21748 1.04782992   1.01929362   1           15877.189 
  3335.21491 1.05398719   1.01934317   1           15695.462 
  3339.21713 1.05739095   1.01935402   1           15599.19  
  3343.22416 1.06001963   1.01929031   1           15526.595 
  3347.23600 1.06134021   1.01912984   1           15493.275 
  3351.25265 1.05522992   1.01886514   1           15684.47  
  3355.27413 1.05280179   1.01850188   1           15764.485 
  3359.30042 1.04625859   1.01805539   1           15972.42  
  3363.33155 1.0528722    1.0175467    1           15772.28  
  3367.36752 1.05237022   1.0169986    1           15792.023 
  3371.40833 1.04631151   1.01643176   1           15983.831 
  3375.45399 1.05098912   1.01586135   1           15841.877 
  3379.50450 1.04326464   1.01529539   1           16085.859 
  3383.55988 1.04001603   1.01473547   1           16191.143 
  3387.62012 1.03103839   1.01417985   1           16481.527 
  3391.68523 1.03354358   1.01362777   1           16402.083 
  3395.75522 1.03845508   1.01308325   1           16245.704 
  3399.83009 1.02989997   1.01255711   1           16522.124 
  3403.90986 1.04059243   1.0120673    1           16178.706 
  3407.99452 1.03706767   1.01163861   1           16290.821 
  3412.08408 1.03303655   1.01130175   1           16419.816 
  3416.17855 1.03538377   1.01109136   1           16343.111 
  3420.27793 1.04217625   1.01104284   1           16125.209 
  3424.38223 1.0419123    1.01118869   1           16131.639 
  3428.49146 1.03882089   1.01155525   1           16227.392 
  3432.60562 1.04199144   1.01216057   1           16124.082 
  3436.72471 1.03863357   1.01301309   1           16227.453 
  3440.84875 1.03278877   1.0141112    1           16411.349 
  3444.97774 1.05384681   1.01544334   1           15744.561 
  3449.11168 1.05582086   1.01698872   1           15679.98  
  3453.25058 1.06431428   1.01871786   1           15418.985 
  3457.39445 1.06616646   1.02059242   1           15358.97  
  3461.54329 1.07660302   1.02256485   1           15047.44  
  3465.69711 1.08073115   1.02457918   1           14923.066 
  3469.85592 1.10191684   1.02657443   1           14324.963 
  3474.01971 1.10413146   1.02849051   1           14259.11  
  3478.18850 1.11897662   1.03027516   1           13857.917 
  3482.36230 1.13911489   1.03189058   1           13337.59  
  3486.54110 1.16049052   1.03331809   1           12811.789 
  3490.72492 1.15111143   1.03456044   1           13030.597 
  3494.91375 1.17810941   1.0356412    1           12390.545 
  3499.10762 1.16406752   1.03659959   1           12708.882 
  3503.30651 1.18801052   1.03748081   1           12155.536 
  3507.51045 1.18536481   1.03832438   1           12208.049 
  3511.71943 1.18777006   1.03915346   1           12147.895 
  3515.93346 1.16922972   1.03996603   1           12561.505 
  3520.15255 1.16979552   1.04072916   1           12541.322 
  3524.37670 1.16099167   1.04137818   1           12739.576 
  3528.60592 1.14410366   1.04182282   1           13137.986 
  3532.84021 1.13590564   1.0419597    1           13332.911 
  3537.07959 1.13087165   1.04168845   1           13451.219 
  3541.32405 1.11805775   1.04092984   1           13771.289 
  3545.57361 1.10487104   1.03964548   1           14110.952 
  3549.82826 1.0881959    1.03785586   1           14558.078 
  3554.08802 1.07724366   1.03564915   1           14858.225 
  3558.35289 1.06733253   1.03317357   1           15135.642 
  3562.62288 1.06233485   1.03061478   1           15273.14  
  3566.89800 1.04957744   1.02816674   1           15646.988 
  3571.17824 1.04521325   1.02600446   1           15770.796 
  3575.46362 1.04239291   1.02426332   1           15847.824 
  3579.75415 1.04047702   1.02302663   1           15897.099 
  3584.04982 1.04235043   1.0223208    1           15828.524 
  3588.35065 1.02697363   1.02211702   1           16303.847 
  3592.65663 1.03122367   1.02233812   1           16157.381 
  3596.96779 1.03446694   1.02287011   1           16044.656 
  3601.28412 1.01815029   1.02357779   1           16560.704 
  3605.60562 1.0239054    1.02432288   1           16365.4   
  3609.93232 1.01826661   1.02498242   1           16543.537 
  3614.26420 1.02643033   1.02546517   1           16275.672 
  3618.60129 1.01851664   1.02572417   1           16532.671 
  3622.94357 1.01320797   1.02576423   1           16711.058 
  3627.29107 1.00257425   1.02564133   1           17075.199 
  3631.64379 1.00384015   1.02545257   1           17040.819 
  3636.00173 1.01834819   1.02531932   1           16566.413 
  3640.36490 1.00966249   1.02536818   1           16866.846 
  3644.73330 1.01151357   1.02571338   1           16817.879 
  3649.10695 1.02203144   1.02644291   1           16483.98  
  3653.48584 1.01945188   1.0276087    1           16582.202 
  3657.86999 1.0183087    1.02922033   1           16633.839 
  3662.25940 1.02129819   1.03124085   1           16549.595 
  3666.65408 1.02211517   1.03358516   1           16536.824 
  3671.05403 1.02572349   1.03612295   1           16433.092 
  3675.45926 1.02620985   1.03868775   1           16431.046 
  3679.86977 1.03760733   1.0410917    1           16079.719 
  3684.28558 1.03829033   1.04314313   1           16071.388 
  3688.70669 1.04956091   1.04466404   1           15733.499 
  3693.13311 1.05050292   1.04550717   1           15717.264 
  3697.56483 1.06032052   1.04557262   1           15432.032 
  3702.00188 1.0598631    1.04482206   1           15457.907 
  3706.44424 1.07367755   1.04328661   1           15061.683 
  3710.89194 1.06276704   1.04106499   1           15394.749 
  3715.34498 1.0704115    1.03831272   1           15180.034 
  3719.80336 1.07535772   1.035225     1           15046.98  
  3724.26709 1.08004116   1.03201564   1           14922.794 
  3728.73617 1.07519566   1.02889463   1           15073.53  
  3733.21062 1.07998481   1.02604783   1           14945.712 
  3737.69044 1.0748655    1.02362236   1           15104.279 
  3742.17563 1.07103097   1.02171914   1           15226.855 
  3746.66621 1.07673996   1.02039241   1           15070.139 
  3751.16217 1.08107246   1.01965465   1           14954.802 
  3755.66353 1.07702257   1.01948497   1           15081.489 
  3760.17030 1.07497784   1.01983854   1           15150.561 
  3764.68247 1.07166135   1.0206548    1           15257.218 
  3769.20005 1.06781169   1.02186207   1           15380.433 
  3773.72305 1.08237909   1.02337823   1           14963.244 
  3778.25149 1.06383146   1.02510893   1           15517.484 
  3782.78535 1.0722387    1.026946     1           15275.691 
  3787.32466 1.06311446   1.02876869   1           15556.297 
  3791.86942 1.06250757   1.03044904   1           15582.931 
  3796.41962 1.06388428   1.0318614    1           15549.464 
  3800.97529 1.05619711   1.03289479   1           15791.356 
  3805.53643 1.06040255   1.03346621   1           15670.509 
  3810.10304 1.06027045   1.03353339   1           15682.043 
  3814.67512 1.05944648   1.03310429   1           15714.48  
  3819.25270 1.06690525   1.03224      1           15495.823 
  3823.83577 1.05824912   1.03104843   1           15765.14  
  3828.42433 1.06118769   1.02966987   1           15682.086 
  3833.01841 1.05492688   1.02825818   1           15880.689 
  3837.61799 1.05700789   1.02696139   1           15822.837 
  3842.22310 1.05460539   1.02590434   1           15903.156 
  3846.83373 1.04711973   1.02517569   1           16143.161 
  3851.44990 1.05697678   1.02482074   1           15841.599 
  3856.07160 1.04514362   1.02484088   1           16217.208 
  3860.69885 1.04703955   1.02519865   1           16162.652 
  3865.33165 1.04370741   1.0258265    1           16273.648 
  3869.97002 1.04422438   1.02663716   1           16262.29  
  3874.61394 1.03329592   1.02753476   1           16619.865 
  3879.26344 1.03916602   1.02842628   1           16434.038 
  3883.91853 1.03297805   1.02923322   1           16639.746 
  3888.57919 1.03095148   1.0299033    1           16710.758 
  3893.24545 1.03382168   1.03041807   1           16620.871 
  3897.91731 1.03333578   1.0307929    1           16640.866 
  3902.59477 1.03403007   1.03106912   1           16622.067 
  3907.27785 1.01819244   1.0313032    1           17154.023 
  3911.96655 1.02120809   1.03155779   1           17055.512 
  3916.66087 1.02536708   1.03189671   1           16919.279 
  3921.36083 1.02785867   1.03238329   1           16839.541 
  3926.06642 1.02239363   1.03307945   1           17025.512 
  3930.77767 1.02230245   1.03404196   1           17031.583 
  3935.49456 1.01967259   1.03531464   1           17123.349 
  3940.21712 1.02984637   1.03691708   1           16785.176 
  3944.94535 1.01087548   1.03883201   1           17430.404 
  3949.67924 1.02826164   1.04099413   1           16842.589 
  3954.41882 1.0451086    1.04328404   1           16296.432 
  3959.16409 1.04677039   1.04553163   1           16245.571 
  3963.91505 1.05217082   1.04753057   1           16077.058 
  3968.67171 1.07023605   1.0490626    1           15524.735 
  3973.43408 1.07135924   1.04992807   1           15492.642 
  3978.20216 1.09668937   1.04997926   1           14758.654 
  3982.97597 1.09923091   1.04915119   1           14688.568 
  3987.75550 1.11329097   1.04748004   1           14302.627 
  3992.54077 1.11681326   1.04509864   1           14208.693 
  3997.33178 1.12595748   1.04220881   1           13966.712 
  4002.12854 1.12798438   1.03904234   1           13914.411 
  4006.93106 1.11919833   1.03582375   1           14147.394 
  4011.73934 1.12404098   1.03274306   1           14019.483 
  4016.55339 1.11086849   1.0299404    1           14373.378 
  4021.37322 1.1082309    1.02750174   1           14445.999 
  4026.19883 1.08709454   1.0254642    1           15040.741 
  4031.03023 1.08816293   1.02382867   1           15010.393 
  4035.86743 1.07783381   1.02257715   1           15311.521 
  4040.71043 1.07004279   1.02169032   1           15543.684 
  4045.55925 1.07444248   1.02115993   1           15412.426 
  4050.41388 1.0576593    1.02099187   1           15921.753 
  4055.27434 1.04630758   1.02120046   1           16278.208 
  4060.14063 1.04357381   1.02179816   1           16365.56  
  4065.01276 1.03633192   1.02278495   1           16599.671 
  4069.89074 1.02827954   1.02414058   1           16864.869 
  4074.77457 1.02620904   1.0258205    1           16933.82  
  4079.66426 1.02392613   1.02775591   1           17010.217 
  4084.55982 1.02351833   1.02985752   1           17023.736 
  4089.46126 1.01477674   1.03202329   1           17320.955 
  4094.36857 1.01455342   1.03414809   1           17328.357 
  4099.28178 1.02028423   1.03613142   1           17132.207 
  4104.20088 1.02775958   1.03787985   1           16880.558 
  4109.12588 1.02747674   1.03930547   1           16889.621 
  4114.05679 1.02285638   1.04032473   1           17044.116 
  4118.99362 1.02005141   1.04086044   1           17138.599 
  4123.93638 1.02381791   1.04084878   1           17010.909 
  4128.88506 1.03154735   1.04025134   1           16752.992 
  4133.83969 1.02561433   1.03907231   1           16949.749 
  4138.80026 1.03872015   1.03737481   1           16517.528 
  4143.76678 1.02944651   1.03528665   1           16821.154 
  4148.73926 1.03670432   1.03298893   1           16582.149 
  4153.71771 1.01544263   1.03069076   1           17292.811 
  4158.70213 1.03311481   1.02859911   1           16698.904 
  4163.69253 1.02805275   1.02689141   1           16866.323 
  4168.68893 1.03600016   1.02569488   1           16604.998 
  4173.69131 1.02068582   1.02507416   1           17115.703 
  4178.69971 1.02215364   1.02502796   1           17068.596 
  4183.71411 1.02633241   1.0254943    1           16932.108 
  4188.73452 1.01811921   1.0263633    1           17215.119 
  4193.76097 1.01174671   1.02749505   1           17441.814 
  4198.79344 1.01379233   1.02873951   1           17380.317 
  4203.83195 1.01533083   1.02995616   1           17338.4   
  4208.87651 1.00764318   1.03103178   1           17618.719 
  4213.92713 1.01270463   1.03189428   1           17456.937 
  4218.98380 1.02375821   1.03252015   1           17094.728 
  4224.04654 1.00535214   1.032935     1           17749.424 
  4229.11536 1.02902998   1.03320863   1           16953.385 
  4234.19026 1.01919432   1.03344406   1           17305.536 
  4239.27125 1.01626069   1.03375923   1           17426.28  
  4244.35833 1.01455787   1.03426343   1           17505.257 
  4249.45152 1.01289829   1.03503406   1           17583.191 
  4254.55083 1.02144259   1.0360994    1           17307.37  
  4259.65625 1.01591506   1.03743061   1           17517.827 
  4264.76779 1.01367509   1.03894252   1           17615.669 
  4269.88548 1.01375874   1.04050146   1           17632.278 
  4275.00930 1.02628769   1.04193901   1           17218.945 
  4280.13927 1.02524829   1.04307176   1           17273     
  4285.27540 1.03598607   1.04372747   1           16929.407 
  4290.41769 1.05087401   1.04377608   1           16460.263 
  4295.56615 1.03430517   1.04315951   1           17020.798 
  4300.72079 1.03402046   1.04190889   1           17047.572 
  4305.88162 1.03449317   1.04014094   1           17048.635 
  4311.04863 1.02691138   1.03803505   1           17322.052 
  4316.22185 1.03444812   1.03580188   1           17082.94  
  4321.40128 1.03582385   1.03365279   1           17052.611 
  4326.58692 1.0356987    1.03177472   1           17072.258 
  4331.77878 1.03579021   1.03031172   1           17084.253 
  4336.97688 1.03641802   1.02935322   1           17077.844 
  4342.18121 1.03589807   1.02892972   1           17109.57  
  4347.39179 1.03819673   1.02901608   1           17046.289 
  4352.60862 1.04494688   1.02954222   1           16835.464 
  4357.83171 1.05231376   1.0304092    1           16607.565 
  4363.06106 1.05903668   1.0315076    1           16403.686 
  4368.29670 1.06445926   1.03273535   1           16243.447 
  4373.53861 1.07417614   1.03401342   1           15951.967 
  4378.78682 1.09487495   1.03529798   1           15340.671 
  4384.04132 1.09168922   1.03658544   1           15444.036 
  4389.30213 1.10925342   1.03790577   1           14944.873 
  4394.56925 1.11315393   1.03930484   1           14843.316 
  4399.84269 1.14018639   1.0408229    1           14115.105 
  4405.12247 1.13898083   1.0424778    1           14154.28  
  4410.40857 1.15979015   1.04425788   1           13623.311 
  4415.70102 1.17338702   1.04612589   1           13291.78  
  4420.99982 1.19925533   1.04803347   1           12683.054 
  4426.30498 1.20250982   1.04994478   1           12613.426 
  4431.61650 1.20897244   1.0518638    1           12471.269 
  4436.93440 1.2142451    1.05385463   1           12357.318 
  4442.25868 1.21171044   1.05604269   1           12418.066 
  4447.58935 1.21528957   1.05859364   1           12341.721 
  4452.92642 1.20662685   1.06167776   1           12539.954 
  4458.26989 1.19775854   1.0654306    1           12746.593 
  4463.61977 1.19040822   1.06991759   1           12921.278 
  4468.97607 1.17356151   1.07510624   1           13328.966 
  4474.33880 1.16618439   1.08084706   1           13513.626 
  4479.70797 1.1635914    1.08686746   1           13580.357 
  4485.08358 1.14964574   1.09278312   1           13937.698 
  4490.46564 1.15645386   1.09813147   1           13763.67  
  4495.85415 1.13501982   1.10242261   1           14325.564 
  4501.24914 1.14142438   1.10519967   1           14155.388 
  4506.65059 1.1189613    1.10609598   1           14765.367 
  4512.05853 1.11281617   1.10488621   1           14937.626 
  4517.47296 1.10171976   1.10153234   1           15254.965 
  4522.89389 1.08961624   1.09621298   1           15610.473 
  4528.32132 1.0770201    1.08931663   1           15991.195 
  4533.75526 1.06084139   1.08139092   1           16497.476 
  4539.19572 1.05388939   1.07306185   1           16719.661 
  4544.64272 1.0542225    1.06494872   1           16706.048 
  4550.09625 1.0397349    1.05759215   1           17182.653 
  4555.55632 1.03181124   1.05140329   1           17448.643 
  4561.02294 1.03426054   1.04663622   1           17360.669 
  4566.49613 1.02794008   1.04338271   1           17573.669 
  4571.97588 1.03146178   1.04158609   1           17447.232 
  4577.46221 1.03773308   1.04106941   1           17228.212 
  4582.95512 1.03434053   1.04157185   1           17337.889 
  4588.45463 1.04479177   1.04278834   1           16980.227 
  4593.96073 1.05111141   1.04440844   1           16765.796 
  4599.47344 1.04263263   1.04615271   1           17039.479 
  4604.99277 1.05313299   1.04780218   1           16686.77  
  4610.51871 1.05179635   1.04921464   1           16723.273 
  4616.05129 1.054965     1.05032407   1           16613.04  
  4621.59051 1.05238012   1.05112796   1           16689.278 
  4627.13638 1.05482662   1.05167105   1           16602.024 
  4632.68890 1.04047645   1.05203305   1           17065.729 
  4638.24808 1.04013487   1.05232364   1           17068.465 
  4643.81394 1.03619726   1.05268306   1           17191.87  
  4649.38647 1.03071937   1.05328331   1           17368.759 
  4654.96569 1.03197437   1.05432664   1           17316.214 
  4660.55161 1.03628642   1.05603941   1           17160.128 
  4666.14423 1.02446008   1.05865898   1           17554.433 
  4671.74356 1.02485429   1.06240988   1           17530.209 
  4677.34961 1.02901308   1.0674683    1           17376.184 
  4682.96238 1.03699013   1.07392043   1           17094.762 
  4688.58189 1.02800208   1.08172309   1           17388.764 
  4694.20815 1.03307368   1.09067473   1           17204.596 
  4699.84115 1.04693702   1.10040252   1           16731.943 
  4705.48092 1.06139374   1.11037016   1           16256.348 
  4711.12745 1.07427825   1.11990956   1           15845.175 
  4716.78076 1.07771429   1.12827735   1           15729.598 
  4722.44086 1.08687415   1.13473287   1           15444.236 
  4728.10774 1.10034403   1.13863392   1           15040.96  
  4733.78143 1.10061614   1.13954406   1           15022.235 
  4739.46192 1.09856034   1.1373276    1           15070.106 
  4745.14923 1.10871078   1.13219326   1           14770.988 
  4750.84336 1.11996715   1.12466092   1           14448.858 
  4756.54433 1.10651361   1.11546524   1           14810.341 
  4762.25214 1.10156825   1.10543441   1           14938.827 
  4767.96680 1.08122047   1.09537783   1           15519.815 
  4773.68832 1.08665003   1.08599807   1           15346.946 
  4779.41670 1.07174192   1.07783161   1           15781.233 
  4785.15195 1.05927664   1.07121731   1           16154.206 
  4790.89409 1.05394337   1.06629164   1           16309.778 
  4796.64312 1.04942326   1.06300726   1           16441.101 
  4802.39905 1.03825681   1.06117075   1           16791.044 
  4808.16188 1.03487822   1.06049202   1           16889.32  
  4813.93163 1.02849349   1.06063664   1           17089.278 
  4819.70830 1.03119696   1.06127232   1           16984.745 
  4825.49191 1.0297195    1.06210582   1           17020.504 
  4831.28246 1.02650814   1.06291049   1           17114.822 
  4837.07995 1.02820447   1.06354737   1           17043.8   
  4842.88440 1.0324125    1.06398167   1           16889.338 
  4848.69582 1.02942306   1.06428969   1           16975.324 
  4854.51421 1.02934628   1.06464573   1           16964.167 
  4860.33958 1.0318517    1.06528225   1           16867.16  
  4866.17194 1.04861964   1.0664313    1           16308.923 
  4872.01130 1.04332759   1.06826312   1           16466.667 
  4877.85767 1.0283716    1.07083741   1           16946.967 
  4883.71105 1.02934791   1.07407605   1           16905.521 
  4889.57146 1.027287     1.07776087   1           16968.263 
  4895.43890 1.01692758   1.08155554   1           17316.818 
  4901.31338 1.00528748   1.08504884   1           17723.395 
  4907.19491 1.01283213   1.08781502   1           17463.613 
  4913.08350 1.01020057   1.08948713   1           17563.148 
  4918.97916 1.00914038   1.08983144   1           17610.928 
  4924.88189 1.01462484   1.08880077   1           17432.48  
  4930.79170 1.01357882   1.08654553   1           17482.821 
  4936.70860 1.00758845   1.08338165   1           17707.676 
  4942.63261 1.01486702   1.07973399   1           17468.605 
  4948.56372 1.0109994    1.07607652   1           17619.291 
  4954.50195 1.02436012   1.07288207   1           17174.098 
  4960.44731 1.04056401   1.07058546   1           16649.938 
  4966.39980 1.04717245   1.06955612   1           16450.692 
  4972.35943 1.04496984   1.07007506   1           16536.417 
  4978.32622 1.06368091   1.07231299   1           15958.689 
  4984.30016 1.07393571   1.07631047   1           15658.927 
  4990.28128 1.08073342   1.08196319   1           15468.515 
  4996.26957 1.10081878   1.0890147    1           14897.854 
  5002.26505 1.10655234   1.09705943   1           14748.55  
  5008.26772 1.12023235   1.10555933   1           14383.269 
  5014.27759 1.12597905   1.11387675   1           14239.766 
  5020.29468 1.14576534   1.12132663   1           13732.512 
  5026.31899 1.15453464   1.12724665   1           13520.681 
  5032.35052 1.15808322   1.13107621   1           13442.052 
  5038.38930 1.15876125   1.13242502   1           13434.999 
  5044.43532 1.18274802   1.13111335   1           12863.363 
  5050.48859 1.17767136   1.12718068   1           12992.706 
  5056.54913 1.17397844   1.12087524   1           13090.001 
  5062.61694 1.1604212    1.11263306   1           13430.393 
  5068.69204 1.17044516   1.10304317   1           13192.37  
  5074.77442 1.1505457    1.09279226   1           13695.784 
  5080.86410 1.14249577   1.08259361   1           13910.965 
  5086.96109 1.12518404   1.07311709   1           14377.972 
  5093.06540 1.11596623   1.06493271   1           14638.136 
  5099.17703 1.10423723   1.05847401   1           14975.091 
  5105.29599 1.08559278   1.05401949   1           15525.626 
  5111.42230 1.08074586   1.05168979   1           15678.246 
  5117.55596 1.06743241   1.05145628   1           16093.333 
  5123.69698 1.07447429   1.05315754   1           15882.61  
  5129.84537 1.06246144   1.05651982   1           16262.477 
  5136.00114 1.06959632   1.06117963   1           16045.321 
  5142.16429 1.08209201   1.06670811   1           15668.96  
  5148.33484 1.08307276   1.07263906   1           15644.506 
  5154.51279 1.09262171   1.07850167   1           15365.39  
  5160.69816 1.10348436   1.08385307   1           15054.442 
  5166.89095 1.11745836   1.08830322   1           14664.455 
  5173.09117 1.11760747   1.09152917   1           14663.485 
  5179.29883 1.12121398   1.09328515   1           14566.742 
  5185.51394 1.1260834    1.09341683   1           14436.052 
  5191.73651 1.13588111   1.09188163   1           14174.85  
  5197.96655 1.13810996   1.0887648    1           14117.313 
  5204.20406 1.13507284   1.08427702   1           14198.902 
  5210.44906 1.13046409   1.07872625   1           14322.863 
  5216.70155 1.12391709   1.07247158   1           14500.583 
  5222.96154 1.11377171   1.06587334   1           14780.888 
  5229.22905 1.10701078   1.05925263   1           14970.986 
  5235.50407 1.0995638    1.05286706   1           15183.556 
  5241.78663 1.09544024   1.04690407   1           15302.002 
  5248.07672 1.0811626    1.04148878   1           15724.408 
  5254.37437 1.07773066   1.03670034   1           15826.18  
  5260.67957 1.07413563   1.03259073   1           15933.342 
  5266.99234 1.05949233   1.02920348   1           16388.049 
  5273.31268 1.05080081   1.02659134   1           16663.761 
  5279.64060 1.03785792   1.02483173   1           17086.74  
  5285.97612 1.04440781   1.02403683   1           16863.807 
  5292.31925 1.03187058   1.02435506   1           17278.465 
  5298.66998 1.01964688   1.02596171   1           17694.535 
  5305.02833 1.03185245   1.02903846   1           17266.563 
  5311.39432 1.02508811   1.03374349   1           17491.437 
  5317.76794 1.02818844   1.04017516   1           17377.23  
  5324.14922 1.03699898   1.04833349   1           17070.656 
  5330.53814 1.04491848   1.05808558   1           16799.568 
  5336.93474 1.05173046   1.06914185   1           16569.094 
  5343.33901 1.06544448   1.08105004   1           16124.69  
  5349.75097 1.0834966    1.09321205   1           15564.261 
  5356.17062 1.08489594   1.10492443   1           15513.481 
  5362.59798 1.10851411   1.11544145   1           14820.883 
  5369.03304 1.12452782   1.12405604   1           14369.968 
  5375.47583 1.13588421   1.13019254   1           14057.601 
  5381.92636 1.14545606   1.13350231   1           13799.106 
  5388.38462 1.14836094   1.13394096   1           13715.089 
  5394.85063 1.16200999   1.13179578   1           13362.472 
  5401.32440 1.17024848   1.12764506   1           13151.07  
  5407.80594 1.16248579   1.12226043   1           13330.817 
  5414.29526 1.180869     1.11648431   1           12877.088 
  5420.79236 1.1778311    1.11111066   1           12938.806 
  5427.29726 1.17828282   1.10678699   1           12917.599 
  5433.80997 1.16028187   1.10394642   1           13342.44  
  5440.33049 1.16825723   1.10277477   1           13136.149 
  5446.85883 1.15173758   1.10320985   1           13532.544 
  5453.39501 1.14460981   1.1049678    1           13701.355 
  5459.93904 1.14970513   1.10758866   1           13559.862 
  5466.49091 1.14418145   1.11049805   1           13687.777 
  5473.05065 1.14517188   1.11307937   1           13650.026 
  5479.61826 1.13019718   1.11475352   1           14024.925 
  5486.19375 1.12414811   1.11506159   1           14172.087 
  5492.77714 1.11080575   1.11373691   1           14520.095 
  5499.36842 1.1127227    1.11074149   1           14453.609 
  5505.96761 1.09173393   1.10624901   1           15028.087 
  5512.57472 1.09677807   1.10058115   1           14869.464 
  5519.18976 1.07999233   1.09412509   1           15340.33  
  5525.81273 1.07895051   1.0872574    1           15355.915 
  5532.44366 1.06424483   1.08028915   1           15782.595 
  5539.08254 1.0688078    1.07343612   1           15628.138 
  5545.72939 1.05017851   1.06681497   1           16187.839 
  5552.38421 1.05629943   1.06046226   1           15979.778 
  5559.04702 1.05368579   1.05436944   1           16045.056 
  5565.71782 1.0412902    1.04852022   1           16421.791 
  5572.39663 1.04038404   1.042917     1           16434.281 
  5579.08346 1.04066811   1.03759098   1           16408.42  
  5585.77831 1.03289244   1.03259972   1           16644.026 
  5592.48119 1.0224157    1.02801858   1           16974.421 
  5599.19211 1.02250709   1.02393049   1           16954.24  
  5605.91109 1.03151684   1.02041648   1           16639.027 
  5612.63813 1.02178179   1.01754808   1           16946.168 
  5619.37325 1.01948408   1.01538238   1           17009.147 
  5626.11644 1.01693333   1.01395945   1           17083.222 
  5632.86773 1.00830242   1.01330171   1           17369.48  
  5639.62712 1.01405229   1.01341363   1           17166.171 
  5646.39462 1.0119171    1.01428087   1           17237.33  
  5653.17024 1.01100359   1.0158682    1           17270.771 
  5659.95399 1.00442578   1.01811617   1           17504.422 
  5666.74589 1.0181357    1.02093771   1           17042.044 
  5673.54593 1.00127617   1.02421538   1           17635.047 
  5680.35413 1.01964596   1.02780099   1           17014.456 
  5687.17050 1.01735923   1.03151848   1           17105.376 
  5693.99505 1.00669536   1.03517154   1           17486.542 
  5700.82780 1.01667187   1.03855708   1           17157.545 
  5707.66874 1.02086339   1.04148452   1           17030.113 
  5714.51789 1.02640758   1.04379725   1           16858.836 
  5721.37525 1.02918157   1.04539096   1           16781.04  
  5728.24085 1.03555503   1.04622524   1           16585.726 
  5735.11469 1.02930106   1.04632977   1           16805.137 
  5741.99677 1.02514005   1.04580652   1           16957.6   
  5748.88711 1.03566017   1.04482821   1           16623.058 
  5755.78573 1.03473169   1.04363069   1           16666.627 
  5762.69261 1.04277614   1.04249751   1           16418.32  
  5769.60779 1.04257288   1.04173713   1           16437.372 
  5776.53127 1.03645012   1.04165565   1           16648.41  
  5783.46305 1.03017188   1.04252954   1           16867.656 
  5790.40315 1.04020201   1.0445819    1           16550.067 
  5797.35158 1.04925406   1.04796462   1           16270.779 
  5804.30835 1.04235828   1.05274658   1           16502.849 
  5811.27347 1.05789683   1.05890757   1           16020.425 
  5818.24694 1.0614105    1.06633677   1           15921.613 
  5825.22879 1.07499975   1.07483597   1           15518.122 
  5832.21901 1.08977797   1.08412914   1           15092.781 
  5839.21761 1.10173789   1.09388156   1           14760.699 
  5846.22462 1.12080132   1.10372773   1           14245.052 
  5853.24004 1.1365523    1.11330189   1           13837.125 
  5860.26387 1.14767084   1.12226175   1           13559.949 
  5867.29613 1.16253227   1.13030471   1           13197.766 
  5874.33683 1.19058319   1.1371815    1           12540.937 
  5881.38598 1.18446825   1.14271532   1           12687.911 
  5888.44359 1.19143724   1.14682966   1           12533.052 
  5895.50967 1.18775655   1.14957658   1           12623.123 
  5902.58423 1.18926297   1.15114309   1           12593.745 
  5909.66727 1.18715909   1.15181523   1           12647.393 
  5916.75882 1.18053207   1.15190486   1           12806.805 
  5923.85887 1.15871005   1.15166494   1           13337.471 
  5930.96745 1.14764494   1.15122252   1           13619.368 
  5938.08456 1.13446106   1.15054343   1           13963.835 
  5945.21020 1.13709126   1.14943491   1           13899.843 
  5952.34440 1.13859884   1.14758348   1           13865.123 
  5959.48716 1.11628432   1.14462792   1           14463.721 
  5966.63849 1.11438248   1.14025393   1           14520.13  
  5973.79840 1.11428826   1.13428508   1           14526.854 
  5980.96690 1.10470373   1.1267349    1           14797.38  
  5988.14400 1.10584746   1.11780451   1           14769.156 
  5995.32972 1.0960174    1.10783755   1           15052.063 
  6002.52406 1.09452634   1.09725759   1           15098.704 
  6009.72704 1.08900175   1.08650881   1           15262.735 
  6016.93865 1.0883343    1.07600771   1           15285.799 
  6024.15892 1.0783822    1.06610767   1           15584.263 
  6031.38786 1.0771128    1.05707458   1           15625.828 
  6038.62547 1.06925014   1.04907391   1           15868.137 
  6045.87176 1.07178356   1.04217049   1           15793.95  
  6053.12675 1.06329729   1.03633997   1           16058.77  
  6060.39045 1.0507094    1.03148844   1           16460.146 
  6067.66286 1.04297289   1.02747624   1           16714.305 
  6074.94400 1.03654091   1.02414259   1           16929.875 
  6082.23388 1.02981055   1.02132854   1           17158.97  
  6089.53250 1.03168198   1.01889565   1           17099.161 
  6096.83988 1.03227382   1.01673775   1           17082.579 
  6104.15603 1.02054198   1.01478411   1           17486.398 
  6111.48096 1.0262101    1.0129958    1           17295.26  
  6118.81468 1.01696621   1.01135817   1           17619.221 
  6126.15721 1.01411398   1.00987248   1           17725.368 
  6133.50854 1.01502116   1.00854831   1           17701.818 
  6140.86869 1.02372469   1.00739787   1           17410.455 
  6148.23768 1.01173473   1.00643265   1           17844.867 
  6155.61550 1.01437791   1.00566264   1           17771.284 
  6163.00219 1.00327374   1.00509789   1           18194.057 
  6170.39773 1.01048526   1.00475218   1           17964.173 
  6177.80215 1.00939259   1.00464795   1           18037.546 
  6185.21546 1.00982982   1.004822     1           18059.557 
  6192.63766 1.01167131   1.0053309    1           18033.623 
  6200.06876 1.00773531   1.00625512   1           18217.536 
  6207.50879 1.01394069   1.0077006    1           18036.42  
  6214.95774 1.02138578   1.00979654   1           17814.265 
  6222.41563 1.02340317   1.01268786   1           17785.48  
  6229.88248 1.0168516    1.01652175   1           18060.479 
  6237.35828 1.02878841   1.02142794   1           17680.591 
  6244.84305 1.04098244   1.02749416   1           17302.056 
  6252.33680 1.05653015   1.03473947   1           16823.466 
  6259.83955 1.06161607   1.04308973   1           16696.179 
  6267.35130 1.08580247   1.05236051   1           15971.005 
  6274.87206 1.09743692   1.06225205   1           15654.381 
  6282.40185 1.12028709   1.07236      1           15023.266 
  6289.94067 1.1362244    1.0822021    1           14611.476 
  6297.48854 1.1439417    1.09125989   1           14432.888 
  6305.04547 1.1602377    1.09903218   1           14031.592 
  6312.61147 1.16811735   1.10509883   1           13857.119 
  6320.18654 1.16899547   1.10918766   1           13862.513 
  6327.77071 1.18893324   1.11122718   1           13390.732 
  6335.36397 1.16566801   1.11136259   1           14002.252 
  6342.96635 1.15813841   1.10992377   1           14225.367 
  6350.57785 1.15440483   1.10735795   1           14350.509 
  6358.19849 1.13796081   1.10415053   1           14823.592 
  6365.82827 1.12033399   1.10075463   1           15349.422 
  6373.46720 1.11119057   1.09754044   1           15643.551 
  6381.11530 1.0827447    1.0947691    1           16543.2   
  6388.77258 1.07991869   1.09259113   1           16659.879 
  6396.43905 1.07031442   1.09106616   1           16997.529 
  6404.11472 1.0608356    1.09019895   1           17338.448 
  6411.79960 1.05417154   1.08998097   1           17590.064 
  6419.49370 1.06350363   1.09042102   1           17298.12  
  6427.19703 1.05625979   1.09155216   1           17566.928 
  6434.90961 1.06102481   1.09341511   1           17427.644 
  6442.63144 1.05384627   1.09603039   1           17694.775 
  6450.36254 1.07290514   1.09937292   1           17073.296 
  6458.10291 1.07285217   1.10335755   1           17094.768 
  6465.85257 1.07565784   1.10783963   1           17021.331 
  6473.61154 1.08844732   1.11263088   1           16625.706 
  6481.37981 1.09352247   1.11753191   1           16481.717 
  6489.15741 1.11760489   1.12237906   1           15759.757 
  6496.94434 1.13170715   1.12709559   1           15360.939 
  6504.74061 1.15836585   1.13172778   1           14628.784 
  6512.54624 1.18189458   1.13644958   1           14019.67  
  6520.36123 1.20078132   1.14153637   1           13555.412 
  6528.18560 1.22079171   1.14732119   1           13083.415 
  6536.01937 1.23827929   1.15414682   1           12688.523 
  6543.86253 1.26481638   1.16232037   1           12112.805 
  6551.71510 1.28754088   1.17207505   1           11646.499 
  6559.57710 1.30489804   1.1835398    1           11306.805 
  6567.44853 1.30373613   1.19671248   1           11335.818 
  6575.32941 1.30556171   1.2114268    1           11305.82  
  6583.21974 1.31805801   1.22731131   1           11069.734 
  6591.11955 1.31102514   1.2437536    1           11209.816 
  6599.02883 1.30756579   1.25989415   1           11281.71  
  6606.94760 1.29798497   1.27466405   1           11475.068 
  6614.87588 1.28382286   1.28686824   1           11766.03  
  6622.81367 1.28284735   1.29530995   1           11789.918 
  6630.76098 1.26637721   1.29894686   1           12139.507 
  6638.71783 1.25657944   1.29706706   1           12354.788 
  6646.68423 1.25233474   1.2894487    1           12451.112 
  6654.66019 1.23270726   1.27643903   1           12897.181 
  6662.64572 1.21332613   1.25891334   1           13357.216 
  6670.64084 1.1948683    1.23812529   1           13814.445 
  6678.64554 1.16695309   1.21550868   1           14542.249 
  6686.65986 1.15608639   1.19248206   1           14839.657 
  6694.68379 1.12682259   1.17028749   1           15675.303 
  6702.71735 1.12101566   1.14987992   1           15849.354 
  6710.76054 1.10158074   1.13186987   1           16445.393 
  6718.81339 1.08570307   1.11651803   1           16953.319 
  6726.87591 1.06822025   1.10377481   1           17535.145 
  6734.94810 1.06498857   1.09335288   1           17646.16  
  6743.02997 1.05957852   1.08481929   1           17833.151 
  6751.12155 1.04762436   1.07768865   1           18254.035 
  6759.22283 1.04255874   1.07150009   1           18436.385 
  6767.33383 1.04325441   1.06586802   1           18411.713 
  6775.45457 1.03431918   1.06050782   1           18737.759 
  6783.58505 1.03468082   1.05524431   1           18724.699 
  6791.72529 1.02809694   1.05000861   1           18969.321 
  6799.87530 1.02659773   1.04482517   1           19025.707 
  6808.03509 1.02157281   1.03979043   1           19215.799 
  6816.20467 1.01508788   1.0350477    1           19464.59  
  6824.38405 1.01302518   1.03076418   1           19544.78  
  6832.57325 1.02169514   1.02711359   1           19212.112 
  6840.77227 1.00910127   1.0242651    1           19699.612 
  6848.98113 1.01442636   1.02237695   1           19493.89  
  6857.19985 1.01641671   1.02159179   1           19419.744 
  6865.42842 1.01840835   1.02203157   1           19346.939 
  6873.66687 1.01083459   1.02378928   1           19645.07  
  6881.91521 1.01019566   1.02691679   1           19676.084 
  6890.17345 1.01620584   1.03140877   1           19449.426 
  6898.44159 1.0157866    1.03718493   1           19473.541 
  6906.71966 1.0156447    1.04407399   1           19487.794 
  6915.00765 1.01561927   1.05180385   1           19498.276 
  6923.30560 1.02487832   1.06000142   1           19153.916 
  6931.61350 1.02649598   1.06820621   1           19103.242 
  6939.93137 1.02336734   1.07589631   1           19232.637 
  6948.25923 1.0240336    1.08252798   1           19218.603 
  6956.59707 1.03737949   1.08758576   1           18731.108 
  6964.94493 1.03184248   1.09064316   1           18947.842 
  6973.30280 1.03858539   1.09142589   1           18710.029 
  6981.67069 1.03874374   1.08986112   1           18716.086 
  6990.04863 1.03610061   1.08609209   1           18825.557 
  6998.43663 1.02809507   1.08045093   1           19137.03  
  7006.83469 1.03063428   1.0734018    1           19053.895 
  7015.24282 1.02618942   1.06547386   1           19234.382 
  7023.66105 1.03394809   1.05719905   1           18955.221 
  7032.08938 1.02533605   1.04906274   1           19293.136 
  7040.52782 1.02478134   1.04147028   1           19328.337 
  7048.97639 1.02094457   1.03473      1           19490.805 
  7057.43509 1.0163154    1.02905098   1           19687.477 
  7065.90395 1.01604391   1.02455237   1           19717.467 
  7074.38297 1.01975881   1.02127942   1           19595.181 
  7082.87216 1.01703718   1.01922229   1           19727.666 
  7091.37154 1.01290655   1.01833322   1           19921.165 
  7099.88112 1.01011162   1.01854041   1           20067.691 
  7108.40092 1.00871801   1.01975777   1           20162.855 
  7116.93093 1.01321799   1.02189192   1           20025.24  
  7125.47118 1.01117247   1.0248484    1           20151.385 
  7134.02168 1.01373682   1.02853952   1           20094.749 
  7142.58244 1.00462634   1.0328954    1           20510.224 
  7151.15347 1.01432598   1.03787872   1           20165.087 
  7159.73479 1.02446474   1.043502     1           19810.445 
  7168.32641 1.02022025   1.04984526   1           20024.431 
  7176.92833 1.02073276   1.05707109   1           20050.973 
  7185.54058 1.03445593   1.06543294   1           19560.801 
  7194.16316 1.04112061   1.07526831   1           19351.313 
  7202.79609 1.03750921   1.08696809   1           19533.908 
  7211.43938 1.03927376   1.10091766   1           19511.008 
  7220.09304 1.05991901   1.11741562   1           18782.985 
  7228.75708 1.07585306   1.13658407   1           18253.916 
  7237.43153 1.08523703   1.15828608   1           17967.678 
  7246.11638 1.10321206   1.18206708   1           17399.769 
  7254.81165 1.11426919   1.20713165   1           17076.161 
  7263.51736 1.13700735   1.23236592   1           16396.612 
  7272.23351 1.15255506   1.256405     1           15962.508 
  7280.96012 1.15345257   1.27774124   1           15970.112 
  7289.69721 1.16923681   1.29486721   1           15543.365 
  7298.44477 1.17863293   1.30644825   1           15309.165 
  7307.20284 1.18947478   1.31150734   1           15039.554 
  7315.97142 1.18855944   1.30958255   1           15095.823 
  7324.75051 1.19217366   1.30081053   1           15027.213 
  7333.54015 1.20445664   1.28591098   1           14724.964 
  7342.34033 1.19069667   1.26607736   1           15128.537 
  7351.15107 1.18220908   1.24280478   1           15395.708 
  7359.97238 1.18653133   1.21769562   1           15304.405 
  7368.80428 1.18502286   1.19228004   1           15376.587 
  7377.64678 1.18574762   1.16787597   1           15385.841 
  7386.49988 1.17823236   1.14549943   1           15629.046 
  7395.36361 1.18327317   1.12582751   1           15514.589 
  7404.23798 1.18392542   1.10920784   1           15525.178 
  7413.12300 1.18075479   1.09570382   1           15644.732 
  7422.01868 1.18429142   1.08516252   1           15572.406 
  7430.92503 1.17854106   1.07729218   1           15766.288 
  7439.84207 1.17300048   1.07173717   1           15956.654 
  7448.76981 1.15950554   1.06813871   1           16388.77  
  7457.70827 1.15257848   1.06617197   1           16630.531 
  7466.65745 1.14085234   1.06555549   1           17028.211 
  7475.61737 1.1346238    1.06603865   1           17258.378 
  7484.58804 1.11901951   1.06737786   1           17803.758 
  7493.56948 1.11032469   1.06931354   1           18130.781 
  7502.56169 1.10395384   1.07155564   1           18383.47  
  7511.56470 1.09510657   1.07378113   1           18728.532 
  7520.57850 1.08546448   1.0756458    1           19110.427 
  7529.60313 1.07710088   1.0768099    1           19453.691 
  7538.63858 1.07474082   1.07697618   1           19576.023 
  7547.68488 1.07185465   1.07593534   1           19719.16  
  7556.74203 1.06662325   1.07360558   1           19953.651 
  7565.81005 1.05768737   1.07005094   1           20337.186 
  7574.88895 1.06025143   1.06547144   1           20270.472 
  7583.97875 1.0502042    1.06017107   1           20705.79  
  7593.07945 1.04004076   1.05451596   1           21157.125 
  7602.19108 1.03092555   1.04889288   1           21575.609 
  7611.31364 1.03804497   1.04367333   1           21310.914 
  7620.44714 1.03246027   1.03918557   1           21581.648 
  7629.59161 1.01808787   1.03569508   1           22239.468 
  7638.74705 1.02247211   1.03339253   1           22082.81  
  7647.91347 1.01678326   1.0323878    1           22368.774 
  7657.09090 1.02191877   1.03270817   1           22177.248 
  7666.27934 1.01003966   1.03429924   1           22741.679 
  7675.47880 1.00922415   1.03702789   1           22813.567 
  7684.68930 1.01210375   1.04068777   1           22717.444 
  7693.91086 1.02282892   1.04500779   1           22272.289 
  7703.14348 1.01726703   1.04966481   1           22551.762 
  7712.38718 1.03338128   1.05430126   1           21876.259 
  7721.64197 1.02848639   1.05854748   1           22119.025 
  7730.90787 1.03638932   1.06205017   1           21807.192 
  7740.18489 1.02886373   1.06450678   1           22162.009 
  7749.47304 1.03768316   1.06570529   1           21808.813 
  7758.77234 1.04101752   1.06556227   1           21693.782 
  7768.08279 1.03338473   1.06414846   1           22048.237 
  7777.40442 1.03670354   1.0616932    1           21930.624 
  7786.73723 1.03681917   1.05857024   1           21950.576 
  7796.08124 1.03564463   1.05527532   1           22025.411 
  7805.43647 1.0368323    1.05240521   1           21997.231 
  7814.80292 1.03123293   1.05064313   1           22263.353 
  7824.18061 1.0397435    1.05075038   1           21915.191 
  7833.56956 1.03981427   1.05356037   1           21932.39  
  7842.96977 1.04950645   1.05996867   1           21539.254 
  7852.38126 1.05867172   1.07091049   1           21175.79  
  7861.80404 1.07447036   1.08731702   1           20554.094 
  7871.23813 1.09418789   1.11004374   1           19805.417 
  7880.68355 1.11955461   1.13976903   1           18887.218 
  7890.14029 1.15244756   1.17686774   1           17770.452 
  7899.60839 1.18902782   1.22127406   1           16622.35  
  7909.08785 1.22348894   1.27235506   1           15624.797 
  7918.57868 1.29951916   1.32881974   1           13667.717 
  7928.08090 1.35874482   1.38869155   1           12354.393 
  7937.59452 1.42262431   1.44935717   1           11110.799 
  7947.11956 1.49987591   1.50770331   1           9809.846  
  7956.65603 1.55363721   1.56033194   1           9017.873  
  7966.20395 1.6295958    1.6038498    1           8031.042  
  7975.76332 1.6920266    1.63522307   1           7321.221  
  7985.33416 1.72918321   1.65217443   1           6937.058  
  7994.91648 1.75102815   1.65354473   1           6723.53   
  8004.51031 1.76427737   1.63949172   1           6598.296  
  8014.11565 1.74531199   1.61144237   1           6780.362  
  8023.73251 1.73228695   1.57181877   1           6909.06   
  8033.36092 1.68187045   1.52364653   1           7436.298  
  8043.00088 1.64712548   1.47015177   1           7829.592  
  8052.65240 1.57506379   1.41441698   1           8733.671  
  8062.31551 1.52117364   1.35912685   1           9497.668  
  8071.99021 1.46932433   1.30641739   1           10314.343 
  8081.67653 1.40893835   1.25782148   1           11381.139 
  8091.37446 1.35498364   1.21429293   1           12454.521 
  8101.08404 1.31447026   1.17628115   1           13344.666 
  8110.80526 1.25943803   1.14383294   1           14687.312 
  8120.53816 1.23179575   1.11670238   1           15423.643 
  8130.28273 1.19588899   1.09445431   1           16451.914 
  8140.03899 1.1708323    1.07655146   1           17218.897 
  8149.80696 1.14320981   1.06241941   1           18117.458 
  8159.58665 1.12783249   1.05148962   1           18639.942 
  8169.37808 1.1084557    1.04322364   1           19327.102 
  8179.18126 1.09590427   1.03712444   1           19786.114 
  8188.99620 1.08542798   1.03273984   1           20178.044 
  8198.82292 1.076335     1.02966288   1           20524.664 
  8208.66143 1.08183907   1.02753149   1           20298.924 
  8218.51175 1.06984807   1.02602917   1           20763.504 
  8228.37389 1.07600127   1.02488703   1           20508.184 
  8238.24786 1.06337799   1.02388805   1           21004.096 
  8248.13368 1.06756775   1.02287117   1           20823.478 
  8258.03137 1.05656071   1.02173357   1           21261.702 
  8267.94093 1.04691968   1.02042782   1           21653.524 
  8277.86238 1.0486408    1.01895335   1           21569     
  8287.79574 1.03917128   1.01734416   1           21960.36  
  8297.74101 1.04356673   1.01565536   1           21759.766 
  8307.69823 1.03733073   1.01395114   1           22015.008 
  8317.66739 1.02854073   1.01229496   1           22386.41  
  8327.64851 1.01241121   1.01074261   1           23099.774 
  8337.64161 1.02484846   1.0093383    1           22524.309 
  8347.64670 1.02157462   1.00811356   1           22657.547 
  8357.66380 1.01594682   1.00708869   1           22898.472 
  8367.69292 1.01472794   1.00627612   1           22940.818 
  8377.73408 1.01488281   1.00568502   1           22921.082 
  8387.78728 1.01628693   1.0053266    1           22845.611 
  8397.85255 1.01698032   1.00521931   1           22804.165 
  8407.92989 1.00635903   1.00539352   1           23283.078 
  8418.01933 1.01214762   1.00589491   1           23011.091 
  8428.12087 1.02327006   1.00678609   1           22507.008 
  8438.23454 1.01982856   1.00814565   1           22661.69  
  8448.36034 1.01493789   1.01006421   1           22886.252 
  8458.49830 1.00975219   1.01263687   1           23129.682 
  8468.64842 1.00848357   1.01595204   1           23196.551 
  8478.81072 1.01722964   1.02007726   1           22806.609 
  8488.98521 1.01015029   1.02504322   1           23140.942 
  8499.17192 1.01351104   1.03082798   1           22998.855 
  8509.37084 1.02575999   1.03734416   1           22459.832 
  8519.58201 1.01964817   1.04443155   1           22745.923 
  8529.80543 1.02911306   1.05185744   1           22337.243 
  8540.04112 1.03510889   1.05932608   1           22087.937 
  8550.28909 1.0339483    1.0664964    1           22151.335 
  8560.54935 1.03111921   1.07300782   1           22288.066 
  8570.82193 1.03824083   1.07851298   1           21990.942 
  8581.10684 1.04383794   1.08271639   1           21763.651 
  8591.40409 1.05139725   1.08541477   1           21457.01  
  8601.71369 1.05715342   1.08652876   1           21230.099 
  8612.03567 1.04817464   1.08611293   1           21617.418 
  8622.37003 1.05869043   1.08433948   1           21191.183 
  8632.71680 1.08084632   1.08146217   1           20314.389 
  8643.07598 1.08055109   1.07777273   1           20337.54  
  8653.44759 1.08538276   1.07356086   1           20161.134 
  8663.83164 1.0957874    1.06908292   1           19774.857 
  8674.22816 1.10019134   1.06454233   1           19620.541 
  8684.63716 1.09956648   1.06008303   1           19654.943 
  8695.05864 1.08491893   1.05579416   1           20224.543 
  8705.49263 1.09330477   1.05172165   1           19913.407 
  8715.93914 1.08325291   1.04788103   1           20311.855 
  8726.39819 1.08637686   1.04426727   1           20201.574 
  8736.86978 1.07378294   1.04086163   1           20708.26  
  8747.35395 1.07064581   1.03763681   1           20845.448 
  8757.85069 1.07241057   1.03456171   1           20785.805 
  8768.36003 1.06180432   1.03160651   1           21228.407 
  8778.88198 1.06107352   1.02874822   1           21269.986 
  8789.41656 1.06070987   1.0259753    1           21296.42  
  8799.96377 1.04872358   1.02328968   1           21810.975 
  8810.52365 1.05546282   1.02070554   1           21537.7   
  8821.09620 1.05303651   1.01824541   1           21651.181 
  8831.68143 1.05635185   1.01593551   1           21523.199 
  8842.27937 1.04372183   1.01380127   1           22071.939 
  8852.89002 1.04384905   1.01186402   1           22077.996 
  8863.51340 1.04259086   1.01013846   1           22144.009 
  8874.14954 1.0402863    1.00863143   1           22255.827 
  8884.79844 1.02815362   1.00734161   1           22805.15  
  8895.46011 1.02743221   1.00626017   1           22849.443 
  8906.13458 1.02459009   1.0053721    1           22989.905 
  8916.82186 1.01399773   1.00465798   1           23489.607 
  8927.52196 1.01173662   1.00409596   1           23607.534 
  8938.23491 1.02328366   1.00366345   1           23084.872 
  8948.96071 1.02567569   1.00333871   1           22987.742 
  8959.69938 1.02308063   1.0031019    1           23117.747 
  8970.45093 1.01859227   1.00293577   1           23335.996 
  8981.21539 1.01732806   1.002826     1           23406.477 
  8991.99276 1.01512014   1.00276132   1           23521.219 
  9002.78307 1.02695234   1.00273343   1           22988.314 
  9013.58633 1.01694859   1.00273696   1           23459.841 
  9024.40255 1.01167721   1.00276952   1           23718.817 
  9035.23175 1.01615441   1.00283189   1           23520.706 
  9046.07394 1.01954995   1.00292853   1           23374.744 
  9056.92915 1.01936758   1.00306834   1           23395.141 
  9067.79738 1.02365576   1.00326578   1           23209.469 
  9078.67865 1.02672362   1.00354221   1           23081.633 
  9089.57298 1.0208982    1.00392743   1           23362.348 
  9100.48038 1.0195703    1.00446109   1           23438.524 
  9111.40088 1.02054451   1.00519366   1           23409.902 
  9122.33447 1.01857668   1.00618659   1           23520.666 
  9133.28119 1.01815268   1.00751091   1           23562.697 
  9144.24104 1.01498313   1.00924413   1           23736.475 
  9155.21405 1.01303992   1.01146474   1           23855.567 
  9166.20022 1.00537712   1.01424457   1           24251.453 
  9177.19957 1.01840383   1.0176393    1           23660.237 
  9188.21213 1.01466395   1.02167836   1           23865.979 
  9199.23790 1.01150714   1.02635581   1           24045.808 
  9210.27690 1.01894098   1.03162461   1           23722.524 
  9221.32914 1.0097214    1.03739609   1           24190.253 
  9232.39465 1.0193814    1.04354769   1           23758.872 
  9243.47344 1.02867177   1.04993926   1           23353.877 
  9254.56552 1.02767839   1.0564389    1           23426.585 
  9265.67092 1.03828542   1.06295713   1           22968.378 
  9276.78964 1.05602488   1.0694883    1           22209.995 
  9287.92170 1.05294967   1.07615609   1           22367.24  
  9299.06712 1.07086608   1.08325777   1           21625.335 
  9310.22591 1.07750016   1.09129549   1           21371.794 
  9321.39810 1.10332724   1.10097989   1           20360.775 
  9332.58369 1.11187423   1.11319611   1           20051.855 
  9343.78270 1.13506123   1.12893013   1           19212.083 
  9354.99515 1.164179     1.14916232   1           18214.582 
  9366.22106 1.19363933   1.17473683   1           17270.135 
  9377.46044 1.23635439   1.20622008   1           16001.331 
  9388.71330 1.27609103   1.24376195   1           14925.148 
  9399.97967 1.31792117   1.28697751   1           13888.153 
  9411.25956 1.37824765   1.33487313   1           12543.482 
  9422.55299 1.44376379   1.38582595   1           11263.424 
  9433.85996 1.49766475   1.43763407   1           10333.22  
  9445.18051 1.55408966   1.48763668   1           9461.106  
  9456.51464 1.60690381   1.53289885   1           8728.143  
  9467.86236 1.63964411   1.57045489   1           8311.324  
  9479.22371 1.68682378   1.59760209   1           7752.524  
  9490.59869 1.70215377   1.61222929   1           7583.396  
  9501.98732 1.69535837   1.61312339   1           7662.075  
  9513.38962 1.68354044   1.60016182   1           7798.914  
  9524.80560 1.66852423   1.57432358   1           7976.269  
  9536.23528 1.62775489   1.53751186   1           8479.532  
  9547.67867 1.58466887   1.49226563   1           9055.736  
  9559.13580 1.52865718   1.44143352   1           9880.382  
  9570.60667 1.47058526   1.38787317   1           10838.301 
  9582.09131 1.42535655   1.33420246   1           11667.239 
  9593.58973 1.36397727   1.28262294   1           12923.837 
  9605.10195 1.31840918   1.23481455   1           13968.868 
  9616.62798 1.27523342   1.1919026    1           15058.809 
  9628.16785 1.23605896   1.15448644   1           16141.534 
  9639.72156 1.19853213   1.12271138   1           17271.606 
  9651.28914 1.17651993   1.0963685    1           17980.461 
  9662.87059 1.13966851   1.07500202   1           19250.644 
  9674.46595 1.12473947   1.05801132   1           19796.208 
  9686.07522 1.10471557   1.04473685   1           20558.754 
  9697.69842 1.0902086    1.03452551   1           21133.369 
  9709.33557 1.07678673   1.02677473   1           21682.441 
  9720.98668 1.0705296    1.02095745   1           21942.658 
  9732.65177 1.06245436   1.01663214   1           22284.85  
  9744.33086 1.05930804   1.01344238   1           22417.422 
  9756.02397 1.05845638   1.01110981   1           22450.216 
  9767.73111 1.0569657    1.00942421   1           22510.686 
  9779.45230 1.05271501   1.00823236   1           22692.697 
  9791.18755 1.05697709   1.00742866   1           22499.796 
  9802.93688 1.04820535   1.00694597   1           22882.054 
  9814.70032 1.05160269   1.00674879   1           22724.796 
  9826.47786 1.04573533   1.00682749   1           22980.315 
  9838.26955 1.04285369   1.00719342   1           23103.589 
  9850.07538 1.0337201    1.00787409   1           23514.437 
  9861.89538 1.02506623   1.00890805   1           23911.562 
  9873.72956 1.03217566   1.01033873   1           23570.907 
  9885.57794 1.01276782   1.01220719   1           24485.247 
  9897.44055 1.01487542   1.01454371   1           24374.383 
  9909.31738 1.02474787   1.0173588    1           23893.67  
  9921.20847 1.01537556   1.02063449   1           24332.276 
  9933.11383 1.01405762   1.02431698   1           24386.65  
  9945.03347 1.01882302   1.02831228   1           24147.546 
  9956.96742 1.01444703   1.03248549   1           24348.157 
  9968.91569 1.01909206   1.03666482   1           24114.65  
  9980.87830 1.01125513   1.04065027   1           24482.212 
  9992.85526 1.02645653   1.04422702   1           23745.033 
  10004.84659 1.01269667   1.04718282   1           24390.086 
  10016.85232 1.01408501   1.04932949   1           24311.444 
  10028.87245 1.02073101   1.05052658   1           23981.506 
  10040.90700 1.01507398   1.05070397   1           24240.003 
  10052.95599 1.02587054   1.04987616   1           23715.176 
  10065.01945 1.01793194   1.04814441   1           24078.122 
  10077.09738 1.0134276    1.04568715   1           24281.398 
  10089.18980 1.02148138   1.04274334   1           23883.545 
  10101.29674 1.01541443   1.03959481   1           24158.961 
  10113.41820 1.02873318   1.03655069   1           23517.07  
  10125.55421 1.0267343    1.03393613   1           23596.142 
  10137.70478 1.03585356   1.03208475   1           23162.151 
  10149.86993 1.03850011   1.03133456   1           23027.922 
  10162.04968 1.03706143   1.03202486   1           23078.586 
  10174.24404 1.0357488    1.03449194   1           23123.373 
  10186.45304 1.0445548    1.03906023   1           22712.601 
  10198.67669 1.04700194   1.0460266    1           22589.088 
  10210.91501 1.05084875   1.05563599   1           22404.804 
  10223.16801 1.05705887   1.06804887   1           22120.082 
  10235.43572 1.07400339   1.0833025    1           21390.748 
  10247.71815 1.08667369   1.10127164   1           20860.839 
  10260.01531 1.09777398   1.12163361   1           20407.821 
  10272.32724 1.11089436   1.14384772   1           19890.316 
  10284.65393 1.12670841   1.16715173   1           19290.676 
  10296.99542 1.14279222   1.19058325   1           18703.658 
  10309.35172 1.16173825   1.21302486   1           18042.579 
  10321.72285 1.17631004   1.23327362   1           17550.462 
  10334.10882 1.18146699   1.25013124   1           17371.298 
  10346.50966 1.20158678   1.26251538   1           16731.656 
  10358.92537 1.19377767   1.26958324   1           16957.23  
  10371.35599 1.20614269   1.27084787   1           16566.726 
  10383.80152 1.20032298   1.26625186   1           16728.659 
  10396.26198 1.19760832   1.25617426   1           16797.282 
  10408.73740 1.19163075   1.24136542   1           16966.786 
  10421.22779 1.18403949   1.22283854   1           17189.081 
  10433.73316 1.16957726   1.20174441   1           17636.642 
  10446.25355 1.1615509    1.17925302   1           17884.428 
  10458.78895 1.14819632   1.15645442   1           18317.196 
  10471.33940 1.14320679   1.13428473   1           18472.034 
  10483.90491 1.12717292   1.11347978   1           19018.411 
  10496.48550 1.11808302   1.09455683   1           19329.741 
  10509.08119 1.10744073   1.0778202    1           19705.509 
  10521.69199 1.10370282   1.06338589   1           19828.06  
  10534.31792 1.0939128    1.051218     1           20183.274 
  10546.95900 1.0742617    1.04116995   1           20940.199 
  10559.61526 1.07343456   1.03302481   1           20954.541 
  10572.28670 1.05716731   1.02653049   1           21605.676 
  10584.97334 1.0554216    1.02142763   1           21659.361 
  10597.67521 1.04646744   1.01746947   1           22020.853 
  10610.39233 1.03679      1.01443411   1           22421.905 
  10623.12470 1.04001858   1.01213046   1           22259.829 
  10635.87235 1.03045635   1.01039967   1           22661.448 
  10648.63530 1.02893411   1.00911337   1           22708.844 
  10661.41356 1.02180202   1.0081704    1           23010.544 
  10674.20716 1.00755944   1.00749259   1           23650.685 
  10687.01611 1.01820937   1.00702142   1           23137.597 
  10699.84043 1.01802422   1.00671446   1           23131.571 
  10712.68014 1.01602539   1.00654316   1           23213.612 
  10725.53525 1.02026367   1.00649168   1           23016.098 
  10738.40580 1.01020002   1.00655677   1           23485.915 
  10751.29178 1.00869532   1.00674916   1           23572.304 
  10764.19323 1.00384122   1.0070963    1           23829.813 
  10777.11017 1.00697133   1.00764669   1           23721.503 
  10790.04260 1.00743358   1.00847587   1           23749.612 
  10802.99055 1.00974007   1.00969371   1           23697.754 
  10815.95404 0.99940036   1.01145274   1           24254.926 
  10828.93308 1.00345084   1.01395651   1           24124.3   
  10841.92770 1.00914258   1.01746647   1           23917.1   
  10854.93791 1.01473983   1.02230562   1           23717.017 
  10867.96374 1.02260724   1.02885617   1           23413.146 
  10881.00519 1.02792885   1.03754879   1           23229.857 
  10894.06230 1.02860598   1.04884083   1           23259.233 
  10907.13507 1.05586942   1.06318185   1           22105.262 
  10920.22353 1.07097883   1.08096674   1           21519.807 
  10933.32770 1.09066513   1.10247766   1           20769.612 
  10946.44759 1.11724491   1.12782077   1           19791.028 
  10959.58323 1.14876956   1.15686349   1           18695.561 
  10972.73463 1.19313348   1.18918311   1           17264.18  
  10985.90181 1.23732635   1.22403339   1           15972.115 
  10999.08479 1.27985749   1.26034217   1           14841.877 
  11012.28359 1.31588024   1.29674027   1           13965.382 
  11025.49822 1.34532307   1.33162607   1           13300.079 
  11038.72872 1.37369651   1.36326349   1           12695.944 
  11051.97509 1.3960511    1.38991087   1           12246.779 
  11065.23736 1.40429718   1.40997747   1           12094.925 
  11078.51554 1.40041151   1.42220141   1           12186.272 
  11091.80966 1.39983746   1.42581918   1           12209.33  
  11105.11973 1.38471424   1.42068628   1           12530.855 
  11118.44577 1.35931826   1.40730679   1           13085.963 
  11131.78780 1.32611457   1.38676815   1           13854.337 
  11145.14584 1.29260117   1.36060837   1           14686.006 
  11158.51991 1.26419052   1.33065889   1           15439.239 
  11171.91003 1.23459783   1.29889409   1           16273.55  
  11185.31622 1.20413592   1.2673073    1           17189.77  
  11198.73850 1.18800614   1.23782349   1           17697.706 
  11212.17688 1.18086406   1.21224989   1           17923.448 
  11225.63139 1.16967467   1.19226268   1           18285.883 
  11239.10204 1.17567667   1.17942139   1           18072.257 
  11252.58886 1.18691479   1.17519731   1           17688.611 
  11266.09186 1.20927523   1.18100072   1           16966.526 
  11279.61107 1.22469173   1.19818777   1           16482.35  
  11293.14650 1.26565049   1.22803291   1           15303.491 
  11306.69817 1.32014941   1.27165645   1           13897.429 
  11320.26610 1.37936694   1.32990482   1           12547.958 
  11333.85031 1.44612514   1.40319108   1           11218.592 
  11347.45083 1.53196212   1.49131168   1           9762.504  
  11361.06766 1.64182633   1.5932694    1           8232.84   
  11374.70084 1.74566884   1.70711896   1           7054.695  
  11388.35038 1.84341969   1.82989115   1           6133.481  
  11402.01629 1.96118088   1.95759125   1           5219.389  
  11415.69860 2.0755328    2.08531018   1           4491.327  
  11429.39734 2.17175199   2.20744129   1           3974.734  
  11443.11251 2.26526864   2.31800669   1           3542.746  
  11456.84414 2.31664776   2.41108449   1           3326.293  
  11470.59224 2.36701984   2.48133361   1           3129.598  
  11484.35685 2.3603903    2.52455378   1           3143.386  
  11498.13797 2.3709185    2.5381901    1           3095.706  
  11511.93563 2.31738649   2.52163109   1           3280.878  
  11525.74984 2.26053368   2.4762422    1           3494.445  
  11539.58064 2.19112339   2.4051365    1           3783.556  
  11553.42803 2.10039416   2.31278175   1           4215.403  
  11567.29203 2.01702012   2.20452194   1           4669.262  
  11581.17268 1.90426575   2.08607339   1           5397.488  
  11595.06998 1.8105047    1.96305073   1           6114.952  
  11608.98395 1.71763756   1.84057545   1           6951.999  
  11622.91463 1.6284714    1.72297867   1           7899.055  
  11636.86201 1.53661898   1.61362982   1           9057.125  
  11650.82614 1.47996302   1.51487192   1           9865.215  
  11664.80702 1.40364732   1.42805805   1           11123.706 
  11678.80468 1.35508941   1.35365677   1           12013.17  
  11692.81914 1.29540617   1.29140751   1           13249.304 
  11706.85042 1.25332146   1.24049613   1           14200.642 
  11720.89853 1.22005634   1.1997315    1           15000.63  
  11734.96350 1.19236592   1.16770636   1           15698.713 
  11749.04534 1.15642281   1.14293383   1           16692.18  
  11763.14409 1.12928632   1.12395439   1           17475.501 
  11777.25975 1.11767742   1.10941446   1           17775.619 
  11791.39236 1.10345949   1.09812071   1           18172.202 
  11805.54192 1.0909119    1.08907407   1           18521.01  
  11819.70846 1.07258587   1.08148191   1           19090.026 
  11833.89200 1.07025481   1.07476277   1           19080.638 
  11848.09256 1.06788285   1.06852437   1           19072.286 
  11862.31016 1.04962968   1.06253597   1           19661.435 
  11876.54482 1.03922582   1.05669224   1           19964.266 
  11890.79657 1.03775599   1.05097863   1           19920.132 
  11905.06541 1.03957305   1.04543734   1           19747.898 
  11919.35138 1.03235329   1.04013998   1           19927.544 
  11933.65449 1.03048907   1.03516575   1           19898.17  
  11947.97477 1.0245527    1.03058563   1           20029.064 
  11962.31222 1.02225436   1.02645268   1           20016.591 
  11976.66689 1.01896119   1.02279712   1           20043.581 
  11991.03878 1.01813918   1.01962596   1           19972.559 
  12005.42791 1.02182512   1.01692536   1           19724.812 
  12019.83431 1.01767719   1.01466507   1           19784.778 
  12034.25800 1.0120495    1.01280349   1           19903.929 
  12048.69900 1.00912466   1.01129271   1           19917.425 
  12063.15733 1.02362395   1.01008292   1           19254.216 
  12077.63301 1.01294384   1.00912588   1           19567.68  
  12092.12605 1.0096266    1.00837724   1           19600.194 
  12106.63649 1.015876     1.00779795   1           19264.674 
  12121.16434 1.01253427   1.00735487   1           19301.279 
  12135.70963 1.01030123   1.00702076   1           19297.638 
  12150.27237 1.01614342   1.00677365   1           18988.959 
  12164.85258 1.01295299   1.00659662   1           19026.053 
  12179.45029 1.01809044   1.0064768    1           18753.35  
  12194.06552 1.01564408   1.00640482   1           18768.143 
  12208.69829 1.01686138   1.00637435   1           18650.799 
  12223.34861 1.01779151   1.00638176   1           18549.232 
  12238.01651 1.00905065   1.00642608   1           18810.621 
  12252.70202 1.01786832   1.00650928   1           18425.491 
  12267.40515 1.00776026   1.00663704   1           18743.038 
  12282.12592 1.01087865   1.00682009   1           18573.113 
  12296.86436 1.00764385   1.00707636   1           18640.112 
  12311.62048 1.01591265   1.00743426   1           18284.609 
  12326.39431 1.01016968   1.00793732   1           18442.59  
  12341.18587 1.01928455   1.00865053   1           18060.809 
  12355.99518 1.01680588   1.0096687    1           18098.485 
  12370.82226 1.01859319   1.01112702   1           17983.068 
  12385.66713 1.03133138   1.01321358   1           17485.702 
  12400.52982 1.03623879   1.01618353   1           17267.428 
  12415.41034 1.04839059   1.02037367   1           16811.707 
  12430.30872 1.05439161   1.02621566   1           16566.741 
  12445.22497 1.07387281   1.03424533   1           15904.853 
  12460.15912 1.08535466   1.04510459   1           15509.99  
  12475.11120 1.11844283   1.05953223   1           14518.36  
  12490.08122 1.12620686   1.07833958   1           14262.688 
  12505.06920 1.1662844    1.10236771   1           13194.209 
  12520.07517 1.20118188   1.13242486   1           12337.606 
  12535.09914 1.23905412   1.16920448   1           11486.733 
  12550.14114 1.29356422   1.21318848   1           10399.742 
  12565.20120 1.34203104   1.26454296   1           9534.754  
  12580.27932 1.41461061   1.32301778   1           8413.574  
  12595.37554 1.47616512   1.38786689   1           7585.047  
  12610.48987 1.56162582   1.45779217   1           6605.296  
  12625.62234 1.63292921   1.53094305   1           5903.328  
  12640.77297 1.702874     1.60495591   1           5302.973  
  12655.94178 1.78287449   1.6770538    1           4709.734  
  12671.12880 1.83368579   1.74419364   1           4370.137  
  12686.33403 1.8928177    1.80326206   1           4014.979  
  12701.55752 1.9349311    1.85131382   1           3779.795  
  12716.79927 1.94372236   1.88584425   1           3721.587  
  12732.05931 1.93406634   1.90506587   1           3755.171  
  12747.33766 1.92612534   1.90813096   1           3780.394  
  12762.63435 1.91284362   1.89522863   1           3833.138  
  12777.94939 1.87821832   1.86753448   1           4001.005  
  12793.28281 1.80972265   1.82702231   1           4380.169  
  12808.63463 1.75768263   1.77621087   1           4695.491  
  12824.00488 1.70742435   1.7178872    1           5028.068  
  12839.39356 1.63954146   1.65485584   1           5535.932  
  12854.80072 1.5709657    1.58973264   1           6118.87   
  12870.22636 1.50196073   1.52479776   1           6788.288  
  12885.67051 1.43026554   1.4619063    1           7588.511  
  12901.13319 1.37571056   1.40246069   1           8271.672  
  12916.61443 1.33678597   1.34742627   1           8797.175  
  12932.11425 1.28687056   1.29737785   1           9547.698  
  12947.63267 1.24686758   1.25256247   1           10200.55  
  12963.16971 1.20676043   1.21296881   1           10914.023 
  12978.72539 1.18056537   1.17839635   1           11397.379 
  12994.29974 1.14577677   1.14851839   1           12100.784 
  13009.89278 1.11874861   1.12293539   1           12673.585 
  13025.50453 1.09907599   1.10121573   1           13096.722 
  13041.13502 1.09965416   1.08292455   1           13023.627 
  13056.78426 1.06293207   1.06764215   1           13913.316 
  13072.45228 1.05256873   1.05497426   1           14132.388 
  13088.13910 1.05008631   1.04455812   1           14136.632 
  13103.84474 1.03541035   1.03606028   1           14482.786 
  13119.56924 1.03952119   1.02918379   1           14300.892 
  13135.31260 1.01908257   1.02366239   1           14820.994 
  13151.07485 1.02957124   1.01926119   1           14450.486 
  13166.85602 1.02458909   1.01577573   1           14526.426 
  13182.65612 1.01615182   1.01303038   1           14703.408 
  13198.47519 1.02129155   1.01087654   1           14487.514 
  13214.31324 1.01897846   1.00919044   1           14487.118 
  13230.17029 1.01899357   1.00787057   1           14420.021 
  13246.04637 1.01822751   1.00683512   1           14375.448 
  13261.94150 1.01708628   1.00601856   1           14341.665 
  13277.85571 1.02526449   1.00536995   1           14046.398 
  13293.78901 1.00840646   1.0048496    1           14457.442 
  13309.74144 1.01461086   1.00442708   1           14214.872 
  13325.71300 1.01576134   1.00407928   1           14118.084 
  13341.70374 1.01893039   1.00378875   1           13966.417 
  13357.71366 1.00997865   1.00354238   1           14153.325 
  13373.74279 1.01327251   1.00333036   1           13998.258 
  13389.79116 1.01309372   1.00314535   1           13941.047 
  13405.85878 1.01770517   1.00298184   1           13752.741 
  13421.94569 1.01982837   1.00283569   1           13634.302 
  13438.05190 1.0162527    1.00270376   1           13670.429 
  13454.17744 1.01858048   1.00258366   1           13547.104 
  13470.32232 1.02136554   1.00247355   1           13412.769 
  13486.48659 1.0242375    1.00237198   1           13277.521 
  13502.67024 1.01845738   1.00227781   1           13370.553 
  13518.87332 1.01786139   1.00219015   1           13326.72  
  13535.09585 1.01481258   1.00210823   1           13347.766 
  13551.33783 1.018518     1.00203147   1           13190.784 
  13567.59931 1.02763591   1.00195933   1           12897.054 
  13583.88031 1.02963141   1.0018914    1           12788.792 
  13600.18084 1.04510443   1.00182731   1           12350.297 
  13616.50093 1.02369278   1.00176673   1           12823.534 
  13632.84060 1.04444351   1.00170938   1           12255.141 
  13649.19989 1.03988413   1.00165501   1           12309.261 
  13665.57880 1.04088898   1.0016034    1           12229.439 
  13681.97737 1.05098926   1.00155436   1           11935.885 
  13698.39561 1.04899544   1.0015077    1           11927.995 
  13714.83356 1.06005573   1.00146327   1           11620.691 
  13731.29123 1.05219124   1.00142091   1           11746.095 
  13747.76866 1.06516628   1.0013805    1           11401.269 
  13764.26585 1.07044773   1.0013419    1           11233.696 
  13780.78284 1.08386542   1.00130502   1           10896.881 
  13797.31965 1.09212031   1.00126973   1           10676.597 
  13813.87631 1.08917961   1.00123595   1           10687.43  
  13830.45283 1.08848608   1.0012036    1           10652.291 
  13847.04925 1.08143769   1.00117258   1           10747.471 
  13863.66558 1.09319499   1.00114282   1           10459.354 
  13880.30185 1.09090019   1.00111425   1           10456.664 
  13896.95808 1.09789654   1.00108681   1           10269.941 
  13913.63430 1.10224506   1.00106044   1           10137.852 
  13930.33053 1.09187903   1.00103507   1           10292.178 
  13947.04680 1.09002431   1.00101066   1           10280.592 
  13963.78313 1.09550745   1.00098716   1           10125.868 
  13980.53954 1.08800106   1.00096451   1           10224.244 
  13997.31606 1.07775854   1.00094268   1           10378.548 
  14014.11271 1.07944435   1.00092163   1           10296.403 
  14030.92951 1.07039678   1.00090132   1           10428.407 
  14047.76650 1.07504552   1.00088171   1           10286.653 
  14064.62369 1.0651837    1.00086277   1           10435.247 
  14081.50110 1.0606153    1.00084447   1           10478.507 
  14098.39877 1.06106366   1.00082678   1           10420.004 
  14115.31672 1.04946098   1.00080967   1           10607.72  
  14132.25497 1.05959891   1.00079311   1           10351.19  
  14149.21355 1.05190677   1.00077708   1           10457.621 
  14166.19247 1.04742128   1.00076156   1           10499.647 
  14183.19177 1.04713004   1.00074652   1           10455.85  
  14200.21147 1.03583861   1.00073195   1           10639.138 
  14217.25159 1.03537452   1.00071782   1           10598.325 
  14234.31216 1.04619644   1.00070412   1           10326.567 
  14251.39320 1.03853484   1.00069082   1           10432.939 
  14268.49474 1.03896945   1.00067792   1           10374.504 
  14285.61680 1.01935881   1.00066539   1           10732.26  
  14302.75941 1.03162425   1.00065322   1           10425.519 
  14319.92259 1.02542611   1.0006414    1           10503.536 
  14337.10636 1.01283267   1.00062991   1           10717.708 
  14354.31076 1.02057307   1.00061874   1           10504.181 
  14371.53580 1.01009221   1.00060788   1           10674.143 
  14388.78151 1.01137908   1.00059731   1           10596.487 
  14406.04791 1.02169886   1.00058702   1           10332.875 
  14423.33504 1.01529927   1.00057701   1           10415.923 
  14440.64290 1.01979832   1.00056727   1           10275.655 
  14457.97154 1.01837864   1.00055778   1           10257.495 
  14475.32097 1.01570409   1.00054853   1           10265.547 
  14492.69122 1.01382306   1.00053952   1           0         
  14510.08232 1.00602291   0            0           0         
  14527.49428 1.02394523   0            0           0         
  14544.92714 1.02313748   0            0           0         
  14562.38092 1.01123846   0            0           0         
  14579.85564 1.00820755   0            0           0         
  14597.35133 1.01814802   0            0           0         
  14614.86802 1.02102234   0            0           0         
  14632.40573 1.02657492   0            0           0         
  14649.96448 1.01894671   0            0           0         
  14667.54430 1.02192712   0            0           0         
  14685.14522 1.00390231   0            0           0         
  14702.76725 1.03669333   0            0           0         
  14720.41044 1.01997705   0            0           0         
  14738.07479 1.01961122   0            0           0         
  14755.76035 1.0467006    0            0           0         
  14773.46712 1.05548712   0            0           0         
  14791.19515 1.05811962   0            0           0         
  14808.94444 1.05287084   0            0           0         
  14826.71504 1.05930808   0            0           0         
  14844.50696 1.08419694   0            0           0         
  14862.32023 1.08760963   0            0           0         
  14880.15488 1.09382419   0            0           0         
  14898.01092 1.12127921   0            0           0         
  14915.88840 1.13375294   0            0           0         
  14933.78733 1.16033208   0            0           0         
  14951.70773 1.19264759   0            0           0         
  14969.64964 1.22999141   0            0           0         
  14987.61308 1.26720651   0            0           0         
  15005.59808 1.29319655   0            0           0         
  15023.60466 1.30704923   0            0           0         
  15041.63284 1.34835735   0            0           0         
  15059.68266 1.36519253   0            0           0         
  15077.75414 1.40407749   0            0           0         
  15095.84731 1.39418947   0            0           0         
  15113.96219 1.39101853   0            0           0         
  15132.09880 1.41369845   0            0           0         
  15150.25718 1.40146598   0            0           0         
  15168.43735 1.41289226   0            0           0         
  15186.63933 1.39479078   0            0           0         
  15204.86316 1.37234881   0            0           0         
  15223.10885 1.33833046   0            0           0         
  15241.37644 1.31566142   0            0           0         
  15259.66595 1.29639577   0            0           0         
  15277.97741 1.26974728   0            0           0         
  15296.31084 1.24759366   0            0           0         
  15314.66627 1.21902035   0            0           0         
  15333.04373 1.20242248   0            0           0         
  15351.44324 1.17962835   0            0           0         
  15369.86483 1.16215153   0            0           0         
  15388.30852 1.14436059   0            0           0         
  15406.77435 1.13191322   0            0           0         
  15425.26234 1.11347885   0            0           0         
  15443.77251 1.10297139   0            0           0         
  15462.30489 1.07387599   0            0           0         
  15480.85951 1.08179985   0            0           0         
  15499.43640 1.07066189   0            0           0         
  15518.03558 1.05982641   0            0           0         
  15536.65708 1.05523195   0            0           0         
  15555.30093 1.05687015   0            0           0         
  15573.96714 1.05233789   0            0           0         
  15592.65576 1.0475153    0            0           0         
  15611.36680 1.05604207   0            0           0         
  15630.10030 1.03556401   0            0           0         
  15648.85627 1.02725047   0            0           0         
  15667.63475 1.04694165   0            0           0         
  15686.43577 1.04424698   0            0           0         
  15705.25935 1.02985499   0            0           0         
  15724.10551 1.03509961   0            0           0         
  15742.97429 1.01087988   0            0           0         
  15761.86572 1.02431365   0            0           0         
  15780.77981 1.01528441   0            0           0         
  15799.71660 1.02820313   0            0           0         
  15818.67611 1.01708093   0            0           0         
  15837.65838 1.02393206   0            0           0         
  15856.66342 1.02920654   0            0           0         
  15875.69127 1.02553454   0            0           0         
  15894.74195 1.00871916   0            0           0         
  15913.81549 1.01648652   0            0           0         
  15932.91192 1.00307989   0            0           0         
  15952.03127 1.02846657   0            0           0         
  15971.17356 1.02647084   0            0           0         
  15990.33882 1.01541881   0            0           0         
  16009.52708 1.01952726   0            0           0         
  16028.73836 1.0154604    0            0           0         
  16047.97270 1.01443177   0            0           0         
  16067.23012 1.01352177   0            0           0         
  16086.51064 1.00944777   0            0           0         
  16105.81431 1.0162594    0            0           0         
  16125.14114 1.0282239    0            0           0         
  16144.49116 1.01036784   0            0           0         
  16163.86440 1.01483719   0            0           0         
  16183.26088 1.02971384   0            0           0         
  16202.68065 1.03454589   0            0           0         
  16222.12371 1.01440245   0            0           0         
  16241.59011 1.01196834   0            0           0         
  16261.07987 1.00866962   0            0           0         
  16280.59301 1.01741901   0            0           0         
  16300.12957 1.02108924   0            0           0         
  16319.68958 1.01084348   0            0           0         
  16339.27305 1.01859609   0            0           0         
  16358.88003 1.0135842    0            0           0         
  16378.51053 1.00753513   0            0           0         
  16398.16459 1.02647952   0            0           0         
  16417.84224 1.01610064   0            0           0         
  16437.54350 1.01356965   0            0           0         
  16457.26840 1.0233312    0            0           0         
  16477.01697 1.01036475   0            0           0         
  16496.78923 1.03333812   0            0           0         
  16516.58523 1.01809318   0            0           0         
  16536.40498 1.02133491   0            0           0         
  16556.24851 1.02415344   0            0           0         
  16576.11585 1.0276566    0            0           0         
  16596.00704 1.02411925   0            0           0         
  16615.92209 1.06830629   0            0           0         
  16635.86105 1.04184416   0            0           0         
  16655.82393 1.04312181   0            0           0         
  16675.81076 1.05002656   0            0           0         
  16695.82158 1.0327303    0            0           0         
  16715.85641 1.05268126   0            0           0         
  16735.91528 1.05550346   0            0           0         
  16755.99822 1.05532707   0            0           0         
  16776.10527 1.05481889   0            0           0         
  16796.23644 1.07441217   0            0           0         
  16816.39177 1.07113839   0            0           0         
  16836.57128 1.0930636    0            0           0         
  16856.77501 1.09193229   0            0           0         
  16877.00298 1.10524026   0            0           0         
  16897.25523 1.13020075   0            0           0         
  16917.53178 1.14107595   0            0           0         
  16937.83266 1.14702933   0            0           0         
  16958.15790 1.13689509   0            0           0         
  16978.50753 1.16033061   0            0           0         
  16998.88159 1.16463391   0            0           0         
  17019.28009 1.18213305   0            0           0         
  17039.70306 1.19041622   0            0           0         
  17060.15055 1.1764937    0            0           0         
  17080.62257 1.17956227   0            0           0         
  17101.11916 1.17946061   0            0           0         
  17121.64034 1.18174176   0            0           0         
  17142.18615 1.16299531   0            0           0         
  17162.75662 1.14790566   0            0           0         
  17183.35177 1.1418083    0            0           0         
  17203.97163 1.15543627   0            0           0         
  17224.61624 1.14551482   0            0           0         
  17245.28562 1.14082789   0            0           0         
  17265.97980 1.1429432    0            0           0         
  17286.69881 1.12006319   0            0           0         
  17307.44269 1.09458717   0            0           0         
  17328.21146 1.09972206   0            0           0         
  17349.00516 1.10461852   0            0           0         
  17369.82380 1.09448924   0            0           0         
  17390.66743 1.09481033   0            0           0         
  17411.53607 1.0599102    0            0           0         
  17432.42975 1.06777023   0            0           0         
  17453.34850 1.06223199   0            0           0         
  17474.29236 1.05315866   0            0           0         
  17495.26135 1.06665474   0            0           0         
  17516.25550 1.06332159   0            0           0         
  17537.27484 1.06749415   0            0           0         
  17558.31941 1.06272356   0            0           0         
  17579.38923 1.05856075   0            0           0         
  17600.48434 1.05308458   0            0           0         
  17621.60475 1.05211809   0            0           0         
  17642.75052 1.04261111   0            0           0         
  17663.92165 1.02945486   0            0           0         
  17685.11819 1.02500156   0            0           0         
  17706.34017 1.03593317   0            0           0         
  17727.58762 1.02423849   0            0           0         
  17748.86056 1.04983098   0            0           0         
  17770.15902 1.04046831   0            0           0         
  17791.48305 1.02772496   0            0           0         
  17812.83267 1.03027132   0            0           0         
  17834.20790 1.02004499   0            0           0         
  17855.60878 1.01583451   0            0           0         
  17877.03535 1.04576762   0            0           0         
  17898.48762 1.03808202   0            0           0         
  17919.96564 1.05195801   0            0           0         
  17941.46944 1.06555339   0            0           0         
  17962.99903 1.0234196    0            0           0         
  17984.55447 1.02284263   0            0           0         
  18006.13576 1.03612057   0            0           0         
  18027.74296 1.05681248   0            0           0         
  18049.37608 1.034698     0            0           0         
  18071.03517 1.03760204   0            0           0         
  18092.72024 1.03452137   0            0           0         
  18114.43134 1.0342194    0            0           0         
  18136.16849 1.02000744   0            0           0         
  18157.93172 1.04113194   0            0           0         
  18179.72107 1.01938641   0            0           0         
  18201.53657 1.03691779   0            0           0         
  18223.37824 1.03889393   0            0           0         
  18245.24613 1.05195634   0            0           0         
  18267.14025 1.01766767   0            0           0         
  18289.06065 1.03229415   0            0           0         
  18311.00736 1.05355649   0            0           0         
  18332.98039 1.03295035   0            0           0         
  18354.97980 1.05193703   0            0           0         
  18377.00561 1.03495468   0            0           0         
  18399.05784 1.02235826   0            0           0         
  18421.13654 1.0251644    0            0           0         
  18443.24173 1.0469485    0            0           0         
  18465.37345 1.04191478   0            0           0         
  18487.53173 1.06424347   0            0           0         
  18509.71660 1.04287067   0            0           0         
  18531.92808 1.08000587   0            0           0         
  18554.16623 1.03336307   0            0           0         
  18576.43105 1.04902502   0            0           0         
  18598.72260 1.04948636   0            0           0         
  18621.04089 1.05065356   0            0           0         
  18643.38597 1.03963487   0            0           0         
  18665.75786 1.05320764   0            0           0         
  18688.15660 1.03155299   0            0           0         
  18710.58221 1.04135378   0            0           0         
  18733.03474 1.03740189   0            0           0         
  18755.51420 1.0417104    0            0           0         
  18778.02065 1.03199939   0            0           0         
  18800.55410 1.04075503   0            0           0         
  18823.11459 1.03880312   0            0           0         
  18845.70215 1.01800787   0            0           0         
  18868.31682 1.06143817   0            0           0         
  18890.95862 1.0511656    0            0           0         
  18913.62760 1.04595146   0            0           0         
  18936.32378 1.04735341   0            0           0         
  18959.04719 1.05935277   0            0           0         
  18981.79787 1.05666284   0            0           0         
  19004.57585 1.04827268   0            0           0         
  19027.38117 1.06279823   0            0           0         
  19050.21385 1.05191615   0            0           0         
  19073.07393 1.06182717   0            0           0         
  19095.96144 1.03100548   0            0           0         
  19118.87641 1.06490438   0            0           0         
  19141.81889 1.03916698   0            0           0         
  19164.78889 1.03305373   0            0           0         
  19187.78646 1.02125844   0            0           0         
  19210.81163 1.04834197   0            0           0         
  19233.86442 1.0542986    0            0           0         
  19256.94488 1.06104998   0            0           0         
  19280.05304 1.03589475   0            0           0         
  19303.18892 1.06747857   0            0           0         
  19326.35257 1.0519925    0            0           0         
  19349.54401 1.04679464   0            0           0         
  19372.76329 1.03333868   0            0           0         
  19396.01042 1.04779763   0            0           0         
  19419.28546 1.04398729   0            0           0         
  19442.58842 1.07167564   0            0           0         
  19465.91934 1.02110237   0            0           0         
  19489.27827 1.04208898   0            0           0         
  19512.66522 1.03172984   0            0           0         
  19536.08024 1.05157029   0            0           0         
  19559.52335 1.03670454   0            0           0         
  19582.99460 1.02203801   0            0           0         
  19606.49401 1.03739981   0            0           0         
  19630.02162 1.04948055   0            0           0         
  19653.57746 1.04950237   0            0           0         
  19677.16158 1.08005276   0            0           0         
  19700.77399 1.05430607   0            0           0         
  19724.41473 1.0213335    0            0           0         
  19748.08385 1.03862602   0            0           0         
  19771.78136 1.06498485   0            0           0         
  19795.50732 1.09293035   0            0           0         
  19819.26174 1.06422679   0            0           0         
  19843.04467 1.06114354   0            0           0         
  19866.85614 1.07387849   0            0           0         
  19890.69619 1.02321833   0            0           0         
  19914.56484 1.0391348    0            0           0         
  19938.46213 1.04494182   0            0           0         
  19962.38810 1.0221276    0            0           0         
  19986.34278 1.04411296   0            0           0         
  20010.32621 1.03960183   0            0           0         
  20034.33841 1.06020634   0            0           0         
  20058.37943 1.05748883   0            0           0         
  20082.44930 1.05496406   0            0           0         
  20106.54805 1.01583102   0            0           0         
  20130.67573 1.05586755   0            0           0         
  20154.83235 1.01536514   0            0           0         
  20179.01796 1.01730799   0            0           0         
  20203.23260 1.05991286   0            0           0         
  20227.47629 1.04125651   0            0           0         
  20251.74907 1.04754643   0            0           0         
  20276.05098 1.04282925   0            0           0         
  20300.38206 1.06878901   0            0           0         
  20324.74233 1.02154024   0            0           0         
  20349.13183 1.02427652   0            0           0         
  20373.55060 1.03747045   0            0           0         
  20397.99867 1.06002436   0            0           0         
  20422.47608 1.04950645   0            0           0         
  20446.98286 1.03455319   0            0           0         
  20471.51905 1.0650818    0            0           0         
  20496.08468 1.0378332    0            0           0         
  20520.67979 1.04527842   0            0           0         
  20545.30442 1.02406499   0            0           0         
  20569.95859 1.05665471   0            0           0         
  20594.64235 1.01036311   0            0           0         
  20619.35573 1.03370285   0            0           0         
  20644.09877 1.04309886   0            0           0         
  20668.87150 1.07445732   0            0           0         
  20693.67395 1.02539637   0            0           0         
  20718.50617 1.050124     0            0           0         
  20743.36818 1.05287074   0            0           0         
  20768.26003 1.05737805   0            0           0         
  20793.18175 1.06935685   0            0           0         
  20818.13337 1.0578449    0            0           0         
  20843.11494 1.04774107   0            0           0         
  20868.12649 0.98813627   0            0           0         
  20893.16804 1.06336283   0            0           0         
  20918.23965 1.02862559   0            0           0         
  20943.34135 1.04341463   0            0           0         
  20968.47316 1.07556759   0            0           0         
  20993.63513 1.07303634   0            0           0         
  21018.82730 1.01813069   0            0           0         
  21044.04970 1.02240931   0            0           0         
  21069.30236 1.04688574   0            0           0         
  21094.58533 1.07692666   0            0           0         
  21119.89864 0.96785897   0            0           0         
  21145.24232 1.05634085   0            0           0         
  21170.61641 1.04068456   0            0           0         
  21196.02096 1.03801431   0            0           0         
  21221.45599 1.04088347   0            0           0         
  21246.92154 1.03095053   0            0           0         
  21272.41765 1.02604538   0            0           0         
#--eof--eof--eof--eof--eof--eof--eof--eof--eof--eof--eof--eof--eof--eof--eof--#
