# Supplementary material for: Multidimensional Rietveld refinement of high-pressure neutron diffraction data of PbNCN
Source: J Appl Crystallogr. 2024 Sep 5;57(Pt 5):1436–45. doi: 10.1107/S1600576724007635 (PMC11460395; doi:10.1107/S1600576724007635)
Supplement: Supplementary file 1 [file j-57-01436-sup1.zip › 1D_PbNCN_700bar.cif]

data_PbNCN700bar
_pd_block_id  2023-11-09T15:35|PbNCN700bar|noname|SNAP
_audit_creation_method  "created in GSAS-II"
_audit_creation_date  2023-11-09T15:35
_audit_author_name  "no name"
_audit_update_record
   "2023-11-09T15:35  Initial software-generated CIF"

# Standard version of Publication_Template template follows
#=============================================================================
# this information describes the project, paper etc. for the CIF             #
# Acta Cryst. Section C papers and editorial correspondence is generated     #
# from the information in this section                                       #
#                                                                            #
#   (from)   CIF submission form for Rietveld refinements (Acta Cryst. C)    #
#                                                 Version 14 December 1998   #
#=============================================================================
# 1. SUBMISSION DETAILS

_publ_contact_author_name        'Prof. Richard Dronskowski'
_publ_contact_author_address
;    
Institute of Inorganic Chemistry
RWTH Aachen University     
D-52056 Aachen
Germany
;
_publ_contact_author_email       drons@HAL9000.ac.rwth-aachen.de
_publ_contact_author_phone       00492418093642
_publ_contact_author_fax         00492418092642

_publ_requested_journal              'Journal of Applied Crystallography'

#==============================================================================

# 2. PROCESSING SUMMARY (IUCr Office Use Only)

_journal_data_validation_number      ?

_journal_date_recd_electronic        ?
_journal_date_to_coeditor            ?
_journal_date_from_coeditor          ?
_journal_date_accepted               ?
_journal_date_printers_first         ?
_journal_date_printers_final         ?
_journal_date_proofs_out             ?
_journal_date_proofs_in              ?
_journal_coeditor_name               ?
_journal_coeditor_code               ?
_journal_coeditor_notes
; ?
;
_journal_techeditor_code             ?
_journal_techeditor_notes
; ?
;
_journal_coden_ASTM                  ?
_journal_name_full                   ?
_journal_year                        ?
_journal_volume                      ?
_journal_issue                       ?
_journal_page_first                  ?
_journal_page_last                   ?
_journal_paper_category              ?
_journal_suppl_publ_number           ?
_journal_suppl_publ_pages            ?

#==============================================================================

# 3. TITLE AND AUTHOR LIST

_publ_section_title
; ?
;       
 
# The loop structure below should contain the names and addresses of all 
# authors, in the required order of publication. Repeat as necessary.

loop_
	_publ_author_name
	_publ_author_address
'Meinerzhagen, Yannick'
; 
Chair of Solid-State and Quantum Chemistry
Institute of Inorganic Chemistry
RWTH Aachen University
D-52056 Aachen
Germany
;

'Eickmeier, Katharina'
; 
Chair of Solid-State and Quantum Chemistry
Institute of Inorganic Chemistry
RWTH Aachen University
D-52056 Aachen
Germany
;

'Mueller, Peter C.'
; 
Chair of Solid-State and Quantum Chemistry
Institute of Inorganic Chemistry
RWTH Aachen University
D-52056 Aachen
Germany
;

'Hempelmann, Jan'
; 
Chair of Solid-State and Quantum Chemistry
Institute of Inorganic Chemistry
RWTH Aachen University
D-52056 Aachen
Germany
;

'Houben, Andreas'
; 
Chair of Solid-State and Quantum Chemistry
Institute of Inorganic Chemistry
RWTH Aachen University
D-52056 Aachen
Germany
;

'Dronskowski, Richard'
; 
Chair of Solid-State and Quantum Chemistry
Institute of Inorganic Chemistry
RWTH Aachen University
D-52056 Aachen
Germany
;

#==============================================================================
# 4. TEXT

#=============================================================================
# 5. OVERALL REFINEMENT & COMPUTING DETAILS

#==============================================================================
# 6. SAMPLE PREPARATION DATA

# (In the unusual case where multiple samples are used in a single
#  Rietveld study, this information should be moved into the phase
#  blocks)

# The following three fields describe the preparation of the material.
# The cooling rate is in K/min.  The pressure at which the sample was  
# prepared is in kPa.  The temperature of preparation is in K.
               
_pd_prep_cool_rate                ?        
_pd_prep_pressure                 ?        
_pd_prep_temperature              ?        

_pd_char_colour                   ?       # use ICDD colour descriptions

_pd_proc_info_datetime  2023-11-09T15:35
_pd_calc_method  "Rietveld Refinement"
_computing_structure_refinement
   "GSAS-II (Toby & Von Dreele, J. Appl. Cryst. 46, 544-549, 2013)"
_refine_ls_matrix_type  full
_refine_ls_number_parameters  12
_refine_ls_goodness_of_fit_all  5.690

# OVERALL WEIGHTED R-FACTOR
_refine_ls_wR_factor_obs  0.03759

# Standard version of Phase_Template template follows
#==============================================================================
# 7. CHEMICAL, STRUCTURAL AND CRYSTAL DATA

_chemical_name_common             'Lead Cyanamide'
_chemical_formula_structural      PbNCN
_cell_measurement_temperature     293

#==============================================================================

# 8. Phase information from GSAS-II


# phase info for PbNCN600bar follows
_pd_phase_name  PbNCN600bar
_cell_length_a  5.5417(21)
_cell_length_b  3.7508(11)
_cell_length_c  10.722(4)
_cell_angle_alpha  90
_cell_angle_beta   90
_cell_angle_gamma  90
_cell_volume  222.87(8)
_exptl_crystal_density_diffrn  7.3678
_symmetry_cell_setting  orthorhombic
_symmetry_space_group_name_H-M  "P n m a"
_symmetry_space_group_name_Hall  "-P 2ac 2n"
loop_
    _space_group_symop_id
    _space_group_symop_operation_xyz
     1  x,y,z
     2  1/2-x,1/2+y,1/2+z
     3  x,1/2-y,z
     4  1/2-x,-y,1/2+z
     5  -x,-y,-z
     6  1/2+x,1/2-y,1/2-z
     7  -x,1/2+y,-z
     8  1/2+x,y,1/2-z

# ATOMIC COORDINATES AND DISPLACEMENT PARAMETERS
loop_ 
   _atom_site_label
   _atom_site_type_symbol
   _atom_site_fract_x
   _atom_site_fract_y
   _atom_site_fract_z
   _atom_site_occupancy
   _atom_site_adp_type
   _atom_site_U_iso_or_equiv
   _atom_site_site_symmetry_multiplicity
Pb1    Pb4+ 0.3681(20)  0.25000     0.6354(10)  1.0000     Uiso 0.0369     4   
N1     N    0.3820(22)  0.25000     0.4624(13)  1.0000     Uiso 0.0369     4   
N2     N    0.9127(20)  0.25000     0.3661(11)  1.0000     Uiso 0.0369     4   
C1     C    0.0909(29)  0.25000     0.4239(13)  1.0000     Uiso 0.0369     4   

loop_  _atom_type_symbol _atom_type_number_in_cell
        _atom_type_scat_Cromer_Mann_a1 _atom_type_scat_Cromer_Mann_a2 _atom_type_scat_Cromer_Mann_a3
        _atom_type_scat_Cromer_Mann_a4 _atom_type_scat_Cromer_Mann_b1 _atom_type_scat_Cromer_Mann_b2
        _atom_type_scat_Cromer_Mann_b3 _atom_type_scat_Cromer_Mann_b4 _atom_type_scat_Cromer_Mann_c
        _atom_type_scat_length_neutron _atom_type_scat_source
  C       4      2.31       1.02       1.5886     0.865      20.8439    10.2075    0.5687     51.6512    0.2156     0.6648
      https://subversion.xray.aps.anl.gov/pyGSAS/trunk/atmdata.py
  N       8      12.2126    3.1322     2.0125     1.1663     0.0057     9.8933     28.9975    0.5826     -11.529    0.936
      https://subversion.xray.aps.anl.gov/pyGSAS/trunk/atmdata.py
  Pb+4    4      32.1244    18.8003    12.0175    6.9689     1.0057     6.1093     0.147      14.714     8.0843     0.9401
      https://subversion.xray.aps.anl.gov/pyGSAS/trunk/atmdata.py

# Note that Z affects _cell_formula_sum and _weight
_cell_formula_units_Z  4
_chemical_formula_sum  "C N2 Pb"
_chemical_formula_weight  247.22

# MOLECULAR GEOMETRY
loop_
   _geom_bond_atom_site_label_1
   _geom_bond_atom_site_label_2
   _geom_bond_distance
   _geom_bond_site_symmetry_1
   _geom_bond_site_symmetry_2
   _geom_bond_publ_flag
  Pb1    N1     1.857(13)    1_555    1_555 yes
  Pb1    N1     2.556(11)    1_555    5_656 yes
  Pb1    N1     2.556(11)    1_555    5_666 yes
  Pb1    N2     2.437(11)    1_555    5_656 yes
  Pb1    N2     2.437(11)    1_555    5_666 yes
  N1     Pb1    1.857(13)    1_555    1_555 yes
  N1     Pb1    2.556(11)    1_555    5_656 yes
  N1     Pb1    2.556(11)    1_555    5_666 yes
  N1     C1     1.665(18)    1_555    1_555 yes
  N2     Pb1    2.437(11)    1_555    5_656 yes
  N2     Pb1    2.437(11)    1_555    5_666 yes
  N2     C1     1.166(16)    1_555    1_655 yes
  C1     N1     1.665(18)    1_555    1_555 yes
  C1     N2     1.166(16)    1_555    1_455 yes

loop_
   _geom_angle_atom_site_label_1
   _geom_angle_atom_site_label_2
   _geom_angle_atom_site_label_3
   _geom_angle
   _geom_angle_site_symmetry_1
   _geom_angle_site_symmetry_2
   _geom_angle_site_symmetry_3
   _geom_angle_publ_flag
  Pb1    N1     C1     102.0(9)      1_555  1_555    1_555 yes
  N1     C1     N2     162.2(14)     1_555  1_555    1_455 yes
  
_pd_proc_ls_pref_orient_corr
   "March-Dollase correction coef. = 1.000 axis = [0, 0, 1]"
_pd_proc_ls_profile_function
;
Von Dreele-Jorgenson-Windsor function parameters
   alpha, beta-0, beta-1, beta-q, sig-0, sig-1, sig-2, sig-q, X, Y:
    0.145, 0.009, -0.022, 0.112, 0.006, 630.000, 50.000, 0.000, 0.000, 0.000, 

;

# Standard version of Instrument_Template template follows
#==============================================================================
# 9. INSTRUMENT CHARACTERIZATION

# The following item is used to identify the equipment used to record 
# the powder pattern when the diffractogram was measured at a laboratory 
# other than the authors' home institution, e.g. when neutron or synchrotron
# radiation is used.

_pd_instr_location
; ?
;

_diffrn_source                    'neutron spallation source'       

_pd_meas_scan_method              tof       


# The following two items identify the program(s) used (if appropriate).      
_computing_data_reduction         'PowderReduceP2D in Mantid'                     

# The following items are used to define the size of the instrument.
# Not all distances are appropriate for all instrument types.

_pd_instr_dist_src/spec           15000
#==============================================================================
# 10. Specimen size and mounting information


_pd_spec_mount_mode               transmission       
                                          
    
_pd_spec_shape                    irregular

_refine_ls_R_F_factor        0.37227
_refine_ls_R_Fsqd_factor     0.44251
_pd_proc_ls_prof_R_factor     0.02972
_pd_proc_ls_prof_wR_factor    0.03759
_gsas_proc_ls_prof_R_B_factor   0.04222
_gsas_proc_ls_prof_wR_B_factor  0.05677
_pd_proc_ls_prof_wR_expected  0.00663
_diffrn_radiation_probe  neutron
_pd_meas_2theta_fixed  65.549
_pd_proc_ls_background_function
;
Background function: "chebyschev-1" function with 3 terms:
    1.000, 0.000, 0.000, 
;
_diffrn_ambient_temperature  293
_diffrn_ambient_pressure  100

# STRUCTURE FACTOR TABLE
loop_
   _refln_index_h
   _refln_index_k
   _refln_index_l
   _refln_F_squared_meas
   _refln_F_squared_calc
   _refln_phase_calc
   _refln_d_spacing
   _gsas_i100_meas
  1    0    3    5.4592     4.4351     0.0     3.00363  13.83  
  1    1    1    19.5266    15.4209    0.0     2.98354  96.32  
  2    0    0    5.6708     6.5457     -0.0    2.77087  5.20   
  1    1    2    30.7824    32.0751    -0.0    2.68768  100.00 
  2    0    1    0.2585     0.2670     180.0   2.68274  0.42   
  0    0    4    28.4565    29.2494    -180.0  2.68060  22.87  
  0    1    3    21.7554    21.3469    180.0   2.58750  30.36  
  2    0    2    0.9238     0.4775     -0.0    2.46154  1.06   
  1    0    4    13.5355    16.1628    0.0     2.41312  14.29  
  1    1    3    1.4320     1.5075     -0.0    2.34453  2.69   
  2    1    0    65.2761    52.4814    -0.0    2.22868  50.13  
  2    0    3    0.0103     0.0107     -180.0  2.18986  0.01   
  2    1    1    2.9107     3.2540     -180.0  2.18204  4.11   
  2    1    2    2.3612     0.8041     0.0     2.05794  2.64   
  1    1    4    2.4924     1.5761     -180.0  2.02940  2.63   
  1    0    5    5.8836     6.6906     -0.0    1.99996  2.93   
  2    0    4    4.5173     1.5793     -180.0  1.92659  1.94   
  2    1    3    6.7723     4.0794     180.0   1.89114  5.39   
  0    2    0    164.2103   127.8274   180.0   1.87540  31.62  
  0    1    5    20.2938    18.9752    180.0   1.86168  7.59   
  3    0    1    5.2555     8.6087     -180.0  1.82043  1.80   
  0    0    6    0.2120     0.2898     -0.0    1.78707  0.03   
  0    2    2    12.9133    9.8379     180.0   1.77021  3.95   
  1    1    5    0.1416     0.0884     -180.0  1.76476  0.09   
  1    2    1    0.0836     0.0374     -180.0  1.75254  0.05   
  3    0    2    9.1167     3.8099     180.0   1.74648  2.64   
  2    1    4    8.7896     9.1412     -180.0  1.71374  4.72   
  1    0    6    17.8857    32.1291    -0.0    1.70082  4.66   
  2    0    5    1.4288     3.0398     -0.0    1.69590  0.37   
  1    2    2    1.2738     3.3398     -0.0    1.68627  0.64   
  3    0    3    0.0730     0.1909     -0.0    1.64103  0.02   
  3    1    1    3.9651     10.4861    0.0     1.63773  1.78   
  1    2    3    1.6834     2.9310     -180.0  1.59078  0.67   
  3    1    2    2.3136     3.5177     180.0   1.58326  0.91   
  2    2    0    3.9231     4.3259     180.0   1.55310  0.71   
  1    1    6    28.6353    30.5873    -180.0  1.54901  10.26  
  2    1    5    0.2800     0.2894     0.0     1.54529  0.10   
  2    2    1    0.1813     0.1765     -0.0    1.53706  0.06   
  0    2    4    19.8952    19.3302    0.0     1.53666  3.45   
  3    0    4    19.6935    21.2184    0.0     1.52106  3.28   
  3    1    3    6.4884     7.3820     -0.0    1.50343  2.06   
  2    0    6    0.1575     0.1733     180.0   1.50181  0.02   
  2    2    2    0.3789     0.3156     180.0   1.49177  0.12   
  1    2    4    16.5204    10.6816    -180.0  1.48079  4.95   
  1    0    7    1.6958     1.0216     -0.0    1.47641  0.25   
  2    2    3    0.0157     0.0071     0.0     1.42443  0.00   
  0    1    7    8.4492     4.2508     -180.0  1.41808  1.06   
  3    1    4    4.1672     2.5904     -0.0    1.40956  1.02   
  3    0    5    0.0011     0.0009     0.0     1.39959  0.00   
  2    1    6    16.3184    13.9075    -0.0    1.39421  3.84   
  4    0    0    69.4333    60.0006    180.0   1.38543  3.98   
  4    0    1    2.1840     1.8154     0.0     1.37401  0.24   
  1    1    7    0.3567     0.2965     -180.0  1.37381  0.08   
  1    2    5    5.2558     4.4216     180.0   1.36802  1.15   
  2    2    4    0.6606     1.0437     0.0     1.34384  0.13   
  4    0    2    3.3004     5.6388     180.0   1.34137  0.33   
  2    0    7    4.3668     7.6196     0.0     1.34057  0.44   
  0    0    8    2.9091     5.1088     -0.0    1.34030  0.15   
  3    1    5    0.0000     0.0000     -180.0  1.31127  0.00   
  3    2    1    7.1673     5.6893     0.0     1.30624  1.30   
  1    0    8    0.3019     0.2315     -180.0  1.30274  0.03   
  4    1    0    0.6032     0.4523     0.0     1.29961  0.05   
  0    2    6    0.2641     0.1915     180.0   1.29375  0.02   
  4    0    3    0.1798     0.1288     -0.0    1.29178  0.02   
  4    1    1    0.1541     0.1092     0.0     1.29017  0.03   
  3    0    6    52.8411    35.6703    -0.0    1.28440  4.48   
  3    2    2    3.8730     2.5178     -0.0    1.27810  0.64   
  4    1    2    0.3273     0.2775     -180.0  1.26303  0.05   
  2    1    7    0.2008     0.1741     -0.0    1.26236  0.03   
  1    2    6    22.5893    21.2333    180.0   1.25987  3.54   
  2    2    5    2.0199     2.0089     180.0   1.25787  0.31   
  0    3    1    2.1350     1.6587     0.0     1.24185  0.16   
  3    2    3    0.2019     0.1261     180.0   1.23498  0.03   
  4    0    4    11.0503    6.5477     0.0     1.23077  0.79   
  1    1    8    1.2309     0.7290     -180.0  1.23063  0.18   
  4    1    3    6.3749     4.1919     -0.0    1.22137  0.88   
  3    1    6    13.1572    9.9633     0.0     1.21513  1.79   
  1    3    1    8.4402     6.7352     -180.0  1.21180  1.13   
  2    0    8    0.0404     0.0328     -0.0    1.20656  0.00   
  1    3    2    18.6607    14.0090    180.0   1.18923  2.32   
  3    2    4    17.1168    14.0227    -180.0  1.18135  2.08   
  0    3    3    11.1836    9.3234     -0.0    1.18014  0.68   
  3    0    7    3.1145     2.6377     180.0   1.17912  0.19   
  2    2    6    0.1165     0.1145     -0.0    1.17226  0.01   
  4    1    4    0.5211     0.5661     180.0   1.16942  0.06   
  1    0    9    0.2313     0.3168     180.0   1.16477  0.01   
  4    0    5    3.7453     5.4721     180.0   1.16371  0.21   
  1    2    7    0.3622     0.6751     180.0   1.16006  0.04   
  1    3    3    0.2495     0.6584     180.0   1.15426  0.03   
  2    1    8    5.5621     15.9955    -0.0    1.14859  0.60   
  2    3    0    10.4770    22.9216    -180.0  1.13962  0.55   
  0    1    9    0.0733     0.1345     180.0   1.13548  0.00   
  2    3    1    0.8532     1.4212     0.0     1.13324  0.09   
  3    1    7    4.3147     5.3297     -180.0  1.12485  0.43   
  3    2    5    0.0005     0.0006     -180.0  1.12167  0.00   
  2    3    2    0.2894     0.3512     -180.0  1.11472  0.03   
  4    2    0    32.4441    39.6529    -0.0    1.11434  1.56   
  1    1    9    0.8790     1.1229     180.0   1.11237  0.08   
  4    1    5    8.4855     11.1038    -0.0    1.11144  0.81   
  1    3    4    0.5069     0.6884     0.0     1.11011  0.05   
  4    2    1    0.8399     1.1998     -180.0  1.10837  0.08   
  5    0    1    0.0047     0.0076     -0.0    1.10247  0.00   
  4    0    6    0.2077     0.3057     180.0   1.09493  0.01   
  2    0    9    4.9257     7.1520     0.0     1.09450  0.22   
  4    2    2    2.8710     3.7266     -0.0    1.09102  0.25   
  2    2    7    3.9308     5.0356     -180.0  1.09059  0.35   
  0    2    8    2.6469     3.3763     180.0   1.09045  0.12   
  2    3    3    1.5542     1.7817     -0.0    1.08577  0.13   
  5    0    2    0.4937     0.5629     -0.0    1.08539  0.02   
  3    0    8    0.6602     0.7475     -180.0  1.08483  0.03   
  0    3    5    7.5164     8.2875     -0.0    1.08010  0.32   
  0    0    10   12.3307    12.8678    -180.0  1.07224  0.25   
  1    2    8    0.1543     0.1530     0.0     1.06993  0.01   
  4    2    3    0.1066     0.0851     180.0   1.06383  0.01   
  1    3    5    0.0578     0.0386     0.0     1.06015  0.00   
  3    2    6    36.1601    23.5736    180.0   1.05970  2.84   
  5    0    3    4.4816     2.7567     -180.0  1.05861  0.18   
  5    1    1    8.7743     5.1412     -180.0  1.05773  0.68   
  1    0    10   7.4418     3.3225     -180.0  1.05272  0.28   
  4    1    6    5.0431     2.0773     0.0     1.05106  0.38   
  2    1    9    0.9894     0.4004     180.0   1.05068  0.08   
  2    3    4    10.6722    3.9925     0.0     1.04878  0.80   
  5    1    2    29.7937    9.6914     180.0   1.04262  2.19   
  3    1    8    0.5046     0.1637     0.0     1.04212  0.04   
  3    3    1    10.4164    4.5799     -180.0  1.03061  0.73   
  4    2    4    9.0139     4.3272     -180.0  1.02897  0.63   
  4    0    7    0.0473     0.0247     180.0   1.02750  0.00   
  5    0    4    0.8023     0.5051     180.0   1.02425  0.03   
  5    1    3    1.7212     1.4095     -0.0    1.01881  0.12   
  3    3    2    1.7402     1.5364     -0.0    1.01662  0.12   
  2    2    8    0.0233     0.0217     180.0   1.01470  0.00   
  1    1    10   0.0789     0.0755     0.0     1.01355  0.01   
  1    3    6    12.3481    13.3592    0.0     1.00737  0.79   
  2    3    5    0.1145     0.1264     -180.0  1.00635  0.01   
  3    0    9    0.0575     0.0704     -0.0    1.00121  0.00   
  2    0    10   0.1392     0.1744     -180.0  0.99998  0.00   
  3    2    7    1.3445     1.7432     -0.0    0.99822  0.08   
  3    3    3    2.3476     3.2241     180.0   0.99451  0.14   
  4    1    7    2.1906     3.0574     0.0     0.99099  0.13   
  1    2    9    0.1517     0.2094     -0.0    0.98946  0.01   
  4    2    5    2.6434     3.6164     -0.0    0.98881  0.16   
  5    1    4    0.3490     0.4714     0.0     0.98807  0.02   
  5    0    5    2.6719     3.2771     180.0   0.98462  0.08   
  0    3    7    2.0428     1.8566     0.0     0.96858  0.06   
  3    1    9    2.3840     2.1667     180.0   0.96734  0.13   
  2    1    10   11.0009    9.9333     -180.0  0.96623  0.60   
  3    3    4    1.2581     1.1314     180.0   0.96586  0.07   
  4    0    8    1.7476     1.4787     180.0   0.96330  0.05   
  2    3    6    8.0643     6.0742     180.0   0.96087  0.43   
  1    0    11   2.4565     1.7557     -180.0  0.96003  0.06   
  1    3    7    0.2765     0.1295     0.0     0.95412  0.01   
  5    1    5    0.3053     0.1282     0.0     0.95235  0.02   
  5    2    1    0.0131     0.0050     180.0   0.95041  0.00   
  4    2    6    0.5851     0.2020     -0.0    0.94557  0.03   
  2    2    9    13.6864    4.7266     -180.0  0.94529  0.68   
  0    1    11   0.0008     0.0003     180.0   0.94343  0.00   
  5    0    6    5.9335     2.1619     -180.0  0.94190  0.15   
  5    2    2    0.9281     0.3720     180.0   0.93941  0.04   
  3    2    8    1.2108     0.4940     0.0     0.93904  0.06   
  0    4    0    84.1679    36.8963    -0.0    0.93770  1.01   
  4    1    8    3.8698     2.3348     -0.0    0.93302  0.18   
  3    3    5    0.0000     0.0000     0.0     0.93241  0.00   
  0    2    10   11.9496    8.5040     0.0     0.93084  0.28   
  1    1    11   1.2563     0.9483     180.0   0.93005  0.06   
  4    3    0    0.2304     0.1976     -180.0  0.92819  0.01   
  3    0    10   6.2193     5.6123     -180.0  0.92734  0.14   
  4    3    1    0.0470     0.0477     -180.0  0.92473  0.00   
  0    4    2    2.7287     2.8396     -0.0    0.92368  0.06   
  6    0    0    6.8168     7.1011     180.0   0.92362  0.08   
  5    2    3    1.7235     1.8218     0.0     0.92188  0.08   
  1    4    1    0.0102     0.0108     0.0     0.92114  0.00   
  6    0    1    0.5662     0.5888     -0.0    0.92021  0.01   
  2    0    11   3.2161     3.2968     -0.0    0.91953  0.07   
  1    2    10   2.2423     2.1958     0.0     0.91798  0.10   
  4    3    2    0.1433     0.1212     0.0     0.91458  0.01   
  2    3    7    0.0910     0.0760     180.0   0.91433  0.00   
  5    1    6    12.4454    9.9933     0.0     0.91354  0.54   
  1    4    2    1.3556     0.9640     180.0   0.91111  0.06   
  6    0    2    1.0608     0.7229     180.0   0.91021  0.02   
  4    0    9    10.8891    5.9417     0.0     0.90332  0.23   
  1    3    8    0.5939     0.3184     0.0     0.90205  0.02   
  4    2    7    0.0307     0.0163     -0.0    0.90112  0.00   
  3    1    10   0.1245     0.0655     -180.0  0.90023  0.01   
  5    2    4    0.6419     0.3338     -0.0    0.89892  0.03   
  4    3    3    3.5402     1.8308     180.0   0.89839  0.14   
  5    0    7    0.2954     0.1520     180.0   0.89794  0.01   
  6    1    0    16.0798    8.1412     180.0   0.89683  0.32   
  3    3    6    8.7487     4.3515     -180.0  0.89589  0.35   
  1    4    3    1.7332     0.8460     0.0     0.89509  0.07   
  6    0    3    0.0025     0.0012     0.0     0.89425  0.00   
  6    1    1    8.2276     3.8560     0.0     0.89371  0.33   
  0    0    12   16.4346    7.6571     -180.0  0.89353  0.16   
  2    1    11   0.0754     0.0346     0.0     0.89308  0.00   
  2    4    0    3.3315     1.2486     -0.0    0.88822  0.06   
  2    4    1    0.1504     0.0509     180.0   0.88518  0.01   
  0    4    4    16.5088    5.5795     -180.0  0.88511  0.32   
  6    1    2    2.3534     0.7855     -180.0  0.88454  0.09   
  3    2    9    0.1421     0.0465     180.0   0.88322  0.01   
  2    2    10   0.3541     0.1153     0.0     0.88238  0.01   
  1    0    12   4.7931     1.5597     -0.0    0.88214  0.09   
  4    1    9    0.0000     0.0000     -180.0  0.87821  0.00   
  4    3    4    0.6791     0.2472     -0.0    0.87710  0.03   
  2    4    2    0.2403     0.0911     -0.0    0.87627  0.01   
  1    4    4    7.0777     3.0832     0.0     0.87403  0.26   
  5    1    7    7.7133     3.5565     180.0   0.87326  0.28   
  6    0    4    2.8135     1.2995     0.0     0.87324  0.05   
  5    2    5    4.1555     2.1658     -0.0    0.87177  0.15   
  6    1    3    8.0104     4.9750     -0.0    0.86986  0.29   
  2    3    8    9.5495     6.9862     180.0   0.86821  0.34   
  0    3    9    0.0478     0.0587     -0.0    0.86250  0.00   
  3    0    11   2.6237     3.3121     0.0     0.86210  0.05   
  2    4    3    0.0016     0.0020     -180.0  0.86200  0.00   
  1    1    12   3.1885     4.6126     180.0   0.85871  0.11   
  3    3    7    1.5994     2.3278     0.0     0.85781  0.05   
  4    2    8    0.6770     0.9772     -0.0    0.85687  0.02   
  1    2    11   0.8747     1.1603     0.0     0.85457  0.03   
  5    0    8    0.2132     0.2756     -180.0  0.85414  0.00   
  1    3    9    0.4404     0.4904     -0.0    0.85224  0.01   
  4    3    5    4.5298     4.8496     180.0   0.85182  0.15   
  6    1    4    0.4090     0.3810     0.0     0.85049  0.01   
  2    0    12   0.0326     0.0301     180.0   0.85041  0.00   
  1    4    5    1.6259     1.2763     -0.0    0.84901  0.05   
  6    0    5    5.7569     4.1438     -180.0  0.84829  0.09   
  4    0    10   6.6887     4.6231     -0.0    0.84795  0.11   
  2    4    4    0.7378     0.3013     -180.0  0.84314  0.02   
  5    2    6    3.9482     1.4288     0.0     0.84171  0.12   
  3    1    11   0.0182     0.0059     0.0     0.84019  0.00   
  3    4    1    6.2953     1.6422     -180.0  0.83361  0.19   
  5    1    8    2.0959     0.5426     -0.0    0.83281  0.06   
  3    2    10   14.4388    3.7090     0.0     0.83127  0.43   
  0    4    6    0.2154     0.0553     -0.0    0.83033  0.00   
  2    1    12   55.5060    14.2616    -180.0  0.82936  1.63   
  6    2    0    18.2191    4.6929     0.0     0.82859  0.27   
  6    1    5    0.9872     0.2559     -180.0  0.82739  0.03   
  4    1    10   1.5249     0.3961     -180.0  0.82708  0.04   
  5    3    1    8.6343     2.2454     0.0     0.82691  0.25   
  3    4    2    2.7775     0.7268     180.0   0.82615  0.08   
  6    2    1    1.4868     0.3891     180.0   0.82612  0.04   
  2    2    11   8.2857     2.1788     180.0   0.82562  0.24   
  4    3    6    3.3720     0.9073     -180.0  0.82371  0.10   
  2    3    9    0.6483     0.1749     -0.0    0.82352  0.02   
  1    4    6    21.8221    6.1288     -0.0    0.82117  0.62   
  2    4    5    2.0418     0.5799     -0.0    0.82061  0.06   
  6    0    6    0.8590     0.2445     -0.0    0.82051  0.01   
  5    3    2    14.5943    4.2328     -0.0    0.81963  0.41   
  3    3    8    0.2452     0.0715     -180.0  0.81938  0.01   
  6    2    2    1.6193     0.4778     -0.0    0.81886  0.05   
  1    0    13   7.6193     2.4112     -180.0  0.81581  0.11   
  3    4    3    0.1112     0.0364     -0.0    0.81416  0.00   
  4    2    9    11.9200    3.9268     -180.0  0.81383  0.33   
  5    0    9    0.4781     0.1631     -0.0    0.81149  0.01   
  5    2    7    0.2899     0.1004     -0.0    0.80989  0.01   
  5    3    3    1.7599     0.6156     180.0   0.80791  0.05   
  6    2    3    0.0023     0.0008     -180.0  0.80718  0.00   
  0    2    12   14.4401    5.0604     0.0     0.80666  0.19   
  0    1    13   0.0025     0.0009     180.0   0.80555  0.00   
  1    3    10   0.0942     0.0330     -180.0  0.80528  0.00   
  3    0    12   3.6278     1.2658     0.0     0.80437  0.05   
  6    1    6    2.4481     0.8388     180.0   0.80156  0.06   
  1    2    12   3.1165     1.0308     180.0   0.79824  0.08   
  3    4    4    12.2419    4.0475     0.0     0.79821  0.31   
  4    0    11   2.0984     0.6860     -0.0    0.79721  0.03   
  1    1    13   0.1966     0.0643     -180.0  0.79718  0.00   
  2    4    6    0.1030     0.0331     180.0   0.79539  0.00   
  4    3    7    4.2022     1.3354     -180.0  0.79382  0.10   
  5    1    9    0.0206     0.0065     180.0   0.79314  0.00   
  5    3    4    0.6500     0.2059     -180.0  0.79232  0.02   
  6    2    4    2.7093     0.8588     -180.0  0.79163  0.07   
  1    4    7    0.6146     0.1949     -0.0    0.79155  0.02   
  6    0    7    6.8079     2.1634     -180.0  0.79096  0.08   
  2    0    13   0.2063     0.0657     -0.0    0.79052  0.00   
  7    0    1    16.1488    5.1875     -0.0    0.78953  0.20   
  3    1    12   2.8068     0.9468     -0.0    0.78649  0.07   
  3    2    11   5.9347     2.1889     -180.0  0.78330  0.14   
  7    0    2    0.2337     0.0865     -0.0    0.78318  0.00   
  3    3    9    2.4078     0.9463     -0.0    0.78151  0.06   
  2    3    10   10.8014    4.3384     0.0     0.78092  0.25   
  4    1    11   0.0615     0.0258     -0.0    0.77980  0.00   
  3    4    5    0.0004     0.0002     0.0     0.77902  0.00   
  5    2    8    0.4019     0.1822     0.0     0.77731  0.01   
  4    4    0    24.8137    11.4455    180.0   0.77655  0.28   
  4    4    1    0.7347     0.3463     0.0     0.77452  0.02   
  2    2    12   0.0421     0.0199     -0.0    0.77450  0.00   
  6    1    7    0.3075     0.1447     -180.0  0.77394  0.01   
  5    3    5    0.1193     0.0560     -180.0  0.77354  0.00   
  2    1    13   0.8079     0.3791     -0.0    0.77353  0.02   
  7    0    3    2.3773     1.1077     -180.0  0.77294  0.03   
  6    2    5    5.8813     2.7385     0.0     0.77290  0.13   
  4    2    10   6.5898     3.0553     180.0   0.77264  0.15   
  7    1    1    3.9135     1.8129     -180.0  0.77260  0.09   
  5    0    10   0.1474     0.0649     180.0   0.77064  0.00   
  0    3    11   0.0003     0.0001     -0.0    0.76874  0.00   
  4    4    2    2.6373     1.0756     180.0   0.76853  0.06   
  2    4    7    3.5841     1.4535     0.0     0.76838  0.08   
  0    4    8    2.4076     0.9745     -0.0    0.76833  0.03   
  7    1    2    0.6755     0.2573     -180.0  0.76665  0.01   
  0    0    14   4.2874     1.5933     -0.0    0.76589  0.02   
  4    3    8    2.9214     1.0197     180.0   0.76307  0.06   
  1    3    11   1.2045     0.4142     -0.0    0.76144  0.03   
  1    4    8    0.1287     0.0442     -180.0  0.76105  0.00   
  6    0    8    0.0110     0.0038     180.0   0.76053  0.00   
  7    0    4    7.2514     2.4846     -180.0  0.75926  0.08   
  4    4    3    0.0717     0.0246     -0.0    0.75885  0.00   
  1    0    14   2.4119     0.8267     -0.0    0.75868  0.02   
  3    4    6    19.8607    6.8043     -0.0    0.75734  0.41   
  7    1    3    2.5166     0.8615     180.0   0.75703  0.05   
  5    1    10   0.0120     0.0040     -0.0    0.75487  0.00   
  3    0    13   1.4095     0.4581     0.0     0.75314  0.01   
  5    3    6    13.7478    4.3646     -180.0  0.75231  0.27   
  6    2    6    0.5186     0.1616     180.0   0.75171  0.01   
  4    0    12   10.0944    3.0546     0.0     0.75091  0.10   
  0    5    1    1.1637     0.3164     -180.0  0.74833  0.01   
  1    2    13   5.9211     1.5935     0.0     0.74810  0.12   
  4    4    4    5.1036     1.2490     0.0     0.74588  0.10   
  6    1    8    2.9049     0.6962     180.0   0.74536  0.06   
  3    3    10   0.1219     0.0286     0.0     0.74482  0.00   
  5    2    9    0.4602     0.1078     180.0   0.74476  0.01   
  7    1    4    3.3403     0.7662     180.0   0.74416  0.06   
  1    1    14   1.9133     0.4312     180.0   0.74362  0.04   
  6    3    0    16.1094    3.5557     -0.0    0.74289  0.15   
  7    0    5    3.9343     0.8637     -180.0  0.74268  0.04   
  1    5    1    5.9876     1.2848     0.0     0.74160  0.11   
  6    3    1    7.9059     1.6842     -180.0  0.74112  0.15   
  2    3    11   0.0712     0.0151     -180.0  0.74076  0.00   
  2    4    8    0.0296     0.0063     -0.0    0.74039  0.00   
  3    2    12   3.9598     0.8365     -180.0  0.73925  0.07   
  3    1    13   0.0002     0.0000     -0.0    0.73840  0.00   
  2    0    14   0.8652     0.1847     0.0     0.73821  0.01   
  1    5    2    11.9287    2.6723     -0.0    0.73633  0.22   
  4    1    12   5.5082     1.2357     180.0   0.73630  0.10   
  6    3    2    1.5034     0.3431     0.0     0.73586  0.03   
  0    5    3    7.1468     1.7785     180.0   0.73416  0.06   
  3    4    7    1.9916     0.5032     180.0   0.73392  0.04   
  4    2    11   1.7672     0.4534     180.0   0.73368  0.03   
  4    3    9    0.0000     0.0000     0.0     0.73220  0.00   
  5    0    11   1.6024     0.4664     0.0     0.73196  0.01   
  1    4    9    0.1819     0.0604     180.0   0.73042  0.00   
  4    4    5    3.0675     1.0438     180.0   0.73015  0.05   
  6    0    9    0.1008     0.0349     180.0   0.72995  0.00   
  5    3    7    4.2316     1.5533     -0.0    0.72933  0.07   
  6    2    7    3.7061     1.4297     0.0     0.72879  0.07   
  7    1    5    0.0053     0.0021     180.0   0.72854  0.00   
  2    2    13   0.1091     0.0434     180.0   0.72845  0.00   
  1    5    3    0.2977     0.1256     -0.0    0.72780  0.01   
  7    2    1    8.0339     3.4283     180.0   0.72767  0.14   
  6    3    3    4.9525     2.1729     180.0   0.72735  0.09   
  2    1    14   0.0385     0.0203     180.0   0.72431  0.00   
  2    5    0    8.2260     4.3724     -0.0    0.72409  0.07   
  7    0    6    6.8992     3.6875     180.0   0.72383  0.06   
  7    2    2    0.1067     0.0572     180.0   0.72270  0.00   
  2    5    1    0.5076     0.2711     -180.0  0.72245  0.01   
  1    3    12   4.0122     2.0146     -0.0    0.72079  0.07   
  5    1    11   6.2437     2.6727     0.0     0.71841  0.10   
  2    5    2    0.1663     0.0670     0.0     0.71758  0.00   
  6    1    9    1.3973     0.5228     -0.0    0.71651  0.02   
  1    5    4    0.3548     0.1313     -180.0  0.71634  0.01   
  6    3    4    0.4618     0.1664     -180.0  0.71591  0.01   
  7    2    3    2.1717     0.7320     0.0     0.71463  0.04   
  5    4    1    0.0044     0.0014     -0.0    0.71428  0.00   
  5    2    10   0.1347     0.0429     -0.0    0.71280  0.00   
  4    4    6    0.1848     0.0583     180.0   0.71222  0.00   
  2    4    9    4.3293     1.3643     0.0     0.71210  0.07   
  7    1    6    1.1498     0.3622     -180.0  0.71072  0.02   
  3    3    11   0.0081     0.0026     -180.0  0.70973  0.00   
  2    5    3    1.0641     0.3399     180.0   0.70967  0.02   
  5    4    2    0.3355     0.1074     -0.0    0.70957  0.01   
  3    4    8    0.4441     0.1426     -180.0  0.70941  0.01   
  0    2    14   3.2528     1.0530     180.0   0.70904  0.03   
  1    0    15   3.6587     1.1868     180.0   0.70895  0.03   
  4    0    13   2.0698     0.6754     -180.0  0.70871  0.02   
  0    5    5    4.7616     1.5809     180.0   0.70809  0.04   
  3    0    14   3.4022     1.1500     -0.0    0.70749  0.03   
  0    4    10   6.9057     2.4546     -180.0  0.70586  0.05   
  5    3    8    0.6558     0.2370     180.0   0.70527  0.01   
  6    2    8    0.0068     0.0025     -0.0    0.70478  0.00   
  7    2    4    4.4051     1.6420     0.0     0.70377  0.07   
  1    2    14   1.4578     0.5463     180.0   0.70331  0.02   
  7    0    7    2.1938     0.8223     -0.0    0.70330  0.02   
  2    3    12   16.6004    6.2288     0.0     0.70317  0.25   
  1    5    5    0.0196     0.0074     -180.0  0.70238  0.00   
  0    1    15   0.0006     0.0002     -180.0  0.70219  0.00   
  6    3    5    0.2976     0.1118     0.0     0.70197  0.00   
  5    4    3    1.4005     0.5259     -180.0  0.70193  0.02   
  4    3    10   0.4613     0.1730     0.0     0.70177  0.01   
  1    4    10   1.7376     0.6338     -180.0  0.70020  0.03   
  6    0    10   0.5077     0.1831     0.0     0.69979  0.00   
  2    5    4    2.1660     0.7616     -180.0  0.69904  0.03   
  3    2    13   0.8658     0.3027     -180.0  0.69889  0.01   
  4    2    12   6.2228     2.0187     -180.0  0.69710  0.09   
  1    1    15   0.0660     0.0210     180.0   0.69662  0.00   
  4    1    13   0.4277     0.1343     -0.0    0.69639  0.01   
  5    0    12   0.8758     0.2655     180.0   0.69563  0.01   
  3    1    14   0.3616     0.1076     -0.0    0.69523  0.01   
  3    5    1    3.1522     0.8736     0.0     0.69358  0.05   
  8    0    0    5.4023     1.4481     -0.0    0.69272  0.02   
  4    4    7    0.0176     0.0047     180.0   0.69263  0.00   
  2    0    15   2.7635     0.7264     180.0   0.69217  0.02   
  5    4    4    0.3730     0.0963     180.0   0.69163  0.01   
  8    0    1    1.3495     0.3448     -180.0  0.69128  0.01   
  7    1    7    1.4817     0.3783     0.0     0.69125  0.02   
  7    2    5    2.2824     0.5708     0.0     0.69051  0.03   
  3    5    2    1.2060     0.2931     180.0   0.68927  0.02   
  0    3    13   0.0016     0.0004     -0.0    0.68848  0.00   
  6    1    10   5.1237     1.2158     0.0     0.68792  0.07   
  8    0    2    1.3049     0.3056     0.0     0.68701  0.01   
  2    2    14   0.5219     0.1221     -180.0  0.68691  0.01   
  1    5    6    10.9708    2.5483     -180.0  0.68636  0.15   
  2    5    5    0.1042     0.0241     0.0     0.68604  0.00   
  6    3    6    1.5845     0.3663     -0.0    0.68598  0.02   
  3    4    9    0.0592     0.0134     -0.0    0.68440  0.00   
  2    4    10   0.1474     0.0333     -180.0  0.68401  0.00   
  5    1    12   6.7293     1.5176     -0.0    0.68397  0.09   
  1    3    13   0.1257     0.0281     0.0     0.68323  0.00   
  3    5    3    2.8006     0.6150     -0.0    0.68225  0.04   
  5    2    11   1.4137     0.3082     -180.0  0.68186  0.02   
  7    0    8    0.0002     0.0000     0.0     0.68165  0.00   
  8    1    0    0.1724     0.0371     -180.0  0.68120  0.00   
  5    3    9    0.0134     0.0029     -0.0    0.68068  0.00   
  2    1    15   0.1584     0.0337     -180.0  0.68067  0.00   
  6    2    9    0.1096     0.0231     -0.0    0.68024  0.00   
  8    0    3    0.2019     0.0423     180.0   0.68006  0.00   
  8    1    1    1.7183     0.3581     -0.0    0.67983  0.02   
  5    4    5    3.0610     0.6251     180.0   0.67903  0.04   
  3    3    12   2.1701     0.4135     180.0   0.67647  0.03   
  8    1    2    0.0802     0.0150     0.0     0.67576  0.00   
  7    2    6    13.1789    2.4370     -0.0    0.67528  0.17   
  0    5    7    1.9797     0.3542     -180.0  0.67371  0.01   
  3    5    4    1.2239     0.2158     -0.0    0.67279  0.02   
  4    3    11   0.0642     0.0112     180.0   0.67219  0.00   
  4    4    8    1.6149     0.2821     180.0   0.67192  0.02   
  2    5    6    6.6662     1.1587     -0.0    0.67110  0.08   
  1    4    11   1.9281     0.3349     -180.0  0.67081  0.02   
  8    0    4    0.0013     0.0002     -180.0  0.67068  0.00   
  7    1    8    0.0030     0.0005     -180.0  0.67066  0.00   
  6    0    11   1.2498     0.2171     180.0   0.67045  0.01   
  4    0    14   1.3419     0.2332     180.0   0.67028  0.01   
  0    0    16   0.6961     0.1210     -0.0    0.67015  0.00   
  8    1    3    0.1188     0.0208     -0.0    0.66915  0.00   
  1    5    7    0.1404     0.0247     -180.0  0.66878  0.00   
  6    3    7    0.3574     0.0632     0.0     0.66843  0.00   
  2    3    13   0.9317     0.1656     180.0   0.66816  0.01   
  7    3    1    4.3963     0.7918     0.0     0.66756  0.05   
  3    0    15   0.0198     0.0037     -180.0  0.66665  0.00   
  1    0    16   3.1037     0.6039     -180.0  0.66530  0.02   
  5    4    6    2.0450     0.4124     -180.0  0.66453  0.02   
  7    3    2    0.5340     0.1124     0.0     0.66372  0.01   
  1    2    15   3.6124     0.7843     -0.0    0.66315  0.04   
  4    2    13   2.0328     0.4464     0.0     0.66296  0.02   
  3    2    14   3.2595     0.7600     180.0   0.66195  0.04   
  5    0    13   4.3672     1.0349     0.0     0.66169  0.03   
  3    5    5    0.0000     0.0000     -180.0  0.66118  0.00   
  8    1    4    0.0480     0.0124     -0.0    0.66021  0.00   
  6    1    11   0.1310     0.0344     -180.0  0.65999  0.00   
  4    1    14   0.0964     0.0256     180.0   0.65983  0.00   
  4    5    0    0.1408     0.0377     0.0     0.65967  0.00   
  7    0    9    0.0031     0.0008     180.0   0.65937  0.00   
  3    4    10   3.9338     1.0706     -180.0  0.65936  0.05   
  8    0    5    3.0042     0.8256     -0.0    0.65918  0.02   
  7    2    7    1.9125     0.5434     180.0   0.65851  0.02   
  4    5    1    0.0319     0.0091     0.0     0.65842  0.00   
  6    4    0    4.6635     1.3546     180.0   0.65802  0.03   
  7    3    3    1.2675     0.3763     -0.0    0.65745  0.01   
  6    4    1    0.3709     0.1123     -0.0    0.65678  0.00   
  2    4    11   2.0648     0.6289     -0.0    0.65653  0.02   
  3    1    15   0.7255     0.2217     -180.0  0.65637  0.01   
  5    3    10   0.0057     0.0018     180.0   0.65603  0.00   
  6    2    10   0.3923     0.1210     -180.0  0.65564  0.00   
  1    1    16   7.9222     2.4456     0.0     0.65508  0.09   
  4    5    2    0.0751     0.0231     -180.0  0.65473  0.00   
  2    5    7    0.0471     0.0145     -0.0    0.65463  0.00   
  6    4    2    0.4654     0.1379     180.0   0.65312  0.01   
  5    2    12   0.6183     0.1755     -0.0    0.65221  0.01   
  5    1    13   0.8170     0.2237     0.0     0.65162  0.01   
  2    0    16   0.0894     0.0241     -0.0    0.65137  0.00   
  4    4    9    4.4848     1.1334     0.0     0.65056  0.05   
  1    5    8    0.2504     0.0607     -180.0  0.65008  0.00   
  8    2    0    4.0485     0.9570     180.0   0.64981  0.02   
  6    3    8    1.2920     0.3041     -0.0    0.64976  0.01   
  7    1    9    1.1561     0.2632     -0.0    0.64941  0.01   
  2    2    15   2.1220     0.4801     -0.0    0.64935  0.02   
  8    1    5    7.3423     1.6412     -180.0  0.64923  0.08   
  7    3    4    1.5379     0.3346     -0.0    0.64896  0.02   
  4    5    3    1.6480     0.3492     -0.0    0.64871  0.02   
  8    2    1    1.0858     0.2279     0.0     0.64862  0.01   
  1    3    14   0.8987     0.1883     -0.0    0.64860  0.01   
  5    4    7    0.1392     0.0290     180.0   0.64854  0.00   
  3    5    6    4.3314     0.8301     0.0     0.64777  0.05   
  6    4    3    0.0013     0.0002     0.0     0.64714  0.00   
  0    4    12   8.3972     1.4606     -180.0  0.64687  0.05   
  8    0    6    0.6654     0.1044     -0.0    0.64589  0.00   
  3    3    13   0.0001     0.0000     180.0   0.64513  0.00   
  8    2    2    1.3930     0.2020     -180.0  0.64508  0.02   
  4    3    12   4.1683     0.5397     -0.0    0.64373  0.04   
  1    4    12   2.4748     0.2975     -0.0    0.64251  0.03   
  6    0    12   0.2273     0.0269     -0.0    0.64220  0.00   
  2    1    16   0.0594     0.0069     0.0     0.64177  0.00   
  7    2    8    0.0003     0.0000     -180.0  0.64064  0.00   
  4    5    4    0.4140     0.0472     180.0   0.64055  0.00   
  8    2    3    0.2429     0.0280     -0.0    0.63933  0.00   
  6    4    4    2.1386     0.2479     0.0     0.63905  0.02   
  7    3    5    0.0078     0.0009     -0.0    0.63852  0.00   
  2    5    8    10.4665    1.3327     -0.0    0.63707  0.11   
  7    0    10   2.0613     0.2656     0.0     0.63689  0.01   
  8    1    6    2.4181     0.3196     -180.0  0.63652  0.02   
  2    3    14   0.0630     0.0089     -0.0    0.63567  0.00   
  4    0    15   0.4333     0.0632     180.0   0.63525  0.00   
  0    5    9    0.0741     0.0112     180.0   0.63480  0.00   
  3    4    11   4.1243     0.6318     0.0     0.63464  0.04   
  6    1    12   7.6920     1.3309     0.0     0.63299  0.08   
  3    5    7    2.5570     0.4440     -180.0  0.63293  0.03   
  5    3    11   6.3459     1.1673     -180.0  0.63167  0.06   
  8    2    4    0.0008     0.0001     0.0     0.63152  0.00   
  5    4    8    0.2842     0.0526     -180.0  0.63144  0.00   
  6    2    11   0.7735     0.1435     -0.0    0.63132  0.01   
  4    2    14   0.8288     0.1541     -0.0    0.63118  0.01   
  8    0    7    0.0003     0.0001     -180.0  0.63117  0.00   
  0    2    16   0.4295     0.0800     180.0   0.63107  0.00   
  1    5    9    0.5016     0.0936     180.0   0.63068  0.00   
  4    5    5    4.9635     0.9251     -0.0    0.63051  0.05   
  6    3    9    1.2266     0.2284     180.0   0.63038  0.01   
  5    0    14   0.0097     0.0018     -180.0  0.63009  0.00   
  3    0    16   2.3145     0.4279     -180.0  0.62998  0.01   
  2    4    12   0.0310     0.0057     180.0   0.62994  0.00   
  6    4    5    4.4207     0.7905     -180.0  0.62907  0.04   
  4    4    10   4.9671     0.8819     -0.0    0.62893  0.05   
  3    2    15   0.0143     0.0024     0.0     0.62815  0.00   
  7    1    10   0.0822     0.0136     0.0     0.62790  0.00   
  1    2    16   2.5906     0.3991     0.0     0.62702  0.02   
  1    0    17   0.3386     0.0506     180.0   0.62668  0.00   
  7    3    6    1.0861     0.1582     0.0     0.62642  0.01   
  4    1    15   0.0827     0.0119     180.0   0.62633  0.00   
  0    6    0    36.4896    4.6514     180.0   0.62513  0.09   
  5    2    13   6.0814     0.6839     -180.0  0.62399  0.06   
  8    1    7    6.5973     0.6235     -180.0  0.62242  0.06   
  7    2    9    0.0061     0.0005     -0.0    0.62204  0.00   
  0    1    17   0.0097     0.0009     0.0     0.62200  0.00   
  8    2    5    6.1289     0.5456     180.0   0.62188  0.06   
  5    1    14   1.2318     0.1038     -0.0    0.62138  0.01   
  3    1    16   5.6720     0.4723     -180.0  0.62127  0.05   
  0    6    2    4.4643     0.3580     180.0   0.62093  0.02   
  0    3    15   0.0012     0.0001     0.0     0.62056  0.00   
  5    5    1    5.7720     0.4283     -180.0  0.62020  0.05   
  1    6    1    0.0184     0.0014     -180.0  0.62015  0.00   
  4    5    6    2.6809     0.1731     0.0     0.61885  0.02   
  2    5    9    0.5209     0.0334     180.0   0.61877  0.00   
  1    1    17   2.4275     0.1458     180.0   0.61812  0.02   
  6    4    6    0.8232     0.0466     -0.0    0.61749  0.01   
  5    5    2    14.7501    0.8074     180.0   0.61711  0.13   
  1    6    2    2.2295     0.1215     -0.0    0.61706  0.02   
  3    5    8    0.2515     0.0136     0.0     0.61701  0.00   
  1    3    15   0.1733     0.0092     -0.0    0.61671  0.00   
  4    3    13   1.1254     0.0587     180.0   0.61655  0.01   
  3    3    14   0.9631     0.0470     180.0   0.61574  0.01   
  1    4    13   9.6123     0.4599     -180.0  0.61548  0.09   
  8    0    8    0.6169     0.0293     -0.0    0.61538  0.00   
  2    2    16   0.3366     0.0159     180.0   0.61531  0.00   
  6    0    13   5.1283     0.2404     180.0   0.61520  0.02   
  2    0    17   13.7234    0.6340     -180.0  0.61500  0.06   
  9    0    1    3.6013     0.1634     0.0     0.61474  0.02   
  7    0    11   21.3360    0.9547     180.0   0.61453  0.09   
  5    4    9    0.7353     0.0311     -0.0    0.61362  0.01   
  7    3    7    4.0405     0.1652     -180.0  0.61297  0.04   
  5    5    3    2.9921     0.1174     -0.0    0.61206  0.03   
  1    6    3    2.7226     0.1067     -180.0  0.61202  0.02   
  9    0    2    0.6818     0.0264     -180.0  0.61173  0.00   
  1    5    10   0.1668     0.0063     0.0     0.61092  0.00   
  8    2    6    1.8425     0.0690     180.0   0.61069  0.02   
  6    3    10   14.2009    0.5310     -180.0  0.61065  0.12   
  3    4    12   6.4801     0.2415     0.0     0.61052  0.06   
  2    6    0    4.2990     0.1574     180.0   0.60981  0.02   
  2    6    1    0.1786     0.0064     -0.0    0.60882  0.00   
  0    6    4    19.5731    0.7034     0.0     0.60880  0.08   
  5    3    12   18.6720    0.6628     180.0   0.60787  0.16   
  6    2    12   0.5032     0.0178     180.0   0.60756  0.00   
  4    4    11   3.7049     0.1309     -0.0    0.60737  0.03   
  8    1    8    7.5826     0.2676     180.0   0.60727  0.06   
  6    1    13   12.3663    0.4357     180.0   0.60709  0.10   
  2    1    17   4.2740     0.1504     180.0   0.60689  0.04   
  9    0    3    2.0752     0.0730     0.0     0.60681  0.01   
  9    1    1    8.5380     0.2998     0.0     0.60664  0.07   
  7    1    11   0.7393     0.0259     -0.0    0.60644  0.01   
  8    3    0    0.4629     0.0162     -0.0    0.60593  0.00   
  2    6    2    0.3283     0.0115     180.0   0.60590  0.00   
  4    5    7    7.2839     0.2547     0.0     0.60587  0.06   
_reflns_number_total  584
_reflns_limit_h_min  0
_reflns_limit_h_max  9
_reflns_limit_k_min  0
_reflns_limit_k_max  6
_reflns_limit_l_min  0
_reflns_limit_l_max  17
_reflns_d_resolution_low    3.004
_reflns_d_resolution_high   0.606

# POWDER DATA TABLE
_pd_meas_number_of_points  3261

loop_
   _pd_meas_time_of_flight
   _pd_meas_intensity_total
   _pd_calc_intensity_total
   _pd_proc_intensity_bkg_calc
   _pd_proc_ls_weight
  426.47003  0            0            0           0         
  426.98179  0            0            0           0         
  427.49417  0            0            0           0         
  428.00716  0            0            0           0         
  428.52076  0            0            0           0         
  429.03498  0            0            0           0         
  429.54982  0            0            0           0         
  430.06528  0            0            0           0         
  430.58135  0            0            0           0         
  431.09804  0            0            0           0         
  431.61536  0            0            0           0         
  432.13329  0            0            0           0         
  432.65185  0            0            0           0         
  433.17103  0            0            0           0         
  433.69083  0            0            0           0         
  434.21125  0            0            0           0         
  434.73230  0            0            0           0         
  435.25398  0            0            0           0         
  435.77628  0            0            0           0         
  436.29921  0            0            0           0         
  436.82276  0            0            0           0         
  437.34694  0            0            0           0         
  437.87176  0            0            0           0         
  438.39720  0            0            0           0         
  438.92327  0            0            0           0         
  439.44997  0            0            0           0         
  439.97731  0            0            0           0         
  440.50528  0            0            0           0         
  441.03388  0            0            0           0         
  441.56312  0            0            0           0         
  442.09299  0            0            0           0         
  442.62350  0            0            0           0         
  443.15464  0            0            0           0         
  443.68642  0            0            0           0         
  444.21884  0            0            0           0         
  444.75190  0            0            0           0         
  445.28560  0            0            0           0         
  445.81994  0            0            0           0         
  446.35492  0            0            0           0         
  446.89054  0            0            0           0         
  447.42680  0            0            0           0         
  447.96371  0            0            0           0         
  448.50126  0            0            0           0         
  449.03946  0            0            0           0         
  449.57830  0            0            0           0         
  450.11779  0            0            0           0         
  450.65793  0            0            0           0         
  451.19872  0            0            0           0         
  451.74015  0            0            0           0         
  452.28223  0            0            0           0         
  452.82497  0            0            0           0         
  453.36835  0            0            0           0         
  453.91239  0            0            0           0         
  454.45708  0            0            0           0         
  455.00243  0            0            0           0         
  455.54843  0            0            0           0         
  456.09508  0            0            0           0         
  456.64239  0            0            0           0         
  457.19036  0            0            0           0         
  457.73898  0            0            0           0         
  458.28826  0            0            0           0         
  458.83820  0            0            0           0         
  459.38881  0            0            0           0         
  459.94007  0            0            0           0         
  460.49199  0            0            0           0         
  461.04458  0            0            0           0         
  461.59783  0            0            0           0         
  462.15174  0            0            0           0         
  462.70632  0            0            0           0         
  463.26156  0            0            0           0         
  463.81747  0            0            0           0         
  464.37405  0            0            0           0         
  464.93129  0            0            0           0         
  465.48921  0            0            0           0         
  466.04779  0            0            0           0         
  466.60704  0            0            0           0         
  467.16697  0            0            0           0         
  467.72756  0            0            0           0         
  468.28883  0            0            0           0         
  468.85077  0            0            0           0         
  469.41339  0            0            0           0         
  469.97668  0            0            0           0         
  470.54065  0            0            0           0         
  471.10529  0            0            0           0         
  471.67062  0            0            0           0         
  472.23662  0            0            0           0         
  472.80330  0            0            0           0         
  473.37065  0            0            0           0         
  473.93870  0            0            0           0         
  474.50742  0            0            0           0         
  475.07682  0            0            0           0         
  475.64691  0            0            0           0         
  476.21768  0            0            0           0         
  476.78914  0            0            0           0         
  477.36128  0            0            0           0         
  477.93411  0            0            0           0         
  478.50763  0            0            0           0         
  479.08183  0            0            0           0         
  479.65672  0            0            0           0         
  480.23231  0            0            0           0         
  480.80858  0            0            0           0         
  481.38555  0            0            0           0         
  481.96321  0            0            0           0         
  482.54156  0            0            0           0         
  483.12060  0            0            0           0         
  483.70034  0            0            0           0         
  484.28078  0            0            0           0         
  484.86191  0            0            0           0         
  485.44374  0            0            0           0         
  486.02627  0            0            0           0         
  486.60950  0            0            0           0         
  487.19342  0            0            0           0         
  487.77805  0            0            0           0         
  488.36338  0            0            0           0         
  488.94941  0            0            0           0         
  489.53615  0            0            0           0         
  490.12359  0            0            0           0         
  490.71173  0            0            0           0         
  491.30058  0            0            0           0         
  491.89014  0            0            0           0         
  492.48040  0            0            0           0         
  493.07137  0            0            0           0         
  493.66305  0            0            0           0         
  494.25544  0            0            0           0         
  494.84854  0            0            0           0         
  495.44236  0            0            0           0         
  496.03688  0            0            0           0         
  496.63212  0            0            0           0         
  497.22808  0            0            0           0         
  497.82475  0            0            0           0         
  498.42213  0            0            0           0         
  499.02023  0            0            0           0         
  499.61905  0            0            0           0         
  500.21859  0            0            0           0         
  500.81885  0            0            0           0         
  501.41983  0            0            0           0         
  502.02153  0            0            0           0         
  502.62395  0            0            0           0         
  503.22709  0            0            0           0         
  503.83096  0            0            0           0         
  504.43555  0            0            0           0         
  505.04087  0            0            0           0         
  505.64691  0            0            0           0         
  506.25369  0            0            0           0         
  506.86119  0            0            0           0         
  507.46942  0            0            0           0         
  508.07837  0            0            0           0         
  508.68806  0            0            0           0         
  509.29848  0            0            0           0         
  509.90964  0            0            0           0         
  510.52152  0            0            0           0         
  511.13415  0            0            0           0         
  511.74750  0            0            0           0         
  512.36159  0            0            0           0         
  512.97642  0            0            0           0         
  513.59199  0            0            0           0         
  514.20830  0            0            0           0         
  514.82534  0            0            0           0         
  515.44313  0            0            0           0         
  516.06165  0            0            0           0         
  516.68092  0            0            0           0         
  517.30093  0            0            0           0         
  517.92169  0            0            0           0         
  518.54319  0            0            0           0         
  519.16544  0            0            0           0         
  519.78843  0            0            0           0         
  520.41217  0            0            0           0         
  521.03666  0            0            0           0         
  521.66190  0            0            0           0         
  522.28789  0            0            0           0         
  522.91463  0            0            0           0         
  523.54213  0            0            0           0         
  524.17037  0            0            0           0         
  524.79937  0            0            0           0         
  525.42913  0            0            0           0         
  526.05964  0            0            0           0         
  526.69090  0            0            0           0         
  527.32293  0            0            0           0         
  527.95571  0            0            0           0         
  528.58925  0            0            0           0         
  529.22355  0            0            0           0         
  529.85862  0            0            0           0         
  530.49444  0            0            0           0         
  531.13103  0            0            0           0         
  531.76838  0            0            0           0         
  532.40650  0            0            0           0         
  533.04538  0            0            0           0         
  533.68503  0            0            0           0         
  534.32545  0            0            0           0         
  534.96664  0            0            0           0         
  535.60859  0            0            0           0         
  536.25132  0            0            0           0         
  536.89481  0            0            0           0         
  537.53908  0            0            0           0         
  538.18412  0            0            0           0         
  538.82994  0            0            0           0         
  539.47653  0            0            0           0         
  540.12390  0            0            0           0         
  540.77204  0            0            0           0         
  541.42096  0            0            0           0         
  542.07066  0            0            0           0         
  542.72114  0            0            0           0         
  543.37240  0            0            0           0         
  544.02444  0            0            0           0         
  544.67727  0            0            0           0         
  545.33088  0            0            0           0         
  545.98527  0            0            0           0         
  546.64044  0            0            0           0         
  547.29641  0            0            0           0         
  547.95316  0            0            0           0         
  548.61070  0            0            0           0         
  549.26903  0            0            0           0         
  549.92814  0            0            0           0         
  550.58805  0            0            0           0         
  551.24875  0            0            0           0         
  551.91025  0            0            0           0         
  552.57253  0            0            0           0         
  553.23561  0            0            0           0         
  553.89949  0            0            0           0         
  554.56417  0            0            0           0         
  555.22964  0            0            0           0         
  555.89591  0            0            0           0         
  556.56298  0            0            0           0         
  557.23085  0            0            0           0         
  557.89952  0            0            0           0         
  558.56900  0            0            0           0         
  559.23927  0            0            0           0         
  559.91035  0            0            0           0         
  560.58224  0            0            0           0         
  561.25494  0            0            0           0         
  561.92844  0            0            0           0         
  562.60275  0            0            0           0         
  563.27786  0            0            0           0         
  563.95379  0            0            0           0         
  564.63053  0            0            0           0         
  565.30808  0            0            0           0         
  565.98645  0            0            0           0         
  566.66563  0            0            0           0         
  567.34562  0            0            0           0         
  568.02643  0            0            0           0         
  568.70805  0            0            0           0         
  569.39050  0            0            0           0         
  570.07376  0            0            0           0         
  570.75785  0            0            0           0         
  571.44275  0            0            0           0         
  572.12848  0            0            0           0         
  572.81502  0            0            0           0         
  573.50240  0            0            0           0         
  574.19059  0            0            0           0         
  574.87962  0            0            0           0         
  575.56947  0            0            0           0         
  576.26015  0            0            0           0         
  576.95165  0            0            0           0         
  577.64399  0            0            0           0         
  578.33716  0            0            0           0         
  579.03116  0            0            0           0         
  579.72599  0            0            0           0         
  580.42165  0            0            0           0         
  581.11815  0            0            0           0         
  581.81549  0            0            0           0         
  582.51366  0            0            0           0         
  583.21268  0            0            0           0         
  583.91253  0            0            0           0         
  584.61321  0            0            0           0         
  585.31475  0            0            0           0         
  586.01712  0            0            0           0         
  586.72033  0            0            0           0         
  587.42439  0            0            0           0         
  588.12930  0            0            0           0         
  588.83505  0            0            0           0         
  589.54164  0            0            0           0         
  590.24909  0            0            0           0         
  590.95738  0            0            0           0         
  591.66652  0            0            0           0         
  592.37652  0            0            0           0         
  593.08736  0            0            0           0         
  593.79906  0            0            0           0         
  594.51162  0            0            0           0         
  595.22502  0            0            0           0         
  595.93929  0            0            0           0         
  596.65441  0            0            0           0         
  597.37039  0            0            0           0         
  598.08723  0            0            0           0         
  598.80493  0            0            0           0         
  599.52349  0            0            0           0         
  600.24291  0            0            0           0         
  600.96320  0            0            0           0         
  601.68435  0            0            0           0         
  602.40636  0            0            0           0         
  603.12925  0            0            0           0         
  603.85300  0            0            0           0         
  604.57761  0            0            0           0         
  605.30310  0            0            0           0         
  606.02946  0            0            0           0         
  606.75669  0            0            0           0         
  607.48479  0            0            0           0         
  608.21377  0            0            0           0         
  608.94362  0            0            0           0         
  609.67434  0            0            0           0         
  610.40595  0            0            0           0         
  611.13843  0            0            0           0         
  611.87179  0            0            0           0         
  612.60603  0            0            0           0         
  613.34115  0            0            0           0         
  614.07716  0            0            0           0         
  614.81404  0            0            0           0         
  615.55181  0            0            0           0         
  616.29047  0            0            0           0         
  617.03001  0            0            0           0         
  617.77044  0            0            0           0         
  618.51176  0            0            0           0         
  619.25397  0            0            0           0         
  619.99707  0            0            0           0         
  620.74106  0            0            0           0         
  621.48594  0            0            0           0         
  622.23172  0            0            0           0         
  622.97839  0            0            0           0         
  623.72596  0            0            0           0         
  624.47443  0            0            0           0         
  625.22379  0            0            0           0         
  625.97405  0            0            0           0         
  626.72522  0            0            0           0         
  627.47728  0            0            0           0         
  628.23025  0            0            0           0         
  628.98412  0            0            0           0         
  629.73889  0            0            0           0         
  630.49457  0            0            0           0         
  631.25116  0            0            0           0         
  632.00866  0            0            0           0         
  632.76706  0            0            0           0         
  633.52638  0            0            0           0         
  634.28660  0            0            0           0         
  635.04774  0            0            0           0         
  635.80979  0            0            0           0         
  636.57276  0            0            0           0         
  637.33664  0            0            0           0         
  638.10144  0            0            0           0         
  638.86715  0            0            0           0         
  639.63379  0            0            0           0         
  640.40134  0            0            0           0         
  641.16982  0            0            0           0         
  641.93922  0            0            0           0         
  642.70954  0            0            0           0         
  643.48078  0            0            0           0         
  644.25295  0            0            0           0         
  645.02605  0            0            0           0         
  645.80008  0            0            0           0         
  646.57503  0            0            0           0         
  647.35091  0            0            0           0         
  648.12773  0            0            0           0         
  648.90548  0            0            0           0         
  649.68416  0            0            0           0         
  650.46377  0            0            0           0         
  651.24432  0            0            0           0         
  652.02581  0            0            0           0         
  652.80823  0            0            0           0         
  653.59160  0            0            0           0         
  654.37590  0            0            0           0         
  655.16115  0            0            0           0         
  655.94733  0            0            0           0         
  656.73447  0            0            0           0         
  657.52254  0            0            0           0         
  658.31156  0            0            0           0         
  659.10153  0            0            0           0         
  659.89244  0            0            0           0         
  660.68431  0            0            0           0         
  661.47712  0            0            0           0         
  662.27089  0            0            0           0         
  663.06561  0            0            0           0         
  663.86128  0            0            0           0         
  664.65791  0            0            0           0         
  665.45549  0            0            0           0         
  666.25403  0            0            0           0         
  667.05353  0            0            0           0         
  667.85399  0            0            0           0         
  668.65541  0            0            0           0         
  669.45779  0            0            0           0         
  670.26113  0            0            0           0         
  671.06544  0            0            0           0         
  671.87071  0            0            0           0         
  672.67695  0            0            0           0         
  673.48416  0            0            0           0         
  674.29233  0            0            0           0         
  675.10148  0            0            0           0         
  675.91159  0            0            0           0         
  676.72268  0            0            0           0         
  677.53474  0            0            0           0         
  678.34778  0            0            0           0         
  679.16179  0            0            0           0         
  679.97677  0            0            0           0         
  680.79274  0            0            0           0         
  681.60969  0            0            0           0         
  682.42761  0            0            0           0         
  683.24652  0            0            0           0         
  684.06641  0            0            0           0         
  684.88728  0            0            0           0         
  685.70914  0            0            0           0         
  686.53198  0            0            0           0         
  687.35582  0            0            0           0         
  688.18064  0            0            0           0         
  689.00645  0            0            0           0         
  689.83325  0            0            0           0         
  690.66104  0            0            0           0         
  691.48983  0            0            0           0         
  692.31961  0            0            0           0         
  693.15039  0            0            0           0         
  693.98216  0            0            0           0         
  694.81493  0            0            0           0         
  695.64870  0            0            0           0         
  696.48348  0            0            0           0         
  697.31925  0            0            0           0         
  698.15603  0            0            0           0         
  698.99381  0            0            0           0         
  699.83259  0            0            0           0         
  700.67239  0            0            0           0         
  701.51319  0            0            0           0         
  702.35500  0            0            0           0         
  703.19781  0            0            0           0         
  704.04165  0            0            0           0         
  704.88649  0            0            0           0         
  705.73235  0            0            0           0         
  706.57922  0            0            0           0         
  707.42711  0            0            0           0         
  708.27601  0            0            0           0         
  709.12594  0            0            0           0         
  709.97688  0            0            0           0         
  710.82885  0            0            0           0         
  711.68184  0            0            0           0         
  712.53585  0            0            0           0         
  713.39088  0            0            0           0         
  714.24695  0            0            0           0         
  715.10404  0            0            0           0         
  715.96215  0            0            0           0         
  716.82130  0            0            0           0         
  717.68148  0            0            0           0         
  718.54269  0            0            0           0         
  719.40494  0            0            0           0         
  720.26822  0            0            0           0         
  721.13253  0            0            0           0         
  721.99788  0            0            0           0         
  722.86427  0            0            0           0         
  723.73170  0            0            0           0         
  724.60018  0            0            0           0         
  725.46969  0            0            0           0         
  726.34025  0            0            0           0         
  727.21185  0            0            0           0         
  728.08450  0            0            0           0         
  728.95819  0            0            0           0         
  729.83293  0            0            0           0         
  730.70873  0            0            0           0         
  731.58557  0            0            0           0         
  732.46347  0            0            0           0         
  733.34241  0            0            0           0         
  734.22242  0            0            0           0         
  735.10348  0            0            0           0         
  735.98560  0            0            0           0         
  736.86877  0            0            0           0         
  737.75301  0            0            0           0         
  738.63830  0            0            0           0         
  739.52466  0            0            0           0         
  740.41209  0            0            0           0         
  741.30057  0            0            0           0         
  742.19013  0            0            0           0         
  743.08075  0            0            0           0         
  743.97244  0            0            0           0         
  744.86520  0            0            0           0         
  745.75903  0            0            0           0         
  746.65393  0            0            0           0         
  747.54991  0            0            0           0         
  748.44697  0            0            0           0         
  749.34509  0            0            0           0         
  750.24430  0            0            0           0         
  751.14459  0            0            0           0         
  752.04595  0            0            0           0         
  752.94840  0            0            0           0         
  753.85193  0            0            0           0         
  754.75655  0            0            0           0         
  755.66225  0            0            0           0         
  756.56904  0            0            0           0         
  757.47691  0            0            0           0         
  758.38588  0            0            0           0         
  759.29593  0            0            0           0         
  760.20708  0            0            0           0         
  761.11932  0            0            0           0         
  762.03266  0            0            0           0         
  762.94709  0            0            0           0         
  763.86262  0            0            0           0         
  764.77925  0            0            0           0         
  765.69698  0            0            0           0         
  766.61581  0            0            0           0         
  767.53574  0            0            0           0         
  768.45678  0            0            0           0         
  769.37892  0            0            0           0         
  770.30216  0            0            0           0         
  771.22652  0            0            0           0         
  772.15198  0            0            0           0         
  773.07856  0            0            0           0         
  774.00625  0            0            0           0         
  774.93505  0            0            0           0         
  775.86496  0            0            0           0         
  776.79599  0            0            0           0         
  777.72814  0            0            0           0         
  778.66141  0            0            0           0         
  779.59579  0            0            0           0         
  780.53130  0            0            0           0         
  781.46793  0            0            0           0         
  782.40569  0            0            0           0         
  783.34456  0            0            0           0         
  784.28457  0            0            0           0         
  785.22571  0            0            0           0         
  786.16797  0            0            0           0         
  787.11136  0            0            0           0         
  788.05589  0            0            0           0         
  789.00155  0            0            0           0         
  789.94834  0            0            0           0         
  790.89627  0            0            0           0         
  791.84534  0            0            0           0         
  792.79555  0            0            0           0         
  793.74690  0            0            0           0         
  794.69939  0            0            0           0         
  795.65302  0            0            0           0         
  796.60779  0            0            0           0         
  797.56372  0            0            0           0         
  798.52078  0            0            0           0         
  799.47900  0            0            0           0         
  800.43837  0            0            0           0         
  801.39889  0            0            0           0         
  802.36056  0            0            0           0         
  803.32338  0            0            0           0         
  804.28737  0            0            0           0         
  805.25250  0            0            0           0         
  806.21880  0            0            0           0         
  807.18625  0            0            0           0         
  808.15487  0            0            0           0         
  809.12465  0            0            0           0         
  810.09559  0            0            0           0         
  811.06770  0            0            0           0         
  812.04097  0            0            0           0         
  813.01541  0            0            0           0         
  813.99102  0            0            0           0         
  814.96781  0            0            0           0         
  815.94576  0            0            0           0         
  816.92489  0            0            0           0         
  817.90519  0            0            0           0         
  818.88667  0            0            0           0         
  819.86932  0            0            0           0         
  820.85316  0            0            0           0         
  821.83818  0            0            0           0         
  822.82437  0            0            0           0         
  823.81176  0            0            0           0         
  824.80032  0            0            0           0         
  825.79007  0            0            0           0         
  826.78101  0            0            0           0         
  827.77314  0            0            0           0         
  828.76646  0            0            0           0         
  829.76098  0            0            0           0         
  830.75668  0            0            0           0         
  831.75358  0            0            0           0         
  832.75168  0            0            0           0         
  833.75097  0            0            0           0         
  834.75147  0            0            0           0         
  835.75316  0            0            0           0         
  836.75606  0            0            0           0         
  837.76016  0            0            0           0         
  838.76546  0            0            0           0         
  839.77197  0            0            0           0         
  840.77969  0            0            0           0         
  841.78862  0            0            0           0         
  842.79876  0            0            0           0         
  843.81011  0            0            0           0         
  844.82267  0            0            0           0         
  845.83645  0            0            0           0         
  846.85145  0            0            0           0         
  847.86766  0            0            0           0         
  848.88509  0            0            0           0         
  849.90375  0            0            0           0         
  850.92362  0            0            0           0         
  851.94473  0            0            0           0         
  852.96705  0            0            0           0         
  853.99060  0            0            0           0         
  855.01538  0            0            0           0         
  856.04139  0            0            0           0         
  857.06864  0            0            0           0         
  858.09711  0            0            0           0         
  859.12682  0            0            0           0         
  860.15776  0            0            0           0         
  861.18994  0            0            0           0         
  862.22336  0            0            0           0         
  863.25802  0            0            0           0         
  864.29393  0            0            0           0         
  865.33107  0            0            0           0         
  866.36946  0            0            0           0         
  867.40910  0            0            0           0         
  868.44998  0            0            0           0         
  869.49211  0            0            0           0         
  870.53549  0            0            0           0         
  871.58013  0            0            0           0         
  872.62602  0            0            0           0         
  873.67316  0            0            0           0         
  874.72156  0            0            0           0         
  875.77122  0            0            0           0         
  876.82213  0            0            0           0         
  877.87431  0            0            0           0         
  878.92775  0            0            0           0         
  879.98246  0            0            0           0         
  881.03843  0            0            0           0         
  882.09567  0            0            0           0         
  883.15417  0            0            0           0         
  884.21395  0            0            0           0         
  885.27500  0            0            0           0         
  886.33732  0            0            0           0         
  887.40092  0            0            0           0         
  888.46579  0            0            0           0         
  889.53194  0            0            0           0         
  890.59937  0            0            0           0         
  891.66808  0            0            0           0         
  892.73808  0            0            0           0         
  893.80935  0            0            0           0         
  894.88192  0            0            0           0         
  895.95577  0            0            0           0         
  897.03090  0            0            0           0         
  898.10733  0            0            0           0         
  899.18505  0            0            0           0         
  900.26407  0            0            0           0         
  901.34438  0            0            0           0         
  902.42598  0            0            0           0         
  903.50888  0            0            0           0         
  904.59309  0            0            0           0         
  905.67859  0            0            0           0         
  906.76539  0            0            0           0         
  907.85350  0            0            0           0         
  908.94292  0            0            0           0         
  910.03364  0            0            0           0         
  911.12568  0            0            0           0         
  912.21902  0            0            0           0         
  913.31367  0            0            0           0         
  914.40964  0            0            0           0         
  915.50692  0            0            0           0         
  916.60552  0            0            0           0         
  917.70544  0            0            0           0         
  918.80668  0            0            0           0         
  919.90924  0            0            0           0         
  921.01312  0            0            0           0         
  922.11833  0            0            0           0         
  923.22486  0            0            0           0         
  924.33272  0            0            0           0         
  925.44191  0            0            0           0         
  926.55244  0            0            0           0         
  927.66429  0            0            0           0         
  928.77748  0            0            0           0         
  929.89200  0            0            0           0         
  931.00786  0            0            0           0         
  932.12507  0            0            0           0         
  933.24361  0            0            0           0         
  934.36349  0            0            0           0         
  935.48472  0            0            0           0         
  936.60729  0            0            0           0         
  937.73121  0            0            0           0         
  938.85648  0            0            0           0         
  939.98310  0            0            0           0         
  941.11107  0            0            0           0         
  942.24039  0            0            0           0         
  943.37107  0            0            0           0         
  944.50311  0            0            0           0         
  945.63651  0            0            0           0         
  946.77126  0            0            0           0         
  947.90738  0            0            0           0         
  949.04486  0            0            0           0         
  950.18370  0            0            0           0         
  951.32391  0            0            0           0         
  952.46549  0            0            0           0         
  953.60844  0            0            0           0         
  954.75277  0            0            0           0         
  955.89846  0            0            0           0         
  957.04553  0            0            0           0         
  958.19397  0            0            0           0         
  959.34380  0            0            0           0         
  960.49500  0            0            0           0         
  961.64759  0            0            0           0         
  962.80156  0            0            0           0         
  963.95691  0            0            0           0         
  965.11365  0            0            0           0         
  966.27178  0            0            0           0         
  967.43129  0            0            0           0         
  968.59220  0            0            0           0         
  969.75450  0            0            0           0         
  970.91820  0            0            0           0         
  972.08329  0            0            0           0         
  973.24978  0            0            0           0         
  974.41767  0            0            0           0         
  975.58697  0            0            0           0         
  976.75766  0            0            0           0         
  977.92976  0            0            0           0         
  979.10327  0            0            0           0         
  980.27818  0            0            0           0         
  981.45451  0            0            0           0         
  982.63224  0            0            0           0         
  983.81139  0            0            0           0         
  984.99196  0            0            0           0         
  986.17394  0            0            0           0         
  987.35734  0            0            0           0         
  988.54216  0            0            0           0         
  989.72840  0            0            0           0         
  990.91606  0            0            0           0         
  992.10515  0            0            0           0         
  993.29567  0            0            0           0         
  994.48762  0            0            0           0         
  995.68099  0            0            0           0         
  996.87580  0            0            0           0         
  998.07204  0            0            0           0         
  999.26972  0            0            0           0         
  1000.46883 0            0            0           0         
  1001.66939 0            0            0           0         
  1002.87138 0            0            0           0         
  1004.07482 0            0            0           0         
  1005.27970 0            0            0           0         
  1006.48602 0            0            0           0         
  1007.69380 0            0            0           0         
  1008.90302 0            0            0           0         
  1010.11370 0            0            0           0         
  1011.32582 0            0            0           0         
  1012.53940 0            0            0           0         
  1013.75444 0            0            0           0         
  1014.97094 0            0            0           0         
  1016.18889 0            0            0           0         
  1017.40831 0            0            0           0         
  1018.62919 0            0            0           0         
  1019.85154 0            0            0           0         
  1021.07535 0            0            0           0         
  1022.30063 0            0            0           0         
  1023.52738 0            0            0           0         
  1024.75561 0            0            0           0         
  1025.98530 0            0            0           0         
  1027.21648 0            0            0           0         
  1028.44913 0            0            0           0         
  1029.68326 0            0            0           0         
  1030.91887 0            0            0           0         
  1032.15596 0            0            0           0         
  1033.39454 0            0            0           0         
  1034.63460 0            0            0           0         
  1035.87615 0            0            0           0         
  1037.11919 0            0            0           0         
  1038.36373 0            0            0           0         
  1039.60975 0            0            0           0         
  1040.85728 0            0            0           0         
  1042.10629 0            0            0           0         
  1043.35681 0            0            0           0         
  1044.60883 0            0            0           0         
  1045.86235 0            0            0           0         
  1047.11738 0            0            0           0         
  1048.37391 0            0            0           0         
  1049.63195 0            0            0           0         
  1050.89150 0            0            0           0         
  1052.15256 0            0            0           0         
  1053.41513 0            0            0           0         
  1054.67922 0            0            0           0         
  1055.94482 0            0            0           0         
  1057.21195 0            0            0           0         
  1058.48059 0            0            0           0         
  1059.75076 0            0            0           0         
  1061.02245 0            0            0           0         
  1062.29567 0            0            0           0         
  1063.57041 0            0            0           0         
  1064.84669 0            0            0           0         
  1066.12449 0            0            0           0         
  1067.40383 0            0            0           0         
  1068.68471 0            0            0           0         
  1069.96712 0            0            0           0         
  1071.25107 0            0            0           0         
  1072.53656 0            0            0           0         
  1073.82359 0            0            0           0         
  1075.11217 0            0            0           0         
  1076.40230 0            0            0           0         
  1077.69397 0            0            0           0         
  1078.98719 0            0            0           0         
  1080.28197 0            0            0           0         
  1081.57830 0            0            0           0         
  1082.87618 0            0            0           0         
  1084.17562 0            0            0           0         
  1085.47662 0            0            0           0         
  1086.77918 0            0            0           0         
  1088.08331 0            0            0           0         
  1089.38900 0            0            0           0         
  1090.69625 0            0            0           0         
  1092.00508 0            0            0           0         
  1093.31548 0            0            0           0         
  1094.62744 0            0            0           0         
  1095.94099 0            0            0           0         
  1097.25611 0            0            0           0         
  1098.57280 0            0            0           0         
  1099.89108 0            0            0           0         
  1101.21094 0            0            0           0         
  1102.53238 0            0            0           0         
  1103.85541 0            0            0           0         
  1105.18003 0            0            0           0         
  1106.50623 0            0            0           0         
  1107.83403 0            0            0           0         
  1109.16342 0            0            0           0         
  1110.49441 0            0            0           0         
  1111.82699 0            0            0           0         
  1113.16117 0            0            0           0         
  1114.49696 0            0            0           0         
  1115.83434 0            0            0           0         
  1117.17333 0            0            0           0         
  1118.51393 0            0            0           0         
  1119.85614 0            0            0           0         
  1121.19995 0            0            0           0         
  1122.54538 0            0            0           0         
  1123.89243 0            0            0           0         
  1125.24109 0            0            0           0         
  1126.59137 0            0            0           0         
  1127.94327 0            0            0           0         
  1129.29679 0            0            0           0         
  1130.65193 0            0            0           0         
  1132.00870 0            0            0           0         
  1133.36710 0            0            0           0         
  1134.72713 0            0            0           0         
  1136.08880 0            0            0           0         
  1137.45209 0            0            0           0         
  1138.81702 0            0            0           0         
  1140.18359 0            0            0           0         
  1141.55180 0            0            0           0         
  1142.92166 0            0            0           0         
  1144.29315 0            0            0           0         
  1145.66629 0            0            0           0         
  1147.04108 0            0            0           0         
  1148.41752 0            0            0           0         
  1149.79561 0            0            0           0         
  1151.17535 0            0            0           0         
  1152.55675 0            0            0           0         
  1153.93981 0            0            0           0         
  1155.32453 0            0            0           0         
  1156.71091 0            0            0           0         
  1158.09895 0            0            0           0         
  1159.48866 0            0            0           0         
  1160.88003 0            0            0           0         
  1162.27308 0            0            0           0         
  1163.66779 0            0            0           0         
  1165.06419 0            0            0           0         
  1166.46225 0            0            0           0         
  1167.86200 0            0            0           0         
  1169.26342 0            0            0           0         
  1170.66652 0            0            0           0         
  1172.07131 0            0            0           0         
  1173.47779 0            0            0           0         
  1174.88595 0            0            0           0         
  1176.29580 0            0            0           0         
  1177.70735 0            0            0           0         
  1179.12058 0            0            0           0         
  1180.53552 0            0            0           0         
  1181.95215 0            0            0           0         
  1183.37048 0            0            0           0         
  1184.79052 0            0            0           0         
  1186.21225 0            0            0           0         
  1187.63570 0            0            0           0         
  1189.06085 0            0            0           0         
  1190.48771 0            0            0           0         
  1191.91628 0            0            0           0         
  1193.34657 0            0            0           0         
  1194.77858 0            0            0           0         
  1196.21230 0            0            0           0         
  1197.64774 0            0            0           0         
  1199.08491 0            0            0           0         
  1200.52380 0            0            0           0         
  1201.96442 0            0            0           0         
  1203.40677 0            0            0           0         
  1204.85084 0            0            0           0         
  1206.29665 0            0            0           0         
  1207.74420 0            0            0           0         
  1209.19348 0            0            0           0         
  1210.64450 0            0            0           0         
  1212.09726 0            0            0           0         
  1213.55177 0            0            0           0         
  1215.00802 0            0            0           0         
  1216.46602 0            0            0           0         
  1217.92576 0            0            0           0         
  1219.38726 0            0            0           0         
  1220.85052 0            0            0           0         
  1222.31553 0            0            0           0         
  1223.78229 0            0            0           0         
  1225.25082 0            0            0           0         
  1226.72111 9.574292583  0            0           0         
  1228.19316 0.056116611  0            0           0         
  1229.66699 0            0            0           0         
  1231.14257 0            0            0           0         
  1232.61993 0            0            0           0         
  1234.09907 4.939717132  0            0           0         
  1235.57997 4.496787811  0            0           0         
  1237.06266 0.028130262  0            0           0         
  1238.54712 3.731709051  0            0           0         
  1240.03337 6.910121549  0            0           0         
  1241.52140 3.237988902  0            0           0         
  1243.01121 2.996902051  0            0           0         
  1244.50281 2.80458963   0            0           0         
  1245.99620 5.250529129  0            0           0         
  1247.49139 0.034356332  0            0           0         
  1248.98837 4.655128117  0            0           0         
  1250.48714 0.03072561   0            0           0         
  1251.98771 0            0            0           0         
  1253.49009 1.957719982  0            0           0         
  1254.99426 3.6932236    0            0           0         
  1256.50024 3.4738135    0            0           0         
  1258.00803 0.022656947  0            0           0         
  1259.51763 0            0            0           0         
  1261.02904 2.811067084  0            0           0         
  1262.54226 1.331015459  0            0           0         
  1264.05730 0.00865933   0            0           0         
  1265.57416 1.150129652  0            0           0         
  1267.09284 0.007639132  0            0           0         
  1268.61334 2.035137486  0            0           0         
  1270.13566 1.935661874  0            0           0         
  1271.65981 1.833037041  0            0           0         
  1273.18579 1.740340624  0            0           0         
  1274.71360 4.123327728  0            0           0         
  1276.24325 0.812329486  0            0           0         
  1277.77473 0.755160278  0            0           0         
  1279.30805 2.159545862  0            0           0         
  1280.84320 2.770890378  0            0           0         
  1282.38020 0.681132163  0            0           0         
  1283.91905 1.916695386  0            0           0         
  1285.45974 4.313733728  0            0           0         
  1287.00228 3.587506966  0            0           0         
  1288.54667 0.597685991  0            0           0         
  1290.09291 1.667031583  0            0           0         
  1291.64101 1.62223682   0            0           0         
  1293.19097 2.093202184  0            0           0         
  1294.74279 3.045005221  0            0           0         
  1296.29647 2.96453934   0            0           0         
  1297.85201 1.451202148  0            0           0         
  1299.40942 0.937837397  0            0           0         
  1300.96870 3.619472407  0            0           0         
  1302.52985 2.225444249  0            0           0         
  1304.09287 2.160262826  0            0           0         
  1305.65777 1.68895411   0            0           0         
  1307.22455 2.054086225  0            0           0         
  1308.79321 1.211259645  0            0           0         
  1310.36375 2.347435013  0            0           0         
  1311.93617 0.778953037  0            0           0         
  1313.51048 0.751097046  0            0           0         
  1315.08668 1.099954567  0            0           0         
  1316.66478 2.508615526  0            0           0         
  1318.24476 2.11762194   0            0           0         
  1319.82664 1.043880754  0            0           0         
  1321.41042 1.352108159  0            0           0         
  1322.99610 1.328307104  0            0           0         
  1324.58369 1.949481909  0            0           0         
  1326.17317 3.1857072    0            0           0         
  1327.76457 0.645264915  0            0           0         
  1329.35787 0.309785261  0            0           0         
  1330.95309 1.499838526  0            0           0         
  1332.55022 0.892576621  0            0           0         
  1334.14927 1.736852299  0            0           0         
  1335.75024 3.409183211  0            0           0         
  1337.35312 1.136076922  0            0           0         
  1338.95794 1.371902079  0            0           0         
  1340.56467 0.545629928  0            0           0         
  1342.17334 0.793089553  0            0           0         
  1343.78393 1.556353125  0            0           0         
  1345.39646 1.788998979  0            0           0         
  1347.01093 0.761876902  0            0           0         
  1348.62733 0.98713699   0            0           0         
  1350.24567 1.696621564  0            0           0         
  1351.86595 0.487265919  0            0           0         
  1353.48818 2.573034144  0            0           0         
  1355.11235 1.628295982  0            0           0         
  1356.73847 1.596160624  0            0           0         
  1358.36654 1.571700566  0            0           0         
  1359.99657 1.547976128  0            0           0         
  1361.62856 1.957395737  0            0           0         
  1363.26250 1.505824959  0            0           0         
  1364.89840 0.850992125  0            0           0         
  1366.53626 1.248142825  0            0           0         
  1368.17610 1.437780955  0            0           0         
  1369.81789 2.224382655  0            0           0         
  1371.46166 1.009049757  0            0           0         
  1373.10740 1.965641725  0            0           0         
  1374.75512 1.560410467  0            0           0         
  1376.40481 1.346319593  0            0           0         
  1378.05649 2.080067042  0            0           0         
  1379.71014 0.758536915  0            0           0         
  1381.36578 1.472154112  0            0           0         
  1383.02341 1.639293176  0            0           0         
  1384.68302 1.261872437  0            0           0         
  1386.34463 2.29875807   0            0           0         
  1388.00823 1.406747907  0            0           0         
  1389.67383 1.722975586  0            0           0         
  1391.34142 1.532207124  0            0           0         
  1393.01102 1.17603594   0            0           0         
  1394.68262 0.664520225  0            0           0         
  1396.35623 1.135457165  0            0           0         
  1398.03184 1.281345775  0            0           0         
  1399.70947 0.479844746  0            0           0         
  1401.38910 1.856178974  0            0           0         
  1403.07076 2.143326981  0            0           0         
  1404.75443 1.214915196  0            0           0         
  1406.44012 1.485436542  0            0           0         
  1408.12784 1.320532265  0            0           0         
  1409.81758 1.58703072   0            0           0         
  1411.50935 1.849074786  0            0           0         
  1413.20314 1.407077823  0            0           0         
  1414.89897 1.246733893  0            0           0         
  1416.59684 0.551183752  0            0           0         
  1418.29674 1.072470415  0            0           0         
  1419.99869 1.325043901  0            0           0         
  1421.70267 1.568207869  0            0           0         
  1423.40870 0.78000067   0            0           0         
  1425.11678 1.141242274  0            0           0         
  1426.82691 0.630193726  0            0           0         
  1428.53908 1.473701014  0            0           0         
  1430.25332 1.096074253  0            0           0         
  1431.96961 1.787898864  0            0           0         
  1433.68796 1.414762415  0            0           0         
  1435.40837 0.585234828  0            0           0         
  1437.13085 1.021616172  0            0           0         
  1438.85539 0.897410157  0            0           0         
  1440.58200 1.319600324  0            0           0         
  1442.31069 1.40938851   0            0           0         
  1444.04145 1.599488577  0            0           0         
  1445.77429 1.26308926   0            0           0         
  1447.50920 0.420117986  0            0           0         
  1449.24620 1.82103494   0            0           0         
  1450.98528 1.207505033  0            0           0         
  1452.72645 1.47830521   0            0           0         
  1454.46971 1.265554467  0            0           0         
  1456.21506 1.435418055  0            0           0         
  1457.96250 1.415991935  0            0           0         
  1459.71204 1.672543137  0            0           0         
  1461.46368 1.01404319   0            0           0         
  1463.21743 1.263982646  0            0           0         
  1464.97328 1.69105559   0            0           0         
  1466.73123 1.23514491   0            0           0         
  1468.49129 0.52628394   0            0           0         
  1470.25347 1.278441892  0            0           0         
  1472.01776 1.100067804  0            0           0         
  1473.78417 1.084456945  0            0           0         
  1475.55269 1.805613485  0            0           0         
  1477.32334 0.981849036  0            0           0         
  1479.09612 1.201301074  0            0           0         
  1480.87102 1.108641196  0            0           0         
  1482.64805 1.402399952  0            0           0         
  1484.42722 1.155758777  0            0           0         
  1486.20851 1.587410492  0            0           0         
  1487.99195 1.269958     0            0           0         
  1489.77753 1.39185873   0            0           0         
  1491.56525 0.654152046  0            0           0         
  1493.35511 1.057488337  0            0           0         
  1495.14712 0.972141834  0            0           0         
  1496.94129 0.952838987  0            0           0         
  1498.73760 1.265011064  0            0           0         
  1500.53607 1.047886471  0            0           0         
  1502.33670 0.96176064   0            0           0         
  1504.13949 0.94193865   0            0           0         
  1505.94445 0.984106967  0            0           0         
  1507.75157 1.204282703  0            0           0         
  1509.56085 1.299705489  0            0           0         
  1511.37231 1.102776178  0            0           0         
  1513.18594 1.24925132   0            0           0         
  1515.00175 1.171521211  0            0           0         
  1516.81974 1.257625762  0            0           0         
  1518.63991 1.075443746  0            0           0         
  1520.46227 1.316009595  0            0           0         
  1522.28681 0.986306779  0            0           0         
  1524.11354 1.319197552  0            0           0         
  1525.94246 1.001303189  0            0           0         
  1527.77357 0.883565909  0            0           0         
  1529.60689 1.535014546  0            0           0         
  1531.44240 1.089918027  0            0           0         
  1533.28012 1.202994344  0            0           0         
  1535.12004 1.08959877   0            0           0         
  1536.96217 1.28558684   0            0           0         
  1538.80651 0.741726116  0            0           0         
  1540.65307 1.26465143   0            0           0         
  1542.50183 0.908428841  0            0           0         
  1544.35282 0.760051889  0            0           0         
  1546.20603 1.155905959  0            0           0         
  1548.06146 0.970028859  0            0           0         
  1549.91912 1.17919765   0            0           0         
  1551.77901 0.824903939  0            0           0         
  1553.64113 0.849043837  0            0           0         
  1555.50549 1.115141622  0            0           0         
  1557.37208 0.6501101    0            0           0         
  1559.24091 1.02258176   0            0           0         
  1561.11199 0.913118377  0            0           0         
  1562.98531 1.02537887   0            0           0         
  1564.86087 1.118917837  0            0           0         
  1566.73869 0.812727813  0            0           0         
  1568.61876 0.873724358  0            0           0         
  1570.50109 0.960937231  0            0           0         
  1572.38568 0.758368757  0            0           0         
  1574.27253 1.17978615   0            0           0         
  1576.16164 0.805290485  0            0           0         
  1578.05302 1.074571915  0            0           0         
  1579.94667 0.810074468  0            0           0         
  1581.84259 0.940336017  0            0           0         
  1583.74079 1.106183402  0            0           0         
  1585.64126 0.917929607  0            0           0         
  1587.54402 0.928973645  0            0           0         
  1589.44905 0.953610959  0            0           0         
  1591.35638 0.90516285   0            0           0         
  1593.26599 0.881860852  0            0           0         
  1595.17789 1.094313566  0            0           0         
  1597.09209 1.016490092  0            0           0         
  1599.00859 0.930424066  0            0           0         
  1600.92738 1.003465635  0            0           0         
  1602.84848 0.858243916  0            0           0         
  1604.77189 1.048330658  0            0           0         
  1606.69760 0.913249244  0            0           0         
  1608.62562 0.987010863  0            0           0         
  1610.55596 1.029687817  0            0           0         
  1612.48861 0.949040934  0            0           0         
  1614.42358 1.019520174  0            0           0         
  1616.36087 0.925368813  0            0           0         
  1618.30049 1.029772498  0            0           0         
  1620.24244 0.977577295  0            0           0         
  1622.18671 0.936184943  0            0           0         
  1624.13332 0.955262918  0            0           0         
  1626.08227 0.954827071  0            0           0         
  1628.03355 0.996836849  0            0           0         
  1629.98717 0.981468376  0            0           0         
  1631.94314 1.02109375   0            0           0         
  1633.90146 0.967387512  0            0           0         
  1635.86213 1.026909523  0            0           0         
  1637.82515 1.036714531  0            0           0         
  1639.79052 1.002460201  0            0           0         
  1641.75826 1.011345974  0            0           0         
  1643.72835 0.956041174  0            0           0         
  1645.70081 1.042559908  0            0           0         
  1647.67563 1.019157406  0            0           0         
  1649.65283 1.011516797  0            0           0         
  1651.63240 1.068299765  0            0           0         
  1653.61434 1.015228645  0            0           0         
  1655.59866 0.931464945  0            0           0         
  1657.58537 1.027040166  0            0           0         
  1659.57445 0.976523889  0            0           0         
  1661.56593 0.999581232  0            0           0         
  1663.55979 1.05936987   0            0           0         
  1665.55605 0.991749651  0            0           0         
  1667.55470 0.985219005  0            0           0         
  1669.55575 1.010680269  0            0           0         
  1671.55920 1.065426161  0            0           0         
  1673.56506 0.95781322   0            0           0         
  1675.57332 1.011765514  0            0           0         
  1677.58399 1.016136947  0            0           0         
  1679.59708 1.028800125  0            0           0         
  1681.61258 1.010432426  0            0           0         
  1683.63050 1.047895243  0            0           0         
  1685.65084 1.016400455  0            0           0         
  1687.67360 1.07702438   0            0           0         
  1689.69880 0.997504314  0            0           0         
  1691.72642 0.998846763  0            0           0         
  1693.75647 0.985995649  0            0           0         
  1695.78897 1.012719369  0            0           0         
  1697.82390 0.999175213  0            0           0         
  1699.86127 1.025659207  0            0           0         
  1701.90109 1.000301354  0            0           0         
  1703.94335 1.02206934   0            0           0         
  1705.98807 1.061220247  0            0           0         
  1708.03524 1.049543918  0            0           0         
  1710.08487 1.074408904  0            0           0         
  1712.13695 1.059481261  0            0           0         
  1714.19150 1.035774469  0            0           0         
  1716.24851 1.034712081  0            0           0         
  1718.30800 1.042675639  0            0           0         
  1720.36995 0.997094329  0            0           0         
  1722.43438 1.012927921  0            0           0         
  1724.50128 1.030406568  0            0           0         
  1726.57067 1.042401762  0            0           0         
  1728.64254 1.048444948  0            0           0         
  1730.71689 1.070255284  0            0           0         
  1732.79374 1.045978684  0            0           0         
  1734.87307 1.019268734  0            0           0         
  1736.95491 1.012729657  0            0           0         
  1739.03924 1.054244785  0            0           0         
  1741.12607 1.061702604  0            0           0         
  1743.21540 1.052138731  0            0           0         
  1745.30724 1.034390654  0            0           0         
  1747.40160 1.052865176  0            0           0         
  1749.49846 1.040871122  0            0           0         
  1751.59784 1.054808531  0            0           0         
  1753.69974 1.054850763  0            0           0         
  1755.80417 1.050443496  0            0           0         
  1757.91112 1.09299514   0            0           0         
  1760.02059 1.052742739  0            0           0         
  1762.13260 1.065673764  0            0           0         
  1764.24715 1.036901828  0            0           0         
  1766.36423 1.079142596  0            0           0         
  1768.48385 1.093658112  0            0           0         
  1770.60601 1.066116829  0            0           0         
  1772.73072 1.031336006  0            0           0         
  1774.85798 1.065403228  0            0           0         
  1776.98779 1.04807677   0            0           0         
  1779.12016 1.069377732  0            0           0         
  1781.25509 1.08707755   0            0           0         
  1783.39258 1.088225745  0            0           0         
  1785.53264 1.050773852  0            0           0         
  1787.67526 1.046984131  0            0           0         
  1789.82045 1.064860837  0            0           0         
  1791.96822 1.040046778  0            0           0         
  1794.11856 1.038593272  0            0           0         
  1796.27149 1.062133349  0            0           0         
  1798.42700 1.06758705   0            0           0         
  1800.58510 1.06038062   0            0           0         
  1802.74578 1.059931981  0            0           0         
  1804.90906 1.101107231  0            0           0         
  1807.07493 1.088445423  0            0           0         
  1809.24341 1.066214876  0            0           0         
  1811.41448 1.071963924  0            0           0         
  1813.58816 1.077337973  0            0           0         
  1815.76445 1.064732541  0            0           0         
  1817.94335 1.055555573  0            0           0         
  1820.12487 1.054393226  0            0           0         
  1822.30900 1.074366     0            0           0         
  1824.49575 1.077323563  0            0           0         
  1826.68513 1.102753567  0            0           0         
  1828.87714 1.045971267  0            0           0         
  1831.07177 1.061131678  0            0           0         
  1833.26904 1.060789072  0            0           0         
  1835.46895 1.081648702  0            0           0         
  1837.67149 1.056261107  0            0           0         
  1839.87668 1.063437061  0            0           0         
  1842.08452 1.047397888  0            0           0         
  1844.29500 1.044769147  0            0           0         
  1846.50814 1.065095039  0            0           0         
  1848.72393 1.064654044  0            0           0         
  1850.94238 1.079906152  0            0           0         
  1853.16350 1.083880434  0            0           0         
  1855.38727 1.045221638  0            0           0         
  1857.61372 1.074678818  0            0           0         
  1859.84284 1.074820714  0            0           0         
  1862.07464 1.076180322  0            0           0         
  1864.30911 1.075930759  0            0           0         
  1866.54626 1.044859893  0            0           0         
  1868.78610 1.067470721  0            0           0         
  1871.02863 1.076805238  0            0           0         
  1873.27384 1.068972774  0            0           0         
  1875.52175 1.0465067    0            0           0         
  1877.77236 1.070020692  0            0           0         
  1880.02567 1.066384975  0            0           0         
  1882.28169 1.051594613  0            0           0         
  1884.54041 1.063758446  0            0           0         
  1886.80184 1.053366386  0            0           0         
  1889.06598 1.060521501  0            0           0         
  1891.33284 1.04880346   0            0           0         
  1893.60243 1.04445284   0            0           0         
  1895.87473 1.035231454  0            0           0         
  1898.14976 1.046827205  0            0           0         
  1900.42752 1.049606795  0            0           0         
  1902.70802 1.07984407   0            0           0         
  1904.99125 1.038343533  0            0           0         
  1907.27722 1.060015956  0            0           0         
  1909.56594 1.076344207  0            0           0         
  1911.85740 1.042994092  0            0           0         
  1914.15161 1.072775915  0            0           0         
  1916.44858 1.065634622  0            0           0         
  1918.74830 1.046894561  0            0           0         
  1921.05078 1.061788055  0            0           0         
  1923.35602 1.059042637  0            0           0         
  1925.66403 1.058332905  0            0           0         
  1927.97481 1.056291054  0            0           0         
  1930.28836 1.056183881  0            0           0         
  1932.60469 1.055262408  0            0           0         
  1934.92380 1.042827679  0            0           0         
  1937.24569 1.06247246   0            0           0         
  1939.57036 1.044567598  0            0           0         
  1941.89783 1.057405324  0            0           0         
  1944.22809 1.032071471  0            0           0         
  1946.56114 1.05620159   0            0           0         
  1948.89700 1.050778314  0            0           0         
  1951.23566 1.035219544  0            0           0         
  1953.57712 1.055164923  0            0           0         
  1955.92140 1.056508264  0            0           0         
  1958.26848 1.065367534  0            0           0         
  1960.61839 1.056699849  0            0           0         
  1962.97111 1.041014139  0            0           0         
  1965.32666 1.058423543  0            0           0         
  1967.68503 1.04365416   0            0           0         
  1970.04624 1.054866982  0            0           0         
  1972.41027 1.075805002  0            0           0         
  1974.77715 1.069904432  0            0           0         
  1977.14686 1.047259828  0            0           0         
  1979.51942 1.060782625  0            0           0         
  1981.89483 1.074085154  0            0           0         
  1984.27308 1.062133616  0            0           0         
  1986.65419 1.062602037  0            0           0         
  1989.03816 1.072540509  0            0           0         
  1991.42498 1.076577882  0            0           0         
  1993.81468 1.064448881  0            0           0         
  1996.20723 1.075317301  0            0           0         
  1998.60266 1.06256889   0            0           0         
  2001.00097 1.063465714  0            0           0         
  2003.40215 1.068276002  0            0           0         
  2005.80622 1.064027118  0            0           0         
  2008.21316 1.044690943  0            0           0         
  2010.62300 1.053012592  0            0           0         
  2013.03573 1.063201358  0            0           0         
  2015.45136 1.058534849  0            0           0         
  2017.86988 1.062375189  0            0           0         
  2020.29130 1.052999742  0            0           0         
  2022.71563 1.042017319  0            0           0         
  2025.14287 1.046890094  0            0           0         
  2027.57303 1.071394296  0            0           0         
  2030.00610 1.045346361  0            0           0         
  2032.44208 1.043248157  0            0           0         
  2034.88100 1.068067473  0            0           0         
  2037.32283 1.07254412   0            0           0         
  2039.76760 1.084091452  0            0           0         
  2042.21530 1.092031696  0            0           0         
  2044.66594 1.078088965  0            0           0         
  2047.11952 1.078024158  0            0           0         
  2049.57605 1.089076081  0            0           0         
  2052.03552 1.083823091  0            0           0         
  2054.49794 1.061065584  0            0           0         
  2056.96332 1.062059016  0            0           0         
  2059.43166 1.049971878  0            0           0         
  2061.90296 1.049493035  0            0           0         
  2064.37722 1.053464853  0            0           0         
  2066.85446 1.073346405  0            0           0         
  2069.33466 1.063718762  0            0           0         
  2071.81785 1.062974034  0            0           0         
  2074.30401 1.059243801  0            0           0         
  2076.79315 1.060654076  0            0           0         
  2079.28529 1.042651869  0            0           0         
  2081.78041 1.053685811  0            0           0         
  2084.27853 1.047028401  0            0           0         
  2086.77964 1.047397862  0            0           0         
  2089.28376 1.067991344  0            0           0         
  2091.79088 1.037639229  0            0           0         
  2094.30101 1.050299287  0            0           0         
  2096.81415 1.043937516  0            0           0         
  2099.33031 1.040640653  0            0           0         
  2101.84948 1.037414935  0            0           0         
  2104.37168 1.03778296   0            0           0         
  2106.89691 1.037601733  0            0           0         
  2109.42517 1.035686394  0            0           0         
  2111.95646 1.056845466  0            0           0         
  2114.49079 1.043559854  0            0           0         
  2117.02815 1.040425645  0            0           0         
  2119.56857 1.051884943  0            0           0         
  2122.11203 1.045805912  0            0           0         
  2124.65855 1.047504959  0            0           0         
  2127.20812 1.031973491  0            0           0         
  2129.76075 1.046703348  0            0           0         
  2132.31644 1.044540287  0            0           0         
  2134.87520 1.059922595  0            0           0         
  2137.43703 1.058794694  0            0           0         
  2140.00194 1.047629969  0            0           0         
  2142.56992 1.053833498  0            0           0         
  2145.14098 1.074477626  0            0           0         
  2147.71513 1.059101119  0            0           0         
  2150.29237 1.049449451  0            0           0         
  2152.87270 1.056146261  0            0           0         
  2155.45613 1.046537273  0            0           0         
  2158.04265 1.035725968  0            0           0         
  2160.63229 1.057776474  0            0           0         
  2163.22502 1.041176844  0            0           0         
  2165.82087 1.044207532  0            0           0         
  2168.41984 1.050093894  0            0           0         
  2171.02192 1.055043416  0            0           0         
  2173.62713 1.046637613  0            0           0         
  2176.23546 1.043253804  0            0           0         
  2178.84692 1.034965964  0            0           0         
  2181.46152 1.034685393  0            0           0         
  2184.07925 1.041201523  0            0           0         
  2186.70013 1.050939566  0            0           0         
  2189.32415 1.049472645  0            0           0         
  2191.95132 1.05171499   0            0           0         
  2194.58164 1.037576995  0            0           0         
  2197.21512 1.051805573  0            0           0         
  2199.85175 1.052809269  0            0           0         
  2202.49156 1.041382061  0            0           0         
  2205.13452 1.042025744  0            0           0         
  2207.78067 1.044763285  0            0           0         
  2210.42998 1.047222671  0            0           0         
  2213.08248 1.042758951  0            0           0         
  2215.73816 1.033845334  0            0           0         
  2218.39702 1.038469071  0            0           0         
  2221.05908 1.033244809  0            0           0         
  2223.72433 1.043336406  0            0           0         
  2226.39278 1.03966226   0            0           0         
  2229.06443 1.037864752  0            0           0         
  2231.73928 1.048666097  0            0           0         
  2234.41735 1.041843397  0            0           0         
  2237.09863 1.040455592  0            0           0         
  2239.78313 1.043749012  0            0           0         
  2242.47085 1.034352062  0            0           0         
  2245.16179 1.040294308  0            0           0         
  2247.85596 1.045837414  0            0           0         
  2250.55337 1.044171054  0            0           0         
  2253.25401 1.031383236  0            0           0         
  2255.95790 1.030956196  0            0           0         
  2258.66503 1.040538835  0            0           0         
  2261.37540 1.043243126  0            0           0         
  2264.08903 1.042716824  0            0           0         
  2266.80592 1.038660596  0            0           0         
  2269.52606 1.041188373  0            0           0         
  2272.24947 1.02984414   0            0           0         
  2274.97615 1.029908624  0            0           0         
  2277.70610 1.032524446  0            0           0         
  2280.43933 1.038806709  0            0           0         
  2283.17584 1.0396819    0            0           0         
  2285.91562 1.035199222  0            0           0         
  2288.65870 1.039022942  0            0           0         
  2291.40507 1.046102661  0            0           0         
  2294.15474 1.047972956  0            0           0         
  2296.90770 1.044805992  0            0           0         
  2299.66397 1.039606161  0            0           0         
  2302.42354 1.03837394   0            0           0         
  2305.18643 1.040648634  0            0           0         
  2307.95263 1.05391898   0            0           0         
  2310.72216 1.056897037  0            0           0         
  2313.49500 1.058881977  0            0           0         
  2316.27117 1.047414045  0            0           0         
  2319.05068 1.051918692  0            0           0         
  2321.83352 1.056109456  0            0           0         
  2324.61969 1.050335316  0            0           0         
  2327.40922 1.05911164   0            0           0         
  2330.20209 1.059482824  0            0           0         
  2332.99831 1.062893562  0            0           0         
  2335.79788 1.068786137  0            0           0         
  2338.60082 1.063800434  0            0           0         
  2341.40712 1.0649997    0            0           0         
  2344.21679 1.062734585  0            0           0         
  2347.02982 1.072698679  0            0           0         
  2349.84624 1.06140215   0            0           0         
  2352.66603 1.054737706  0            0           0         
  2355.48921 1.042780575  0            0           0         
  2358.31577 1.051828842  0            0           0         
  2361.14573 1.060800051  0            0           0         
  2363.97908 1.06117798   0            0           0         
  2366.81584 1.060396224  0            0           0         
  2369.65599 1.056666842  0            0           0         
  2372.49956 1.044261103  0            0           0         
  2375.34654 1.049114477  0            0           0         
  2378.19693 1.041388364  0            0           0         
  2381.05074 1.054813903  0            0           0         
  2383.90798 1.04226206   0            0           0         
  2386.76865 1.036565493  0            0           0         
  2389.63275 1.049575187  0            0           0         
  2392.50029 1.035856113  0            0           0         
  2395.37127 1.046493134  0            0           0         
  2398.24569 1.047092666  0            0           0         
  2401.12356 1.046337785  0            0           0         
  2404.00489 1.046935072  0            0           0         
  2406.88967 1.054073419  0            0           0         
  2409.77792 1.063090628  0            0           0         
  2412.66963 1.057650811  0            0           0         
  2415.56481 1.054725784  0            0           0         
  2418.46346 1.058440948  0            0           0         
  2421.36560 1.048748764  0            0           0         
  2424.27121 1.055330361  0            0           0         
  2427.18032 1.047184349  0            0           0         
  2430.09291 1.045711952  0            0           0         
  2433.00900 1.041197522  0            0           0         
  2435.92859 1.039060381  0            0           0         
  2438.85168 1.02455366   0            0           0         
  2441.77828 1.020538993  0            0           0         
  2444.70839 1.026507163  0            0           0         
  2447.64202 1.030355973  0            0           0         
  2450.57917 1.018322513  0            0           0         
  2453.51984 1.020099212  0            0           0         
  2456.46404 1.022139764  0            0           0         
  2459.41177 1.027821159  0            0           0         
  2462.36304 1.036181275  0            0           0         
  2465.31786 1.026254363  0            0           0         
  2468.27622 1.023366889  0            0           0         
  2471.23812 1.035452545  0            0           0         
  2474.20359 1.045101698  0            0           0         
  2477.17261 1.034960479  0            0           0         
  2480.14519 1.038780613  0            0           0         
  2483.12134 1.046914729  0            0           0         
  2486.10107 1.042532592  0            0           0         
  2489.08437 1.043787747  0            0           0         
  2492.07124 1.057693159  0            0           0         
  2495.06171 1.054440119  0            0           0         
  2498.05576 1.05330024   0            0           0         
  2501.05340 1.040370146  0            0           0         
  2504.05464 1.039933024  0            0           0         
  2507.05948 1.043734494  0            0           0         
  2510.06793 1.038214511  0            0           0         
  2513.07999 1.030015737  0            0           0         
  2516.09566 1.049384984  0            0           0         
  2519.11495 1.032884989  0            0           0         
  2522.13787 1.033302535  0            0           0         
  2525.16441 1.032014413  0            0           0         
  2528.19458 1.032123879  0            0           0         
  2531.22839 1.026062197  0            0           0         
  2534.26585 1.031418032  0            0           0         
  2537.30694 1.040788512  0            0           0         
  2540.35169 1.047174895  0            0           0         
  2543.40008 1.039516183  0            0           0         
  2546.45214 1.052244847  0            0           0         
  2549.50786 1.043104434  0            0           0         
  2552.56724 1.053519382  0            0           0         
  2555.63030 1.049815731  0            0           0         
  2558.69703 1.057511514  1.001849695  1           14136.325 
  2561.76745 1.063016352  1.002027107  1           14014.413 
  2564.84154 1.061832831  1.002183334  1           14074.979 
  2567.91933 1.063406612  1.002314911  1           14060.226 
  2571.00081 1.066500682  1.002421369  1           14004.058 
  2574.08599 1.07757524   1.002505045  1           13734.946 
  2577.17487 1.070091943  1.002570351  1           13962.15  
  2580.26745 1.087311943  1.002622814  1           13533.453 
  2583.36375 1.09315915   1.002668142  1           13408.929 
  2586.46376 1.073239995  1.002711431  1           13958.866 
  2589.56749 1.070993275  1.002756568  1           14046.609 
  2592.67495 1.075869201  1.002805946  1           13941.79  
  2595.78614 1.074446631  1.002860536  1           14006.801 
  2598.90106 1.064750933  1.002920316  1           14298.971 
  2602.01971 1.053999152  1.002984848  1           14628.458 
  2605.14211 1.060606839  1.00305378   1           14468.905 
  2608.26826 1.04690049   1.00312712   1           14888.371 
  2611.39816 1.048850644  1.003205268  1           14859.487 
  2614.53181 1.041797825  1.00328886   1           15093.986 
  2617.66922 1.048676263  1.003378519  1           14919.869 
  2620.81040 1.038923664  1.003474682  1           15235.582 
  2623.95535 1.047103437  1.003577652  1           15021.08  
  2627.10407 1.036156248  1.003687837  1           15375.003 
  2630.25657 1.036333695  1.003805985  1           15397.771 
  2633.41286 1.032029731  1.003933152  1           15557.007 
  2636.57293 1.027718708  1.004070332  1           15718.303 
  2639.73679 1.026987246  1.00421786   1           15769.557 
  2642.90445 1.027250539  1.004374778  1           15789.868 
  2646.07591 1.031991156  1.00453825   1           15671.204 
  2649.25118 1.02507963   1.004703092  1           15914.886 
  2652.43026 1.019940996  1.004861555  1           16106.352 
  2655.61315 1.018609039  1.005003631  1           16177.829 
  2658.79986 1.019823128  1.005117984  1           16167.786 
  2661.99039 1.017399923  1.0051934    1           16274.585 
  2665.18476 1.027609876  1.005220388  1           15977.526 
  2668.38295 1.007388184  1.005192582  1           16660.847 
  2671.58499 1.015529834  1.005107708  1           16422.237 
  2674.79087 1.011006658  1.004968014  1           16599.829 
  2678.00059 1.022989326  1.004780117  1           16238.507 
  2681.21417 1.014830894  1.004554322  1           16532.275 
  2684.43160 1.026170503  1.004303568  1           16193.597 
  2687.65289 1.033256351  1.00404235   1           15997.012 
  2690.87805 1.034898897  1.003785912  1           15973.359 
  2694.10708 1.038429134  1.003549786  1           15890.722 
  2697.33998 1.031191611  1.003349433  1           16146.65  
  2700.57677 1.032515017  1.003199644  1           16132.716 
  2703.81743 1.042129661  1.003113632  1           15858.517 
  2707.06199 1.048006364  1.003101927  1           15704.481 
  2710.31044 1.041514779  1.003171271  1           15932.845 
  2713.56278 1.036977591  1.003323632  1           16103.169 
  2716.81903 1.03691841   1.003555543  1           16132.896 
  2720.07919 1.032568447  1.003857871  1           16299.581 
  2723.34326 1.022001827  1.004216137  1           16671.761 
  2726.61125 1.030978565  1.004611358  1           16407.052 
  2729.88316 1.023325337  1.005021442  1           16685.379 
  2733.15899 1.018117799  1.005423063  1           16887.21  
  2736.43876 1.024699469  1.005793976  1           16697.143 
  2739.72246 1.021199982  1.0061155    1           16841.811 
  2743.01010 1.03080364   1.006374841  1           16553.535 
  2746.30169 1.013032527  1.006566755  1           17175.176 
  2749.59722 1.013218887  1.006693922  1           17197.922 
  2752.89671 1.015524966  1.006765601  1           17148.281 
  2756.20016 1.026207136  1.006794794  1           16817.729 
  2759.50758 1.018596497  1.006794805  1           17101.607 
  2762.81896 1.019759865  1.006776223  1           17090.868 
  2766.13432 1.024856163  1.006745137  1           16947.728 
  2769.45366 1.017168953  1.006702928  1           17236.358 
  2772.77697 1.018941603  1.006647373  1           17204.476 
  2776.10428 1.011282684  1.00657432   1           17497.104 
  2779.43558 1.013174055  1.006479305  1           17460.266 
  2782.77088 1.023757586  1.006358872  1           17125.973 
  2786.11018 1.00973691   1.006211629  1           17638.004 
  2789.45348 1.01861969   1.006038915  1           17357.898 
  2792.80080 1.026829303  1.005844882  1           17106.184 
  2796.15214 1.019653117  1.005636047  1           17378.923 
  2799.50749 1.028486435  1.005420639  1           17105.793 
  2802.86688 1.027364639  1.005208032  1           17171.404 
  2806.23029 1.025282976  1.00500819   1           17269.897 
  2809.59774 1.019564688  1.004830926  1           17494.404 
  2812.96923 1.025203247  1.004684893  1           17327.979 
  2816.34477 1.022933101  1.004576512  1           17433.628 
  2819.72436 1.035294587  1.0045091    1           17040.796 
  2823.10800 1.030517007  1.004482448  1           17228.967 
  2826.49570 1.032222471  1.004492876  1           17198.208 
  2829.88747 1.029089643  1.004533691  1           17331.821 
  2833.28331 1.027439692  1.004595964  1           17415.468 
  2836.68322 1.024263555  1.004669712  1           17552.304 
  2840.08722 1.025683948  1.004745402  1           17530.211 
  2843.49530 1.034266676  1.004815356  1           17262.724 
  2846.90746 1.022857319  1.004874699  1           17682.722 
  2850.32373 1.03470115   1.00492183   1           17300.882 
  2853.74409 1.025530643  1.004958679  1           17643.257 
  2857.16855 1.038988401  1.004990864  1           17207.98  
  2860.59713 1.021808663  1.005027369  1           17827.421 
  2864.02982 1.01626607   1.005079261  1           18051.431 
  2867.46663 1.025561147  1.005157557  1           17748.818 
  2870.90756 1.023455422  1.005270843  1           17849.432 
  2874.35262 1.032968798  1.005423359  1           17543.601 
  2877.80182 1.02492212   1.005613841  1           17850.6   
  2881.25516 1.020991692  1.005835192  1           18016.441 
  2884.71264 1.024554309  1.006075042  1           17916.206 
  2888.17426 1.024535088  1.006317204  1           17943.107 
  2891.64005 1.029521972  1.006543857  1           17793.253 
  2895.10999 1.026986055  1.006738082  1           17908.468 
  2898.58409 1.029034717  1.006886369  1           17862.046 
  2902.06237 1.036816287  1.00698081   1           17615.937 
  2905.54482 1.028187528  1.007020778  1           17943.483 
  2909.03144 1.031092375  1.007013628  1           17866.585 
  2912.52225 1.03540879   1.006974039  1           17740.765 
  2916.01725 1.03136755   1.006922129  1           17907.858 
  2919.51645 1.021391601  1.006880995  1           18290.024 
  2923.01984 1.026323055  1.006874374  1           18138.2   
  2926.52744 1.038855936  1.006924732  1           17721.153 
  2930.03924 1.028533293  1.00705178   1           18110.182 
  2933.55526 1.022170346  1.007271147  1           18365.006 
  2937.07550 1.028768774  1.007592995  1           18152.55  
  2940.59996 1.017872488  1.008020485  1           18573.844 
  2944.12866 1.028702341  1.008548368  1           18205.61  
  2947.66158 1.030498077  1.009162133  1           18166.495 
  2951.19875 1.032964388  1.009838051  1           18103.555 
  2954.74016 1.021794053  1.010544079  1           18532.714 
  2958.28582 1.029909894  1.011241497  1           18263.224 
  2961.83574 1.015467471  1.011887324  1           18818.449 
  2965.38991 1.024187514  1.012437515  1           18521.652 
  2968.94835 1.023493736  1.012851131  1           18572.588 
  2972.51106 1.039137605  1.013095563  1           18033.753 
  2976.07805 1.027031244  1.013152125  1           18493.923 
  2979.64932 1.028542709  1.013020091  1           18464.122 
  2983.22487 1.032268528  1.012717     1           18354.152 
  2986.80471 1.027598768  1.012275031  1           18549.217 
  2990.38885 1.026455259  1.011735343  1           18616.551 
  2993.97729 1.038794987  1.011142444  1           18194.62  
  2997.57003 1.036900839  1.010539801  1           18287.353 
  3001.16709 1.032398612  1.009966897  1           18475.169 
  3004.76846 1.037204727  1.009457403  1           18326.367 
  3008.37415 1.037719195  1.00903808   1           18332.84  
  3011.98417 1.031166237  1.00872829   1           18595.974 
  3015.59853 1.036195289  1.008540169  1           18438.02  
  3019.21722 1.038542798  1.008479189  1           18378.336 
  3022.84025 1.043915761  1.008544889  1           18210.866 
  3026.46763 1.022132081  1.008731692  1           19035.16  
  3030.09936 1.020861018  1.009029828  1           19110.333 
  3033.73546 1.026201495  1.009426342  1           18937.25  
  3037.37591 1.015861649  1.009906131  1           19357.903 
  3041.02073 1.017594777  1.010452845  1           19321.04  
  3044.66993 1.003746349  1.011049326  1           19891.85  
  3048.32350 1.018749931  1.011677307  1           19337.256 
  3051.98146 1.016080197  1.012316566  1           19470.656 
  3055.64381 1.01634435   1.012944189  1           19491.261 
  3059.31056 1.015692496  1.013534581  1           19547.374 
  3062.98170 1.010683205  1.014060814  1           19774.148 
  3066.65725 1.01063415   1.014497151  1           19807.239 
  3070.33721 1.022484425  1.014821812  1           19377.328 
  3074.02159 1.025702739  1.015019381  1           19284.564 
  3077.71039 1.027614083  1.015083262  1           19241.847 
  3081.40361 1.038596374  1.01501821   1           18859.611 
  3085.10127 1.030530376  1.014841749  1           19190.691 
  3088.80336 1.033699656  1.014582939  1           19100.531 
  3092.50989 1.040873768  1.014278211  1           18861.974 
  3096.22088 1.045386678  1.01396541   1           18724.289 
  3099.93631 1.053322851  1.013677854  1           18464.089 
  3103.65621 1.057807669  1.013439948  1           18330.894 
  3107.38057 1.06643981   1.013265222  1           18053.098 
  3111.10939 1.075733798  1.013156742  1           17757.872 
  3114.84270 1.064724175  1.013109332  1           18166.153 
  3118.58048 1.072185394  1.0131127    1           17931.677 
  3122.32275 1.082000985  1.01315424   1           17620.967 
  3126.06951 1.070691788  1.013220702  1           18034.668 
  3129.82076 1.07740729   1.013299056  1           17827.492 
  3133.57652 1.074313964  1.013377499  1           17958.979 
  3137.33678 1.078531063  1.013447132  1           17838.102 
  3141.10155 1.05811098   1.013503971  1           18582.042 
  3144.87085 1.058074506  1.01355047   1           18608.326 
  3148.64466 1.055393473  1.013595662  1           18730.485 
  3152.42301 1.068727393  1.013653692  1           18276.075 
  3156.20588 1.056020462  1.013741046  1           18756.527 
  3159.99330 1.050755454  1.013873176  1           18974.239 
  3163.78527 1.057033924  1.014061107  1           18767.311 
  3167.58178 1.048496111  1.014308462  1           19106.09  
  3171.38285 1.037948339  1.014609365  1           19528.902 
  3175.18848 1.045714775  1.014947485  1           19257.362 
  3178.99867 1.046379942  1.015296843  1           19255.422 
  3182.81344 1.049134267  1.015624707  1           19174.749 
  3186.63279 1.03970997   1.015896014  1           19554.489 
  3190.45672 1.044578427  1.016077609  1           19391.129 
  3194.28524 1.031056252  1.016141217  1           19935.418 
  3198.11835 1.042756112  1.016065757  1           19504.204 
  3201.95606 1.03384656   1.015840388  1           19870.101 
  3205.79838 1.047928893  1.015469091  1           19349.887 
  3209.64531 1.044911997  1.014974964  1           19485.015 
  3213.49685 1.041274145  1.014401295  1           19644.79  
  3217.35302 1.044196932  1.013807797  1           19552.65  
  3221.21381 1.041769879  1.01326312   1           19665.562 
  3225.07924 1.041347498  1.012836041  1           19701.255 
  3228.94931 1.045465488  1.012587278  1           19561.928 
  3232.82401 1.042656105  1.012562856  1           19688.43  
  3236.70337 1.04582814   1.012789285  1           19584.714 
  3240.58739 1.045211332  1.013270657  1           19626.139 
  3244.47606 1.031800678  1.013987958  1           20167.462 
  3248.36940 1.03328914   1.014900934  1           20125.857 
  3252.26742 1.039784973  1.015952314  1           19887.413 
  3256.17011 1.028265063  1.017073648  1           20359.965 
  3260.07748 1.038853863  1.018191297  1           19956.14  
  3263.98954 1.038724573  1.019232087  1           19976.752 
  3267.90630 1.029516583  1.020129122  1           20357.265 
  3271.82776 1.030726984  1.020828379  1           20323.66  
  3275.75392 1.031094623  1.02129447   1           20323.382 
  3279.68480 1.042390962  1.021512954  1           19891.007 
  3283.62039 1.043294354  1.021488549  1           19869.024 
  3287.56070 1.034473525  1.021241328  1           20228.89  
  3291.50574 1.036572111  1.020802804  1           20158.015 
  3295.45552 1.040204229  1.020211667  1           20026.64  
  3299.41004 1.048966084  1.019509151  1           19697.331 
  3303.36930 1.045183984  1.018735246  1           19854.222 
  3307.33331 1.038902436  1.017927321  1           20110.469 
  3311.30208 1.051362917  1.017120564  1           19635.775 
  3315.27561 1.044971125  1.01634832   1           19891.738 
  3319.25391 1.050982113  1.015640978  1           19668.138 
  3323.23698 1.051610119  1.015023654  1           19652.178 
  3327.22484 1.042383037  1.014513596  1           20017.573 
  3331.21748 1.049360405  1.014118306  1           19753.396 
  3335.21491 1.038359064  1.013835045  1           20190.179 
  3339.21713 1.045271362  1.013651834  1           19924.671 
  3343.22416 1.045393028  1.013549843  1           19925.537 
  3347.23600 1.037396899  1.01350665   1           20245.438 
  3351.25265 1.049762042  1.013499344  1           19765.697 
  3355.27413 1.047573855  1.013506555  1           19854.358 
  3359.30042 1.050299026  1.013509284  1           19752.447 
  3363.33155 1.045685279  1.013490993  1           19934.27  
  3367.36752 1.041994134  1.013437468  1           20081.305 
  3371.40833 1.039835336  1.013337027  1           20168.427 
  3375.45399 1.043416355  1.013181656  1           20028.802 
  3379.50450 1.039533641  1.012969496  1           20182.716 
  3383.55988 1.031283723  1.012707623  1           20513.107 
  3387.62012 1.034544055  1.012413041  1           20381.789 
  3391.68523 1.0360665    1.012110846  1           20320.264 
  3395.75522 1.02995355   1.011830598  1           20565.084 
  3399.83009 1.026924042  1.011602643  1           20686.707 
  3403.90986 1.035777341  1.011455349  1           20326.996 
  3407.99452 1.033677728  1.011413681  1           20408.514 
  3412.08408 1.035178907  1.011499097  1           20345.307 
  3416.17855 1.031284919  1.011730576  1           20498.278 
  3420.27793 1.038437867  1.012125925  1           20208.06  
  3424.38223 1.027678257  1.012702157  1           20636.077 
  3428.49146 1.044892     1.013474226  1           19945.02  
  3432.60562 1.033179165  1.014452587  1           20403.475 
  3436.72471 1.045202607  1.01564065   1           19922.213 
  3440.84875 1.049795642  1.017033431  1           19738.325 
  3444.97774 1.051044852  1.018618151  1           19684.032 
  3449.11168 1.055916173  1.020376636  1           19491.55  
  3453.25058 1.053246777  1.022288036  1           19586.219 
  3457.39445 1.077800659  1.024330099  1           18669.539 
  3461.54329 1.091745134  1.026478405  1           18169.52  
  3465.69711 1.100485998  1.028704485  1           17861.71  
  3469.85592 1.119891706  1.030974062  1           17209.317 
  3474.01971 1.125832999  1.03324641   1           17010.358 
  3478.18850 1.130790569  1.035473654  1           16845.065 
  3482.36230 1.144799537  1.037598351  1           16401.701 
  3486.54110 1.154572365  1.039548872  1           16098.542 
  3490.72492 1.167537431  1.041235162  1           15709.242 
  3494.91375 1.177295809  1.042549086  1           15421.909 
  3499.10762 1.16870442   1.043372017  1           15659.77  
  3503.30651 1.172003782  1.04358955   1           15556.823 
  3507.51045 1.166596344  1.043110903  1           15704.439 
  3511.71943 1.166610947  1.041889953  1           15695.64  
  3515.93346 1.151060949  1.039942976  1           16145.65  
  3520.15255 1.154391109  1.037356151  1           16037.258 
  3524.37670 1.140273009  1.034278859  1           16455.474 
  3528.60592 1.128048969  1.030904896  1           16827.419 
  3532.84021 1.111022072  1.027448022  1           17367.154 
  3537.07959 1.093868192  1.024117622  1           17933.169 
  3541.32405 1.093177952  1.021098254  1           17946.53  
  3545.57361 1.083442805  1.018535107  1           18273.833 
  3549.82826 1.071027023  1.016526262  1           18705.243 
  3554.08802 1.063103435  1.015121293  1           18983.272 
  3558.35289 1.053559885  1.014325026  1           19327.431 
  3562.62288 1.044832243  1.014104687  1           19648.111 
  3566.89800 1.04494898   1.014398722  1           19632.122 
  3571.17824 1.031031303  1.015125599  1           20164.15  
  3575.46362 1.030807209  1.016191252  1           20161.348 
  3579.75415 1.019833915  1.0174948    1           20591.501 
  3584.04982 1.02204688   1.018933382  1           20490.326 
  3588.35065 1.013795365  1.020407276  1           20817.717 
  3592.65663 1.021586953  1.021826053  1           20489.001 
  3596.96779 1.00975453   1.023114938  1           20967.335 
  3601.28412 1.000638273  1.024219416  1           21344.861 
  3605.60562 1.019067288  1.025107182  1           20570.431 
  3609.93232 1.01857801   1.025768227  1           20586.789 
  3614.26420 1.011181492  1.02621363   1           20890.006 
  3618.60129 1.00991818   1.026472661  1           20943.667 
  3622.94357 1.016211075  1.026588508  1           20686.879 
  3627.29107 1.017143478  1.026613809  1           20654.501 
  3631.64379 1.025345265  1.026607687  1           20329.622 
  3636.00173 1.002829416  1.026634109  1           21269.433 
  3640.36490 1.014799793  1.026759689  1           20779.118 
  3644.73330 1.011417792  1.027047995  1           20931.015 
  3649.10695 1.010965813  1.027549465  1           20962.156 
  3653.48584 1.016130407  1.02828933   1           20760.598 
  3657.86999 1.013755283  1.029257305  1           20871.447 
  3662.25940 1.025211303  1.030401592  1           20415.464 
  3666.65408 1.019503768  1.031628857  1           20659.872 
  3671.05403 1.025164269  1.032811415  1           20442.158 
  3675.45926 1.024843386  1.033802355  1           20467.43  
  3679.86977 1.03696808   1.03445725   1           19996.234 
  3684.28558 1.044568225  1.03465794   1           19712.127 
  3688.70669 1.063834096  1.0343318    1           18997.224 
  3693.13311 1.059543479  1.033462351  1           19167.138 
  3697.56483 1.062333872  1.032090622  1           19074.454 
  3702.00188 1.073088523  1.030309534  1           18692.115 
  3706.44424 1.077925712  1.028252432  1           18528.886 
  3710.89194 1.076295274  1.02607646   1           18597.301 
  3715.34498 1.079988736  1.023942813  1           18475.423 
  3719.80336 1.079367092  1.021998189  1           18507.271 
  3724.26709 1.073616012  1.020361405  1           18723.162 
  3728.73617 1.072566436  1.019116776  1           18770.631 
  3733.21062 1.076623582  1.018313872  1           18633.577 
  3737.69044 1.065820661  1.017971848  1           19035.747 
  3742.17563 1.067463849  1.018086179  1           18984.289 
  3746.66621 1.073544423  1.018635448  1           18771.221 
  3751.16217 1.067249203  1.019586363  1           19009.557 
  3755.66353 1.069691767  1.020895378  1           18928.28  
  3760.17030 1.065941827  1.022506328  1           19074.282 
  3764.68247 1.055042849  1.024345496  1           19490.37  
  3769.20005 1.059206253  1.02631721   1           19340.983 
  3773.72305 1.052039453  1.028302934  1           19620.346 
  3778.25149 1.055122506  1.03016596   1           19510.229 
  3782.78535 1.049557585  1.031762601  1           19730.265 
  3787.32466 1.046419195  1.032959316  1           19858.622 
  3791.86942 1.0543282    1.033652917  1           19561.134 
  3796.41962 1.054554572  1.033789001  1           19558.903 
  3800.97529 1.058933175  1.033374065  1           19399.092 
  3805.53643 1.057394139  1.032477904  1           19463.063 
  3810.10304 1.050361411  1.031225159  1           19737.209 
  3814.67512 1.064390259  1.029777675  1           19211.257 
  3819.25270 1.062626253  1.0283121    1           19282.091 
  3823.83577 1.067758808  1.026997807  1           19096.013 
  3828.42433 1.054992506  1.025978762  1           19579.664 
  3833.01841 1.061734259  1.025360409  1           19328.989 
  3837.61799 1.051420441  1.025201022  1           19724.811 
  3842.22310 1.040357014  1.025507279  1           20160.112 
  3846.83373 1.048136749  1.026234881  1           19859.002 
  3851.44990 1.037978492  1.027295032  1           20261.372 
  3856.07160 1.038465196  1.028566113  1           20245.086 
  3860.69885 1.040046657  1.029909739  1           20185.147 
  3865.33165 1.034419564  1.031189241  1           20412.006 
  3869.97002 1.033233385  1.032289414  1           20461.967 
  3874.61394 1.032622191  1.03313374   1           20488.603 
  3879.26344 1.033451414  1.033693789  1           20456.926 
  3883.91853 1.028141011  1.033986898  1           20673.567 
  3888.57919 1.029536867  1.034064686  1           20617.943 
  3893.24545 1.030593224  1.033998366  1           20576.003 
  3897.91731 1.022036762  1.033865477  1           20927.297 
  3902.59477 1.03279494   1.033739323  1           20488.084 
  3907.27785 1.023032532  1.033681358  1           20886.721 
  3911.96655 1.021090761  1.033736777  1           20967.047 
  3916.66087 1.024414697  1.033932998  1           20829.312 
  3921.36083 1.020143705  1.03427973   1           21005.492 
  3926.06642 1.02138224   1.03476931   1           20953.219 
  3930.77767 1.023772821  1.035377306  1           20853.304 
  3935.49456 1.035495226  1.036064129  1           20375.663 
  3940.21712 1.037677207  1.036777702  1           20287.028 
  3944.94535 1.040315678  1.037457532  1           20180.58  
  3949.67924 1.043740274  1.038039592  1           20043.735 
  3954.41882 1.057599521  1.038460893  1           19506.958 
  3959.16409 1.064907147  1.038662034  1           19230.015 
  3963.91505 1.066854187  1.038588568  1           19155.264 
  3968.67171 1.090197625  1.038193322  1           18311.149 
  3973.43408 1.086835327  1.037442457  1           18426.849 
  3978.20216 1.094069577  1.036324337  1           18170.732 
  3982.97597 1.101205223  1.034856278  1           17922.246 
  3987.75550 1.104197759  1.033084575  1           17817.493 
  3992.54077 1.110027203  1.031078644  1           17618.273 
  3997.33178 1.102031556  1.028923674  1           17884.624 
  4002.12854 1.091129388  1.02671564   1           18257.101 
  4006.93106 1.087617798  1.024559608  1           18376.637 
  4011.73934 1.09074638   1.0225696    1           18263.121 
  4016.55339 1.072434323  1.02086642   1           18913.37  
  4021.37322 1.074134185  1.019571249  1           18847.328 
  4026.19883 1.06655992   1.018795777  1           19120.963 
  4031.03023 1.055706135  1.018631155  1           19523.635 
  4035.86743 1.050615551  1.019137469  1           19713.667 
  4040.71043 1.051287721  1.020334612  1           19683.133 
  4045.55925 1.041329404  1.022195104  1           20065.265 
  4050.41388 1.030307906  1.024639591  1           20499.579 
  4055.27434 1.032846331  1.027535833  1           20392.224 
  4060.14063 1.029343665  1.030702306  1           20528.188 
  4065.01276 1.025591757  1.033917942  1           20675.418 
  4069.89074 1.030238524  1.036938878  1           20481.385 
  4074.77457 1.028469151  1.039521403  1           20547.549 
  4079.66426 1.02773715   1.041446389  1           20571.78  
  4084.55982 1.03416072   1.042540107  1           20307.655 
  4089.46126 1.046701305  1.042689774  1           19809.023 
  4094.36857 1.045600004  1.041856191  1           19846.364 
  4099.28178 1.030916226  1.040083917  1           20421.217 
  4104.20088 1.034105478  1.037503358  1           20287.892 
  4109.12588 1.031075526  1.034318933  1           20403.703 
  4114.05679 1.036798925  1.030783609  1           20169.768 
  4118.99362 1.035753016  1.027167485  1           20205.804 
  4123.93638 1.038635017  1.023728106  1           20086.539 
  4128.88506 1.027175879  1.02068753   1           20539.897 
  4133.83969 1.024425134  1.01821743   1           20647.873 
  4138.80026 1.022896709  1.016431751  1           20707.822 
  4143.76678 1.018841038  1.015385688  1           20874.06  
  4148.73926 1.022751164  1.015079237  1           20714.56  
  4153.71771 1.012715174  1.015463763  1           21134.938 
  4158.70213 1.016680209  1.016450162  1           20975.689 
  4163.69253 1.009839154  1.017917971  1           21272.003 
  4168.68893 1.005585654  1.019725232  1           21464.791 
  4173.69131 1.010139071  1.021719303  1           21284.699 
  4178.69971 1.016792339  1.023748471  1           21020.568 
  4183.71411 1.01149566   1.025673707  1           21259.88  
  4188.73452 1.020727665  1.027380308  1           20891.524 
  4193.76097 1.024691849  1.028789199  1           20746.369 
  4198.79344 1.013721217  1.029866361  1           21221.059 
  4203.83195 1.021803492  1.030627208  1           20902.226 
  4208.87651 1.015715825  1.03113331   1           21174.738 
  4213.92713 1.019510209  1.031481528  1           21034.616 
  4218.98380 1.02165484   1.031787734  1           20963.899 
  4224.04654 1.021325587  1.032167484  1           20995.869 
  4229.11536 1.023146046  1.032715728  1           20938.457 
  4234.19026 1.026777473  1.033488473  1           20806.515 
  4239.27125 1.026808358  1.034489726  1           20822.799 
  4244.35833 1.027982592  1.035666155  1           20791.891 
  4249.45152 1.032094137  1.036910411  1           20640.985 
  4254.55083 1.03786539   1.038073119  1           20424.55  
  4259.65625 1.031288026  1.038982883  1           20706.855 
  4264.76779 1.028768652  1.03947302   1           20826.121 
  4269.88548 1.037396273  1.03941318   1           20491.104 
  4275.00930 1.032150088  1.038739512  1           20719.048 
  4280.13927 1.03324293   1.037472488  1           20689.623 
  4285.27540 1.035517852  1.035713937  1           20611.954 
  4290.41769 1.037534056  1.033625612  1           20544.754 
  4295.56615 1.036182577  1.031399522  1           20613.337 
  4300.72079 1.033223526  1.029229258  1           20747.308 
  4305.88162 1.025224528  1.027287489  1           21090.638 
  4311.04863 1.024077768  1.025711017  1           21151.631 
  4316.22185 1.029951287  1.024593118  1           20920.41  
  4321.40128 1.022692031  1.023981446  1           21234.808 
  4326.58692 1.018427244  1.023879485  1           21426.948 
  4331.77878 1.024881128  1.024250334  1           21166.469 
  4336.97688 1.030559019  1.025022699  1           20941.568 
  4342.18121 1.02701802   1.026099624  1           21098.896 
  4347.39179 1.034234293  1.027370064  1           20811.004 
  4352.60862 1.056981867  1.028722563  1           19914.485 
  4357.83171 1.055170037  1.030060137  1           19993.58  
  4363.06106 1.05803692   1.031315367  1           19890.666 
  4368.29670 1.067640402  1.032463381  1           19531.322 
  4373.53861 1.08146185   1.033528063  1           19024.69  
  4378.78682 1.095116052  1.034576757  1           18540.01  
  4384.04132 1.100891422  1.035703317  1           18343.027 
  4389.30213 1.118153765  1.037005153  1           17757.758 
  4394.56925 1.125673841  1.038562102  1           17512.834 
  4399.84269 1.148870285  1.040422911  1           16773.273 
  4405.12247 1.159730092  1.042601486  1           16442.515 
  4410.40857 1.172419561  1.045082898  1           16065.364 
  4415.70102 1.180142591  1.047838073  1           15842.206 
  4420.99982 1.190208469  1.05084425   1           15555.9   
  4426.30498 1.200728297  1.054103962  1           15263.169 
  4431.61650 1.221501432  1.057651438  1           14702.591 
  4436.93440 1.209931508  1.061540054  1           15014.543 
  4442.25868 1.197406895  1.065814245  1           15361.171 
  4447.58935 1.204224906  1.070476914  1           15173.278 
  4452.92642 1.203691126  1.075461676  1           15188.876 
  4458.26989 1.198843549  1.080615468  1           15323.802 
  4463.61977 1.178833019  1.085694132  1           15894.661 
  4468.97607 1.161910837  1.090372377  1           16398.09  
  4474.33880 1.156821123  1.094268823  1           16553.075 
  4479.70797 1.143779446  1.096985557  1           16958.879 
  4485.08358 1.139953238  1.098161617  1           17079.491 
  4490.46564 1.123716964  1.09753697   1           17606.48  
  4495.85415 1.114714323  1.09501471   1           17906.522 
  4501.24914 1.103469885  1.090700291  1           18290.449 
  4506.65059 1.092074233  1.084895949  1           18689.822 
  4512.05853 1.095846737  1.078050601  1           18552.788 
  4517.47296 1.082869915  1.07068483   1           19016.368 
  4522.89389 1.070128856  1.063315424  1           19485.349 
  4528.32132 1.055164188  1.056395283  1           20055.172 
  4533.75526 1.047263688  1.050274562  1           20362.134 
  4539.19572 1.041908349  1.045184255  1           20571.766 
  4544.64272 1.027025964  1.041240246  1           21177.4   
  4550.09625 1.025021749  1.03846259   1           21255.642 
  4555.55632 1.029337457  1.036802091  1           21069.32  
  4561.02294 1.025413568  1.036165249  1           21226.705 
  4566.49613 1.029486293  1.0364325    1           21050.097 
  4571.97588 1.029711435  1.037468807  1           21033.762 
  4577.46221 1.036133077  1.039128981  1           20762.377 
  4582.95512 1.033689254  1.041260179  1           20854.838 
  4588.45463 1.04650592   1.043702256  1           20329.504 
  4593.96073 1.048786606  1.046286148  1           20231.218 
  4599.47344 1.05707937   1.048832803  1           19898.829 
  4604.99277 1.060029385  1.05115692   1           19776.815 
  4610.51871 1.053822428  1.05307841   1           20008.437 
  4616.05129 1.052370469  1.054441419  1           20056.254 
  4621.59051 1.051448918  1.055139302  1           20083.188 
  4627.13638 1.047158062  1.05514354   1           20242.689 
  4632.68890 1.035201993  1.054529634  1           20712.792 
  4638.24808 1.028135692  1.053489303  1           20992.764 
  4643.81394 1.031263166  1.052321972  1           20853.281 
  4649.38647 1.022072503  1.051406076  1           21224.246 
  4654.96569 1.018702645  1.051154988  1           21355.203 
  4660.55161 1.021296289  1.051963149  1           21234.462 
  4666.14423 1.021838892  1.054149475  1           21200.17  
  4671.74356 1.025225441  1.057905362  1           21047.069 
  4677.34961 1.027668872  1.063254686  1           20934.03  
  4682.96238 1.031666021  1.070031469  1           20757.896 
  4688.58189 1.040510861  1.077879535  1           20388.427 
  4694.20815 1.049672314  1.08627569   1           20014.508 
  4699.84115 1.06741744   1.094576384  1           19324.489 
  4705.48092 1.072096748  1.102083398  1           19138.967 
  4711.12745 1.081089873  1.10812363   1           18798.765 
  4716.78076 1.09437105   1.112134563  1           18315.073 
  4722.44086 1.102154087  1.113743111  1           18034.073 
  4728.10774 1.101366932  1.112822925  1           18049.785 
  4733.78143 1.10054042   1.109513939  1           18066.769 
  4739.46192 1.101354249  1.104195092  1           18027.274 
  4745.14923 1.098122102  1.09741556   1           18126.964 
  4750.84336 1.090902745  1.089805367  1           18366.751 
  4756.54433 1.093352941  1.081991067  1           18268.962 
  4762.25214 1.081506886  1.074531303  1           18676.228 
  4767.96680 1.061176187  1.067878944  1           19411.426 
  4773.68832 1.058786377  1.062368047  1           19488.792 
  4779.41670 1.05630004   1.058218237  1           19570.188 
  4785.15195 1.048787497  1.055545896  1           19845.595 
  4790.89409 1.030331366  1.054375328  1           20563.481 
  4796.64312 1.030206408  1.05464819   1           20554.678 
  4802.39905 1.027872829  1.056232911  1           20635.526 
  4808.16188 1.027190276  1.058935134  1           20649.339 
  4813.93163 1.018968966  1.062508221  1           20973.593 
  4819.70830 1.039384671  1.066663927  1           20132.35  
  4825.49191 1.028897494  1.071084032  1           20537.98  
  4831.28246 1.032515219  1.075437272  1           20378.228 
  4837.07995 1.031410786  1.079403108  1           20408.697 
  4842.88440 1.03715489   1.082696581  1           20165.773 
  4848.69582 1.036651389  1.085084092  1           20172.396 
  4854.51421 1.031310013  1.086386678  1           20372.78  
  4860.33958 1.028151538  1.086478359  1           20488.723 
  4866.17194 1.02597694   1.085289798  1           20567.863 
  4872.01130 1.018090946  1.082823274  1           20885.487 
  4877.85767 1.019212282  1.079173103  1           20837.225 
  4883.71105 1.014776738  1.074535084  1           21023.759 
  4889.57146 1.010030362  1.069192347  1           21229.736 
  4895.43890 1.012507105  1.063480263  1           21135.748 
  4901.31338 1.000683009  1.057745126  1           21653.792 
  4907.19491 1.010566955  1.052309591  1           21246.876 
  4913.08350 1.010131747  1.047450195  1           21282.863 
  4918.97916 1.015404735  1.043387981  1           21079.405 
  4924.88189 1.00922736   1.040290706  1           21359.233 
  4930.79170 1.021020085  1.038283422  1           20884.089 
  4936.70860 1.027415072  1.037462815  1           20640.771 
  4942.63261 1.029107064  1.037909434  1           20590.972 
  4948.56372 1.034172156  1.039691479  1           20405.303 
  4954.50195 1.044464525  1.042856746  1           20015.598 
  4960.44731 1.055796435  1.047414029  1           19595.46  
  4966.39980 1.05976652   1.053309537  1           19462.123 
  4972.35943 1.071431701  1.06040463   1           19044.057 
  4978.32622 1.086106509  1.068460335  1           18529.775 
  4984.30016 1.08677045   1.077132636  1           18522.024 
  4990.28128 1.103449332  1.085981231  1           17956.483 
  4996.26957 1.102464046  1.094492975  1           18005.028 
  5002.26505 1.121588171  1.102121785  1           17378.53  
  5008.26772 1.123657051  1.108344591  1           17324.626 
  5014.27759 1.13900386   1.112726406  1           16845.777 
  5020.29468 1.133075042  1.114975278  1           17046.751 
  5026.31899 1.136742573  1.114968928  1           16942.503 
  5032.35052 1.141388163  1.112748332  1           16808.014 
  5038.38930 1.149021703  1.108494337  1           16582.027 
  5044.43532 1.141666756  1.102506464  1           16822.352 
  5050.48859 1.145343202  1.095189932  1           16718.272 
  5056.54913 1.130817369  1.0870411    1           17189.704 
  5062.61694 1.119010587  1.07861804   1           17586.769 
  5068.69204 1.104608971  1.070495648  1           18083.761 
  5074.77442 1.094993775  1.063215867  1           18428.437 
  5080.86410 1.092492834  1.057243517  1           18526.641 
  5086.96109 1.080040602  1.052932162  1           18984.071 
  5093.06540 1.074589726  1.05050023   1           19193.722 
  5099.17703 1.061370434  1.050016969  1           19699.967 
  5105.29599 1.066367375  1.051398583  1           19518.453 
  5111.42230 1.061102116  1.054415032  1           19726.662 
  5117.55596 1.05788529   1.058707759  1           19857.77  
  5123.69698 1.055840375  1.063817914  1           19943.824 
  5129.84537 1.071968577  1.069223783  1           19336.038 
  5136.00114 1.0683101    1.074386371  1           19478.841 
  5142.16429 1.075322651  1.078800817  1           19221.78  
  5148.33484 1.092270428  1.082048843  1           18610.595 
  5154.51279 1.092996321  1.083843703  1           18588.431 
  5160.69816 1.101425667  1.084057629  1           18294.932 
  5166.89095 1.103425331  1.082723989  1           18227.882 
  5173.09117 1.113022861  1.080012598  1           17900.729 
  5179.29883 1.105323092  1.076186533  1           18165.346 
  5185.51394 1.11148012   1.071555187  1           17955.03  
  5191.73651 1.107853518  1.066433191  1           18079.023 
  5197.96655 1.114413525  1.061107768  1           17855.172 
  5204.20406 1.108020947  1.055815534  1           18071.674 
  5210.44906 1.10027999   1.050730837  1           18337.901 
  5216.70155 1.096743508  1.045968535  1           18459.61  
  5222.96154 1.089783187  1.041600322  1           18703.822 
  5229.22905 1.080218343  1.037679317  1           19046.595 
  5235.50407 1.074282576  1.034264265  1           19261.234 
  5241.78663 1.062857046  1.03143626   1           19686.517 
  5248.07672 1.059953771  1.029306282  1           19791.969 
  5254.37437 1.047002973  1.028014845  1           20291.146 
  5260.67957 1.040446421  1.027725458  1           20545.92  
  5266.99234 1.033363645  1.028612082  1           20825.624 
  5273.31268 1.036022764  1.030840288  1           20708.235 
  5279.64060 1.03089511   1.03454182   1           20908.694 
  5285.97612 1.034910913  1.039783724  1           20733.974 
  5292.31925 1.024130609  1.046535444  1           21168.365 
  5298.66998 1.039676765  1.054640075  1           20518.858 
  5305.02833 1.041440116  1.063797113  1           20436.159 
  5311.39432 1.047790388  1.073562661  1           20171.436 
  5317.76794 1.045228764  1.083371302  1           20259.717 
  5324.14922 1.053601049  1.092578986  1           19917.891 
  5330.53814 1.070373538  1.100525972  1           19266.607 
  5336.93474 1.081465707  1.106614986  1           18845.368 
  5343.33901 1.094597867  1.110401205  1           18363.207 
  5349.75097 1.100198921  1.11168097   1           18153.844 
  5356.17062 1.099293324  1.110552031  1           18170.481 
  5362.59798 1.113785648  1.107416457  1           17662.43  
  5369.03304 1.124903843  1.102918143  1           17280.738 
  5375.47583 1.133348367  1.097836432  1           16993.679 
  5381.92636 1.145412353  1.092965703  1           16599.559 
  5388.38462 1.156599487  1.089003748  1           16242.669 
  5394.85063 1.16488138   1.086463021  1           15980.312 
  5401.32440 1.160843054  1.085611906  1           16084.39  
  5407.80594 1.160408438  1.086450494  1           16081.3   
  5414.29526 1.170327004  1.088721976  1           15773.334 
  5420.79236 1.161541488  1.091956948  1           16014.71  
  5427.29726 1.154828652  1.095543418  1           16198.107 
  5433.80997 1.170475614  1.098811537  1           15719.25  
  5440.33049 1.163598667  1.101122076  1           15902.713 
  5446.85883 1.137319717  1.101952361  1           16680.907 
  5453.39501 1.132729689  1.100973423  1           16806.163 
  5459.93904 1.126203108  1.098103673  1           16994.216 
  5466.49091 1.125098443  1.093516726  1           17010.081 
  5473.05065 1.115608654  1.087596341  1           17297.325 
  5479.61826 1.107647289  1.080853532  1           17539.664 
  5486.19375 1.100046461  1.07383348   1           17774.024 
  5492.77714 1.09476546   1.067032621  1           17932.613 
  5499.36842 1.087694648  1.060836922  1           18155.063 
  5505.96761 1.075310628  1.055485805  1           18569.975 
  5512.57472 1.064619748  1.05106215   1           18934.694 
  5519.18976 1.068468207  1.047505951  1           18771.208 
  5525.81273 1.061417564  1.04464633   1           19006.086 
  5532.44366 1.057078341  1.042244966  1           19143.427 
  5539.08254 1.059945494  1.040045226  1           19013.547 
  5545.72939 1.049398512  1.037820514  1           19384.074 
  5552.38421 1.048428476  1.035414019  1           19396.759 
  5559.04702 1.03697238   1.032760802  1           19812.314 
  5565.71782 1.030454066  1.029887892  1           20043.107 
  5572.39663 1.042144359  1.026897311  1           19563.633 
  5579.08346 1.020032174  1.023941269  1           20409.484 
  5585.77831 1.027116937  1.021196979  1           20101.362 
  5592.48119 1.022041789  1.018845243  1           20280.825 
  5599.19211 1.024900974  1.01705391   1           20145.535 
  5605.91109 1.020226232  1.015965917  1           20314.548 
  5612.63813 1.012922429  1.01569079   1           20596.555 
  5619.37325 1.004997284  1.016297962  1           20914.116 
  5626.11644 1.009990031  1.017810542  1           20701.948 
  5632.86773 1.011736064  1.020199044  1           20629.917 
  5639.62712 1.003351847  1.023375621  1           20981.703 
  5646.39462 1.011443877  1.027190573  1           20653.677 
  5653.17024 1.003134084  1.031433415  1           21009.161 
  5659.95399 1.016365975  1.035840374  1           20475.053 
  5666.74589 1.017267025  1.040109654  1           20451.738 
  5673.54593 1.018107348  1.043924195  1           20431.543 
  5680.35413 1.019189251  1.046981469  1           20401.911 
  5687.17050 1.021337728  1.04902956   1           20329.395 
  5693.99505 1.012297055  1.049906048  1           20711.688 
  5700.82780 1.018236853  1.049570583  1           20482.942 
  5707.66874 1.028756367  1.048118586  1           20074.914 
  5714.51789 1.023129021  1.045769268  1           20312.844 
  5721.37525 1.026432762  1.042832407  1           20193.927 
  5728.24085 1.029878771  1.039664523  1           20070.022 
  5735.11469 1.032273426  1.036624862  1           19988.148 
  5741.99677 1.027681156  1.03403775   1           20182.283 
  5748.88711 1.022208334  1.032165173  1           20413.931 
  5755.78573 1.035132963  1.031191333  1           19911.715 
  5762.69261 1.041450351  1.031219608  1           19677.43  
  5769.60779 1.028879483  1.03228086   1           20180.856 
  5776.53127 1.041912907  1.034350526  1           19680.795 
  5783.46305 1.055921701  1.037370894  1           19159.497 
  5790.40315 1.0618884    1.04127457   1           18947.968 
  5797.35158 1.058509099  1.046005509  1           19081.782 
  5804.30835 1.050568906  1.051535115  1           19387.978 
  5811.27347 1.082918808  1.057870509  1           18218.966 
  5818.24694 1.074025217  1.065050351  1           18541.323 
  5825.22879 1.087502242  1.073124001  1           18074.252 
  5832.21901 1.100192906  1.082116406  1           17647.994 
  5839.21761 1.119761657  1.091987662  1           17011.385 
  5846.22462 1.127101729  1.102596434  1           16783.575 
  5853.24004 1.142111004  1.113675765  1           16323.446 
  5860.26387 1.154750429  1.124825045  1           15948.78  
  5867.29613 1.153989056  1.135523649  1           15976.047 
  5874.33683 1.172688554  1.145171084  1           15437.471 
  5881.38598 1.180063088  1.153154315  1           15233.686 
  5888.44359 1.176359091  1.158930394  1           15341.417 
  5895.50967 1.175203713  1.162098954  1           15377.595 
  5902.58423 1.171190586  1.162441967  1           15494.953 
  5909.66727 1.164543636  1.159930171  1           15689.328 
  5916.75882 1.148059513  1.154715514  1           16179.537 
  5923.85887 1.152093421  1.147121497  1           16061.429 
  5930.96745 1.135764804  1.137624707  1           16561.011 
  5938.08456 1.13145592   1.126812717  1           16697.917 
  5945.21020 1.115106901  1.115316965  1           17222.742 
  5952.34440 1.107316022  1.103737928  1           17481.226 
  5959.48716 1.11247607   1.092582247  1           17313.173 
  5966.63849 1.096168555  1.082222369  1           17860.417 
  5973.79840 1.100349305  1.072881542  1           17720.519 
  5980.96690 1.099041818  1.064641495  1           17766.509 
  5988.14400 1.096387546  1.057468222  1           17858.353 
  5995.32972 1.08604129   1.05124787   1           18216.967 
  6002.52406 1.080489548  1.045823147  1           18413.766 
  6009.72704 1.073024622  1.041024437  1           18681.959 
  6016.93865 1.073524092  1.036694012  1           18665.354 
  6024.15892 1.068700124  1.032704266  1           18841.455 
  6031.38786 1.059367125  1.028968961  1           19186.748 
  6038.62547 1.058180166  1.025445423  1           19232.35  
  6045.87176 1.055566833  1.022127847  1           19331.635 
  6053.12675 1.045186312  1.019034967  1           19728.509 
  6060.39045 1.042981403  1.016196716  1           19815.138 
  6067.66286 1.030692201  1.01364296   1           20300.812 
  6074.94400 1.03135521   1.011395623  1           20276.352 
  6082.23388 1.025475581  1.00946438   1           20516.107 
  6089.53250 1.019246243  1.007845572  1           20775.784 
  6096.83988 1.02565499   1.006523601  1           20522.133 
  6104.15603 1.008474017  1.00547411   1           21245.967 
  6111.48096 1.013432976  1.004668081  1           21054.343 
  6118.81468 1.007838559  1.004076257  1           21312.602 
  6126.15721 1.006633544  1.003673471  1           21392.048 
  6133.50854 1.004862956  1.003442651  1           21501.287 
  6140.86869 1.013088941  1.003378489  1           21189.288 
  6148.23768 1.00647085   1.003490792  1           21511.671 
  6155.61550 1.007314112  1.003807519  1           21519.17  
  6163.00219 1.022201815  1.004377239  1           20936.071 
  6170.39773 1.008728516  1.005270569  1           21549.344 
  6177.80215 1.014396167  1.006579732  1           21353.328 
  6185.21546 1.016052588  1.008415238  1           21328.705 
  6192.63766 1.024862727  1.01089863   1           21004.416 
  6200.06876 1.030152478  1.014150534  1           20830.239 
  6207.50879 1.04299216   1.018274039  1           20353.949 
  6214.95774 1.041401669  1.023334396  1           20459.86  
  6222.41563 1.060744714  1.02933747   1           19742.665 
  6229.88248 1.057412609  1.036210471  1           19911.179 
  6237.35828 1.07745181   1.043789257  1           19192.055 
  6244.84305 1.088380435  1.051816144  1           18830.375 
  6252.33680 1.106048196  1.059951057  1           18241.556 
  6259.83955 1.106978039  1.067796414  1           18244.034 
  6267.35130 1.134554922  1.074934163  1           17351.631 
  6274.87206 1.138768531  1.080973088  1           17246.852 
  6282.40185 1.154625262  1.085602397  1           16774.809 
  6289.94067 1.141654861  1.088646908  1           17215.081 
  6297.48854 1.142832594  1.090108873  1           17206.784 
  6305.04547 1.148780813  1.090177985  1           17045.608 
  6312.61147 1.13769592   1.089199521  1           17430.409 
  6320.18654 1.137981898  1.087610433  1           17448.868 
  6327.77071 1.107923973  1.085865473  1           18494.37  
  6335.36397 1.112412815  1.084371507  1           18365.325 
  6342.96635 1.0924337    1.083440513  1           19104.956 
  6350.57785 1.087878281  1.083265433  1           19299.68  
  6358.19849 1.073136446  1.083917876  1           19882.004 
  6365.82827 1.069956816  1.085364158  1           20031.158 
  6373.46720 1.061384431  1.087496379  1           20392.787 
  6381.11530 1.061344453  1.090173596  1           20419.749 
  6388.77258 1.058416332  1.09326608   1           20560.856 
  6396.43905 1.055613626  1.096689803  1           20697.13  
  6404.11472 1.059977516  1.100418381  1           20545.059 
  6411.79960 1.065351841  1.104470492  1           20353.687 
  6419.49370 1.055795401  1.108884526  1           20756.116 
  6427.19703 1.073680791  1.113694749  1           20068.709 
  6434.90961 1.077138745  1.118919587  1           19954.047 
  6442.63144 1.091440811  1.124564877  1           19431.048 
  6450.36254 1.113327281  1.13064321   1           18654.27  
  6458.10291 1.122403223  1.137207225  1           18352.054 
  6465.85257 1.150331852  1.144387352  1           17430.417 
  6473.61154 1.160364808  1.152412558  1           17121.384 
  6481.37981 1.171976436  1.161594001  1           16769.804 
  6489.15741 1.19637507   1.17226713   1           16047.63  
  6496.94434 1.229233283  1.1847074    1           15131.966 
  6504.74061 1.248715643  1.199040024  1           14623.198 
  6512.54624 1.262352792  1.215162495  1           14281.862 
  6520.36123 1.281605795  1.232695789  1           13813.438 
  6528.18560 1.292762894  1.250977724  1           13553.299 
  6536.01937 1.29785083   1.269095777  1           13439.745 
  6543.86253 1.299139643  1.285948755  1           13415.135 
  6551.71510 1.291602984  1.300322355  1           13597.296 
  6559.57710 1.295281687  1.310980578  1           13515.132 
  6567.44853 1.289442924  1.316781119  1           13657.629 
  6575.32941 1.274658199  1.316822395  1           14019.719 
  6583.21974 1.255217139  1.310607393  1           14512.649 
  6591.11955 1.24155076   1.29817365   1           14872.996 
  6599.02883 1.229908089  1.280131472  1           15189.011 
  6606.94760 1.221510646  1.257585318  1           15422.717 
  6614.87588 1.198796285  1.231972534  1           16072.28  
  6622.81367 1.170839199  1.204871995  1           16918.558 
  6630.76098 1.152498375  1.177823822  1           17504.728 
  6638.71783 1.140020073  1.152185616  1           17918.494 
  6646.68423 1.110470257  1.129032174  1           18945.094 
  6654.66019 1.097869622  1.109102145  1           19405.878 
  6662.64572 1.083780098  1.092787596  1           19937.353 
  6670.64084 1.072473771  1.080158355  1           20377.006 
  6678.64554 1.062673773  1.071011676  1           20767.786 
  6686.65986 1.060807833  1.06493512   1           20843.557 
  6694.68379 1.055294116  1.061373988  1           21068.4   
  6702.71735 1.048029473  1.059695582  1           21369.03  
  6710.76054 1.046382614  1.059247063  1           21437.767 
  6718.81339 1.032206981  1.059406335  1           22042.086 
  6726.87591 1.040911118  1.059626152  1           21667.931 
  6734.94810 1.030800202  1.059468791  1           22102.271 
  6743.02997 1.028741901  1.058627     1           22191.503 
  6751.12155 1.03166367   1.056929284  1           22063.406 
  6759.22283 1.023248301  1.054333151  1           22432.15  
  6767.33383 1.018302604  1.050910608  1           22652.138 
  6775.45457 1.0273149    1.046826353  1           22251.184 
  6783.58505 1.020440694  1.04230961   1           22555.151 
  6791.72529 1.01000819   1.037623084  1           23027.329 
  6799.87530 1.013717284  1.033035367  1           22859.266 
  6808.03509 1.013647778  1.028801001  1           22865.139 
  6816.20467 1.015800786  1.025149247  1           22772.217 
  6824.38405 1.011654712  1.022280601  1           22967.509 
  6832.57325 1.017246291  1.020368428  1           22723.055 
  6840.77227 1.009620047  1.01956263   1           23081.855 
  6848.98113 1.0062845    1.019992011  1           23250.048 
  6857.19985 1.008961146  1.021762378  1           23142.75  
  6865.42842 1.015444148  1.02494837   1           22864.491 
  6873.66687 1.018809565  1.029578778  1           22732.142 
  6881.91521 1.026449217  1.035616916  1           22412.143 
  6890.17345 1.024175804  1.042939587  1           22535.369 
  6898.44159 1.017530161  1.051319491  1           22857.589 
  6906.71966 1.015896652  1.06041686   1           22956.541 
  6915.00765 1.014862944  1.069783829  1           23029.3   
  6923.30560 1.024887195  1.078884377  1           22602.264 
  6931.61350 1.02856454   1.087129374  1           22464.883 
  6939.93137 1.022816969  1.093925625  1           22748.251 
  6948.25923 1.024884316  1.098737065  1           22682.627 
  6956.59707 1.033061899  1.101155603  1           22346.829 
  6964.94493 1.027575468  1.100968164  1           22617.397 
  6973.30280 1.028895338  1.098198896  1           22586.418 
  6981.67069 1.036637985  1.093105959  1           22272.513 
  6990.04863 1.029194099  1.086135499  1           22629.743 
  6998.43663 1.028205024  1.07785113   1           22703.117 
  7006.83469 1.021564546  1.068860475  1           23033.515 
  7015.24282 1.026451901  1.059751659  1           22843.683 
  7023.66105 1.027974238  1.05104678   1           22808.594 
  7032.08938 1.023974631  1.043174047  1           23025.646 
  7040.52782 1.017491648  1.036458514  1           23362.655 
  7048.97639 1.017684183  1.031128405  1           23396.201 
  7057.43509 1.010312843  1.027332955  1           23787.036 
  7065.90395 1.010345561  1.025166332  1           23833.25  
  7074.38297 1.009876149  1.024692399  1           23904.715 
  7082.87216 1.012873455  1.025965943  1           23812.417 
  7091.37154 1.01147879   1.029047292  1           23928.855 
  7099.88112 1.017855069  1.034008578  1           23677.708 
  7108.40092 1.012695742  1.040931207  1           23971.97  
  7116.93093 1.025844402  1.049894479  1           23404.6   
  7125.47118 1.011623055  1.060956322  1           24124.119 
  7134.02168 1.018969381  1.074127882  1           23824.328 
  7142.58244 1.0224851    1.089344176  1           23708.027 
  7151.15347 1.025958477  1.106436068  1           23594.21  
  7159.73479 1.034908922  1.125109099  1           23228.994 
  7168.32641 1.035047607  1.144934893  1           23269.638 
  7176.92833 1.039176992  1.165353582  1           23127.953 
  7185.54058 1.054919685  1.185686917  1           22471.685 
  7194.16316 1.067056513  1.205157802  1           21991.588 
  7202.79609 1.072244153  1.222923324  1           21814.553 
  7211.43938 1.089941317  1.238125702  1           21125.484 
  7220.09304 1.100942507  1.249966912  1           20725.838 
  7228.75708 1.111443581  1.257800932  1           20354.863 
  7237.43153 1.119458874  1.261220585  1           20086.068 
  7246.11638 1.129699513  1.260104972  1           19738.824 
  7254.81165 1.138518266  1.254608612  1           19450.627 
  7263.51736 1.154404583  1.245108415  1           18917.285 
  7272.23351 1.144568629  1.232139836  1           19301.046 
  7280.96012 1.153785769  1.216349369  1           19006.182 
  7289.69721 1.152357056  1.198464971  1           19089.858 
  7298.44477 1.146732597  1.179270797  1           19323.88  
  7307.20284 1.138112909  1.15956891   1           19670.767 
  7315.97142 1.139339989  1.140127411  1           19658.647 
  7324.75051 1.136674449  1.121628759  1           19789.744 
  7333.54015 1.131793936  1.104629505  1           20004.398 
  7342.34033 1.127949527  1.089536929  1           20182.085 
  7351.15107 1.131784587  1.076602178  1           20069.42  
  7359.97238 1.127278399  1.065927007  1           20272.185 
  7368.80428 1.131193744  1.057481709  1           20155.255 
  7377.64678 1.132841018  1.051131408  1           20124.328 
  7386.49988 1.140792993  1.046667312  1           19857.53  
  7395.36361 1.143198339  1.043839119  1           19798.712 
  7404.23798 1.140608037  1.042385344  1           19924.811 
  7413.12300 1.14849139   1.042058754  1           19663.42  
  7422.01868 1.144946661  1.042645137  1           19823.148 
  7430.92503 1.145201783  1.04397265   1           19842.949 
  7439.84207 1.13726193   1.045908865  1           20168.95  
  7448.76981 1.131992435  1.048345582  1           20398.71  
  7457.70827 1.124828004  1.051175721  1           20705.104 
  7466.65745 1.118471767  1.054270494  1           20984.82  
  7475.61737 1.11082056   1.057462948  1           21321.172 
  7484.58804 1.106244846  1.060542442  1           21537.631 
  7493.56948 1.103002136  1.063261062  1           21701.434 
  7502.56169 1.089126049  1.065351767  1           22315.263 
  7511.56470 1.082447011  1.066557545  1           22634.703 
  7520.57850 1.06821406   1.066669245  1           23296.93  
  7529.60313 1.064484442  1.065564789  1           23498.516 
  7538.63858 1.057973644  1.063237797  1           23830.51  
  7547.68488 1.052707654  1.059803672  1           24109.533 
  7556.74203 1.056468274  1.055482162  1           23966.853 
  7565.81005 1.037846858  1.050565495  1           24889.709 
  7574.88895 1.027758722  1.04538234   1           25424.107 
  7583.97875 1.031986251  1.040265144  1           25248.268 
  7593.07945 1.022792877  1.035524117  1           25746.91  
  7602.19108 1.02004736   1.031428912  1           25924.942 
  7611.31364 1.01710109   1.028197344  1           26116.369 
  7620.44714 1.00929927   1.025989921  1           26566.19  
  7629.59161 1.008748418  1.024907885  1           26637.841 
  7638.74705 1.011495752  1.024992893  1           26535.388 
  7647.91347 1.014515254  1.026226819  1           26419.053 
  7657.09090 1.019185182  1.028531157  1           26217.487 
  7666.27934 1.008295805  1.031767116  1           26833.688 
  7675.47880 1.011195385  1.035737022  1           26721.332 
  7684.68930 1.014853989  1.040190562  1           26569.034 
  7693.91086 1.022984259  1.044836231  1           26184.525 
  7703.14348 1.016803892  1.049359459  1           26547.004 
  7712.38718 1.032975846  1.0534474    1           25750.127 
  7721.64197 1.030697544  1.056820575  1           25903.37  
  7730.90787 1.031976328  1.059270872  1           25874.774 
  7740.18489 1.032240693  1.06070278   1           25896.996 
  7749.47304 1.038709066  1.061168883  1           25604.152 
  7758.77234 1.038992436  1.060887918  1           25623.305 
  7768.08279 1.033585786  1.06024027   1           25929.734 
  7777.40442 1.03263262   1.059744714  1           26010.213 
  7786.73723 1.038427959  1.060025584  1           25745.978 
  7796.08124 1.048963695  1.061776737  1           25249.046 
  7805.43647 1.056016047  1.065725052  1           24931.529 
  7814.80292 1.058158697  1.072593718  1           24853.862 
  7824.18061 1.059108613  1.083064594  1           24832.89  
  7833.56956 1.074285551  1.097738172  1           24136.924 
  7842.96977 1.097805199  1.117090347  1           23093.306 
  7852.38126 1.123538432  1.14142493   1           22012.917 
  7861.80404 1.14693861   1.170821754  1           21085.928 
  7871.23813 1.18427208   1.205083732  1           19696.176 
  7880.68355 1.227572564  1.243686531  1           18222.602 
  7890.14029 1.268865083  1.285742278  1           16944.371 
  7899.60839 1.31790962   1.329990663  1           15566.999 
  7909.08785 1.372217722  1.374831877  1           14201.184 
  7918.57868 1.431980468  1.418407535  1           12867.483 
  7928.08090 1.490229076  1.458712998  1           11716.553 
  7937.59452 1.545340882  1.493720343  1           10745.355 
  7947.11956 1.589371752  1.521501198  1           10042.573 
  7956.65603 1.63091074   1.540366627  1           9432.313  
  7966.20395 1.645555636  1.549038757  1           9230.228  
  7975.76332 1.681790649  1.546843495  1           8749.209  
  7985.33416 1.66364775   1.533860327  1           8989.211  
  7994.91648 1.660542876  1.510949719  1           9032.473  
  8004.51031 1.637396324  1.479633061  1           9351.576  
  8014.11565 1.601561575  1.441869261  1           9873.298  
  8023.73251 1.559380952  1.399807778  1           10535.281 
  8033.36092 1.506866469  1.35557095   1           11439.842 
  8043.00088 1.46569963   1.311092353  1           12218.54  
  8052.65240 1.414370306  1.268012834  1           13285.706 
  8062.31551 1.370634353  1.227621432  1           14289.144 
  8071.99021 1.321206326  1.190834513  1           15541.005 
  8081.67653 1.283065788  1.158206412  1           16601.965 
  8091.37446 1.253518584  1.12996824   1           17486.307 
  8101.08404 1.211092099  1.106084398  1           18863.22  
  8110.80526 1.193655895  1.086317692  1           19466.046 
  8120.53816 1.166251659  1.070292554  1           20465.17  
  8130.28273 1.144766931  1.057551125  1           21292.396 
  8140.03899 1.120139282  1.04759874   1           22293.333 
  8149.80696 1.111687907  1.039938998  1           22646.067 
  8159.58665 1.108216978  1.034099638  1           22788.812 
  8169.37808 1.089377226  1.029650637  1           23614.683 
  8179.18126 1.086015453  1.026216874  1           23759.541 
  8188.99620 1.074515229  1.023486611  1           24282.637 
  8198.82292 1.07286747   1.021216055  1           24351.385 
  8208.66143 1.055754101  1.019228847  1           25163.524 
  8218.51175 1.057097425  1.017410507  1           25088.544 
  8228.37389 1.050746834  1.015697691  1           25391.242 
  8238.24786 1.04467737   1.014065708  1           25684.29  
  8248.13368 1.04391207   1.012516061  1           25712.779 
  8258.03137 1.032622766  1.011065593  1           26278.654 
  8267.94093 1.030214827  1.009738154  1           26393.153 
  8277.86238 1.026635612  1.008558799  1           26569.633 
  8287.79574 1.028311494  1.007550867  1           26471.464 
  8297.74101 1.013740674  1.006735369  1           27235.851 
  8307.69823 1.0167577    1.006132395  1           27063.863 
  8317.66739 1.015281783  1.0057638    1           27135.559 
  8327.64851 1.012171715  1.005656405  1           27298.321 
  8337.64161 1.014977606  1.005844868  1           27143.833 
  8347.64670 1.012309868  1.006373367  1           27288.249 
  8357.66380 1.006629557  1.007295384  1           27601.573 
  8367.69292 1.009040087  1.008670915  1           27474.681 
  8377.73408 1.013130381  1.010560846  1           27259.333 
  8387.78728 1.011904477  1.013018498  1           27334.749 
  8397.85255 1.010150357  1.016078982  1           27440.343 
  8407.92989 1.015711023  1.019747542  1           27149.351 
  8418.01933 1.021342335  1.023988645  1           26858.936 
  8428.12087 1.027466504  1.02871778   1           26546.832 
  8438.23454 1.022180993  1.033798211  1           26836.832 
  8448.36034 1.026439505  1.039043817  1           26623.072 
  8458.49830 1.031619241  1.044228746  1           26363.59  
  8468.64842 1.024229195  1.049103452  1           26761.986 
  8478.81072 1.024136039  1.053416173  1           26778.034 
  8488.98521 1.028029886  1.056939096  1           26583.865 
  8499.17192 1.029698745  1.059497789  1           26507.348 
  8509.37084 1.031133273  1.060998827  1           26443.222 
  8519.58201 1.038052496  1.061446844  1           26096.297 
  8529.80543 1.035695923  1.060942515  1           26227.772 
  8540.04112 1.03805071   1.059661001  1           26116.959 
  8550.28909 1.046157531  1.057818413  1           25715.346 
  8560.54935 1.053296327  1.055636495  1           25369.18  
  8570.82193 1.065627463  1.053312271  1           24777.988 
  8581.10684 1.062647024  1.050996815  1           24930.83  
  8591.40409 1.068331558  1.048784511  1           24666.868 
  8601.71369 1.067458292  1.04671264   1           24717.527 
  8612.03567 1.072774876  1.044770775  1           24473.573 
  8622.37003 1.080924115  1.042917922  1           24100.836 
  8632.71680 1.069790344  1.041104013  1           24632.272 
  8643.07598 1.070023673  1.039289722  1           24629.579 
  8653.44759 1.067374547  1.037458381  1           24764.436 
  8663.83164 1.068863254  1.035617577  1           24701.407 
  8674.22816 1.062057048  1.033792221  1           25037.42  
  8684.63716 1.050281478  1.032013933  1           25626.003 
  8695.05864 1.047751066  1.030310112  1           25761.118 
  8705.49263 1.041397946  1.02869561   1           26091.562 
  8715.93914 1.045402884  1.027167887  1           25895.744 
  8726.39819 1.041126926  1.025706652  1           26121.435 
  8736.86978 1.033768306  1.024277929  1           26509.612 
  8747.35395 1.035276425  1.022842148  1           26438.934 
  8757.85069 1.034891375  1.021364226  1           26466.701 
  8768.36003 1.044036375  1.019822553  1           26003.601 
  8778.88198 1.041647094  1.018213808  1           26133.038 
  8789.41656 1.042429587  1.01655287   1           26100.369 
  8799.96377 1.056654513  1.014869012  1           25392.624 
  8810.52365 1.055477834  1.013200292  1           25457.873 
  8821.09620 1.06195981   1.011587656  1           25146.064 
  8831.68143 1.060738122  1.010069619  1           25212.604 
  8842.27937 1.061362102  1.008678163  1           25188.859 
  8852.89002 1.056083074  1.007436068  1           25455.42  
  8863.51340 1.048106457  1.006355874  1           25861.271 
  8874.14954 1.034607974  1.005440214  1           26561.633 
  8884.79844 1.029823499  1.00468325   1           26820.057 
  8895.46011 1.030932672  1.004072783  1           26768.488 
  8906.13458 1.026598712  1.003592541  1           27005.291 
  8916.82186 1.026904528  1.00322435   1           26995.988 
  8927.52196 1.0148028    1.002949937  1           27657.797 
  8938.23491 1.015094882  1.002752241  1           27648.895 
  8948.96071 1.021965195  1.002616264  1           27281.941 
  8959.69938 1.022531705  1.0025295    1           27258.401 
  8970.45093 1.021542146  1.002482098  1           27318.898 
  8981.21539 1.014524883  1.002466864  1           27708.97  
  8991.99276 1.015155751  1.002479235  1           27681.962 
  9002.78307 1.022336734  1.002517343  1           27299.005 
  9013.58633 1.024850076  1.002582251  1           27172.913 
  9024.40255 1.023044844  1.002678475  1           27280.754 
  9035.23175 1.017300397  1.002814796  1           27605.574 
  9046.07394 1.015189312  1.003005445  1           27736.446 
  9056.92915 1.005112601  1.003271581  1           28316.431 
  9067.79738 1.019413528  1.003643003  1           27543.268 
  9078.67865 1.010438639  1.004159857  1           28063.45  
  9089.57298 1.008448826  1.004874011  1           28204.254 
  9100.48038 1.014906403  1.00584963   1           27877.555 
  9111.40088 1.013994375  1.007162387  1           27964.993 
  9122.33447 1.015322882  1.008896711  1           27930.765 
  9133.28119 1.011832221  1.011140599  1           28166.537 
  9144.24104 1.010902533  1.013977774  1           28261.014 
  9155.21405 1.012033536  1.017477474  1           28240.057 
  9166.20022 1.011630081  1.021682757  1           28305.291 
  9177.19957 1.016081481  1.026598873  1           28098.071 
  9188.21213 1.017274809  1.032184091  1           28073.222 
  9199.23790 1.019827629  1.038345206  1           27972.454 
  9210.27690 1.017057753  1.044940333  1           28167.125 
  9221.32914 1.034602031  1.051791451  1           27246.496 
  9232.39465 1.027828301  1.058705944  1           27651.036 
  9243.47344 1.039697472  1.065508674  1           27049.818 
  9254.56552 1.045380282  1.072082186  1           26786.197 
  9265.67092 1.049159485  1.078413878  1           26623.879 
  9276.78964 1.057225696  1.084646347  1           26242.116 
  9287.92170 1.071736125  1.091120994  1           25546.141 
  9299.06712 1.086939641  1.09840089   1           24839.644 
  9310.22591 1.092254922  1.107258931  1           24617.005 
  9321.39810 1.117272166  1.118626691  1           23500.519 
  9332.58369 1.140438289  1.13350714   1           22524.239 
  9343.78270 1.171165508  1.152860733  1           21298.703 
  9354.99515 1.194417883  1.177473801  1           20431.405 
  9366.22106 1.236249042  1.207821164  1           18964.564 
  9377.46044 1.284912125  1.243938269  1           17418.055 
  9388.71330 1.324725977  1.285319757  1           16271.957 
  9399.97967 1.389479574  1.330863186  1           14595.644 
  9411.25956 1.443621683  1.378871319  1           13360.434 
  9422.55299 1.488818549  1.42711995   1           12430.779 
  9433.85996 1.538738193  1.47299194   1           11496.293 
  9445.18051 1.589725998  1.513669823  1           10631.863 
  9456.51464 1.624240963  1.546380426  1           10095.481 
  9467.86236 1.644851445  1.568686416  1           9794.026  
  9479.22371 1.660235035  1.578797859  1           9577.775  
  9490.59869 1.651818938  1.575840911  1           9704.177  
  9501.98732 1.635339247  1.559994671  1           9951.932  
  9513.38962 1.607943151  1.53244789   1           10377.679 
  9524.80560 1.568564435  1.49519407   1           11028.128 
  9536.23528 1.5301767    1.450739813  1           11712.547 
  9547.67867 1.480831363  1.401801229  1           12671.421 
  9559.13580 1.432620946  1.351029721  1           13705.923 
  9570.60667 1.377119019  1.300796537  1           15031.455 
  9582.09131 1.330116359  1.253044423  1           16283.121 
  9593.58973 1.287454679  1.209208372  1           17534.812 
  9605.10195 1.24498764   1.1702029    1           18902.766 
  9616.62798 1.205808803  1.136461577  1           20285.446 
  9628.16785 1.169830155  1.108015265  1           21668.402 
  9639.72156 1.150611069  1.084589363  1           22456.955 
  9651.28914 1.128217408  1.065705523  1           23420.3   
  9662.87059 1.103799051  1.050774238  1           24529.424 
  9674.46595 1.087672627  1.039170904  1           25298.266 
  9686.07522 1.078008008  1.030291807  1           25773.579 
  9697.69842 1.069382041  1.023590551  1           26206.702 
  9709.33557 1.05310926   1.018597518  1           27047.585 
  9720.98668 1.051946662  1.01492642   1           27108.115 
  9732.65177 1.050684719  1.012272087  1           27173.373 
  9744.33086 1.051608889  1.010403287  1           27122.186 
  9756.02397 1.052197081  1.009152119  1           27088.163 
  9767.73111 1.047601872  1.008404938  1           27328.564 
  9779.45230 1.056118443  1.008091236  1           26874.191 
  9791.18755 1.046846362  1.008174552  1           27359.576 
  9802.93688 1.051042275  1.008643563  1           27130.664 
  9814.70032 1.042969155  1.009503391  1           27555.761 
  9826.47786 1.038150843  1.010766822  1           27810.181 
  9838.26955 1.036137302  1.012445349  1           27912.529 
  9850.07538 1.037779983  1.014540244  1           27814.118 
  9861.89538 1.029392951  1.017034121  1           28267.611 
  9873.72956 1.025047793  1.019883938  1           28501.034 
  9885.57794 1.02386804   1.023016257  1           28556.832 
  9897.44055 1.022022086  1.026325769  1           28649.848 
  9909.31738 1.012132321  1.029677722  1           29205.112 
  9921.20847 1.017690222  1.032914425  1           28871.696 
  9933.11383 1.022862251  1.035865656  1           28564.096 
  9945.03347 1.019838119  1.038362814  1           28721.507 
  9956.96742 1.022187705  1.040256671  1           28573.557 
  9968.91569 1.018148759  1.041437756  1           28787.651 
  9980.87830 1.026923371  1.04185662   1           28276.5   
  9992.85526 1.020776935  1.04153913   1           28605.656 
  10004.84659 1.026388229  1.040592213  1           28273.067 
  10016.85232 1.025192854  1.039199548  1           28322.302 
  10028.87245 1.024626429  1.037610672  1           28335.825 
  10040.90700 1.02905038   1.03612696   1           28070.834 
  10052.95599 1.034065075  1.035087269  1           27775.983 
  10065.01945 1.030660421  1.034853556  1           27943.14  
  10077.09738 1.034666018  1.0357959    1           27703.659 
  10089.18980 1.042948351  1.038275665  1           27236.792 
  10101.29674 1.036744162  1.042625527  1           27549.308 
  10113.41820 1.040296789  1.04912525   1           27336.555 
  10125.55421 1.054523323  1.057973327  1           26565.804 
  10137.70478 1.054370435  1.069255643  1           26552.05  
  10149.86993 1.061072302  1.082914021  1           26186.465 
  10162.04968 1.073873431  1.098719769  1           25524.006 
  10174.24404 1.086704346  1.116255901  1           24880.281 
  10186.45304 1.091679359  1.134915751  1           24622.62  
  10198.67669 1.100705434  1.153918843  1           24180.341 
  10210.91501 1.123001277  1.172347391  1           23159.149 
  10223.16801 1.124136478  1.18920163   1           23088.23  
  10235.43572 1.131993143  1.203473409  1           22728.317 
  10247.71815 1.145704395  1.214235876  1           22131.73  
  10260.01531 1.149332915  1.220746132  1           21961.356 
  10272.32724 1.14738228   1.222544294  1           22019.618 
  10284.65393 1.150350005  1.219523941  1           21876.55  
  10296.99542 1.148547927  1.211946109  1           21927.964 
  10309.35172 1.14527551   1.200394527  1           22039.637 
  10321.72285 1.140097843  1.185688134  1           22230.843 
  10334.10882 1.13726708   1.168776286  1           22325.679 
  10346.50966 1.128365256  1.150637209  1           22677.796 
  10358.92537 1.108999459  1.132191201  1           23497.56  
  10371.35599 1.110275115  1.114233758  1           23415.856 
  10383.80152 1.086174084  1.09739287   1           24490.761 
  10396.26198 1.084736371  1.082109466  1           24531.91  
  10408.73740 1.080255058  1.068639323  1           24717.175 
  10421.22779 1.073950791  1.057072187  1           24991.844 
  10433.73316 1.072669451  1.047362416  1           25026.233 
  10446.25355 1.064537917  1.039365581  1           25394.931 
  10458.78895 1.060815732  1.032875729  1           25550.638 
  10471.33940 1.055585633  1.027659368  1           25783.073 
  10483.90491 1.046004574  1.023483131  1           26240.293 
  10496.48550 1.046711372  1.020133506  1           26174.785 
  10509.08119 1.038646975  1.017428126  1           26561.761 
  10521.69199 1.044658228  1.015219949  1           26221.241 
  10534.31792 1.040551293  1.013396088  1           26403.358 
  10546.95900 1.030238682  1.01187358   1           26913.797 
  10559.61526 1.033729191  1.010593682  1           26699.396 
  10572.28670 1.025903459  1.009515654  1           27083.964 
  10584.97334 1.023306281  1.008611782  1           27192.84  
  10597.67521 1.017929329  1.007862649  1           27453.58  
  10610.39233 1.028159255  1.007254104  1           26875.027 
  10623.12470 1.014453516  1.006775406  1           27586.706 
  10635.87235 1.017938969  1.006418572  1           27372.627 
  10648.63530 1.015991801  1.006178802  1           27459.653 
  10661.41356 1.005177347  1.006055851  1           28045.084 
  10674.20716 1.014002038  1.006056368  1           27554.384 
  10687.01611 1.005717325  1.006197154  1           28022.113 
  10699.84043 1.01191772   1.006509412  1           27700.76  
  10712.68014 1.007451143  1.007044089  1           27984.462 
  10725.53525 1.001276993  1.007878219  1           28379.925 
  10738.40580 1.006112453  1.009122059  1           28164.095 
  10751.29178 1.004044526  1.010926457  1           28343.446 
  10764.19323 0.999400364  1.013489496  1           28674.562 
  10777.11017 1.009914231  1.017060875  1           28145.452 
  10790.04260 1.009770264  1.021942265  1           28220.317 
  10802.99055 1.02187945   1.028481252  1           27614.886 
  10815.95404 1.02742585   1.037056713  1           27377.053 
  10828.93308 1.045241664  1.048054048  1           26495.129 
  10841.92770 1.054182492  1.061829272  1           26094.153 
  10854.93791 1.069932983  1.078663342  1           25362.882 
  10867.96374 1.09934754   1.09870958   1           24020.175 
  10881.00519 1.122533596  1.121939522  1           23033.138 
  10894.06230 1.149348697  1.148094308  1           21946.477 
  10907.13507 1.195848858  1.176649863  1           20182.33  
  10920.22353 1.227863385  1.206804906  1           19080.019 
  10933.32770 1.277236148  1.237493651  1           17507.852 
  10946.44759 1.296369392  1.267429854  1           16957.701 
  10959.58323 1.330421053  1.295179308  1           16011.952 
  10972.73463 1.350675711  1.319259301  1           15488.004 
  10985.90181 1.357819158  1.338262113  1           15319.181 
  10999.08479 1.362059451  1.351000236  1           15225.342 
  11012.28359 1.358923307  1.356655804  1           15319.993 
  11025.49822 1.349125187  1.354901555  1           15588.502 
  11038.72872 1.320317871  1.345953733  1           16385.81  
  11051.97509 1.302315214  1.330542601  1           16911.952 
  11065.23736 1.273308445  1.309813587  1           17797.084 
  11078.51554 1.244444161  1.285193397  1           18733.836 
  11091.80966 1.214495918  1.258254959  1           19769.239 
  11105.11973 1.190007069  1.230599114  1           20667.293 
  11118.44577 1.17414004   1.203766575  1           21273.399 
  11131.78780 1.15934906   1.179183973  1           21855.36  
  11145.14584 1.151265922  1.158145782  1           22175.644 
  11158.51991 1.140986051  1.141827817  1           22591.243 
  11171.91003 1.15016876   1.13132477   1           22191.557 
  11185.31622 1.155202728  1.127699211  1           21965.833 
  11198.73850 1.169808113  1.132028045  1           21358.869 
  11212.17688 1.183750454  1.145430154  1           20794.869 
  11225.63139 1.22220613   1.169061661  1           19368.114 
  11239.10204 1.256476452  1.204067869  1           18193.136 
  11252.58886 1.30177704   1.25148738   1           16778.396 
  11266.09186 1.358817877  1.312109901  1           15191.024 
  11279.61107 1.426065536  1.386299828  1           13556.078 
  11293.14650 1.496761976  1.473803823  1           12068.3   
  11306.69817 1.591533413  1.573569407  1           10387.512 
  11320.26610 1.695654237  1.683605448  1           8868.746  
  11333.85031 1.782781508  1.800910126  1           7805.116  
  11347.45083 1.896383824  1.921497547  1           6653.825  
  11361.06766 1.99888237   2.040528255  1           5793.085  
  11374.70084 2.079362382  2.152549565  1           5211.446  
  11388.35038 2.155109248  2.251843631  1           4729.219  
  11402.01629 2.210747522  2.33286631   1           4407.09   
  11415.69860 2.235970398  2.390753036  1           4262.996  
  11429.39734 2.254849075  2.42184864   1           4155.367  
  11443.11251 2.235642519  2.424166268  1           4237.62   
  11456.84414 2.204043756  2.39766795   1           4386.687  
  11470.59224 2.142562689  2.344270441  1           4712.113  
  11484.35685 2.05584869   2.267574033  1           5234.521  
  11498.13797 1.98477526   2.172397795  1           5716.551  
  11511.93563 1.898946256  2.064236535  1           6383.724  
  11525.74984 1.809772774  1.948734982  1           7189.231  
  11539.58064 1.713540359  1.831237593  1           8215.296  
  11553.42803 1.633601104  1.716437791  1           9209.475  
  11567.29203 1.54942022   1.608150027  1           10432.968 
  11581.17268 1.483610171  1.50919307   1           11527.929 
  11595.06998 1.416600312  1.42138278   1           12800.273 
  11608.98395 1.355932506  1.345609632  1           14105.696 
  11622.91463 1.303368419  1.28197561   1           15368.534 
  11636.86201 1.259434752  1.229964542  1           16524.919 
  11650.82614 1.226178696  1.188617093  1           17456.186 
  11664.80702 1.193602777  1.156695455  1           18432.885 
  11678.80468 1.167397066  1.132821544  1           19252.71  
  11692.81914 1.140464416  1.115585215  1           20147.263 
  11706.85042 1.121921355  1.103622178  1           20764.187 
  11720.89853 1.104745907  1.095665281  1           21350.035 
  11734.96350 1.101381075  1.090575794  1           21385.691 
  11749.04534 1.089297976  1.087359384  1           21780.622 
  11763.14409 1.081178512  1.085176368  1           22016.439 
  11777.25975 1.067527749  1.083344304  1           22494.589 
  11791.39236 1.064419017  1.081346733  1           22520.33  
  11805.54192 1.05154827   1.078830999  1           22977.925 
  11819.70846 1.041946184  1.075602313  1           23298.061 
  11833.89200 1.042307119  1.071606179  1           23166.388 
  11848.09256 1.025409784  1.066900857  1           23830.366 
  11862.31016 1.028070014  1.061625451  1           23587.204 
  11876.54482 1.033400781  1.055967472  1           23223.794 
  11890.79657 1.014743122  1.050134281  1           23975.187 
  11905.06541 1.021171351  1.044328924  1           23552.167 
  11919.35138 1.026340409  1.038732402  1           23194.829 
  11933.65449 1.011860392  1.03349149   1           23749.1   
  11947.97477 1.020670906  1.028712699  1           23219.005 
  11962.31222 1.017770495  1.024461219  1           23234.104 
  11976.66689 1.020570272  1.020764062  1           22987.963 
  11991.03878 1.014337183  1.017616048  1           23155.339 
  12005.42791 1.014207366  1.014987298  1           23043.264 
  12019.83431 1.014877063  1.012831174  1           22895.299 
  12034.25800 1.008263667  1.011091536  1           23080.326 
  12048.69900 1.02248328   1.009708913  1           22324.102 
  12063.15733 1.013286533  1.008625172  1           22620.726 
  12077.63301 1.018215199  1.007786707  1           22289.645 
  12092.12605 1.0141622    1.007146294  1           22360.834 
  12106.63649 1.012050304  1.00666386   1           22349.253 
  12121.16434 1.019086351  1.00630653   1           21939.319 
  12135.70963 1.00588967   1.006047888  1           22424.948 
  12150.27237 1.011655684  1.005867618  1           22077.873 
  12164.85258 1.010326657  1.005750354  1           22051.234 
  12179.45029 1.009627174  1.005685027  1           22003.031 
  12194.06552 1.009666151  1.005664265  1           21928.155 
  12208.69829 1.017965107  1.005684058  1           21502.007 
  12223.34861 1.002384492  1.005743758  1           22113.02  
  12238.01651 1.009896187  1.005846513  1           21720.959 
  12252.70202 1.010532629  1.006000255  1           21631.488 
  12267.40515 1.019239536  1.00621945   1           21200.303 
  12282.12592 1.017315735  1.00652779   1           21220.752 
  12296.86436 1.009802754  1.006962128  1           21478.521 
  12311.62048 1.013601954  1.007577918  1           21255.597 
  12326.39431 1.024450607  1.00845643   1           20743.24  
  12341.18587 1.033934307  1.009713868  1           20299.412 
  12355.99518 1.033956067  1.011512374  1           20238.539 
  12370.82226 1.039184086  1.014072439  1           19971.811 
  12385.66713 1.056609917  1.017685923  1           19244.843 
  12400.52982 1.068632572  1.02272808   1           18743.529 
  12415.41034 1.074598925  1.02966637   1           18471.189 
  12430.30872 1.102929113  1.03906332   1           17440.434 
  12445.22497 1.11309217   1.051569907  1           17052.609 
  12460.15912 1.139255093  1.067906011  1           16180.906 
  12475.11120 1.165924609  1.088825086  1           15347.983 
  12490.08122 1.219970141  1.115061415  1           13861.207 
  12505.06920 1.252980959  1.147259986  1           13022.927 
  12520.07517 1.298589212  1.185892515  1           11979.718 
  12535.09914 1.349894172  1.231165775  1           10931.151 
  12550.14114 1.413452144  1.282931024  1           9793.09   
  12565.20120 1.467659738  1.34060731   1           8932.143  
  12580.27932 1.530484989  1.403128626  1           8053.313  
  12595.37554 1.593393487  1.468929112  1           7278.836  
  12610.48987 1.662952872  1.53596807   1           6530.308  
  12625.62234 1.724353288  1.601806284  1           5945.545  
  12640.77297 1.759636986  1.663722632  1           5629.876  
  12655.94178 1.801447765  1.718881191  1           5285.802  
  12671.12880 1.831219451  1.76453721   1           5050.854  
  12686.33403 1.836046313  1.798280841  1           4997.362  
  12701.55752 1.840770522  1.818289766  1           4944.983  
  12716.79927 1.822992448  1.823539565  1           5048.01   
  12732.05931 1.797009701  1.813913585  1           5213.592  
  12747.33766 1.76558267   1.790184231  1           5428.307  
  12762.63435 1.710292695  1.753884972  1           5853.842  
  12777.94939 1.658812709  1.707120179  1           6288.173  
  12793.28281 1.60018785   1.652353985  1           6839.429  
  12808.63463 1.535948968  1.592205427  1           7520.805  
  12824.00488 1.488139692  1.529258714  1           8076.866  
  12839.39356 1.431580516  1.465901383  1           8812.558  
  12854.80072 1.371922932  1.404198944  1           9687.262  
  12870.22636 1.327330206  1.345812265  1           10403.506 
  12885.67051 1.277660913  1.291962469  1           11289.432 
  12901.13319 1.247323675  1.243436749  1           11857.961 
  12916.61443 1.213091003  1.20062652   1           12552.099 
  12932.11425 1.18067837   1.163588314  1           13255.24  
  12947.63267 1.147447012  1.1321159    1           14031.441 
  12963.16971 1.132192877  1.105813949  1           14372.079 
  12978.72539 1.106659446  1.084167265  1           15013.304 
  12994.29974 1.097913108  1.066600418  1           15195.812 
  13009.89278 1.074528123  1.052525423  1           15820.247 
  13025.50453 1.059104991  1.041376492  1           16225.08  
  13041.13502 1.050778062  1.032633703  1           16414.582 
  13056.78426 1.039085422  1.02583697   1           16717.192 
  13072.45228 1.040403007  1.020588194  1           16597.186 
  13088.13910 1.033771199  1.016556514  1           16737.174 
  13103.84474 1.03266291   1.013469648  1           16696.182 
  13119.56924 1.023335508  1.01110876   1           16927.592 
  13135.31260 1.02417982   1.009301119  1           16821.095 
  13151.07485 1.019964962  1.007911715  1           16883.38  
  13166.85602 1.019284729  1.006837392  1           16827.822 
  13182.65612 1.013202823  1.005999493  1           16953.434 
  13198.47519 1.007710203  1.005338844  1           17061.004 
  13214.31324 1.009094861  1.004811157  1           16936.466 
  13230.17029 1.018467984  1.004383549  1           16548.943 
  13246.04637 1.011975546  1.004031647  1           16688.69  
  13261.94150 1.014135026  1.00373743   1           16543.483 
  13277.85571 1.012266545  1.003487586  1           16531.747 
  13293.78901 1.010598809  1.003272266  1           16513.716 
  13309.74144 1.017482908  1.003084148  1           16217.831 
  13325.71300 1.012794803  1.002917768  1           16297.603 
  13341.70374 1.010009442  1.002769015  1           16316.143 
  13357.71366 1.025219312  1.002634771  1           15761.715 
  13373.74279 1.014484864  1.002512652  1           16029.573 
  13389.79116 1.029212352  1.002400809  1           15500.483 
  13405.85878 1.027535793  1.00229779   1           15483.16  
  13421.94569 1.028711632  1.002202441  1           15378.964 
  13438.05190 1.034602215  1.002113833  1           15134.231 
  13454.17744 1.020051913  1.002031203  1           15506.004 
  13470.32232 1.015563658  1.001953921  1           15575.044 
  13486.48659 1.025747326  1.001881457  1           15196.093 
  13502.67024 1.026554598  1.001813359  1           15104.133 
  13518.87332 1.041959243  1.001749239  1           14587.775 
  13535.09585 1.039410148  1.001688758  1           14595.115 
  13551.33783 1.045890642  1.001631621  1           14346.244 
  13567.59931 1.03686005   1.001577564  1           14536.659 
  13583.88031 1.047114114  1.001526356  1           14183.178 
  13600.18084 1.048572053  1.001477785  1           14078.841 
  13616.50093 1.059286751  1.001431664  1           13725.5   
  13632.84060 1.053063688  1.001387822  1           13829.575 
  13649.19989 1.062323043  1.001346104  1           13520.939 
  13665.57880 1.055199828  1.001306369  1           13646.835 
  13681.97737 1.063931732  1.001268488  1           13355.909 
  13698.39561 1.058139036  1.001232342  1           13445.021 
  13714.83356 1.065248837  1.001197822  1           13199.856 
  13731.29123 1.06549167   1.00116483   1           13132.903 
  13747.76866 1.071142334  1.001133272  1           12930.2   
  13764.26585 1.083561218  1.001103064  1           12566.237 
  13780.78284 1.077965553  1.001074126  1           12643.341 
  13797.31965 1.068319229  1.001046386  1           12821.149 
  13813.87631 1.078598912  1.001019776  1           12510.9   
  13830.45283 1.074025286  1.000994233  1           12562.865 
  13847.04925 1.084104121  1.000969699  1           12264.063 
  13863.66558 1.084666265  1.000946119  1           12193.587 
  13880.30185 1.073566483  1.000923442  1           12398.537 
  13896.95808 1.066707091  1.000901622  1           12505.105 
  13913.63430 1.077839402  1.000880613  1           12181.734 
  13930.33053 1.057903575  1.000860375  1           12601.278 
  13947.04680 1.068093194  1.000840869  1           12296.532 
  13963.78313 1.063615766  1.000822058  1           12345.159 
  13980.53954 1.057352647  1.000803908  1           12437.24  
  13997.31606 1.059367227  1.000786389  1           12330.097 
  14014.11271 1.055309656  1.000769468  1           12368.997 
  14030.92951 1.045891462  1.00075312   1           12538.749 
  14047.76650 1.053366114  1.000737316  1           12298.555 
  14064.62369 1.04308097   1.000722032  1           12488.63  
  14081.50110 1.040916618  1.000707245  1           12482.164 
  14098.39877 1.037788426  1.000692932  1           12499.337 
  14115.31672 1.034729728  1.000679073  1           12514.901 
  14132.25497 1.038982082  1.000665647  1           12351.75  
  14149.21355 1.038239299  1.000652637  1           12310.884 
  14166.19247 1.027148598  1.000640023  1           12522.669 
  14183.19177 1.023822228  1.000627791  1           12545.195 
  14200.21147 1.020137937  1.000615923  1           12576.889 
  14217.25159 1.031963193  1.000604405  1           12228.315 
  14234.31216 1.022410072  1.000593223  1           12402.264 
  14251.39320 1.029876001  1.000582363  1           12163.453 
  14268.49474 1.014115472  1.000571813  1           12490.41  
  14285.61680 1.01325183   1.00056156   1           12454.191 
  14302.75941 1.006078978  1.000551592  1           12575.649 
  14319.92259 1.016350137  1.0005419    1           12265.574 
  14337.10636 1.012971195  1.000532472  1           12292.85  
  14354.31076 1.018932276  1.000523298  1           12094.343 
  14371.53580 1.00917613   1.000514369  1           12276.812 
  14388.78151 1.01576546   1.000505676  1           12064.281 
  14406.04791 1.017688212  1.00049721   1           11966.68  
  14423.33504 1.018690936  1.000488964  1           11892.136 
  14440.64290 1.028419239  1.000480929  1           11616.285 
  14457.97154 1.011426529  1.000473098  1           11963.398 
  14475.32097 1.020811776  1.000465464  1           11693.186 
  14492.69122 1.023368697  1.000458019  1           0         
  14510.08232 1.017925913  0            0           0         
  14527.49428 1.008555106  0            0           0         
  14544.92714 1.01674337   0            0           0         
  14562.38092 1.011213322  0            0           0         
  14579.85564 1.01776132   0            0           0         
  14597.35133 1.023958688  0            0           0         
  14614.86802 1.02215554   0            0           0         
  14632.40573 1.021778919  0            0           0         
  14649.96448 1.026129144  0            0           0         
  14667.54430 1.026772158  0            0           0         
  14685.14522 1.033796479  0            0           0         
  14702.76725 1.040028881  0            0           0         
  14720.41044 1.035661641  0            0           0         
  14738.07479 1.042437398  0            0           0         
  14755.76035 1.050072424  0            0           0         
  14773.46712 1.069804198  0            0           0         
  14791.19515 1.079521513  0            0           0         
  14808.94444 1.093499029  0            0           0         
  14826.71504 1.103481308  0            0           0         
  14844.50696 1.117301194  0            0           0         
  14862.32023 1.135779352  0            0           0         
  14880.15488 1.155356073  0            0           0         
  14898.01092 1.18118362   0            0           0         
  14915.88840 1.210203942  0            0           0         
  14933.78733 1.231887307  0            0           0         
  14951.70773 1.256430084  0            0           0         
  14969.64964 1.287538543  0            0           0         
  14987.61308 1.323471829  0            0           0         
  15005.59808 1.329402425  0            0           0         
  15023.60466 1.348417277  0            0           0         
  15041.63284 1.342460906  0            0           0         
  15059.68266 1.364669208  0            0           0         
  15077.75414 1.361983166  0            0           0         
  15095.84731 1.374103348  0            0           0         
  15113.96219 1.363051595  0            0           0         
  15132.09880 1.349183725  0            0           0         
  15150.25718 1.323372877  0            0           0         
  15168.43735 1.30814909   0            0           0         
  15186.63933 1.294240526  0            0           0         
  15204.86316 1.273045523  0            0           0         
  15223.10885 1.239046319  0            0           0         
  15241.37644 1.222713206  0            0           0         
  15259.66595 1.194884551  0            0           0         
  15277.97741 1.193381192  0            0           0         
  15296.31084 1.163421904  0            0           0         
  15314.66627 1.141653684  0            0           0         
  15333.04373 1.116657026  0            0           0         
  15351.44324 1.110160004  0            0           0         
  15369.86483 1.098080366  0            0           0         
  15388.30852 1.083183519  0            0           0         
  15406.77435 1.074426528  0            0           0         
  15425.26234 1.064769807  0            0           0         
  15443.77251 1.045201471  0            0           0         
  15462.30489 1.078124851  0            0           0         
  15480.85951 1.05228935   0            0           0         
  15499.43640 1.052372763  0            0           0         
  15518.03558 1.040201053  0            0           0         
  15536.65708 1.035941873  0            0           0         
  15555.30093 1.023708776  0            0           0         
  15573.96714 1.04499492   0            0           0         
  15592.65576 1.027629936  0            0           0         
  15611.36680 1.034789409  0            0           0         
  15630.10030 1.033099432  0            0           0         
  15648.85627 1.035120536  0            0           0         
  15667.63475 1.028381664  0            0           0         
  15686.43577 1.028646589  0            0           0         
  15705.25935 1.02221274   0            0           0         
  15724.10551 1.017406328  0            0           0         
  15742.97429 1.031465518  0            0           0         
  15761.86572 1.02378647   0            0           0         
  15780.77981 1.015624784  0            0           0         
  15799.71660 1.020470871  0            0           0         
  15818.67611 1.010077597  0            0           0         
  15837.65838 1.015608594  0            0           0         
  15856.66342 1.022233457  0            0           0         
  15875.69127 1.014496158  0            0           0         
  15894.74195 1.00294074   0            0           0         
  15913.81549 1.029694238  0            0           0         
  15932.91192 1.0207519    0            0           0         
  15952.03127 1.01774151   0            0           0         
  15971.17356 1.007687618  0            0           0         
  15990.33882 1.020375235  0            0           0         
  16009.52708 1.029837159  0            0           0         
  16028.73836 1.018170011  0            0           0         
  16047.97270 1.017051253  0            0           0         
  16067.23012 1.008974436  0            0           0         
  16086.51064 1.003963354  0            0           0         
  16105.81431 1.01622821   0            0           0         
  16125.14114 1.032437621  0            0           0         
  16144.49116 1.026912545  0            0           0         
  16163.86440 1.012605711  0            0           0         
  16183.26088 1.012953577  0            0           0         
  16202.68065 1.016477306  0            0           0         
  16222.12371 1.025952206  0            0           0         
  16241.59011 1.010070471  0            0           0         
  16261.07987 1.009814318  0            0           0         
  16280.59301 1.0206482    0            0           0         
  16300.12957 1.01569705   0            0           0         
  16319.68958 1.015317849  0            0           0         
  16339.27305 1.011025661  0            0           0         
  16358.88003 1.010854378  0            0           0         
  16378.51053 1.01922331   0            0           0         
  16398.16459 1.008968616  0            0           0         
  16417.84224 1.006766541  0            0           0         
  16437.54350 1.032002059  0            0           0         
  16457.26840 1.0116961    0            0           0         
  16477.01697 1.012340278  0            0           0         
  16496.78923 1.012001157  0            0           0         
  16516.58523 1.023970146  0            0           0         
  16536.40498 1.025684956  0            0           0         
  16556.24851 1.023182349  0            0           0         
  16576.11585 1.020178925  0            0           0         
  16596.00704 1.036807531  0            0           0         
  16615.92209 1.037511029  0            0           0         
  16635.86105 1.027228757  0            0           0         
  16655.82393 1.034308049  0            0           0         
  16675.81076 1.052438959  0            0           0         
  16695.82158 1.046070271  0            0           0         
  16715.85641 1.038099039  0            0           0         
  16735.91528 1.057552731  0            0           0         
  16755.99822 1.056712974  0            0           0         
  16776.10527 1.07874495   0            0           0         
  16796.23644 1.072175909  0            0           0         
  16816.39177 1.099125297  0            0           0         
  16836.57128 1.120709037  0            0           0         
  16856.77501 1.11229907   0            0           0         
  16877.00298 1.130977073  0            0           0         
  16897.25523 1.135134912  0            0           0         
  16917.53178 1.153813527  0            0           0         
  16937.83266 1.158618802  0            0           0         
  16958.15790 1.146700236  0            0           0         
  16978.50753 1.171650727  0            0           0         
  16998.88159 1.17437788   0            0           0         
  17019.28009 1.157169648  0            0           0         
  17039.70306 1.157688054  0            0           0         
  17060.15055 1.161618214  0            0           0         
  17080.62257 1.18608334   0            0           0         
  17101.11916 1.17932461   0            0           0         
  17121.64034 1.159893235  0            0           0         
  17142.18615 1.131609132  0            0           0         
  17162.75662 1.143654215  0            0           0         
  17183.35177 1.133247834  0            0           0         
  17203.97163 1.125832065  0            0           0         
  17224.61624 1.121870628  0            0           0         
  17245.28562 1.107300592  0            0           0         
  17265.97980 1.086969888  0            0           0         
  17286.69881 1.101450249  0            0           0         
  17307.44269 1.09110369   0            0           0         
  17328.21146 1.085203568  0            0           0         
  17349.00516 1.077685415  0            0           0         
  17369.82380 1.085804831  0            0           0         
  17390.66743 1.07524868   0            0           0         
  17411.53607 1.048831346  0            0           0         
  17432.42975 1.060787279  0            0           0         
  17453.34850 1.061463445  0            0           0         
  17474.29236 1.050988877  0            0           0         
  17495.26135 1.05574224   0            0           0         
  17516.25550 1.050917969  0            0           0         
  17537.27484 1.030595363  0            0           0         
  17558.31941 1.029615763  0            0           0         
  17579.38923 1.031088743  0            0           0         
  17600.48434 1.029920041  0            0           0         
  17621.60475 1.013365166  0            0           0         
  17642.75052 1.032347244  0            0           0         
  17663.92165 1.028506967  0            0           0         
  17685.11819 1.01640508   0            0           0         
  17706.34017 1.022338081  0            0           0         
  17727.58762 1.036814578  0            0           0         
  17748.86056 1.044232546  0            0           0         
  17770.15902 1.020923375  0            0           0         
  17791.48305 1.023950394  0            0           0         
  17812.83267 1.03132809   0            0           0         
  17834.20790 1.005755015  0            0           0         
  17855.60878 1.036580981  0            0           0         
  17877.03535 1.033357224  0            0           0         
  17898.48762 1.025535586  0            0           0         
  17919.96564 1.008379067  0            0           0         
  17941.46944 1.050602779  0            0           0         
  17962.99903 1.021972176  0            0           0         
  17984.55447 1.030041824  0            0           0         
  18006.13576 1.029340259  0            0           0         
  18027.74296 1.031014764  0            0           0         
  18049.37608 1.017655923  0            0           0         
  18071.03517 1.028748882  0            0           0         
  18092.72024 1.045805739  0            0           0         
  18114.43134 1.060736527  0            0           0         
  18136.16849 1.041313849  0            0           0         
  18157.93172 1.030604038  0            0           0         
  18179.72107 1.046230101  0            0           0         
  18201.53657 1.042993477  0            0           0         
  18223.37824 1.029178388  0            0           0         
  18245.24613 1.041899578  0            0           0         
  18267.14025 1.063259452  0            0           0         
  18289.06065 1.050581273  0            0           0         
  18311.00736 1.049565963  0            0           0         
  18332.98039 1.049084962  0            0           0         
  18354.97980 1.028740107  0            0           0         
  18377.00561 1.018780047  0            0           0         
  18399.05784 1.041988169  0            0           0         
  18421.13654 1.03728461   0            0           0         
  18443.24173 1.046883751  0            0           0         
  18465.37345 1.062398138  0            0           0         
  18487.53173 1.031150252  0            0           0         
  18509.71660 1.056540754  0            0           0         
  18531.92808 1.044597424  0            0           0         
  18554.16623 1.031994633  0            0           0         
  18576.43105 1.021273634  0            0           0         
  18598.72260 1.045348429  0            0           0         
  18621.04089 1.025110341  0            0           0         
  18643.38597 1.033702523  0            0           0         
  18665.75786 1.039240519  0            0           0         
  18688.15660 1.03224039   0            0           0         
  18710.58221 1.048069796  0            0           0         
  18733.03474 1.029250133  0            0           0         
  18755.51420 1.0517656    0            0           0         
  18778.02065 1.050578184  0            0           0         
  18800.55410 1.022710725  0            0           0         
  18823.11459 1.029804181  0            0           0         
  18845.70215 1.055600781  0            0           0         
  18868.31682 1.033452665  0            0           0         
  18890.95862 1.043436293  0            0           0         
  18913.62760 1.033499674  0            0           0         
  18936.32378 1.032234982  0            0           0         
  18959.04719 1.047874248  0            0           0         
  18981.79787 1.064029174  0            0           0         
  19004.57585 1.028484579  0            0           0         
  19027.38117 1.020595054  0            0           0         
  19050.21385 1.025019019  0            0           0         
  19073.07393 1.047153363  0            0           0         
  19095.96144 1.044599994  0            0           0         
  19118.87641 1.041309815  0            0           0         
  19141.81889 1.034197996  0            0           0         
  19164.78889 1.036463976  0            0           0         
  19187.78646 1.040423916  0            0           0         
  19210.81163 1.032607431  0            0           0         
  19233.86442 1.041970436  0            0           0         
  19256.94488 1.02216794   0            0           0         
  19280.05304 1.021269404  0            0           0         
  19303.18892 1.026516941  0            0           0         
  19326.35257 1.041180721  0            0           0         
  19349.54401 1.016423408  0            0           0         
  19372.76329 1.040602086  0            0           0         
  19396.01042 1.018456732  0            0           0         
  19419.28546 1.040756474  0            0           0         
  19442.58842 1.038194679  0            0           0         
  19465.91934 1.035061123  0            0           0         
  19489.27827 1.0442035    0            0           0         
  19512.66522 1.04192062   0            0           0         
  19536.08024 1.043244274  0            0           0         
  19559.52335 1.047849668  0            0           0         
  19582.99460 1.04051675   0            0           0         
  19606.49401 1.046613937  0            0           0         
  19630.02162 1.019427989  0            0           0         
  19653.57746 1.012115094  0            0           0         
  19677.16158 1.035120601  0            0           0         
  19700.77399 1.044776291  0            0           0         
  19724.41473 1.035314058  0            0           0         
  19748.08385 1.022060457  0            0           0         
  19771.78136 1.05322101   0            0           0         
  19795.50732 1.025304414  0            0           0         
  19819.26174 1.042237022  0            0           0         
  19843.04467 1.038472847  0            0           0         
  19866.85614 1.044139117  0            0           0         
  19890.69619 1.046389074  0            0           0         
  19914.56484 1.010245042  0            0           0         
  19938.46213 1.053550727  0            0           0         
  19962.38810 1.049544386  0            0           0         
  19986.34278 1.012497065  0            0           0         
  20010.32621 1.025874319  0            0           0         
  20034.33841 1.028733139  0            0           0         
  20058.37943 1.020629496  0            0           0         
  20082.44930 1.042991619  0            0           0         
  20106.54805 1.052368457  0            0           0         
  20130.67573 1.034558664  0            0           0         
  20154.83235 1.060724205  0            0           0         
  20179.01796 1.040832304  0            0           0         
  20203.23260 1.040688261  0            0           0         
  20227.47629 1.037431997  0            0           0         
  20251.74907 1.016905045  0            0           0         
  20276.05098 1.04120749   0            0           0         
  20300.38206 1.022630991  0            0           0         
  20324.74233 1.008637022  0            0           0         
  20349.13183 1.058605115  0            0           0         
  20373.55060 1.027830332  0            0           0         
  20397.99867 1.067987928  0            0           0         
  20422.47608 0.998762681  0            0           0         
  20446.98286 1.04298502   0            0           0         
  20471.51905 1.036235415  0            0           0         
  20496.08468 1.014434737  0            0           0         
  20520.67979 1.056358131  0            0           0         
  20545.30442 1.029214904  0            0           0         
  20569.95859 1.038196391  0            0           0         
  20594.64235 1.064427568  0            0           0         
  20619.35573 1.067192117  0            0           0         
  20644.09877 1.056607924  0            0           0         
  20668.87150 1.014739791  0            0           0         
  20693.67395 1.028667725  0            0           0         
  20718.50617 1.062672612  0            0           0         
  20743.36818 1.006952407  0            0           0         
  20768.26003 1.032130863  0            0           0         
  20793.18175 1.063708619  0            0           0         
  20818.13337 1.042305907  0            0           0         
  20843.11494 1.023475491  0            0           0         
  20868.12649 1.046107068  0            0           0         
  20893.16804 1.060065512  0            0           0         
  20918.23965 1.034683406  0            0           0         
  20943.34135 1.062075704  0            0           0         
  20968.47316 1.041239774  0            0           0         
  20993.63513 1.014736686  0            0           0         
  21018.82730 1.010945979  0            0           0         
  21044.04970 1.033326914  0            0           0         
  21069.30236 1.067722088  0            0           0         
  21094.58533 1.001593951  0            0           0         
  21119.89864 1.006533134  0            0           0         
  21145.24232 1.006206887  0            0           0         
  21170.61641 1.014438464  0            0           0         
  21196.02096 1.025873641  0            0           0         
  21221.45599 1.013816697  0            0           0         
  21246.92154 1.036180119  0            0           0         
  21272.41765 0.982910988  0            0           0         
#--eof--eof--eof--eof--eof--eof--eof--eof--eof--eof--eof--eof--eof--eof--eof--#
