# Supplementary material for: Multidimensional Rietveld refinement of high-pressure neutron diffraction data of PbNCN
Source: J Appl Crystallogr. 2024 Sep 5;57(Pt 5):1436–45. doi: 10.1107/S1600576724007635 (PMC11460395; doi:10.1107/S1600576724007635)
Supplement: Supplementary file 1 [file j-57-01436-sup1.zip › 1D_PbNCN_800bar.cif]

data_PbNCN800bar
_pd_block_id  2023-11-09T15:36|PbNCN800bar|noname|SNAP
_audit_creation_method  "created in GSAS-II"
_audit_creation_date  2023-11-09T15:36
_audit_author_name  "no name"
_audit_update_record
   "2023-11-09T15:36  Initial software-generated CIF"

# Standard version of Publication_Template template follows
#=============================================================================
# this information describes the project, paper etc. for the CIF             #
# Acta Cryst. Section C papers and editorial correspondence is generated     #
# from the information in this section                                       #
#                                                                            #
#   (from)   CIF submission form for Rietveld refinements (Acta Cryst. C)    #
#                                                 Version 14 December 1998   #
#=============================================================================
# 1. SUBMISSION DETAILS

_publ_contact_author_name        'Prof. Richard Dronskowski'
_publ_contact_author_address
;    
Institute of Inorganic Chemistry
RWTH Aachen University     
D-52056 Aachen
Germany
;
_publ_contact_author_email       drons@HAL9000.ac.rwth-aachen.de
_publ_contact_author_phone       00492418093642
_publ_contact_author_fax         00492418092642

_publ_requested_journal              'Journal of Applied Crystallography'

#==============================================================================

# 2. PROCESSING SUMMARY (IUCr Office Use Only)

_journal_data_validation_number      ?

_journal_date_recd_electronic        ?
_journal_date_to_coeditor            ?
_journal_date_from_coeditor          ?
_journal_date_accepted               ?
_journal_date_printers_first         ?
_journal_date_printers_final         ?
_journal_date_proofs_out             ?
_journal_date_proofs_in              ?
_journal_coeditor_name               ?
_journal_coeditor_code               ?
_journal_coeditor_notes
; ?
;
_journal_techeditor_code             ?
_journal_techeditor_notes
; ?
;
_journal_coden_ASTM                  ?
_journal_name_full                   ?
_journal_year                        ?
_journal_volume                      ?
_journal_issue                       ?
_journal_page_first                  ?
_journal_page_last                   ?
_journal_paper_category              ?
_journal_suppl_publ_number           ?
_journal_suppl_publ_pages            ?

#==============================================================================

# 3. TITLE AND AUTHOR LIST

_publ_section_title
; ?
;       
 
# The loop structure below should contain the names and addresses of all 
# authors, in the required order of publication. Repeat as necessary.

loop_
	_publ_author_name
	_publ_author_address
'Meinerzhagen, Yannick'
; 
Chair of Solid-State and Quantum Chemistry
Institute of Inorganic Chemistry
RWTH Aachen University
D-52056 Aachen
Germany
;

'Eickmeier, Katharina'
; 
Chair of Solid-State and Quantum Chemistry
Institute of Inorganic Chemistry
RWTH Aachen University
D-52056 Aachen
Germany
;

'Mueller, Peter C.'
; 
Chair of Solid-State and Quantum Chemistry
Institute of Inorganic Chemistry
RWTH Aachen University
D-52056 Aachen
Germany
;

'Hempelmann, Jan'
; 
Chair of Solid-State and Quantum Chemistry
Institute of Inorganic Chemistry
RWTH Aachen University
D-52056 Aachen
Germany
;

'Houben, Andreas'
; 
Chair of Solid-State and Quantum Chemistry
Institute of Inorganic Chemistry
RWTH Aachen University
D-52056 Aachen
Germany
;

'Dronskowski, Richard'
; 
Chair of Solid-State and Quantum Chemistry
Institute of Inorganic Chemistry
RWTH Aachen University
D-52056 Aachen
Germany
;

#==============================================================================
# 4. TEXT

#=============================================================================
# 5. OVERALL REFINEMENT & COMPUTING DETAILS

#==============================================================================
# 6. SAMPLE PREPARATION DATA

# (In the unusual case where multiple samples are used in a single
#  Rietveld study, this information should be moved into the phase
#  blocks)

# The following three fields describe the preparation of the material.
# The cooling rate is in K/min.  The pressure at which the sample was  
# prepared is in kPa.  The temperature of preparation is in K.
               
_pd_prep_cool_rate                ?        
_pd_prep_pressure                 ?        
_pd_prep_temperature              ?        

_pd_char_colour                   ?       # use ICDD colour descriptions

_pd_proc_info_datetime  2023-11-09T15:36
_pd_calc_method  "Rietveld Refinement"
_computing_structure_refinement
   "GSAS-II (Toby & Von Dreele, J. Appl. Cryst. 46, 544-549, 2013)"
_refine_ls_matrix_type  full
_refine_ls_number_parameters  12
_refine_ls_goodness_of_fit_all  4.905

# OVERALL WEIGHTED R-FACTOR
_refine_ls_wR_factor_obs  0.03620

# Standard version of Phase_Template template follows
#==============================================================================
# 7. CHEMICAL, STRUCTURAL AND CRYSTAL DATA

_chemical_name_common             'Lead Cyanamide'
_chemical_formula_structural      PbNCN
_cell_measurement_temperature     293

#==============================================================================

# 8. Phase information from GSAS-II


# phase info for PbNCN700bar follows
_pd_phase_name  PbNCN700bar
_cell_length_a  5.5361(21)
_cell_length_b  3.7455(11)
_cell_length_c  10.626(4)
_cell_angle_alpha  90
_cell_angle_beta   90
_cell_angle_gamma  90
_cell_volume  220.35(9)
_exptl_crystal_density_diffrn  7.4524
_symmetry_cell_setting  orthorhombic
_symmetry_space_group_name_H-M  "P n m a"
_symmetry_space_group_name_Hall  "-P 2ac 2n"
loop_
    _space_group_symop_id
    _space_group_symop_operation_xyz
     1  x,y,z
     2  1/2-x,1/2+y,1/2+z
     3  x,1/2-y,z
     4  1/2-x,-y,1/2+z
     5  -x,-y,-z
     6  1/2+x,1/2-y,1/2-z
     7  -x,1/2+y,-z
     8  1/2+x,y,1/2-z

# ATOMIC COORDINATES AND DISPLACEMENT PARAMETERS
loop_ 
   _atom_site_label
   _atom_site_type_symbol
   _atom_site_fract_x
   _atom_site_fract_y
   _atom_site_fract_z
   _atom_site_occupancy
   _atom_site_adp_type
   _atom_site_U_iso_or_equiv
   _atom_site_site_symmetry_multiplicity
Pb1    Pb4+ 0.3662(21)  0.25000     0.6210(11)  1.0000     Uiso 0.0369     4   
N1     N    0.3878(21)  0.25000     0.4466(14)  1.0000     Uiso 0.0369     4   
N2     N    0.9066(23)  0.25000     0.3542(11)  1.0000     Uiso 0.0369     4   
C1     C    0.0749(27)  0.25000     0.4208(15)  1.0000     Uiso 0.0369     4   

loop_  _atom_type_symbol _atom_type_number_in_cell
        _atom_type_scat_Cromer_Mann_a1 _atom_type_scat_Cromer_Mann_a2 _atom_type_scat_Cromer_Mann_a3
        _atom_type_scat_Cromer_Mann_a4 _atom_type_scat_Cromer_Mann_b1 _atom_type_scat_Cromer_Mann_b2
        _atom_type_scat_Cromer_Mann_b3 _atom_type_scat_Cromer_Mann_b4 _atom_type_scat_Cromer_Mann_c
        _atom_type_scat_length_neutron _atom_type_scat_source
  C       4      2.31       1.02       1.5886     0.865      20.8439    10.2075    0.5687     51.6512    0.2156     0.6648
      https://subversion.xray.aps.anl.gov/pyGSAS/trunk/atmdata.py
  N       8      12.2126    3.1322     2.0125     1.1663     0.0057     9.8933     28.9975    0.5826     -11.529    0.936
      https://subversion.xray.aps.anl.gov/pyGSAS/trunk/atmdata.py
  Pb+4    4      32.1244    18.8003    12.0175    6.9689     1.0057     6.1093     0.147      14.714     8.0843     0.9401
      https://subversion.xray.aps.anl.gov/pyGSAS/trunk/atmdata.py

# Note that Z affects _cell_formula_sum and _weight
_cell_formula_units_Z  4
_chemical_formula_sum  "C N2 Pb"
_chemical_formula_weight  247.22

# MOLECULAR GEOMETRY
loop_
   _geom_bond_atom_site_label_1
   _geom_bond_atom_site_label_2
   _geom_bond_distance
   _geom_bond_site_symmetry_1
   _geom_bond_site_symmetry_2
   _geom_bond_publ_flag
  Pb1    N1     1.858(16)    1_555    1_555 yes
  Pb1    N1     2.425(10)    1_555    5_656 yes
  Pb1    N1     2.425(10)    1_555    5_666 yes
  Pb1    N2     2.420(12)    1_555    5_656 yes
  Pb1    N2     2.420(12)    1_555    5_666 yes
  N1     Pb1    1.858(16)    1_555    1_555 yes
  N1     Pb1    2.425(10)    1_555    5_656 yes
  N1     Pb1    2.425(10)    1_555    5_666 yes
  N1     C1     1.754(18)    1_555    1_555 yes
  N2     Pb1    2.420(12)    1_555    5_656 yes
  N2     Pb1    2.420(12)    1_555    5_666 yes
  N2     C1     1.170(16)    1_555    1_655 yes
  C1     N1     1.754(18)    1_555    1_555 yes
  C1     N2     1.170(16)    1_555    1_455 yes

loop_
   _geom_angle_atom_site_label_1
   _geom_angle_atom_site_label_2
   _geom_angle_atom_site_label_3
   _geom_angle
   _geom_angle_site_symmetry_1
   _geom_angle_site_symmetry_2
   _geom_angle_site_symmetry_3
   _geom_angle_publ_flag
  Pb1    N1     C1      95.3(9)      1_555  1_555    1_555 yes
  N1     C1     N2     151.8(15)     1_555  1_555    1_455 yes
  
_pd_proc_ls_pref_orient_corr
   "March-Dollase correction coef. = 1.000 axis = [0, 0, 1]"
_pd_proc_ls_profile_function
;
Von Dreele-Jorgenson-Windsor function parameters
   alpha, beta-0, beta-1, beta-q, sig-0, sig-1, sig-2, sig-q, X, Y:
    0.145, 0.009, -0.022, 0.112, 0.006, 630.000, 50.000, 0.000, 0.000, 0.000, 

;

# Standard version of Instrument_Template template follows
#==============================================================================
# 9. INSTRUMENT CHARACTERIZATION

# The following item is used to identify the equipment used to record 
# the powder pattern when the diffractogram was measured at a laboratory 
# other than the authors' home institution, e.g. when neutron or synchrotron
# radiation is used.

_pd_instr_location
; ?
;

_diffrn_source                    'neutron spallation source'       

_pd_meas_scan_method              tof       


# The following two items identify the program(s) used (if appropriate).      
_computing_data_reduction         'PowderReduceP2D in Mantid'                     

# The following items are used to define the size of the instrument.
# Not all distances are appropriate for all instrument types.

_pd_instr_dist_src/spec           15000
#==============================================================================
# 10. Specimen size and mounting information


_pd_spec_mount_mode               transmission       
                                          
    
_pd_spec_shape                    irregular

_refine_ls_R_F_factor        0.39732
_refine_ls_R_Fsqd_factor     0.46922
_pd_proc_ls_prof_R_factor     0.02922
_pd_proc_ls_prof_wR_factor    0.03620
_gsas_proc_ls_prof_R_B_factor   0.03655
_gsas_proc_ls_prof_wR_B_factor  0.04483
_pd_proc_ls_prof_wR_expected  0.00741
_diffrn_radiation_probe  neutron
_pd_meas_2theta_fixed  65.549
_pd_proc_ls_background_function
;
Background function: "chebyschev-1" function with 3 terms:
    1.000, 0.000, 0.000, 
;
_diffrn_ambient_temperature  293
_diffrn_ambient_pressure  100

# STRUCTURE FACTOR TABLE
loop_
   _refln_index_h
   _refln_index_k
   _refln_index_l
   _refln_F_squared_meas
   _refln_F_squared_calc
   _refln_phase_calc
   _refln_d_spacing
   _gsas_i100_meas
  1    0    3    7.0420     5.6617     0.0     2.98366  19.51  
  1    1    1    18.1873    14.3999    0.0     2.97793  100.00 
  2    0    0    7.0667     8.4471     0.0     2.76807  7.25   
  1    1    2    27.0290    26.7908    -0.0    2.67901  97.34  
  2    0    1    0.1038     0.1030     0.0     2.67868  0.19   
  0    0    4    42.1700    42.4130    -180.0  2.65657  36.71  
  0    1    3    18.5163    15.5283    180.0   2.57356  28.39  
  2    0    2    1.1677     0.6739     -0.0    2.45489  1.48   
  1    0    4    11.1799    13.8192    -0.0    2.39509  12.86  
  1    1    3    2.5625     1.6721     -0.0    2.33373  5.31   
  2    1    0    66.0320    56.8686    0.0     2.22612  56.69  
  2    0    3    0.1798     0.2073     -180.0  2.18107  0.14   
  2    1    1    3.5532     4.1720     -180.0  2.17883  5.60   
  2    1    2    2.9973     0.7312     -0.0    2.05319  3.72   
  1    1    4    6.3453     2.5768     -180.0  2.01782  7.35   
  1    0    5    0.0000     0.0000     -180.0  1.98409  0.00   
  2    0    4    3.5538     1.2089     -180.0  1.91669  1.68   
  2    1    3    8.7605     5.7297     180.0   1.88480  7.73   
  0    2    0    171.1402   127.6790   180.0   1.87277  36.80  
  0    1    5    11.4672    10.1124    180.0   1.84843  4.68   
  3    0    1    6.4989     10.2419    -180.0  1.81817  2.48   
  0    0    6    2.0447     2.9100     -180.0  1.77105  0.35   
  0    2    2    6.3906     8.1233     180.0   1.76626  2.17   
  1    1    5    7.2221     6.2206     -180.0  1.75329  4.77   
  1    2    1    0.2221     0.1732     -180.0  1.74980  0.15   
  3    0    2    2.1625     1.4580     180.0   1.74323  0.70   
  2    1    4    11.4529    15.1616    180.0   1.70626  6.79   
  1    0    6    11.0360    26.2461    -0.0    1.68684  3.12   
  2    0    5    0.3744     0.9115     -0.0    1.68572  0.11   
  1    2    2    1.2088     3.1085     -0.0    1.68270  0.68   
  3    0    3    0.0143     0.0450     -0.0    1.63659  0.00   
  3    1    1    4.0618     12.6715    0.0     1.63565  2.03   
  1    2    3    2.4439     3.7373     -180.0  1.58620  1.08   
  3    1    2    1.9410     2.6596     180.0   1.58044  0.85   
  2    2    0    5.5170     5.5760     180.0   1.55112  1.12   
  1    1    6    22.5994    25.6328    180.0   1.53806  8.84   
  2    1    5    0.0097     0.0110     0.0     1.53721  0.00   
  2    2    1    0.0586     0.0680     -180.0  1.53486  0.02   
  0    2    4    23.5389    27.9971    0.0     1.53066  4.52   
  3    0    4    19.9311    27.0298    0.0     1.51560  3.68   
  3    1    3    6.1128     7.9281     -0.0    1.49968  2.16   
  2    0    6    0.2611     0.2669     180.0   1.49183  0.05   
  2    2    2    0.4817     0.4448     180.0   1.48897  0.17   
  1    2    4    14.8404    9.1221     180.0   1.47531  4.92   
  1    0    7    2.0844     1.0304     -180.0  1.46400  0.33   
  2    2    3    0.3172     0.1368     0.0     1.42086  0.09   
  0    1    7    20.0170    13.6830    -180.0  1.40688  2.74   
  3    1    4    3.6113     2.5654     -0.0    1.40494  0.98   
  3    0    5    5.1073     3.8885     0.0     1.39340  0.67   
  2    1    6    3.6189     2.7342     -0.0    1.38594  0.93   
  4    0    0    70.2617    53.1134    180.0   1.38404  4.51   
  4    0    1    2.0389     1.6209     -0.0    1.37244  0.25   
  1    1    7    5.6026     4.9526     -180.0  1.36354  1.35   
  1    2    5    0.0000     0.0000     0.0     1.36190  0.00   
  2    2    4    0.4287     0.7980     0.0     1.33951  0.10   
  4    0    2    1.7678     3.3118     180.0   1.33934  0.20   
  2    0    7    8.4238     20.6593    0.0     1.33103  0.92   
  0    0    8    0.0294     0.0760     -0.0    1.32829  0.00   
  3    1    5    3.8680     5.7309     -180.0  1.30596  0.79   
  3    2    1    4.9728     6.7608     0.0     1.30452  1.01   
  4    1    0    0.1103     0.1037     0.0     1.29824  0.01   
  1    0    8    0.6958     0.4737     -180.0  1.29163  0.07   
  4    0    3    0.0115     0.0071     -0.0    1.28912  0.00   
  4    1    1    0.8476     0.5154     0.0     1.28866  0.16   
  0    2    6    3.3586     1.9209     0.0     1.28678  0.32   
  3    0    6    55.7950    26.6336    -0.0    1.27779  5.20   
  3    2    2    2.0399     0.9624     -0.0    1.27599  0.38   
  4    1    2    0.8938     0.5611     -180.0  1.26114  0.16   
  2    1    7    0.0301     0.0246     0.0     1.25419  0.01   
  1    2    6    20.6627    17.3253    180.0   1.25337  3.57   
  2    2    5    0.7086     0.6017     180.0   1.25291  0.12   
  0    3    1    4.2039     3.2182     0.0     1.23999  0.35   
  3    2    3    0.0486     0.0297     180.0   1.23234  0.01   
  4    0    4    19.5406    11.3016    0.0     1.22745  1.55   
  1    1    8    0.4009     0.2500     180.0   1.22107  0.06   
  4    1    3    2.3670     1.5626     -0.0    1.21895  0.37   
  1    3    1    7.0283     6.2746     -180.0  1.21001  1.05   
  3    1    6    11.5990    10.5457    -0.0    1.20935  1.73   
  2    0    8    0.6232     0.5840     -180.0  1.19755  0.04   
  1    3    2    14.1172    11.6739    180.0   1.18714  1.96   
  3    2    4    22.8648    17.8426    -180.0  1.17813  3.08   
  0    3    3    8.7193     6.7664     -0.0    1.17751  0.59   
  3    0    7    0.2310     0.1706     0.0     1.17235  0.02   
  2    2    6    0.2423     0.1762     -0.0    1.16686  0.03   
  4    1    4    0.0175     0.0128     180.0   1.16641  0.00   
  4    0    5    4.9923     4.1986     180.0   1.15978  0.32   
  1    0    9    0.3369     0.3616     0.0     1.15473  0.02   
  1    2    7    0.5868     0.6802     0.0     1.15340  0.07   
  1    3    3    0.5701     0.7286     180.0   1.15174  0.07   
  2    1    8    2.0789     4.0236     -0.0    1.14066  0.25   
  2    3    0    12.6665    24.7801    180.0   1.13810  0.74   
  2    3    1    0.9978     1.8179     0.0     1.13163  0.11   
  0    1    9    0.0901     0.1446     0.0     1.12608  0.01   
  3    1    7    11.5629    15.8534    -180.0  1.11882  1.27   
  3    2    5    1.8988     2.5668     -180.0  1.11792  0.21   
  4    2    0    27.1994    35.0606    -0.0    1.11306  1.46   
  2    3    2    0.2474     0.3186     180.0   1.11286  0.03   
  4    1    5    3.2170     4.1280     -0.0    1.10789  0.34   
  1    3    4    0.8733     1.1228     0.0     1.10712  0.09   
  4    2    1    0.8319     1.0700     180.0   1.10701  0.09   
  1    1    9    0.0526     0.0683     0.0     1.10348  0.01   
  5    0    1    0.1207     0.1574     -180.0  1.10127  0.01   
  4    0    6    0.2569     0.3109     0.0     1.09053  0.01   
  4    2    2    1.8195     2.1861     -0.0    1.08941  0.18   
  2    0    9    3.3965     4.0618     -0.0    1.08603  0.17   
  2    2    7    11.3525    13.6374    -180.0  1.08492  1.10   
  5    0    2    2.5219     3.0477     -0.0    1.08394  0.12   
  2    3    3    2.0601     2.4967     -0.0    1.08355  0.20   
  0    2    8    0.0414     0.0502     180.0   1.08344  0.00   
  3    0    8    2.4697     3.0914     -180.0  1.07806  0.12   
  0    3    5    3.5453     4.4064     -0.0    1.07650  0.17   
  1    2    8    0.3986     0.3127     0.0     1.06327  0.04   
  0    0    10   11.5257    8.7952     180.0   1.06263  0.26   
  4    2    3    0.0063     0.0047     180.0   1.06187  0.00   
  5    0    3    6.9178     4.1270     -180.0  1.05680  0.30   
  1    3    5    4.5613     2.7106     0.0     1.05671  0.40   
  5    1    1    2.9126     1.7190     -180.0  1.05655  0.25   
  3    2    6    31.1190    17.5810    180.0   1.05551  2.70   
  4    1    6    10.4147    4.2438     0.0     1.04706  0.88   
  2    3    4    16.6466    6.6066     -0.0    1.04614  1.39   
  1    0    10   17.0879    6.4032     180.0   1.04358  0.71   
  2    1    9    0.0087     0.0032     180.0   1.04307  0.00   
  5    1    2    16.3300    5.9514     180.0   1.04122  1.34   
  3    1    8    0.2000     0.0753     0.0     1.03600  0.02   
  3    3    1    11.9399    5.5215     -180.0  1.02922  0.94   
  4    2    4    14.5779    7.4603     -180.0  1.02660  1.13   
  4    0    7    0.7777     0.4546     0.0     1.02276  0.03   
  5    0    4    0.4783     0.2856     0.0     1.02201  0.02   
  5    1    3    1.9027     1.2467     -0.0    1.01709  0.14   
  3    3    2    1.7372     1.1589     -0.0    1.01503  0.13   
  2    2    8    0.5529     0.3855     0.0     1.00891  0.04   
  1    1    10   0.7826     0.5764     -0.0    1.00529  0.06   
  1    3    6    14.6180    11.1693    -0.0    1.00354  1.04   
  2    3    5    0.0063     0.0048     -180.0  1.00330  0.00   
  3    0    9    0.1740     0.1629     -180.0  0.99455  0.01   
  3    2    7    0.1187     0.1126     -180.0  0.99370  0.01   
  3    3    3    3.5865     3.4546     180.0   0.99264  0.24   
  2    0    10   0.6655     0.6457     180.0   0.99204  0.02   
  4    1    7    7.0395     7.0230     0.0     0.98664  0.47   
  4    2    5    2.7825     2.7715     -0.0    0.98602  0.18   
  5    1    4    2.4677     2.4574     0.0     0.98597  0.16   
  1    2    9    0.2464     0.2387     -180.0  0.98291  0.02   
  5    0    5    0.0052     0.0050     180.0   0.98196  0.00   
  0    3    7    9.8915     5.9623     0.0     0.96428  0.30   
  3    3    4    1.8653     1.1179     180.0   0.96365  0.11   
  3    1    9    0.1039     0.0609     180.0   0.96124  0.01   
  2    1    10   15.5357    8.8591     180.0   0.95898  0.92   
  4    0    8    0.4963     0.2803     180.0   0.95834  0.01   
  2    3    6    2.1409     1.1914     180.0   0.95745  0.13   
  1    0    11   3.1736     1.5760     180.0   0.95165  0.09   
  1    3    7    4.4579     2.1581     0.0     0.94997  0.25   
  5    1    5    0.7546     0.3648     0.0     0.94986  0.04   
  5    2    1    0.2162     0.1039     0.0     0.94930  0.01   
  4    2    6    0.4114     0.2053     -180.0  0.94240  0.02   
  2    2    9    4.9563     2.6812     180.0   0.93949  0.27   
  5    0    6    4.6678     2.5814     -180.0  0.93885  0.13   
  5    2    2    3.5434     2.0118     180.0   0.93814  0.19   
  0    4    0    60.2689    36.7252    -0.0    0.93639  0.81   
  0    1    11   26.5861    16.9049    0.0     0.93542  0.71   
  3    2    8    3.0502     2.0407     0.0     0.93431  0.16   
  3    3    5    2.9931     2.4972     0.0     0.92985  0.16   
  4    1    8    0.2756     0.2464     -0.0    0.92844  0.01   
  4    3    0    0.0475     0.0452     180.0   0.92705  0.00   
  0    2    10   5.5218     5.8058     -0.0    0.92422  0.14   
  4    3    1    0.2103     0.2246     -180.0  0.92355  0.01   
  6    0    0    7.0696     7.6614     -180.0  0.92269  0.09   
  1    1    11   0.1520     0.1655     180.0   0.92234  0.01   
  0    4    2    2.1438     2.3366     -0.0    0.92217  0.05   
  3    0    10   6.4929     7.1033     180.0   0.92087  0.16   
  5    2    3    2.4968     2.7243     0.0     0.92037  0.13   
  1    4    1    0.0459     0.0498     0.0     0.91981  0.00   
  6    0    1    0.0031     0.0034     -180.0  0.91923  0.00   
  4    3    2    0.2833     0.2445     0.0     0.91326  0.01   
  2    0    11   7.0161     5.7158     -180.0  0.91208  0.17   
  1    2    10   5.3116     4.2268     -0.0    0.91160  0.26   
  5    1    6    11.8893    9.0498     -0.0    0.91068  0.57   
  2    3    7    0.0141     0.0107     -180.0  0.91061  0.00   
  1    4    2    1.2323     0.8941     180.0   0.90964  0.06   
  6    0    2    0.7638     0.5409     180.0   0.90908  0.02   
  4    0    9    8.3029     4.9937     -0.0    0.89825  0.19   
  1    3    8    0.1806     0.1089     -0.0    0.89769  0.01   
  4    2    7    0.4974     0.3001     -180.0  0.89763  0.02   
  5    2    4    0.3119     0.1886     -180.0  0.89712  0.01   
  4    3    3    1.1257     0.6809     180.0   0.89685  0.05   
  6    1    0    22.2139    13.4318    180.0   0.89591  0.50   
  5    0    7    2.8741     1.7193     0.0     0.89456  0.06   
  3    1    10   4.2860     2.5517     -180.0  0.89424  0.19   
  1    4    3    1.8363     1.0750     0.0     0.89342  0.08   
  3    3    6    7.9379     4.5952     180.0   0.89300  0.35   
  6    0    3    0.5987     0.3454     180.0   0.89289  0.01   
  6    1    1    8.1228     4.6645     0.0     0.89274  0.36   
  2    4    0    3.8739     1.6039     -0.0    0.88701  0.08   
  2    1    11   1.5514     0.6053     0.0     0.88618  0.07   
  0    0    12   4.9323     1.8360     180.0   0.88552  0.05   
  2    4    1    0.0585     0.0195     0.0     0.88393  0.00   
  6    1    2    3.9265     1.2716     180.0   0.88344  0.17   
  0    4    4    25.3300    8.0530     -180.0  0.88313  0.54   
  3    2    9    0.4107     0.1075     0.0     0.87838  0.02   
  2    2    10   1.6597     0.4262     -0.0    0.87664  0.07   
  4    3    4    0.0216     0.0056     -0.0    0.87529  0.00   
  2    4    2    0.4935     0.1279     -0.0    0.87490  0.02   
  1    0    12   0.5843     0.1527     -180.0  0.87441  0.01   
  4    1    9    0.0061     0.0016     -0.0    0.87349  0.00   
  1    4    4    9.4034     2.6239     -0.0    0.87210  0.38   
  6    0    4    3.0322     0.8629     0.0     0.87161  0.06   
  5    1    7    5.6481     1.7293     180.0   0.87009  0.23   
  5    2    5    0.0105     0.0033     -0.0    0.86966  0.00   
  6    1    3    16.9385    5.6715     -0.0    0.86856  0.67   
  2    3    8    3.8282     1.7532     180.0   0.86425  0.15   
  2    4    3    0.0638     0.0394     -180.0  0.86044  0.00   
  0    3    9    0.0868     0.0630     -180.0  0.85785  0.00   
  3    0    11   0.9267     0.7219     -0.0    0.85585  0.02   
  3    3    7    8.7956     6.9080     0.0     0.85463  0.33   
  4    2    8    0.2433     0.1850     -0.0    0.85313  0.01   
  1    1    12   0.1549     0.1079     180.0   0.85151  0.01   
  5    0    8    2.3126     1.4883     -180.0  0.85050  0.04   
  4    3    5    2.9977     1.7987     180.0   0.84973  0.11   
  6    1    4    4.4697     2.4751     0.0     0.84893  0.16   
  1    2    11   1.9890     1.0403     -0.0    0.84840  0.07   
  1    3    9    0.0612     0.0298     -180.0  0.84774  0.00   
  1    4    5    0.0000     0.0000     -180.0  0.84682  0.00   
  6    0    5    6.6802     2.7782     180.0   0.84637  0.12   
  2    0    12   0.9787     0.2927     0.0     0.84342  0.02   
  4    0    10   10.8601    3.0650     -0.0    0.84286  0.19   
  2    4    4    0.9409     0.2295     -180.0  0.84135  0.03   
  5    2    6    8.2641     1.7040     0.0     0.83929  0.29   
  3    1    11   0.6596     0.1077     0.0     0.83435  0.02   
  3    4    1    12.1864    1.9446     -180.0  0.83247  0.41   
  5    1    8    0.0094     0.0016     -0.0    0.82938  0.00   
  0    4    6    3.1976     0.5525     -180.0  0.82780  0.05   
  6    2    0    29.1491    5.0573     -0.0    0.82769  0.48   
  3    2    10   25.6882    4.6890     -0.0    0.82637  0.84   
  5    3    1    4.0199     0.7490     0.0     0.82589  0.13   
  6    1    5    0.5478     0.1036     -180.0  0.82555  0.02   
  6    2    1    0.0116     0.0022     0.0     0.82519  0.00   
  3    4    2    1.4205     0.2768     180.0   0.82491  0.05   
  2    1    12   33.9870    7.3497     180.0   0.82282  1.09   
  4    1    10   11.0292    2.4497     -180.0  0.82230  0.35   
  4    3    6    7.9231     1.8492     -180.0  0.82133  0.25   
  2    2    11   15.1058    3.7730     0.0     0.82000  0.48   
  2    3    9    0.0054     0.0014     -0.0    0.81941  0.00   
  1    4    6    18.7234    4.9834     -0.0    0.81870  0.59   
  2    4    5    0.6463     0.1731     -0.0    0.81857  0.02   
  5    3    2    9.6542     2.5933     -0.0    0.81851  0.30   
  6    0    6    0.1502     0.0407     -0.0    0.81830  0.00   
  6    2    2    1.2878     0.3571     -0.0    0.81782  0.04   
  3    3    8    0.1093     0.0328     -180.0  0.81597  0.00   
  3    4    3    0.0254     0.0085     -0.0    0.81276  0.00   
  4    2    9    9.0927     3.2964     180.0   0.80991  0.27   
  1    0    13   18.6102    6.9302     180.0   0.80864  0.28   
  5    0    9    0.0011     0.0004     -0.0    0.80765  0.00   
  5    2    7    2.9700     1.1349     -180.0  0.80720  0.09   
  5    3    3    1.4090     0.5432     180.0   0.80663  0.04   
  6    2    3    0.5859     0.2280     -0.0    0.80598  0.02   
  1    3    10   0.6141     0.2512     180.0   0.80071  0.02   
  0    2    12   2.9608     1.2119     -0.0    0.80054  0.04   
  6    1    6    0.8031     0.3303     0.0     0.79944  0.02   
  0    1    13   3.2985     1.3594     -0.0    0.79861  0.05   
  3    0    12   0.0176     0.0073     -180.0  0.79836  0.00   
  3    4    4    12.4642    5.1322     0.0     0.79661  0.35   
  2    4    6    0.1263     0.0507     180.0   0.79310  0.00   
  1    2    12   0.2539     0.1008     0.0     0.79230  0.01   
  4    0    11   0.0247     0.0098     -0.0    0.79215  0.00   
  4    3    7    7.8351     3.0602     -180.0  0.79119  0.21   
  5    3    4    2.7565     1.0708     -180.0  0.79084  0.08   
  1    1    13   3.6233     1.3984     -180.0  0.79043  0.10   
  6    2    4    1.4808     0.5696     -180.0  0.79022  0.04   
  5    1    9    0.6033     0.2294     180.0   0.78951  0.02   
  1    4    7    0.5200     0.1956     -180.0  0.78883  0.01   
  7    0    1    12.1919    4.5769     -0.0    0.78870  0.16   
  6    0    7    6.8717     2.5707     -180.0  0.78847  0.09   
  2    0    13   4.8318     1.7381     -180.0  0.78394  0.06   
  7    0    2    0.8346     0.3026     -0.0    0.78226  0.01   
  3    1    12   0.8376     0.3091     -180.0  0.78082  0.02   
  3    2    11   1.2314     0.4766     180.0   0.77842  0.03   
  3    3    9    0.0678     0.0265     -0.0    0.77791  0.00   
  3    4    5    1.8546     0.7383     0.0     0.77720  0.05   
  2    3    10   9.5891     3.8603     -0.0    0.77671  0.24   
  4    4    0    24.4607    10.0847    180.0   0.77556  0.31   
  4    1    11   11.1731    4.6514     -180.0  0.77501  0.28   
  5    2    8    2.3386     0.9824     0.0     0.77438  0.06   
  4    4    1    0.7264     0.3078     -0.0    0.77350  0.02   
  7    0    3    2.6270     1.1130     -180.0  0.77187  0.03   
  5    3    5    0.3753     0.1589     -180.0  0.77184  0.01   
  7    1    1    1.8222     0.7715     -180.0  0.77177  0.05   
  6    1    7    0.0055     0.0023     -180.0  0.77156  0.00   
  6    2    5    4.3528     1.8339     -0.0    0.77126  0.11   
  2    2    12   0.4790     0.1932     -180.0  0.76903  0.01   
  4    2    10   5.0732     2.0232     180.0   0.76860  0.12   
  4    4    2    1.6330     0.6288     180.0   0.76743  0.04   
  2    1    13   0.3992     0.1532     -0.0    0.76732  0.01   
  5    0    10   0.4774     0.1795     0.0     0.76668  0.01   
  2    4    7    10.7078    3.9226     0.0     0.76585  0.26   
  7    1    2    0.3923     0.1432     -180.0  0.76574  0.01   
  0    4    8    0.0401     0.0144     -0.0    0.76533  0.00   
  0    3    11   21.2191    7.3662     -180.0  0.76403  0.25   
  4    3    8    0.3324     0.1074     180.0   0.76021  0.01   
  0    0    14   4.7189     1.5095     -0.0    0.75902  0.03   
  1    4    8    0.2823     0.0899     -180.0  0.75812  0.01   
  7    0    4    7.0496     2.2454     -180.0  0.75800  0.08   
  6    0    8    1.8355     0.5843     0.0     0.75780  0.02   
  4    4    3    0.0042     0.0013     -0.0    0.75761  0.00   
  1    3    11   0.2267     0.0721     -0.0    0.75685  0.01   
  7    1    3    3.6988     1.1770     180.0   0.75599  0.08   
  3    4    6    15.8757    5.0570     -0.0    0.75529  0.36   
  1    0    14   0.0441     0.0141     -0.0    0.75199  0.00   
  5    1    10   0.6496     0.2068     180.0   0.75110  0.01   
  5    3    6    12.4378    3.9434     180.0   0.75037  0.28   
  6    2    6    0.0852     0.0269     180.0   0.74984  0.00   
  3    0    13   3.0548     0.9293     0.0     0.74737  0.03   
  0    5    1    2.0137     0.6110     -180.0  0.74725  0.02   
  4    0    12   6.1478     1.8019     -0.0    0.74592  0.07   
  4    4    4    7.6760     2.1458     0.0     0.74448  0.16   
  7    1    4    0.8712     0.2296     180.0   0.74294  0.02   
  6    1    8    0.1124     0.0294     180.0   0.74275  0.00   
  1    2    13   17.7418    4.5747     -0.0    0.74239  0.38   
  6    3    0    23.0136    5.8528     -0.0    0.74204  0.24   
  5    2    9    0.0011     0.0003     180.0   0.74163  0.00   
  7    0    5    7.7193     1.9023     -180.0  0.74122  0.08   
  3    3    10   4.5328     1.1119     0.0     0.74109  0.10   
  1    5    1    4.9530     1.1914     0.0     0.74054  0.10   
  6    3    1    8.5343     2.0325     -180.0  0.74024  0.18   
  2    4    8    0.4928     0.1109     -180.0  0.73766  0.01   
  1    1    14   2.3786     0.5337     0.0     0.73727  0.05   
  2    3    11   1.1761     0.2637     -180.0  0.73649  0.02   
  1    5    2    9.7310     2.2165     -0.0    0.73520  0.20   
  6    3    2    2.4168     0.5541     -0.0    0.73491  0.05   
  3    2    12   0.0206     0.0048     0.0     0.73442  0.00   
  3    1    13   3.0727     0.7572     -180.0  0.73292  0.06   
  0    5    3    5.2071     1.2847     180.0   0.73290  0.05   
  2    0    14   1.9324     0.5001     -0.0    0.73200  0.02   
  3    4    7    0.1226     0.0324     0.0     0.73165  0.00   
  4    1    12   1.3819     0.3674     180.0   0.73155  0.03   
  4    2    11   0.0212     0.0064     180.0   0.72957  0.00   
  4    3    9    0.0023     0.0007     180.0   0.72915  0.00   
  4    4    5    2.4274     0.7972     180.0   0.72856  0.05   
  5    0    11   0.9238     0.3182     0.0     0.72792  0.01   
  1    4    9    0.1908     0.0687     0.0     0.72731  0.00   
  5    3    7    2.0742     0.7535     -0.0    0.72717  0.04   
  7    1    5    0.3721     0.1357     0.0     0.72712  0.01   
  6    0    9    0.1791     0.0657     0.0     0.72702  0.00   
  7    2    1    8.1483     3.0213     180.0   0.72687  0.16   
  6    2    7    4.5236     1.6970     0.0     0.72669  0.09   
  1    5    3    0.3657     0.1383     -0.0    0.72656  0.01   
  6    3    3    6.4188     2.4713     180.0   0.72628  0.12   
  2    2    13   2.6583     1.1473     0.0     0.72314  0.05   
  2    5    0    10.8979    4.7050     -0.0    0.72310  0.10   
  7    0    6    6.9121     2.9778     180.0   0.72215  0.07   
  7    2    2    0.4659     0.1997     180.0   0.72182  0.01   
  2    5    1    0.8117     0.3452     -180.0  0.72143  0.02   
  2    1    14   0.0182     0.0067     0.0     0.71841  0.00   
  2    5    2    0.1846     0.0605     -0.0    0.71649  0.00   
  1    3    12   0.1460     0.0470     -0.0    0.71622  0.00   
  1    5    4    0.7153     0.2132     -180.0  0.71495  0.01   
  6    3    4    3.6752     1.0785     -180.0  0.71468  0.07   
  5    1    11   4.3834     1.2768     -0.0    0.71455  0.08   
  6    1    9    0.5393     0.1502     -0.0    0.71370  0.01   
  7    2    3    2.6464     0.7347     0.0     0.71363  0.05   
  5    4    1    0.1090     0.0299     -180.0  0.71337  0.00   
  4    4    6    0.2370     0.0590     0.0     0.71043  0.00   
  5    2    10   0.4814     0.1185     -180.0  0.70952  0.01   
  2    4    9    3.1400     0.7712     -0.0    0.70918  0.06   
  7    1    6    2.1318     0.5234     180.0   0.70909  0.04   
  5    4    2    2.3590     0.5787     -0.0    0.70860  0.04   
  2    5    3    1.9322     0.4740     180.0   0.70849  0.03   
  3    4    8    2.3609     0.5870     -180.0  0.70694  0.04   
  0    5    5    3.3405     0.8366     180.0   0.70650  0.03   
  3    3    11   0.1852     0.0469     -180.0  0.70592  0.00   
  4    0    13   2.5151     0.6732     -180.0  0.70382  0.02   
  0    2    14   3.6829     0.9964     180.0   0.70344  0.03   
  5    3    8    0.0025     0.0007     180.0   0.70290  0.00   
  1    0    15   0.0075     0.0021     180.0   0.70269  0.00   
  7    2    4    5.3577     1.4822     0.0     0.70263  0.09   
  0    4    10   6.0223     1.6700     180.0   0.70254  0.05   
  6    2    8    1.3884     0.3857     -180.0  0.70247  0.02   
  3    0    14   0.0377     0.0106     -180.0  0.70196  0.00   
  7    0    7    0.1973     0.0562     -0.0    0.70140  0.00   
  5    4    3    2.7230     0.7836     -180.0  0.70085  0.05   
  1    5    5    1.7876     0.5147     -180.0  0.70082  0.03   
  6    3    5    0.1562     0.0452     0.0     0.70057  0.00   
  2    3    12   10.9210    3.2026     -0.0    0.69889  0.18   
  4    3    10   3.6386     1.0674     0.0     0.69857  0.06   
  1    2    14   0.0318     0.0093     180.0   0.69783  0.00   
  2    5    4    4.2856     1.2544     180.0   0.69771  0.07   
  1    4    10   4.1769     1.2158     180.0   0.69695  0.07   
  6    0    10   3.7986     1.1030     -0.0    0.69670  0.03   
  0    1    15   5.7994     1.6718     -180.0  0.69608  0.05   
  3    2    13   2.1958     0.6134     -180.0  0.69414  0.04   
  4    2    12   4.3655     1.1895     180.0   0.69297  0.07   
  3    5    1    3.8807     1.0484     0.0     0.69262  0.06   
  8    0    0    3.1126     0.8274     0.0     0.69202  0.01   
  4    1    13   1.8090     0.4767     -180.0  0.69172  0.03   
  5    0    12   0.9173     0.2405     0.0     0.69156  0.01   
  4    4    7    0.3394     0.0863     0.0     0.69065  0.01   
  1    1    15   0.4487     0.1141     0.0     0.69064  0.01   
  8    0    1    3.0997     0.7856     -180.0  0.69056  0.02   
  5    4    4    0.2151     0.0542     0.0     0.69042  0.00   
  3    1    14   0.1975     0.0489     -0.0    0.68995  0.00   
  7    1    7    5.1620     1.2488     0.0     0.68941  0.08   
  7    2    5    5.2410     1.2557     0.0     0.68920  0.08   
  3    5    2    0.9620     0.2200     180.0   0.68825  0.02   
  2    0    15   0.2812     0.0577     0.0     0.68630  0.00   
  8    0    2    0.4096     0.0836     0.0     0.68622  0.00   
  6    1    10   2.8681     0.5430     -0.0    0.68495  0.04   
  1    5    6    11.4138    2.1207     180.0   0.68463  0.18   
  2    5    5    0.0049     0.0009     0.0     0.68456  0.00   
  6    3    6    0.7853     0.1439     -180.0  0.68440  0.01   
  0    3    13   3.3298     0.5924     180.0   0.68388  0.03   
  2    2    14   2.0647     0.3301     180.0   0.68177  0.03   
  3    4    9    0.1935     0.0309     -180.0  0.68176  0.00   
  3    5    3    4.2103     0.6559     -0.0    0.68115  0.06   
  2    4    10   0.7928     0.1226     180.0   0.68095  0.01   
  8    1    0    2.2426     0.3413     -180.0  0.68050  0.02   
  5    1    12   0.2910     0.0437     -0.0    0.68006  0.00   
  7    0    8    0.3319     0.0491     0.0     0.67954  0.00   
  8    0    3    2.6229     0.3849     180.0   0.67918  0.02   
  8    1    1    1.7216     0.2523     -0.0    0.67911  0.03   
  1    3    13   4.1897     0.6093     0.0     0.67872  0.06   
  5    2    11   1.4499     0.2100     -180.0  0.67847  0.02   
  5    3    9    0.6931     0.1000     -0.0    0.67813  0.01   
  6    2    9    0.3021     0.0434     -180.0  0.67774  0.00   
  5    4    5    0.0066     0.0009     180.0   0.67766  0.00   
  2    1    15   0.9495     0.1372     -180.0  0.67506  0.01   
  8    1    2    0.0054     0.0008     0.0     0.67499  0.00   
  7    2    6    13.3694    1.9657     -0.0    0.67379  0.19   
  3    3    12   0.8993     0.1347     0.0     0.67261  0.01   
  0    5    7    7.4677     1.1321     -180.0  0.67177  0.05   
  3    5    4    1.3964     0.2123     -0.0    0.67156  0.02   
  4    4    8    0.3455     0.0532     180.0   0.66975  0.00   
  8    0    4    0.7845     0.1209     -180.0  0.66967  0.01   
  2    5    6    1.4680     0.2262     -0.0    0.66945  0.02   
  4    3    11   13.1646    2.0268     0.0     0.66888  0.18   
  7    1    8    0.2239     0.0344     -180.0  0.66863  0.00   
  8    1    3    1.2285     0.1886     0.0     0.66828  0.02   
  1    4    11   1.9623     0.2992     180.0   0.66746  0.03   
  6    0    11   9.8404     1.4973     0.0     0.66724  0.07   
  1    5    7    2.7030     0.4098     -180.0  0.66688  0.04   
  7    3    1    2.2195     0.3362     0.0     0.66680  0.03   
  6    3    7    0.0067     0.0010     0.0     0.66666  0.00   
  4    0    14   0.8709     0.1301     180.0   0.66551  0.01   
  0    0    16   3.2454     0.4808     -0.0    0.66414  0.01   
  2    3    13   0.4507     0.0667     180.0   0.66391  0.01   
  5    4    6    3.2996     0.4901     -180.0  0.66299  0.04   
  7    3    2    0.4197     0.0624     0.0     0.66289  0.01   
  3    0    15   0.7003     0.1067     180.0   0.66136  0.00   
  3    5    5    2.9571     0.4741     -180.0  0.65980  0.04   
  1    0    16   0.4335     0.0706     180.0   0.65942  0.00   
  8    1    4    0.0518     0.0085     -0.0    0.65922  0.00   
  4    2    13   2.6559     0.4444     0.0     0.65883  0.03   
  4    5    0    0.0512     0.0086     -0.0    0.65880  0.00   
  8    0    5    2.3186     0.4038     -0.0    0.65801  0.02   
  1    2    15   0.0079     0.0014     -0.0    0.65790  0.00   
  5    0    13   11.1027    1.9725     -0.0    0.65762  0.07   
  4    5    1    0.2390     0.0426     0.0     0.65754  0.00   
  3    2    14   0.0388     0.0070     0.0     0.65731  0.00   
  6    4    0    8.0300     1.4547     180.0   0.65723  0.05   
  7    0    9    0.0898     0.0164     0.0     0.65709  0.00   
  6    1    11   2.6595     0.4898     -180.0  0.65689  0.03   
  7    2    7    0.2009     0.0371     180.0   0.65684  0.00   
  3    4    10   7.2109     1.3487     180.0   0.65657  0.09   
  7    3    3    2.7376     0.5129     -0.0    0.65654  0.04   
  6    4    1    0.0033     0.0006     -180.0  0.65598  0.00   
  4    1    14   0.1336     0.0264     0.0     0.65525  0.00   
  4    5    2    0.2286     0.0464     -180.0  0.65379  0.00   
  2    4    11   5.3433     1.0853     -180.0  0.65336  0.07   
  5    3    10   0.4437     0.0901     -0.0    0.65333  0.01   
  6    2    10   3.5966     0.7281     180.0   0.65298  0.05   
  2    5    7    0.0101     0.0020     0.0     0.65282  0.00   
  6    4    2    0.5153     0.1027     180.0   0.65226  0.01   
  3    1    15   0.3710     0.0710     0.0     0.65129  0.00   
  1    1    16   7.5762     1.2683     -0.0    0.64943  0.09   
  8    2    0    3.3555     0.5461     -180.0  0.64912  0.02   
  5    2    12   1.0118     0.1588     -180.0  0.64874  0.01   
  4    4    9    6.3670     0.9482     -0.0    0.64822  0.08   
  8    1    5    3.0887     0.4536     180.0   0.64809  0.04   
  1    5    8    0.1420     0.0207     180.0   0.64801  0.00   
  7    3    4    0.6924     0.1000     -0.0    0.64794  0.01   
  8    2    1    3.5981     0.5186     0.0     0.64791  0.04   
  6    3    8    0.0898     0.0128     -0.0    0.64781  0.00   
  5    1    13   4.7844     0.6748     -0.0    0.64771  0.06   
  4    5    3    0.9183     0.1293     -0.0    0.64769  0.01   
  7    1    9    0.4007     0.0535     -0.0    0.64720  0.00   
  5    4    7    2.5491     0.3264     0.0     0.64683  0.03   
  3    5    6    7.2724     0.8725     -0.0    0.64624  0.09   
  6    4    3    0.5492     0.0656     180.0   0.64620  0.01   
  2    0    16   0.2157     0.0247     -180.0  0.64582  0.00   
  8    0    6    0.0244     0.0025     -0.0    0.64456  0.00   
  2    2    15   0.3853     0.0381     -180.0  0.64439  0.00   
  8    2    2    0.5621     0.0552     -180.0  0.64433  0.01   
  1    3    14   2.4047     0.2326     -180.0  0.64417  0.03   
  0    4    12   3.8601     0.3486     180.0   0.64339  0.02   
  3    3    13   4.1720     0.3299     0.0     0.64126  0.05   
  4    3    12   2.0813     0.1601     -0.0    0.64034  0.02   
  4    5    4    0.0139     0.0011     180.0   0.63943  0.00   
  1    4    12   0.3793     0.0290     -180.0  0.63909  0.00   
  6    0    12   2.2590     0.1731     -180.0  0.63890  0.01   
  7    2    8    0.4224     0.0324     -180.0  0.63879  0.00   
  8    2    3    3.2900     0.2541     -0.0    0.63849  0.04   
  6    4    4    2.0913     0.1638     0.0     0.63800  0.02   
  7    3    5    0.7347     0.0591     -180.0  0.63736  0.01   
  2    1    16   5.7113     0.4854     0.0     0.63642  0.07   
  8    1    6    3.4669     0.3237     -180.0  0.63522  0.04   
  2    5    8    3.5237     0.3329     -0.0    0.63509  0.04   
  7    0    10   3.0578     0.3068     0.0     0.63444  0.02   
  0    5    9    0.0982     0.0120     0.0     0.63254  0.00   
  3    4    11   1.0391     0.1371     -0.0    0.63173  0.01   
  2    3    14   0.0217     0.0029     -180.0  0.63147  0.00   
  3    5    7    9.5009     1.3116     -180.0  0.63124  0.11   
  4    0    15   0.5416     0.0788     180.0   0.63061  0.00   
  8    2    4    0.5462     0.0798     0.0     0.63057  0.01   
  6    1    12   3.6459     0.5614     -0.0    0.62980  0.04   
  8    0    7    0.2664     0.0413     -180.0  0.62968  0.00   
  5    4    8    1.8118     0.2826     -180.0  0.62957  0.02   
  4    5    5    2.1563     0.3415     -0.0    0.62926  0.02   
  5    3    11   3.4558     0.5563     180.0   0.62885  0.04   
  6    2    11   6.0850     0.9884     -180.0  0.62853  0.07   
  1    5    9    0.0347     0.0057     0.0     0.62845  0.00   
  6    3    9    0.4008     0.0655     180.0   0.62827  0.00   
  6    4    5    3.2173     0.5275     180.0   0.62789  0.03   
  4    2    14   0.5268     0.0859     -0.0    0.62709  0.01   
  2    4    12   0.3443     0.0556     0.0     0.62668  0.00   
  4    4    10   3.6331     0.5819     -0.0    0.62645  0.04   
  5    0    14   0.0759     0.0120     180.0   0.62605  0.00   
  0    2    16   2.0255     0.3174     180.0   0.62595  0.01   
  7    1    10   4.8127     0.7371     0.0     0.62553  0.05   
  7    3    6    1.5308     0.2281     -0.0    0.62511  0.02   
  3    0    16   0.8305     0.1219     180.0   0.62491  0.00   
  0    6    0    33.0491    4.6030     180.0   0.62426  0.09   
  3    2    15   0.5368     0.0705     -0.0    0.62362  0.01   
  1    2    16   0.4245     0.0466     -0.0    0.62199  0.00   
  4    1    15   2.1525     0.2330     0.0     0.62186  0.02   
  1    0    17   19.4646    1.9275     0.0     0.62113  0.10   
  8    1    7    7.4530     0.7229     -180.0  0.62096  0.08   
  8    2    5    2.8019     0.2665     180.0   0.62081  0.03   
  5    2    13   14.2748    1.3021     180.0   0.62048  0.15   
  7    2    9    0.1255     0.0108     -180.0  0.62003  0.00   
  0    6    2    3.4144     0.2929     180.0   0.61999  0.02   
  5    5    1    1.7905     0.1422     -180.0  0.61939  0.02   
  1    6    1    0.0799     0.0062     -180.0  0.61927  0.00   
  5    1    14   5.2790     0.3298     -180.0  0.61748  0.05   
  4    5    6    5.6303     0.3511     0.0     0.61746  0.06   
  2    5    9    0.0047     0.0003     180.0   0.61664  0.00   
  0    1    17   0.1737     0.0097     -0.0    0.61655  0.00   
  3    1    16   0.1098     0.0060     180.0   0.61639  0.00   
  5    5    2    9.0874     0.4924     180.0   0.61626  0.09   
  6    4    6    0.1442     0.0077     -0.0    0.61617  0.00   
  0    3    15   13.6192    0.7285     0.0     0.61614  0.07   
  1    6    2    2.0960     0.1121     -0.0    0.61614  0.02   
  3    5    8    0.1292     0.0062     0.0     0.61517  0.00   
  9    0    1    8.2595     0.3595     0.0     0.61410  0.04   
  8    0    8    2.0772     0.0875     -0.0    0.61372  0.01   
  4    3    13   5.1849     0.2077     0.0     0.61311  0.05   
  1    1    17   19.2774    0.7516     0.0     0.61276  0.19   
  1    3    15   1.3124     0.0497     -180.0  0.61236  0.01   
  1    4    13   35.5730    1.3158     180.0   0.61202  0.35   
  7    0    11   2.8838     0.1062     180.0   0.61195  0.01   
  3    3    14   0.5810     0.0213     180.0   0.61188  0.01   
  6    0    13   2.7913     0.1021     0.0     0.61185  0.01   
  5    4    9    0.0021     0.0001     -0.0    0.61159  0.00   
  7    3    7    15.1968    0.5441     -180.0  0.61151  0.15   
  5    5    3    2.9435     0.1031     -0.0    0.61114  0.03   
  9    0    2    3.3289     0.1160     -180.0  0.61105  0.02   
  1    6    3    3.8708     0.1347     -180.0  0.61103  0.04   
  2    2    16   0.4810     0.0163     0.0     0.61053  0.00   
  2    0    17   13.1244    0.4279     180.0   0.60972  0.06   
  8    2    6    0.0502     0.0016     180.0   0.60947  0.00   
  2    6    0    6.3631     0.2010     180.0   0.60896  0.03   
  1    5    10   1.5324     0.0477     -0.0    0.60855  0.01   
  6    3    10   7.6475     0.2366     180.0   0.60839  0.07   
  2    6    1    0.0803     0.0024     -180.0  0.60797  0.00   
  0    6    4    33.3444    1.0093     0.0     0.60770  0.16   
  3    4    12   0.0458     0.0014     -180.0  0.60752  0.00   
  9    0    3    6.9450     0.2018     -0.0    0.60606  0.03   
  9    1    1    4.6691     0.1355     0.0     0.60601  0.04   
_reflns_number_total  574
_reflns_limit_h_min  0
_reflns_limit_h_max  9
_reflns_limit_k_min  0
_reflns_limit_k_max  6
_reflns_limit_l_min  0
_reflns_limit_l_max  17
_reflns_d_resolution_low    2.984
_reflns_d_resolution_high   0.606

# POWDER DATA TABLE
_pd_meas_number_of_points  3261

loop_
   _pd_meas_time_of_flight
   _pd_meas_intensity_total
   _pd_calc_intensity_total
   _pd_proc_intensity_bkg_calc
   _pd_proc_ls_weight
  426.47003  0            0            0           0         
  426.98179  0            0            0           0         
  427.49417  0            0            0           0         
  428.00716  0            0            0           0         
  428.52076  0            0            0           0         
  429.03498  0            0            0           0         
  429.54982  0            0            0           0         
  430.06528  0            0            0           0         
  430.58135  0            0            0           0         
  431.09804  0            0            0           0         
  431.61536  0            0            0           0         
  432.13329  0            0            0           0         
  432.65185  0            0            0           0         
  433.17103  0            0            0           0         
  433.69083  0            0            0           0         
  434.21125  0            0            0           0         
  434.73230  0            0            0           0         
  435.25398  0            0            0           0         
  435.77628  0            0            0           0         
  436.29921  0            0            0           0         
  436.82276  0            0            0           0         
  437.34694  0            0            0           0         
  437.87176  0            0            0           0         
  438.39720  0            0            0           0         
  438.92327  0            0            0           0         
  439.44997  0            0            0           0         
  439.97731  0            0            0           0         
  440.50528  0            0            0           0         
  441.03388  0            0            0           0         
  441.56312  0            0            0           0         
  442.09299  0            0            0           0         
  442.62350  0            0            0           0         
  443.15464  0            0            0           0         
  443.68642  0            0            0           0         
  444.21884  0            0            0           0         
  444.75190  0            0            0           0         
  445.28560  0            0            0           0         
  445.81994  0            0            0           0         
  446.35492  0            0            0           0         
  446.89054  0            0            0           0         
  447.42680  0            0            0           0         
  447.96371  0            0            0           0         
  448.50126  0            0            0           0         
  449.03946  0            0            0           0         
  449.57830  0            0            0           0         
  450.11779  0            0            0           0         
  450.65793  0            0            0           0         
  451.19872  0            0            0           0         
  451.74015  0            0            0           0         
  452.28223  0            0            0           0         
  452.82497  0            0            0           0         
  453.36835  0            0            0           0         
  453.91239  0            0            0           0         
  454.45708  0            0            0           0         
  455.00243  0            0            0           0         
  455.54843  0            0            0           0         
  456.09508  0            0            0           0         
  456.64239  0            0            0           0         
  457.19036  0            0            0           0         
  457.73898  0            0            0           0         
  458.28826  0            0            0           0         
  458.83820  0            0            0           0         
  459.38881  0            0            0           0         
  459.94007  0            0            0           0         
  460.49199  0            0            0           0         
  461.04458  0            0            0           0         
  461.59783  0            0            0           0         
  462.15174  0            0            0           0         
  462.70632  0            0            0           0         
  463.26156  0            0            0           0         
  463.81747  0            0            0           0         
  464.37405  0            0            0           0         
  464.93129  0            0            0           0         
  465.48921  0            0            0           0         
  466.04779  0            0            0           0         
  466.60704  0            0            0           0         
  467.16697  0            0            0           0         
  467.72756  0            0            0           0         
  468.28883  0            0            0           0         
  468.85077  0            0            0           0         
  469.41339  0            0            0           0         
  469.97668  0            0            0           0         
  470.54065  0            0            0           0         
  471.10529  0            0            0           0         
  471.67062  0            0            0           0         
  472.23662  0            0            0           0         
  472.80330  0            0            0           0         
  473.37065  0            0            0           0         
  473.93870  0            0            0           0         
  474.50742  0            0            0           0         
  475.07682  0            0            0           0         
  475.64691  0            0            0           0         
  476.21768  0            0            0           0         
  476.78914  0            0            0           0         
  477.36128  0            0            0           0         
  477.93411  0            0            0           0         
  478.50763  0            0            0           0         
  479.08183  0            0            0           0         
  479.65672  0            0            0           0         
  480.23231  0            0            0           0         
  480.80858  0            0            0           0         
  481.38555  0            0            0           0         
  481.96321  0            0            0           0         
  482.54156  0            0            0           0         
  483.12060  0            0            0           0         
  483.70034  0            0            0           0         
  484.28078  0            0            0           0         
  484.86191  0            0            0           0         
  485.44374  0            0            0           0         
  486.02627  0            0            0           0         
  486.60950  0            0            0           0         
  487.19342  0            0            0           0         
  487.77805  0            0            0           0         
  488.36338  0            0            0           0         
  488.94941  0            0            0           0         
  489.53615  0            0            0           0         
  490.12359  0            0            0           0         
  490.71173  0            0            0           0         
  491.30058  0            0            0           0         
  491.89014  0            0            0           0         
  492.48040  0            0            0           0         
  493.07137  0            0            0           0         
  493.66305  0            0            0           0         
  494.25544  0            0            0           0         
  494.84854  0            0            0           0         
  495.44236  0            0            0           0         
  496.03688  0            0            0           0         
  496.63212  0            0            0           0         
  497.22808  0            0            0           0         
  497.82475  0            0            0           0         
  498.42213  0            0            0           0         
  499.02023  0            0            0           0         
  499.61905  0            0            0           0         
  500.21859  0            0            0           0         
  500.81885  0            0            0           0         
  501.41983  0            0            0           0         
  502.02153  0            0            0           0         
  502.62395  0            0            0           0         
  503.22709  0            0            0           0         
  503.83096  0            0            0           0         
  504.43555  0            0            0           0         
  505.04087  0            0            0           0         
  505.64691  0            0            0           0         
  506.25369  0            0            0           0         
  506.86119  0            0            0           0         
  507.46942  0            0            0           0         
  508.07837  0            0            0           0         
  508.68806  0            0            0           0         
  509.29848  0            0            0           0         
  509.90964  0            0            0           0         
  510.52152  0            0            0           0         
  511.13415  0            0            0           0         
  511.74750  0            0            0           0         
  512.36159  0            0            0           0         
  512.97642  0            0            0           0         
  513.59199  0            0            0           0         
  514.20830  0            0            0           0         
  514.82534  0            0            0           0         
  515.44313  0            0            0           0         
  516.06165  0            0            0           0         
  516.68092  0            0            0           0         
  517.30093  0            0            0           0         
  517.92169  0            0            0           0         
  518.54319  0            0            0           0         
  519.16544  0            0            0           0         
  519.78843  0            0            0           0         
  520.41217  0            0            0           0         
  521.03666  0            0            0           0         
  521.66190  0            0            0           0         
  522.28789  0            0            0           0         
  522.91463  0            0            0           0         
  523.54213  0            0            0           0         
  524.17037  0            0            0           0         
  524.79937  0            0            0           0         
  525.42913  0            0            0           0         
  526.05964  0            0            0           0         
  526.69090  0            0            0           0         
  527.32293  0            0            0           0         
  527.95571  0            0            0           0         
  528.58925  0            0            0           0         
  529.22355  0            0            0           0         
  529.85862  0            0            0           0         
  530.49444  0            0            0           0         
  531.13103  0            0            0           0         
  531.76838  0            0            0           0         
  532.40650  0            0            0           0         
  533.04538  0            0            0           0         
  533.68503  0            0            0           0         
  534.32545  0            0            0           0         
  534.96664  0            0            0           0         
  535.60859  0            0            0           0         
  536.25132  0            0            0           0         
  536.89481  0            0            0           0         
  537.53908  0            0            0           0         
  538.18412  0            0            0           0         
  538.82994  0            0            0           0         
  539.47653  0            0            0           0         
  540.12390  0            0            0           0         
  540.77204  0            0            0           0         
  541.42096  0            0            0           0         
  542.07066  0            0            0           0         
  542.72114  0            0            0           0         
  543.37240  0            0            0           0         
  544.02444  0            0            0           0         
  544.67727  0            0            0           0         
  545.33088  0            0            0           0         
  545.98527  0            0            0           0         
  546.64044  0            0            0           0         
  547.29641  0            0            0           0         
  547.95316  0            0            0           0         
  548.61070  0            0            0           0         
  549.26903  0            0            0           0         
  549.92814  0            0            0           0         
  550.58805  0            0            0           0         
  551.24875  0            0            0           0         
  551.91025  0            0            0           0         
  552.57253  0            0            0           0         
  553.23561  0            0            0           0         
  553.89949  0            0            0           0         
  554.56417  0            0            0           0         
  555.22964  0            0            0           0         
  555.89591  0            0            0           0         
  556.56298  0            0            0           0         
  557.23085  0            0            0           0         
  557.89952  0            0            0           0         
  558.56900  0            0            0           0         
  559.23927  0            0            0           0         
  559.91035  0            0            0           0         
  560.58224  0            0            0           0         
  561.25494  0            0            0           0         
  561.92844  0            0            0           0         
  562.60275  0            0            0           0         
  563.27786  0            0            0           0         
  563.95379  0            0            0           0         
  564.63053  0            0            0           0         
  565.30808  0            0            0           0         
  565.98645  0            0            0           0         
  566.66563  0            0            0           0         
  567.34562  0            0            0           0         
  568.02643  0            0            0           0         
  568.70805  0            0            0           0         
  569.39050  0            0            0           0         
  570.07376  0            0            0           0         
  570.75785  0            0            0           0         
  571.44275  0            0            0           0         
  572.12848  0            0            0           0         
  572.81502  0            0            0           0         
  573.50240  0            0            0           0         
  574.19059  0            0            0           0         
  574.87962  0            0            0           0         
  575.56947  0            0            0           0         
  576.26015  0            0            0           0         
  576.95165  0            0            0           0         
  577.64399  0            0            0           0         
  578.33716  0            0            0           0         
  579.03116  0            0            0           0         
  579.72599  0            0            0           0         
  580.42165  0            0            0           0         
  581.11815  0            0            0           0         
  581.81549  0            0            0           0         
  582.51366  0            0            0           0         
  583.21268  0            0            0           0         
  583.91253  0            0            0           0         
  584.61321  0            0            0           0         
  585.31475  0            0            0           0         
  586.01712  0            0            0           0         
  586.72033  0            0            0           0         
  587.42439  0            0            0           0         
  588.12930  0            0            0           0         
  588.83505  0            0            0           0         
  589.54164  0            0            0           0         
  590.24909  0            0            0           0         
  590.95738  0            0            0           0         
  591.66652  0            0            0           0         
  592.37652  0            0            0           0         
  593.08736  0            0            0           0         
  593.79906  0            0            0           0         
  594.51162  0            0            0           0         
  595.22502  0            0            0           0         
  595.93929  0            0            0           0         
  596.65441  0            0            0           0         
  597.37039  0            0            0           0         
  598.08723  0            0            0           0         
  598.80493  0            0            0           0         
  599.52349  0            0            0           0         
  600.24291  0            0            0           0         
  600.96320  0            0            0           0         
  601.68435  0            0            0           0         
  602.40636  0            0            0           0         
  603.12925  0            0            0           0         
  603.85300  0            0            0           0         
  604.57761  0            0            0           0         
  605.30310  0            0            0           0         
  606.02946  0            0            0           0         
  606.75669  0            0            0           0         
  607.48479  0            0            0           0         
  608.21377  0            0            0           0         
  608.94362  0            0            0           0         
  609.67434  0            0            0           0         
  610.40595  0            0            0           0         
  611.13843  0            0            0           0         
  611.87179  0            0            0           0         
  612.60603  0            0            0           0         
  613.34115  0            0            0           0         
  614.07716  0            0            0           0         
  614.81404  0            0            0           0         
  615.55181  0            0            0           0         
  616.29047  0            0            0           0         
  617.03001  0            0            0           0         
  617.77044  0            0            0           0         
  618.51176  0            0            0           0         
  619.25397  0            0            0           0         
  619.99707  0            0            0           0         
  620.74106  0            0            0           0         
  621.48594  0            0            0           0         
  622.23172  0            0            0           0         
  622.97839  0            0            0           0         
  623.72596  0            0            0           0         
  624.47443  0            0            0           0         
  625.22379  0            0            0           0         
  625.97405  0            0            0           0         
  626.72522  0            0            0           0         
  627.47728  0            0            0           0         
  628.23025  0            0            0           0         
  628.98412  0            0            0           0         
  629.73889  0            0            0           0         
  630.49457  0            0            0           0         
  631.25116  0            0            0           0         
  632.00866  0            0            0           0         
  632.76706  0            0            0           0         
  633.52638  0            0            0           0         
  634.28660  0            0            0           0         
  635.04774  0            0            0           0         
  635.80979  0            0            0           0         
  636.57276  0            0            0           0         
  637.33664  0            0            0           0         
  638.10144  0            0            0           0         
  638.86715  0            0            0           0         
  639.63379  0            0            0           0         
  640.40134  0            0            0           0         
  641.16982  0            0            0           0         
  641.93922  0            0            0           0         
  642.70954  0            0            0           0         
  643.48078  0            0            0           0         
  644.25295  0            0            0           0         
  645.02605  0            0            0           0         
  645.80008  0            0            0           0         
  646.57503  0            0            0           0         
  647.35091  0            0            0           0         
  648.12773  0            0            0           0         
  648.90548  0            0            0           0         
  649.68416  0            0            0           0         
  650.46377  0            0            0           0         
  651.24432  0            0            0           0         
  652.02581  0            0            0           0         
  652.80823  0            0            0           0         
  653.59160  0            0            0           0         
  654.37590  0            0            0           0         
  655.16115  0            0            0           0         
  655.94733  0            0            0           0         
  656.73447  0            0            0           0         
  657.52254  0            0            0           0         
  658.31156  0            0            0           0         
  659.10153  0            0            0           0         
  659.89244  0            0            0           0         
  660.68431  0            0            0           0         
  661.47712  0            0            0           0         
  662.27089  0            0            0           0         
  663.06561  0            0            0           0         
  663.86128  0            0            0           0         
  664.65791  0            0            0           0         
  665.45549  0            0            0           0         
  666.25403  0            0            0           0         
  667.05353  0            0            0           0         
  667.85399  0            0            0           0         
  668.65541  0            0            0           0         
  669.45779  0            0            0           0         
  670.26113  0            0            0           0         
  671.06544  0            0            0           0         
  671.87071  0            0            0           0         
  672.67695  0            0            0           0         
  673.48416  0            0            0           0         
  674.29233  0            0            0           0         
  675.10148  0            0            0           0         
  675.91159  0            0            0           0         
  676.72268  0            0            0           0         
  677.53474  0            0            0           0         
  678.34778  0            0            0           0         
  679.16179  0            0            0           0         
  679.97677  0            0            0           0         
  680.79274  0            0            0           0         
  681.60969  0            0            0           0         
  682.42761  0            0            0           0         
  683.24652  0            0            0           0         
  684.06641  0            0            0           0         
  684.88728  0            0            0           0         
  685.70914  0            0            0           0         
  686.53198  0            0            0           0         
  687.35582  0            0            0           0         
  688.18064  0            0            0           0         
  689.00645  0            0            0           0         
  689.83325  0            0            0           0         
  690.66104  0            0            0           0         
  691.48983  0            0            0           0         
  692.31961  0            0            0           0         
  693.15039  0            0            0           0         
  693.98216  0            0            0           0         
  694.81493  0            0            0           0         
  695.64870  0            0            0           0         
  696.48348  0            0            0           0         
  697.31925  0            0            0           0         
  698.15603  0            0            0           0         
  698.99381  0            0            0           0         
  699.83259  0            0            0           0         
  700.67239  0            0            0           0         
  701.51319  0            0            0           0         
  702.35500  0            0            0           0         
  703.19781  0            0            0           0         
  704.04165  0            0            0           0         
  704.88649  0            0            0           0         
  705.73235  0            0            0           0         
  706.57922  0            0            0           0         
  707.42711  0            0            0           0         
  708.27601  0            0            0           0         
  709.12594  0            0            0           0         
  709.97688  0            0            0           0         
  710.82885  0            0            0           0         
  711.68184  0            0            0           0         
  712.53585  0            0            0           0         
  713.39088  0            0            0           0         
  714.24695  0            0            0           0         
  715.10404  0            0            0           0         
  715.96215  0            0            0           0         
  716.82130  0            0            0           0         
  717.68148  0            0            0           0         
  718.54269  0            0            0           0         
  719.40494  0            0            0           0         
  720.26822  0            0            0           0         
  721.13253  0            0            0           0         
  721.99788  0            0            0           0         
  722.86427  0            0            0           0         
  723.73170  0            0            0           0         
  724.60018  0            0            0           0         
  725.46969  0            0            0           0         
  726.34025  0            0            0           0         
  727.21185  0            0            0           0         
  728.08450  0            0            0           0         
  728.95819  0            0            0           0         
  729.83293  0            0            0           0         
  730.70873  0            0            0           0         
  731.58557  0            0            0           0         
  732.46347  0            0            0           0         
  733.34241  0            0            0           0         
  734.22242  0            0            0           0         
  735.10348  0            0            0           0         
  735.98560  0            0            0           0         
  736.86877  0            0            0           0         
  737.75301  0            0            0           0         
  738.63830  0            0            0           0         
  739.52466  0            0            0           0         
  740.41209  0            0            0           0         
  741.30057  0            0            0           0         
  742.19013  0            0            0           0         
  743.08075  0            0            0           0         
  743.97244  0            0            0           0         
  744.86520  0            0            0           0         
  745.75903  0            0            0           0         
  746.65393  0            0            0           0         
  747.54991  0            0            0           0         
  748.44697  0            0            0           0         
  749.34509  0            0            0           0         
  750.24430  0            0            0           0         
  751.14459  0            0            0           0         
  752.04595  0            0            0           0         
  752.94840  0            0            0           0         
  753.85193  0            0            0           0         
  754.75655  0            0            0           0         
  755.66225  0            0            0           0         
  756.56904  0            0            0           0         
  757.47691  0            0            0           0         
  758.38588  0            0            0           0         
  759.29593  0            0            0           0         
  760.20708  0            0            0           0         
  761.11932  0            0            0           0         
  762.03266  0            0            0           0         
  762.94709  0            0            0           0         
  763.86262  0            0            0           0         
  764.77925  0            0            0           0         
  765.69698  0            0            0           0         
  766.61581  0            0            0           0         
  767.53574  0            0            0           0         
  768.45678  0            0            0           0         
  769.37892  0            0            0           0         
  770.30216  0            0            0           0         
  771.22652  0            0            0           0         
  772.15198  0            0            0           0         
  773.07856  0            0            0           0         
  774.00625  0            0            0           0         
  774.93505  0            0            0           0         
  775.86496  0            0            0           0         
  776.79599  0            0            0           0         
  777.72814  0            0            0           0         
  778.66141  0            0            0           0         
  779.59579  0            0            0           0         
  780.53130  0            0            0           0         
  781.46793  0            0            0           0         
  782.40569  0            0            0           0         
  783.34456  0            0            0           0         
  784.28457  0            0            0           0         
  785.22571  0            0            0           0         
  786.16797  0            0            0           0         
  787.11136  0            0            0           0         
  788.05589  0            0            0           0         
  789.00155  0            0            0           0         
  789.94834  0            0            0           0         
  790.89627  0            0            0           0         
  791.84534  0            0            0           0         
  792.79555  0            0            0           0         
  793.74690  0            0            0           0         
  794.69939  0            0            0           0         
  795.65302  0            0            0           0         
  796.60779  0            0            0           0         
  797.56372  0            0            0           0         
  798.52078  0            0            0           0         
  799.47900  0            0            0           0         
  800.43837  0            0            0           0         
  801.39889  0            0            0           0         
  802.36056  0            0            0           0         
  803.32338  0            0            0           0         
  804.28737  0            0            0           0         
  805.25250  0            0            0           0         
  806.21880  0            0            0           0         
  807.18625  0            0            0           0         
  808.15487  0            0            0           0         
  809.12465  0            0            0           0         
  810.09559  0            0            0           0         
  811.06770  0            0            0           0         
  812.04097  0            0            0           0         
  813.01541  0            0            0           0         
  813.99102  0            0            0           0         
  814.96781  0            0            0           0         
  815.94576  0            0            0           0         
  816.92489  0            0            0           0         
  817.90519  0            0            0           0         
  818.88667  0            0            0           0         
  819.86932  0            0            0           0         
  820.85316  0            0            0           0         
  821.83818  0            0            0           0         
  822.82437  0            0            0           0         
  823.81176  0            0            0           0         
  824.80032  0            0            0           0         
  825.79007  0            0            0           0         
  826.78101  0            0            0           0         
  827.77314  0            0            0           0         
  828.76646  0            0            0           0         
  829.76098  0            0            0           0         
  830.75668  0            0            0           0         
  831.75358  0            0            0           0         
  832.75168  0            0            0           0         
  833.75097  0            0            0           0         
  834.75147  0            0            0           0         
  835.75316  0            0            0           0         
  836.75606  0            0            0           0         
  837.76016  0            0            0           0         
  838.76546  0            0            0           0         
  839.77197  0            0            0           0         
  840.77969  0            0            0           0         
  841.78862  0            0            0           0         
  842.79876  0            0            0           0         
  843.81011  0            0            0           0         
  844.82267  0            0            0           0         
  845.83645  0            0            0           0         
  846.85145  0            0            0           0         
  847.86766  0            0            0           0         
  848.88509  0            0            0           0         
  849.90375  0            0            0           0         
  850.92362  0            0            0           0         
  851.94473  0            0            0           0         
  852.96705  0            0            0           0         
  853.99060  0            0            0           0         
  855.01538  0            0            0           0         
  856.04139  0            0            0           0         
  857.06864  0            0            0           0         
  858.09711  0            0            0           0         
  859.12682  0            0            0           0         
  860.15776  0            0            0           0         
  861.18994  0            0            0           0         
  862.22336  0            0            0           0         
  863.25802  0            0            0           0         
  864.29393  0            0            0           0         
  865.33107  0            0            0           0         
  866.36946  0            0            0           0         
  867.40910  0            0            0           0         
  868.44998  0            0            0           0         
  869.49211  0            0            0           0         
  870.53549  0            0            0           0         
  871.58013  0            0            0           0         
  872.62602  0            0            0           0         
  873.67316  0            0            0           0         
  874.72156  0            0            0           0         
  875.77122  0            0            0           0         
  876.82213  0            0            0           0         
  877.87431  0            0            0           0         
  878.92775  0            0            0           0         
  879.98246  0            0            0           0         
  881.03843  0            0            0           0         
  882.09567  0            0            0           0         
  883.15417  0            0            0           0         
  884.21395  0            0            0           0         
  885.27500  0            0            0           0         
  886.33732  0            0            0           0         
  887.40092  0            0            0           0         
  888.46579  0            0            0           0         
  889.53194  0            0            0           0         
  890.59937  0            0            0           0         
  891.66808  0            0            0           0         
  892.73808  0            0            0           0         
  893.80935  0            0            0           0         
  894.88192  0            0            0           0         
  895.95577  0            0            0           0         
  897.03090  0            0            0           0         
  898.10733  0            0            0           0         
  899.18505  0            0            0           0         
  900.26407  0            0            0           0         
  901.34438  0            0            0           0         
  902.42598  0            0            0           0         
  903.50888  0            0            0           0         
  904.59309  0            0            0           0         
  905.67859  0            0            0           0         
  906.76539  0            0            0           0         
  907.85350  0            0            0           0         
  908.94292  0            0            0           0         
  910.03364  0            0            0           0         
  911.12568  0            0            0           0         
  912.21902  0            0            0           0         
  913.31367  0            0            0           0         
  914.40964  0            0            0           0         
  915.50692  0            0            0           0         
  916.60552  0            0            0           0         
  917.70544  0            0            0           0         
  918.80668  0            0            0           0         
  919.90924  0            0            0           0         
  921.01312  0            0            0           0         
  922.11833  0            0            0           0         
  923.22486  0            0            0           0         
  924.33272  0            0            0           0         
  925.44191  0            0            0           0         
  926.55244  0            0            0           0         
  927.66429  0            0            0           0         
  928.77748  0            0            0           0         
  929.89200  0            0            0           0         
  931.00786  0            0            0           0         
  932.12507  0            0            0           0         
  933.24361  0            0            0           0         
  934.36349  0            0            0           0         
  935.48472  0            0            0           0         
  936.60729  0            0            0           0         
  937.73121  0            0            0           0         
  938.85648  0            0            0           0         
  939.98310  0            0            0           0         
  941.11107  0            0            0           0         
  942.24039  0            0            0           0         
  943.37107  0            0            0           0         
  944.50311  0            0            0           0         
  945.63651  0            0            0           0         
  946.77126  0            0            0           0         
  947.90738  0            0            0           0         
  949.04486  0            0            0           0         
  950.18370  0            0            0           0         
  951.32391  0            0            0           0         
  952.46549  0            0            0           0         
  953.60844  0            0            0           0         
  954.75277  0            0            0           0         
  955.89846  0            0            0           0         
  957.04553  0            0            0           0         
  958.19397  0            0            0           0         
  959.34380  0            0            0           0         
  960.49500  0            0            0           0         
  961.64759  0            0            0           0         
  962.80156  0            0            0           0         
  963.95691  0            0            0           0         
  965.11365  0            0            0           0         
  966.27178  0            0            0           0         
  967.43129  0            0            0           0         
  968.59220  0            0            0           0         
  969.75450  0            0            0           0         
  970.91820  0            0            0           0         
  972.08329  0            0            0           0         
  973.24978  0            0            0           0         
  974.41767  0            0            0           0         
  975.58697  0            0            0           0         
  976.75766  0            0            0           0         
  977.92976  0            0            0           0         
  979.10327  0            0            0           0         
  980.27818  0            0            0           0         
  981.45451  0            0            0           0         
  982.63224  0            0            0           0         
  983.81139  0            0            0           0         
  984.99196  0            0            0           0         
  986.17394  0            0            0           0         
  987.35734  0            0            0           0         
  988.54216  0            0            0           0         
  989.72840  0            0            0           0         
  990.91606  0            0            0           0         
  992.10515  0            0            0           0         
  993.29567  0            0            0           0         
  994.48762  0            0            0           0         
  995.68099  0            0            0           0         
  996.87580  0            0            0           0         
  998.07204  0            0            0           0         
  999.26972  0            0            0           0         
  1000.46883 0            0            0           0         
  1001.66939 0            0            0           0         
  1002.87138 0            0            0           0         
  1004.07482 0            0            0           0         
  1005.27970 0            0            0           0         
  1006.48602 0            0            0           0         
  1007.69380 0            0            0           0         
  1008.90302 0            0            0           0         
  1010.11370 0            0            0           0         
  1011.32582 0            0            0           0         
  1012.53940 0            0            0           0         
  1013.75444 0            0            0           0         
  1014.97094 0            0            0           0         
  1016.18889 0            0            0           0         
  1017.40831 0            0            0           0         
  1018.62919 0            0            0           0         
  1019.85154 0            0            0           0         
  1021.07535 0            0            0           0         
  1022.30063 0            0            0           0         
  1023.52738 0            0            0           0         
  1024.75561 0            0            0           0         
  1025.98530 0            0            0           0         
  1027.21648 0            0            0           0         
  1028.44913 0            0            0           0         
  1029.68326 0            0            0           0         
  1030.91887 0            0            0           0         
  1032.15596 0            0            0           0         
  1033.39454 0            0            0           0         
  1034.63460 0            0            0           0         
  1035.87615 0            0            0           0         
  1037.11919 0            0            0           0         
  1038.36373 0            0            0           0         
  1039.60975 0            0            0           0         
  1040.85728 0            0            0           0         
  1042.10629 0            0            0           0         
  1043.35681 0            0            0           0         
  1044.60883 0            0            0           0         
  1045.86235 0            0            0           0         
  1047.11738 0            0            0           0         
  1048.37391 0            0            0           0         
  1049.63195 0            0            0           0         
  1050.89150 0            0            0           0         
  1052.15256 0            0            0           0         
  1053.41513 0            0            0           0         
  1054.67922 0            0            0           0         
  1055.94482 0            0            0           0         
  1057.21195 0            0            0           0         
  1058.48059 0            0            0           0         
  1059.75076 0            0            0           0         
  1061.02245 0            0            0           0         
  1062.29567 0            0            0           0         
  1063.57041 0            0            0           0         
  1064.84669 0            0            0           0         
  1066.12449 0            0            0           0         
  1067.40383 0            0            0           0         
  1068.68471 0            0            0           0         
  1069.96712 0            0            0           0         
  1071.25107 0            0            0           0         
  1072.53656 0            0            0           0         
  1073.82359 0            0            0           0         
  1075.11217 0            0            0           0         
  1076.40230 0            0            0           0         
  1077.69397 0            0            0           0         
  1078.98719 0            0            0           0         
  1080.28197 0            0            0           0         
  1081.57830 0            0            0           0         
  1082.87618 0            0            0           0         
  1084.17562 0            0            0           0         
  1085.47662 0            0            0           0         
  1086.77918 0            0            0           0         
  1088.08331 0            0            0           0         
  1089.38900 0            0            0           0         
  1090.69625 0            0            0           0         
  1092.00508 0            0            0           0         
  1093.31548 0            0            0           0         
  1094.62744 0            0            0           0         
  1095.94099 0            0            0           0         
  1097.25611 0            0            0           0         
  1098.57280 0            0            0           0         
  1099.89108 0            0            0           0         
  1101.21094 0            0            0           0         
  1102.53238 0            0            0           0         
  1103.85541 0            0            0           0         
  1105.18003 0            0            0           0         
  1106.50623 0            0            0           0         
  1107.83403 0            0            0           0         
  1109.16342 0            0            0           0         
  1110.49441 0            0            0           0         
  1111.82699 0            0            0           0         
  1113.16117 0            0            0           0         
  1114.49696 0            0            0           0         
  1115.83434 0            0            0           0         
  1117.17333 0            0            0           0         
  1118.51393 0            0            0           0         
  1119.85614 0            0            0           0         
  1121.19995 0            0            0           0         
  1122.54538 0            0            0           0         
  1123.89243 0            0            0           0         
  1125.24109 0            0            0           0         
  1126.59137 0            0            0           0         
  1127.94327 0            0            0           0         
  1129.29679 0            0            0           0         
  1130.65193 0            0            0           0         
  1132.00870 0            0            0           0         
  1133.36710 0            0            0           0         
  1134.72713 0            0            0           0         
  1136.08880 0            0            0           0         
  1137.45209 0            0            0           0         
  1138.81702 0            0            0           0         
  1140.18359 0            0            0           0         
  1141.55180 0            0            0           0         
  1142.92166 0            0            0           0         
  1144.29315 0            0            0           0         
  1145.66629 0            0            0           0         
  1147.04108 0            0            0           0         
  1148.41752 0            0            0           0         
  1149.79561 0            0            0           0         
  1151.17535 0            0            0           0         
  1152.55675 0            0            0           0         
  1153.93981 0            0            0           0         
  1155.32453 0            0            0           0         
  1156.71091 0            0            0           0         
  1158.09895 0            0            0           0         
  1159.48866 0            0            0           0         
  1160.88003 0            0            0           0         
  1162.27308 0            0            0           0         
  1163.66779 0            0            0           0         
  1165.06419 0            0            0           0         
  1166.46225 0            0            0           0         
  1167.86200 0            0            0           0         
  1169.26342 0            0            0           0         
  1170.66652 0            0            0           0         
  1172.07131 0            0            0           0         
  1173.47779 0            0            0           0         
  1174.88595 0            0            0           0         
  1176.29580 0            0            0           0         
  1177.70735 0            0            0           0         
  1179.12058 0            0            0           0         
  1180.53552 0            0            0           0         
  1181.95215 0            0            0           0         
  1183.37048 0            0            0           0         
  1184.79052 0            0            0           0         
  1186.21225 0            0            0           0         
  1187.63570 0            0            0           0         
  1189.06085 0            0            0           0         
  1190.48771 0            0            0           0         
  1191.91628 0            0            0           0         
  1193.34657 0            0            0           0         
  1194.77858 0            0            0           0         
  1196.21230 0            0            0           0         
  1197.64774 0            0            0           0         
  1199.08491 0            0            0           0         
  1200.52380 0            0            0           0         
  1201.96442 0            0            0           0         
  1203.40677 0            0            0           0         
  1204.85084 0            0            0           0         
  1206.29665 0            0            0           0         
  1207.74420 0            0            0           0         
  1209.19348 0            0            0           0         
  1210.64450 0            0            0           0         
  1212.09726 0            0            0           0         
  1213.55177 0            0            0           0         
  1215.00802 0            0            0           0         
  1216.46602 0            0            0           0         
  1217.92576 0            0            0           0         
  1219.38726 0            0            0           0         
  1220.85052 0            0            0           0         
  1222.31553 0            0            0           0         
  1223.78229 0            0            0           0         
  1225.25082 0            0            0           0         
  1226.72111 0            0            0           0         
  1228.19316 0            0            0           0         
  1229.66699 0            0            0           0         
  1231.14257 0            0            0           0         
  1232.61993 6.74738768   0            0           0         
  1234.09907 11.53521107  0            0           0         
  1235.57997 14.93061714  0            0           0         
  1237.06266 8.72019875   0            0           0         
  1238.54712 0.05254219   0            0           0         
  1240.03337 3.3678571    0            0           0         
  1241.52140 3.03388623   0            0           0         
  1243.01121 0.01886272   0            0           0         
  1244.50281 0            0            0           0         
  1245.99620 2.25186187   0            0           0         
  1247.49139 0.01441905   0            0           0         
  1248.98837 3.82255591   0            0           0         
  1250.48714 0.02478223   0            0           0         
  1251.98771 4.96195811   0            0           0         
  1253.49009 3.128857     0            0           0         
  1254.99426 4.383502     0            0           0         
  1256.50024 1.39959251   0            0           0         
  1258.00803 5.19215477   0            0           0         
  1259.51763 2.49090533   0            0           0         
  1261.02904 2.35032049   0            0           0         
  1262.54226 0.01566159   0            0           0         
  1264.05730 4.24068358   0            0           0         
  1265.57416 1.04192406   0            0           0         
  1267.09284 3.88703219   0            0           0         
  1268.61334 0.95626575   0            0           0         
  1270.13566 1.79131173   0            0           0         
  1271.65981 0.86937968   0            0           0         
  1273.18579 2.47665092   0            0           0         
  1274.71360 2.39042469   0            0           0         
  1276.24325 1.53541583   0            0           0         
  1277.77473 1.46760448   0            0           0         
  1279.30805 4.19871538   0            0           0         
  1280.84320 2.03320815   0            0           0         
  1282.38020 1.93066483   0            0           0         
  1283.91905 0.01311356   0            0           0         
  1285.45974 0.58375153   0            0           0         
  1287.00228 2.23671206   0            0           0         
  1288.54667 0.01534251   0            0           0         
  1290.09291 1.02352033   0            0           0         
  1291.64101 1.47989655   0            0           0         
  1293.19097 0.95346531   0            0           0         
  1294.74279 2.72899247   0            0           0         
  1296.29647 1.33034774   0            0           0         
  1297.85201 0.85255039   0            0           0         
  1299.40942 1.22789487   0            0           0         
  1300.96870 1.97819261   0            0           0         
  1302.52985 2.30218944   0            0           0         
  1304.09287 3.34299018   0            0           0         
  1305.65777 0.74073097   0            0           0         
  1307.22455 0.70162902   0            0           0         
  1308.79321 1.69757286   0            0           0         
  1310.36375 0.67066404   0            0           0         
  1311.93617 1.28724012   0            0           0         
  1313.51048 1.5712262    0            0           0         
  1315.08668 1.53429508   0            0           0         
  1316.66478 0.90261088   0            0           0         
  1318.24476 0.87705937   0            0           0         
  1319.82664 1.14045317   0            0           0         
  1321.41042 2.7801386    0            0           0         
  1322.99610 1.64679923   0            0           0         
  1324.58369 1.33854643   0            0           0         
  1326.17317 1.82849629   0            0           0         
  1327.76457 2.3042662    0            0           0         
  1329.35787 0.76513896   0            0           0         
  1330.95309 1.47351077   0            0           0         
  1332.55022 1.93099818   0            0           0         
  1334.14927 0.72073776   0            0           0         
  1335.75024 1.39305142   0            0           0         
  1337.35312 2.28221324   0            0           0         
  1338.95794 1.35613772   0            0           0         
  1340.56467 2.64324156   0            0           0         
  1342.17334 2.17718027   0            0           0         
  1343.78393 2.13839616   0            0           0         
  1345.39646 0.8509853    0            0           0         
  1347.01093 1.23950658   0            0           0         
  1348.62733 1.42576759   0            0           0         
  1350.24567 0.80769853   0            0           0         
  1351.86595 1.77298132   0            0           0         
  1353.48818 1.56082779   0            0           0         
  1355.11235 1.53696498   0            0           0         
  1356.73847 1.51525391   0            0           0         
  1358.36654 0.75268493   0            0           0         
  1359.99657 1.10259501   0            0           0         
  1361.62856 1.99244508   0            0           0         
  1363.26250 0.72679387   0            0           0         
  1364.89840 1.41079151   0            0           0         
  1366.53626 1.74482401   0            0           0         
  1368.17610 0.86918327   0            0           0         
  1369.81789 1.52842912   0            0           0         
  1371.46166 1.18069325   0            0           0         
  1373.10740 1.98905364   0            0           0         
  1374.75512 1.80852032   0            0           0         
  1376.40481 1.30264353   0            0           0         
  1378.05649 0.64682012   0            0           0         
  1379.71014 1.10701005   0            0           0         
  1381.36578 0.78673545   0            0           0         
  1383.02341 1.85329042   0            0           0         
  1384.68302 2.14561168   0            0           0         
  1386.34463 1.07040443   0            0           0         
  1388.00823 1.49793895   0            0           0         
  1389.67383 0.89581834   0            0           0         
  1391.34142 0.88197844   0            0           0         
  1393.01102 0.72850136   0            0           0         
  1394.68262 1.86310766   0            0           0         
  1396.35623 1.28721512   0            0           0         
  1398.03184 1.2700488    0            0           0         
  1399.70947 0.98020371   0            0           0         
  1401.38910 2.06688493   0            0           0         
  1403.07076 1.37547036   0            0           0         
  1404.75443 1.22243544   0            0           0         
  1406.44012 1.07643593   0            0           0         
  1408.12784 1.59387795   0            0           0         
  1409.81758 1.19041024   0            0           0         
  1411.50935 0.78732127   0            0           0         
  1413.20314 1.16272658   0            0           0         
  1414.89897 1.15520953   0            0           0         
  1416.59684 1.39732931   0            0           0         
  1418.29674 0.76137456   0            0           0         
  1419.99869 1.74187761   0            0           0         
  1421.70267 2.10307815   0            0           0         
  1423.40870 0.99091938   0            0           0         
  1425.11678 0.85280089   0            0           0         
  1426.82691 0.84399861   0            0           0         
  1428.53908 1.30980657   0            0           0         
  1430.25332 2.23855574   0            0           0         
  1431.96961 1.29381154   0            0           0         
  1433.68796 1.38700265   0            0           0         
  1435.40837 0.5778952    0            0           0         
  1437.13085 1.01317195   0            0           0         
  1438.85539 1.44722265   0            0           0         
  1440.58200 0.77669829   0            0           0         
  1442.31069 0.76189025   0            0           0         
  1444.04145 1.0722613    0            0           0         
  1445.77429 1.37726129   0            0           0         
  1447.50920 1.25859976   0            0           0         
  1449.24620 1.03681303   0            0           0         
  1450.98528 1.12392302   0            0           0         
  1452.72645 1.41168799   0            0           0         
  1454.46971 1.10007294   0            0           0         
  1456.21506 1.37811862   0            0           0         
  1457.96250 1.36422249   0            0           0         
  1459.71204 1.82608988   0            0           0         
  1461.46368 1.3366286    0            0           0         
  1463.21743 0.85082861   0            0           0         
  1464.97328 1.66846094   0            0           0         
  1466.73123 1.0174347    0            0           0         
  1468.49129 1.00117029   0            0           0         
  1470.25347 1.16889235   0            0           0         
  1472.01776 1.59945918   0            0           0         
  1473.78417 1.67335083   0            0           0         
  1475.55269 1.396971     0            0           0         
  1477.32334 2.23613226   0            0           0         
  1479.09612 1.62702507   0            0           0         
  1480.87102 0.93502094   0            0           0         
  1482.64805 1.25212382   0            0           0         
  1484.42722 2.06375942   0            0           0         
  1486.20851 0.91119625   0            0           0         
  1487.99195 1.37631042   0            0           0         
  1489.77753 1.28696798   0            0           0         
  1491.56525 1.19463603   0            0           0         
  1493.35511 1.25996277   0            0           0         
  1495.14712 1.47892029   0            0           0         
  1496.94129 1.23430344   0            0           0         
  1498.73760 1.5936875    0            0           0         
  1500.53607 1.35097288   0            0           0         
  1502.33670 0.81566702   0            0           0         
  1504.13949 1.3007538    0            0           0         
  1505.94445 1.56259141   0            0           0         
  1507.75157 0.84211116   0            0           0         
  1509.56085 1.02169689   0            0           0         
  1511.37231 0.6037002    0            0           0         
  1513.18594 1.03935311   0            0           0         
  1515.00175 1.4608179    0            0           0         
  1516.81974 1.42983966   0            0           0         
  1518.63991 1.51617445   0            0           0         
  1520.46227 1.06970178   0            0           0         
  1522.28681 1.15561719   0            0           0         
  1524.11354 1.29708208   0            0           0         
  1525.94246 0.88505344   0            0           0         
  1527.77357 1.18116646   0            0           0         
  1529.60689 1.72862089   0            0           0         
  1531.44240 1.08155676   0            0           0         
  1533.28012 1.79414822   0            0           0         
  1535.12004 1.0785414    0            0           0         
  1536.96217 0.7158131    0            0           0         
  1538.80651 1.33786336   0            0           0         
  1540.65307 1.17406705   0            0           0         
  1542.50183 0.75002865   0            0           0         
  1544.35282 1.02380137   0            0           0         
  1546.20603 1.04019198   0            0           0         
  1548.06146 0.93224268   0            0           0         
  1549.91912 1.21864242   0            0           0         
  1551.77901 1.30050074   0            0           0         
  1553.64113 1.07803176   0            0           0         
  1555.50549 1.96601889   0            0           0         
  1557.37208 0.87239198   0            0           0         
  1559.24091 1.28657482   0            0           0         
  1561.11199 1.38483039   0            0           0         
  1562.98531 1.04564481   0            0           0         
  1564.86087 1.06493568   0            0           0         
  1566.73869 0.97099633   0            0           0         
  1568.61876 0.73443144   0            0           0         
  1570.50109 0.72497755   0            0           0         
  1572.38568 0.62945359   0            0           0         
  1574.27253 1.36810112   0            0           0         
  1576.16164 0.86081504   0            0           0         
  1578.05302 0.83968776   0            0           0         
  1579.94667 1.0162513    0            0           0         
  1581.84259 0.98223906   0            0           0         
  1583.74079 0.83155687   0            0           0         
  1585.64126 0.92483514   0            0           0         
  1587.54402 1.04775449   0            0           0         
  1589.44905 0.9755745    0            0           0         
  1591.35638 0.99448343   0            0           0         
  1593.26599 0.97216495   0            0           0         
  1595.17789 0.92364338   0            0           0         
  1597.09209 1.06378116   0            0           0         
  1599.00859 0.90721535   0            0           0         
  1600.92738 0.96762012   0            0           0         
  1602.84848 1.01769783   0            0           0         
  1604.77189 0.91569049   0            0           0         
  1606.69760 0.9486311    0            0           0         
  1608.62562 0.83603503   0            0           0         
  1610.55596 0.96954561   0            0           0         
  1612.48861 1.00885545   0            0           0         
  1614.42358 1.04424498   0            0           0         
  1616.36087 1.04511753   0            0           0         
  1618.30049 1.01353474   0            0           0         
  1620.24244 1.00802581   0            0           0         
  1622.18671 1.00162213   0            0           0         
  1624.13332 0.9378057    0            0           0         
  1626.08227 0.97394531   0            0           0         
  1628.03355 1.10147251   0            0           0         
  1629.98717 0.9851936    0            0           0         
  1631.94314 1.05968704   0            0           0         
  1633.90146 1.08068474   0            0           0         
  1635.86213 0.98019781   0            0           0         
  1637.82515 0.96295452   0            0           0         
  1639.79052 1.00657107   0            0           0         
  1641.75826 0.9715742    0            0           0         
  1643.72835 0.99995623   0            0           0         
  1645.70081 0.9635112    0            0           0         
  1647.67563 0.95428998   0            0           0         
  1649.65283 1.07803164   0            0           0         
  1651.63240 1.0243225    0            0           0         
  1653.61434 0.99970082   0            0           0         
  1655.59866 1.05117464   0            0           0         
  1657.58537 1.02476339   0            0           0         
  1659.57445 0.97495234   0            0           0         
  1661.56593 0.98250837   0            0           0         
  1663.55979 1.03771441   0            0           0         
  1665.55605 1.02592602   0            0           0         
  1667.55470 1.01467733   0            0           0         
  1669.55575 0.99364805   0            0           0         
  1671.55920 1.01710763   0            0           0         
  1673.56506 0.95911604   0            0           0         
  1675.57332 1.01919659   0            0           0         
  1677.58399 1.0445833    0            0           0         
  1679.59708 1.06823636   0            0           0         
  1681.61258 1.03395332   0            0           0         
  1683.63050 1.05473934   0            0           0         
  1685.65084 1.04392725   0            0           0         
  1687.67360 1.07625676   0            0           0         
  1689.69880 1.00803229   0            0           0         
  1691.72642 1.05409204   0            0           0         
  1693.75647 1.02267706   0            0           0         
  1695.78897 0.98439892   0            0           0         
  1697.82390 1.00635642   0            0           0         
  1699.86127 1.01144922   0            0           0         
  1701.90109 1.02583363   0            0           0         
  1703.94335 1.02926902   0            0           0         
  1705.98807 1.02191431   0            0           0         
  1708.03524 1.03718758   0            0           0         
  1710.08487 1.03399676   0            0           0         
  1712.13695 1.05194219   0            0           0         
  1714.19150 1.07256666   0            0           0         
  1716.24851 1.02360886   0            0           0         
  1718.30800 1.05089134   0            0           0         
  1720.36995 1.05346548   0            0           0         
  1722.43438 1.01013156   0            0           0         
  1724.50128 0.98619157   0            0           0         
  1726.57067 1.01756004   0            0           0         
  1728.64254 1.05402337   0            0           0         
  1730.71689 0.99583782   0            0           0         
  1732.79374 1.01675735   0            0           0         
  1734.87307 1.03642345   0            0           0         
  1736.95491 1.0378759    0            0           0         
  1739.03924 1.0337528    0            0           0         
  1741.12607 1.02138912   0            0           0         
  1743.21540 1.00702871   0            0           0         
  1745.30724 1.03696881   0            0           0         
  1747.40160 1.0068113    0            0           0         
  1749.49846 1.02324896   0            0           0         
  1751.59784 1.05093504   0            0           0         
  1753.69974 1.02602302   0            0           0         
  1755.80417 1.03400065   0            0           0         
  1757.91112 1.0730545    0            0           0         
  1760.02059 1.05571556   0            0           0         
  1762.13260 1.05662302   0            0           0         
  1764.24715 1.03965673   0            0           0         
  1766.36423 1.04981999   0            0           0         
  1768.48385 1.07546082   0            0           0         
  1770.60601 1.06814263   0            0           0         
  1772.73072 1.07788188   0            0           0         
  1774.85798 1.06124966   0            0           0         
  1776.98779 1.0397757    0            0           0         
  1779.12016 1.07173617   0            0           0         
  1781.25509 1.05593004   0            0           0         
  1783.39258 1.05670097   0            0           0         
  1785.53264 1.02487984   0            0           0         
  1787.67526 1.04673934   0            0           0         
  1789.82045 1.0560631    0            0           0         
  1791.96822 1.07790099   0            0           0         
  1794.11856 1.06826457   0            0           0         
  1796.27149 1.06510191   0            0           0         
  1798.42700 1.04911118   0            0           0         
  1800.58510 1.08512354   0            0           0         
  1802.74578 1.06741179   0            0           0         
  1804.90906 1.08476804   0            0           0         
  1807.07493 1.0858971    0            0           0         
  1809.24341 1.06419206   0            0           0         
  1811.41448 1.05961616   0            0           0         
  1813.58816 1.08016581   0            0           0         
  1815.76445 1.03718298   0            0           0         
  1817.94335 1.06467303   0            0           0         
  1820.12487 1.04690363   0            0           0         
  1822.30900 1.08126746   0            0           0         
  1824.49575 1.0568819    0            0           0         
  1826.68513 1.07575106   0            0           0         
  1828.87714 1.05999867   0            0           0         
  1831.07177 1.0385223    0            0           0         
  1833.26904 1.07259756   0            0           0         
  1835.46895 1.04568482   0            0           0         
  1837.67149 1.0570083    0            0           0         
  1839.87668 1.04758818   0            0           0         
  1842.08452 1.0498255    0            0           0         
  1844.29500 1.06251092   0            0           0         
  1846.50814 1.05723465   0            0           0         
  1848.72393 1.0518651    0            0           0         
  1850.94238 1.04452321   0            0           0         
  1853.16350 1.06997115   0            0           0         
  1855.38727 1.04961746   0            0           0         
  1857.61372 1.07480145   0            0           0         
  1859.84284 1.06614242   0            0           0         
  1862.07464 1.06341481   0            0           0         
  1864.30911 1.07581094   0            0           0         
  1866.54626 1.06326438   0            0           0         
  1868.78610 1.0494897    0            0           0         
  1871.02863 1.0567734    0            0           0         
  1873.27384 1.07461767   0            0           0         
  1875.52175 1.04683645   0            0           0         
  1877.77236 1.04136602   0            0           0         
  1880.02567 1.06027912   0            0           0         
  1882.28169 1.05166698   0            0           0         
  1884.54041 1.03552072   0            0           0         
  1886.80184 1.03966608   0            0           0         
  1889.06598 1.05336642   0            0           0         
  1891.33284 1.04348183   0            0           0         
  1893.60243 1.05854612   0            0           0         
  1895.87473 1.05267972   0            0           0         
  1898.14976 1.03213127   0            0           0         
  1900.42752 1.04993355   0            0           0         
  1902.70802 1.0769854    0            0           0         
  1904.99125 1.05587186   0            0           0         
  1907.27722 1.04341798   0            0           0         
  1909.56594 1.06919626   0            0           0         
  1911.85740 1.06214267   0            0           0         
  1914.15161 1.04059503   0            0           0         
  1916.44858 1.07319374   0            0           0         
  1918.74830 1.05850327   0            0           0         
  1921.05078 1.04880414   0            0           0         
  1923.35602 1.06988198   0            0           0         
  1925.66403 1.05405174   0            0           0         
  1927.97481 1.03030188   0            0           0         
  1930.28836 1.05061837   0            0           0         
  1932.60469 1.04465111   0            0           0         
  1934.92380 1.04613809   0            0           0         
  1937.24569 1.05001402   0            0           0         
  1939.57036 1.04500119   0            0           0         
  1941.89783 1.04240606   0            0           0         
  1944.22809 1.0652769    0            0           0         
  1946.56114 1.04746956   0            0           0         
  1948.89700 1.03968005   0            0           0         
  1951.23566 1.05278762   0            0           0         
  1953.57712 1.05095086   0            0           0         
  1955.92140 1.05672859   0            0           0         
  1958.26848 1.04752149   0            0           0         
  1960.61839 1.04911001   0            0           0         
  1962.97111 1.05687648   0            0           0         
  1965.32666 1.06990773   0            0           0         
  1967.68503 1.06832434   0            0           0         
  1970.04624 1.07584724   0            0           0         
  1972.41027 1.0575154    0            0           0         
  1974.77715 1.07603734   0            0           0         
  1977.14686 1.05867332   0            0           0         
  1979.51942 1.06408251   0            0           0         
  1981.89483 1.05685398   0            0           0         
  1984.27308 1.07548296   0            0           0         
  1986.65419 1.07363021   0            0           0         
  1989.03816 1.07465815   0            0           0         
  1991.42498 1.08453579   0            0           0         
  1993.81468 1.11581724   0            0           0         
  1996.20723 1.07251807   0            0           0         
  1998.60266 1.08593187   0            0           0         
  2001.00097 1.07826354   0            0           0         
  2003.40215 1.07066733   0            0           0         
  2005.80622 1.058961     0            0           0         
  2008.21316 1.07529327   0            0           0         
  2010.62300 1.05261007   0            0           0         
  2013.03573 1.05486704   0            0           0         
  2015.45136 1.06065644   0            0           0         
  2017.86988 1.03990164   0            0           0         
  2020.29130 1.07292812   0            0           0         
  2022.71563 1.04514806   0            0           0         
  2025.14287 1.05885961   0            0           0         
  2027.57303 1.04518526   0            0           0         
  2030.00610 1.06273664   0            0           0         
  2032.44208 1.06431552   0            0           0         
  2034.88100 1.07663457   0            0           0         
  2037.32283 1.08058341   0            0           0         
  2039.76760 1.07107542   0            0           0         
  2042.21530 1.09326833   0            0           0         
  2044.66594 1.08148153   0            0           0         
  2047.11952 1.09123312   0            0           0         
  2049.57605 1.06885931   0            0           0         
  2052.03552 1.06865195   0            0           0         
  2054.49794 1.07429282   0            0           0         
  2056.96332 1.07764635   0            0           0         
  2059.43166 1.04951315   0            0           0         
  2061.90296 1.0505524    0            0           0         
  2064.37722 1.06718527   0            0           0         
  2066.85446 1.05950002   0            0           0         
  2069.33466 1.07561207   0            0           0         
  2071.81785 1.06238101   0            0           0         
  2074.30401 1.04620845   0            0           0         
  2076.79315 1.04109599   0            0           0         
  2079.28529 1.05287585   0            0           0         
  2081.78041 1.04997287   0            0           0         
  2084.27853 1.06261707   0            0           0         
  2086.77964 1.04497049   0            0           0         
  2089.28376 1.04831685   0            0           0         
  2091.79088 1.02399026   0            0           0         
  2094.30101 1.06002631   0            0           0         
  2096.81415 1.02992948   0            0           0         
  2099.33031 1.03375411   0            0           0         
  2101.84948 1.03586696   0            0           0         
  2104.37168 1.04662316   0            0           0         
  2106.89691 1.04910013   0            0           0         
  2109.42517 1.04505498   0            0           0         
  2111.95646 1.05878467   0            0           0         
  2114.49079 1.04407721   0            0           0         
  2117.02815 1.04572887   0            0           0         
  2119.56857 1.04695127   0            0           0         
  2122.11203 1.04193174   0            0           0         
  2124.65855 1.05763035   0            0           0         
  2127.20812 1.05732381   0            0           0         
  2129.76075 1.06801264   0            0           0         
  2132.31644 1.04334178   0            0           0         
  2134.87520 1.05654162   0            0           0         
  2137.43703 1.06527945   0            0           0         
  2140.00194 1.0616051    0            0           0         
  2142.56992 1.06287047   0            0           0         
  2145.14098 1.0667966    0            0           0         
  2147.71513 1.06507022   0            0           0         
  2150.29237 1.06758578   0            0           0         
  2152.87270 1.06106491   0            0           0         
  2155.45613 1.05201545   0            0           0         
  2158.04265 1.04772548   0            0           0         
  2160.63229 1.04666007   0            0           0         
  2163.22502 1.03994698   0            0           0         
  2165.82087 1.04988897   0            0           0         
  2168.41984 1.04584767   0            0           0         
  2171.02192 1.04413035   0            0           0         
  2173.62713 1.05326717   0            0           0         
  2176.23546 1.0496739    0            0           0         
  2178.84692 1.05708205   0            0           0         
  2181.46152 1.03130581   0            0           0         
  2184.07925 1.03450622   0            0           0         
  2186.70013 1.05586404   0            0           0         
  2189.32415 1.05116237   0            0           0         
  2191.95132 1.05117477   0            0           0         
  2194.58164 1.04798761   0            0           0         
  2197.21512 1.06276874   0            0           0         
  2199.85175 1.03544975   0            0           0         
  2202.49156 1.0443531    0            0           0         
  2205.13452 1.05410655   0            0           0         
  2207.78067 1.04863711   0            0           0         
  2210.42998 1.060121     0            0           0         
  2213.08248 1.04478319   0            0           0         
  2215.73816 1.04838349   0            0           0         
  2218.39702 1.0468743    0            0           0         
  2221.05908 1.04012053   0            0           0         
  2223.72433 1.04920511   0            0           0         
  2226.39278 1.0363765    0            0           0         
  2229.06443 1.05365393   0            0           0         
  2231.73928 1.04511308   0            0           0         
  2234.41735 1.03674023   0            0           0         
  2237.09863 1.03465414   0            0           0         
  2239.78313 1.0256773    0            0           0         
  2242.47085 1.04337028   0            0           0         
  2245.16179 1.03800453   0            0           0         
  2247.85596 1.04382165   0            0           0         
  2250.55337 1.04205557   0            0           0         
  2253.25401 1.0262618    0            0           0         
  2255.95790 1.04956809   0            0           0         
  2258.66503 1.03273784   0            0           0         
  2261.37540 1.04942495   0            0           0         
  2264.08903 1.03205374   0            0           0         
  2266.80592 1.0352348    0            0           0         
  2269.52606 1.03638914   0            0           0         
  2272.24947 1.02870179   0            0           0         
  2274.97615 1.03407542   0            0           0         
  2277.70610 1.0404266    0            0           0         
  2280.43933 1.04373319   0            0           0         
  2283.17584 1.03817029   0            0           0         
  2285.91562 1.05309287   0            0           0         
  2288.65870 1.04054592   0            0           0         
  2291.40507 1.0472313    0            0           0         
  2294.15474 1.04897212   0            0           0         
  2296.90770 1.0467746    0            0           0         
  2299.66397 1.05612298   0            0           0         
  2302.42354 1.04692319   0            0           0         
  2305.18643 1.04985995   0            0           0         
  2307.95263 1.05001968   0            0           0         
  2310.72216 1.02655919   0            0           0         
  2313.49500 1.04927639   0            0           0         
  2316.27117 1.0449551    0            0           0         
  2319.05068 1.06004391   0            0           0         
  2321.83352 1.05104246   0            0           0         
  2324.61969 1.0607023    0            0           0         
  2327.40922 1.06624633   0            0           0         
  2330.20209 1.0607473    0            0           0         
  2332.99831 1.0709764    0            0           0         
  2335.79788 1.06255638   0            0           0         
  2338.60082 1.05909722   0            0           0         
  2341.40712 1.0675686    0            0           0         
  2344.21679 1.065915     0            0           0         
  2347.02982 1.05276639   0            0           0         
  2349.84624 1.06163045   0            0           0         
  2352.66603 1.04554711   0            0           0         
  2355.48921 1.05836432   0            0           0         
  2358.31577 1.05896456   0            0           0         
  2361.14573 1.06198264   0            0           0         
  2363.97908 1.06011921   0            0           0         
  2366.81584 1.05779807   0            0           0         
  2369.65599 1.05490225   0            0           0         
  2372.49956 1.06447481   0            0           0         
  2375.34654 1.05710586   0            0           0         
  2378.19693 1.05710223   0            0           0         
  2381.05074 1.06889095   0            0           0         
  2383.90798 1.05735065   0            0           0         
  2386.76865 1.05423512   0            0           0         
  2389.63275 1.05727328   0            0           0         
  2392.50029 1.03772527   0            0           0         
  2395.37127 1.03144518   0            0           0         
  2398.24569 1.04187034   0            0           0         
  2401.12356 1.04639785   0            0           0         
  2404.00489 1.05884427   0            0           0         
  2406.88967 1.0520441    0            0           0         
  2409.77792 1.06492086   0            0           0         
  2412.66963 1.07350797   0            0           0         
  2415.56481 1.0618759    0            0           0         
  2418.46346 1.06127532   0            0           0         
  2421.36560 1.07022413   0            0           0         
  2424.27121 1.05086683   0            0           0         
  2427.18032 1.06065984   0            0           0         
  2430.09291 1.04879421   0            0           0         
  2433.00900 1.04080942   0            0           0         
  2435.92859 1.0394474    0            0           0         
  2438.85168 1.03403353   0            0           0         
  2441.77828 1.02945185   0            0           0         
  2444.70839 1.03983984   0            0           0         
  2447.64202 1.01560683   0            0           0         
  2450.57917 1.03636341   0            0           0         
  2453.51984 1.02631537   0            0           0         
  2456.46404 1.02905951   0            0           0         
  2459.41177 1.04041906   0            0           0         
  2462.36304 1.03701968   0            0           0         
  2465.31786 1.03972306   0            0           0         
  2468.27622 1.04627383   0            0           0         
  2471.23812 1.04299441   0            0           0         
  2474.20359 1.0442796    0            0           0         
  2477.17261 1.04006519   0            0           0         
  2480.14519 1.04464708   0            0           0         
  2483.12134 1.03809732   0            0           0         
  2486.10107 1.04040196   0            0           0         
  2489.08437 1.03707262   0            0           0         
  2492.07124 1.04966951   0            0           0         
  2495.06171 1.04331902   0            0           0         
  2498.05576 1.047931     0            0           0         
  2501.05340 1.03191492   0            0           0         
  2504.05464 1.04318655   0            0           0         
  2507.05948 1.04049986   0            0           0         
  2510.06793 1.04389304   0            0           0         
  2513.07999 1.03972208   0            0           0         
  2516.09566 1.03087738   0            0           0         
  2519.11495 1.0404557    0            0           0         
  2522.13787 1.03426061   0            0           0         
  2525.16441 1.02918674   0            0           0         
  2528.19458 1.0351779    0            0           0         
  2531.22839 1.0358234    0            0           0         
  2534.26585 1.04082604   0            0           0         
  2537.30694 1.0402472    0            0           0         
  2540.35169 1.03219418   0            0           0         
  2543.40008 1.03570561   0            0           0         
  2546.45214 1.03578059   0            0           0         
  2549.50786 1.04059582   0            0           0         
  2552.56724 1.06725772   0            0           0         
  2555.63030 1.0609862    0            0           0         
  2558.69703 1.04965358   1.00127457   1           12267.624 
  2561.76745 1.06906467   1.00148477   1           11835.851 
  2564.84154 1.06928016   1.00170497   1           11853.084 
  2567.91933 1.06179887   1.00192888   1           12048.5   
  2571.00081 1.06603941   1.00214962   1           11971.984 
  2574.08599 1.07840077   1.00236028   1           11711.152 
  2577.17487 1.10114035   1.00255464   1           11232.773 
  2580.26745 1.08631215   1.00272778   1           11576.644 
  2583.36375 1.09081104   1.00287683   1           11498.097 
  2586.46376 1.0877773    1.00300164   1           11585.935 
  2589.56749 1.08492039   1.0031051    1           11670.479 
  2592.67495 1.08000779   1.00319291   1           11802.181 
  2595.78614 1.07787867   1.00327241   1           11871.696 
  2598.90106 1.06888051   1.00335115   1           12101.002 
  2602.01971 1.06432041   1.00343541   1           12229.813 
  2605.14211 1.04797125   1.00352931   1           12647.295 
  2608.26826 1.05157501   1.00363441   1           12580.58  
  2611.39816 1.04312527   1.00374978   1           12812.308 
  2614.53181 1.04406751   1.00387238   1           12810.865 
  2617.66922 1.0364106    1.00399758   1           13027.148 
  2620.81040 1.03843302   1.00412014   1           12997.846 
  2623.95535 1.03670043   1.00423526   1           13064.517 
  2627.10407 1.02728171   1.00433951   1           13331.835 
  2630.25657 1.02940109   1.00443092   1           13298.844 
  2633.41286 1.01962388   1.00450839   1           13581.365 
  2636.57293 1.02810106   1.00457059   1           13378.279 
  2639.73679 1.02976452   1.0046153    1           13357     
  2642.90445 1.02153008   1.00463918   1           13598.912 
  2646.07591 1.0161604    1.00463811   1           13767.518 
  2649.25118 1.02377815   1.00460766   1           13584.079 
  2652.43026 1.02564071   1.00454386   1           13556.819 
  2655.61315 1.0151602    1.00444398   1           13864.251 
  2658.79986 1.01943839   1.00430751   1           13770.008 
  2661.99039 1.0198504    1.00413681   1           13781.653 
  2665.18476 1.0148838    1.00393729   1           13941.183 
  2668.38295 1.01443576   1.00371695   1           13976.712 
  2671.58499 1.02048657   1.00348554   1           13832.831 
  2674.79087 1.02047007   1.00325339   1           13856.128 
  2678.00059 1.01778419   1.00303029   1           13953.043 
  2681.21417 1.02994348   1.00282461   1           13644.057 
  2684.43160 1.02555858   1.00264308   1           13785.255 
  2687.65289 1.03016432   1.00249104   1           13682.986 
  2690.87805 1.03418546   1.00237297   1           13597.355 
  2694.10708 1.04377379   1.00229299   1           13365.777 
  2697.33998 1.04440041   1.00225517   1           13371.253 
  2700.57677 1.0433624    1.00226345   1           13420.373 
  2703.81743 1.04517301   1.00232131   1           13394.76  
  2707.06199 1.04879472   1.00243102   1           13321.994 
  2710.31044 1.0382794    1.00259283   1           13621.308 
  2713.56278 1.03671688   1.00280404   1           13685.45  
  2716.81903 1.04715617   1.00305843   1           13430.201 
  2720.07919 1.03938113   1.00334609   1           13658.447 
  2723.34326 1.0308417    1.00365378   1           13912.29  
  2726.61125 1.01782304   1.00396604   1           14298.127 
  2729.88316 1.02425529   1.00426672   1           14140.123 
  2733.15899 1.02611767   1.0045409    1           14111.038 
  2736.43876 1.02184646   1.00477683   1           14253.743 
  2739.72246 1.02695145   1.00496767   1           14133.475 
  2743.01010 1.01886541   1.00511232   1           14384.538 
  2746.30169 1.03077576   1.00521508   1           14072.604 
  2749.59722 1.02552767   1.00528386   1           14241.959 
  2752.89671 1.02347423   1.00532756   1           14322.864 
  2756.20016 1.01516302   1.00535336   1           14584.054 
  2759.50758 1.02273861   1.00536495   1           14389.74  
  2762.81896 1.01866615   1.00536198   1           14529.427 
  2766.13432 1.01184916   1.00534076   1           14750.899 
  2769.45366 1.01523745   1.00529559   1           14675.221 
  2772.77697 1.02105415   1.00522057   1           14529.973 
  2776.10428 1.02948464   1.00511181   1           14312.59  
  2779.43558 1.01947457   1.00496979   1           14621.609 
  2782.77088 1.02863155   1.0048009    1           14381.916 
  2786.11018 1.02656976   1.00461739   1           14463.212 
  2789.45348 1.03986077   1.00443574   1           14111.87  
  2792.80080 1.03313076   1.00427397   1           14322.01  
  2796.15214 1.04518962   1.00414861   1           14008.854 
  2799.50749 1.0323512    1.00407202   1           14388.565 
  2802.86688 1.03113376   1.00405055   1           14445.376 
  2806.23029 1.03010099   1.00408367   1           14497.078 
  2809.59774 1.02632084   1.00416422   1           14627.987 
  2812.96923 1.02229788   1.00427946   1           14767.295 
  2816.34477 1.03326163   1.00441279   1           14473.255 
  2819.72436 1.03809964   1.00454603   1           14358.019 
  2823.10800 1.01945422   1.00466207   1           14918.335 
  2826.49570 1.02937517   1.00474727   1           14650.672 
  2829.88747 1.0223296    1.00479327   1           14878.236 
  2833.28331 1.02922798   1.00479771   1           14698.804 
  2836.68322 1.02438758   1.00476379   1           14861.999 
  2840.08722 1.02368353   1.00469897   1           14904.738 
  2843.49530 1.02370055   1.0046135    1           14926.22  
  2846.90746 1.03144683   1.00451912   1           14721.383 
  2850.32373 1.03955286   1.00442805   1           14509.871 
  2853.74409 1.03690162   1.00435226   1           14606.838 
  2857.16855 1.04077761   1.00430241   1           14517.19  
  2860.59713 1.02975979   1.00428678   1           14856.505 
  2864.02982 1.03235099   1.00431041   1           14802.138 
  2867.46663 1.02958237   1.00437475   1           14904.433 
  2870.90756 1.03876133   1.00447809   1           14658.653 
  2874.35262 1.03583046   1.00461649   1           14764.245 
  2877.80182 1.04127866   1.00478482   1           14627.902 
  2881.25516 1.03253914   1.00497771   1           14902.194 
  2884.71264 1.03059486   1.00519024   1           14980.398 
  2888.17426 1.03261588   1.00541832   1           14941.789 
  2891.64005 1.02831403   1.00565894   1           15090.017 
  2895.10999 1.03234552   1.00591045   1           14991.42  
  2898.58409 1.02605292   1.00617297   1           15199.618 
  2902.06237 1.03125751   1.00644821   1           15065.162 
  2905.54482 1.02854052   1.00673866   1           15166.899 
  2909.03144 1.02241707   1.0070464    1           15372.531 
  2912.52225 1.02093193   1.00737224   1           15438.857 
  2916.01725 1.02958521   1.00771565   1           15197.843 
  2919.51645 1.02562344   1.0080749    1           15337.935 
  2923.01984 1.02597327   1.00844705   1           15348.104 
  2926.52744 1.03354621   1.00882739   1           15141.112 
  2930.03924 1.03872397   1.00920878   1           15008.027 
  2933.55526 1.02950424   1.00958118   1           15303.223 
  2937.07550 1.03452606   1.00993134   1           15172.957 
  2940.59996 1.03613804   1.01024279   1           15145.176 
  2944.12866 1.04878779   1.01049647   1           14794.193 
  2947.66158 1.04315321   1.01067263   1           14978.028 
  2951.19875 1.02781734   1.01075372   1           15456.94  
  2954.74016 1.02797009   1.01072772   1           15472.777 
  2958.28582 1.03027764   1.01059089   1           15422.927 
  2961.83574 1.01608585   1.01034881   1           15882.898 
  2965.38991 1.029127     1.01001553   1           15498.815 
  2968.94835 1.027776     1.00961145   1           15560.658 
  2972.51106 1.02666208   1.0091608    1           15615.439 
  2976.07805 1.03354715   1.00868929   1           15425.23  
  2979.64932 1.0318469    1.0082216    1           15497.276 
  2983.22487 1.03774191   1.00777899   1           15338.784 
  2986.80471 1.04094598   1.00737724   1           15262.659 
  2990.38885 1.03309001   1.00702573   1           15520.323 
  2993.97729 1.0232107    1.00672793   1           15846.523 
  2997.57003 1.0336717    1.00648286   1           15543.221 
  3001.16709 1.03380542   1.00628738   1           15559.485 
  3004.76846 1.02325996   1.00613825   1           15907.323 
  3008.37415 1.02822075   1.00603375   1           15772.873 
  3011.98417 1.02393722   1.00597455   1           15927.817 
  3015.59853 1.0345148    1.00596421   1           15619.804 
  3019.21722 1.01930947   1.00600971   1           16117.489 
  3022.84025 1.02079144   1.00612169   1           16092.337 
  3026.46763 1.02114011   1.00631401   1           16103.69  
  3030.09936 1.01670204   1.00660174   1           16268.879 
  3033.73546 1.02274971   1.00699755   1           16097.956 
  3037.37591 1.00559851   1.00750737   1           16679.572 
  3041.02073 1.02569839   1.00812639   1           16049.971 
  3044.66993 1.00932579   1.00883666   1           16603.232 
  3048.32350 1.01606204   1.00960661   1           16405.581 
  3051.98146 1.02090237   1.01039313   1           16271.869 
  3055.64381 1.01887948   1.01114619   1           16360.185 
  3059.31056 1.02055004   1.01181541   1           16328.953 
  3062.98170 1.02192192   1.01235685   1           16307.348 
  3066.65725 1.01383467   1.0127385    1           16593.902 
  3070.33721 1.02460094   1.0129441    1           16265.989 
  3074.02159 1.02849414   1.01297567   1           16163.496 
  3077.71039 1.0273971    1.01285509   1           16220.498 
  3081.40361 1.03182889   1.01262303   1           16101.049 
  3085.10127 1.03538213   1.01233423   1           16010.231 
  3088.80336 1.04228005   1.01204993   1           15815.876 
  3092.50989 1.03159456   1.01182961   1           16172.547 
  3096.22088 1.05187822   1.011724     1           15562.506 
  3099.93631 1.05415019   1.01177009   1           15513.697 
  3103.65621 1.06837655   1.01198821   1           15110.384 
  3107.38057 1.06771673   1.01238071   1           15148.762 
  3111.10939 1.08165097   1.01293207   1           14765.496 
  3114.84270 1.08645875   1.01361017   1           14647.88  
  3118.58048 1.08024416   1.01436864   1           14841.808 
  3122.32275 1.07607281   1.01514995   1           14979.494 
  3126.06951 1.07614632   1.01588974   1           14995.182 
  3129.82076 1.08285301   1.01652269   1           14820.314 
  3133.57652 1.07127465   1.01699015   1           15172.124 
  3137.33678 1.06613276   1.01724873   1           15341.283 
  3141.10155 1.05301156   1.01727809   1           15755.111 
  3144.87085 1.04861701   1.01708512   1           15908.446 
  3148.64466 1.04590926   1.0167028    1           16010.392 
  3152.42301 1.04880734   1.01618369   1           15937.174 
  3156.20588 1.04502173   1.01559036   1           16072.634 
  3159.99330 1.04478918   1.01498519   1           16096.807 
  3163.78527 1.04277099   1.0144214    1           16177.214 
  3167.58178 1.04774506   1.0139367    1           16036.839 
  3171.38285 1.04831555   1.01355037   1           16034.988 
  3175.18848 1.03602216   1.01326419   1           16442.046 
  3178.99867 1.03869621   1.01306657   1           16371.743 
  3182.81344 1.03742526   1.01293803   1           16428.247 
  3186.63279 1.03383459   1.01285631   1           16560.06  
  3190.45672 1.04445478   1.0128007    1           16233.43  
  3194.28524 1.04085897   1.01275614   1           16362.906 
  3198.11835 1.0362914    1.01271715   1           16524.864 
  3201.95606 1.04347608   1.01269021   1           16307.761 
  3205.79838 1.04022815   1.01269293   1           16425.85  
  3209.64531 1.03700148   1.01274997   1           16543.996 
  3213.49685 1.04672533   1.01288713   1           16245.01  
  3217.35302 1.04912567   1.01312555   1           16181.946 
  3221.21381 1.04049699   1.01347739   1           16470.37  
  3225.07924 1.05163681   1.01394367   1           16127.8   
  3228.94931 1.04893951   1.0145149    1           16225.056 
  3232.82401 1.04574667   1.01517412   1           16338.554 
  3236.70337 1.04152499   1.01590148   1           16485.916 
  3240.58739 1.04719822   1.01667846   1           16315.222 
  3244.47606 1.04492345   1.01748979   1           16399.066 
  3248.36940 1.0515546    1.01832214   1           16198.684 
  3252.26742 1.03949224   1.01915997   1           16596.059 
  3256.17011 1.03885791   1.01998041   1           16627.073 
  3260.07748 1.03562607   1.02074914   1           16743.048 
  3263.98954 1.04392794   1.02141915   1           16482.233 
  3267.90630 1.04521116   1.02193336   1           16450.192 
  3271.82776 1.03647219   1.02223093   1           16743.601 
  3275.75392 1.03439395   1.02225628   1           16820.994 
  3279.68480 1.04936931   1.02197024   1           16342.832 
  3283.62039 1.04783504   1.02136167   1           16399.849 
  3287.56070 1.0545491    1.02045607   1           16194.006 
  3291.50574 1.04655104   1.01931728   1           16456.038 
  3295.45552 1.05594917   1.01804035   1           16163.974 
  3299.41004 1.03946329   1.01673778   1           16699.869 
  3303.36930 1.04971376   1.01552297   1           16374.47  
  3307.33331 1.04710667   1.01449486   1           16464.004 
  3311.30208 1.04344694   1.01372605   1           16587.919 
  3315.27561 1.03780954   1.01325576   1           16777.611 
  3319.25391 1.04187615   1.01308778   1           16649.227 
  3323.23698 1.04140614   1.01319302   1           16669.118 
  3327.22484 1.04048805   1.01351554   1           16703.332 
  3331.21748 1.04179468   1.01398084   1           16664.404 
  3335.21491 1.03803399   1.01450566   1           16791.23  
  3339.21713 1.03540023   1.01500827   1           16881.42  
  3343.22416 1.03697158   1.01541825   1           16832.074 
  3347.23600 1.04033673   1.01568407   1           16723.572 
  3351.25265 1.03952946   1.01577731   1           16751.994 
  3355.27413 1.03302891   1.01569258   1           16968.903 
  3359.30042 1.03815011   1.0154436    1           16800.11  
  3363.33155 1.03194215   1.01505708   1           17007.213 
  3367.36752 1.03444563   1.01456719   1           16924.031 
  3371.40833 1.02114771   1.01401244   1           17373.999 
  3375.45399 1.04566746   1.01343474   1           16555.28  
  3379.50450 1.02890454   1.01287881   1           17108.639 
  3383.55988 1.02571966   1.01238988   1           17215.391 
  3387.62012 1.02419031   1.01200949   1           17265.979 
  3391.68523 1.03598392   1.01177075   1           16867.423 
  3395.75522 1.02737742   1.01169436   1           17153.509 
  3399.83009 1.02444588   1.01178647   1           17250.485 
  3403.90986 1.03201641   1.01203891   1           16991.822 
  3407.99452 1.03471398   1.01243225   1           16898.589 
  3412.08408 1.02976549   1.0129416    1           17060.381 
  3416.17855 1.02887337   1.01354418   1           17086.414 
  3420.27793 1.03566048   1.01422719   1           16855.335 
  3424.38223 1.04178411   1.01499422   1           16649.428 
  3428.49146 1.04115777   1.015868     1           16665.013 
  3432.60562 1.03762168   1.01688746   1           16775.82  
  3436.72471 1.05163365   1.01809861   1           16316.714 
  3440.84875 1.06558536   1.01954059   1           15874.717 
  3444.97774 1.05905617   1.02123077   1           16071.253 
  3449.11168 1.06725449   1.02315246   1           15811.757 
  3453.25058 1.07346777   1.02524823   1           15616.858 
  3457.39445 1.08959465   1.02742007   1           15133.975 
  3461.54329 1.09623364   1.02953712   1           14936.76  
  3465.69711 1.09887739   1.03145038   1           14855.086 
  3469.85592 1.11965849   1.03301218   1           14274.472 
  3474.01971 1.12867414   1.03409554   1           14027.598 
  3478.18850 1.13738311   1.0346092    1           13793.727 
  3482.36230 1.15277217   1.03450682   1           13396.925 
  3486.54110 1.15489884   1.03379027   1           13337.4   
  3490.72492 1.16061504   1.03250712   1           13190.036 
  3494.91375 1.16324363   1.03074208   1           13119.161 
  3499.10762 1.15763086   1.02860544   1           13249.103 
  3503.30651 1.16114227   1.02622176   1           13156.055 
  3507.51045 1.14549312   1.02371996   1           13536.611 
  3511.71943 1.14038055   1.02122403   1           13658.757 
  3515.93346 1.14519058   1.01884422   1           13528.982 
  3520.15255 1.1418861    1.01667031   1           13604.848 
  3524.37670 1.12152312   1.01476826   1           14126.581 
  3528.60592 1.10019121   1.0131807    1           14700.801 
  3532.84021 1.09425135   1.01192968   1           14859.544 
  3537.07959 1.08076499   1.0110201    1           15239.565 
  3541.32405 1.07373279   1.01044313   1           15438.136 
  3545.57361 1.06913504   1.01017932   1           15566.476 
  3549.82826 1.05593912   1.0102017    1           15960.442 
  3554.08802 1.05943292   1.0104787    1           15842.765 
  3558.35289 1.04309236   1.01097645   1           16345.915 
  3562.62288 1.04559743   1.01166002   1           16256.059 
  3566.89800 1.03343023   1.01249319   1           16638.604 
  3571.17824 1.03490908   1.0134375    1           16580.154 
  3575.46362 1.03582949   1.01445105   1           16540.136 
  3579.75415 1.03050832   1.01548732   1           16704.288 
  3584.04982 1.0274871    1.01649482   1           16794.488 
  3588.35065 1.02826314   1.0174182    1           16759.866 
  3592.65663 1.01670948   1.01820168   1           17139.27  
  3596.96779 1.01115087   1.01879452   1           17322.842 
  3601.28412 1.01422936   1.0191575    1           17212.17  
  3605.60562 1.01503397   1.01926807   1           17181.636 
  3609.93232 1.01691661   1.01912308   1           17116.459 
  3614.26420 1.00306569   1.01873966   1           17595.688 
  3618.60129 1.02099915   1.01815579   1           16981.449 
  3622.94357 1.02185483   1.01743076   1           16956.142 
  3627.29107 1.01348234   1.01664302   1           17244.416 
  3631.64379 1.01257448   1.01588281   1           17280.568 
  3636.00173 1.0146154    1.01524038   1           17215.988 
  3640.36490 1.01604449   1.01479272   1           17172.749 
  3644.73330 1.01907034   1.01459222   1           17075.593 
  3649.10695 1.0291977    1.01465899   1           16742.653 
  3653.48584 1.01967861   1.01497784   1           17066.203 
  3657.86999 1.0181624    1.01550026   1           17123.113 
  3662.25940 1.03605134   1.01615109   1           16534.337 
  3666.65408 1.04005825   1.01683871   1           16409.957 
  3671.05403 1.04547754   1.0174672    1           16241.727 
  3675.45926 1.05022922   1.01794903   1           16096.534 
  3679.86977 1.05273044   1.01821799   1           16022.97  
  3684.28558 1.06479113   1.01823995   1           15656.322 
  3688.70669 1.06665724   1.01801901   1           15604.258 
  3693.13311 1.0654222    1.0175966    1           15645.938 
  3697.56483 1.07710867   1.01704448   1           15300.794 
  3702.00188 1.08042991   1.01645344   1           15207.243 
  3706.44424 1.07669416   1.01592009   1           15320.828 
  3710.89194 1.07998009   1.01553445   1           15227.897 
  3715.34498 1.07648959   1.0153706    1           15334.131 
  3719.80336 1.0840824    1.01548181   1           15115.199 
  3724.26709 1.07777213   1.0158999    1           15302.956 
  3728.73617 1.06624676   1.01663773   1           15650.516 
  3733.21062 1.07580126   1.01769354   1           15367.238 
  3737.69044 1.06823297   1.01905571   1           15596.3   
  3742.17563 1.06413241   1.02070678   1           15723.324 
  3746.66621 1.05650759   1.02262477   1           15960.428 
  3751.16217 1.04995029   1.02477976   1           16168.088 
  3755.66353 1.05609306   1.02712612   1           15977.885 
  3760.17030 1.0472459    1.02959336   1           16257.999 
  3764.68247 1.04769078   1.03207984   1           16245.729 
  3769.20005 1.04682057   1.0344522    1           16275.049 
  3773.72305 1.04042381   1.0365528    1           16481.652 
  3778.25149 1.04817079   1.03821611   1           16234.906 
  3782.78535 1.0388069    1.03929354   1           16536.405 
  3787.32466 1.04744415   1.03968226   1           16259.926 
  3791.86942 1.04606476   1.03935001   1           16304.506 
  3796.41962 1.06002602   1.03834869   1           15867.324 
  3800.97529 1.05204445   1.03681288   1           16115.968 
  3805.53643 1.05600595   1.03494412   1           15992.143 
  3810.10304 1.06603125   1.03298363   1           15683.77  
  3814.67512 1.06542481   1.03117828   1           15701.86  
  3819.25270 1.06611265   1.02974587   1           15680.412 
  3823.83577 1.06129019   1.02884562   1           15826.956 
  3828.42433 1.06062194   1.02855853   1           15846.548 
  3833.01841 1.05503434   1.02888018   1           16018.475 
  3837.61799 1.04974633   1.02972617   1           16183.072 
  3842.22310 1.04875277   1.03094839   1           16212.898 
  3846.83373 1.05224912   1.0323592    1           16100.871 
  3851.44990 1.04685344   1.03376001   1           16269.347 
  3856.07160 1.0425551    1.0349716    1           16404.526 
  3860.69885 1.04402811   1.03586234   1           16354.836 
  3865.33165 1.03571264   1.03636825   1           16621.096 
  3869.97002 1.03924954   1.03649757   1           16503.182 
  3874.61394 1.02667739   1.03631739   1           16913.483 
  3879.26344 1.02965167   1.03592858   1           16811.2   
  3883.91853 1.02540677   1.03543866   1           16949.059 
  3888.57919 1.03344558   1.0349413    1           16678.849 
  3893.24545 1.01956452   1.0345061    1           17138.291 
  3897.91731 1.02721176   1.03417952   1           16876.942 
  3902.59477 1.03104176   1.03399474   1           16745.677 
  3907.27785 1.01778419   1.03398525   1           17185.68  
  3911.96655 1.01997297   1.03419523   1           17106.541 
  3916.66087 1.02132162   1.03468129   1           17056.001 
  3921.36083 1.03404514   1.0355038    1           16628.142 
  3926.06642 1.02681744   1.03670965   1           16861.465 
  3930.77767 1.0323791    1.0383111    1           16672.29  
  3935.49456 1.03975126   1.0402671    1           16427.106 
  3940.21712 1.05298272   1.04247304   1           16002.181 
  3944.94535 1.05586265   1.0447619    1           15907.171 
  3949.67924 1.06057121   1.04691663   1           15756.64  
  3954.41882 1.06548702   1.04869232   1           15601.466 
  3959.16409 1.08079996   1.04984674   1           15141.521 
  3963.91505 1.07281741   1.05017766   1           15370.343 
  3968.67171 1.08849767   1.04956035   1           14908.05  
  3973.43408 1.08200834   1.04797492   1           15088.886 
  3978.20216 1.08005774   1.04551349   1           15139.511 
  3982.97597 1.08210536   1.04236546   1           15073.891 
  3987.75550 1.07392291   1.03878696   1           15306.921 
  3992.54077 1.07118453   1.03506331   1           15381.604 
  3997.33178 1.07396189   1.03147214   1           15292.859 
  4002.12854 1.07704922   1.02825324   1           15195.582 
  4006.93106 1.06640661   1.0255883    1           15504.393 
  4011.73934 1.06113478   1.02359114   1           15656.791 
  4016.55339 1.056809     1.02230706   1           15781.958 
  4021.37322 1.04674676   1.02171919   1           16087.494 
  4026.19883 1.05451975   1.02175937   1           15838.209 
  4031.03023 1.04728652   1.02232104   1           16056.004 
  4035.86743 1.04502291   1.02327115   1           16119.869 
  4040.71043 1.04395434   1.02445961   1           16146.2   
  4045.55925 1.05157447   1.02572656   1           15900.244 
  4050.41388 1.04301612   1.0269093    1           16160.944 
  4055.27434 1.0483495    1.02785117   1           15985.808 
  4060.14063 1.04076067   1.02841393   1           16217.429 
  4065.01276 1.03723111   1.0284931    1           16322.524 
  4069.89074 1.04091064   1.02803219   1           16197.525 
  4074.77457 1.04396986   1.02702956   1           16093.217 
  4079.66426 1.04269934   1.02553536   1           16125.764 
  4084.55982 1.03282457   1.02364178   1           16433.868 
  4089.46126 1.04085909   1.02147144   1           16169.271 
  4094.36857 1.03179826   1.01916623   1           16452.854 
  4099.28178 1.03323931   1.01687583   1           16400.291 
  4104.20088 1.03293221   1.01474646   1           16405.545 
  4109.12588 1.0303272    1.0129114    1           16486.926 
  4114.05679 1.0211824    1.01148457   1           16786.378 
  4118.99362 1.00933555   1.0105569    1           17187.061 
  4123.93638 1.01371141   1.01019429   1           17041.534 
  4128.88506 1.01170499   1.0104358    1           17115.29  
  4133.83969 1.01260052   1.01129123   1           17092.527 
  4138.80026 1.01251008   1.01273799   1           17105.062 
  4143.76678 1.01883197   1.01471814   1           16902.485 
  4148.73926 1.01060279   1.01713686   1           17192.91  
  4153.71771 1.01670003   1.01986384   1           16998.274 
  4158.70213 1.02365628   1.02273893   1           16778.263 
  4163.69253 1.02139882   1.0255824    1           16866.152 
  4168.68893 1.02946093   1.02820966   1           16612.272 
  4173.69131 1.02403725   1.0304502    1           16803.823 
  4178.69971 1.0298664    1.03216985   1           16624.08  
  4183.71411 1.02808316   1.03329348   1           16695.08  
  4188.73452 1.039516     1.03382048   1           16335.793 
  4193.76097 1.03526702   1.03382487   1           16484.652 
  4198.79344 1.02261633   1.03343878   1           16913.185 
  4203.83195 1.03818182   1.03282597   1           16413.822 
  4208.87651 1.03393152   1.03215394   1           16562.936 
  4213.92713 1.03511862   1.03156922   1           16535.512 
  4218.98380 1.02544233   1.03117732   1           16865.042 
  4224.04654 1.02425455   1.03102805   1           16915.631 
  4229.11536 1.03271964   1.03110883   1           16646.054 
  4234.19026 1.0303369    1.03134783   1           16734.663 
  4239.27125 1.03403744   1.03162692   1           16623.135 
  4244.35833 1.04318395   1.03180252   1           16336.888 
  4249.45152 1.03463978   1.03173237   1           16622.495 
  4254.55083 1.04097205   1.03130516   1           16426.073 
  4259.65625 1.0466324    1.03046689   1           16253.631 
  4264.76779 1.04674383   1.02923521   1           16258.363 
  4269.88548 1.0502678    1.02769595   1           16154.754 
  4275.00930 1.03772743   1.02598543   1           16564.023 
  4280.13927 1.03591881   1.02426645   1           16630.482 
  4285.27540 1.03743783   1.02270509   1           16588.091 
  4290.41769 1.03392808   1.02145146   1           16709.804 
  4295.56615 1.03281469   1.02062578   1           16753.026 
  4300.72079 1.03074124   1.02030961   1           16827.841 
  4305.88162 1.02363963   1.02054217   1           17071.4   
  4311.04863 1.03337242   1.02132014   1           16752.374 
  4316.22185 1.02533975   1.02259974   1           17025.141 
  4321.40128 1.03802908   1.02429986   1           16609.832 
  4326.58692 1.02901324   1.02630658   1           16911.753 
  4331.77878 1.03836704   1.02848039   1           16607.604 
  4336.97688 1.04227973   1.03066745   1           16484.547 
  4342.18121 1.06064774   1.03271516   1           15907.892 
  4347.39179 1.06338241   1.03449169   1           15826.829 
  4352.60862 1.05823799   1.03590777   1           15988.553 
  4357.83171 1.0592275    1.036937     1           15960.39  
  4363.06106 1.07136041   1.03762793   1           15591.826 
  4368.29670 1.08872487   1.03810226   1           15081.516 
  4373.53861 1.08643225   1.03853727   1           15149.527 
  4378.78682 1.10580024   1.03913591   1           14601.002 
  4384.04132 1.11830608   1.04009178   1           14260.2   
  4389.30213 1.13296847   1.04155728   1           13872.82  
  4394.56925 1.13912745   1.043621     1           13714.227 
  4399.84269 1.14591493   1.04629746   1           13541.799 
  4405.12247 1.16211047   1.04952948   1           13140.653 
  4410.40857 1.18274603   1.05320204   1           12650.654 
  4415.70102 1.19104469   1.05716453   1           12459.772 
  4420.99982 1.20073573   1.06125518   1           12241.28  
  4426.30498 1.20649375   1.06532042   1           12113.325 
  4431.61650 1.20123949   1.06922476   1           12228.418 
  4436.93440 1.19909822   1.07285163   1           12274.983 
  4442.25868 1.19216888   1.07609804   1           12429.555 
  4447.58935 1.16781494   1.07886407   1           12995.888 
  4452.92642 1.17308441   1.0810389    1           12868.591 
  4458.26989 1.1668385    1.08248888   1           13015.659 
  4463.61977 1.1501851    1.08305644   1           13421.392 
  4468.97607 1.13736451   1.08257597   1           13743.919 
  4474.33880 1.12217184   1.08090823   1           14139.104 
  4479.70797 1.12891853   1.07798658   1           13957.904 
  4485.08358 1.10284129   1.07385757   1           14660.213 
  4490.46564 1.10240876   1.06869537   1           14668.966 
  4495.85415 1.08527332   1.06278457   1           15153.591 
  4501.24914 1.07725097   1.05648193   1           15385.247 
  4506.65059 1.06484548   1.05017349   1           15754.294 
  4512.05853 1.06147779   1.04423703   1           15853.184 
  4517.47296 1.05044866   1.03901288   1           16192.52  
  4522.89389 1.04040454   1.03478266   1           16508.927 
  4528.32132 1.03451095   1.03175567   1           16695.99  
  4533.75526 1.02417322   1.03006255   1           17034.385 
  4539.19572 1.0203516    1.02975449   1           17158.057 
  4544.64272 1.01743853   1.03080514   1           17251.577 
  4550.09625 1.0165576    1.03311327   1           17275.747 
  4555.55632 1.02219561   1.03650536   1           17077.729 
  4561.02294 1.01920532   1.04073941   1           17172.848 
  4566.49613 1.02361816   1.04551292   1           17017.102 
  4571.97588 1.03061663   1.05047627   1           16777.189 
  4577.46221 1.03775042   1.05525192   1           16536.905 
  4582.95512 1.04166835   1.05945747   1           16403.696 
  4588.45463 1.04839385   1.06273314   1           16182.614 
  4593.96073 1.06261354   1.06477497   1           15734.246 
  4599.47344 1.0688388    1.0653743    1           15539.035 
  4604.99277 1.07522756   1.06445667   1           15341.85  
  4610.51871 1.06284041   1.06210563   1           15706.838 
  4616.05129 1.06342057   1.05855884   1           15682.13  
  4621.59051 1.04767667   1.0541777    1           16162.777 
  4627.13638 1.04267037   1.04940226   1           16314.298 
  4632.68890 1.03104438   1.04470335   1           16683.329 
  4638.24808 1.034621     1.04053946   1           16558.406 
  4643.81394 1.02315374   1.03732136   1           16928.965 
  4649.38647 1.01868954   1.03538656   1           17070.916 
  4654.96569 1.01842375   1.03498308   1           17071.473 
  4660.55161 1.02487016   1.0362609    1           16846.629 
  4666.14423 1.02990285   1.03926851   1           16671.706 
  4671.74356 1.03625719   1.04395218   1           16456.116 
  4677.34961 1.03484946   1.05015685   1           16493.214 
  4682.96238 1.04298706   1.05762848   1           16223.486 
  4688.58189 1.04942216   1.06602016   1           16012.225 
  4694.20815 1.06283683   1.07490462   1           15591.403 
  4699.84115 1.06748132   1.08379521   1           15443.508 
  4705.48092 1.07869312   1.0921745    1           15104.815 
  4711.12745 1.07782286   1.09952781   1           15121.97  
  4716.78076 1.08433475   1.10538218   1           14925.716 
  4722.44086 1.08910313   1.10935218   1           14781.793 
  4728.10774 1.0896547    1.11118577   1           14758.07  
  4733.78143 1.09588055   1.11079587   1           14575.398 
  4739.46192 1.08952216   1.10826978   1           14745.463 
  4745.14923 1.08802971   1.1038632    1           14779.427 
  4750.84336 1.07428402   1.09798379   1           15166.688 
  4756.54433 1.06400402   1.0911592    1           15462.494 
  4762.25214 1.05284608   1.08398292   1           15792.604 
  4767.96680 1.04396461   1.07704401   1           16059.88  
  4773.68832 1.05112409   1.07085716   1           15827.783 
  4779.41670 1.0320106    1.06580632   1           16422.597 
  4785.15195 1.03715003   1.06210889   1           16248.197 
  4790.89409 1.03441351   1.0598025    1           16326.512 
  4796.64312 1.02655939   1.05875357   1           16571.699 
  4802.39905 1.0222517    1.05868568   1           16703.849 
  4808.16188 1.03085084   1.05922227   1           16413.26  
  4813.93163 1.02279726   1.05993748   1           16666.762 
  4819.70830 1.02493513   1.06040965   1           16586.997 
  4825.49191 1.02556862   1.06027494   1           16556.907 
  4831.28246 1.02994042   1.05927643   1           16405.778 
  4837.07995 1.0242391    1.05729885   1           16583.186 
  4842.88440 1.02866784   1.0543775    1           16431.933 
  4848.69582 1.02595954   1.05067752   1           16515.032 
  4854.51421 1.02198998   1.04645197   1           16642.657 
  4860.33958 1.02452925   1.04199169   1           16559.724 
  4866.17194 1.01083671   1.03757904   1           17019.119 
  4872.01130 1.00853212   1.03345315   1           17104.035 
  4877.85767 1.01676737   1.02978983   1           16835.524 
  4883.71105 1.00703681   1.02669677   1           17176.23  
  4889.57146 1.01233013   1.02422209   1           17009.597 
  4895.43890 1.00924101   1.02237246   1           17129.32  
  4901.31338 1.0149227    1.02113575   1           16952.454 
  4907.19491 1.0182296    1.02050273   1           16857.587 
  4913.08350 1.03243503   1.0204846    1           16406.916 
  4918.97916 1.03757029   1.02112393   1           16257.894 
  4924.88189 1.0365438    1.02249751   1           16306.558 
  4930.79170 1.04313081   1.02470903   1           16112.864 
  4936.70860 1.04823764   1.0278708    1           15968.129 
  4942.63261 1.05421023   1.03207666   1           15798.315 
  4948.56372 1.05440929   1.03737125   1           15807.201 
  4954.50195 1.07627233   1.04372164   1           15165.938 
  4960.44731 1.0742441    1.05099678   1           15239.52  
  4966.39980 1.08680613   1.05895855   1           14889.454 
  4972.35943 1.09138603   1.06726673   1           14772.797 
  4978.32622 1.09825968   1.07549768   1           14593.139 
  4984.30016 1.10464705   1.08317588   1           14429.412 
  4990.28128 1.10719935   1.08981807   1           14371.997 
  4996.26957 1.10848225   1.09498955   1           14349.17  
  5002.26505 1.11231172   1.09836469   1           14257.186 
  5008.26772 1.10954817   1.0997732    1           14343.667 
  5014.27759 1.11561369   1.09921224   1           14191.076 
  5020.29468 1.11763165   1.09682481   1           14147.959 
  5026.31899 1.11548403   1.09286139   1           14216.168 
  5032.35052 1.10363223   1.0876457    1           14549.91  
  5038.38930 1.10424724   1.08155419   1           14543.179 
  5044.43532 1.09199253   1.07500477   1           14897.201 
  5050.48859 1.10486311   1.06844227   1           14545.691 
  5056.54913 1.08103297   1.06231236   1           15233.294 
  5062.61694 1.07388605   1.05702679   1           15453.843 
  5068.69204 1.0689244    1.05292808   1           15611.775 
  5074.77442 1.05426849   1.05025912   1           16071.164 
  5080.86410 1.05900497   1.04914058   1           15932.199 
  5086.96109 1.04694773   1.04955746   1           16319.21  
  5093.06540 1.04126845   1.05135679   1           16509.45  
  5099.17703 1.04525137   1.05425813   1           16388.466 
  5105.29599 1.03836532   1.05787727   1           16617.997 
  5111.42230 1.03569481   1.06176175   1           16711.814 
  5117.55596 1.05680364   1.06543586   1           16041.74  
  5123.69698 1.04662326   1.0684517    1           16368.675 
  5129.84537 1.04779627   1.0704447    1           16335.937 
  5136.00114 1.06868719   1.07118593   1           15689.87  
  5142.16429 1.06758597   1.07061583   1           15726.885 
  5148.33484 1.07160172   1.06884299   1           15608.278 
  5154.51279 1.0748375    1.06610555   1           15513.597 
  5160.69816 1.08523355   1.06271202   1           15208.383 
  5166.89095 1.08899654   1.05898056   1           15100.478 
  5173.09117 1.08524504   1.05519106   1           15210.365 
  5179.29883 1.08986044   1.05155536   1           15076.8   
  5185.51394 1.09489729   1.04820524   1           14932.166 
  5191.73651 1.09428651   1.04519618   1           14948.959 
  5197.96655 1.08366289   1.04252367   1           15255.065 
  5204.20406 1.08615203   1.04015016   1           15180.687 
  5210.44906 1.0868164    1.03803781   1           15159.162 
  5216.70155 1.08800371   1.03617965   1           15121.997 
  5222.96154 1.07204773   1.03461919   1           15589.992 
  5229.22905 1.06993758   1.0334534    1           15649.822 
  5235.50407 1.07069511   1.03282105   1           15622.559 
  5241.78663 1.04619246   1.03288166   1           16379.496 
  5248.07672 1.04751582   1.03378982   1           16331.53  
  5254.37437 1.043165     1.03566795   1           16464.892 
  5260.67957 1.0360008    1.03858055   1           16691.074 
  5266.99234 1.04651423   1.04251205   1           16343.394 
  5273.31268 1.0472055    1.04735111   1           16313.592 
  5279.64060 1.04004513   1.05288284   1           16535.557 
  5285.97612 1.04874517   1.05879295   1           16247.695 
  5292.31925 1.04694496   1.06468488   1           16295.736 
  5298.66998 1.04865345   1.07011204   1           16231.78  
  5305.02833 1.06482227   1.07462244   1           15719.37  
  5311.39432 1.06563425   1.07781482   1           15684.447 
  5317.76794 1.06222123   1.07940286   1           15777.853 
  5324.14922 1.07261062   1.07927693   1           15452.882 
  5330.53814 1.06455845   1.07754111   1           15683.959 
  5336.93474 1.08222982   1.07450658   1           15146.683 
  5343.33901 1.08556922   1.07064133   1           15038.128 
  5349.75097 1.09641208   1.06649486   1           14717.498 
  5356.17062 1.10565342   1.06261794   1           14448.801 
  5362.59798 1.09935899   1.0594899    1           14610.463 
  5369.03304 1.10557636   1.05746106   1           14426.041 
  5375.47583 1.13119246   1.05671405   1           13732.52  
  5381.92636 1.14066319   1.05724761   1           13478.787 
  5388.38462 1.16107686   1.05888374   1           12964.608 
  5394.85063 1.1655345    1.06129605   1           12845.991 
  5401.32440 1.1608897    1.06405488   1           12944.256 
  5407.80594 1.17119491   1.06668353   1           12687.795 
  5414.29526 1.17249255   1.06872151   1           12644.868 
  5420.79236 1.17421303   1.06979071   1           12592.119 
  5427.29726 1.15117629   1.06965648   1           13126.662 
  5433.80997 1.1475464    1.06826781   1           13201.878 
  5440.33049 1.13060091   1.0657614    1           13612.575 
  5446.85883 1.12945498   1.0624288    1           13627.382 
  5453.39501 1.11074702   1.05866163   1           14101.848 
  5459.93904 1.11190172   1.05489084   1           14055.765 
  5466.49091 1.09741444   1.05153121   1           14432.416 
  5473.05065 1.08395962   1.04893497   1           14792.532 
  5479.61826 1.07606229   1.04735556   1           15002.301 
  5486.19375 1.07728509   1.04692259   1           14950.302 
  5492.77714 1.06871301   1.04762938   1           15182.663 
  5499.36842 1.04988082   1.04933441   1           15730.746 
  5505.96761 1.05915284   1.05177702   1           15431.781 
  5512.57472 1.05201316   1.05460574   1           15629.988 
  5519.18976 1.05616444   1.05741701   1           15486.481 
  5525.81273 1.03336298   1.0598015    1           16174.651 
  5532.44366 1.03391103   1.06139585   1           16138.785 
  5539.08254 1.03201111   1.06193679   1           16180.746 
  5545.72939 1.02261059   1.06130887   1           16464.92  
  5552.38421 1.02585835   1.05957063   1           16340.892 
  5559.04702 1.02179875   1.05694734   1           16453.891 
  5565.71782 1.01520856   1.05379174   1           16651.621 
  5572.39663 1.02452543   1.05052579   1           16329.341 
  5579.08346 1.00662578   1.04757787   1           16902.39  
  5585.77831 1.01527151   1.04532551   1           16597.884 
  5592.48119 1.01513513   1.0440492    1           16587.555 
  5599.19211 1.01404871   1.04390071   1           16610.24  
  5605.91109 1.01596677   1.04488785   1           16535.959 
  5612.63813 1.021697     1.04687627   1           16340.324 
  5619.37325 1.01664163   1.0496072    1           16498.083 
  5626.11644 1.01451998   1.05272764   1           16563.185 
  5632.86773 1.01874619   1.05582995   1           16422.561 
  5639.62712 1.01010164   1.05849763   1           16706.655 
  5646.39462 1.01070441   1.06035577   1           16688.033 
  5653.17024 1.0140955    1.0611216    1           16578.644 
  5659.95399 1.01992124   1.06064407   1           16391.821 
  5666.74589 1.02226065   1.05891902   1           16320.369 
  5673.54593 1.0260739    1.05607607   1           16202.399 
  5680.35413 1.02532297   1.05234633   1           16231.221 
  5687.17050 1.01798881   1.04802547   1           16473.424 
  5693.99505 1.02608371   1.04343898   1           16216.452 
  5700.82780 1.02011804   1.03891166   1           16413.729 
  5707.66874 1.01682154   1.03474051   1           16526.099 
  5714.51789 1.01772075   1.03117242   1           16501.313 
  5721.37525 1.01881187   1.02838888   1           16470.196 
  5728.24085 1.02267004   1.02649861   1           16349.23  
  5735.11469 1.01874138   1.02553764   1           16481.181 
  5741.99677 1.01971459   1.02547591   1           16453.55  
  5748.88711 1.02600682   1.02622927   1           16253.957 
  5755.78573 1.02613899   1.02767608   1           16253.473 
  5762.69261 1.0280109    1.02967669   1           16197.111 
  5769.60779 1.0390741    1.03209455   1           15851.691 
  5776.53127 1.04797691   1.03481701   1           15580.894 
  5783.46305 1.04618153   1.03777429   1           15638.631 
  5790.40315 1.04742694   1.04095426   1           15603.389 
  5797.35158 1.04719034   1.04440739   1           15613.224 
  5804.30835 1.05868857   1.04823533   1           15269.622 
  5811.27347 1.05976557   1.05256086   1           15239.922 
  5818.24694 1.07081374   1.0574859    1           14919.213 
  5825.22879 1.08281763   1.06304882   1           14579.968 
  5832.21901 1.08908653   1.06919154   1           14407.343 
  5839.21761 1.10494719   1.07574269   1           13979.345 
  5846.22462 1.10746599   1.08241913   1           13913.902 
  5853.24004 1.12313546   1.08884751   1           13508.726 
  5860.26387 1.1392438    1.09460314   1           13107.34  
  5867.29613 1.13065718   1.09926536   1           13320.751 
  5874.33683 1.13662995   1.10248506   1           13173.115 
  5881.38598 1.13989282   1.10405372   1           13093.523 
  5888.44359 1.14131095   1.10395165   1           13059.326 
  5895.50967 1.13784141   1.10235416   1           13144.659 
  5902.58423 1.12785709   1.09959034   1           13393.369 
  5909.66727 1.13448663   1.09607212   1           13227.879 
  5916.75882 1.12180608   1.09221681   1           13547.009 
  5923.85887 1.12276282   1.08838018   1           13522.553 
  5930.96745 1.1048479    1.08480832   1           13988.765 
  5938.08456 1.10003332   1.08161111   1           14117.287 
  5945.21020 1.09448332   1.07875905   1           14267.237 
  5952.34440 1.09155537   1.07610275   1           14346.926 
  5959.48716 1.08713212   1.07341264   1           14468.505 
  5966.63849 1.07341181   1.07043344   1           14854.852 
  5973.79840 1.07656684   1.0669447    1           14764.172 
  5980.96690 1.07395157   1.06281279   1           14838.163 
  5988.14400 1.06628163   1.05801934   1           15059.069 
  5995.32972 1.06445386   1.05265877   1           15111.753 
  6002.52406 1.06267389   1.04691118   1           15163.228 
  6009.72704 1.0667353    1.04100395   1           15043.569 
  6016.93865 1.05893106   1.0351734    1           15272.2   
  6024.15892 1.05386856   1.02963337   1           15422.534 
  6031.38786 1.04516301   1.02455349   1           15686.026 
  6038.62547 1.04756076   1.02004815   1           15611.807 
  6045.87176 1.0412982    1.01617505   1           15803.547 
  6053.12675 1.04190801   1.0129413    1           15784.17  
  6060.39045 1.03343594   1.0103144    1           16049.055 
  6067.66286 1.02253092   1.00823516   1           16399.308 
  6074.94400 1.02720521   1.00663043   1           16251.374 
  6082.23388 1.0251118    1.00542398   1           16323.794 
  6089.53250 1.01949113   1.0045447    1           16514.33  
  6096.83988 1.01541815   1.00393218   1           16659.655 
  6104.15603 1.00776341   1.00353991   1           16930.491 
  6111.48096 1.01194288   1.00333695   1           16808.965 
  6118.81468 1.00227463   1.00330865   1           17158.616 
  6126.15721 1.01968309   1.00345693   1           16598.93  
  6133.50854 1.01316135   1.00380036   1           16842.016 
  6140.86869 1.01914307   1.00437414   1           16671.183 
  6148.23768 1.00750243   1.00522946   1           17090.792 
  6155.61550 1.02117306   1.00643178   1           16661.925 
  6163.00219 1.01294526   1.00805746   1           16965.789 
  6170.39773 1.01705776   1.01018775   1           16857.228 
  6177.80215 1.0378273    1.01289991   1           16208.393 
  6185.21546 1.03819697   1.01625532   1           16224.631 
  6192.63766 1.04499616   1.02028532   1           16037.299 
  6200.06876 1.05453484   1.02497662   1           15768.152 
  6207.50879 1.05606507   1.03025878   1           15747.596 
  6214.95774 1.07240858   1.03599707   1           15281.794 
  6222.41563 1.08948335   1.04199339   1           14812.373 
  6229.88248 1.08781092   1.04799641   1           14883.772 
  6237.35828 1.09713014   1.05372076   1           14644.014 
  6244.84305 1.11304274   1.05887367   1           14229.847 
  6252.33680 1.10734143   1.06318865   1           14406.414 
  6259.83955 1.12667936   1.06646496   1           13910.228 
  6267.35130 1.12383126   1.06860897   1           14005.478 
  6274.87206 1.12021317   1.06966606   1           14121.542 
  6282.40185 1.10514086   1.06982732   1           14550.74  
  6289.94067 1.11245374   1.06940353   1           14369.893 
  6297.48854 1.09586029   1.06877507   1           14850.269 
  6305.04547 1.08546064   1.06833363   1           15168.47  
  6312.61147 1.09085321   1.06842946   1           15031.56  
  6320.18654 1.07043382   1.06933298   1           15652.762 
  6327.77071 1.06306009   1.07121347   1           15896.792 
  6335.36397 1.06663069   1.07413568   1           15805.506 
  6342.96635 1.05909569   1.07807093   1           16056.237 
  6350.57785 1.05380625   1.08291855   1           16239.996 
  6358.19849 1.04890577   1.08853483   1           16413.232 
  6365.82827 1.05612995   1.09476714   1           16200.177 
  6373.46720 1.05104099   1.10148937   1           16377.667 
  6381.11530 1.05582129   1.10862879   1           16241.186 
  6388.77258 1.06443246   1.11617417   1           15986.376 
  6396.43905 1.06645265   1.12416463   1           15937.89  
  6404.11472 1.06946735   1.13266764   1           15858.531 
  6411.79960 1.08100527   1.14175937   1           15522.174 
  6419.49370 1.08909867   1.15151082   1           15294.788 
  6427.19703 1.11355946   1.16198402   1           14609.617 
  6434.90961 1.12261619   1.17323732   1           14371.984 
  6442.63144 1.14282463   1.18533211   1           13846.755 
  6450.36254 1.15122669   1.1983235    1           13640.456 
  6458.10291 1.17026866   1.2122186    1           13176.092 
  6465.85257 1.18390335   1.22690753   1           12857.647 
  6473.61154 1.20886471   1.24209094   1           12293.214 
  6481.37981 1.23092579   1.25723366   1           11820.572 
  6489.15741 1.23779387   1.27156269   1           11681.998 
  6496.94434 1.24573166   1.28412067   1           11523.218 
  6504.74061 1.2415034    1.29386997   1           11615.44  
  6512.54624 1.2495437    1.29982234   1           11455.149 
  6520.36123 1.25041654   1.30116673   1           11441.853 
  6528.18560 1.24492534   1.29737936   1           11558.323 
  6536.01937 1.23534243   1.28831298   1           11761.652 
  6543.86253 1.21192435   1.27424899   1           12271.293 
  6551.71510 1.20660858   1.25588114   1           12393.611 
  6559.57710 1.20269088   1.23422038   1           12485.452 
  6567.44853 1.17784601   1.2104512    1           13068.196 
  6575.32941 1.17677618   1.18578321   1           13097.053 
  6583.21974 1.15431773   1.161331     1           13654.761 
  6591.11955 1.13995827   1.13803594   1           14027.865 
  6599.02883 1.11341572   1.11662794   1           14748.85  
  6606.94760 1.10004688   1.09761833   1           15130.76  
  6614.87588 1.10001147   1.08131376   1           15134.264 
  6622.81367 1.07736215   1.06784288   1           15807.715 
  6630.76098 1.06645689   1.05719003   1           16146.403 
  6638.71783 1.05970458   1.04922916   1           16361.358 
  6646.68423 1.06591396   1.04375349   1           16167.441 
  6654.66019 1.05500552   1.04049729   1           16515.412 
  6662.64572 1.05024625   1.03915034   1           16671.083 
  6670.64084 1.02820424   1.03936674   1           17409.612 
  6678.64554 1.03405861   1.04077172   1           17211.575 
  6686.65986 1.03168387   1.04296938   1           17293.726 
  6694.68379 1.04701132   1.04555387   1           16782.805 
  6702.71735 1.02551603   1.04812625   1           17508.255 
  6710.76054 1.03442279   1.0503167    1           17204.91  
  6718.81339 1.03403404   1.05181081   1           17219.384 
  6726.87591 1.02869891   1.05237459   1           17402.606 
  6734.94810 1.01890983   1.05187389   1           17744.03  
  6743.02997 1.02485959   1.05028427   1           17537.748 
  6751.12155 1.01936056   1.04768921   1           17731.322 
  6759.22283 1.02959875   1.0442646    1           17378.308 
  6767.33383 1.02066952   1.04025202   1           17690.591 
  6775.45457 1.02062355   1.03592716   1           17696.184 
  6783.58505 1.00750383   1.03157115   1           18168.816 
  6791.72529 1.01407943   1.0274492    1           17939.288 
  6799.87530 1.00968201   1.02379827   1           18105.075 
  6808.03509 1.01706357   1.0208232    1           17851.027 
  6816.20467 1.0234818    1.01869952   1           17636.509 
  6824.38405 1.01341588   1.01757989   1           18004.578 
  6832.57325 1.00885225   1.01760079   1           18182.877 
  6840.77227 1.01948991   1.01888581   1           17817.654 
  6848.98113 1.02232993   1.02154262   1           17733.705 
  6857.19985 1.0134096    1.02565193   1           18067.345 
  6865.42842 1.01394702   1.03124872   1           18066.021 
  6873.66687 1.01836955   1.03829819   1           17926.628 
  6881.91521 1.01161471   1.04667065   1           18187.996 
  6890.17345 1.02681737   1.05612135   1           17667.437 
  6898.44159 1.02103551   1.06628069   1           17890.331 
  6906.71966 1.01449119   1.07665979   1           18144.384 
  6915.00765 1.0322425    1.08667376   1           17538.448 
  6923.30560 1.0305894    1.09568118   1           17615.914 
  6931.61350 1.02586429   1.10303942   1           17801.642 
  6939.93137 1.0227793    1.10817342   1           17931.782 
  6948.25923 1.03263463   1.11065406   1           17607.764 
  6956.59707 1.03043069   1.11027245   1           17706.408 
  6964.94493 1.01827181   1.10708309   1           18160.454 
  6973.30280 1.02147501   1.10139875   1           18069.726 
  6981.67069 1.02068373   1.09373809   1           18123.323 
  6990.04863 1.02449219   1.08474943   1           18013.665 
  6998.43663 1.01795009   1.07513283   1           18276.797 
  7006.83469 1.01121345   1.06557441   1           18553.574 
  7015.24282 1.01110974   1.05669919   1           18589.907 
  7023.66105 1.01490362   1.04904343   1           18484.175 
  7032.08938 1.02416028   1.04304492   1           18182.875 
  7040.52782 1.01425921   1.03904647   1           18579.297 
  7048.97639 1.02515148   1.03730661   1           18218.575 
  7057.43509 1.01257217   1.03801057   1           18715.546 
  7065.90395 1.0190177    1.04127574   1           18514.308 
  7074.38297 1.00845105   1.04714831   1           18944.623 
  7082.87216 1.01606205   1.05559112   1           18696.938 
  7091.37154 1.02485039   1.06646617   1           18410.485 
  7099.88112 1.02676669   1.07951765   1           18376.805 
  7108.40092 1.02327747   1.09436246   1           18539.893 
  7116.93093 1.03043232   1.11049411   1           18315.135 
  7125.47118 1.03993304   1.12730354   1           18010.628 
  7134.02168 1.03965313   1.1441157    1           18054.733 
  7142.58244 1.04168907   1.16024079   1           18016.65  
  7151.15347 1.04587973   1.17503517   1           17902.769 
  7159.73479 1.06574687   1.18796666   1           17255.555 
  7168.32641 1.06337998   1.19867373   1           17366.581 
  7176.92833 1.0735903    1.20699938   1           17057.77  
  7185.54058 1.0848163    1.21297998   1           16723.12  
  7194.16316 1.08353545   1.21678362   1           16793.964 
  7202.79609 1.09006691   1.21862037   1           16614.008 
  7211.43938 1.11162052   1.21865508   1           15973.476 
  7220.09304 1.10966041   1.21694968   1           16060.358 
  7228.75708 1.11671923   1.21344586   1           15873.956 
  7237.43153 1.1076465    1.20799221   1           16176.066 
  7246.11638 1.11847405   1.20041434   1           15873.999 
  7254.81165 1.11929262   1.19061221   1           15875.328 
  7263.51736 1.11692532   1.17865163   1           15972.157 
  7272.23351 1.10920269   1.16481196   1           16233.196 
  7280.96012 1.11195993   1.14957508   1           16173.981 
  7289.69721 1.11151348   1.13356975   1           16212.825 
  7298.44477 1.10397129   1.11749816   1           16471.849 
  7307.20284 1.10218901   1.10206299   1           16552.877 
  7315.97142 1.09680408   1.08790605   1           16748.706 
  7324.75051 1.09648929   1.07556274   1           16783.634 
  7333.54015 1.08821314   1.06543444   1           17076.373 
  7342.34033 1.10031539   1.0577775    1           16710.329 
  7351.15107 1.11538222   1.05270608   1           16262.573 
  7359.97238 1.11826771   1.05020413   1           16197.131 
  7368.80428 1.11703729   1.05014172   1           16257.686 
  7377.64678 1.12630893   1.05229213   1           15998.232 
  7386.49988 1.12009169   1.05634774   1           16209.115 
  7395.36361 1.12516846   1.0619347    1           16076.77  
  7404.23798 1.12355131   1.06862773   1           16147.724 
  7413.12300 1.13112674   1.075966     1           15940.803 
  7422.01868 1.11617507   1.08347015   1           16418.115 
  7430.92503 1.12719538   1.09066157   1           16101.876 
  7439.84207 1.10973522   1.09708545   1           16663.623 
  7448.76981 1.10951758   1.10234026   1           16692.413 
  7457.70827 1.10895118   1.10610982   1           16732.204 
  7466.65745 1.09107064   1.10818751   1           17334.52  
  7475.61737 1.09443354   1.10848184   1           17245.752 
  7484.58804 1.07672885   1.10700355   1           17864.58  
  7493.56948 1.06732434   1.10384523   1           18215.375 
  7502.56169 1.07033366   1.09916487   1           18132.916 
  7511.56470 1.05902826   1.09317741   1           18558.298 
  7520.57850 1.04529346   1.08614963   1           19086.363 
  7529.60313 1.04208778   1.07839049   1           19231.063 
  7538.63858 1.02657384   1.07023391   1           19852.227 
  7547.68488 1.0435341    1.06201689   1           19225.66  
  7556.74203 1.03621386   1.0540588    1           19528.693 
  7565.81005 1.02389645   1.04664518   1           20034.572 
  7574.88895 1.01624444   1.04001788   1           20367.648 
  7583.97875 1.01888653   1.0343709    1           20289.358 
  7593.07945 1.02089338   1.02985059   1           20238.435 
  7602.19108 1.01770707   1.02655846   1           20397.716 
  7611.31364 1.00375746   1.02455456   1           21004.668 
  7620.44714 1.01740946   1.02385979   1           20474.18  
  7629.59161 1.01278339   1.02445589   1           20695.976 
  7638.74705 1.01754846   1.0262829    1           20533.668 
  7647.91347 1.00980083   1.0292349    1           20885.194 
  7657.09090 1.02047116   1.03315608   1           20479.392 
  7666.27934 1.02147002   1.03783918   1           20470.562 
  7675.47880 1.02316455   1.04302982   1           20433.221 
  7684.68930 1.02169172   1.04843701   1           20523.611 
  7693.91086 1.01451844   1.05375124   1           20848.325 
  7703.14348 1.02665738   1.05866963   1           20382.618 
  7712.38718 1.03676507   1.06292662   1           20009.233 
  7721.64197 1.0310176    1.06632997   1           20264.79  
  7730.90787 1.02888015   1.06879686   1           20377.869 
  7740.18489 1.03459396   1.07038071   1           20176.397 
  7749.47304 1.04169847   1.07127623   1           19922.456 
  7758.77234 1.03804971   1.07179938   1           20090.511 
  7768.08279 1.03607368   1.07234931   1           20192.955 
  7777.40442 1.05138296   1.07336562   1           19619.56  
  7786.73723 1.06237814   1.07529168   1           19226.034 
  7796.08124 1.06913393   1.07854975   1           18996.722 
  7805.43647 1.07775094   1.0835298    1           18703.007 
  7814.80292 1.08571031   1.09058994   1           18437.591 
  7824.18061 1.10785696   1.10006341   1           17691.743 
  7833.56956 1.12433026   1.11226514   1           17165.084 
  7842.96977 1.1516703    1.12749127   1           16323.492 
  7852.38126 1.16221618   1.14600663   1           16020.823 
  7861.80404 1.20736251   1.16801439   1           14761.959 
  7871.23813 1.25058155   1.19360244   1           13671.41  
  7880.68355 1.27447096   1.22266546   1           13116.064 
  7890.14029 1.32994691   1.25481523   1           11920.877 
  7899.60839 1.35956283   1.28930169   1           11342.23  
  7909.08785 1.41112763   1.32497333   1           10411.888 
  7918.57868 1.45049697   1.36028991   1           9767.002  
  7928.08090 1.49065802   1.3933967    1           9160.157  
  7937.59452 1.53345628   1.42225752   1           8564.721  
  7947.11956 1.54926961   1.44484758   1           8359.548  
  7956.65603 1.5650474    1.45940036   1           8160.803  
  7966.20395 1.56094215   1.46466909   1           8216.043  
  7975.76332 1.56557827   1.46013143   1           8160.224  
  7985.33416 1.54338243   1.44605988   1           8449.311  
  7994.91648 1.53294527   1.42344271   1           8590.983  
  8004.51031 1.48685028   1.39380675   1           9243.98   
  8014.11565 1.45471805   1.35900732   1           9737.237  
  8023.73251 1.41898835   1.32102929   1           10324.945 
  8033.36092 1.38014674   1.28181027   1           11015.165 
  8043.00088 1.33740689   1.24309199   1           11842.878 
  8052.65240 1.30078011   1.20631      1           12615.527 
  8062.31551 1.27285173   1.17253086   1           13247.911 
  8071.99021 1.23595687   1.14243772   1           14144.843 
  8081.67653 1.211535     1.11635722   1           14781.073 
  8091.37446 1.18780237   1.09431435   1           15433.912 
  8101.08404 1.16083775   1.07610189   1           16219.749 
  8110.80526 1.14167979   1.06135286   1           16808.805 
  8120.53816 1.11399539   1.04960799   1           17707.551 
  8130.28273 1.10214499   1.04037301   1           18110.856 
  8140.03899 1.09775539   1.03316368   1           18263.351 
  8149.80696 1.09200471   1.02753828   1           18465.3   
  8159.58665 1.07727329   1.02311815   1           18994.975 
  8169.37808 1.06434804   1.0195966    1           19475.352 
  8179.18126 1.06474782   1.01673802   1           19460.232 
  8188.99620 1.04589525   1.01437024   1           20187.607 
  8198.82292 1.04788652   1.01237298   1           20109.04  
  8208.66143 1.04111073   1.01066582   1           20377.312 
  8218.51175 1.03105221   1.00919647   1           20783.941 
  8228.37389 1.02935358   1.00793103   1           20853.588 
  8238.24786 1.02115247   1.00684637   1           21194.467 
  8248.13368 1.01435169   1.0059247    1           21482.957 
  8258.03137 1.01347306   1.00515028   1           21521.822 
  8267.94093 1.01008564   1.00450763   1           21669.298 
  8277.86238 1.0128259    1.00398102   1           21554.098 
  8287.79574 1.01634913   1.00355473   1           21406.892 
  8297.74101 1.01753887   1.00321362   1           21359.913 
  8307.69823 1.01264355   1.00294379   1           21572.35  
  8317.66739 1.00913014   1.00273325   1           21727.699 
  8327.64851 1.02533067   1.00257244   1           21044.577 
  8337.64161 1.03063752   1.00245464   1           20829.358 
  8347.64670 1.0342825    1.00237648   1           20684.392 
  8357.66380 1.04225886   1.00233838   1           20366.93  
  8367.69292 1.03673165   1.00234524   1           20592.887 
  8377.73408 1.04806628   1.00240724   1           20144.454 
  8387.78728 1.04053355   1.00254073   1           20447.463 
  8397.85255 1.03519531   1.00276924   1           20666.717 
  8407.92989 1.0416303    1.00312408   1           20411.04  
  8418.01933 1.04630533   1.00364456   1           20228.744 
  8428.12087 1.03531547   1.00437715   1           20673.001 
  8438.23454 1.03067752   1.00537337   1           20866.222 
  8448.36034 1.04239211   1.00668595   1           20394.973 
  8458.49830 1.03030037   1.00836317   1           20888.876 
  8468.64842 1.0354339    1.01044162   1           20682.325 
  8478.81072 1.041159     1.01293783   1           20454.543 
  8488.98521 1.04362219   1.01584      1           20359.355 
  8499.17192 1.04714925   1.01910104   1           20222.565 
  8509.37084 1.05749877   1.02263436   1           19821.697 
  8519.58201 1.059353     1.02631393   1           19753.39  
  8529.80543 1.06993236   1.02997918   1           19355.423 
  8540.04112 1.07470795   1.03344473   1           19180.587 
  8550.28909 1.09161005   1.03651483   1           18570.601 
  8560.54935 1.09476847   1.03900179   1           18461.426 
  8570.82193 1.08978088   1.04074784   1           18640.905 
  8581.10684 1.09562283   1.04164817   1           18436.357 
  8591.40409 1.09282038   1.04166986   1           18537.775 
  8601.71369 1.08856808   1.04085913   1           18691.661 
  8612.03567 1.08098849   1.03933376   1           18967.943 
  8622.37003 1.07107832   1.03726301   1           19336.102 
  8632.71680 1.07020634   1.03484178   1           19371.073 
  8643.07598 1.05951427   1.03226491   1           19778.956 
  8653.44759 1.05448897   1.02970518   1           19975.584 
  8663.83164 1.04929661   1.02729748   1           20181.19  
  8674.22816 1.03963118   1.02512974   1           20568.899 
  8684.63716 1.03587098   1.02324075   1           20723.635 
  8695.05864 1.0277845    1.0216244    1           21058.594 
  8705.49263 1.01397746   1.02023896   1           21644.547 
  8715.93914 1.0219441    1.01901985   1           21307.596 
  8726.39819 1.02244272   1.01789431   1           21288.816 
  8736.86978 1.03378988   1.01679569   1           20819.685 
  8747.35395 1.03162296   1.01567454   1           20910.813 
  8757.85069 1.04546731   1.01450432   1           20352.309 
  8768.36003 1.04601489   1.01328139   1           20332.556 
  8778.88198 1.05159436   1.01202087   1           20114.203 
  8789.41656 1.05965455   1.01075043   1           19803.049 
  8799.96377 1.07193999   1.00950384   1           19339.292 
  8810.52365 1.0790948    1.00831512   1           19076.238 
  8821.09620 1.07187412   1.00721396   1           19345.49  
  8831.68143 1.08420325   1.00622279   1           18893.488 
  8842.27937 1.08254741   1.00535538   1           18955.476 
  8852.89002 1.07458244   1.00461684   1           19250.167 
  8863.51340 1.071994     1.00400472   1           19348.41  
  8874.14954 1.05079048   1.00351072   1           20163.237 
  8884.79844 1.04139034   1.00312271   1           20539.294 
  8895.46011 1.03655885   1.00282655   1           20737.06  
  8906.13458 1.02879437   1.00260772   1           21058.787 
  8916.82186 1.0244466    1.00245248   1           21243.071 
  8927.52196 1.02613971   1.00234864   1           21175.41  
  8938.23491 1.01840871   1.00228597   1           21505.861 
  8948.96071 1.01778146   1.00225637   1           21537.576 
  8959.69938 1.00807912   1.00225393   1           21963.057 
  8970.45093 1.02092275   1.00227487   1           21416.871 
  8981.21539 1.01804036   1.00231766   1           21547.688 
  8991.99276 1.00834046   1.00238327   1           21976.558 
  9002.78307 1.02537912   1.00247563   1           21256.262 
  9013.58633 1.00625319   1.00260247   1           22090.302 
  9024.40255 1.01832369   1.00277652   1           21578.713 
  9035.23175 1.02055753   1.00301708   1           21496.725 
  9046.07394 1.01562987   1.00335197   1           21722.579 
  9056.92915 1.01745162   1.00381961   1           21660.81  
  9067.79738 1.01592827   1.0044711    1           21745.629 
  9078.67865 1.01926091   1.00537175   1           21624.889 
  9089.57298 1.02006553   1.00660144   1           21616.816 
  9100.48038 1.00776286   1.00825323   1           22182.742 
  9111.40088 1.01608904   1.01042948   1           21852.504 
  9122.33447 1.02106275   1.01323482   1           21674.588 
  9133.28119 1.0070582    1.01676598   1           22325.53  
  9144.24104 1.00830622   1.02109882   1           22310.597 
  9155.21405 1.00962041   1.02627371   1           22293.322 
  9166.20022 1.01726306   1.03228148   1           21997.915 
  9177.19957 1.01821677   1.03905231   1           21996.956 
  9188.21213 1.02797385   1.04645097   1           21616.259 
  9199.23790 1.02192496   1.05428069   1           21916.144 
  9210.27690 1.02611727   1.06229816   1           21774.639 
  9221.32914 1.0339344    1.07023944   1           21480.14  
  9232.39465 1.03998105   1.07785729   1           21264.111 
  9243.47344 1.04849684   1.08496818   1           20949.174 
  9254.56552 1.0518825    1.09150705   1           20847.065 
  9265.67092 1.05329313   1.09758519   1           20825.077 
  9276.78964 1.07789308   1.10353885   1           19889.139 
  9287.92170 1.08128344   1.10995242   1           19792.187 
  9299.06712 1.10603744   1.11764173   1           18908.086 
  9310.22591 1.11985061   1.12759568   1           18448.982 
  9321.39810 1.14411491   1.14088244   1           17655.039 
  9332.58369 1.16335913   1.15852954   1           17060.856 
  9343.78270 1.20659917   1.18138859   1           15785.903 
  9354.99515 1.22193659   1.20999549   1           15376.774 
  9366.22106 1.27331907   1.24444065   1           14053.788 
  9377.46044 1.31874056   1.28426934   1           13003.829 
  9388.71330 1.3721384    1.32842128   1           11890.238 
  9399.97967 1.41869161   1.37523615   1           11018     
  9411.25956 1.47499026   1.42251954   1           10066.042 
  9422.55299 1.51226603   1.46767608   1           9496.555  
  9433.85996 1.5584078    1.50790052   1           8844.635  
  9445.18051 1.5805859    1.54042063   1           8556.445  
  9456.51464 1.60301354   1.56278585   1           8276.779  
  9467.86236 1.60833401   1.57317609   1           8218.529  
  9479.22371 1.59945606   1.57067316   1           8338.515  
  9490.59869 1.57294141   1.55540221   1           8692.613  
  9501.98732 1.55084166   1.5284971    1           9003.365  
  9513.38962 1.50237823   1.49190062   1           9724.451  
  9524.80560 1.47259792   1.44807892   1           10206.871 
  9536.23528 1.42010375   1.39971719   1           11125.652 
  9547.67867 1.37639051   1.34944776   1           11972.616 
  9559.13580 1.3420938    1.29963263   1           12695.996 
  9570.60667 1.29174732   1.25221411   1           13855.32  
  9582.09131 1.25460601   1.20863335   1           14798.546 
  9593.58973 1.2268267    1.16981518   1           15558.682 
  9605.10195 1.18040221   1.13620599   1           16934.447 
  9616.62798 1.15079023   1.10784993   1           17894.444 
  9628.16785 1.13275043   1.08448542   1           18515.153 
  9639.72156 1.11038295   1.06564588   1           19319.771 
  9651.28914 1.09617982   1.05075257   1           19855.16  
  9662.87059 1.07727767   1.03919087   1           20593.592 
  9674.46595 1.07077021   1.03036705   1           20858.561 
  9686.07522 1.05909457   1.02374536   1           21339.819 
  9697.69842 1.05615661   1.0188682    1           21465.169 
  9709.33557 1.04129836   1.01536318   1           22099.394 
  9720.98668 1.04808107   1.01294104   1           21809.273 
  9732.65177 1.04214916   1.01138759   1           22064.188 
  9744.33086 1.04740116   1.0105529    1           21838.006 
  9756.02397 1.04615439   1.01033833   1           21889.786 
  9767.73111 1.04521965   1.01068409   1           21927.421 
  9779.45230 1.05599622   1.01155578   1           21467.911 
  9791.18755 1.06023804   1.01293169   1           21287.514 
  9802.93688 1.052739     1.01479075   1           21595.356 
  9814.70032 1.04795998   1.01710136   1           21791.76  
  9826.47786 1.05672983   1.01981218   1           21415.671 
  9838.26955 1.04821872   1.0228458    1           21766.318 
  9850.07538 1.04340754   1.02609569   1           21963.546 
  9861.89538 1.04528402   1.02942761   1           21873.688 
  9873.72956 1.04160416   1.03268552   1           22021.636 
  9885.57794 1.04584947   1.03570166   1           21828.422 
  9897.44055 1.0472898    1.0383108    1           21755.347 
  9909.31738 1.04323135   1.04036825   1           21916.198 
  9921.20847 1.04485662   1.04177111   1           21833.302 
  9933.11383 1.04604364   1.04247976   1           21768.67  
  9945.03347 1.04842609   1.04253485   1           21652.888 
  9956.96742 1.05337867   1.04206426   1           21429.469 
  9968.91569 1.05893865   1.0412788    1           21183.135 
  9980.87830 1.05145543   1.04045868   1           21477.364 
  9992.85526 1.0532412    1.03993441   1           21385.486 
  10004.84659 1.06115762   1.04006456   1           21041.136 
  10016.85232 1.06172756   1.04121122   1           20999.675 
  10028.87245 1.05789603   1.0437135    1           21137.612 
  10040.90700 1.0641513    1.04785907   1           20863.194 
  10052.95599 1.0606609    1.05385488   1           20984.96  
  10065.01945 1.05862019   1.06179862   1           21047.701 
  10077.09738 1.06387441   1.0716534    1           20813.193 
  10089.18980 1.07411198   1.08322913   1           20384.17  
  10101.29674 1.07772154   1.09617428   1           20221.489 
  10113.41820 1.08413511   1.10998041   1           19952.102 
  10125.55421 1.09912434   1.12400255   1           19366.789 
  10137.70478 1.0982092    1.1374942    1           19378.764 
  10149.86993 1.10482638   1.14965665   1           19114.216 
  10162.04968 1.1042675    1.15970149   1           19112.173 
  10174.24404 1.10882605   1.16692485   1           18924.896 
  10186.45304 1.10650792   1.17078817   1           18985.372 
  10198.67669 1.11416606   1.17099303   1           18688.771 
  10210.91501 1.1010522    1.16752462   1           19135.951 
  10223.16801 1.10691139   1.16065116   1           18900.034 
  10235.43572 1.10146096   1.15087792   1           19072.474 
  10247.71815 1.08509922   1.13887421   1           19652.837 
  10260.01531 1.08478137   1.12539161   1           19639.057 
  10272.32724 1.07837147   1.11118771   1           19856.17  
  10284.65393 1.08202287   1.09696222   1           19690.824 
  10296.99542 1.06880784   1.08331005   1           20171.619 
  10309.35172 1.05597287   1.07069164   1           20652.009 
  10321.72285 1.04635836   1.05942134   1           21014.069 
  10334.10882 1.04047573   1.04967114   1           21228.083 
  10346.50966 1.04442175   1.04148619   1           21035.242 
  10358.92537 1.04071713   1.03480857   1           21158.711 
  10371.35599 1.03256947   1.02950428   1           21469.764 
  10383.80152 1.0367259    1.0253905    1           21264.768 
  10396.26198 1.02896691   1.02226008   1           21561.218 
  10408.73740 1.02089044   1.01990195   1           21876.692 
  10421.22779 1.02904022   1.01811682   1           21496.275 
  10433.73316 1.03097303   1.01672869   1           21383.647 
  10446.25355 1.02456281   1.01559239   1           21624.517 
  10458.78895 1.02858175   1.0145974    1           21422.502 
  10471.33940 1.03119418   1.01366791   1           21281.512 
  10483.90491 1.02514235   1.01275945   1           21505.791 
  10496.48550 1.01732934   1.01185291   1           21809.192 
  10509.08119 1.02543718   1.01094817   1           21430.702 
  10521.69199 1.01896868   1.01005722   1           21675.114 
  10534.31792 1.02548385   1.00919852   1           21366.398 
  10546.95900 1.0195683    1.00839251   1           21586.869 
  10559.61526 1.01714409   1.00765832   1           21660.602 
  10572.28670 1.0241802    1.00701202   1           21332.75  
  10584.97334 1.02202299   1.00646603   1           21398.412 
  10597.67521 1.01487066   1.0060298    1           21682.144 
  10610.39233 1.01374932   1.00571154   1           21714.221 
  10623.12470 1.01115881   1.00552084   1           21817.118 
  10635.87235 1.01082525   1.00547209   1           21830.81  
  10648.63530 1.01107765   1.00558863   1           21828.464 
  10661.41356 1.00735817   1.00590749   1           22009.066 
  10674.20716 1.00582996   1.00648457   1           22103.143 
  10687.01611 1.01095931   1.00740007   1           21911.739 
  10699.84043 1.00958308   1.00876363   1           22009.624 
  10712.68014 0.99940036   1.01071832   1           22502.785 
  10725.53525 1.01063123   1.0134425    1           22045.29  
  10738.40580 1.02178116   1.01714827   1           21603.588 
  10751.29178 1.01464138   1.02207473   1           21952.641 
  10764.19323 1.03616494   1.02847511   1           21077.604 
  10777.11017 1.03824706   1.03659667   1           21029.492 
  10790.04260 1.05161455   1.04665346   1           20522.575 
  10802.99055 1.08394006   1.05879339   1           19310.988 
  10815.95404 1.09728689   1.07306229   1           18854.778 
  10828.93308 1.11787961   1.08936923   1           18160.385 
  10841.92770 1.14547802   1.10745802   1           17269.496 
  10854.93791 1.17696962   1.12689162   1           16314.79  
  10867.96374 1.20262196   1.14705096   1           15588.808 
  10881.00519 1.2277401    1.16715521   1           14916.338 
  10894.06230 1.24294111   1.18630005   1           14532.959 
  10907.13507 1.27104783   1.2035151    1           13841.949 
  10920.22353 1.28229912   1.21783918   1           13584.183 
  10933.32770 1.28985742   1.22841049   1           13417.244 
  10946.44759 1.27846598   1.23456733   1           13697.239 
  10959.58323 1.28439294   1.23594236   1           13564.298 
  10972.73463 1.26162184   1.23252453   1           14125.396 
  10985.90181 1.24817357   1.22466804   1           14471.819 
  10999.08479 1.22035653   1.21304992   1           15214.463 
  11012.28359 1.20234927   1.1985919    1           15720.473 
  11025.49822 1.18040697   1.18237257   1           16363.36  
  11038.72872 1.15891717   1.16554368   1           17023.213 
  11051.97509 1.15454914   1.14926205   1           17158.21  
  11065.23736 1.13139433   1.13463994   1           17910.233 
  11078.51554 1.11657026   1.12271513   1           18409.069 
  11091.80966 1.11401028   1.11443924   1           18487.798 
  11105.11973 1.11247913   1.1106794    1           18528.505 
  11118.44577 1.12742326   1.11222791   1           17998.445 
  11131.78780 1.13015749   1.11981236   1           17889.2   
  11145.14584 1.13661413   1.13409995   1           17654.936 
  11158.51991 1.1636897    1.15569033   1           16767.58  
  11171.91003 1.19638409   1.18509398   1           15770.609 
  11185.31622 1.23200599   1.22269555   1           14766.818 
  11198.73850 1.26169459   1.26870188   1           13985.29  
  11212.17688 1.30985739   1.32308139   1           12834.683 
  11225.63139 1.35899728   1.38549667   1           11779.096 
  11239.10204 1.42984013   1.45523604   1           10448.451 
  11252.58886 1.49848768   1.53115609   1           9332.874  
  11266.09186 1.57597078   1.61164229   1           8249.089  
  11279.61107 1.66082237   1.6946073    1           7238.892  
  11293.14650 1.72649992   1.7775433    1           6558.501  
  11306.69817 1.82353095   1.85762753   1           5700.541  
  11320.26610 1.86662124   1.93186736   1           5357.378  
  11333.85031 1.94499265   1.99725278   1           4807.194  
  11347.45083 2.00497096   2.05089864   1           4430.685  
  11361.06766 2.0356095    2.09018416   1           4246.46   
  11374.70084 2.05713534   2.11291648   1           4118.726  
  11388.35038 2.04415463   2.11753446   1           4174.395  
  11402.01629 2.02363462   2.10333969   1           4271.994  
  11415.69860 1.98887772   2.07068094   1           4454.167  
  11429.39734 1.94473215   2.02101335   1           4704.632  
  11443.11251 1.87527165   1.95678424   1           5147.508  
  11456.84414 1.80196443   1.88117901   1           5676.592  
  11470.59224 1.74241928   1.79779731   1           6154.981  
  11484.35685 1.66591763   1.71033079   1           6856.571  
  11498.13797 1.59364703   1.62228117   1           7615.402  
  11511.93563 1.52765008   1.53674274   1           8402.531  
  11525.74984 1.4579215    1.45625232   1           9353.689  
  11539.58064 1.39638901   1.38271131   1           10305.644 
  11553.42803 1.35917942   1.31737237   1           10924.046 
  11567.29203 1.30523429   1.26088125   1           11930.452 
  11581.17268 1.26169245   1.21335884   1           12820.013 
  11595.06998 1.23426175   1.17450669   1           13402.735 
  11608.98395 1.20202741   1.14371835   1           14142.492 
  11622.91463 1.17693509   1.12018547   1           14740.317 
  11636.86201 1.15087049   1.10298612   1           15398.728 
  11650.82614 1.1391299    1.09115556   1           15668.518 
  11664.80702 1.11761578   1.08373392   1           16240.659 
  11678.80468 1.10743059   1.07979751   1           16480.706 
  11692.81914 1.0890142    1.0784774    1           16990.409 
  11706.85042 1.0767935    1.0789692    1           17312.487 
  11720.89853 1.07369535   1.0805404    1           17334.005 
  11734.96350 1.07369721   1.08253404   1           17251.551 
  11749.04534 1.05886274   1.08438138   1           17669.348 
  11763.14409 1.05029894   1.08561174   1           17880.028 
  11777.25975 1.05827432   1.08586897   1           17519.26  
  11791.39236 1.03898495   1.0849263    1           18103.43  
  11805.54192 1.04540364   1.08269228   1           17789.895 
  11819.70846 1.03448494   1.07920314   1           18085.899 
  11833.89200 1.03490554   1.07460164   1           17982.053 
  11848.09256 1.03083664   1.06910743   1           18037.23  
  11862.31016 1.02538126   1.06298496   1           18142.232 
  11876.54482 1.02132314   1.05651343   1           18197.773 
  11890.79657 1.02190028   1.04996123   1           18086.746 
  11905.06541 1.02449133   1.04356621   1           17904.851 
  11919.35138 1.01617812   1.03752247   1           18111.485 
  11933.65449 1.01316585   1.03197348   1           18129.429 
  11947.97477 1.03044835   1.027011     1           17432.579 
  11962.31222 1.01227963   1.02267896   1           17981.118 
  11976.66689 1.02529285   1.0189806    1           17436.68  
  11991.03878 1.0181143    1.01588756   1           17599.648 
  12005.42791 1.01151877   1.01334952   1           17745.685 
  12019.83431 1.00853678   1.01130318   1           17766.763 
  12034.25800 1.02103772   1.00967986   1           17250.662 
  12048.69900 1.01121063   1.00841148   1           17510.493 
  12063.15733 1.01520768   1.00743457   1           17294.749 
  12077.63301 1.00966437   1.00669283   1           17410.399 
  12092.12605 1.01702076   1.00613816   1           17084.74  
  12106.63649 1.02078359   1.00573093   1           16887.3   
  12121.16434 1.01678054   1.00543915   1           16952.836 
  12135.70963 1.02287646   1.00523813   1           16683.582 
  12150.27237 1.01833778   1.00510915   1           16770.729 
  12164.85258 1.00764582   1.00503865   1           17069.205 
  12179.45029 1.02205659   1.00501755   1           16530.43  
  12194.06552 1.01024475   1.00504084   1           16866.114 
  12208.69829 1.02017313   1.00510753   1           16483.197 
  12223.34861 1.01351913   1.00522119   1           16648.681 
  12238.01651 1.00795902   1.00539104   1           16780.305 
  12252.70202 1.01421207   1.00563393   1           16520.038 
  12267.40515 1.01092456   1.00597742   1           16575.258 
  12282.12592 1.02485556   1.0064641    1           16071.989 
  12296.86436 1.01667922   1.00715758   1           16281.607 
  12311.62048 1.02354816   1.00815024   1           16009.431 
  12326.39431 1.03558883   1.00957288   1           15582.714 
  12341.18587 1.04745348   1.01160593   1           15174.263 
  12355.99518 1.03810295   1.01449175   1           15403.223 
  12370.82226 1.06184015   1.01854684   1           14656.37  
  12385.66713 1.08079415   1.02417201   1           14081.419 
  12400.52982 1.09183774   1.03185821   1           13738.978 
  12415.41034 1.10110931   1.04218484   1           13451.146 
  12430.30872 1.13205223   1.05580701   1           12642.468 
  12445.22497 1.16135363   1.07342885   1           11928.225 
  12460.15912 1.18698449   1.09576003   1           11338.054 
  12475.11120 1.20929915   1.12345529   1           10847.517 
  12490.08122 1.26353553   1.15703813   1           9809.24   
  12505.06920 1.30956049   1.19681349   1           9017.854  
  12520.07517 1.35031082   1.24277791   1           8378.236  
  12535.09914 1.41023835   1.29453643   1           7549.224  
  12550.14114 1.46590762   1.35124044   1           6866.663  
  12565.20120 1.52038413   1.41155502   1           6270.85   
  12580.27932 1.56935657   1.47366912   1           5786.848  
  12595.37554 1.61980929   1.53535149   1           5336.365  
  12610.48987 1.64194276   1.59405161   1           5140.925  
  12625.62234 1.68041134   1.64704864   1           4835.685  
  12640.77297 1.70583761   1.69163918   1           4639.687  
  12655.94178 1.7201337    1.72536304   1           4525.492  
  12671.12880 1.71857154   1.74625118   1           4516.939  
  12686.33403 1.71238972   1.75305706   1           4538.626  
  12701.55752 1.67792655   1.74541737   1           4753.585  
  12716.79927 1.65588083   1.72389518   1           4890.621  
  12732.05931 1.60109469   1.68989719   1           5288.564  
  12747.33766 1.55523274   1.64549099   1           5650.629  
  12762.63435 1.50689624   1.59317228   1           6069.397  
  12777.94939 1.45038617   1.5356234    1           6616.475  
  12793.28281 1.42403043   1.47549281   1           6877.197  
  12808.63463 1.36593305   1.41521221   1           7541.853  
  12824.00488 1.33978165   1.35686072   1           7848.704  
  12839.39356 1.28906409   1.30208225   1           8527.977  
  12854.80072 1.25091329   1.2520506    1           9079.233  
  12870.22636 1.22455182   1.20748135   1           9473.954  
  12885.67051 1.18775349   1.16867741   1           10081.367 
  12901.13319 1.15765682   1.13559879   1           10607.1   
  12916.61443 1.13806812   1.10794438   1           10950.916 
  12932.11425 1.11012215   1.08523438   1           11489.81  
  12947.63267 1.1018569    1.06688646   1           11617.976 
  12963.16971 1.07459528   1.05227903   1           12184.501 
  12978.72539 1.070957     1.0408       1           12213.687 
  12994.29974 1.04985066   1.0318802    1           12665.78  
  13009.89278 1.04583037   1.02501352   1           12706.464 
  13025.50453 1.05380348   1.01976673   1           12452.145 
  13041.13502 1.02951475   1.0157766    1           12998.488 
  13056.78426 1.03890152   1.01275163   1           12701.304 
  13072.45228 1.01736368   1.01045893   1           13190.902 
  13088.13910 1.02076939   1.00871751   1           13041.134 
  13103.84474 1.02711159   1.00738843   1           12818.743 
  13119.56924 1.02227063   1.00636653   1           12882.064 
  13135.31260 1.01356549   1.00557301   1           13046.228 
  13151.07485 1.0183916    1.00494935   1           12863.316 
  13166.85602 1.01980875   1.00445233   1           12769.949 
  13182.65612 1.00067406   1.00405014   1           13207.278 
  13198.47519 1.0119661    1.00371944   1           12857.047 
  13214.31324 1.01449605   1.00344313   1           12737.52  
  13230.17029 1.01678137   1.00320858   1           12625.702 
  13246.04637 1.02017502   1.00300651   1           12487.728 
  13261.94150 1.02453929   1.00283004   1           12327.836 
  13277.85571 1.02192623   1.00267405   1           12339.182 
  13293.78901 1.03289649   1.00253467   1           12023.694 
  13309.74144 1.02078388   1.00240899   1           12262.403 
  13325.71300 1.02556562   1.00229474   1           12095.382 
  13341.70374 1.02179134   1.00219021   1           12134.138 
  13357.71366 1.02365414   1.00209402   1           12037.993 
  13373.74279 1.00772813   1.00200507   1           12371.606 
  13389.79116 1.03237102   1.0019225    1           11731.845 
  13405.85878 1.03042331   1.00184558   1           11726.483 
  13421.94569 1.03778225   1.00177372   1           11508.337 
  13438.05190 1.0360069    1.0017064    1           11498.854 
  13454.17744 1.03657431   1.0016432    1           11436.513 
  13470.32232 1.03496147   1.00158376   1           11423.242 
  13486.48659 1.04044834   1.00152775   1           11251.881 
  13502.67024 1.04404499   1.00147488   1           11124.364 
  13518.87332 1.05109295   1.00142491   1           10924.455 
  13535.09585 1.05084258   1.00137762   1           10882.111 
  13551.33783 1.05399985   1.00133281   1           10768.042 
  13567.59931 1.06090379   1.0012903    1           10577.861 
  13583.88031 1.05938542   1.00124992   1           10562.478 
  13600.18084 1.06872311   1.00121153   1           10327.316 
  13616.50093 1.05634769   1.001175     1           10531.53  
  13632.84060 1.06631942   1.00114021   1           10283.924 
  13649.19989 1.07203977   1.00110703   1           10125.67  
  13665.57880 1.06633267   1.00107537   1           10192.491 
  13681.97737 1.05954317   1.00104514   1           10281.549 
  13698.39561 1.06688294   1.00101624   1           10090.944 
  13714.83356 1.06241208   1.0009886    1           10133.16  
  13731.29123 1.06527547   1.00096214   1           10031.826 
  13747.76866 1.06656644   1.0009368    1           9961.752  
  13764.26585 1.06219986   1.0009125    1           10001.114 
  13780.78284 1.06763658   1.0008892    1           9851.59   
  13797.31965 1.06004152   1.00086683   1           9952.444  
  13813.87631 1.06257139   1.00084535   1           9858.752  
  13830.45283 1.07939092   1.0008247    1           9500.156  
  13847.04925 1.06542322   1.00080484   1           9715.361  
  13863.66558 1.06205065   1.00078574   1           9734.458  
  13880.30185 1.05439215   1.00076735   1           9835.287  
  13896.95808 1.06760849   1.00074963   1           9542.238  
  13913.63430 1.05332567   1.00073256   1           9765.576  
  13930.33053 1.05380632   1.00071609   1           9711.593  
  13947.04680 1.04554884   1.00070021   1           9823.969  
  13963.78313 1.0404135    1.00068488   1           9877.516  
  13980.53954 1.04116415   1.00067007   1           9817.447  
  13997.31606 1.0374349    1.00065577   1           9843.811  
  14014.11271 1.04451806   1.00064194   1           9663.113  
  14030.92951 1.04227932   1.00062857   1           9660.565  
  14047.76650 1.03697725   1.00061564   1           9716.253  
  14064.62369 1.04501418   1.00060312   1           9519.915  
  14081.50110 1.03154172   1.000591     1           9729.558  
  14098.39877 1.04806968   1.00057926   1           9375.306  
  14115.31672 1.01313755   1.00056788   1           9996.535  
  14132.25497 1.03178166   1.00055685   1           9589.559  
  14149.21355 1.03197173   1.00054616   1           9541.189  
  14166.19247 1.03240772   1.00053579   1           9488.43   
  14183.19177 1.01640615   1.00052572   1           9747.487  
  14200.21147 1.02923282   1.00051595   1           9458.785  
  14217.25159 1.01498908   1.00050646   1           9683.583  
  14234.31216 1.01444815   1.00049724   1           9648.588  
  14251.39320 1.01905182   1.00048829   1           9516.152  
  14268.49474 1.02203706   1.00047958   1           9415.956  
  14285.61680 1.03688588   1.00047111   1           9101.854  
  14302.75941 1.02238725   1.00046288   1           9322.544  
  14319.92259 1.02245938   1.00045487   1           9278.516  
  14337.10636 1.00947978   1.00044707   1           9477.421  
  14354.31076 1.01555515   1.00043948   1           9321.582  
  14371.53580 1.01037456   1.00043209   1           9376.347  
  14388.78151 1.02051518   1.00042489   1           9149.411  
  14406.04791 1.02489964   1.00041788   1           9031.459  
  14423.33504 1.00296308   1.00041105   1           9393.707  
  14440.64290 1.02751197   1.00040439   1           8909.093  
  14457.97154 1.02405711   1.00039789   1           8932.334  
  14475.32097 1.02190674   1.00039156   1           8932.692  
  14492.69122 1.01441567   1.00038538   1           0         
  14510.08232 1.01395883   0            0           0         
  14527.49428 1.01297207   0            0           0         
  14544.92714 1.01893204   0            0           0         
  14562.38092 1.02638965   0            0           0         
  14579.85564 1.02229194   0            0           0         
  14597.35133 1.02295821   0            0           0         
  14614.86802 1.0239158    0            0           0         
  14632.40573 1.02929668   0            0           0         
  14649.96448 1.03336071   0            0           0         
  14667.54430 1.04325011   0            0           0         
  14685.14522 1.04571162   0            0           0         
  14702.76725 1.04608794   0            0           0         
  14720.41044 1.06033593   0            0           0         
  14738.07479 1.05639178   0            0           0         
  14755.76035 1.07527556   0            0           0         
  14773.46712 1.08378592   0            0           0         
  14791.19515 1.09410951   0            0           0         
  14808.94444 1.11528775   0            0           0         
  14826.71504 1.13115613   0            0           0         
  14844.50696 1.14814462   0            0           0         
  14862.32023 1.17387815   0            0           0         
  14880.15488 1.20622285   0            0           0         
  14898.01092 1.21368983   0            0           0         
  14915.88840 1.22738212   0            0           0         
  14933.78733 1.25356459   0            0           0         
  14951.70773 1.28551295   0            0           0         
  14969.64964 1.27405222   0            0           0         
  14987.61308 1.29024868   0            0           0         
  15005.59808 1.29961722   0            0           0         
  15023.60466 1.31838719   0            0           0         
  15041.63284 1.31696348   0            0           0         
  15059.68266 1.309684     0            0           0         
  15077.75414 1.30778952   0            0           0         
  15095.84731 1.31291683   0            0           0         
  15113.96219 1.29306343   0            0           0         
  15132.09880 1.25902419   0            0           0         
  15150.25718 1.23952131   0            0           0         
  15168.43735 1.22130687   0            0           0         
  15186.63933 1.20336943   0            0           0         
  15204.86316 1.18136968   0            0           0         
  15223.10885 1.17503028   0            0           0         
  15241.37644 1.15034933   0            0           0         
  15259.66595 1.11693276   0            0           0         
  15277.97741 1.12210272   0            0           0         
  15296.31084 1.11145115   0            0           0         
  15314.66627 1.07949534   0            0           0         
  15333.04373 1.09132237   0            0           0         
  15351.44324 1.07374411   0            0           0         
  15369.86483 1.06747257   0            0           0         
  15388.30852 1.06161503   0            0           0         
  15406.77435 1.04661969   0            0           0         
  15425.26234 1.04340752   0            0           0         
  15443.77251 1.04468182   0            0           0         
  15462.30489 1.04069083   0            0           0         
  15480.85951 1.04683187   0            0           0         
  15499.43640 1.03370369   0            0           0         
  15518.03558 1.04635647   0            0           0         
  15536.65708 1.04948368   0            0           0         
  15555.30093 1.03756728   0            0           0         
  15573.96714 1.04760589   0            0           0         
  15592.65576 1.03151969   0            0           0         
  15611.36680 1.04027954   0            0           0         
  15630.10030 1.04313131   0            0           0         
  15648.85627 1.03341968   0            0           0         
  15667.63475 1.03804515   0            0           0         
  15686.43577 1.02264989   0            0           0         
  15705.25935 1.03289083   0            0           0         
  15724.10551 1.01370132   0            0           0         
  15742.97429 1.02726597   0            0           0         
  15761.86572 1.03238607   0            0           0         
  15780.77981 1.01086721   0            0           0         
  15799.71660 1.03927255   0            0           0         
  15818.67611 1.02731922   0            0           0         
  15837.65838 1.0252106    0            0           0         
  15856.66342 1.02471879   0            0           0         
  15875.69127 1.01754483   0            0           0         
  15894.74195 1.01618258   0            0           0         
  15913.81549 1.00624576   0            0           0         
  15932.91192 1.0327816    0            0           0         
  15952.03127 1.00465944   0            0           0         
  15971.17356 1.02515492   0            0           0         
  15990.33882 1.00783543   0            0           0         
  16009.52708 1.02420012   0            0           0         
  16028.73836 1.01372627   0            0           0         
  16047.97270 1.02633767   0            0           0         
  16067.23012 1.02516004   0            0           0         
  16086.51064 1.02002419   0            0           0         
  16105.81431 1.02593209   0            0           0         
  16125.14114 1.02836325   0            0           0         
  16144.49116 1.00477744   0            0           0         
  16163.86440 1.02528665   0            0           0         
  16183.26088 1.01764997   0            0           0         
  16202.68065 1.01881081   0            0           0         
  16222.12371 1.01820017   0            0           0         
  16241.59011 1.01329066   0            0           0         
  16261.07987 1.01743379   0            0           0         
  16280.59301 1.00369029   0            0           0         
  16300.12957 1.03840513   0            0           0         
  16319.68958 1.02861308   0            0           0         
  16339.27305 1.02201146   0            0           0         
  16358.88003 1.02136095   0            0           0         
  16378.51053 1.01819978   0            0           0         
  16398.16459 1.02557449   0            0           0         
  16417.84224 1.00202887   0            0           0         
  16437.54350 1.0146979    0            0           0         
  16457.26840 1.00994377   0            0           0         
  16477.01697 1.03393282   0            0           0         
  16496.78923 1.03191857   0            0           0         
  16516.58523 1.00944768   0            0           0         
  16536.40498 1.01634849   0            0           0         
  16556.24851 1.04546215   0            0           0         
  16576.11585 1.02702257   0            0           0         
  16596.00704 1.03205355   0            0           0         
  16615.92209 1.03627197   0            0           0         
  16635.86105 1.02990027   0            0           0         
  16655.82393 1.04035786   0            0           0         
  16675.81076 1.06472658   0            0           0         
  16695.82158 1.05359429   0            0           0         
  16715.85641 1.06591493   0            0           0         
  16735.91528 1.06364476   0            0           0         
  16755.99822 1.07728738   0            0           0         
  16776.10527 1.09361512   0            0           0         
  16796.23644 1.09665021   0            0           0         
  16816.39177 1.11174953   0            0           0         
  16836.57128 1.10079687   0            0           0         
  16856.77501 1.12480506   0            0           0         
  16877.00298 1.14125992   0            0           0         
  16897.25523 1.1162796    0            0           0         
  16917.53178 1.1469037    0            0           0         
  16937.83266 1.15827354   0            0           0         
  16958.15790 1.14685646   0            0           0         
  16978.50753 1.15696593   0            0           0         
  16998.88159 1.15721555   0            0           0         
  17019.28009 1.14619058   0            0           0         
  17039.70306 1.14617419   0            0           0         
  17060.15055 1.14544054   0            0           0         
  17080.62257 1.133789     0            0           0         
  17101.11916 1.14507325   0            0           0         
  17121.64034 1.12424821   0            0           0         
  17142.18615 1.12678214   0            0           0         
  17162.75662 1.12448202   0            0           0         
  17183.35177 1.11469022   0            0           0         
  17203.97163 1.10298052   0            0           0         
  17224.61624 1.09513593   0            0           0         
  17245.28562 1.10629252   0            0           0         
  17265.97980 1.0949375    0            0           0         
  17286.69881 1.09903969   0            0           0         
  17307.44269 1.07269357   0            0           0         
  17328.21146 1.07214793   0            0           0         
  17349.00516 1.07321337   0            0           0         
  17369.82380 1.06728435   0            0           0         
  17390.66743 1.07231243   0            0           0         
  17411.53607 1.05841151   0            0           0         
  17432.42975 1.05236626   0            0           0         
  17453.34850 1.05402587   0            0           0         
  17474.29236 1.04625011   0            0           0         
  17495.26135 1.06709625   0            0           0         
  17516.25550 1.04619201   0            0           0         
  17537.27484 1.03785578   0            0           0         
  17558.31941 1.03835137   0            0           0         
  17579.38923 1.02158658   0            0           0         
  17600.48434 1.02773103   0            0           0         
  17621.60475 1.02666116   0            0           0         
  17642.75052 1.02550196   0            0           0         
  17663.92165 1.03256406   0            0           0         
  17685.11819 1.03013937   0            0           0         
  17706.34017 1.04010341   0            0           0         
  17727.58762 1.01899775   0            0           0         
  17748.86056 1.02141902   0            0           0         
  17770.15902 1.0297063    0            0           0         
  17791.48305 1.03684034   0            0           0         
  17812.83267 1.00587671   0            0           0         
  17834.20790 1.04176967   0            0           0         
  17855.60878 1.01974957   0            0           0         
  17877.03535 1.03874291   0            0           0         
  17898.48762 1.04712298   0            0           0         
  17919.96564 1.03603689   0            0           0         
  17941.46944 1.02239057   0            0           0         
  17962.99903 1.02200803   0            0           0         
  17984.55447 1.05187512   0            0           0         
  18006.13576 1.03394316   0            0           0         
  18027.74296 1.0271373    0            0           0         
  18049.37608 1.034773     0            0           0         
  18071.03517 1.02666854   0            0           0         
  18092.72024 1.0397194    0            0           0         
  18114.43134 1.02929352   0            0           0         
  18136.16849 1.04481239   0            0           0         
  18157.93172 1.04136797   0            0           0         
  18179.72107 1.01718476   0            0           0         
  18201.53657 1.05002802   0            0           0         
  18223.37824 1.04368328   0            0           0         
  18245.24613 1.02642882   0            0           0         
  18267.14025 1.049113     0            0           0         
  18289.06065 1.05349      0            0           0         
  18311.00736 1.04309623   0            0           0         
  18332.98039 1.05078718   0            0           0         
  18354.97980 1.04905669   0            0           0         
  18377.00561 1.05162908   0            0           0         
  18399.05784 1.05639741   0            0           0         
  18421.13654 1.04252869   0            0           0         
  18443.24173 1.05260069   0            0           0         
  18465.37345 1.04137762   0            0           0         
  18487.53173 1.03810079   0            0           0         
  18509.71660 1.06097645   0            0           0         
  18531.92808 1.07618009   0            0           0         
  18554.16623 1.03116485   0            0           0         
  18576.43105 1.04236807   0            0           0         
  18598.72260 1.07600351   0            0           0         
  18621.04089 1.04385095   0            0           0         
  18643.38597 1.04493977   0            0           0         
  18665.75786 1.05586781   0            0           0         
  18688.15660 1.03603198   0            0           0         
  18710.58221 1.02860424   0            0           0         
  18733.03474 1.00530292   0            0           0         
  18755.51420 1.03821736   0            0           0         
  18778.02065 1.04204731   0            0           0         
  18800.55410 1.0712677    0            0           0         
  18823.11459 1.06106391   0            0           0         
  18845.70215 1.02094246   0            0           0         
  18868.31682 1.0398716    0            0           0         
  18890.95862 1.05251186   0            0           0         
  18913.62760 1.05672435   0            0           0         
  18936.32378 1.02931444   0            0           0         
  18959.04719 1.04967515   0            0           0         
  18981.79787 1.0358981    0            0           0         
  19004.57585 1.02965855   0            0           0         
  19027.38117 1.03959311   0            0           0         
  19050.21385 1.02401668   0            0           0         
  19073.07393 1.0423114    0            0           0         
  19095.96144 1.02454808   0            0           0         
  19118.87641 1.02655647   0            0           0         
  19141.81889 1.02423383   0            0           0         
  19164.78889 1.0125745    0            0           0         
  19187.78646 1.02380494   0            0           0         
  19210.81163 1.05705843   0            0           0         
  19233.86442 1.03482005   0            0           0         
  19256.94488 1.03914123   0            0           0         
  19280.05304 1.03340508   0            0           0         
  19303.18892 0.99565946   0            0           0         
  19326.35257 1.01932566   0            0           0         
  19349.54401 1.05189928   0            0           0         
  19372.76329 1.03091954   0            0           0         
  19396.01042 1.06300419   0            0           0         
  19419.28546 1.01357752   0            0           0         
  19442.58842 1.02629569   0            0           0         
  19465.91934 1.03261486   0            0           0         
  19489.27827 1.03421373   0            0           0         
  19512.66522 1.02747955   0            0           0         
  19536.08024 1.04576676   0            0           0         
  19559.52335 1.00581624   0            0           0         
  19582.99460 1.01031487   0            0           0         
  19606.49401 1.02120707   0            0           0         
  19630.02162 1.03618238   0            0           0         
  19653.57746 1.01676955   0            0           0         
  19677.16158 1.04296215   0            0           0         
  19700.77399 1.04221029   0            0           0         
  19724.41473 1.0427684    0            0           0         
  19748.08385 1.04548073   0            0           0         
  19771.78136 1.0361846    0            0           0         
  19795.50732 1.0219177    0            0           0         
  19819.26174 1.02203779   0            0           0         
  19843.04467 1.05103401   0            0           0         
  19866.85614 1.03790903   0            0           0         
  19890.69619 1.00488582   0            0           0         
  19914.56484 1.08461102   0            0           0         
  19938.46213 1.06446012   0            0           0         
  19962.38810 1.04923135   0            0           0         
  19986.34278 1.0575897    0            0           0         
  20010.32621 1.04258763   0            0           0         
  20034.33841 1.02687118   0            0           0         
  20058.37943 1.06413635   0            0           0         
  20082.44930 1.05064089   0            0           0         
  20106.54805 1.02762768   0            0           0         
  20130.67573 1.05259789   0            0           0         
  20154.83235 1.03710313   0            0           0         
  20179.01796 1.02424427   0            0           0         
  20203.23260 1.02194826   0            0           0         
  20227.47629 1.02295193   0            0           0         
  20251.74907 1.01921012   0            0           0         
  20276.05098 1.01759924   0            0           0         
  20300.38206 1.0520358    0            0           0         
  20324.74233 1.04588101   0            0           0         
  20349.13183 1.02951508   0            0           0         
  20373.55060 1.0016681    0            0           0         
  20397.99867 1.01565517   0            0           0         
  20422.47608 1.02712775   0            0           0         
  20446.98286 1.06112646   0            0           0         
  20471.51905 1.00129571   0            0           0         
  20496.08468 1.05370362   0            0           0         
  20520.67979 1.0156615    0            0           0         
  20545.30442 1.02093361   0            0           0         
  20569.95859 0.98648091   0            0           0         
  20594.64235 1.05079344   0            0           0         
  20619.35573 1.01708789   0            0           0         
  20644.09877 1.03217747   0            0           0         
  20668.87150 1.04493147   0            0           0         
  20693.67395 1.06157395   0            0           0         
  20718.50617 1.04155957   0            0           0         
  20743.36818 1.08307061   0            0           0         
  20768.26003 1.01867215   0            0           0         
  20793.18175 1.04421838   0            0           0         
  20818.13337 1.06907575   0            0           0         
  20843.11494 1.04247248   0            0           0         
  20868.12649 1.03291815   0            0           0         
  20893.16804 1.04865973   0            0           0         
  20918.23965 1.04108308   0            0           0         
  20943.34135 0.99322339   0            0           0         
  20968.47316 1.06492213   0            0           0         
  20993.63513 1.02322496   0            0           0         
  21018.82730 0.9763038    0            0           0         
  21044.04970 1.08348826   0            0           0         
  21069.30236 1.03536005   0            0           0         
  21094.58533 0.97571917   0            0           0         
  21119.89864 1.00126804   0            0           0         
  21145.24232 1.01597488   0            0           0         
  21170.61641 1.0342784    0            0           0         
  21196.02096 1.03146734   0            0           0         
  21221.45599 0.99360548   0            0           0         
  21246.92154 1.0138779    0            0           0         
  21272.41765 1.02608352   0            0           0         
#--eof--eof--eof--eof--eof--eof--eof--eof--eof--eof--eof--eof--eof--eof--eof--#
