# Supplementary material for: Multidimensional Rietveld refinement of high-pressure neutron diffraction data of PbNCN
Source: J Appl Crystallogr. 2024 Sep 5;57(Pt 5):1436–45. doi: 10.1107/S1600576724007635 (PMC11460395; doi:10.1107/S1600576724007635)
Supplement: Supplementary file 1 [file j-57-01436-sup1.zip › 1D_PbNCN_900bar.cif]

data_PbNCN900bar
_pd_block_id  2023-11-09T15:36|PbNCN900bar|noname|SNAP
_audit_creation_method  "created in GSAS-II"
_audit_creation_date  2023-11-09T15:36
_audit_author_name  "no name"
_audit_update_record
   "2023-11-09T15:36  Initial software-generated CIF"

# Standard version of Publication_Template template follows
#=============================================================================
# this information describes the project, paper etc. for the CIF             #
# Acta Cryst. Section C papers and editorial correspondence is generated     #
# from the information in this section                                       #
#                                                                            #
#   (from)   CIF submission form for Rietveld refinements (Acta Cryst. C)    #
#                                                 Version 14 December 1998   #
#=============================================================================
# 1. SUBMISSION DETAILS

_publ_contact_author_name        'Prof. Richard Dronskowski'
_publ_contact_author_address
;    
Institute of Inorganic Chemistry
RWTH Aachen University     
D-52056 Aachen
Germany
;
_publ_contact_author_email       drons@HAL9000.ac.rwth-aachen.de
_publ_contact_author_phone       00492418093642
_publ_contact_author_fax         00492418092642

_publ_requested_journal              'Journal of Applied Crystallography'

#==============================================================================

# 2. PROCESSING SUMMARY (IUCr Office Use Only)

_journal_data_validation_number      ?

_journal_date_recd_electronic        ?
_journal_date_to_coeditor            ?
_journal_date_from_coeditor          ?
_journal_date_accepted               ?
_journal_date_printers_first         ?
_journal_date_printers_final         ?
_journal_date_proofs_out             ?
_journal_date_proofs_in              ?
_journal_coeditor_name               ?
_journal_coeditor_code               ?
_journal_coeditor_notes
; ?
;
_journal_techeditor_code             ?
_journal_techeditor_notes
; ?
;
_journal_coden_ASTM                  ?
_journal_name_full                   ?
_journal_year                        ?
_journal_volume                      ?
_journal_issue                       ?
_journal_page_first                  ?
_journal_page_last                   ?
_journal_paper_category              ?
_journal_suppl_publ_number           ?
_journal_suppl_publ_pages            ?

#==============================================================================

# 3. TITLE AND AUTHOR LIST

_publ_section_title
; ?
;       
 
# The loop structure below should contain the names and addresses of all 
# authors, in the required order of publication. Repeat as necessary.

loop_
	_publ_author_name
	_publ_author_address
'Meinerzhagen, Yannick'
; 
Chair of Solid-State and Quantum Chemistry
Institute of Inorganic Chemistry
RWTH Aachen University
D-52056 Aachen
Germany
;

'Eickmeier, Katharina'
; 
Chair of Solid-State and Quantum Chemistry
Institute of Inorganic Chemistry
RWTH Aachen University
D-52056 Aachen
Germany
;

'Mueller, Peter C.'
; 
Chair of Solid-State and Quantum Chemistry
Institute of Inorganic Chemistry
RWTH Aachen University
D-52056 Aachen
Germany
;

'Hempelmann, Jan'
; 
Chair of Solid-State and Quantum Chemistry
Institute of Inorganic Chemistry
RWTH Aachen University
D-52056 Aachen
Germany
;

'Houben, Andreas'
; 
Chair of Solid-State and Quantum Chemistry
Institute of Inorganic Chemistry
RWTH Aachen University
D-52056 Aachen
Germany
;

'Dronskowski, Richard'
; 
Chair of Solid-State and Quantum Chemistry
Institute of Inorganic Chemistry
RWTH Aachen University
D-52056 Aachen
Germany
;

#==============================================================================
# 4. TEXT

#=============================================================================
# 5. OVERALL REFINEMENT & COMPUTING DETAILS

#==============================================================================
# 6. SAMPLE PREPARATION DATA

# (In the unusual case where multiple samples are used in a single
#  Rietveld study, this information should be moved into the phase
#  blocks)

# The following three fields describe the preparation of the material.
# The cooling rate is in K/min.  The pressure at which the sample was  
# prepared is in kPa.  The temperature of preparation is in K.
               
_pd_prep_cool_rate                ?        
_pd_prep_pressure                 ?        
_pd_prep_temperature              ?        

_pd_char_colour                   ?       # use ICDD colour descriptions

_pd_proc_info_datetime  2023-11-09T15:36
_pd_calc_method  "Rietveld Refinement"
_computing_structure_refinement
   "GSAS-II (Toby & Von Dreele, J. Appl. Cryst. 46, 544-549, 2013)"
_refine_ls_matrix_type  full
_refine_ls_number_parameters  12
_refine_ls_goodness_of_fit_all  4.845

# OVERALL WEIGHTED R-FACTOR
_refine_ls_wR_factor_obs  0.04077

# Standard version of Phase_Template template follows
#==============================================================================
# 7. CHEMICAL, STRUCTURAL AND CRYSTAL DATA

_chemical_name_common             'Lead Cyanamide'
_chemical_formula_structural      PbNCN
_cell_measurement_temperature     293

#==============================================================================

# 8. Phase information from GSAS-II


# phase info for PbNCN800bar follows
_pd_phase_name  PbNCN800bar
_cell_length_a  5.5241(26)
_cell_length_b  3.7411(14)
_cell_length_c  10.549(5)
_cell_angle_alpha  90
_cell_angle_beta   90
_cell_angle_gamma  90
_cell_volume  218.00(12)
_exptl_crystal_density_diffrn  7.5327
_symmetry_cell_setting  orthorhombic
_symmetry_space_group_name_H-M  "P n m a"
_symmetry_space_group_name_Hall  "-P 2ac 2n"
loop_
    _space_group_symop_id
    _space_group_symop_operation_xyz
     1  x,y,z
     2  1/2-x,1/2+y,1/2+z
     3  x,1/2-y,z
     4  1/2-x,-y,1/2+z
     5  -x,-y,-z
     6  1/2+x,1/2-y,1/2-z
     7  -x,1/2+y,-z
     8  1/2+x,y,1/2-z

# ATOMIC COORDINATES AND DISPLACEMENT PARAMETERS
loop_ 
   _atom_site_label
   _atom_site_type_symbol
   _atom_site_fract_x
   _atom_site_fract_y
   _atom_site_fract_z
   _atom_site_occupancy
   _atom_site_adp_type
   _atom_site_U_iso_or_equiv
   _atom_site_site_symmetry_multiplicity
Pb1    Pb4+ 0.3723(26)  0.25000     0.6283(13)  1.0000     Uiso 0.0369     4   
N1     N    0.3933(27)  0.25000     0.4434(16)  1.0000     Uiso 0.0369     4   
N2     N    0.9007(29)  0.25000     0.3388(12)  1.0000     Uiso 0.0369     4   
C1     C    0.061(3)    0.25000     0.4119(22)  1.0000     Uiso 0.0369     4   

loop_  _atom_type_symbol _atom_type_number_in_cell
        _atom_type_scat_Cromer_Mann_a1 _atom_type_scat_Cromer_Mann_a2 _atom_type_scat_Cromer_Mann_a3
        _atom_type_scat_Cromer_Mann_a4 _atom_type_scat_Cromer_Mann_b1 _atom_type_scat_Cromer_Mann_b2
        _atom_type_scat_Cromer_Mann_b3 _atom_type_scat_Cromer_Mann_b4 _atom_type_scat_Cromer_Mann_c
        _atom_type_scat_length_neutron _atom_type_scat_source
  C       4      2.31       1.02       1.5886     0.865      20.8439    10.2075    0.5687     51.6512    0.2156     0.6648
      https://subversion.xray.aps.anl.gov/pyGSAS/trunk/atmdata.py
  N       8      12.2126    3.1322     2.0125     1.1663     0.0057     9.8933     28.9975    0.5826     -11.529    0.936
      https://subversion.xray.aps.anl.gov/pyGSAS/trunk/atmdata.py
  Pb+4    4      32.1244    18.8003    12.0175    6.9689     1.0057     6.1093     0.147      14.714     8.0843     0.9401
      https://subversion.xray.aps.anl.gov/pyGSAS/trunk/atmdata.py

# Note that Z affects _cell_formula_sum and _weight
_cell_formula_units_Z  4
_chemical_formula_sum  "C N2 Pb"
_chemical_formula_weight  247.22

# MOLECULAR GEOMETRY
loop_
   _geom_bond_atom_site_label_1
   _geom_bond_atom_site_label_2
   _geom_bond_distance
   _geom_bond_site_symmetry_1
   _geom_bond_site_symmetry_2
   _geom_bond_publ_flag
  Pb1    N1     1.954(20)    1_555    1_555 yes
  Pb1    N1     2.397(12)    1_555    5_656 yes
  Pb1    N1     2.397(12)    1_555    5_666 yes
  Pb1    N2     2.428(14)    1_555    5_656 yes
  Pb1    N2     2.428(14)    1_555    5_666 yes
  N1     Pb1    1.954(20)    1_555    1_555 yes
  N1     Pb1    2.397(12)    1_555    5_656 yes
  N1     Pb1    2.397(12)    1_555    5_666 yes
  N1     C1     1.866(23)    1_555    1_555 yes
  N2     Pb1    2.428(14)    1_555    5_656 yes
  N2     Pb1    2.428(14)    1_555    5_666 yes
  N2     C1     1.174(22)    1_555    1_655 yes
  C1     N1     1.866(23)    1_555    1_555 yes
  C1     N2     1.174(22)    1_555    1_455 yes

loop_
   _geom_angle_atom_site_label_1
   _geom_angle_atom_site_label_2
   _geom_angle_atom_site_label_3
   _geom_angle
   _geom_angle_site_symmetry_1
   _geom_angle_site_symmetry_2
   _geom_angle_site_symmetry_3
   _geom_angle_publ_flag
  Pb1    N1     C1      96.9(11)     1_555  1_555    1_555 yes
  N1     C1     N2     149.2(19)     1_555  1_555    1_455 yes
  
_pd_proc_ls_pref_orient_corr
   "March-Dollase correction coef. = 1.000 axis = [0, 0, 1]"
_pd_proc_ls_profile_function
;
Von Dreele-Jorgenson-Windsor function parameters
   alpha, beta-0, beta-1, beta-q, sig-0, sig-1, sig-2, sig-q, X, Y:
    0.145, 0.009, -0.022, 0.112, 0.006, 630.000, 50.000, 0.000, 0.000, 0.000, 

;

# Standard version of Instrument_Template template follows
#==============================================================================
# 9. INSTRUMENT CHARACTERIZATION

# The following item is used to identify the equipment used to record 
# the powder pattern when the diffractogram was measured at a laboratory 
# other than the authors' home institution, e.g. when neutron or synchrotron
# radiation is used.

_pd_instr_location
; ?
;

_diffrn_source                    'neutron spallation source'       

_pd_meas_scan_method              tof       


# The following two items identify the program(s) used (if appropriate).      
_computing_data_reduction         'PowderReduceP2D in Mantid'                     

# The following items are used to define the size of the instrument.
# Not all distances are appropriate for all instrument types.

_pd_instr_dist_src/spec           15000
#==============================================================================
# 10. Specimen size and mounting information


_pd_spec_mount_mode               transmission       
                                          
    
_pd_spec_shape                    irregular

_refine_ls_R_F_factor        0.45500
_refine_ls_R_Fsqd_factor     0.58241
_pd_proc_ls_prof_R_factor     0.03146
_pd_proc_ls_prof_wR_factor    0.04077
_gsas_proc_ls_prof_R_B_factor   0.03627
_gsas_proc_ls_prof_wR_B_factor  0.04767
_pd_proc_ls_prof_wR_expected  0.00845
_diffrn_radiation_probe  neutron
_pd_meas_2theta_fixed  65.549
_pd_proc_ls_background_function
;
Background function: "chebyschev-1" function with 3 terms:
    1.000, 0.000, 0.000, 
;
_diffrn_ambient_temperature  293
_diffrn_ambient_pressure  100

# STRUCTURE FACTOR TABLE
loop_
   _refln_index_h
   _refln_index_k
   _refln_index_l
   _refln_F_squared_meas
   _refln_F_squared_calc
   _refln_phase_calc
   _refln_d_spacing
   _gsas_i100_meas
  1    1    1    16.4436    11.8542    0.0     2.97209  93.52  
  1    0    3    8.6949     6.1777     0.0     2.96627  24.53  
  2    0    0    10.2615    12.1292    -0.0    2.76203  10.88  
  2    0    1    0.3068     0.2938     0.0     2.67195  0.57   
  1    1    2    26.9560    25.8614    -0.0    2.67101  100.00 
  0    0    4    41.1445    40.8272    -180.0  2.63715  36.26  
  0    1    3    14.4266    11.7250    180.0   2.56215  22.66  
  2    0    2    1.2498     0.7614     -0.0    2.44682  1.63   
  1    0    4    16.4219    19.6903    -0.0    2.37987  19.20  
  1    1    3    4.3244     1.0646     -0.0    2.32431  9.20   
  2    1    0    74.7605    61.7945    0.0     2.22204  66.42  
  2    1    1    3.9770     4.2452     -180.0  2.17433  6.48   
  2    0    3    0.4020     0.4279     -180.0  2.17204  0.33   
  2    1    2    0.5229     0.0345     -0.0    2.04774  0.67   
  1    1    4    23.9569    8.7566     -180.0  2.00800  28.39  
  1    0    5    3.2607     0.6923     -180.0  1.97088  1.79   
  2    0    4    3.9578     1.7809     -180.0  1.90737  1.91   
  2    1    3    7.0756     5.4181     180.0   1.87840  6.42   
  0    2    0    157.3212   127.5527   180.0   1.87055  35.10  
  0    1    5    10.8368    10.5810    180.0   1.83766  4.50   
  3    0    1    6.6890     9.1039     -180.0  1.81392  2.64   
  0    2    2    3.3786     3.0907     180.0   1.76296  1.19   
  0    0    6    0.1603     0.1481     -180.0  1.75810  0.03   
  1    2    1    0.5167     0.4512     -180.0  1.74725  0.35   
  1    1    5    11.0261    9.2463     -180.0  1.74370  7.43   
  3    0    2    1.4344     1.1248     180.0   1.73845  0.48   
  2    1    4    9.5169     11.0784    180.0   1.69926  5.78   
  1    2    2    1.5705     3.0396     -0.0    1.67950  0.91   
  2    0    5    1.8125     3.6645     -0.0    1.67658  0.52   
  1    0    6    7.0014     14.3859    -0.0    1.67530  2.01   
  3    1    1    5.3382     15.0000    0.0     1.63218  2.76   
  3    0    3    0.0208     0.0576     0.0     1.63122  0.01   
  1    2    3    3.6528     4.0739     -180.0  1.58222  1.67   
  3    1    2    1.6902     1.7386     180.0   1.57655  0.76   
  2    2    0    9.1860     7.9987     180.0   1.54879  1.93   
  2    2    1    0.1668     0.1938     -180.0  1.53236  0.07   
  2    1    5    0.0452     0.0546     180.0   1.52997  0.02   
  1    1    6    16.4741    20.2164    180.0   1.52899  6.56   
  0    2    4    20.9024    26.9237    0.0     1.52571  4.13   
  3    0    4    23.3251    36.5398    -0.0    1.50974  4.42   
  3    1    3    3.2464     4.9400     -0.0    1.49526  1.18   
  2    2    2    0.3932     0.5021     180.0   1.48605  0.14   
  2    0    6    0.6131     0.7353     -180.0  1.48313  0.11   
  1    2    4    14.4407    12.9849    180.0   1.47065  4.92   
  1    0    7    0.2964     0.1315     -180.0  1.45382  0.05   
  2    2    3    1.1768     0.2822     0.0     1.41738  0.35   
  3    1    4    7.7435     6.0167     -0.0    1.40004  2.17   
  0    1    7    16.2886    13.9953    -180.0  1.39780  2.27   
  3    0    5    5.4550     5.6927     0.0     1.38727  0.74   
  4    0    0    45.2975    46.5411    180.0   1.38101  3.00   
  2    1    6    6.6691     6.7285     -0.0    1.37874  1.76   
  4    0    1    0.8361     0.7465     0.0     1.36933  0.11   
  1    2    5    0.5715     0.4566     0.0     1.35676  0.14   
  1    1    7    2.1126     1.6934     -180.0  1.35509  0.52   
  4    0    2    0.4042     0.4651     180.0   1.33598  0.05   
  2    2    4    1.0019     1.1744     0.0     1.33550  0.23   
  2    0    7    14.0210    29.6102    0.0     1.32286  1.56   
  0    0    8    0.4169     1.0180     -180.0  1.31858  0.02   
  3    2    1    3.4986     6.0036     0.0     1.30220  0.73   
  3    1    5    9.2428     14.1316    -180.0  1.30072  1.93   
  4    1    0    0.4429     0.4250     -0.0    1.29556  0.05   
  4    1    1    0.8832     0.3694     0.0     1.28590  0.18   
  4    0    3    0.6421     0.2599     -180.0  1.28542  0.06   
  1    0    8    9.8586     3.3434     180.0   1.28254  0.97   
  0    2    6    0.3105     0.0977     0.0     1.28107  0.03   
  3    2    2    2.9089     0.7417     -0.0    1.27341  0.56   
  3    0    6    51.2876    13.0097    -0.0    1.27158  4.89   
  4    1    2    0.8750     0.3289     -180.0  1.25816  0.16   
  2    2    5    4.5270     2.4166     180.0   1.24848  0.80   
  1    2    6    17.6566    9.4868     180.0   1.24795  3.12   
  2    1    7    0.0001     0.0001     180.0   1.24719  0.00   
  0    3    1    8.3480     3.8759     0.0     1.23841  0.72   
  3    2    3    0.1036     0.0380     -180.0  1.22941  0.02   
  4    0    4    26.4027    9.5284     0.0     1.22341  2.16   
  4    1    3    0.3688     0.1641     -0.0    1.21567  0.06   
  1    1    8    0.0185     0.0092     -0.0    1.21323  0.00   
  1    3    1    8.0030     5.1552     -180.0  1.20841  1.24   
  3    1    6    7.7578     6.2969     -0.0    1.20393  1.19   
  2    0    8    1.1248     1.1139     180.0   1.18993  0.08   
  1    3    2    12.3254    11.2466    180.0   1.18531  1.77   
  0    3    3    8.0206     5.0990     -0.0    1.17531  0.56   
  3    2    4    38.7613    24.0963    180.0   1.17482  5.38   
  3    0    7    0.2950     0.1272     0.0     1.16619  0.02   
  4    1    4    0.4249     0.1700     0.0     1.16281  0.06   
  2    2    6    1.2205     0.4849     0.0     1.16215  0.16   
  4    0    5    2.1200     0.9171     180.0   1.15547  0.14   
  1    3    3    0.7772     0.4630     180.0   1.14957  0.10   
  1    2    7    0.1285     0.0867     0.0     1.14789  0.02   
  1    0    9    0.2656     0.1990     0.0     1.14654  0.02   
  2    3    0    19.5016    26.8733    180.0   1.13656  1.19   
  2    1    8    0.0045     0.0065     -180.0  1.13395  0.00   
  2    3    1    1.3489     1.8461     0.0     1.13002  0.16   
  0    1    9    6.4235     7.0622     0.0     1.11846  0.37   
  3    2    5    3.4328     3.7541     -180.0  1.11427  0.39   
  3    1    7    6.8798     7.5562     180.0   1.11335  0.77   
  2    3    2    0.0134     0.0150     180.0   1.11106  0.00   
  4    2    0    27.5035    30.6918    -0.0    1.11102  1.53   
  4    2    1    0.4312     0.4923     -180.0  1.10491  0.05   
  1    3    4    3.3415     3.8081     0.0     1.10458  0.36   
  4    1    5    2.9958     3.3999     -0.0    1.10401  0.32   
  5    0    1    1.6364     1.6756     -180.0  1.09880  0.09   
  1    1    9    0.7557     0.7160     0.0     1.09622  0.08   
  4    2    2    0.3611     0.3067     -0.0    1.08716  0.04   
  4    0    6    0.9661     0.8386     180.0   1.08602  0.05   
  2    3    3    2.3073     2.3562     -0.0    1.08147  0.23   
  5    0    2    5.7327     5.8871     0.0     1.08134  0.29   
  2    2    7    17.9238    19.5266    -180.0  1.08006  1.78   
  2    0    9    0.0553     0.0634     -180.0  1.07894  0.00   
  0    2    8    0.5564     0.6713     0.0     1.07772  0.03   
  0    3    5    3.5073     4.6015     -0.0    1.07352  0.17   
  3    0    8    5.9928     7.7040     -180.0  1.07205  0.29   
  4    2    3    0.2776     0.1714     0.0     1.05940  0.03   
  1    2    8    3.9056     2.2048     -0.0    1.05778  0.36   
  0    0    10   14.4149    7.0227     180.0   1.05486  0.33   
  5    1    1    0.2305     0.1092     -180.0  1.05427  0.02   
  5    0    3    8.0919     3.7885     180.0   1.05401  0.36   
  1    3    5    8.6687     4.0210     0.0     1.05380  0.78   
  3    2    6    20.3447    8.5793     180.0   1.05160  1.81   
  2    3    4    14.6111    4.8178     -0.0    1.04375  1.26   
  4    1    6    12.2422    3.9835     -0.0    1.04296  1.06   
  5    1    2    14.4154    4.5744     180.0   1.03882  1.22   
  2    1    9    1.6384     0.5288     0.0     1.03669  0.14   
  1    0    10   6.4205     2.0879     -180.0  1.03614  0.27   
  3    1    8    3.0997     1.1394     180.0   1.03057  0.25   
  3    3    1    16.5720    6.5232     -180.0  1.02762  1.35   
  4    2    4    15.3051    6.2835     -180.0  1.02387  1.23   
  5    0    4    0.6943     0.2724     0.0     1.01900  0.03   
  4    0    7    11.5461    4.4599     0.0     1.01814  0.45   
  5    1    3    1.7837     0.6455     -0.0    1.01451  0.14   
  3    3    2    2.1224     0.7561     -0.0    1.01329  0.16   
  2    2    8    1.8610     0.7346     -0.0    1.00400  0.14   
  2    3    5    0.0527     0.0238     -0.0    1.00060  0.00   
  1    3    6    19.2577    8.7917     -0.0    1.00032  1.41   
  1    1    10   0.0057     0.0028     0.0     0.99855  0.00   
  3    3    3    2.9735     2.1483     180.0   0.99070  0.21   
  3    2    7    0.1108     0.0839     -180.0  0.98962  0.01   
  3    0    9    0.5060     0.3970     -180.0  0.98876  0.02   
  2    0    10   0.0160     0.0142     180.0   0.98544  0.00   
  5    1    4    8.7178     8.1342     0.0     0.98318  0.59   
  4    2    5    0.6464     0.6048     -0.0    0.98304  0.04   
  4    1    7    9.8721     9.3351     0.0     0.98241  0.67   
  5    0    5    1.6990     1.6409     0.0     0.97873  0.06   
  1    2    9    0.1367     0.1312     -180.0  0.97753  0.01   
  3    3    4    2.9387     2.6165     180.0   0.96146  0.18   
  0    3    7    6.8004     6.0863     0.0     0.96074  0.21   
  3    1    9    0.9856     0.8939     0.0     0.95593  0.06   
  2    3    6    3.2555     2.9261     180.0   0.95448  0.20   
  4    0    8    0.0106     0.0095     0.0     0.95368  0.00   
  2    1    10   15.2003    13.4243    180.0   0.95293  0.91   
  5    2    1    1.3842     1.1050     0.0     0.94743  0.08   
  5    1    5    0.0375     0.0296     180.0   0.94686  0.00   
  1    3    7    0.9372     0.7364     0.0     0.94653  0.05   
  1    0    11   13.1362    10.0790    -180.0  0.94483  0.38   
  4    2    6    0.7179     0.5530     -0.0    0.93920  0.04   
  5    2    2    4.7691     3.8823     -180.0  0.93617  0.27   
  5    0    6    3.5578     2.9456     -180.0  0.93544  0.10   
  0    4    0    44.0056    36.5802    -0.0    0.93527  0.61   
  2    2    9    0.0495     0.0418     0.0     0.93461  0.00   
  3    2    8    5.4339     5.0804     0.0     0.93012  0.30   
  0    1    11   15.0944    14.3581    0.0     0.92893  0.41   
  3    3    5    6.3868     6.1456     0.0     0.92741  0.34   
  4    3    0    0.1931     0.1848     180.0   0.92554  0.01   
  4    1    8    0.5285     0.4958     -180.0  0.92413  0.03   
  4    3    1    0.1812     0.1606     -180.0  0.92199  0.01   
  0    4    2    1.0416     0.8864     -0.0    0.92091  0.03   
  6    0    0    10.0117    8.4385     180.0   0.92068  0.13   
  0    2    10   5.9932     4.6311     -0.0    0.91883  0.16   
  1    4    1    0.1691     0.1294     0.0     0.91865  0.01   
  5    2    3    3.3304     2.4983     -0.0    0.91826  0.17   
  6    0    1    0.3309     0.2339     -180.0  0.91719  0.01   
  1    1    11   2.8964     1.9187     180.0   0.91607  0.15   
  3    0    10   2.7970     1.7708     180.0   0.91531  0.07   
  4    3    2    0.2798     0.1430     0.0     0.91161  0.01   
  1    4    2    1.9881     0.8717     180.0   0.90837  0.10   
  5    1    6    16.6124    7.0534     -0.0    0.90750  0.82   
  2    3    7    0.0001     0.0000     -0.0    0.90741  0.00   
  6    0    2    0.6418     0.2677     180.0   0.90696  0.02   
  1    2    10   3.3576     1.3769     0.0     0.90638  0.17   
  2    0    11   24.7668    10.0372    -180.0  0.90592  0.61   
  4    3    3    0.1585     0.0713     180.0   0.89505  0.01   
  5    2    4    0.3972     0.1797     -180.0  0.89484  0.02   
  4    2    7    6.4244     2.9411     -180.0  0.89425  0.30   
  1    3    8    0.0087     0.0040     180.0   0.89408  0.00   
  6    1    0    40.5018    18.6256    180.0   0.89400  0.94   
  4    0    9    3.9184     1.8128     -0.0    0.89362  0.09   
  1    4    3    2.5003     1.1683     0.0     0.89198  0.12   
  5    0    7    2.8796     1.3345     0.0     0.89100  0.07   
  6    1    1    7.4632     3.4480     0.0     0.89081  0.34   
  6    0    3    1.7527     0.8075     180.0   0.89065  0.04   
  3    3    6    5.9831     2.7384     180.0   0.89034  0.27   
  3    1    10   4.1462     1.8266     -180.0  0.88908  0.19   
  2    4    0    6.1719     2.2939     -0.0    0.88586  0.14   
  2    4    1    0.1839     0.0556     0.0     0.88276  0.01   
  0    4    4    27.7119    7.7213     -180.0  0.88148  0.61   
  6    1    2    2.1805     0.6057     180.0   0.88143  0.10   
  2    1    11   2.4895     0.6539     -0.0    0.88047  0.11   
  0    0    12   0.2798     0.0684     0.0     0.87905  0.00   
  3    2    9    1.2231     0.2618     0.0     0.87415  0.05   
  2    4    2    0.6746     0.1440     -0.0    0.87363  0.03   
  4    3    4    0.3467     0.0739     -180.0  0.87331  0.01   
  2    2    10   0.0435     0.0093     -0.0    0.87185  0.00   
  1    4    4    17.0181    3.7239     -0.0    0.87047  0.71   
  6    0    4    3.2264     0.7250     0.0     0.86923  0.07   
  4    1    9    3.4056     0.7665     -180.0  0.86916  0.14   
  1    0    12   0.0265     0.0061     -180.0  0.86813  0.00   
  5    2    5    4.5361     1.0821     -180.0  0.86720  0.19   
  5    1    7    7.6694     1.8573     180.0   0.86676  0.32   
  6    1    3    11.4297    2.8007     -0.0    0.86643  0.47   
  2    3    8    0.0088     0.0028     0.0     0.86089  0.00   
  2    4    3    0.2270     0.0809     -180.0  0.85902  0.01   
  0    3    9    6.2106     3.0712     -180.0  0.85405  0.12   
  3    3    7    6.0145     3.2860     -0.0    0.85177  0.23   
  3    0    11   1.6212     0.9039     -0.0    0.85053  0.03   
  4    2    8    0.0112     0.0062     -180.0  0.84963  0.00   
  4    3    5    2.8572     1.4785     180.0   0.84756  0.11   
  5    0    8    1.3241     0.6555     -180.0  0.84684  0.02   
  6    1    4    9.0094     4.4089     0.0     0.84667  0.34   
  1    1    12   0.7978     0.3605     0.0     0.84566  0.03   
  1    4    5    0.3088     0.1309     -180.0  0.84496  0.01   
  1    3    9    0.8067     0.3114     -180.0  0.84402  0.03   
  6    0    5    6.8116     2.5749     180.0   0.84383  0.13   
  1    2    11   18.5095    6.6466     0.0     0.84335  0.68   
  2    4    4    1.4329     0.3368     -180.0  0.83975  0.05   
  4    0    10   24.3754    4.8315     -0.0    0.83829  0.44   
  2    0    12   4.7268     0.8720     0.0     0.83765  0.08   
  5    2    6    11.7107    1.9425     0.0     0.83665  0.42   
  3    4    1    15.6495    1.7218     -180.0  0.83128  0.54   
  3    1    11   8.4912     0.8763     180.0   0.82937  0.29   
  6    2    0    53.9637    5.5648     0.0     0.82604  0.92   
  5    1    8    5.0669     0.5235     180.0   0.82595  0.17   
  0    4    6    0.2697     0.0280     -180.0  0.82570  0.00   
  5    3    1    0.4391     0.0475     0.0     0.82442  0.01   
  3    4    2    1.9024     0.2127     180.0   0.82364  0.06   
  6    2    1    1.3714     0.1542     0.0     0.82352  0.05   
  6    1    5    0.0470     0.0054     -180.0  0.82315  0.00   
  3    2    10   9.6491     1.1678     -0.0    0.82215  0.32   
  4    3    6    11.4960    1.7324     180.0   0.81898  0.38   
  4    1    10   18.4426    2.9942     180.0   0.81801  0.60   
  2    1    12   8.9687     1.5240     180.0   0.81741  0.29   
  5    3    2    11.3206    1.9893     -0.0    0.81697  0.37   
  2    4    5    3.8881     0.6930     -0.0    0.81678  0.13   
  1    4    6    15.0947    2.7207     -0.0    0.81663  0.49   
  6    2    2    0.9412     0.1766     -0.0    0.81609  0.03   
  2    3    9    1.2119     0.2300     -180.0  0.81593  0.04   
  6    0    6    0.0010     0.0002     0.0     0.81561  0.00   
  2    2    11   33.4149    6.6191     0.0     0.81533  1.08   
  3    3    8    2.1563     0.4955     -0.0    0.81294  0.07   
  3    4    3    0.0439     0.0109     0.0     0.81137  0.00   
  4    2    9    4.2164     1.1954     180.0   0.80633  0.13   
  5    3    3    0.9691     0.2807     180.0   0.80499  0.03   
  5    2    7    3.0112     0.8800     -180.0  0.80441  0.09   
  6    2    3    1.8148     0.5325     -0.0    0.80415  0.06   
  5    0    9    0.3837     0.1129     -180.0  0.80394  0.01   
  1    0    13   10.7292    3.2126     180.0   0.80282  0.16   
  1    3    10   0.0038     0.0012     -180.0  0.79694  0.00   
  6    1    6    0.2826     0.0926     0.0     0.79689  0.01   
  0    2    12   0.1355     0.0451     -180.0  0.79558  0.00   
  3    4    4    20.6691    6.9105     -0.0    0.79507  0.60   
  3    0    12   0.0060     0.0020     -180.0  0.79329  0.00   
  0    1    13   4.1215     1.3976     -180.0  0.79299  0.06   
  2    4    6    0.4089     0.1391     -180.0  0.79111  0.01   
  5    3    4    10.5065    3.5374     -180.0  0.78907  0.30   
  4    3    7    12.1031    4.0596     -180.0  0.78866  0.34   
  6    2    4    1.4315     0.4781     -180.0  0.78827  0.04   
  4    0    11   2.1834     0.7239     -180.0  0.78768  0.03   
  1    2    12   0.0123     0.0040     0.0     0.78745  0.00   
  7    0    1    6.3342     2.0771     -0.0    0.78695  0.09   
  1    4    7    0.0763     0.0249     -180.0  0.78657  0.00   
  5    1    9    0.0022     0.0007     180.0   0.78600  0.00   
  6    0    7    5.1529     1.6511     -180.0  0.78565  0.07   
  1    1    13   2.2208     0.7017     180.0   0.78495  0.06   
  7    0    2    5.2783     1.5417     -0.0    0.78046  0.07   
  2    0    13   0.0101     0.0029     -0.0    0.77853  0.00   
  3    1    12   0.0018     0.0005     -0.0    0.77603  0.00   
  3    4    5    3.7554     1.0766     0.0     0.77549  0.10   
  3    3    9    1.3568     0.3888     -180.0  0.77477  0.04   
  4    4    0    30.7378    8.8019     180.0   0.77440  0.40   
  3    2    11   2.0823     0.5961     180.0   0.77425  0.05   
  2    3    10   20.4816    5.8380     -0.0    0.77317  0.53   
  4    4    1    0.4984     0.1412     0.0     0.77232  0.01   
  5    2    8    1.5399     0.4323     0.0     0.77146  0.04   
  4    1    11   16.3477    4.5469     -180.0  0.77078  0.42   
  7    1    1    1.5808     0.4348     -180.0  0.77010  0.04   
  7    0    3    4.3224     1.1869     -180.0  0.77000  0.06   
  5    3    5    0.0470     0.0129     -0.0    0.76992  0.00   
  6    2    5    6.2801     1.6981     -0.0    0.76918  0.16   
  6    1    7    1.6143     0.4338     -0.0    0.76888  0.04   
  4    4    2    0.3479     0.0880     180.0   0.76618  0.01   
  4    2    10   12.9446    3.1861     180.0   0.76498  0.32   
  2    2    12   2.3607     0.5751     -180.0  0.76450  0.06   
  7    1    2    0.0254     0.0061     -180.0  0.76401  0.00   
  2    4    7    23.3630    5.5999     0.0     0.76368  0.58   
  5    0    10   0.7615     0.1801     0.0     0.76295  0.01   
  0    4    8    0.8152     0.1925     -180.0  0.76286  0.01   
  2    1    13   0.5286     0.1235     -180.0  0.76220  0.01   
  0    3    11   27.3776    6.2441     -180.0  0.76018  0.33   
  4    3    8    0.9638     0.2156     0.0     0.75754  0.02   
  4    4    3    0.2215     0.0492     -180.0  0.75627  0.01   
  7    0    4    11.6013    2.5700     -180.0  0.75603  0.14   
  1    4    8    2.8617     0.6323     180.0   0.75568  0.07   
  6    0    8    5.3818     1.1808     0.0     0.75487  0.06   
  7    1    3    4.7734     1.0397     180.0   0.75419  0.11   
  0    0    14   1.7048     0.3680     -0.0    0.75347  0.01   
  3    4    6    11.4072    2.4604     -0.0    0.75342  0.27   
  1    3    11   3.8876     0.8344     -0.0    0.75309  0.09   
  5    3    6    16.0399    3.0674     180.0   0.74830  0.37   
  6    2    6    0.0007     0.0001     -180.0  0.74763  0.00   
  5    1    10   0.2728     0.0509     -180.0  0.74756  0.01   
  1    0    14   0.2928     0.0528     180.0   0.74656  0.00   
  0    5    1    4.0974     0.7330     -180.0  0.74634  0.05   
  4    4    4    11.3053    1.8020     0.0     0.74302  0.25   
  3    0    13   1.4137     0.2219     0.0     0.74253  0.02   
  4    0    12   2.7260     0.4166     -0.0    0.74157  0.03   
  7    1    4    0.5445     0.0822     180.0   0.74105  0.01   
  6    3    0    54.0945    8.0999     -0.0    0.74068  0.59   
  6    1    8    0.0103     0.0015     0.0     0.73996  0.00   
  1    5    1    6.6273     0.9750     0.0     0.73962  0.14   
  7    0    5    6.2515     0.9148     -180.0  0.73913  0.07   
  6    3    1    10.2689    1.4995     -180.0  0.73886  0.22   
  5    2    9    0.5107     0.0745     0.0     0.73862  0.01   
  3    3    10   5.4523     0.7944     0.0     0.73788  0.12   
  1    2    13   14.5353    2.1186     -0.0    0.73774  0.31   
  2    4    8    1.3919     0.2107     180.0   0.73532  0.03   
  1    5    2    13.5446    2.1270     -0.0    0.73423  0.29   
  6    3    2    1.6246     0.2634     -0.0    0.73348  0.03   
  2    3    11   1.7069     0.2844     180.0   0.73293  0.04   
  1    1    14   12.8032    2.2305     -0.0    0.73212  0.27   
  0    5    3    5.4396     0.9643     180.0   0.73183  0.06   
  3    2    12   0.0069     0.0013     0.0     0.73033  0.00   
  3    4    7    0.1167     0.0241     0.0     0.72962  0.00   
  3    1    13   2.5530     0.5805     180.0   0.72832  0.05   
  4    1    12   0.2060     0.0502     180.0   0.72741  0.00   
  4    4    5    0.6892     0.1734     180.0   0.72697  0.01   
  2    0    14   0.0281     0.0071     -0.0    0.72691  0.00   
  4    3    9    1.2695     0.3333     0.0     0.72637  0.03   
  4    2    11   1.7662     0.4773     0.0     0.72595  0.04   
  1    5    3    0.3147     0.0876     -0.0    0.72549  0.01   
  7    2    1    4.8861     1.3698     180.0   0.72537  0.10   
  7    1    5    1.2225     0.3480     0.0     0.72512  0.02   
  5    3    7    2.8126     0.8077     -0.0    0.72497  0.06   
  6    3    3    4.1959     1.2180     180.0   0.72478  0.08   
  1    4    9    0.1293     0.0376     0.0     0.72473  0.00   
  6    2    7    3.6679     1.0888     0.0     0.72435  0.07   
  5    0    11   7.7473     2.3168     0.0     0.72420  0.08   
  6    0    9    4.2323     1.2772     0.0     0.72401  0.04   
  2    5    0    15.8014    5.0823     -0.0    0.72219  0.16   
  2    5    1    1.0631     0.3491     -180.0  0.72050  0.02   
  7    2    2    3.0951     1.0167     180.0   0.72028  0.06   
  7    0    6    7.5329     2.4725     180.0   0.71995  0.07   
  2    2    13   0.0059     0.0019     180.0   0.71876  0.00   
  2    5    2    0.0095     0.0028     -0.0    0.71551  0.00   
  1    5    4    2.5523     0.7202     -180.0  0.71377  0.05   
  2    1    14   0.6019     0.1687     -0.0    0.71356  0.01   
  6    3    4    6.9466     1.9173     -180.0  0.71309  0.13   
  1    3    12   0.5789     0.1568     -180.0  0.71248  0.01   
  5    4    1    1.1801     0.3169     -180.0  0.71221  0.02   
  7    2    3    2.9305     0.7827     0.0     0.71203  0.05   
  5    1    11   6.4049     1.6606     -0.0    0.71100  0.12   
  6    1    9    0.0777     0.0200     -180.0  0.71083  0.00   
  4    4    6    0.6486     0.1586     180.0   0.70869  0.01   
  2    5    3    1.8755     0.4456     180.0   0.70742  0.03   
  5    4    2    4.6897     1.1134     0.0     0.70739  0.09   
  7    1    6    1.0941     0.2574     180.0   0.70698  0.02   
  2    4    9    0.0513     0.0120     -180.0  0.70671  0.00   
  5    2    10   0.5110     0.1188     -180.0  0.70644  0.01   
  0    5    5    3.8596     0.8702     180.0   0.70518  0.03   
  3    4    8    6.5332     1.4570     -180.0  0.70477  0.12   
  3    3    11   1.8260     0.3811     -0.0    0.70266  0.03   
  7    2    4    8.6910     1.6948     0.0     0.70094  0.15   
  5    3    8    1.1859     0.2277     -0.0    0.70057  0.02   
  6    2    8    4.1546     0.7787     -180.0  0.70002  0.07   
  0    4    10   7.1497     1.3281     180.0   0.69982  0.06   
  4    0    13   2.0346     0.3745     180.0   0.69961  0.02   
  5    4    3    3.8993     0.7165     180.0   0.69957  0.07   
  1    5    5    4.1495     0.7605     -180.0  0.69951  0.07   
  7    0    7    0.6625     0.1193     -0.0    0.69909  0.01   
  0    2    14   1.3592     0.2427     180.0   0.69890  0.01   
  6    3    5    0.0131     0.0023     0.0     0.69886  0.00   
  1    0    15   17.8590    3.0239     0.0     0.69761  0.15   
  3    0    14   1.1997     0.2011     180.0   0.69735  0.01   
  2    5    4    5.5906     0.9112     180.0   0.69654  0.10   
  4    3    10   8.1923     1.3021     -0.0    0.69571  0.14   
  2    3    12   4.2098     0.6628     -0.0    0.69534  0.07   
  1    4    10   2.5662     0.3949     -180.0  0.69427  0.04   
  6    0    10   3.1619     0.4817     -0.0    0.69364  0.03   
  1    2    14   0.2293     0.0348     -0.0    0.69337  0.00   
  3    5    1    8.2554     1.2337     0.0     0.69169  0.14   
  0    1    15   2.7151     0.4043     -180.0  0.69114  0.02   
  8    0    0    6.0864     0.9025     -0.0    0.69051  0.03   
  3    2    13   0.9897     0.1464     -180.0  0.69014  0.02   
  4    2    12   1.8702     0.2747     180.0   0.68937  0.03   
  5    4    4    0.3520     0.0515     0.0     0.68904  0.01   
  8    0    1    6.6059     0.9668     -180.0  0.68903  0.05   
  4    4    7    5.7810     0.8435     0.0     0.68877  0.09   
  5    0    12   0.2706     0.0390     0.0     0.68788  0.00   
  4    1    13   0.7480     0.1073     0.0     0.68768  0.01   
  7    2    5    4.2284     0.6033     0.0     0.68741  0.07   
  3    5    2    1.0054     0.1430     180.0   0.68727  0.02   
  7    1    7    2.3022     0.3269     0.0     0.68720  0.04   
  1    1    15   9.0435     1.2380     0.0     0.68579  0.15   
  3    1    14   0.4062     0.0552     0.0     0.68554  0.01   
  8    0    2    0.0019     0.0002     180.0   0.68466  0.00   
  2    5    5    0.0359     0.0045     180.0   0.68327  0.00   
  1    5    6    13.3161    1.6627     180.0   0.68318  0.21   
  6    3    6    0.3300     0.0403     -180.0  0.68258  0.01   
  6    1    10   4.6562     0.5561     -0.0    0.68201  0.07   
  2    0    15   0.4849     0.0568     180.0   0.68150  0.00   
  0    3    13   5.4325     0.6078     0.0     0.68012  0.04   
  3    5    3    3.6357     0.4063     -0.0    0.68009  0.06   
  3    4    9    0.6842     0.0751     -180.0  0.67946  0.01   
  8    1    0    15.4243    1.6741     -180.0  0.67904  0.12   
  2    4    10   0.0250     0.0027     180.0   0.67838  0.00   
  8    1    1    2.3206     0.2449     -0.0    0.67763  0.04   
  8    0    3    4.9071     0.5174     180.0   0.67757  0.04   
  2    2    14   0.0445     0.0047     180.0   0.67755  0.00   
  7    0    8    0.9939     0.1042     0.0     0.67714  0.01   
  5    1    12   0.9275     0.0968     -180.0  0.67654  0.01   
  5    4    5    2.9800     0.3103     0.0     0.67618  0.05   
  5    3    9    0.0030     0.0003     -0.0    0.67570  0.00   
  5    2    11   14.6726    1.5278     -180.0  0.67536  0.22   
  6    2    9    8.0837     0.8422     -180.0  0.67520  0.12   
  1    3    13   2.9265     0.3052     -0.0    0.67503  0.04   
  8    1    2    0.2344     0.0249     180.0   0.67348  0.00   
  7    2    6    14.8283    1.6305     -0.0    0.67190  0.22   
  2    1    15   0.8308     0.0953     180.0   0.67046  0.01   
  3    5    4    4.3053     0.4948     -0.0    0.67040  0.06   
  0    5    7    9.9350     1.1511     -180.0  0.67016  0.07   
  3    3    12   0.0019     0.0002     180.0   0.66933  0.00   
  2    5    6    4.4440     0.5534     -0.0    0.66802  0.06   
  8    0    4    1.7976     0.2241     180.0   0.66799  0.01   
  4    4    8    0.0142     0.0018     0.0     0.66775  0.00   
  8    1    3    2.6336     0.3423     0.0     0.66672  0.04   
  7    1    8    0.7049     0.0928     -0.0    0.66632  0.01   
  4    3    11   14.8638    1.9774     0.0     0.66596  0.21   
  7    3    1    1.4034     0.1891     0.0     0.66551  0.02   
  1    5    7    1.0269     0.1393     -180.0  0.66528  0.01   
  6    3    7    1.3706     0.1886     180.0   0.66473  0.02   
  1    4    11   13.8363    1.9062     -180.0  0.66469  0.20   
  6    0    11   11.0286    1.5403     0.0     0.66414  0.08   
  7    3    2    0.0181     0.0027     0.0     0.66158  0.00   
  4    0    14   0.8170     0.1207     180.0   0.66143  0.01   
  5    4    6    3.7687     0.5571     -180.0  0.66140  0.05   
  2    3    13   0.3569     0.0537     0.0     0.66040  0.00   
  0    0    16   0.2906     0.0446     0.0     0.65929  0.00   
  3    5    5    7.4670     1.1623     -180.0  0.65854  0.10   
  4    5    0    0.2220     0.0350     0.0     0.65787  0.00   
  8    1    4    0.4246     0.0672     0.0     0.65759  0.01   
  3    0    15   3.2713     0.5220     180.0   0.65696  0.02   
  4    5    1    0.1896     0.0304     0.0     0.65659  0.00   
  8    0    5    0.1288     0.0207     -0.0    0.65625  0.00   
  6    4    0    9.9139     1.5959     180.0   0.65612  0.07   
  4    2    13   1.5294     0.2470     -0.0    0.65527  0.02   
  7    3    3    2.8004     0.4522     -0.0    0.65517  0.04   
  7    2    7    0.4876     0.0786     180.0   0.65485  0.01   
  6    4    1    0.2743     0.0442     -180.0  0.65485  0.00   
  1    0    16   0.0748     0.0120     180.0   0.65464  0.00   
  7    0    9    0.2836     0.0457     0.0     0.65460  0.00   
  3    4    10   2.0910     0.3349     180.0   0.65416  0.03   
  5    0    13   5.5020     0.8787     -0.0    0.65399  0.04   
  6    1    11   4.8978     0.7811     180.0   0.65392  0.07   
  1    2    15   12.5783    1.9941     -180.0  0.65363  0.17   
  3    2    14   0.8412     0.1326     -0.0    0.65342  0.01   
  4    5    2    0.1750     0.0270     -180.0  0.65281  0.00   
  4    1    14   0.0000     0.0000     0.0     0.65133  0.00   
  2    5    7    0.0000     0.0000     180.0   0.65126  0.00   
  6    4    2    0.3592     0.0506     180.0   0.65110  0.00   
  5    3    10   0.1604     0.0221     0.0     0.65081  0.00   
  2    4    11   13.8549    1.8983     -180.0  0.65071  0.18   
  6    2    10   2.3838     0.3177     180.0   0.65036  0.03   
  8    2    0    5.7817     0.5951     180.0   0.64778  0.04   
  3    1    15   12.8164    1.2142     0.0     0.64706  0.16   
  4    5    3    0.1494     0.0135     -0.0    0.64665  0.00   
  8    2    1    7.1315     0.6376     0.0     0.64656  0.09   
  7    3    4    0.4029     0.0357     -0.0    0.64649  0.01   
  8    1    5    3.5370     0.3096     -180.0  0.64638  0.05   
  1    5    8    0.0088     0.0008     -0.0    0.64628  0.00   
  4    4    9    4.0444     0.3428     -0.0    0.64611  0.05   
  6    3    8    0.0081     0.0007     -180.0  0.64577  0.00   
  5    2    12   0.3212     0.0257     -180.0  0.64561  0.00   
  5    4    7    3.3375     0.2524     0.0     0.64512  0.04   
  6    4    3    2.0502     0.1527     180.0   0.64498  0.03   
  3    5    6    7.0469     0.5179     -0.0    0.64486  0.09   
  1    1    16   2.2718     0.1666     -0.0    0.64484  0.03   
  7    1    9    0.1561     0.0114     -180.0  0.64481  0.00   
  5    1    13   3.7665     0.2581     -0.0    0.64422  0.05   
  8    2    2    0.0027     0.0002     -0.0    0.64295  0.00   
  8    0    6    4.0850     0.2416     -0.0    0.64271  0.03   
  2    0    16   2.3465     0.1244     -180.0  0.64127  0.01   
  1    3    14   19.0549    0.9700     180.0   0.64054  0.23   
  0    4    12   0.2541     0.0129     0.0     0.64054  0.00   
  2    2    15   0.7438     0.0375     -0.0    0.64032  0.01   
  4    5    4    0.2909     0.0140     0.0     0.63831  0.00   
  3    3    13   5.2467     0.2524     -0.0    0.63800  0.06   
  4    3    12   0.4499     0.0218     -0.0    0.63738  0.01   
  8    2    3    6.9841     0.3412     -0.0    0.63706  0.08   
  7    2    8    1.3920     0.0687     -180.0  0.63671  0.02   
  6    4    4    2.7766     0.1371     0.0     0.63671  0.03   
  1    4    12   0.0231     0.0012     -180.0  0.63627  0.00   
  7    3    5    2.9508     0.1513     -180.0  0.63584  0.04   
  6    0    12   7.7525     0.3986     -180.0  0.63579  0.05   
  8    1    6    1.1987     0.0735     180.0   0.63343  0.01   
  2    5    8    0.0086     0.0005     -180.0  0.63341  0.00   
  2    1    16   9.3343     0.6575     0.0     0.63205  0.11   
  7    0    10   0.1879     0.0135     0.0     0.63189  0.00   
  0    5    9    7.1138     0.5808     0.0     0.63067  0.04   
  3    5    7    6.9361     0.6215     180.0   0.62975  0.08   
  3    4    11   1.8225     0.1709     -0.0    0.62925  0.02   
  8    2    4    1.5531     0.1478     -0.0    0.62908  0.02   
  4    5    5    2.7271     0.2796     -0.0    0.62804  0.03   
  2    3    14   0.7138     0.0734     180.0   0.62800  0.01   
  5    4    8    1.1900     0.1240     -180.0  0.62775  0.01   
  8    0    7    3.7391     0.3897     180.0   0.62774  0.02   
  6    1    12   0.2567     0.0276     -0.0    0.62680  0.00   
  4    0    15   1.7007     0.1835     -180.0  0.62667  0.01   
  1    5    9    0.5451     0.0589     0.0     0.62660  0.01   
  6    4    5    4.5037     0.4870     180.0   0.62652  0.05   
  5    3    11   6.6698     0.7222     180.0   0.62626  0.07   
  6    3    9    0.0805     0.0087     0.0     0.62613  0.00   
  6    2    11   9.4040     1.0158     -180.0  0.62586  0.11   
  4    4    10   9.0059     0.9137     -0.0    0.62424  0.10   
  2    4    12   1.6542     0.1649     0.0     0.62398  0.02   
  4    2    14   0.8215     0.0796     -0.0    0.62359  0.01   
  0    6    0    47.3795    4.5622     180.0   0.62352  0.13   
  7    3    6    1.1640     0.1119     -0.0    0.62350  0.01   
  7    1    10   7.0903     0.6571     -0.0    0.62307  0.08   
  5    0    14   0.0451     0.0040     -0.0    0.62249  0.00   
  0    2    16   0.3613     0.0294     -180.0  0.62180  0.00   
  3    0    16   0.0279     0.0020     0.0     0.62070  0.00   
  3    2    15   5.3464     0.3442     -0.0    0.61984  0.06   
  8    2    5    0.2288     0.0137     180.0   0.61925  0.00   
  0    6    2    1.8624     0.1105     180.0   0.61920  0.01   
  8    1    7    14.3264    0.8379     -180.0  0.61909  0.15   
  1    6    1    0.2970     0.0161     -180.0  0.61852  0.00   
  5    5    1    0.1667     0.0090     -180.0  0.61845  0.00   
  4    1    15   0.0613     0.0031     0.0     0.61806  0.00   
  1    2    16   0.1581     0.0079     -0.0    0.61789  0.00   
  7    2    9    0.6020     0.0301     -180.0  0.61786  0.01   
  5    2    13   12.3484    0.5795     180.0   0.61735  0.13   
  1    0    17   21.9658    0.9453     0.0     0.61663  0.12   
  4    5    6    8.0475     0.3276     -0.0    0.61614  0.08   
  1    6    2    2.9099     0.1087     -0.0    0.61535  0.03   
  5    5    2    10.1356    0.3762     180.0   0.61529  0.11   
  2    5    9    1.2246     0.0435     0.0     0.61484  0.01   
  6    4    6    0.0010     0.0000     0.0     0.61470  0.00   
  5    1    14   21.6470    0.7151     180.0   0.61405  0.22   
  3    5    8    2.9515     0.0937     180.0   0.61356  0.03   
  9    0    1    21.1964    0.6350     0.0     0.61275  0.11   
  0    3    15   5.9424     0.1758     0.0     0.61255  0.03   
  3    1    16   0.3313     0.0097     180.0   0.61233  0.00   
  0    1    17   45.2965    1.3080     -0.0    0.61214  0.23   
  8    0    8    2.8537     0.0805     -0.0    0.61171  0.01   
  1    6    3    5.4818     0.1457     -180.0  0.61018  0.06   
  4    3    13   1.7571     0.0467     -180.0  0.61015  0.02   
  5    5    3    2.0009     0.0531     -0.0    0.61012  0.02   
  7    3    7    5.4035     0.1422     -180.0  0.60981  0.05   
  9    0    2    3.8751     0.1016     -180.0  0.60967  0.02   
  5    4    9    0.8144     0.0214     -180.0  0.60966  0.01   
  7    0    11   0.0035     0.0001     0.0     0.60935  0.00   
  1    4    13   23.4036    0.6076     180.0   0.60917  0.23   
  1    3    15   20.8568    0.5384     -180.0  0.60882  0.21   
  6    0    13   7.5508     0.1947     -180.0  0.60875  0.04   
  3    3    14   0.9319     0.0240     -180.0  0.60865  0.01   
  1    1    17   4.8959     0.1257     0.0     0.60842  0.05   
  2    6    0    11.1634    0.2861     180.0   0.60821  0.06   
  8    2    6    6.2361     0.1593     180.0   0.60783  0.06   
  2    6    1    0.2719     0.0069     -180.0  0.60720  0.00   
  0    6    4    37.7987    0.9630     0.0     0.60679  0.19   
  2    2    16   3.2207     0.0821     0.0     0.60661  0.03   
  1    5    10   0.0091     0.0002     0.0     0.60659  0.00   
  6    3    10   9.4826     0.2419     180.0   0.60617  0.09   
_reflns_number_total  570
_reflns_limit_h_min  0
_reflns_limit_h_max  9
_reflns_limit_k_min  0
_reflns_limit_k_max  6
_reflns_limit_l_min  0
_reflns_limit_l_max  17
_reflns_d_resolution_low    2.972
_reflns_d_resolution_high   0.606

# POWDER DATA TABLE
_pd_meas_number_of_points  3261

loop_
   _pd_meas_time_of_flight
   _pd_meas_intensity_total
   _pd_calc_intensity_total
   _pd_proc_intensity_bkg_calc
   _pd_proc_ls_weight
  426.47003  0            0            0           0         
  426.98179  0            0            0           0         
  427.49417  0            0            0           0         
  428.00716  0            0            0           0         
  428.52076  0            0            0           0         
  429.03498  0            0            0           0         
  429.54982  0            0            0           0         
  430.06528  0            0            0           0         
  430.58135  0            0            0           0         
  431.09804  0            0            0           0         
  431.61536  0            0            0           0         
  432.13329  0            0            0           0         
  432.65185  0            0            0           0         
  433.17103  0            0            0           0         
  433.69083  0            0            0           0         
  434.21125  0            0            0           0         
  434.73230  0            0            0           0         
  435.25398  0            0            0           0         
  435.77628  0            0            0           0         
  436.29921  0            0            0           0         
  436.82276  0            0            0           0         
  437.34694  0            0            0           0         
  437.87176  0            0            0           0         
  438.39720  0            0            0           0         
  438.92327  0            0            0           0         
  439.44997  0            0            0           0         
  439.97731  0            0            0           0         
  440.50528  0            0            0           0         
  441.03388  0            0            0           0         
  441.56312  0            0            0           0         
  442.09299  0            0            0           0         
  442.62350  0            0            0           0         
  443.15464  0            0            0           0         
  443.68642  0            0            0           0         
  444.21884  0            0            0           0         
  444.75190  0            0            0           0         
  445.28560  0            0            0           0         
  445.81994  0            0            0           0         
  446.35492  0            0            0           0         
  446.89054  0            0            0           0         
  447.42680  0            0            0           0         
  447.96371  0            0            0           0         
  448.50126  0            0            0           0         
  449.03946  0            0            0           0         
  449.57830  0            0            0           0         
  450.11779  0            0            0           0         
  450.65793  0            0            0           0         
  451.19872  0            0            0           0         
  451.74015  0            0            0           0         
  452.28223  0            0            0           0         
  452.82497  0            0            0           0         
  453.36835  0            0            0           0         
  453.91239  0            0            0           0         
  454.45708  0            0            0           0         
  455.00243  0            0            0           0         
  455.54843  0            0            0           0         
  456.09508  0            0            0           0         
  456.64239  0            0            0           0         
  457.19036  0            0            0           0         
  457.73898  0            0            0           0         
  458.28826  0            0            0           0         
  458.83820  0            0            0           0         
  459.38881  0            0            0           0         
  459.94007  0            0            0           0         
  460.49199  0            0            0           0         
  461.04458  0            0            0           0         
  461.59783  0            0            0           0         
  462.15174  0            0            0           0         
  462.70632  0            0            0           0         
  463.26156  0            0            0           0         
  463.81747  0            0            0           0         
  464.37405  0            0            0           0         
  464.93129  0            0            0           0         
  465.48921  0            0            0           0         
  466.04779  0            0            0           0         
  466.60704  0            0            0           0         
  467.16697  0            0            0           0         
  467.72756  0            0            0           0         
  468.28883  0            0            0           0         
  468.85077  0            0            0           0         
  469.41339  0            0            0           0         
  469.97668  0            0            0           0         
  470.54065  0            0            0           0         
  471.10529  0            0            0           0         
  471.67062  0            0            0           0         
  472.23662  0            0            0           0         
  472.80330  0            0            0           0         
  473.37065  0            0            0           0         
  473.93870  0            0            0           0         
  474.50742  0            0            0           0         
  475.07682  0            0            0           0         
  475.64691  0            0            0           0         
  476.21768  0            0            0           0         
  476.78914  0            0            0           0         
  477.36128  0            0            0           0         
  477.93411  0            0            0           0         
  478.50763  0            0            0           0         
  479.08183  0            0            0           0         
  479.65672  0            0            0           0         
  480.23231  0            0            0           0         
  480.80858  0            0            0           0         
  481.38555  0            0            0           0         
  481.96321  0            0            0           0         
  482.54156  0            0            0           0         
  483.12060  0            0            0           0         
  483.70034  0            0            0           0         
  484.28078  0            0            0           0         
  484.86191  0            0            0           0         
  485.44374  0            0            0           0         
  486.02627  0            0            0           0         
  486.60950  0            0            0           0         
  487.19342  0            0            0           0         
  487.77805  0            0            0           0         
  488.36338  0            0            0           0         
  488.94941  0            0            0           0         
  489.53615  0            0            0           0         
  490.12359  0            0            0           0         
  490.71173  0            0            0           0         
  491.30058  0            0            0           0         
  491.89014  0            0            0           0         
  492.48040  0            0            0           0         
  493.07137  0            0            0           0         
  493.66305  0            0            0           0         
  494.25544  0            0            0           0         
  494.84854  0            0            0           0         
  495.44236  0            0            0           0         
  496.03688  0            0            0           0         
  496.63212  0            0            0           0         
  497.22808  0            0            0           0         
  497.82475  0            0            0           0         
  498.42213  0            0            0           0         
  499.02023  0            0            0           0         
  499.61905  0            0            0           0         
  500.21859  0            0            0           0         
  500.81885  0            0            0           0         
  501.41983  0            0            0           0         
  502.02153  0            0            0           0         
  502.62395  0            0            0           0         
  503.22709  0            0            0           0         
  503.83096  0            0            0           0         
  504.43555  0            0            0           0         
  505.04087  0            0            0           0         
  505.64691  0            0            0           0         
  506.25369  0            0            0           0         
  506.86119  0            0            0           0         
  507.46942  0            0            0           0         
  508.07837  0            0            0           0         
  508.68806  0            0            0           0         
  509.29848  0            0            0           0         
  509.90964  0            0            0           0         
  510.52152  0            0            0           0         
  511.13415  0            0            0           0         
  511.74750  0            0            0           0         
  512.36159  0            0            0           0         
  512.97642  0            0            0           0         
  513.59199  0            0            0           0         
  514.20830  0            0            0           0         
  514.82534  0            0            0           0         
  515.44313  0            0            0           0         
  516.06165  0            0            0           0         
  516.68092  0            0            0           0         
  517.30093  0            0            0           0         
  517.92169  0            0            0           0         
  518.54319  0            0            0           0         
  519.16544  0            0            0           0         
  519.78843  0            0            0           0         
  520.41217  0            0            0           0         
  521.03666  0            0            0           0         
  521.66190  0            0            0           0         
  522.28789  0            0            0           0         
  522.91463  0            0            0           0         
  523.54213  0            0            0           0         
  524.17037  0            0            0           0         
  524.79937  0            0            0           0         
  525.42913  0            0            0           0         
  526.05964  0            0            0           0         
  526.69090  0            0            0           0         
  527.32293  0            0            0           0         
  527.95571  0            0            0           0         
  528.58925  0            0            0           0         
  529.22355  0            0            0           0         
  529.85862  0            0            0           0         
  530.49444  0            0            0           0         
  531.13103  0            0            0           0         
  531.76838  0            0            0           0         
  532.40650  0            0            0           0         
  533.04538  0            0            0           0         
  533.68503  0            0            0           0         
  534.32545  0            0            0           0         
  534.96664  0            0            0           0         
  535.60859  0            0            0           0         
  536.25132  0            0            0           0         
  536.89481  0            0            0           0         
  537.53908  0            0            0           0         
  538.18412  0            0            0           0         
  538.82994  0            0            0           0         
  539.47653  0            0            0           0         
  540.12390  0            0            0           0         
  540.77204  0            0            0           0         
  541.42096  0            0            0           0         
  542.07066  0            0            0           0         
  542.72114  0            0            0           0         
  543.37240  0            0            0           0         
  544.02444  0            0            0           0         
  544.67727  0            0            0           0         
  545.33088  0            0            0           0         
  545.98527  0            0            0           0         
  546.64044  0            0            0           0         
  547.29641  0            0            0           0         
  547.95316  0            0            0           0         
  548.61070  0            0            0           0         
  549.26903  0            0            0           0         
  549.92814  0            0            0           0         
  550.58805  0            0            0           0         
  551.24875  0            0            0           0         
  551.91025  0            0            0           0         
  552.57253  0            0            0           0         
  553.23561  0            0            0           0         
  553.89949  0            0            0           0         
  554.56417  0            0            0           0         
  555.22964  0            0            0           0         
  555.89591  0            0            0           0         
  556.56298  0            0            0           0         
  557.23085  0            0            0           0         
  557.89952  0            0            0           0         
  558.56900  0            0            0           0         
  559.23927  0            0            0           0         
  559.91035  0            0            0           0         
  560.58224  0            0            0           0         
  561.25494  0            0            0           0         
  561.92844  0            0            0           0         
  562.60275  0            0            0           0         
  563.27786  0            0            0           0         
  563.95379  0            0            0           0         
  564.63053  0            0            0           0         
  565.30808  0            0            0           0         
  565.98645  0            0            0           0         
  566.66563  0            0            0           0         
  567.34562  0            0            0           0         
  568.02643  0            0            0           0         
  568.70805  0            0            0           0         
  569.39050  0            0            0           0         
  570.07376  0            0            0           0         
  570.75785  0            0            0           0         
  571.44275  0            0            0           0         
  572.12848  0            0            0           0         
  572.81502  0            0            0           0         
  573.50240  0            0            0           0         
  574.19059  0            0            0           0         
  574.87962  0            0            0           0         
  575.56947  0            0            0           0         
  576.26015  0            0            0           0         
  576.95165  0            0            0           0         
  577.64399  0            0            0           0         
  578.33716  0            0            0           0         
  579.03116  0            0            0           0         
  579.72599  0            0            0           0         
  580.42165  0            0            0           0         
  581.11815  0            0            0           0         
  581.81549  0            0            0           0         
  582.51366  0            0            0           0         
  583.21268  0            0            0           0         
  583.91253  0            0            0           0         
  584.61321  0            0            0           0         
  585.31475  0            0            0           0         
  586.01712  0            0            0           0         
  586.72033  0            0            0           0         
  587.42439  0            0            0           0         
  588.12930  0            0            0           0         
  588.83505  0            0            0           0         
  589.54164  0            0            0           0         
  590.24909  0            0            0           0         
  590.95738  0            0            0           0         
  591.66652  0            0            0           0         
  592.37652  0            0            0           0         
  593.08736  0            0            0           0         
  593.79906  0            0            0           0         
  594.51162  0            0            0           0         
  595.22502  0            0            0           0         
  595.93929  0            0            0           0         
  596.65441  0            0            0           0         
  597.37039  0            0            0           0         
  598.08723  0            0            0           0         
  598.80493  0            0            0           0         
  599.52349  0            0            0           0         
  600.24291  0            0            0           0         
  600.96320  0            0            0           0         
  601.68435  0            0            0           0         
  602.40636  0            0            0           0         
  603.12925  0            0            0           0         
  603.85300  0            0            0           0         
  604.57761  0            0            0           0         
  605.30310  0            0            0           0         
  606.02946  0            0            0           0         
  606.75669  0            0            0           0         
  607.48479  0            0            0           0         
  608.21377  0            0            0           0         
  608.94362  0            0            0           0         
  609.67434  0            0            0           0         
  610.40595  0            0            0           0         
  611.13843  0            0            0           0         
  611.87179  0            0            0           0         
  612.60603  0            0            0           0         
  613.34115  0            0            0           0         
  614.07716  0            0            0           0         
  614.81404  0            0            0           0         
  615.55181  0            0            0           0         
  616.29047  0            0            0           0         
  617.03001  0            0            0           0         
  617.77044  0            0            0           0         
  618.51176  0            0            0           0         
  619.25397  0            0            0           0         
  619.99707  0            0            0           0         
  620.74106  0            0            0           0         
  621.48594  0            0            0           0         
  622.23172  0            0            0           0         
  622.97839  0            0            0           0         
  623.72596  0            0            0           0         
  624.47443  0            0            0           0         
  625.22379  0            0            0           0         
  625.97405  0            0            0           0         
  626.72522  0            0            0           0         
  627.47728  0            0            0           0         
  628.23025  0            0            0           0         
  628.98412  0            0            0           0         
  629.73889  0            0            0           0         
  630.49457  0            0            0           0         
  631.25116  0            0            0           0         
  632.00866  0            0            0           0         
  632.76706  0            0            0           0         
  633.52638  0            0            0           0         
  634.28660  0            0            0           0         
  635.04774  0            0            0           0         
  635.80979  0            0            0           0         
  636.57276  0            0            0           0         
  637.33664  0            0            0           0         
  638.10144  0            0            0           0         
  638.86715  0            0            0           0         
  639.63379  0            0            0           0         
  640.40134  0            0            0           0         
  641.16982  0            0            0           0         
  641.93922  0            0            0           0         
  642.70954  0            0            0           0         
  643.48078  0            0            0           0         
  644.25295  0            0            0           0         
  645.02605  0            0            0           0         
  645.80008  0            0            0           0         
  646.57503  0            0            0           0         
  647.35091  0            0            0           0         
  648.12773  0            0            0           0         
  648.90548  0            0            0           0         
  649.68416  0            0            0           0         
  650.46377  0            0            0           0         
  651.24432  0            0            0           0         
  652.02581  0            0            0           0         
  652.80823  0            0            0           0         
  653.59160  0            0            0           0         
  654.37590  0            0            0           0         
  655.16115  0            0            0           0         
  655.94733  0            0            0           0         
  656.73447  0            0            0           0         
  657.52254  0            0            0           0         
  658.31156  0            0            0           0         
  659.10153  0            0            0           0         
  659.89244  0            0            0           0         
  660.68431  0            0            0           0         
  661.47712  0            0            0           0         
  662.27089  0            0            0           0         
  663.06561  0            0            0           0         
  663.86128  0            0            0           0         
  664.65791  0            0            0           0         
  665.45549  0            0            0           0         
  666.25403  0            0            0           0         
  667.05353  0            0            0           0         
  667.85399  0            0            0           0         
  668.65541  0            0            0           0         
  669.45779  0            0            0           0         
  670.26113  0            0            0           0         
  671.06544  0            0            0           0         
  671.87071  0            0            0           0         
  672.67695  0            0            0           0         
  673.48416  0            0            0           0         
  674.29233  0            0            0           0         
  675.10148  0            0            0           0         
  675.91159  0            0            0           0         
  676.72268  0            0            0           0         
  677.53474  0            0            0           0         
  678.34778  0            0            0           0         
  679.16179  0            0            0           0         
  679.97677  0            0            0           0         
  680.79274  0            0            0           0         
  681.60969  0            0            0           0         
  682.42761  0            0            0           0         
  683.24652  0            0            0           0         
  684.06641  0            0            0           0         
  684.88728  0            0            0           0         
  685.70914  0            0            0           0         
  686.53198  0            0            0           0         
  687.35582  0            0            0           0         
  688.18064  0            0            0           0         
  689.00645  0            0            0           0         
  689.83325  0            0            0           0         
  690.66104  0            0            0           0         
  691.48983  0            0            0           0         
  692.31961  0            0            0           0         
  693.15039  0            0            0           0         
  693.98216  0            0            0           0         
  694.81493  0            0            0           0         
  695.64870  0            0            0           0         
  696.48348  0            0            0           0         
  697.31925  0            0            0           0         
  698.15603  0            0            0           0         
  698.99381  0            0            0           0         
  699.83259  0            0            0           0         
  700.67239  0            0            0           0         
  701.51319  0            0            0           0         
  702.35500  0            0            0           0         
  703.19781  0            0            0           0         
  704.04165  0            0            0           0         
  704.88649  0            0            0           0         
  705.73235  0            0            0           0         
  706.57922  0            0            0           0         
  707.42711  0            0            0           0         
  708.27601  0            0            0           0         
  709.12594  0            0            0           0         
  709.97688  0            0            0           0         
  710.82885  0            0            0           0         
  711.68184  0            0            0           0         
  712.53585  0            0            0           0         
  713.39088  0            0            0           0         
  714.24695  0            0            0           0         
  715.10404  0            0            0           0         
  715.96215  0            0            0           0         
  716.82130  0            0            0           0         
  717.68148  0            0            0           0         
  718.54269  0            0            0           0         
  719.40494  0            0            0           0         
  720.26822  0            0            0           0         
  721.13253  0            0            0           0         
  721.99788  0            0            0           0         
  722.86427  0            0            0           0         
  723.73170  0            0            0           0         
  724.60018  0            0            0           0         
  725.46969  0            0            0           0         
  726.34025  0            0            0           0         
  727.21185  0            0            0           0         
  728.08450  0            0            0           0         
  728.95819  0            0            0           0         
  729.83293  0            0            0           0         
  730.70873  0            0            0           0         
  731.58557  0            0            0           0         
  732.46347  0            0            0           0         
  733.34241  0            0            0           0         
  734.22242  0            0            0           0         
  735.10348  0            0            0           0         
  735.98560  0            0            0           0         
  736.86877  0            0            0           0         
  737.75301  0            0            0           0         
  738.63830  0            0            0           0         
  739.52466  0            0            0           0         
  740.41209  0            0            0           0         
  741.30057  0            0            0           0         
  742.19013  0            0            0           0         
  743.08075  0            0            0           0         
  743.97244  0            0            0           0         
  744.86520  0            0            0           0         
  745.75903  0            0            0           0         
  746.65393  0            0            0           0         
  747.54991  0            0            0           0         
  748.44697  0            0            0           0         
  749.34509  0            0            0           0         
  750.24430  0            0            0           0         
  751.14459  0            0            0           0         
  752.04595  0            0            0           0         
  752.94840  0            0            0           0         
  753.85193  0            0            0           0         
  754.75655  0            0            0           0         
  755.66225  0            0            0           0         
  756.56904  0            0            0           0         
  757.47691  0            0            0           0         
  758.38588  0            0            0           0         
  759.29593  0            0            0           0         
  760.20708  0            0            0           0         
  761.11932  0            0            0           0         
  762.03266  0            0            0           0         
  762.94709  0            0            0           0         
  763.86262  0            0            0           0         
  764.77925  0            0            0           0         
  765.69698  0            0            0           0         
  766.61581  0            0            0           0         
  767.53574  0            0            0           0         
  768.45678  0            0            0           0         
  769.37892  0            0            0           0         
  770.30216  0            0            0           0         
  771.22652  0            0            0           0         
  772.15198  0            0            0           0         
  773.07856  0            0            0           0         
  774.00625  0            0            0           0         
  774.93505  0            0            0           0         
  775.86496  0            0            0           0         
  776.79599  0            0            0           0         
  777.72814  0            0            0           0         
  778.66141  0            0            0           0         
  779.59579  0            0            0           0         
  780.53130  0            0            0           0         
  781.46793  0            0            0           0         
  782.40569  0            0            0           0         
  783.34456  0            0            0           0         
  784.28457  0            0            0           0         
  785.22571  0            0            0           0         
  786.16797  0            0            0           0         
  787.11136  0            0            0           0         
  788.05589  0            0            0           0         
  789.00155  0            0            0           0         
  789.94834  0            0            0           0         
  790.89627  0            0            0           0         
  791.84534  0            0            0           0         
  792.79555  0            0            0           0         
  793.74690  0            0            0           0         
  794.69939  0            0            0           0         
  795.65302  0            0            0           0         
  796.60779  0            0            0           0         
  797.56372  0            0            0           0         
  798.52078  0            0            0           0         
  799.47900  0            0            0           0         
  800.43837  0            0            0           0         
  801.39889  0            0            0           0         
  802.36056  0            0            0           0         
  803.32338  0            0            0           0         
  804.28737  0            0            0           0         
  805.25250  0            0            0           0         
  806.21880  0            0            0           0         
  807.18625  0            0            0           0         
  808.15487  0            0            0           0         
  809.12465  0            0            0           0         
  810.09559  0            0            0           0         
  811.06770  0            0            0           0         
  812.04097  0            0            0           0         
  813.01541  0            0            0           0         
  813.99102  0            0            0           0         
  814.96781  0            0            0           0         
  815.94576  0            0            0           0         
  816.92489  0            0            0           0         
  817.90519  0            0            0           0         
  818.88667  0            0            0           0         
  819.86932  0            0            0           0         
  820.85316  0            0            0           0         
  821.83818  0            0            0           0         
  822.82437  0            0            0           0         
  823.81176  0            0            0           0         
  824.80032  0            0            0           0         
  825.79007  0            0            0           0         
  826.78101  0            0            0           0         
  827.77314  0            0            0           0         
  828.76646  0            0            0           0         
  829.76098  0            0            0           0         
  830.75668  0            0            0           0         
  831.75358  0            0            0           0         
  832.75168  0            0            0           0         
  833.75097  0            0            0           0         
  834.75147  0            0            0           0         
  835.75316  0            0            0           0         
  836.75606  0            0            0           0         
  837.76016  0            0            0           0         
  838.76546  0            0            0           0         
  839.77197  0            0            0           0         
  840.77969  0            0            0           0         
  841.78862  0            0            0           0         
  842.79876  0            0            0           0         
  843.81011  0            0            0           0         
  844.82267  0            0            0           0         
  845.83645  0            0            0           0         
  846.85145  0            0            0           0         
  847.86766  0            0            0           0         
  848.88509  0            0            0           0         
  849.90375  0            0            0           0         
  850.92362  0            0            0           0         
  851.94473  0            0            0           0         
  852.96705  0            0            0           0         
  853.99060  0            0            0           0         
  855.01538  0            0            0           0         
  856.04139  0            0            0           0         
  857.06864  0            0            0           0         
  858.09711  0            0            0           0         
  859.12682  0            0            0           0         
  860.15776  0            0            0           0         
  861.18994  0            0            0           0         
  862.22336  0            0            0           0         
  863.25802  0            0            0           0         
  864.29393  0            0            0           0         
  865.33107  0            0            0           0         
  866.36946  0            0            0           0         
  867.40910  0            0            0           0         
  868.44998  0            0            0           0         
  869.49211  0            0            0           0         
  870.53549  0            0            0           0         
  871.58013  0            0            0           0         
  872.62602  0            0            0           0         
  873.67316  0            0            0           0         
  874.72156  0            0            0           0         
  875.77122  0            0            0           0         
  876.82213  0            0            0           0         
  877.87431  0            0            0           0         
  878.92775  0            0            0           0         
  879.98246  0            0            0           0         
  881.03843  0            0            0           0         
  882.09567  0            0            0           0         
  883.15417  0            0            0           0         
  884.21395  0            0            0           0         
  885.27500  0            0            0           0         
  886.33732  0            0            0           0         
  887.40092  0            0            0           0         
  888.46579  0            0            0           0         
  889.53194  0            0            0           0         
  890.59937  0            0            0           0         
  891.66808  0            0            0           0         
  892.73808  0            0            0           0         
  893.80935  0            0            0           0         
  894.88192  0            0            0           0         
  895.95577  0            0            0           0         
  897.03090  0            0            0           0         
  898.10733  0            0            0           0         
  899.18505  0            0            0           0         
  900.26407  0            0            0           0         
  901.34438  0            0            0           0         
  902.42598  0            0            0           0         
  903.50888  0            0            0           0         
  904.59309  0            0            0           0         
  905.67859  0            0            0           0         
  906.76539  0            0            0           0         
  907.85350  0            0            0           0         
  908.94292  0            0            0           0         
  910.03364  0            0            0           0         
  911.12568  0            0            0           0         
  912.21902  0            0            0           0         
  913.31367  0            0            0           0         
  914.40964  0            0            0           0         
  915.50692  0            0            0           0         
  916.60552  0            0            0           0         
  917.70544  0            0            0           0         
  918.80668  0            0            0           0         
  919.90924  0            0            0           0         
  921.01312  0            0            0           0         
  922.11833  0            0            0           0         
  923.22486  0            0            0           0         
  924.33272  0            0            0           0         
  925.44191  0            0            0           0         
  926.55244  0            0            0           0         
  927.66429  0            0            0           0         
  928.77748  0            0            0           0         
  929.89200  0            0            0           0         
  931.00786  0            0            0           0         
  932.12507  0            0            0           0         
  933.24361  0            0            0           0         
  934.36349  0            0            0           0         
  935.48472  0            0            0           0         
  936.60729  0            0            0           0         
  937.73121  0            0            0           0         
  938.85648  0            0            0           0         
  939.98310  0            0            0           0         
  941.11107  0            0            0           0         
  942.24039  0            0            0           0         
  943.37107  0            0            0           0         
  944.50311  0            0            0           0         
  945.63651  0            0            0           0         
  946.77126  0            0            0           0         
  947.90738  0            0            0           0         
  949.04486  0            0            0           0         
  950.18370  0            0            0           0         
  951.32391  0            0            0           0         
  952.46549  0            0            0           0         
  953.60844  0            0            0           0         
  954.75277  0            0            0           0         
  955.89846  0            0            0           0         
  957.04553  0            0            0           0         
  958.19397  0            0            0           0         
  959.34380  0            0            0           0         
  960.49500  0            0            0           0         
  961.64759  0            0            0           0         
  962.80156  0            0            0           0         
  963.95691  0            0            0           0         
  965.11365  0            0            0           0         
  966.27178  0            0            0           0         
  967.43129  0            0            0           0         
  968.59220  0            0            0           0         
  969.75450  0            0            0           0         
  970.91820  0            0            0           0         
  972.08329  0            0            0           0         
  973.24978  0            0            0           0         
  974.41767  0            0            0           0         
  975.58697  0            0            0           0         
  976.75766  0            0            0           0         
  977.92976  0            0            0           0         
  979.10327  0            0            0           0         
  980.27818  0            0            0           0         
  981.45451  0            0            0           0         
  982.63224  0            0            0           0         
  983.81139  0            0            0           0         
  984.99196  0            0            0           0         
  986.17394  0            0            0           0         
  987.35734  0            0            0           0         
  988.54216  0            0            0           0         
  989.72840  0            0            0           0         
  990.91606  0            0            0           0         
  992.10515  0            0            0           0         
  993.29567  0            0            0           0         
  994.48762  0            0            0           0         
  995.68099  0            0            0           0         
  996.87580  0            0            0           0         
  998.07204  0            0            0           0         
  999.26972  0            0            0           0         
  1000.46883 0            0            0           0         
  1001.66939 0            0            0           0         
  1002.87138 0            0            0           0         
  1004.07482 0            0            0           0         
  1005.27970 0            0            0           0         
  1006.48602 0            0            0           0         
  1007.69380 0            0            0           0         
  1008.90302 0            0            0           0         
  1010.11370 0            0            0           0         
  1011.32582 0            0            0           0         
  1012.53940 0            0            0           0         
  1013.75444 0            0            0           0         
  1014.97094 0            0            0           0         
  1016.18889 0            0            0           0         
  1017.40831 0            0            0           0         
  1018.62919 0            0            0           0         
  1019.85154 0            0            0           0         
  1021.07535 0            0            0           0         
  1022.30063 0            0            0           0         
  1023.52738 0            0            0           0         
  1024.75561 0            0            0           0         
  1025.98530 0            0            0           0         
  1027.21648 0            0            0           0         
  1028.44913 0            0            0           0         
  1029.68326 0            0            0           0         
  1030.91887 0            0            0           0         
  1032.15596 0            0            0           0         
  1033.39454 0            0            0           0         
  1034.63460 0            0            0           0         
  1035.87615 0            0            0           0         
  1037.11919 0            0            0           0         
  1038.36373 0            0            0           0         
  1039.60975 0            0            0           0         
  1040.85728 0            0            0           0         
  1042.10629 0            0            0           0         
  1043.35681 0            0            0           0         
  1044.60883 0            0            0           0         
  1045.86235 0            0            0           0         
  1047.11738 0            0            0           0         
  1048.37391 0            0            0           0         
  1049.63195 0            0            0           0         
  1050.89150 0            0            0           0         
  1052.15256 0            0            0           0         
  1053.41513 0            0            0           0         
  1054.67922 0            0            0           0         
  1055.94482 0            0            0           0         
  1057.21195 0            0            0           0         
  1058.48059 0            0            0           0         
  1059.75076 0            0            0           0         
  1061.02245 0            0            0           0         
  1062.29567 0            0            0           0         
  1063.57041 0            0            0           0         
  1064.84669 0            0            0           0         
  1066.12449 0            0            0           0         
  1067.40383 0            0            0           0         
  1068.68471 0            0            0           0         
  1069.96712 0            0            0           0         
  1071.25107 0            0            0           0         
  1072.53656 0            0            0           0         
  1073.82359 0            0            0           0         
  1075.11217 0            0            0           0         
  1076.40230 0            0            0           0         
  1077.69397 0            0            0           0         
  1078.98719 0            0            0           0         
  1080.28197 0            0            0           0         
  1081.57830 0            0            0           0         
  1082.87618 0            0            0           0         
  1084.17562 0            0            0           0         
  1085.47662 0            0            0           0         
  1086.77918 0            0            0           0         
  1088.08331 0            0            0           0         
  1089.38900 0            0            0           0         
  1090.69625 0            0            0           0         
  1092.00508 0            0            0           0         
  1093.31548 0            0            0           0         
  1094.62744 0            0            0           0         
  1095.94099 0            0            0           0         
  1097.25611 0            0            0           0         
  1098.57280 0            0            0           0         
  1099.89108 0            0            0           0         
  1101.21094 0            0            0           0         
  1102.53238 0            0            0           0         
  1103.85541 0            0            0           0         
  1105.18003 0            0            0           0         
  1106.50623 0            0            0           0         
  1107.83403 0            0            0           0         
  1109.16342 0            0            0           0         
  1110.49441 0            0            0           0         
  1111.82699 0            0            0           0         
  1113.16117 0            0            0           0         
  1114.49696 0            0            0           0         
  1115.83434 0            0            0           0         
  1117.17333 0            0            0           0         
  1118.51393 0            0            0           0         
  1119.85614 0            0            0           0         
  1121.19995 0            0            0           0         
  1122.54538 0            0            0           0         
  1123.89243 0            0            0           0         
  1125.24109 0            0            0           0         
  1126.59137 0            0            0           0         
  1127.94327 0            0            0           0         
  1129.29679 0            0            0           0         
  1130.65193 0            0            0           0         
  1132.00870 0            0            0           0         
  1133.36710 0            0            0           0         
  1134.72713 0            0            0           0         
  1136.08880 0            0            0           0         
  1137.45209 0            0            0           0         
  1138.81702 0            0            0           0         
  1140.18359 0            0            0           0         
  1141.55180 0            0            0           0         
  1142.92166 0            0            0           0         
  1144.29315 0            0            0           0         
  1145.66629 0            0            0           0         
  1147.04108 0            0            0           0         
  1148.41752 0            0            0           0         
  1149.79561 0            0            0           0         
  1151.17535 0            0            0           0         
  1152.55675 0            0            0           0         
  1153.93981 0            0            0           0         
  1155.32453 0            0            0           0         
  1156.71091 0            0            0           0         
  1158.09895 0            0            0           0         
  1159.48866 0            0            0           0         
  1160.88003 0            0            0           0         
  1162.27308 0            0            0           0         
  1163.66779 0            0            0           0         
  1165.06419 0            0            0           0         
  1166.46225 0            0            0           0         
  1167.86200 0            0            0           0         
  1169.26342 0            0            0           0         
  1170.66652 0            0            0           0         
  1172.07131 0            0            0           0         
  1173.47779 0            0            0           0         
  1174.88595 0            0            0           0         
  1176.29580 0            0            0           0         
  1177.70735 0            0            0           0         
  1179.12058 0            0            0           0         
  1180.53552 0            0            0           0         
  1181.95215 0            0            0           0         
  1183.37048 0            0            0           0         
  1184.79052 0            0            0           0         
  1186.21225 0            0            0           0         
  1187.63570 0            0            0           0         
  1189.06085 0            0            0           0         
  1190.48771 0            0            0           0         
  1191.91628 0            0            0           0         
  1193.34657 0            0            0           0         
  1194.77858 0            0            0           0         
  1196.21230 0            0            0           0         
  1197.64774 0            0            0           0         
  1199.08491 0            0            0           0         
  1200.52380 0            0            0           0         
  1201.96442 0            0            0           0         
  1203.40677 0            0            0           0         
  1204.85084 0            0            0           0         
  1206.29665 0            0            0           0         
  1207.74420 0            0            0           0         
  1209.19348 0            0            0           0         
  1210.64450 0            0            0           0         
  1212.09726 0            0            0           0         
  1213.55177 0            0            0           0         
  1215.00802 0            0            0           0         
  1216.46602 0            0            0           0         
  1217.92576 0            0            0           0         
  1219.38726 0            0            0           0         
  1220.85052 0            0            0           0         
  1222.31553 0            0            0           0         
  1223.78229 0            0            0           0         
  1225.25082 0            0            0           0         
  1226.72111 0            0            0           0         
  1228.19316 0            0            0           0         
  1229.66699 4.702093857  0            0           0         
  1231.14257 0.027572198  0            0           0         
  1232.61993 0            0            0           0         
  1234.09907 0            0            0           0         
  1235.57997 2.686535159  0            0           0         
  1237.06266 2.417968613  0            0           0         
  1238.54712 4.3439138    0            0           0         
  1240.03337 0.027241043  0            0           0         
  1241.52140 3.593958448  0            0           0         
  1243.01121 0.022960666  0            0           0         
  1244.50281 1.52898369   0            0           0         
  1245.99620 2.852853495  0            0           0         
  1247.49139 0.018503784  0            0           0         
  1248.98837 1.245090791  0            0           0         
  1250.48714 1.180268902  0            0           0         
  1251.98771 0.007741207  0            0           0         
  1253.49009 4.195609809  0            0           0         
  1254.99426 0.027934575  0            0           0         
  1256.50024 1.89823369   0            0           0         
  1258.00803 0.012727369  0            0           0         
  1259.51763 0.866689253  0            0           0         
  1261.02904 4.159023598  0            0           0         
  1262.54226 1.623044355  0            0           0         
  1264.05730 1.544554082  0            0           0         
  1265.57416 0.748965784  0            0           0         
  1267.09284 0.717264989  0            0           0         
  1268.61334 2.068099218  0            0           0         
  1270.13566 4.668403576  0            0           0         
  1271.65981 0.675482628  0            0           0         
  1273.18579 1.251416404  0            0           0         
  1274.71360 2.42731762   0            0           0         
  1276.24325 2.364607943  0            0           0         
  1277.77473 0.586537027  0            0           0         
  1279.30805 1.667516307  0            0           0         
  1280.84320 1.09078247   0            0           0         
  1282.38020 0.53300105   0            0           0         
  1283.91905 2.052017603  0            0           0         
  1285.45974 0.51367111   0            0           0         
  1287.00228 1.952503929  0            0           0         
  1288.54667 1.440826596  0            0           0         
  1290.09291 1.404198612  0            0           0         
  1291.64101 1.372493765  0            0           0         
  1293.19097 1.342196326  0            0           0         
  1294.74279 0.009403013  0            0           0         
  1296.29647 2.127074699  0            0           0         
  1297.85201 1.264879958  0            0           0         
  1299.40942 1.641497786  0            0           0         
  1300.96870 1.211732719  0            0           0         
  1302.52985 0.793036103  0            0           0         
  1304.09287 1.159848377  0            0           0         
  1305.65777 1.895919922  0            0           0         
  1307.22455 0.754650319  0            0           0         
  1308.79321 1.460799016  0            0           0         
  1310.36375 1.439934871  0            0           0         
  1311.93617 3.520889312  0            0           0         
  1313.51048 2.439496836  0            0           0         
  1315.08668 1.372773524  0            0           0         
  1316.66478 2.340124736  0            0           0         
  1318.24476 1.324970814  0            0           0         
  1319.82664 1.61572619   0            0           0         
  1321.41042 3.482577328  0            0           0         
  1322.99610 1.574595814  0            0           0         
  1324.58369 0.619901769  0            0           0         
  1326.17317 1.498830851  0            0           0         
  1327.76457 0.89138548   0            0           0         
  1329.35787 0.582910568  0            0           0         
  1330.95309 1.419785765  0            0           0         
  1332.55022 1.678885147  0            0           0         
  1334.14927 1.92457577   0            0           0         
  1335.75024 1.356132092  0            0           0         
  1337.35312 0.537402595  0            0           0         
  1338.95794 2.337573132  0            0           0         
  1340.56467 2.056496597  0            0           0         
  1342.17334 1.519006333  0            0           0         
  1343.78393 0.997187115  0            0           0         
  1345.39646 1.947175384  0            0           0         
  1347.01093 1.206805002  0            0           0         
  1348.62733 1.181607239  0            0           0         
  1350.24567 2.084400294  0            0           0         
  1351.86595 1.375580208  0            0           0         
  1353.48818 1.792282014  0            0           0         
  1355.11235 0.888519059  0            0           0         
  1356.73847 2.15551396   0            0           0         
  1358.36654 1.492744103  0            0           0         
  1359.99657 1.460507578  0            0           0         
  1361.62856 0.823642341  0            0           0         
  1363.26250 0.803735339  0            0           0         
  1364.89840 0.78869715   0            0           0         
  1366.53626 1.542129773  0            0           0         
  1368.17610 1.896099309  0            0           0         
  1369.81789 0.753948336  0            0           0         
  1371.46166 1.821255484  0            0           0         
  1373.10740 0.904739016  0            0           0         
  1374.75512 1.581421446  0            0           0         
  1376.40481 1.729580268  0            0           0         
  1378.05649 1.193528348  0            0           0         
  1379.71014 1.333984909  0            0           0         
  1381.36578 1.311611834  0            0           0         
  1383.02341 1.288765972  0            0           0         
  1384.68302 1.73807054   0            0           0         
  1386.34463 1.403376141  0            0           0         
  1388.00823 0.618190349  0            0           0         
  1389.67383 0.751862389  0            0           0         
  1391.34142 1.329243824  0            0           0         
  1393.01102 1.312828863  0            0           0         
  1394.68262 1.720149155  0            0           0         
  1396.35623 1.135876032  0            0           0         
  1398.03184 1.66777859   0            0           0         
  1399.70947 0.693851766  0            0           0         
  1401.38910 1.079459866  0            0           0         
  1403.07076 1.993933486  0            0           0         
  1404.75443 0.928943049  0            0           0         
  1406.44012 1.680764675  0            0           0         
  1408.12784 1.53702826   0            0           0         
  1409.81758 1.390362217  0            0           0         
  1411.50935 0.629080282  0            0           0         
  1413.20314 0.981644658  0            0           0         
  1414.89897 1.454329428  0            0           0         
  1416.59684 1.678081261  0            0           0         
  1418.29674 1.659354129  0            0           0         
  1419.99869 0.826017937  0            0           0         
  1421.70267 1.38392697   0            0           0         
  1423.40870 1.031769005  0            0           0         
  1425.11678 1.353634865  0            0           0         
  1426.82691 1.562537899  0            0           0         
  1428.53908 1.546687712  0            0           0         
  1430.25332 1.854724308  0            0           0         
  1431.96961 1.944156948  0            0           0         
  1433.68796 1.49976569   0            0           0         
  1435.40837 1.270613713  0            0           0         
  1437.13085 1.567019642  0            0           0         
  1438.85539 2.066785228  0            0           0         
  1440.58200 1.23615471   0            0           0         
  1442.31069 1.619760564  0            0           0         
  1444.04145 1.606627678  0            0           0         
  1445.77429 0.801584993  0            0           0         
  1447.50920 1.373472416  0            0           0         
  1449.24620 1.268000868  0            0           0         
  1450.98528 1.446581407  0            0           0         
  1452.72645 1.14970442   0            0           0         
  1454.46971 0.760732186  0            0           0         
  1456.21506 2.51932521   0            0           0         
  1457.96250 1.495495698  0            0           0         
  1459.71204 1.016849461  0            0           0         
  1461.46368 1.003964532  0            0           0         
  1463.21743 1.26400227   0            0           0         
  1464.97328 1.165684628  0            0           0         
  1466.73123 1.242227819  0            0           0         
  1468.49129 1.231091357  0            0           0         
  1470.25347 1.47807075   0            0           0         
  1472.01776 0.86656053   0            0           0         
  1473.78417 1.021645876  0            0           0         
  1475.55269 1.178802286  0            0           0         
  1477.32334 1.083727329  0            0           0         
  1479.09612 1.396463004  0            0           0         
  1480.87102 0.575365545  0            0           0         
  1482.64805 0.879684933  0            0           0         
  1484.42722 1.341422504  0            0           0         
  1486.20851 0.939695719  0            0           0         
  1487.99195 1.610420491  0            0           0         
  1489.77753 1.893829176  0            0           0         
  1491.56525 1.794305028  0            0           0         
  1493.35511 1.255383736  0            0           0         
  1495.14712 1.590445737  0            0           0         
  1496.94129 1.142572638  0            0           0         
  1498.73760 1.25691342   0            0           0         
  1500.53607 1.233130384  0            0           0         
  1502.33670 1.073741214  0            0           0         
  1504.13949 1.177918929  0            0           0         
  1505.94445 0.833245773  0            0           0         
  1507.75157 0.994471165  0            0           0         
  1509.56085 0.849105364  0            0           0         
  1511.37231 1.116825518  0            0           0         
  1513.18594 0.974150317  0            0           0         
  1515.00175 0.835184652  0            0           0         
  1516.81974 1.239143934  0            0           0         
  1518.63991 1.207270139  0            0           0         
  1520.46227 1.27429605   0            0           0         
  1522.28681 1.485326227  0            0           0         
  1524.11354 0.968189952  0            0           0         
  1525.94246 1.077633381  0            0           0         
  1527.77357 1.23117601   0            0           0         
  1529.60689 1.11229148   0            0           0         
  1531.44240 0.954211828  0            0           0         
  1533.28012 1.096817916  0            0           0         
  1535.12004 1.152998899  0            0           0         
  1536.96217 0.926573887  0            0           0         
  1538.80651 1.13681524   0            0           0         
  1540.65307 1.150500209  0            0           0         
  1542.50183 0.901496082  0            0           0         
  1544.35282 1.024389423  0            0           0         
  1546.20603 1.108211517  0            0           0         
  1548.06146 1.116888816  0            0           0         
  1549.91912 0.852245598  0            0           0         
  1551.77901 1.023001728  0            0           0         
  1553.64113 1.088010258  0            0           0         
  1555.50549 0.959087483  0            0           0         
  1557.37208 0.980339132  0            0           0         
  1559.24091 1.023863306  0            0           0         
  1561.11199 0.681127843  0            0           0         
  1562.98531 1.003108736  0            0           0         
  1564.86087 0.977511403  0            0           0         
  1566.73869 0.763668809  0            0           0         
  1568.61876 1.107897537  0            0           0         
  1570.50109 0.761598063  0            0           0         
  1572.38568 1.077689591  0            0           0         
  1574.27253 0.961651504  0            0           0         
  1576.16164 0.970098226  0            0           0         
  1578.05302 0.958495956  0            0           0         
  1579.94667 0.959079014  0            0           0         
  1581.84259 0.969906059  0            0           0         
  1583.74079 0.923632244  0            0           0         
  1585.64126 1.051175852  0            0           0         
  1587.54402 0.942352165  0            0           0         
  1589.44905 0.819835323  0            0           0         
  1591.35638 1.085317691  0            0           0         
  1593.26599 0.945974684  0            0           0         
  1595.17789 1.068106746  0            0           0         
  1597.09209 0.929026608  0            0           0         
  1599.00859 1.06249629   0            0           0         
  1600.92738 0.992018124  0            0           0         
  1602.84848 0.924607264  0            0           0         
  1604.77189 0.966913649  0            0           0         
  1606.69760 0.847339961  0            0           0         
  1608.62562 1.068293405  0            0           0         
  1610.55596 0.924598551  0            0           0         
  1612.48861 0.966289447  0            0           0         
  1614.42358 1.001770662  0            0           0         
  1616.36087 1.016840716  0            0           0         
  1618.30049 0.976131833  0            0           0         
  1620.24244 0.961454137  0            0           0         
  1622.18671 1.015135626  0            0           0         
  1624.13332 0.949688955  0            0           0         
  1626.08227 0.942939659  0            0           0         
  1628.03355 1.077775944  0            0           0         
  1629.98717 1.023352862  0            0           0         
  1631.94314 0.953706381  0            0           0         
  1633.90146 1.0246028    0            0           0         
  1635.86213 1.05142645   0            0           0         
  1637.82515 0.913873719  0            0           0         
  1639.79052 1.036712576  0            0           0         
  1641.75826 0.969555624  0            0           0         
  1643.72835 1.016198569  0            0           0         
  1645.70081 1.023017873  0            0           0         
  1647.67563 1.009659259  0            0           0         
  1649.65283 1.018511126  0            0           0         
  1651.63240 1.075946907  0            0           0         
  1653.61434 0.99754345   0            0           0         
  1655.59866 1.037608672  0            0           0         
  1657.58537 0.989835396  0            0           0         
  1659.57445 0.928872365  0            0           0         
  1661.56593 1.016163697  0            0           0         
  1663.55979 1.007092812  0            0           0         
  1665.55605 1.066992529  0            0           0         
  1667.55470 1.048304055  0            0           0         
  1669.55575 1.056943623  0            0           0         
  1671.55920 0.975864953  0            0           0         
  1673.56506 1.049122447  0            0           0         
  1675.57332 1.072189233  0            0           0         
  1677.58399 0.993970715  0            0           0         
  1679.59708 1.02000145   0            0           0         
  1681.61258 0.969567145  0            0           0         
  1683.63050 1.069866731  0            0           0         
  1685.65084 0.994371536  0            0           0         
  1687.67360 1.013752046  0            0           0         
  1689.69880 1.026863585  0            0           0         
  1691.72642 1.018256274  0            0           0         
  1693.75647 1.004583077  0            0           0         
  1695.78897 1.004733532  0            0           0         
  1697.82390 0.997644162  0            0           0         
  1699.86127 1.05624314   0            0           0         
  1701.90109 1.005090048  0            0           0         
  1703.94335 1.027422608  0            0           0         
  1705.98807 1.079621751  0            0           0         
  1708.03524 1.068395464  0            0           0         
  1710.08487 1.016216173  0            0           0         
  1712.13695 1.077071347  0            0           0         
  1714.19150 1.060054508  0            0           0         
  1716.24851 1.037651078  0            0           0         
  1718.30800 1.056314345  0            0           0         
  1720.36995 1.089546241  0            0           0         
  1722.43438 1.048512575  0            0           0         
  1724.50128 1.035112787  0            0           0         
  1726.57067 1.038239473  0            0           0         
  1728.64254 1.003014143  0            0           0         
  1730.71689 1.015740007  0            0           0         
  1732.79374 1.025653064  0            0           0         
  1734.87307 1.044046267  0            0           0         
  1736.95491 1.033705011  0            0           0         
  1739.03924 1.061589259  0            0           0         
  1741.12607 0.99507681   0            0           0         
  1743.21540 1.04289244   0            0           0         
  1745.30724 1.037266612  0            0           0         
  1747.40160 1.035474399  0            0           0         
  1749.49846 1.035717813  0            0           0         
  1751.59784 0.985451553  0            0           0         
  1753.69974 1.005473623  0            0           0         
  1755.80417 1.056437106  0            0           0         
  1757.91112 1.030930112  0            0           0         
  1760.02059 1.048403983  0            0           0         
  1762.13260 1.064745982  0            0           0         
  1764.24715 1.069139297  0            0           0         
  1766.36423 1.064982723  0            0           0         
  1768.48385 1.052416748  0            0           0         
  1770.60601 1.085631475  0            0           0         
  1772.73072 1.063164785  0            0           0         
  1774.85798 1.034925423  0            0           0         
  1776.98779 1.00035752   0            0           0         
  1779.12016 1.065703935  0            0           0         
  1781.25509 1.022690775  0            0           0         
  1783.39258 1.077174459  0            0           0         
  1785.53264 1.05907208   0            0           0         
  1787.67526 1.027084336  0            0           0         
  1789.82045 1.068977869  0            0           0         
  1791.96822 1.049180337  0            0           0         
  1794.11856 1.049245617  0            0           0         
  1796.27149 1.065899689  0            0           0         
  1798.42700 1.079342339  0            0           0         
  1800.58510 1.086290929  0            0           0         
  1802.74578 1.084873603  0            0           0         
  1804.90906 1.075974621  0            0           0         
  1807.07493 1.079615853  0            0           0         
  1809.24341 1.090832216  0            0           0         
  1811.41448 1.072043857  0            0           0         
  1813.58816 1.045269843  0            0           0         
  1815.76445 1.075505914  0            0           0         
  1817.94335 1.059120879  0            0           0         
  1820.12487 1.06855012   0            0           0         
  1822.30900 1.052851655  0            0           0         
  1824.49575 1.052965503  0            0           0         
  1826.68513 1.075214334  0            0           0         
  1828.87714 1.078367463  0            0           0         
  1831.07177 1.036040264  0            0           0         
  1833.26904 1.03540641   0            0           0         
  1835.46895 1.035107208  0            0           0         
  1837.67149 1.050270238  0            0           0         
  1839.87668 1.042248718  0            0           0         
  1842.08452 1.079301983  0            0           0         
  1844.29500 1.050963156  0            0           0         
  1846.50814 1.084630656  0            0           0         
  1848.72393 1.057595637  0            0           0         
  1850.94238 1.071730263  0            0           0         
  1853.16350 1.074184917  0            0           0         
  1855.38727 1.064514431  0            0           0         
  1857.61372 1.054154756  0            0           0         
  1859.84284 1.051662082  0            0           0         
  1862.07464 1.082545144  0            0           0         
  1864.30911 1.072746398  0            0           0         
  1866.54626 1.091642217  0            0           0         
  1868.78610 1.056065367  0            0           0         
  1871.02863 1.096949537  0            0           0         
  1873.27384 1.08509082   0            0           0         
  1875.52175 1.062791493  0            0           0         
  1877.77236 1.04392568   0            0           0         
  1880.02567 1.062526919  0            0           0         
  1882.28169 1.052379599  0            0           0         
  1884.54041 1.030123595  0            0           0         
  1886.80184 1.060318869  0            0           0         
  1889.06598 1.064865375  0            0           0         
  1891.33284 1.066643185  0            0           0         
  1893.60243 1.052565689  0            0           0         
  1895.87473 1.03626628   0            0           0         
  1898.14976 1.052493466  0            0           0         
  1900.42752 1.068809312  0            0           0         
  1902.70802 1.040056562  0            0           0         
  1904.99125 1.045662185  0            0           0         
  1907.27722 1.089018669  0            0           0         
  1909.56594 1.044582284  0            0           0         
  1911.85740 1.063641067  0            0           0         
  1914.15161 1.04589968   0            0           0         
  1916.44858 1.051559898  0            0           0         
  1918.74830 1.047471028  0            0           0         
  1921.05078 1.050862046  0            0           0         
  1923.35602 1.041419835  0            0           0         
  1925.66403 1.047167471  0            0           0         
  1927.97481 1.042793521  0            0           0         
  1930.28836 1.045348755  0            0           0         
  1932.60469 1.034378005  0            0           0         
  1934.92380 1.05197459   0            0           0         
  1937.24569 1.073539901  0            0           0         
  1939.57036 1.045858146  0            0           0         
  1941.89783 1.055755552  0            0           0         
  1944.22809 1.063546661  0            0           0         
  1946.56114 1.036159374  0            0           0         
  1948.89700 1.06100096   0            0           0         
  1951.23566 1.035131785  0            0           0         
  1953.57712 1.059771832  0            0           0         
  1955.92140 1.083859514  0            0           0         
  1958.26848 1.0578295    0            0           0         
  1960.61839 1.071365643  0            0           0         
  1962.97111 1.078208349  0            0           0         
  1965.32666 1.082635302  0            0           0         
  1967.68503 1.085448489  0            0           0         
  1970.04624 1.071288677  0            0           0         
  1972.41027 1.078282275  0            0           0         
  1974.77715 1.067946179  0            0           0         
  1977.14686 1.074308618  0            0           0         
  1979.51942 1.07594169   0            0           0         
  1981.89483 1.086429793  0            0           0         
  1984.27308 1.088950487  0            0           0         
  1986.65419 1.108065598  0            0           0         
  1989.03816 1.102262514  0            0           0         
  1991.42498 1.094693806  0            0           0         
  1993.81468 1.079373741  0            0           0         
  1996.20723 1.105131885  0            0           0         
  1998.60266 1.084124904  0            0           0         
  2001.00097 1.078505567  0            0           0         
  2003.40215 1.048651376  0            0           0         
  2005.80622 1.082972211  0            0           0         
  2008.21316 1.061410791  0            0           0         
  2010.62300 1.05437974   0            0           0         
  2013.03573 1.075630618  0            0           0         
  2015.45136 1.068223281  0            0           0         
  2017.86988 1.056502034  0            0           0         
  2020.29130 1.05759219   0            0           0         
  2022.71563 1.071967342  0            0           0         
  2025.14287 1.072218821  0            0           0         
  2027.57303 1.072320684  0            0           0         
  2030.00610 1.063690776  0            0           0         
  2032.44208 1.078917074  0            0           0         
  2034.88100 1.098750246  0            0           0         
  2037.32283 1.08705213   0            0           0         
  2039.76760 1.08487959   0            0           0         
  2042.21530 1.107014442  0            0           0         
  2044.66594 1.107527484  0            0           0         
  2047.11952 1.092087914  0            0           0         
  2049.57605 1.09401643   0            0           0         
  2052.03552 1.087889224  0            0           0         
  2054.49794 1.085299924  0            0           0         
  2056.96332 1.065092976  0            0           0         
  2059.43166 1.066558074  0            0           0         
  2061.90296 1.054153565  0            0           0         
  2064.37722 1.051685945  0            0           0         
  2066.85446 1.0731804    0            0           0         
  2069.33466 1.058697596  0            0           0         
  2071.81785 1.05190063   0            0           0         
  2074.30401 1.065873052  0            0           0         
  2076.79315 1.086231145  0            0           0         
  2079.28529 1.073593771  0            0           0         
  2081.78041 1.04822962   0            0           0         
  2084.27853 1.0456876    0            0           0         
  2086.77964 1.053924695  0            0           0         
  2089.28376 1.042802512  0            0           0         
  2091.79088 1.047883529  0            0           0         
  2094.30101 1.044103782  0            0           0         
  2096.81415 1.031920434  0            0           0         
  2099.33031 1.046135642  0            0           0         
  2101.84948 1.04873737   0            0           0         
  2104.37168 1.052046746  0            0           0         
  2106.89691 1.034420501  0            0           0         
  2109.42517 1.02358115   0            0           0         
  2111.95646 1.029605199  0            0           0         
  2114.49079 1.033822534  0            0           0         
  2117.02815 1.042223553  0            0           0         
  2119.56857 1.045513622  0            0           0         
  2122.11203 1.042932423  0            0           0         
  2124.65855 1.06286553   0            0           0         
  2127.20812 1.057419939  0            0           0         
  2129.76075 1.064541897  0            0           0         
  2132.31644 1.074213582  0            0           0         
  2134.87520 1.079788625  0            0           0         
  2137.43703 1.075747989  0            0           0         
  2140.00194 1.069918199  0            0           0         
  2142.56992 1.09997457   0            0           0         
  2145.14098 1.086574854  0            0           0         
  2147.71513 1.086435109  0            0           0         
  2150.29237 1.063892199  0            0           0         
  2152.87270 1.050631815  0            0           0         
  2155.45613 1.042783507  0            0           0         
  2158.04265 1.068463773  0            0           0         
  2160.63229 1.062670719  0            0           0         
  2163.22502 1.057914636  0            0           0         
  2165.82087 1.052400381  0            0           0         
  2168.41984 1.039848897  0            0           0         
  2171.02192 1.055484664  0            0           0         
  2173.62713 1.033962875  0            0           0         
  2176.23546 1.044744858  0            0           0         
  2178.84692 1.057232363  0            0           0         
  2181.46152 1.054798707  0            0           0         
  2184.07925 1.068826888  0            0           0         
  2186.70013 1.065793555  0            0           0         
  2189.32415 1.056983305  0            0           0         
  2191.95132 1.054000076  0            0           0         
  2194.58164 1.058759654  0            0           0         
  2197.21512 1.059882598  0            0           0         
  2199.85175 1.057494245  0            0           0         
  2202.49156 1.064105236  0            0           0         
  2205.13452 1.074124873  0            0           0         
  2207.78067 1.072068613  0            0           0         
  2210.42998 1.068902729  0            0           0         
  2213.08248 1.056547124  0            0           0         
  2215.73816 1.052452047  0            0           0         
  2218.39702 1.052217522  0            0           0         
  2221.05908 1.049560221  0            0           0         
  2223.72433 1.04709421   0            0           0         
  2226.39278 1.056364241  0            0           0         
  2229.06443 1.062087812  0            0           0         
  2231.73928 1.057530854  0            0           0         
  2234.41735 1.038346431  0            0           0         
  2237.09863 1.044825138  0            0           0         
  2239.78313 1.035235024  0            0           0         
  2242.47085 1.045075047  0            0           0         
  2245.16179 1.047567463  0            0           0         
  2247.85596 1.04778216   0            0           0         
  2250.55337 1.043213786  0            0           0         
  2253.25401 1.019583627  0            0           0         
  2255.95790 1.026389825  0            0           0         
  2258.66503 1.031912204  0            0           0         
  2261.37540 1.043353136  0            0           0         
  2264.08903 1.03851204   0            0           0         
  2266.80592 1.024701539  0            0           0         
  2269.52606 1.053152888  0            0           0         
  2272.24947 1.04679942   0            0           0         
  2274.97615 1.031957729  0            0           0         
  2277.70610 1.035707532  0            0           0         
  2280.43933 1.043138683  0            0           0         
  2283.17584 1.04361034   0            0           0         
  2285.91562 1.030047087  0            0           0         
  2288.65870 1.045015752  0            0           0         
  2291.40507 1.042117992  0            0           0         
  2294.15474 1.046412394  0            0           0         
  2296.90770 1.051379045  0            0           0         
  2299.66397 1.044705335  0            0           0         
  2302.42354 1.03190526   0            0           0         
  2305.18643 1.045179539  0            0           0         
  2307.95263 1.058065416  0            0           0         
  2310.72216 1.04800189   0            0           0         
  2313.49500 1.035568483  0            0           0         
  2316.27117 1.049308686  0            0           0         
  2319.05068 1.066843837  0            0           0         
  2321.83352 1.05589886   0            0           0         
  2324.61969 1.05663761   0            0           0         
  2327.40922 1.058421752  0            0           0         
  2330.20209 1.065448434  0            0           0         
  2332.99831 1.064246614  0            0           0         
  2335.79788 1.06361011   0            0           0         
  2338.60082 1.061174913  0            0           0         
  2341.40712 1.059692165  0            0           0         
  2344.21679 1.060013782  0            0           0         
  2347.02982 1.059595559  0            0           0         
  2349.84624 1.054546791  0            0           0         
  2352.66603 1.058909744  0            0           0         
  2355.48921 1.059472101  0            0           0         
  2358.31577 1.052389968  0            0           0         
  2361.14573 1.071786503  0            0           0         
  2363.97908 1.06317992   0            0           0         
  2366.81584 1.06127028   0            0           0         
  2369.65599 1.072954093  0            0           0         
  2372.49956 1.08987546   0            0           0         
  2375.34654 1.075089315  0            0           0         
  2378.19693 1.059452821  0            0           0         
  2381.05074 1.066534727  0            0           0         
  2383.90798 1.072603345  0            0           0         
  2386.76865 1.064145946  0            0           0         
  2389.63275 1.05836446   0            0           0         
  2392.50029 1.058391717  0            0           0         
  2395.37127 1.06386842   0            0           0         
  2398.24569 1.053435029  0            0           0         
  2401.12356 1.070713881  0            0           0         
  2404.00489 1.064151968  0            0           0         
  2406.88967 1.069648641  0            0           0         
  2409.77792 1.07031718   0            0           0         
  2412.66963 1.078602048  0            0           0         
  2415.56481 1.074187746  0            0           0         
  2418.46346 1.072322427  0            0           0         
  2421.36560 1.05699992   0            0           0         
  2424.27121 1.048815639  0            0           0         
  2427.18032 1.07254853   0            0           0         
  2430.09291 1.054626239  0            0           0         
  2433.00900 1.047240587  0            0           0         
  2435.92859 1.049676287  0            0           0         
  2438.85168 1.038434162  0            0           0         
  2441.77828 1.033867983  0            0           0         
  2444.70839 1.035361281  0            0           0         
  2447.64202 1.031284022  0            0           0         
  2450.57917 1.039951697  0            0           0         
  2453.51984 1.035857272  0            0           0         
  2456.46404 1.034129129  0            0           0         
  2459.41177 1.036371697  0            0           0         
  2462.36304 1.043924805  0            0           0         
  2465.31786 1.053611284  0            0           0         
  2468.27622 1.043693812  0            0           0         
  2471.23812 1.0449866    0            0           0         
  2474.20359 1.044020346  0            0           0         
  2477.17261 1.056722475  0            0           0         
  2480.14519 1.055207207  0            0           0         
  2483.12134 1.038004019  0            0           0         
  2486.10107 1.048897919  0            0           0         
  2489.08437 1.050860287  0            0           0         
  2492.07124 1.046023555  0            0           0         
  2495.06171 1.043736265  0            0           0         
  2498.05576 1.047766675  0            0           0         
  2501.05340 1.051549997  0            0           0         
  2504.05464 1.042395228  0            0           0         
  2507.05948 1.018110008  0            0           0         
  2510.06793 1.036056962  0            0           0         
  2513.07999 1.024175906  0            0           0         
  2516.09566 1.047860242  0            0           0         
  2519.11495 1.025743301  0            0           0         
  2522.13787 1.03841945   0            0           0         
  2525.16441 1.038703275  0            0           0         
  2528.19458 1.032255691  0            0           0         
  2531.22839 1.030211942  0            0           0         
  2534.26585 1.038712428  0            0           0         
  2537.30694 1.040002549  0            0           0         
  2540.35169 1.035948863  0            0           0         
  2543.40008 1.035830627  0            0           0         
  2546.45214 1.037971078  0            0           0         
  2549.50786 1.051093496  0            0           0         
  2552.56724 1.046208859  0            0           0         
  2555.63030 1.057185658  0            0           0         
  2558.69703 1.04603811   1.001318375  1           10301.52  
  2561.76745 1.050187977  1.001484597  1           10235.66  
  2564.84154 1.057913191  1.001644449  1           10099.792 
  2567.91933 1.079202259  1.001793178  1           9708.621  
  2571.00081 1.088844055  1.001927182  1           9546.493  
  2574.08599 1.088337494  1.00204435   1           9571.665  
  2577.17487 1.101283668  1.002144165  1           9353.383  
  2580.26745 1.105264503  1.002227494  1           9298.158  
  2583.36375 1.10804915   1.002296149  1           9264.342  
  2586.46376 1.100983571  1.002352434  1           9405.022  
  2589.56749 1.090039661  1.002398866  1           9619.313  
  2592.67495 1.096581026  1.002438092  1           9515.301  
  2595.78614 1.079150632  1.002472918  1           9854.504  
  2598.90106 1.053997012  1.002506366  1           10363.098 
  2602.01971 1.053643072  1.002541685  1           10387.057 
  2605.14211 1.048244949  1.002582281  1           10514.009 
  2608.26826 1.036534385  1.002631499  1           10775.391 
  2611.39816 1.046450782  1.002692228  1           10585.047 
  2614.53181 1.039805401  1.002766366  1           10740.99  
  2617.66922 1.03090307   1.002854244  1           10948.227 
  2620.81040 1.033057915  1.002954143  1           10919.423 
  2623.95535 1.034911708  1.003061954  1           10897.184 
  2627.10407 1.03421933   1.003171092  1           10929.587 
  2630.25657 1.027131361  1.00327286   1           11101.134 
  2633.41286 1.034882592  1.003357401  1           10950.526 
  2636.57293 1.022106707  1.003415114  1           11248.144 
  2639.73679 1.008948941  1.00343813   1           11564.578 
  2642.90445 1.029153608  1.003421442  1           11128.828 
  2646.07591 1.019197012  1.003363507  1           11368.685 
  2649.25118 1.022338174  1.003266384  1           11316.878 
  2652.43026 1.013950649  1.003135401  1           11525.761 
  2655.61315 1.016343379  1.002978377  1           11490.248 
  2658.79986 1.016402286  1.002804609  1           11508.079 
  2661.99039 1.027995759  1.002623864  1           11265.873 
  2665.18476 1.020563296  1.002445549  1           11451.687 
  2668.38295 1.020735466  1.002278077  1           11466.882 
  2671.58499 1.025248059  1.002128466  1           11383.935 
  2674.79087 1.031607664  1.002002116  1           11260.734 
  2678.00059 1.028880896  1.001902766  1           11340.232 
  2681.21417 1.040625704  1.001832564  1           11099.723 
  2684.43160 1.038368836  1.00179227   1           11167.451 
  2687.65289 1.041677893  1.001781613  1           11113.557 
  2690.87805 1.055255899  1.001799752  1           10840.552 
  2694.10708 1.057169569  1.001845698  1           10818.046 
  2697.33998 1.050999194  1.001918557  1           10966.844 
  2700.57677 1.065725698  1.002017504  1           10674.828 
  2703.81743 1.0692971    1.002141556  1           10618.635 
  2707.06199 1.046108936  1.002289316  1           11126.478 
  2710.31044 1.050582678  1.002458787  1           11047.596 
  2713.56278 1.043025545  1.002647237  1           11230.177 
  2716.81903 1.048326574  1.00285108   1           11132.29  
  2720.07919 1.030266847  1.003065872  1           11552.385 
  2723.34326 1.04670064   1.003286525  1           11203.63  
  2726.61125 1.052472603  1.003507782  1           11095.799 
  2729.88316 1.02677598   1.003724794  1           11688.05  
  2733.15899 1.030057505  1.003933617  1           11631.048 
  2736.43876 1.017916431  1.004131363  1           11932.4   
  2739.72246 1.035045089  1.004315864  1           11553.733 
  2743.01010 1.03222309   1.004484877  1           11636.248 
  2746.30169 1.028493687  1.004635224  1           11740.349 
  2749.59722 1.027946564  1.004762414  1           11771.257 
  2752.89671 1.027167595  1.004861011  1           11807.564 
  2756.20016 1.022042141  1.004925509  1           11946.096 
  2759.50758 1.015384322  1.004951455  1           12123.282 
  2762.81896 1.023915346  1.004936747  1           11938.23  
  2766.13432 1.028752731  1.004883041  1           11842.623 
  2769.45366 1.032197885  1.004796703  1           11780.191 
  2772.77697 1.016349209  1.004688724  1           12173.25  
  2776.10428 1.027912136  1.004573501  1           11915.592 
  2779.43558 1.033248149  1.004466804  1           11808.403 
  2782.77088 1.025911909  1.004383489  1           11998.044 
  2786.11018 1.031483317  1.004335358  1           11884.272 
  2789.45348 1.032684773  1.004329477  1           11873.417 
  2792.80080 1.032706146  1.004367123  1           11890.063 
  2796.15214 1.038431908  1.004443559  1           11773.868 
  2799.50749 1.02493664   1.004548731  1           12108.226 
  2802.86688 1.020858192  1.004668768  1           12223.598 
  2806.23029 1.033628805  1.004788112  1           11936.132 
  2809.59774 1.019301761  1.00489207   1           12295.786 
  2812.96923 1.03821143   1.00496939   1           11862.133 
  2816.34477 1.047125053  1.005014176  1           11672.916 
  2819.72436 1.036850777  1.005026513  1           11926.634 
  2823.10800 1.043973575  1.005011571  1           11777.236 
  2826.49570 1.036645105  1.004977654  1           11963.889 
  2829.88747 1.032611547  1.004933877  1           12075.383 
  2833.28331 1.035066884  1.004888185  1           12033.248 
  2836.68322 1.049218833  1.004846156  1           11719.708 
  2840.08722 1.051844932  1.004810657  1           11675.178 
  2843.49530 1.043618405  1.004782144  1           11879.897 
  2846.90746 1.052644453  1.004759275  1           11687.438 
  2850.32373 1.042596697  1.00473962   1           11934.575 
  2853.74409 1.060967741  1.004720537  1           11529.369 
  2857.16855 1.052506538  1.004700237  1           11735.661 
  2860.59713 1.054567142  1.004678645  1           11703.448 
  2864.02982 1.051355627  1.004657613  1           11791.757 
  2867.46663 1.043068161  1.004640393  1           11999.299 
  2870.90756 1.037801267  1.004630768  1           12138.941 
  2874.35262 1.050412955  1.004632222  1           11857.576 
  2877.80182 1.034885777  1.004647317  1           12238.77  
  2881.25516 1.048365756  1.004677265  1           11934.229 
  2884.71264 1.041687994  1.004721767  1           12105.845 
  2888.17426 1.038488569  1.004779245  1           12196.742 
  2891.64005 1.038906258  1.004847436  1           12201.364 
  2895.10999 1.021606334  1.004924047  1           12639.593 
  2898.58409 1.031551986  1.005007293  1           12408.522 
  2902.06237 1.030179572  1.005096348  1           12456.801 
  2905.54482 1.035452824  1.005191741  1           12342.65  
  2909.03144 1.038718499  1.005295586  1           12278.06  
  2912.52225 1.02946164   1.005411492  1           12518.21  
  2916.01725 1.028096038  1.005544041  1           12566.494 
  2919.51645 1.028655799  1.005697837  1           12567.084 
  2923.01984 1.043913939  1.005876244  1           12209.887 
  2926.52744 1.05314406   1.006080081  1           12005.435 
  2930.03924 1.039469312  1.006306545  1           12344.798 
  2933.55526 1.056154255  1.00654852   1           11962.388 
  2937.07550 1.049398652  1.006794587  1           12134.632 
  2940.59996 1.058646249  1.007029939  1           11931.412 
  2944.12866 1.050342202  1.007238249  1           12139.54  
  2947.66158 1.054370693  1.007404026  1           12058.047 
  2951.19875 1.035270615  1.007514877  1           12531.19  
  2954.74016 1.045336479  1.007563202  1           12299.922 
  2958.28582 1.047179697  1.007547291  1           12269.273 
  2961.83574 1.01615856   1.007471835  1           13056.67  
  2965.38991 1.025552135  1.007347688  1           12830.241 
  2968.94835 1.031132178  1.007190528  1           12703.79  
  2972.51106 1.030007787  1.007018373  1           12745.993 
  2976.07805 1.031097267  1.006848615  1           12732.653 
  2979.64932 1.032795954  1.006695454  1           12704.078 
  2983.22487 1.019011626  1.006568309  1           13069.021 
  2986.80471 1.035127999  1.006471305  1           12673.702 
  2990.38885 1.019778582  1.006403632  1           13077.812 
  2993.97729 1.031450345  1.006360613  1           12793.754 
  2997.57003 1.03515537   1.006335265  1           12714.731 
  3001.16709 1.021608417  1.006320101  1           13073.399 
  3004.76846 1.030402216  1.006308979  1           12862.453 
  3008.37415 1.018565144  1.006299056  1           13181.544 
  3011.98417 1.018178316  1.006292579  1           13206.563 
  3015.59853 1.02201649   1.006298005  1           13121.698 
  3019.21722 1.024466202  1.006329748  1           13073.746 
  3022.84025 1.028770653  1.006406136  1           12978.754 
  3026.46763 1.020233476  1.006545692  1           13215.736 
  3030.09936 1.024115563  1.006762559  1           13130.736 
  3033.73546 1.015551334  1.007062253  1           13371.886 
  3037.37591 1.01281473   1.007438816  1           13461.333 
  3041.02073 1.019331756  1.007874049  1           13304.685 
  3044.66993 1.01996589   1.008339126  1           13304.262 
  3048.32350 1.02604291   1.008798399  1           13161.345 
  3051.98146 1.026492809  1.009214607  1           13165.614 
  3055.64381 1.027052052  1.009554382  1           13166.95  
  3059.31056 1.027654806  1.009793118  1           13167.049 
  3062.98170 1.026351118  1.00991869   1           13216.676 
  3066.65725 1.023194345  1.009933713  1           13315.072 
  3070.33721 1.019182381  1.009855847  1           13436.938 
  3074.02159 1.022237864  1.009715531  1           13371.365 
  3077.71039 1.038679456  1.009551144  1           12959.934 
  3081.40361 1.02917015   1.009402706  1           13219.648 
  3085.10127 1.045704887  1.00930572   1           12811.655 
  3088.80336 1.051837817  1.009286315  1           12673.175 
  3092.50989 1.056954153  1.009358274  1           12561.282 
  3096.22088 1.051998833  1.009522214  1           12696.827 
  3099.93631 1.067986608  1.009766733  1           12321.771 
  3103.65621 1.062255716  1.010070847  1           12472.481 
  3107.38057 1.082339186  1.010406877  1           12010.585 
  3111.10939 1.086674047  1.010743178  1           11923.273 
  3114.84270 1.091609901  1.011046638  1           11823.016 
  3118.58048 1.105377536  1.011285203  1           11528.164 
  3122.32275 1.101774999  1.011430935  1           11618.764 
  3126.06951 1.090284099  1.011463619  1           11887.83  
  3129.82076 1.073590194  1.011374145  1           12286.987 
  3133.57652 1.076731225  1.011166688  1           12224.139 
  3137.33678 1.078373039  1.010858962  1           12196.659 
  3141.10155 1.066043403  1.01048024   1           12501.677 
  3144.87085 1.067590133  1.010067384  1           12475.249 
  3148.64466 1.054496955  1.009659755  1           12807.426 
  3152.42301 1.049439481  1.009293978  1           12945.273 
  3156.20588 1.045411974  1.008999484  1           13058.359 
  3159.99330 1.039280818  1.008795617  1           13226.869 
  3163.78527 1.052452391  1.008690889  1           12900.728 
  3167.58178 1.044207197  1.008684302  1           13120.372 
  3171.38285 1.041284121  1.008767975  1           13205.733 
  3175.18848 1.042513896  1.008929891  1           13183.733 
  3178.99867 1.035701223  1.009156134  1           13370.855 
  3182.81344 1.038836631  1.00943281   1           13298.199 
  3186.63279 1.040022394  1.009748113  1           13276.49  
  3190.45672 1.047334516  1.010094492  1           13096.632 
  3194.28524 1.046851566  1.010470109  1           13117.652 
  3198.11835 1.046830648  1.010878678  1           13126.627 
  3201.95606 1.046765122  1.01132746   1           13136.541 
  3205.79838 1.0482206    1.011824047  1           13107.228 
  3209.64531 1.052855781  1.012373042  1           12996.938 
  3213.49685 1.065777725  1.012973817  1           12682.024 
  3217.35302 1.075873898  1.013620101  1           12444.025 
  3221.21381 1.064982721  1.014301155  1           12715.643 
  3225.07924 1.070625141  1.015003535  1           12584.239 
  3228.94931 1.073056789  1.015712747  1           12531.721 
  3232.82401 1.063122336  1.016414793  1           12781.268 
  3236.70337 1.066946724  1.017097295  1           12693.028 
  3240.58739 1.066610931  1.017748896  1           12707.201 
  3244.47606 1.080661755  1.018356134  1           12372.894 
  3248.36940 1.070318431  1.018898829  1           12627.55  
  3252.26742 1.062395021  1.019346625  1           12828.128 
  3256.17011 1.068565954  1.019659199  1           12680.785 
  3260.07748 1.069602358  1.019790949  1           12660.269 
  3263.98954 1.063148026  1.019699053  1           12824.206 
  3267.90630 1.060690009  1.01935268   1           12890.06  
  3271.82776 1.04575019   1.018741285  1           13275.305 
  3275.75392 1.054211863  1.017880705  1           13062.028 
  3279.68480 1.059472362  1.01681588   1           12932.958 
  3283.62039 1.050563845  1.015618534  1           13162.994 
  3287.56070 1.041049399  1.014379338  1           13413.824 
  3291.50574 1.048222061  1.013196126  1           13230.185 
  3295.45552 1.05790133   1.012161084  1           12985.996 
  3299.41004 1.051470391  1.011349666  1           13152.489 
  3303.36930 1.048569424  1.010812763  1           13229.8   
  3307.33331 1.039068528  1.010572631  1           13480.617 
  3311.30208 1.030617091  1.010622328  1           13708.756 
  3315.27561 1.038784606  1.010928148  1           13492.302 
  3319.25391 1.03818983   1.011434528  1           13509.785 
  3323.23698 1.027478474  1.012070847  1           13799.143 
  3327.22484 1.031708699  1.012759233  1           13685.787 
  3331.21748 1.025368074  1.013422549  1           13859.027 
  3335.21491 1.038961195  1.013991869  1           13493.754 
  3339.21713 1.037756191  1.014413092  1           13526.185 
  3343.22416 1.047664945  1.014651692  1           13266.41  
  3347.23600 1.039750906  1.014693958  1           13473.533 
  3351.25265 1.045786143  1.014544176  1           13314.923 
  3355.27413 1.039347968  1.014219383  1           13483.375 
  3359.30042 1.042804431  1.013744405  1           13391.541 
  3363.33155 1.041781734  1.013148943  1           13417.364 
  3367.36752 1.033679085  1.012466898  1           13631.227 
  3371.40833 1.037443094  1.01173636   1           13529.192 
  3375.45399 1.011169767  1.010998139  1           14248.444 
  3379.50450 1.030968189  1.010292393  1           13698.681 
  3383.55988 1.035442815  1.00965486   1           13576.269 
  3387.62012 1.033763105  1.009114396  1           13618.616 
  3391.68523 1.030192552  1.008692703  1           13711.859 
  3395.75522 1.026275661  1.008406051  1           13815.105 
  3399.83009 1.020913837  1.008268399  1           13958.95  
  3403.90986 1.037167805  1.008294706  1           13515.096 
  3407.99452 1.02598095   1.008502964  1           13812.319 
  3412.08408 1.041078496  1.008913697  1           13404.075 
  3416.17855 1.034688606  1.009546379  1           13569.054 
  3420.27793 1.025300307  1.010413254  1           13817.926 
  3424.38223 1.039133839  1.011511854  1           13441.996 
  3428.49146 1.046214767  1.012818062  1           13252.035 
  3432.60562 1.050265718  1.014281745  1           13142.608 
  3436.72471 1.051441859  1.015826421  1           13107.318 
  3440.84875 1.051406032  1.017353664  1           13102.872 
  3444.97774 1.072588023  1.018752075  1           12569.913 
  3449.11168 1.082900486  1.019910083  1           12317.367 
  3453.25058 1.075114792  1.020731177  1           12497.654 
  3457.39445 1.093172701  1.021148984  1           12066.214 
  3461.54329 1.106781353  1.021138378  1           11751.769 
  3465.69711 1.1062745    1.020719203  1           11757.305 
  3469.85592 1.121375924  1.019951268  1           11420.274 
  3474.01971 1.133207716  1.018922239  1           11163.227 
  3478.18850 1.131840401  1.017732184  1           11185.999 
  3482.36230 1.151238442  1.016478933  1           10782.155 
  3486.54110 1.154998816  1.015247241  1           10701.227 
  3490.72492 1.167273045  1.014102835  1           10455.048 
  3494.91375 1.161390255  1.013091284  1           10563.325 
  3499.10762 1.155327077  1.012240842  1           10676.527 
  3503.30651 1.16563755   1.011567503  1           10468.554 
  3507.51045 1.158923142  1.011080039  1           10593.103 
  3511.71943 1.142164274  1.010783608  1           10921.943 
  3515.93346 1.128825362  1.010681823  1           11191.494 
  3520.15255 1.12012619   1.010777562  1           11369.361 
  3524.37670 1.11344368   1.01107256   1           11506.744 
  3528.60592 1.099394979  1.01156561   1           11810.545 
  3532.84021 1.097544106  1.012249629  1           11844.858 
  3537.07959 1.084852531  1.013108455  1           12128.322 
  3541.32405 1.064420234  1.014114666  1           12607.758 
  3545.57361 1.063534773  1.015229214  1           12621.361 
  3549.82826 1.052717424  1.016402872  1           12881.332 
  3554.08802 1.037123161  1.017578668  1           13271.891 
  3558.35289 1.050756061  1.018694328  1           12914.061 
  3562.62288 1.044846581  1.019684695  1           13055.606 
  3566.89800 1.043319057  1.020485224  1           13086.245 
  3571.17824 1.041508347  1.021037614  1           13124.264 
  3575.46362 1.036154502  1.021296981  1           13254.382 
  3579.75415 1.032214356  1.021238038  1           13349.189 
  3584.04982 1.0303968    1.020858032  1           13389.265 
  3588.35065 1.019073778  1.020176434  1           13685.171 
  3592.65663 1.023610043  1.01923228   1           13557.053 
  3596.96779 1.019868147  1.018079509  1           13653.455 
  3601.28412 1.016031213  1.016781106  1           13754.874 
  3605.60562 1.02069244   1.015403896  1           13627.003 
  3609.93232 1.014793423  1.014015375  1           13787.265 
  3614.26420 1.015159408  1.012682116  1           13778.215 
  3618.60129 1.008481245  1.011468315  1           13964.189 
  3622.94357 1.011658794  1.0104334    1           13878.417 
  3627.29107 1.021819934  1.009628517  1           13603.97  
  3631.64379 1.036880631  1.009092309  1           13208.572 
  3636.00173 1.017535882  1.008846711  1           13725.429 
  3640.36490 1.023713326  1.008893543  1           13561.315 
  3644.73330 1.033130618  1.009212538  1           13314.41  
  3649.10695 1.043212018  1.009761333  1           13056.081 
  3653.48584 1.046305281  1.010477765  1           12979.802 
  3657.86999 1.039953516  1.011284578  1           13144.731 
  3662.25940 1.03403367   1.012096505  1           13300.877 
  3666.65408 1.047173589  1.012829511  1           12964.819 
  3671.05403 1.053038448  1.01341147   1           12819.395 
  3675.45926 1.055412145  1.013792389  1           12762.275 
  3679.86977 1.072938735  1.013951506  1           12337.826 
  3684.28558 1.066117849  1.013899488  1           12503.341 
  3688.70669 1.07103722   1.01367602   1           12386.538 
  3693.13311 1.075375569  1.013343772  1           12284.728 
  3697.56483 1.069406646  1.012979493  1           12428.459 
  3702.00188 1.080355089  1.012663716  1           12170.005 
  3706.44424 1.068662279  1.012471263  1           12448.641 
  3710.89194 1.078444278  1.012464408  1           12216.788 
  3715.34498 1.070082768  1.012689321  1           12416.192 
  3719.80336 1.074439083  1.013175463  1           12312.812 
  3724.26709 1.052406465  1.013937044  1           12850.722 
  3728.73617 1.054833764  1.014975651  1           12790.406 
  3733.21062 1.058974772  1.016283077  1           12687.937 
  3737.69044 1.055336183  1.017842825  1           12778.022 
  3742.17563 1.056959206  1.019628602  1           12737.535 
  3746.66621 1.046123562  1.021599376  1           13009.201 
  3751.16217 1.054137866  1.023693155  1           12806.76  
  3755.66353 1.043422249  1.025823028  1           13076.851 
  3760.17030 1.035561308  1.02787821   1           13279.148 
  3764.68247 1.05179003   1.029731405  1           12862.774 
  3769.20005 1.05191794   1.031252617  1           12858.296 
  3773.72305 1.04041324   1.0323278    1           13149.357 
  3778.25149 1.049061955  1.032878525  1           12927.046 
  3782.78535 1.04763937   1.03287801   1           12961.181 
  3787.32466 1.05099642   1.032360238  1           12874.497 
  3791.86942 1.054266742  1.03142032   1           12790.507 
  3796.41962 1.053120646  1.030203486  1           12816.73  
  3800.97529 1.068992175  1.028882401  1           12425.382 
  3805.53643 1.071037328  1.027627671  1           12373.723 
  3810.10304 1.087165429  1.02657954   1           11992.856 
  3814.67512 1.095518794  1.025827371  1           11799.877 
  3819.25270 1.091164851  1.025400089  1           11895.433 
  3823.83577 1.081340381  1.025267905  1           12118.407 
  3828.42433 1.084276337  1.025353766  1           12046.837 
  3833.01841 1.074200748  1.025552263  1           12279.024 
  3837.61799 1.059850565  1.025752997  1           12620.954 
  3842.22310 1.070186987  1.02586495   1           12366.695 
  3846.83373 1.066321577  1.025836278  1           12455.309 
  3851.44990 1.052153551  1.02566389   1           12798.456 
  3856.07160 1.057260168  1.025389788  1           12667.21  
  3860.69885 1.047270299  1.025086871  1           12911.477 
  3865.33165 1.050690265  1.024840505  1           12820.549 
  3869.97002 1.04135125   1.024731915  1           13051.604 
  3874.61394 1.042405604  1.024826893  1           13019.284 
  3879.26344 1.019855003  1.025170845  1           13604.898 
  3883.91853 1.026339858  1.025789268  1           13425.659 
  3888.57919 1.027414493  1.026691609  1           13391.206 
  3893.24545 1.035769867  1.027875861  1           13166.599 
  3897.91731 1.030478511  1.029331529  1           13298.173 
  3902.59477 1.024819109  1.031039382  1           13441.055 
  3907.27785 1.034098472  1.032967573  1           13190.915 
  3911.96655 1.028390113  1.035065763  1           13333.4   
  3916.66087 1.03280513   1.037259699  1           13211.166 
  3921.36083 1.026269721  1.039449342  1           13375.533 
  3926.06642 1.038143925  1.041512789  1           13059.548 
  3930.77767 1.039357884  1.043317293  1           13021.472 
  3935.49456 1.046443617  1.044736282  1           12835.005 
  3940.21712 1.044280889  1.045668166  1           12882.285 
  3944.94535 1.038798319  1.046050856  1           13014.144 
  3949.67924 1.036917182  1.045867251  1           13054.872 
  3954.41882 1.050145476  1.045142663  1           12713.761 
  3959.16409 1.047115732  1.043938872  1           12781.765 
  3963.91505 1.051470342  1.042350257  1           12666.092 
  3968.67171 1.051729833  1.040502086  1           12652.153 
  3973.43408 1.057243861  1.038545777  1           12509.497 
  3978.20216 1.047083063  1.036646507  1           12752.059 
  3982.97597 1.056366376  1.03496449   1           12515.629 
  3987.75550 1.061161943  1.033635359  1           12391.895 
  3992.54077 1.039387863  1.032754143  1           12921.792 
  3997.33178 1.048314065  1.032365223  1           12690.034 
  4002.12854 1.055592607  1.032459165  1           12503.355 
  4006.93106 1.046076282  1.032976378  1           12729.63  
  4011.73934 1.050935464  1.033815633  1           12601.398 
  4016.55339 1.042191157  1.034844626  1           12810.524 
  4021.37322 1.043107071  1.035910919  1           12779.397 
  4026.19883 1.027564711  1.036852849  1           13167.45  
  4031.03023 1.033726092  1.037512289  1           13000.207 
  4035.86743 1.042736177  1.037750264  1           12764.074 
  4040.71043 1.032852094  1.037465213  1           13005.824 
  4045.55925 1.037088617  1.036608803  1           12889.619 
  4050.41388 1.032201138  1.03519202   1           13005.704 
  4055.27434 1.030865934  1.033278366  1           13031.532 
  4060.14063 1.03271005   1.030968038  1           12975.945 
  4065.01276 1.032135424  1.028380343  1           12982.422 
  4069.89074 1.021882181  1.025640005  1           13239.827 
  4074.77457 1.025035438  1.02286993   1           13150.192 
  4079.66426 1.020046588  1.020188926  1           13274.202 
  4084.55982 1.022742851  1.017711133  1           13198.515 
  4089.46126 1.022752417  1.015544575  1           13194.916 
  4094.36857 1.023927865  1.01378877   1           13162.87  
  4099.28178 1.009089507  1.012532039  1           13556.868 
  4104.20088 1.010017589  1.011848438  1           13534.627 
  4109.12588 1.019812582  1.011793587  1           13278.502 
  4114.05679 1.018032697  1.01239896   1           13331.555 
  4118.99362 1.012331583  1.01366483   1           13490.628 
  4123.93638 1.013039868  1.01555297   1           13479.684 
  4128.88506 1.018865443  1.017980858  1           13333.052 
  4133.83969 1.028547029  1.020819355  1           13088.62  
  4138.80026 1.025588754  1.023895736  1           13173.716 
  4143.76678 1.024862504  1.027003119  1           13201.054 
  4148.73926 1.019602365  1.029916149  1           13347.6   
  4153.71771 1.026557238  1.032411647  1           13173.457 
  4158.70213 1.023351306  1.034293249  1           13265.275 
  4163.69253 1.027054829  1.035418176  1           13176.445 
  4168.68893 1.03260794   1.035722633  1           13040.603 
  4173.69131 1.027373905  1.035236942  1           13183.305 
  4178.69971 1.033878837  1.03408159   1           13022.568 
  4183.71411 1.036898601  1.032443698  1           12952.373 
  4188.73452 1.036278252  1.030542478  1           12974.81  
  4193.76097 1.044978408  1.02859416   1           12761.628 
  4198.79344 1.030654635  1.02678323   1           13131.81  
  4203.83195 1.032910376  1.025242855  1           13079.468 
  4208.87651 1.027967991  1.024044593  1           13213.098 
  4213.92713 1.03372254   1.023196758  1           13069.395 
  4218.98380 1.035221065  1.022650737  1           13035.866 
  4224.04654 1.042591709  1.022314033  1           12853.217 
  4229.11536 1.034305173  1.022068545  1           13068.284 
  4234.19026 1.03066851   1.021792038  1           13166.176 
  4239.27125 1.052844266  1.021380737  1           12609.77  
  4244.35833 1.043000937  1.020769876  1           12857.863 
  4249.45152 1.052424667  1.019946641  1           12626.122 
  4254.55083 1.050464303  1.018951086  1           12677.018 
  4259.65625 1.050921686  1.017865819  1           12667.902 
  4264.76779 1.048142379  1.016799469  1           12738.691 
  4269.88548 1.052157287  1.015868886  1           12640.786 
  4275.00930 1.055880416  1.015183392  1           12550.618 
  4280.13927 1.048524699  1.014832628  1           12732.764 
  4285.27540 1.057818929  1.014878581  1           12504.738 
  4290.41769 1.054503544  1.015351798  1           12585.863 
  4295.56615 1.05365501   1.016251089  1           12606.548 
  4300.72079 1.055858603  1.017545751  1           12552.116 
  4305.88162 1.056202102  1.019179123  1           12542.96  
  4311.04863 1.049306109  1.021072768  1           12711.597 
  4316.22185 1.063158213  1.023131357  1           12372.179 
  4321.40128 1.047629222  1.025248706  1           12750.177 
  4326.58692 1.054055223  1.027314722  1           12589.338 
  4331.77878 1.055961567  1.029223189  1           12540.426 
  4336.97688 1.05258004   1.030881029  1           12620.724 
  4342.18121 1.056207964  1.03221951   1           12529.043 
  4347.39179 1.074528136  1.033205304  1           12089.205 
  4352.60862 1.071465507  1.03384766   1           12157.627 
  4357.83171 1.071401439  1.034199226  1           12155.64  
  4363.06106 1.083024442  1.034350227  1           11882.888 
  4368.29670 1.078619224  1.034416205  1           11980.068 
  4373.53861 1.089551652  1.034520414  1           11727.234 
  4378.78682 1.102191913  1.034774388  1           11443.535 
  4384.04132 1.113753733  1.03526132   1           11190.953 
  4389.30213 1.128886228  1.036025716  1           10871.841 
  4394.56925 1.13771666   1.037071122  1           10688.953 
  4399.84269 1.161895063  1.038365542  1           10214.451 
  4405.12247 1.151921654  1.039852019  1           10400.595 
  4410.40857 1.161949323  1.041460307  1           10204.422 
  4415.70102 1.1626309    1.043115942  1           10186.888 
  4420.99982 1.150344209  1.044745302  1           10416.798 
  4426.30498 1.155793589  1.046278113  1           10306.926 
  4431.61650 1.162701384  1.047647596  1           10170.902 
  4436.93440 1.149321358  1.048786976  1           10421.326 
  4442.25868 1.141434398  1.049622981  1           10570.349 
  4447.58935 1.123535609  1.050071578  1           10925.669 
  4452.92642 1.115930614  1.050041224  1           11077.85  
  4458.26989 1.104794752  1.049446846  1           11308.247 
  4463.61977 1.102540646  1.048232214  1           11350.802 
  4468.97607 1.103906126  1.046393779  1           11315.307 
  4474.33880 1.086888675  1.043997072  1           11682.71  
  4479.70797 1.078424512  1.041179994  1           11867.8   
  4485.08358 1.073077712  1.038142664  1           11984.221 
  4490.46564 1.054212592  1.035127933  1           12423.899 
  4495.85415 1.05214026   1.032397259  1           12467.356 
  4501.24914 1.05029264   1.030205946  1           12505.526 
  4506.65059 1.038924513  1.02878018   1           12779.851 
  4512.05853 1.034242712  1.028297997  1           12890.91  
  4517.47296 1.025730339  1.028874979  1           13101.942 
  4522.89389 1.014604296  1.030554421  1           13386.747 
  4528.32132 1.026386619  1.033301215  1           13071.196 
  4533.75526 1.008395805  1.036999102  1           13539.105 
  4539.19572 1.02155707   1.041452126  1           13183.231 
  4544.64272 1.017897711  1.046392125  1           13272.59  
  4550.09625 1.009629399  1.051493837  1           13485.854 
  4555.55632 1.020906022  1.056396705  1           13180.884 
  4561.02294 1.027766096  1.060730344  1           12997.099 
  4566.49613 1.024808357  1.064141432  1           13066.941 
  4571.97588 1.032203165  1.066323316  1           12871.538 
  4577.46221 1.031408338  1.067050858  1           12885.505 
  4582.95512 1.055717275  1.066218645  1           12280.67  
  4588.45463 1.067729229  1.063871463  1           11991.932 
  4593.96073 1.057315183  1.060209999  1           12230.761 
  4599.47344 1.077351315  1.05556549   1           11759.886 
  4604.99277 1.085515558  1.050351948  1           11571.181 
  4610.51871 1.081226199  1.045012837  1           11661.243 
  4616.05129 1.074006173  1.039974025  1           11818.781 
  4621.59051 1.063603826  1.035608743  1           12053.103 
  4627.13638 1.056241866  1.032215307  1           12220.746 
  4632.68890 1.043262044  1.030007007  1           12528.227 
  4638.24808 1.038188554  1.029111929  1           12647.295 
  4643.81394 1.02197763   1.029579454  1           13051.528 
  4649.38647 1.027777876  1.031389849  1           12896.473 
  4654.96569 1.031511801  1.034463499  1           12795.611 
  4660.55161 1.017216242  1.038667186  1           13155.843 
  4666.14423 1.026306222  1.043816551  1           12914.928 
  4671.74356 1.037766169  1.04967593   1           12620.536 
  4677.34961 1.027990012  1.055959298  1           12859.373 
  4682.96238 1.042600184  1.062336965  1           12489.098 
  4688.58189 1.055983305  1.068450105  1           12160.958 
  4694.20815 1.054531612  1.073930739  1           12189.323 
  4699.84115 1.068111473  1.078423443  1           11866.325 
  4705.48092 1.07432683   1.08161027   1           11718.874 
  4711.12745 1.082969707  1.083241874  1           11519.794 
  4716.78076 1.070091537  1.083174614  1           11803.322 
  4722.44086 1.078260235  1.081403275  1           11612.994 
  4728.10774 1.072561948  1.078075487  1           11735.4   
  4733.78143 1.073762107  1.073479871  1           11702.394 
  4739.46192 1.07649506   1.068010772  1           11635.065 
  4745.14923 1.066002646  1.062119946  1           11867.343 
  4750.84336 1.061227294  1.05626578   1           11971.725 
  4756.54433 1.047613412  1.050867014  1           12287.221 
  4762.25214 1.042084055  1.046263712  1           12414.648 
  4767.96680 1.036971088  1.042688391  1           12533.506 
  4773.68832 1.043498654  1.040249718  1           12367.869 
  4779.41670 1.021519344  1.038929605  1           12908.267 
  4785.15195 1.029272863  1.03859338   1           12705.67  
  4790.89409 1.022528095  1.039011217  1           12869.587 
  4796.64312 1.019523367  1.039888201  1           12939.883 
  4802.39905 1.01668309   1.040898765  1           13006.499 
  4808.16188 1.026928925  1.041721729  1           12739.296 
  4813.93163 1.02282105   1.042073847  1           12837.375 
  4819.70830 1.024536004  1.04174194   1           12788.944 
  4825.49191 1.015817057  1.040610604  1           13007.786 
  4831.28246 1.013885113  1.038676582  1           13055.334 
  4837.07995 1.023620239  1.036041737  1           12805.155 
  4842.88440 1.018660709  1.03288613   1           12932.68  
  4848.69582 1.012109962  1.029431497  1           13105.094 
  4854.51421 1.019574951  1.025906529  1           12917.234 
  4860.33958 1.012890039  1.022519874  1           13096.36  
  4866.17194 1.014250925  1.019443693  1           13069.043 
  4872.01130 1.009802169  1.0168077    1           13194.503 
  4877.85767 1.020682751  1.014702535  1           12922.554 
  4883.71105 1.018930476  1.01318993   1           12978.227 
  4889.57146 1.026751442  1.012316338  1           12790.001 
  4895.43890 1.038484609  1.012126665  1           12508.97  
  4901.31338 1.050684243  1.012675101  1           12224.715 
  4907.19491 1.043663948  1.014030492  1           12404.65  
  4913.08350 1.045614001  1.01627431   1           12368.409 
  4918.97916 1.087206863  1.019490212  1           11421.494 
  4924.88189 1.083663587  1.02374614   1           11509.55  
  4930.79170 1.089329575  1.029071452  1           11395.162 
  4936.70860 1.114665607  1.035433035  1           10868.149 
  4942.63261 1.126858886  1.042714867  1           10630.178 
  4948.56372 1.126464651  1.050705313  1           10647.134 
  4954.50195 1.131119368  1.059096918  1           10563.304 
  4960.44731 1.128140479  1.067498496  1           10631.412 
  4966.39980 1.120404244  1.07546206   1           10796.277 
  4972.35943 1.124325972  1.082520129  1           10725.423 
  4978.32622 1.122252776  1.088234766  1           10775.955 
  4984.30016 1.129197419  1.092255223  1           10644.344 
  4990.28128 1.107579997  1.09437309   1           11096.369 
  4996.26957 1.112877282  1.094553299  1           10993.731 
  5002.26505 1.100323979  1.092924879  1           11267.232 
  5008.26772 1.089842891  1.08973809   1           11503.254 
  5014.27759 1.092977771  1.085310043  1           11442.464 
  5020.29468 1.085854999  1.079978244  1           11607.483 
  5026.31899 1.07590922   1.074072854  1           11839.404 
  5032.35052 1.067384451  1.067907309  1           12043.654 
  5038.38930 1.049230126  1.061778511  1           12483.998 
  5044.43532 1.049178345  1.055964611  1           12492.739 
  5050.48859 1.047337881  1.050714244  1           12544.967 
  5056.54913 1.05198151   1.046230579  1           12438.657 
  5062.61694 1.041131959  1.042655328  1           12712.068 
  5068.69204 1.034947557  1.040056302  1           12873.882 
  5074.77442 1.031188545  1.038420637  1           12975.742 
  5080.86410 1.033014449  1.037655229  1           12935.102 
  5086.96109 1.023886414  1.037595167  1           13175.816 
  5093.06540 1.028094667  1.038020661  1           13072.089 
  5099.17703 1.030731639  1.038681341  1           13009.262 
  5105.29599 1.03176478   1.039326536  1           12987.42  
  5111.42230 1.030169251  1.039737725  1           13032.581 
  5117.55596 1.035557928  1.039756659  1           12898.963 
  5123.69698 1.036185064  1.039302225  1           12886.594 
  5129.84537 1.049506921  1.038373496  1           12557.78  
  5136.00114 1.048364164  1.037039732  1           12588.568 
  5142.16429 1.064082408  1.035419773  1           12211.677 
  5148.33484 1.062681409  1.033654581  1           12246.861 
  5154.51279 1.074615238  1.03187921   1           11968.999 
  5160.69816 1.06374041   1.030201023  1           12224.606 
  5166.89095 1.081040744  1.028687599  1           11823.92  
  5173.09117 1.076596505  1.027365156  1           11926.033 
  5179.29883 1.085794749  1.026226227  1           11717.196 
  5185.51394 1.092308971  1.025244802  1           11571.784 
  5191.73651 1.092812435  1.024396023  1           11560.176 
  5197.96655 1.08470052   1.023675703  1           11740.377 
  5204.20406 1.078997017  1.023112879  1           11868.602 
  5210.44906 1.079395842  1.022770994  1           11857.99  
  5216.70155 1.070804557  1.022738079  1           12054.178 
  5222.96154 1.079091175  1.023110191  1           11860.924 
  5229.22905 1.072283846  1.023972083  1           12015.041 
  5235.50407 1.065569596  1.025378234  1           12169.157 
  5241.78663 1.064071558  1.027336512  1           12201.283 
  5248.07672 1.062331715  1.029797026  1           12238.923 
  5254.37437 1.070812655  1.032648452  1           12035.744 
  5260.67957 1.054753064  1.03572292   1           12412.248 
  5266.99234 1.062661983  1.038808318  1           12218.359 
  5273.31268 1.060617151  1.041665995  1           12262.052 
  5279.64060 1.054190854  1.044052465  1           12410.991 
  5285.97612 1.054907609  1.045745144  1           12388.117 
  5292.31925 1.063748885  1.046572504  1           12171.37  
  5298.66998 1.052547373  1.046446076  1           12433.135 
  5305.02833 1.055645682  1.045385138  1           12351.888 
  5311.39432 1.061260378  1.043522062  1           12211.175 
  5317.76794 1.063907613  1.041083051  1           12141.751 
  5324.14922 1.061565647  1.038351211  1           12189.861 
  5330.53814 1.060519247  1.035623554  1           12207.204 
  5336.93474 1.068778095  1.033171321  1           12005.817 
  5343.33901 1.074001562  1.031208353  1           11877.564 
  5349.75097 1.074042643  1.029869981  1           11868.665 
  5356.17062 1.09215025   1.029203174  1           11455.084 
  5362.59798 1.106694815  1.029168217  1           11134.064 
  5369.03304 1.110915726  1.029650471  1           11037.253 
  5375.47583 1.133735661  1.030480463  1           10564.714 
  5381.92636 1.156164926  1.031459243  1           10124.248 
  5388.38462 1.167017192  1.032387209  1           9915.291  
  5394.85063 1.180662049  1.033094301  1           9661.847  
  5401.32440 1.182543023  1.033468795  1           9620.839  
  5407.80594 1.180316154  1.033478185  1           9652.278  
  5414.29526 1.174102349  1.033175641  1           9754.946  
  5420.79236 1.162085165  1.032691167  1           9965.169  
  5427.29726 1.146712323  1.03221249   1           10244.879 
  5433.80997 1.127617815  1.031961832  1           10608.411 
  5440.33049 1.105037162  1.032172478  1           11061.279 
  5446.85883 1.099836589  1.033066121  1           11161.331 
  5453.39501 1.090322193  1.034830152  1           11355.731 
  5459.93904 1.068779443  1.037594116  1           11825.51  
  5466.49091 1.061758185  1.041406271  1           11976.445 
  5473.05065 1.061052192  1.046213658  1           11981.745 
  5479.61826 1.038976086  1.051850539  1           12497.596 
  5486.19375 1.04481649   1.058039504  1           12343.745 
  5492.77714 1.046808295  1.064408024  1           12284.09  
  5499.36842 1.026614289  1.070520145  1           12769.014 
  5505.96761 1.029437634  1.075922     1           12685.891 
  5512.57472 1.027908968  1.08019761   1           12711.913 
  5519.18976 1.028314857  1.083032118  1           12689.417 
  5525.81273 1.026010227  1.084273273  1           12734.852 
  5532.44366 1.016541634  1.083972687  1           12963.108 
  5539.08254 1.019641344  1.082385668  1           12871.043 
  5545.72939 1.028218605  1.079924551  1           12642.177 
  5552.38421 1.021929653  1.077079616  1           12787.616 
  5559.04702 1.017513135  1.074330577  1           12887.235 
  5565.71782 1.029749377  1.07206818   1           12566.721 
  5572.39663 1.020004268  1.070537004  1           12798.345 
  5579.08346 1.021830858  1.069805841  1           12739.477 
  5585.77831 1.020276704  1.069766976  1           12766.03  
  5592.48119 1.018732568  1.070162203  1           12792.406 
  5599.19211 1.020890299  1.070629916  1           12725.166 
  5605.91109 1.020073272  1.070766991  1           12733.088 
  5612.63813 1.011517788  1.070199225  1           12938.294 
  5619.37325 1.023989187  1.068649835  1           12609.732 
  5626.11644 1.016011835  1.065989243  1           12797.921 
  5632.86773 1.028283273  1.062249933  1           12478.65  
  5639.62712 1.022028724  1.057603784  1           12621.482 
  5646.39462 1.031546777  1.05231641   1           12374.537 
  5653.17024 1.017937533  1.046695471  1           12699.653 
  5659.95399 1.036212408  1.041045521  1           12238.148 
  5666.74589 1.024143271  1.035634861  1           12521.283 
  5673.54593 1.026259832  1.030675941  1           12458.296 
  5680.35413 1.029069349  1.026317658  1           12379.777 
  5687.17050 1.021765782  1.022646328  1           12551.332 
  5693.99505 1.038637029  1.01969205   1           12134.423 
  5700.82780 1.015901971  1.01743837   1           12686.453 
  5707.66874 1.022427248  1.015833876  1           12520.472 
  5714.51789 1.02193754   1.014804588  1           12531.264 
  5721.37525 1.011936958  1.014266355  1           12782.412 
  5728.24085 1.011560502  1.014136845  1           12793.173 
  5735.11469 1.015075638  1.014347087  1           12706.126 
  5741.99677 1.011929875  1.014852537  1           12788.414 
  5748.88711 1.021581591  1.015643344  1           12548.792 
  5755.78573 1.029706961  1.016752887  1           12352.089 
  5762.69261 1.026130668  1.018261838  1           12442.79  
  5769.60779 1.031723053  1.020294377  1           12309.558 
  5776.53127 1.046463193  1.023004467  1           11961.783 
  5783.46305 1.033744601  1.02655304   1           12267.146 
  5790.40315 1.037338905  1.031079195  1           12183.968 
  5797.35158 1.04148276   1.036669452  1           12088.445 
  5804.30835 1.046043923  1.043329698  1           11984.046 
  5811.27347 1.0445146    1.050964682  1           12022.984 
  5818.24694 1.062524275  1.059369073  1           11611.291 
  5825.22879 1.070095156  1.068233213  1           11445.11  
  5832.21901 1.074603372  1.077163475  1           11348.65  
  5839.21761 1.066430496  1.085716268  1           11532.02  
  5846.22462 1.089926281  1.093443446  1           11024.542 
  5853.24004 1.09360112   1.099946374  1           10949.808 
  5860.26387 1.096855059  1.104932559  1           10884.401 
  5867.29613 1.09589127   1.108261121  1           10906.812 
  5874.33683 1.09941528   1.109958969  1           10836.059 
  5881.38598 1.097832408  1.110198101  1           10871.074 
  5888.44359 1.099711134  1.109241463  1           10834.423 
  5895.50967 1.094751884  1.107377208  1           10939.595 
  5902.58423 1.093821342  1.104859606  1           10961.203 
  5909.66727 1.080584113  1.10186624   1           11245.043 
  5916.75882 1.082655396  1.098476338  1           11202.468 
  5923.85887 1.077279909  1.094673446  1           11320.983 
  5930.96745 1.073715454  1.090372757  1           11401.094 
  5938.08456 1.065940594  1.085468467  1           11575.781 
  5945.21020 1.061862104  1.079888533  1           11669.693 
  5952.34440 1.058598366  1.073638478  1           11745.896 
  5959.48716 1.069953233  1.066819077  1           11492.138 
  5966.63849 1.039959324  1.059615265  1           12185.279 
  5973.79840 1.053309007  1.052265957  1           11873.307 
  5980.96690 1.053047953  1.045027007  1           11881.255 
  5988.14400 1.050195184  1.038137177  1           11949.434 
  5995.32972 1.050803013  1.031792081  1           11937.14  
  6002.52406 1.052552044  1.026128517  1           11898.338 
  6009.72704 1.045391049  1.021219439  1           12067.746 
  6016.93865 1.053219002  1.017078303  1           11886.526 
  6024.15892 1.051935269  1.013670282  1           11918.117 
  6031.38786 1.048816331  1.010926982  1           11992.69  
  6038.62547 1.045892849  1.00876136   1           12063.223 
  6045.87176 1.051041487  1.007080584  1           11944.317 
  6053.12675 1.041683302  1.005795665  1           12166.717 
  6060.39045 1.037568211  1.004827728  1           12267.247 
  6067.66286 1.039552144  1.004111358  1           12221.687 
  6074.94400 1.043980043  1.003595802  1           12118.632 
  6082.23388 1.033936317  1.003244926  1           12363.192 
  6089.53250 1.034136913  1.003036764  1           12362.744 
  6096.83988 1.027391418  1.002963306  1           12534.053 
  6104.15603 1.02966682   1.003030885  1           12485.448 
  6111.48096 1.011912048  1.00326122   1           12941.741 
  6118.81468 1.015255847  1.003692906  1           12867.172 
  6126.15721 1.013127102  1.004382771  1           12934.273 
  6133.50854 1.009456968  1.005406297  1           13042.731 
  6140.86869 1.023543269  1.006856016  1           12697.212 
  6148.23768 1.008461936  1.008836798  1           13097.781 
  6155.61550 1.021350356  1.011457065  1           12781.403 
  6163.00219 1.031209629  1.014815558  1           12549.323 
  6170.39773 1.023425354  1.018984151  1           12758.161 
  6177.80215 1.040787241  1.023988289  1           12343.399 
  6185.21546 1.048740195  1.029788045  1           12166.487 
  6192.63766 1.055817317  1.036263203  1           12013.163 
  6200.06876 1.062732539  1.043206382  1           11865.908 
  6207.50879 1.065917333  1.050327525  1           11805.729 
  6214.95774 1.067074335  1.057270373  1           11791.957 
  6222.41563 1.070105993  1.063641548  1           11735.408 
  6229.88248 1.075659009  1.069049645  1           11622.364 
  6237.35828 1.070894192  1.07315343   1           11741.701 
  6244.84305 1.074153764  1.075716266  1           11679.734 
  6252.33680 1.066206838  1.076656491  1           11872.147 
  6259.83955 1.06487976   1.076074933  1           11914.136 
  6267.35130 1.069603197  1.074246482  1           11816.8   
  6274.87206 1.074806688  1.071577965  1           11709.399 
  6282.40185 1.066357306  1.068548993  1           11912.791 
  6289.94067 1.060488269  1.065652829  1           12059.635 
  6297.48854 1.048346934  1.063347489  1           12358.668 
  6305.04547 1.047575007  1.062021007  1           12387.525 
  6312.61147 1.050311321  1.061971685  1           12331.372 
  6320.18654 1.042247467  1.063400273  1           12537.068 
  6327.77071 1.051054095  1.066411337  1           12332.331 
  6335.36397 1.034780173  1.071020094  1           12740.99  
  6342.96635 1.046500333  1.077163904  1           12460.283 
  6350.57785 1.05190758   1.084718012  1           12337.776 
  6358.19849 1.043751866  1.093513822  1           12544.137 
  6365.82827 1.045688554  1.103355115  1           12504.539 
  6373.46720 1.049479508  1.114028982  1           12419.746 
  6381.11530 1.059590683  1.125312502  1           12184.634 
  6388.77258 1.063918764  1.136979485  1           12089.426 
  6396.43905 1.082836372  1.148809564  1           11662.239 
  6404.11472 1.092862955  1.160602101  1           11446.102 
  6411.79960 1.099310312  1.172195153  1           11311.57  
  6419.49370 1.106466457  1.183479003  1           11163.743 
  6427.19703 1.12012028   1.194385858  1           10883.638 
  6434.90961 1.132438636  1.204844234  1           10638.707 
  6442.63144 1.142533159  1.214710495  1           10443.707 
  6450.36254 1.159705782  1.223708434  1           10119.234 
  6458.10291 1.170027012  1.231401703  1           9931.563  
  6465.85257 1.174287042  1.237210691  1           9857.193  
  6473.61154 1.176644357  1.240477601  1           9817.577  
  6481.37981 1.174502029  1.240572517  1           9859.135  
  6489.15741 1.181814629  1.237024219  1           9730.246  
  6496.94434 1.160362547  1.229642284  1           10124.953 
  6504.74061 1.164416183  1.218590546  1           10051.625 
  6512.54624 1.156886425  1.204382465  1           10194.856 
  6520.36123 1.147420026  1.187801906  1           10377.811 
  6528.18560 1.13694885   1.169778528  1           10584.588 
  6536.01937 1.138577952  1.151256414  1           10554.064 
  6543.86253 1.1153275    1.133082659  1           11027.419 
  6551.71510 1.116867055  1.115930735  1           10996.795 
  6559.57710 1.093482713  1.100262221  1           11497.837 
  6567.44853 1.093593879  1.086326447  1           11496.563 
  6575.32941 1.088104291  1.074192513  1           11618.99  
  6583.21974 1.087249035  1.063802493  1           11638.935 
  6591.11955 1.070281147  1.05503093   1           12026.083 
  6599.02883 1.065086521  1.04773499   1           12148.22  
  6606.94760 1.055001591  1.041786411  1           12389.042 
  6614.87588 1.058448789  1.037084874  1           12306.645 
  6622.81367 1.045409756  1.03355655   1           12623.855 
  6630.76098 1.042528399  1.031142986  1           12695.451 
  6638.71783 1.03899026   1.029784579  1           12783.919 
  6646.68423 1.051793329  1.029403057  1           12467.722 
  6654.66019 1.044461239  1.029886761  1           12647.515 
  6662.64572 1.03594969   1.031081656  1           12860.248 
  6670.64084 1.037237822  1.032789922  1           12827.523 
  6678.64554 1.035082639  1.034776531  1           12881.681 
  6686.65986 1.033363216  1.03678341   1           12924.99  
  6694.68379 1.025684964  1.038550032  1           13121.751 
  6702.71735 1.036455284  1.039837364  1           12845.868 
  6710.76054 1.028227429  1.040452373  1           13055.203 
  6718.81339 1.035006697  1.040269137  1           12881.6   
  6726.87591 1.024967352  1.03924367   1           13138.558 
  6734.94810 1.024287286  1.037418794  1           13155.741 
  6743.02997 1.019799382  1.034915948  1           13272.619 
  6751.12155 1.018855332  1.031915723  1           13297.124 
  6759.22283 1.016350919  1.028633168  1           13363.327 
  6767.33383 1.020806532  1.025294437  1           13246.467 
  6775.45457 1.025916319  1.022119106  1           13114.917 
  6783.58505 1.022793318  1.019309548  1           13199.102 
  6791.72529 1.021386223  1.017047235  1           13240.541 
  6799.87530 1.012771654  1.015494577  1           13475.361 
  6808.03509 1.021485104  1.014799926  1           13252.939 
  6816.20467 1.014256334  1.015102817  1           13454.905 
  6824.38405 1.015738727  1.016536118  1           13427.908 
  6832.57325 1.003484311  1.019222424  1           13774.276 
  6840.77227 1.020217569  1.02326285   1           13339.26  
  6848.98113 1.03200591   1.02871829   1           13049.166 
  6857.19985 1.020100126  1.03558506   1           13378.079 
  6865.42842 1.028874459  1.043768851  1           13167.222 
  6873.66687 1.011062086  1.053062542  1           13660.779 
  6881.91521 1.02332125   1.063133648  1           13353.468 
  6890.17345 1.015705099  1.073526409  1           13578.243 
  6898.44159 1.027641507  1.083681096  1           13282.915 
  6906.71966 1.025665355  1.092970674  1           13356.969 
  6915.00765 1.030558846  1.100753049  1           13250.847 
  6923.30560 1.025804786  1.106437479  1           13398.376 
  6931.61350 1.020662391  1.109562576  1           13558.469 
  6939.93137 1.036040035  1.109873623  1           13176.072 
  6948.25923 1.027862447  1.107376508  1           13413.416 
  6956.59707 1.027046765  1.102344459  1           13459.036 
  6964.94493 1.016574806  1.095275275  1           13765.949 
  6973.30280 1.026651509  1.086818176  1           13519.159 
  6981.67069 1.014193986  1.077693102  1           13882.865 
  6990.04863 1.02264923   1.068618315  1           13677.874 
  6998.43663 1.020705635  1.060253094  1           13756.576 
  7006.83469 1.02895754   1.053157392  1           13559.652 
  7015.24282 1.008760527  1.047767428  1           14140.044 
  7023.66105 1.017012879  1.044384664  1           13936.121 
  7032.08938 1.01972266   1.043174155  1           13887.39  
  7040.52782 1.023843926  1.044168434  1           13800.212 
  7048.97639 1.020877398  1.047274487  1           13907.132 
  7057.43509 1.029151135  1.052282699  1           13706.777 
  7065.90395 1.024900347  1.058879063  1           13847.499 
  7074.38297 1.029798796  1.066662382  1           13739.121 
  7082.87216 1.03358694   1.075167891  1           13661.511 
  7091.37154 1.026483619  1.08389817   1           13878.813 
  7099.88112 1.031438086  1.092360458  1           13768.149 
  7108.40092 1.04186115   1.100109479  1           13512.692 
  7116.93093 1.048488613  1.106793639  1           13361.742 
  7125.47118 1.038916654  1.112197037  1           13637.871 
  7134.02168 1.050773058  1.116263227  1           13347.763 
  7142.58244 1.053246771  1.119086852  1           13305.869 
  7151.15347 1.048224359  1.120871339  1           13459.247 
  7159.73479 1.055406062  1.121862737  1           13293.906 
  7168.32641 1.069678074  1.122280919  1           12951.941 
  7176.92833 1.061327746  1.122261602  1           13184.323 
  7185.54058 1.066460569  1.121823915  1           13074.549 
  7194.16316 1.058932204  1.120865226  1           13287.742 
  7202.79609 1.072898168  1.119185243  1           12953.26  
  7211.43938 1.083864721  1.116536156  1           12702.156 
  7220.09304 1.077214693  1.112693501  1           12885.174 
  7228.75708 1.08563056   1.107531158  1           12697.438 
  7237.43153 1.095138219  1.101076412  1           12486.972 
  7246.11638 1.079503073  1.093526181  1           12885.725 
  7254.81165 1.073935025  1.085225178  1           13043.586 
  7263.51736 1.078076761  1.076620685  1           12958.436 
  7272.23351 1.082398113  1.068210213  1           12869.398 
  7280.96012 1.078625514  1.060491683  1           12981.275 
  7289.69721 1.074920746  1.053920953  1           13092.391 
  7298.44477 1.074828755  1.048878272  1           13112.679 
  7307.20284 1.081718905  1.045644127  1           12957.467 
  7315.97142 1.079552187  1.044383371  1           13029.057 
  7324.75051 1.086142407  1.045136359  1           12882.286 
  7333.54015 1.08171429   1.047815841  1           13009.399 
  7342.34033 1.089740547  1.052209232  1           12827.373 
  7351.15107 1.097191351  1.057986817  1           12662.391 
  7359.97238 1.088491035  1.064717317  1           12891.283 
  7368.80428 1.105662424  1.071890853  1           12491.704 
  7377.64678 1.104743791  1.078950995  1           12529.347 
  7386.49988 1.118821929  1.085333481  1           12214.916 
  7395.36361 1.108836089  1.090512206  1           12463.472 
  7404.23798 1.100589113  1.094050573  1           12676.068 
  7413.12300 1.089963983  1.09565289   1           12951.791 
  7422.01868 1.09423248   1.09520273   1           12862.228 
  7430.92503 1.089143897  1.092772893  1           13003.855 
  7439.84207 1.088384698  1.088600349  1           13038.576 
  7448.76981 1.080478183  1.083035911  1           13253.951 
  7457.70827 1.075709225  1.076485557  1           13392.308 
  7466.65745 1.066254138  1.069356472  1           13655.564 
  7475.61737 1.056041723  1.062016165  1           13945.65  
  7484.58804 1.047162552  1.0547674    1           14206.197 
  7493.56948 1.04184796   1.04783915   1           14371.85  
  7502.56169 1.043012847  1.041390624  1           14356.176 
  7511.56470 1.04786733   1.035522701  1           14237.426 
  7520.57850 1.029551753  1.030291769  1           14776.081 
  7529.60313 1.027939408  1.025723127  1           14840.819 
  7538.63858 1.020707989  1.021823019  1           15072.575 
  7547.68488 1.023087217  1.018588845  1           15020.172 
  7556.74203 1.023515541  1.016017019  1           15026.446 
  7565.81005 1.023814109  1.014108186  1           15037.413 
  7574.88895 1.015358231  1.012869661  1           15312.453 
  7583.97875 1.019930784  1.012315273  1           15195.713 
  7593.07945 1.015019436  1.012462717  1           15366.527 
  7602.19108 1.009863313  1.013328684  1           15547.388 
  7611.31364 1.020997368  1.014921996  1           15229.51  
  7620.44714 1.019332612  1.01723553   1           15301.875 
  7629.59161 1.020817697  1.020237937  1           15278.859 
  7638.74705 1.017514615  1.023866955  1           15401.108 
  7647.91347 1.021663666  1.028025587  1           15296.589 
  7657.09090 1.023994762  1.032582923  1           15247.476 
  7666.27934 1.042313748  1.037380183  1           14727.84  
  7675.47880 1.018306524  1.042241371  1           15462.378 
  7684.68930 1.024357585  1.046987794  1           15298.734 
  7693.91086 1.033619318  1.051455504  1           15041.643 
  7703.14348 1.029283214  1.055514965  1           15190.298 
  7712.38718 1.02666823   1.059090162  1           15288.287 
  7721.64197 1.036090455  1.0621717    1           15025.884 
  7730.90787 1.02028348   1.064815921  1           15520.763 
  7740.18489 1.031786591  1.067129173  1           15190.285 
  7749.47304 1.03869988   1.069244141  1           15002.746 
  7758.77234 1.040386632  1.071298346  1           14970.253 
  7768.08279 1.046498778  1.073423695  1           14808.644 
  7777.40442 1.056572446  1.07574916   1           14536.326 
  7786.73723 1.063410478  1.078417339  1           14359.74  
  7796.08124 1.065021599  1.081611739  1           14329.73  
  7805.43647 1.09083095   1.085590628  1           13648.694 
  7814.80292 1.097762043  1.090718042  1           13482.299 
  7824.18061 1.117818078  1.097477414  1           12991.013 
  7833.56956 1.135245034  1.106451283  1           12583.599 
  7842.96977 1.158937566  1.11826107   1           12051.008 
  7852.38126 1.163609894  1.133473291  1           11957.602 
  7861.80404 1.21124993   1.152487732  1           10969.451 
  7871.23813 1.238989355  1.175423996  1           10444.689 
  7880.68355 1.270649593  1.202027255  1           9882.574  
  7890.14029 1.291512968  1.231605727  1           9535.298  
  7899.60839 1.331220785  1.263016997  1           8909.769  
  7909.08785 1.339087071  1.294711021  1           8797.071  
  7918.57868 1.367019274  1.324826968  1           8395.976  
  7928.08090 1.39542908   1.351343256  1           8011.288  
  7937.59452 1.405395793  1.372275279  1           7884.917  
  7947.11956 1.412290293  1.385911666  1           7800.395  
  7956.65603 1.410211287  1.391056     1           7831.999  
  7966.20395 1.397363231  1.387211396  1           8005.327  
  7975.76332 1.393783208  1.374646375  1           8057.758  
  7985.33416 1.367020406  1.354325983  1           8431.867  
  7994.91648 1.350080322  1.327747419  1           8681.619  
  8004.51031 1.321409997  1.296732078  1           9122.263  
  8014.11565 1.298092157  1.263207913  1           9502.316  
  8023.73251 1.272376798  1.229014223  1           9944.095  
  8033.36092 1.243636187  1.19574719   1           10468.007 
  8043.00088 1.223715761  1.164658861  1           10853.023 
  8052.65240 1.184674886  1.136612926  1           11654.893 
  8062.31551 1.189010382  1.112090287  1           11568.128 
  8071.99021 1.156178944  1.091233664  1           12294.321 
  8081.67653 1.137342619  1.073916416  1           12739.081 
  8091.37446 1.116276378  1.05982232   1           13259.756 
  8101.08404 1.098869672  1.04852441   1           13711.092 
  8110.80526 1.093957109  1.039554627  1           13846.135 
  8120.53816 1.074920519  1.032458086  1           14367.485 
  8130.28273 1.063748642  1.02682925   1           14687.38  
  8140.03899 1.059571987  1.022330072  1           14813.111 
  8149.80696 1.049913561  1.018694018  1           15100.651 
  8159.58665 1.037594974  1.015720358  1           15475.741 
  8169.37808 1.03854027   1.013263661  1           15453.662 
  8179.18126 1.030507464  1.011221442  1           15706.632 
  8188.99620 1.021387557  1.009522235  1           15999.199 
  8198.82292 1.014837031  1.008115775  1           16215.597 
  8208.66143 1.017997585  1.006965148  1           16121.364 
  8218.51175 1.0217835    1.0060416    1           16007.992 
  8228.37389 1.013622112  1.005321336  1           16276.289 
  8238.24786 1.009313481  1.004783856  1           16423.461 
  8248.13368 1.018975189  1.004411229  1           16118.062 
  8258.03137 1.021618363  1.004187775  1           16040.568 
  8267.94093 1.026965824  1.004099937  1           15878.347 
  8277.86238 1.016757189  1.004136097  1           16208.788 
  8287.79574 1.031931625  1.004286458  1           15735.894 
  8297.74101 1.036092903  1.004543153  1           15613.41  
  8307.69823 1.044304658  1.004900936  1           15369.493 
  8317.66739 1.056199813  1.005358649  1           15022.008 
  8327.64851 1.06592406   1.005921734  1           14745.975 
  8337.64161 1.074825514  1.006605788  1           14499.074 
  8347.64670 1.058720073  1.007440959  1           14962.76  
  8357.66380 1.062801469  1.008476733  1           14848.901 
  8367.69292 1.051760368  1.009786405  1           15175.29  
  8377.73408 1.06037711   1.011470103  1           14926.725 
  8387.78728 1.045470973  1.013654833  1           15370.363 
  8397.85255 1.049438441  1.016489553  1           15254.997 
  8407.92989 1.037953694  1.020133744  1           15605.038 
  8418.01933 1.036782577  1.02473932   1           15643.852 
  8428.12087 1.045447631  1.030426986  1           15382.93  
  8438.23454 1.049833214  1.037259493  1           15253.936 
  8448.36034 1.046201158  1.04521537   1           15364.565 
  8458.49830 1.055472934  1.054167146  1           15090.836 
  8468.64842 1.052706424  1.063868371  1           15173.815 
  8478.81072 1.07017604   1.073953016  1           14669.071 
  8488.98521 1.089490051  1.083949812  1           14134.893 
  8499.17192 1.132099046  1.093310499  1           13038.795 
  8509.37084 1.149518353  1.101451837  1           12621.548 
  8519.58201 1.176461773  1.10780956   1           12008.221 
  8529.80543 1.213777338  1.111902348  1           11218.987 
  8540.04112 1.235717893  1.113399581  1           10785.023 
  8550.28909 1.267819958  1.112176484  1           10187.327 
  8560.54935 1.285775932  1.108336321  1           9870.795  
  8570.82193 1.291888713  1.102190694  1           9765.325  
  8581.10684 1.283678238  1.094207121  1           9905.405  
  8591.40409 1.282746304  1.084941462  1           9920.508  
  8601.71369 1.264806176  1.074971542  1           10236.938 
  8612.03567 1.244968191  1.064840332  1           10601.781 
  8622.37003 1.206823805  1.055013703  1           11351.776 
  8632.71680 1.18597135   1.045854151  1           11789.067 
  8643.07598 1.1529508    1.037610157  1           12526.795 
  8653.44759 1.132270772  1.030419585  1           13017.425 
  8663.83164 1.094186838  1.024323532  1           13987.816 
  8674.22816 1.07300401   1.019286668  1           14565.418 
  8684.63716 1.065866356  1.01522016   1           14764.524 
  8695.05864 1.064956397  1.012003618  1           14787.123 
  8705.49263 1.05574582   1.009503854  1           15050.329 
  8715.93914 1.052382863  1.007589218  1           15145.415 
  8726.39819 1.056908373  1.006139147  1           15008.604 
  8736.86978 1.047997772  1.005049433  1           15267.47  
  8747.35395 1.063840152  1.004234046  1           14799.829 
  8757.85069 1.074910654  1.003624583  1           14482.29  
  8768.36003 1.0853346    1.003168323  1           14190.679 
  8778.88198 1.097045848  1.002825655  1           13872.131 
  8789.41656 1.106340699  1.002567326  1           13624.711 
  8799.96377 1.121094368  1.002372104  1           13245.436 
  8810.52365 1.127168824  1.00222463   1           13090.671 
  8821.09620 1.127195903  1.002113789  1           13085.853 
  8831.68143 1.117716103  1.00203149   1           13317.492 
  8842.27937 1.114281601  1.001971778  1           13399.906 
  8852.89002 1.107897197  1.001930209  1           13558.583 
  8863.51340 1.088238926  1.001903437  1           14071.859 
  8874.14954 1.069097116  1.00188893   1           14595.16  
  8884.79844 1.056026855  1.001884782  1           14964.977 
  8895.46011 1.042952775  1.001889597  1           15346.751 
  8906.13458 1.032918161  1.001902411  1           15646.888 
  8916.82186 1.023847178  1.001922656  1           15924.08  
  8927.52196 1.031600968  1.00195017   1           15677.141 
  8938.23491 1.026911024  1.001985255  1           15817.803 
  8948.96071 1.015472729  1.002028818  1           16175.424 
  8959.69938 1.012838483  1.002082603  1           16256.415 
  8970.45093 1.023502393  1.002149581  1           15913.654 
  8981.21539 1.016855909  1.002234524  1           16123.333 
  8991.99276 1.014058576  1.002344827  1           16213.818 
  9002.78307 1.014702106  1.00249162   1           16196.064 
  9013.58633 1.024323356  1.002691201  1           15895.742 
  9024.40255 1.022012017  1.002966749  1           15977.066 
  9035.23175 1.012971741  1.003350235  1           16278.22  
  9046.07394 1.009612962  1.003884298  1           16403.486 
  9056.92915 1.015804726  1.004623748  1           16222.969 
  9067.79738 1.01603356   1.005636206  1           16240.036 
  9078.67865 1.020299198  1.007001258  1           16131.442 
  9089.57298 1.020644309  1.008807546  1           16151.886 
  9100.48038 1.012765168  1.011147198  1           16440.893 
  9111.40088 1.007868659  1.014107461  1           16638.542 
  9122.33447 1.015862199  1.017759677  1           16413.216 
  9133.28119 1.019197904  1.022146586  1           16342.384 
  9144.24104 1.01578929   1.027269478  1           16491.067 
  9155.21405 1.023975414  1.033077843  1           16263.093 
  9166.20022 1.025947966  1.039463055  1           16236.878 
  9177.19957 1.02573516   1.046260356  1           16280.596 
  9188.21213 1.031942314  1.053259166  1           16118.724 
  9199.23790 1.033717014  1.060224005  1           16098.314 
  9210.27690 1.027719245  1.066924995  1           16325.559 
  9221.32914 1.03736963   1.073177598  1           16053.165 
  9232.39465 1.053967403  1.078890097  1           15573.683 
  9243.47344 1.041064937  1.08411531   1           16005.024 
  9254.56552 1.056198462  1.089097889  1           15571.112 
  9265.67092 1.062132343  1.094302812  1           15423.953 
  9276.78964 1.075032405  1.100411835  1           15073.915 
  9287.92170 1.089269346  1.108283067  1           14695.821 
  9299.06712 1.116115124  1.11887801   1           13990.74  
  9310.22591 1.132566237  1.133162854  1           13589.305 
  9321.39810 1.156610258  1.15199273   1           13017.021 
  9332.58369 1.195638931  1.175987083  1           12137.563 
  9343.78270 1.214366663  1.205407888  1           11752.567 
  9354.99515 1.253407761  1.240055106  1           10977.971 
  9366.22106 1.300126065  1.279197072  1           10130.401 
  9377.46044 1.336754303  1.321545316  1           9526.148  
  9388.71330 1.38522801   1.365290171  1           8790.386  
  9399.97967 1.427273213  1.408195612  1           8211.111  
  9411.25956 1.456172993  1.447749541  1           7844.155  
  9422.55299 1.49559231   1.481363868  1           7372.687  
  9433.85996 1.520688117  1.50662084   1           7094.406  
  9445.18051 1.534017843  1.521550584  1           6955.892  
  9456.51464 1.531726138  1.524905933  1           6989.121  
  9467.86236 1.518648347  1.516355454  1           7142.334  
  9479.22371 1.507928331  1.496529141  1           7272.069  
  9490.59869 1.472411539  1.466898797  1           7704.051  
  9501.98732 1.43452854   1.429542804  1           8200.005  
  9513.38962 1.413785949  1.386867658  1           8491.672  
  9524.80560 1.374543112  1.341341189  1           9072.318  
  9536.23528 1.327536515  1.295267373  1           9832.981  
  9547.67867 1.293768438  1.250620328  1           10430.892 
  9559.13580 1.259744428  1.208939972  1           11079.407 
  9570.60667 1.213628497  1.171292039  1           12037.804 
  9582.09131 1.203093639  1.138281705  1           12275.644 
  9593.58973 1.170356596  1.110109567  1           13038.59  
  9605.10195 1.14082069   1.086653358  1           13778.173 
  9616.62798 1.129498286  1.067560933  1           14077.857 
  9628.16785 1.106961565  1.0523395    1           14693.561 
  9639.72156 1.096192358  1.040433605  1           15000.624 
  9651.28914 1.094338872  1.031285289  1           15055.612 
  9662.87059 1.078963845  1.024376088  1           15506.963 
  9674.46595 1.069781849  1.019251784  1           15784.007 
  9686.07522 1.060606005  1.015533513  1           16066.11  
  9697.69842 1.071232801  1.012918291  1           15736.922 
  9709.33557 1.071402482  1.011173065  1           15728.924 
  9720.98668 1.066079161  1.010124743  1           15887.904 
  9732.65177 1.066794462  1.00964791   1           15861.217 
  9744.33086 1.070701569  1.009653328  1           15736.259 
  9756.02397 1.086435072  1.010075479  1           15260.589 
  9767.73111 1.07673891   1.010862143  1           15540.441 
  9779.45230 1.093511333  1.011965274  1           15040.468 
  9791.18755 1.095778169  1.013333975  1           14966.923 
  9802.93688 1.093259378  1.014910073  1           15029.715 
  9814.70032 1.092519527  1.01662648   1           15040.815 
  9826.47786 1.101520589  1.018408873  1           14773.997 
  9838.26955 1.103089315  1.020180368  1           14718.54  
  9850.07538 1.105915681  1.021869323  1           14627.613 
  9861.89538 1.101796115  1.023419888  1           14729.813 
  9873.72956 1.115983985  1.024805114  1           14325.503 
  9885.57794 1.122601951  1.026041512  1           14134.054 
  9897.44055 1.102907818  1.027202693  1           14656.337 
  9909.31738 1.104998643  1.028428281  1           14582.89  
  9921.20847 1.104314465  1.029925101  1           14585.969 
  9933.11383 1.111389471  1.031959459  1           14375.175 
  9945.03347 1.111986586  1.034841251  1           14342.161 
  9956.96742 1.109573276  1.038900993  1           14390.555 
  9968.91569 1.113598172  1.044460422  1           14263.517 
  9980.87830 1.108023902  1.051797947  1           14396.624 
  9992.85526 1.111701795  1.061110423  1           14277.863 
  10004.84659 1.105150224  1.072475045  1           14437.079 
  10016.85232 1.11120213   1.085814825  1           14252.649 
  10028.87245 1.108676054  1.100874487  1           14301.018 
  10040.90700 1.119939267  1.117208991  1           13979.465 
  10052.95599 1.111052233  1.134191499  1           14195.698 
  10065.01945 1.117400555  1.151039951  1           14005.427 
  10077.09738 1.109574698  1.166863778  1           14193.052 
  10089.18980 1.117126665  1.180727057  1           13970.225 
  10101.29674 1.105235773  1.191728244  1           14266.458 
  10113.41820 1.115613481  1.19909353   1           13966.613 
  10125.55421 1.111349069  1.20227405   1           14057.467 
  10137.70478 1.109438747  1.201026747  1           14085.833 
  10149.86993 1.094176934  1.195451164  1           14477.544 
  10162.04968 1.09995184   1.185969305  1           14295.507 
  10174.24404 1.092828867  1.173258136  1           14467.279 
  10186.45304 1.083688655  1.158156482  1           14698.416 
  10198.67669 1.074774044  1.14156892   1           14927.739 
  10210.91501 1.067600944  1.124379794  1           15110.588 
  10223.16801 1.048061699  1.107384356  1           15669.179 
  10235.43572 1.046952053  1.091240654  1           15676.558 
  10247.71815 1.043726877  1.076443018  1           15748.918 
  10260.01531 1.032531845  1.063315367  1           16071.383 
  10272.32724 1.041125048  1.052021643  1           15775.314 
  10284.65393 1.031803146  1.042588083  1           16039.359 
  10296.99542 1.024187054  1.034932587  1           16254.235 
  10309.35172 1.029810532  1.028895665  1           16047.19  
  10321.72285 1.014360936  1.024270218  1           16516.929 
  10334.10882 1.023550507  1.02082643   1           16191.131 
  10346.50966 1.016053546  1.018331742  1           16405.672 
  10358.92537 1.026213669  1.01656502   1           16052.52  
  10371.35599 1.024432206  1.015326075  1           16083.565 
  10383.80152 1.018499355  1.01444137   1           16249.038 
  10396.26198 1.012192944  1.013767266  1           16430.584 
  10408.73740 1.013434859  1.013191714  1           16368.816 
  10421.22779 1.016406132  1.01263412   1           16253.406 
  10433.73316 1.016516354  1.012044241  1           16232.848 
  10446.25355 1.022362163  1.011398112  1           16031.217 
  10458.78895 1.017865309  1.010692856  1           16161.912 
  10471.33940 1.018337038  1.009940695  1           16136.128 
  10483.90491 1.02356571   1.009163173  1           15961.336 
  10496.48550 1.00764564   1.008386133  1           16466.901 
  10509.08119 1.013338951  1.007635773  1           16276.496 
  10521.69199 1.027046113  1.006935846  1           15837.824 
  10534.31792 1.025869773  1.006306077  1           15874.126 
  10546.95900 1.026501988  1.005761719  1           15856.28  
  10559.61526 1.011869561  1.005314188  1           16327.654 
  10572.28670 1.013000649  1.004972603  1           16298.979 
  10584.97334 1.016664782  1.00474612   1           16192.053 
  10597.67521 1.022248345  1.004646864  1           16028.171 
  10610.39233 1.01749653   1.004693338  1           16196.624 
  10623.12470 1.009369415  1.004914171  1           16479.255 
  10635.87235 1.008511359  1.005351965  1           16527.213 
  10648.63530 1.023684423  1.006066999  1           16056.606 
  10661.41356 1.018375132  1.007140308  1           16245.989 
  10674.20716 1.013197555  1.008675538  1           16433.61  
  10687.01611 1.03051605   1.010798761  1           15898.711 
  10699.84043 1.017252528  1.013655339  1           16339.936 
  10712.68014 1.027326488  1.017402986  1           16035.379 
  10725.53525 1.034894916  1.022200343  1           15815.086 
  10738.40580 1.057859492  1.028190952  1           15136.255 
  10751.29178 1.069056194  1.035483247  1           14825.7   
  10764.19323 1.076777918  1.044127869  1           14619.917 
  10777.11017 1.082955369  1.054095187  1           14459.748 
  10790.04260 1.118696814  1.065255484  1           13519.173 
  10802.99055 1.126253578  1.077366553  1           13337.858 
  10815.95404 1.144827828  1.090069796  1           12890.438 
  10828.93308 1.154185073  1.102899653  1           12675.531 
  10841.92770 1.176026053  1.115304698  1           12180.707 
  10854.93791 1.168095009  1.126681661  1           12365.417 
  10867.96374 1.18047153   1.136420536  1           12091.547 
  10881.00519 1.177778323  1.143960982  1           12154.914 
  10894.06230 1.17886119   1.148856583  1           12133.195 
  10907.13507 1.163503072  1.150839503  1           12482.739 
  10920.22353 1.161118641  1.149869914  1           12538.203 
  10933.32770 1.153341153  1.146154356  1           12719.44  
  10946.44759 1.138217396  1.140129429  1           13081.016 
  10959.58323 1.120661858  1.132418633  1           13516.143 
  10972.73463 1.100517367  1.123777296  1           14037.269 
  10985.90181 1.09232844   1.115035314  1           14251.944 
  10999.08479 1.102614273  1.107045757  1           13967.389 
  11012.28359 1.089023467  1.100640474  1           14325.21  
  11025.49822 1.076722822  1.096593547  1           14656.737 
  11038.72872 1.069403811  1.095592981  1           14852.617 
  11051.97509 1.082244993  1.098218849  1           14475.743 
  11065.23736 1.086062385  1.104927103  1           14354.91  
  11078.51554 1.097604546  1.116038474  1           14025.257 
  11091.80966 1.113725165  1.131732417  1           13585.076 
  11105.11973 1.142288588  1.152046169  1           12857.336 
  11118.44577 1.150181836  1.176882451  1           12651.035 
  11131.78780 1.175500882  1.206022857  1           12053.456 
  11145.14584 1.215222256  1.239147605  1           11193.51  
  11158.51991 1.253985555  1.275859654  1           10425.222 
  11171.91003 1.298692362  1.31570705   1           9620.52   
  11185.31622 1.333221104  1.358201222  1           9046.741  
  11198.73850 1.381804707  1.402831419  1           8315.506  
  11212.17688 1.434311698  1.449075832  1           7606.946  
  11225.63139 1.491047897  1.496403952  1           6924.822  
  11239.10204 1.55212489   1.544260036  1           6274.645  
  11252.58886 1.606189643  1.592006972  1           5759.932  
  11266.09186 1.647922072  1.638850413  1           5395.011  
  11279.61107 1.714232432  1.683751198  1           4879.719  
  11293.14650 1.741063646  1.725373488  1           4681.154  
  11306.69817 1.770058062  1.762087296  1           4478.34   
  11320.26610 1.77939343   1.792036134  1           4406.529  
  11333.85031 1.797887944  1.813274869  1           4280.129  
  11347.45083 1.794848249  1.823974386  1           4285.214  
  11361.06766 1.77688148   1.822683933  1           4381.457  
  11374.70084 1.748212224  1.808591719  1           4549.471  
  11388.35038 1.711918755  1.781720954  1           4778.444  
  11402.01629 1.668559674  1.742979666  1           5075.235  
  11415.69860 1.625105146  1.694064327  1           5397.001  
  11429.39734 1.589778008  1.637254947  1           5674.38   
  11443.11251 1.517302911  1.575165649  1           6327.972  
  11456.84414 1.470939621  1.510495844  1           6788.207  
  11470.59224 1.425307265  1.445814467  1           7283.562  
  11484.35685 1.375665841  1.383389382  1           7879.022  
  11498.13797 1.333328554  1.325071253  1           8432.048  
  11511.93563 1.29016417   1.27223271   1           9048.747  
  11525.74984 1.272390359  1.225762425  1           9297.315  
  11539.58064 1.234767932  1.186099651  1           9898.25   
  11553.42803 1.204683084  1.15329992   1           10406.223 
  11567.29203 1.18438259   1.127117464  1           10753.202 
  11581.17268 1.164068478  1.107087374  1           11115.362 
  11595.06998 1.148804679  1.092601698  1           11385.589 
  11608.98395 1.131839786  1.082970001  1           11701.489 
  11622.91463 1.111142506  1.077463927  1           12113.984 
  11636.86201 1.102392663  1.075345653  1           12262.533 
  11650.82614 1.084800617  1.075885688  1           12625.238 
  11664.80702 1.083086491  1.078372425  1           12609.872 
  11678.80468 1.081664633  1.082119436  1           12587.006 
  11692.81914 1.076353468  1.086473487  1           12658.181 
  11706.85042 1.065376276  1.090824176  1           12869.955 
  11720.89853 1.062107776  1.094621805  1           12891.699 
  11734.96350 1.050796536  1.097396634  1           13117.048 
  11749.04534 1.050047383  1.098785341  1           13074.552 
  11763.14409 1.052563382  1.098555291  1           12949.105 
  11777.25975 1.033145387  1.096619852  1           13387.226 
  11791.39236 1.03738927   1.093036335  1           13212.676 
  11805.54192 1.042137713  1.087986361  1           13027.466 
  11819.70846 1.03082611   1.081743625  1           13256.169 
  11833.89200 1.031666899  1.074637241  1           13170.342 
  11848.09256 1.030963744  1.067015811  1           13124.717 
  11862.31016 1.021121121  1.059216675  1           13317.317 
  11876.54482 1.03148996   1.05154153   1           12983.876 
  11890.79657 1.033582402  1.044239435  1           12867.384 
  11905.06541 1.035594033  1.037497856  1           12753.886 
  11919.35138 1.018152836  1.031440498  1           13135.968 
  11933.65449 1.011745425  1.026131328  1           13238.898 
  11947.97477 1.027738209  1.021582934  1           12763.027 
  11962.31222 1.020238253  1.017767393  1           12889.99  
  11976.66689 1.014818902  1.014627997  1           12965.192 
  11991.03878 1.026813513  1.012090451  1           12598.739 
  12005.42791 1.019955694  1.010072483  1           12708.417 
  12019.83431 1.025377261  1.008491381  1           12512.189 
  12034.25800 1.013437136  1.007269333  1           12751.048 
  12048.69900 1.022790512  1.006336729  1           12458.985 
  12063.15733 1.021652382  1.005633742  1           12431.286 
  12077.63301 1.017228111  1.005110769  1           12486.877 
  12092.12605 1.018416363  1.004727503  1           12406.364 
  12106.63649 0.999400364  1.004452614  1           12834.782 
  12121.16434 1.018161466  1.004262043  1           12317.599 
  12135.70963 1.024251117  1.004138001  1           12125.816 
  12150.27237 1.017411944  1.004067996  1           12247.583 
  12164.85258 1.013821475  1.004044145  1           12292.073 
  12179.45029 1.013588559  1.004062849  1           12255.075 
  12194.06552 1.022136944  1.004124953  1           12007.344 
  12208.69829 1.02366063   1.004236456  1           11929.652 
  12223.34861 1.016396322  1.004409942  1           12060.456 
  12238.01651 1.020232996  1.004666868  1           11927.246 
  12252.70202 1.029449502  1.005040907  1           11670.867 
  12267.40515 1.028702556  1.005582506  1           11646.793 
  12282.12592 1.017867445  1.006364807  1           11856.753 
  12296.86436 1.032663127  1.007490893  1           11473.982 
  12311.62048 1.045069306  1.009102146  1           11157.645 
  12326.39431 1.027306047  1.011387227  1           11512.017 
  12341.18587 1.048681558  1.014590653  1           10998.49  
  12355.99518 1.064110651  1.019019591  1           10633.838 
  12370.82226 1.078174131  1.025046948  1           10310.333 
  12385.66713 1.09784359   1.033108398  1           9891.729  
  12400.52982 1.098216784  1.043690942  1           9847.298  
  12415.41034 1.118743574  1.057310662  1           9435.002  
  12430.30872 1.143293154  1.074478287  1           8975.397  
  12445.22497 1.166140986  1.095652359  1           8569.298  
  12460.15912 1.208162911  1.121181474  1           7904.501  
  12475.11120 1.239055995  1.15123997   1           7447.953  
  12490.08122 1.272426023  1.185762815  1           6992.493  
  12505.06920 1.308458713  1.224387993  1           6540.297  
  12520.07517 1.352934053  1.266415655  1           6036.135  
  12535.09914 1.39598044   1.31079053   1           5592.243  
  12550.14114 1.437568418  1.356117092  1           5200.227  
  12565.20120 1.456065745  1.400706888  1           5025.142  
  12580.27932 1.498589546  1.44266333   1           4673.877  
  12595.37554 1.507198386  1.479994829  1           4591.016  
  12610.48987 1.542042503  1.510760689  1           4327.67   
  12625.62234 1.541232198  1.533239276  1           4314.661  
  12640.77297 1.541797497  1.546105621  1           4292.334  
  12655.94178 1.51713522   1.548590288  1           4442.522  
  12671.12880 1.501229719  1.540580223  1           4536.038  
  12686.33403 1.491877418  1.522632689  1           4583.946  
  12701.55752 1.445841419  1.495896905  1           4915.228  
  12716.79927 1.424993833  1.461969985  1           5063.148  
  12732.05931 1.382694203  1.422721853  1           5406.783  
  12747.33766 1.365277724  1.380119845  1           5542.394  
  12762.63435 1.326268603  1.336071931  1           5896.006  
  12777.94939 1.276034691  1.292301558  1           6404.009  
  12793.28281 1.25468477   1.250256594  1           6619.591  
  12808.63463 1.224251113  1.211057555  1           6957.248  
  12824.00488 1.19405587   1.175480693  1           7314.434  
  12839.39356 1.173325611  1.143972948  1           7562.602  
  12854.80072 1.152940883  1.116690246  1           7816.948  
  12870.22636 1.125397134  1.093551528  1           8192.127  
  12885.67051 1.114863369  1.074299333  1           8317.909  
  12901.13319 1.106029895  1.058559485  1           8419.121  
  12916.61443 1.086604436  1.045895012  1           8696.473  
  12932.11425 1.066078521  1.035849998  1           9005.172  
  12947.63267 1.062325872  1.027982511  1           9028.566  
  12963.16971 1.053471831  1.021886688  1           9142.382  
  12978.72539 1.042171542  1.017205291  1           9302.72   
  12994.29974 1.03409619   1.013634811  1           9407.063  
  13009.89278 1.028636911  1.010922672  1           9464.147  
  13025.50453 1.021402385  1.008867647  1           9555.319  
  13041.13502 1.032546359  1.007309971  1           9303.566  
  13056.78426 1.028685056  1.006125772  1           9330.842  
  13072.45228 1.009361618  1.005220466  1           9650.218  
  13088.13910 1.010057668  1.004522705  1           9592.821  
  13103.84474 1.021867855  1.003979189  1           9328.419  
  13119.56924 1.023353021  1.003550413  1           9259.884  
  13135.31260 1.019058308  1.003207251  1           9298.231  
  13151.07485 1.018083066  1.002928301  1           9276.122  
  13166.85602 1.012576638  1.002697855  1           9338.112  
  13182.65612 1.00938429   1.00250439   1           9357.817  
  13198.47519 1.013701063  1.00233943   1           9238.67   
  13214.31324 1.026674887  1.002196711  1           8966.382  
  13230.17029 1.041385488  1.00207159   1           8673.963  
  13246.04637 1.030124537  1.001960602  1           8830.735  
  13261.94150 1.041870357  1.001861131  1           8592.851  
  13277.85571 1.028539514  1.001771189  1           8783.798  
  13293.78901 1.026321964  1.001689249  1           8785.03   
  13309.74144 1.021374846  1.001614119  1           8833.813  
  13325.71300 1.039197625  1.001544861  1           8492.741  
  13341.70374 1.032931563  1.001480726  1           8561.427  
  13357.71366 1.039137543  1.001421104  1           8421.636  
  13373.74279 1.050106753  1.001365496  1           8207.618  
  13389.79116 1.039764154  1.001313484  1           8339.593  
  13405.85878 1.034705686  1.001264716  1           8386.768  
  13421.94569 1.05649005   1.001218891  1           8002.402  
  13438.05190 1.050048334  1.00117575   1           8068.608  
  13454.17744 1.054777889  1.001135065  1           7960.068  
  13470.32232 1.060751934  1.001096637  1           7834.117  
  13486.48659 1.060455657  1.00106029   1           7804.65   
  13502.67024 1.06123055   1.001025865  1           7759.061  
  13518.87332 1.052838277  1.000993222  1           7852.411  
  13535.09585 1.061718153  1.000962233  1           7684.273  
  13551.33783 1.063774613  1.000932781  1           7620.192  
  13567.59931 1.065332056  1.000904763  1           7563.904  
  13583.88031 1.069909289  1.000878083  1           7464.241  
  13600.18084 1.068284141  1.000852653  1           7454.735  
  13616.50093 1.054519673  1.000828393  1           7622.758  
  13632.84060 1.056707434  1.000805229  1           7556.758  
  13649.19989 1.062995999  1.000783094  1           7431.884  
  13665.57880 1.06649985   1.000761925  1           7348.76   
  13681.97737 1.060467186  1.000741665  1           7402.076  
  13698.39561 1.061036639  1.000722261  1           7360.858  
  13714.83356 1.064595703  1.000703662  1           7277.484  
  13731.29123 1.049121997  1.000685824  1           7466.209  
  13747.76866 1.063773839  1.000668703  1           7223.74   
  13764.26585 1.058523342  1.000652261  1           7264.853  
  13780.78284 1.061402896  1.00063646   1           7191.71   
  13797.31965 1.04726558   1.000621266  1           7359.03   
  13813.87631 1.044615127  1.000606647  1           7363.736  
  13830.45283 1.043181141  1.000592573  1           7350.892  
  13847.04925 1.04119201   1.000579017  1           7346.012  
  13863.66558 1.060091746  1.000565952  1           7047.772  
  13880.30185 1.0699857    1.000553354  1           6882.378  
  13896.95808 1.037980309  1.0005412    1           7291.617  
  13913.63430 1.042590589  1.000529468  1           7192.876  
  13930.33053 1.039951978  1.000518138  1           7196.987  
  13947.04680 1.049244215  1.000507192  1           7034.808  
  13963.78313 1.042307221  1.000496611  1           7098.072  
  13980.53954 1.038404349  1.000486378  1           7119.626  
  13997.31606 1.027312848  1.000476479  1           7243.163  
  14014.11271 1.034737362  1.000466897  1           7104.988  
  14030.92951 1.038910701  1.000457619  1           7014.354  
  14047.76650 1.037579805  1.000448632  1           7000.103  
  14064.62369 1.031473938  1.000439922  1           7051.785  
  14081.50110 1.018780588  1.000431479  1           7197.276  
  14098.39877 1.021171618  1.00042329   1           7129.947  
  14115.31672 1.017325717  1.000415346  1           7151.033  
  14132.25497 1.020631935  1.000407636  1           7071.213  
  14149.21355 1.028716315  1.000400151  1           6926.674  
  14166.19247 1.020631785  1.000392881  1           7005.408  
  14183.19177 1.014009076  1.000385819  1           7065.009  
  14200.21147 1.03258491   1.000378955  1           6778.647  
  14217.25159 1.024111343  1.000372282  1           6861.22   
  14234.31216 1.031135108  1.000365794  1           6735.99   
  14251.39320 1.024005299  1.000359482  1           6800.745  
  14268.49474 1.014873112  1.00035334   1           6894.261  
  14285.61680 1.015825562  1.000347362  1           6851.252  
  14302.75941 1.022345119  1.000341542  1           6734.31   
  14319.92259 1.009390697  1.000335874  1           6880.506  
  14337.10636 1.020156283  1.000330352  1           6706.766  
  14354.31076 1.012920435  1.000324972  1           6775.434  
  14371.53580 1.033874607  1.000319728  1           6473.414  
  14388.78151 1.016128789  1.000314615  1           6676.579  
  14406.04791 1.023192562  1.00030963   1           6556.412  
  14423.33504 1.005769969  1.000304767  1           6758.971  
  14440.64290 1.033798994  1.000300023  1           6367.166  
  14457.97154 1.024820534  1.000295392  1           6453.699  
  14475.32097 1.032880999  1.000290873  1           6325.167  
  14492.69122 1.021164574  1.000286461  1           0         
  14510.08232 1.027987604  0            0           0         
  14527.49428 1.016930287  0            0           0         
  14544.92714 1.031837261  0            0           0         
  14562.38092 1.019197062  0            0           0         
  14579.85564 1.018406167  0            0           0         
  14597.35133 1.028120825  0            0           0         
  14614.86802 1.031354371  0            0           0         
  14632.40573 1.037246869  0            0           0         
  14649.96448 1.045606693  0            0           0         
  14667.54430 1.0498566    0            0           0         
  14685.14522 1.036754882  0            0           0         
  14702.76725 1.063330431  0            0           0         
  14720.41044 1.064799936  0            0           0         
  14738.07479 1.078269834  0            0           0         
  14755.76035 1.097992618  0            0           0         
  14773.46712 1.10822206   0            0           0         
  14791.19515 1.120757305  0            0           0         
  14808.94444 1.143555961  0            0           0         
  14826.71504 1.153612498  0            0           0         
  14844.50696 1.178010524  0            0           0         
  14862.32023 1.204276637  0            0           0         
  14880.15488 1.193125771  0            0           0         
  14898.01092 1.203084418  0            0           0         
  14915.88840 1.207677129  0            0           0         
  14933.78733 1.211452901  0            0           0         
  14951.70773 1.230483935  0            0           0         
  14969.64964 1.224988244  0            0           0         
  14987.61308 1.252338977  0            0           0         
  15005.59808 1.236395849  0            0           0         
  15023.60466 1.225932665  0            0           0         
  15041.63284 1.231647611  0            0           0         
  15059.68266 1.205404276  0            0           0         
  15077.75414 1.206971363  0            0           0         
  15095.84731 1.180929979  0            0           0         
  15113.96219 1.192015079  0            0           0         
  15132.09880 1.174905374  0            0           0         
  15150.25718 1.156491247  0            0           0         
  15168.43735 1.156429129  0            0           0         
  15186.63933 1.132106164  0            0           0         
  15204.86316 1.115212974  0            0           0         
  15223.10885 1.106833268  0            0           0         
  15241.37644 1.081910211  0            0           0         
  15259.66595 1.092581384  0            0           0         
  15277.97741 1.079198463  0            0           0         
  15296.31084 1.074939168  0            0           0         
  15314.66627 1.064397835  0            0           0         
  15333.04373 1.051931134  0            0           0         
  15351.44324 1.0534632    0            0           0         
  15369.86483 1.052844047  0            0           0         
  15388.30852 1.054016037  0            0           0         
  15406.77435 1.054115123  0            0           0         
  15425.26234 1.030051729  0            0           0         
  15443.77251 1.054423551  0            0           0         
  15462.30489 1.045153753  0            0           0         
  15480.85951 1.059965278  0            0           0         
  15499.43640 1.04437099   0            0           0         
  15518.03558 1.045599683  0            0           0         
  15536.65708 1.034267487  0            0           0         
  15555.30093 1.057251324  0            0           0         
  15573.96714 1.051582193  0            0           0         
  15592.65576 1.045815308  0            0           0         
  15611.36680 1.055283499  0            0           0         
  15630.10030 1.057568123  0            0           0         
  15648.85627 1.060288195  0            0           0         
  15667.63475 1.05509244   0            0           0         
  15686.43577 1.057310727  0            0           0         
  15705.25935 1.051470748  0            0           0         
  15724.10551 1.065989759  0            0           0         
  15742.97429 1.029166778  0            0           0         
  15761.86572 1.035267072  0            0           0         
  15780.77981 1.033083173  0            0           0         
  15799.71660 1.020305051  0            0           0         
  15818.67611 1.025934363  0            0           0         
  15837.65838 1.007826966  0            0           0         
  15856.66342 1.032675642  0            0           0         
  15875.69127 1.029959099  0            0           0         
  15894.74195 1.037135214  0            0           0         
  15913.81549 1.027840684  0            0           0         
  15932.91192 1.019664076  0            0           0         
  15952.03127 1.006694256  0            0           0         
  15971.17356 1.025721403  0            0           0         
  15990.33882 1.030307384  0            0           0         
  16009.52708 1.017520865  0            0           0         
  16028.73836 1.028171648  0            0           0         
  16047.97270 1.013799293  0            0           0         
  16067.23012 1.02116646   0            0           0         
  16086.51064 1.02647218   0            0           0         
  16105.81431 1.028945571  0            0           0         
  16125.14114 1.005709243  0            0           0         
  16144.49116 1.012747366  0            0           0         
  16163.86440 1.012254061  0            0           0         
  16183.26088 1.022521433  0            0           0         
  16202.68065 1.044088271  0            0           0         
  16222.12371 1.028974942  0            0           0         
  16241.59011 1.029601751  0            0           0         
  16261.07987 1.016914527  0            0           0         
  16280.59301 1.020614578  0            0           0         
  16300.12957 1.011990979  0            0           0         
  16319.68958 1.025242393  0            0           0         
  16339.27305 1.041846583  0            0           0         
  16358.88003 1.032980792  0            0           0         
  16378.51053 1.012809692  0            0           0         
  16398.16459 1.020451552  0            0           0         
  16417.84224 1.031903678  0            0           0         
  16437.54350 1.027160728  0            0           0         
  16457.26840 1.001358346  0            0           0         
  16477.01697 1.012404734  0            0           0         
  16496.78923 1.026560034  0            0           0         
  16516.58523 1.033930593  0            0           0         
  16536.40498 1.049662536  0            0           0         
  16556.24851 1.042894511  0            0           0         
  16576.11585 1.036562164  0            0           0         
  16596.00704 1.03945012   0            0           0         
  16615.92209 1.064731237  0            0           0         
  16635.86105 1.06163011   0            0           0         
  16655.82393 1.028989305  0            0           0         
  16675.81076 1.087071179  0            0           0         
  16695.82158 1.087872643  0            0           0         
  16715.85641 1.080836224  0            0           0         
  16735.91528 1.084438984  0            0           0         
  16755.99822 1.102079491  0            0           0         
  16776.10527 1.090364729  0            0           0         
  16796.23644 1.107691551  0            0           0         
  16816.39177 1.111258553  0            0           0         
  16836.57128 1.103326918  0            0           0         
  16856.77501 1.114627306  0            0           0         
  16877.00298 1.116821345  0            0           0         
  16897.25523 1.139928829  0            0           0         
  16917.53178 1.134209076  0            0           0         
  16937.83266 1.121064931  0            0           0         
  16958.15790 1.130133983  0            0           0         
  16978.50753 1.121071223  0            0           0         
  16998.88159 1.134680242  0            0           0         
  17019.28009 1.114477017  0            0           0         
  17039.70306 1.123525669  0            0           0         
  17060.15055 1.131435899  0            0           0         
  17080.62257 1.113447412  0            0           0         
  17101.11916 1.097692431  0            0           0         
  17121.64034 1.10853434   0            0           0         
  17142.18615 1.093125462  0            0           0         
  17162.75662 1.09776835   0            0           0         
  17183.35177 1.086369942  0            0           0         
  17203.97163 1.078715077  0            0           0         
  17224.61624 1.099561193  0            0           0         
  17245.28562 1.077708574  0            0           0         
  17265.97980 1.06795763   0            0           0         
  17286.69881 1.093634271  0            0           0         
  17307.44269 1.081437668  0            0           0         
  17328.21146 1.073899233  0            0           0         
  17349.00516 1.064240565  0            0           0         
  17369.82380 1.05490052   0            0           0         
  17390.66743 1.068840217  0            0           0         
  17411.53607 1.043554411  0            0           0         
  17432.42975 1.013368643  0            0           0         
  17453.34850 1.039489518  0            0           0         
  17474.29236 1.058192835  0            0           0         
  17495.26135 1.023539418  0            0           0         
  17516.25550 1.026125061  0            0           0         
  17537.27484 1.0450265    0            0           0         
  17558.31941 1.0363562    0            0           0         
  17579.38923 1.042752546  0            0           0         
  17600.48434 1.059325325  0            0           0         
  17621.60475 1.017547281  0            0           0         
  17642.75052 1.044238823  0            0           0         
  17663.92165 1.033228834  0            0           0         
  17685.11819 1.013314504  0            0           0         
  17706.34017 1.03160676   0            0           0         
  17727.58762 1.015895004  0            0           0         
  17748.86056 1.029255861  0            0           0         
  17770.15902 1.037086777  0            0           0         
  17791.48305 1.047536787  0            0           0         
  17812.83267 1.028717037  0            0           0         
  17834.20790 1.041482     0            0           0         
  17855.60878 1.041745275  0            0           0         
  17877.03535 1.034776082  0            0           0         
  17898.48762 1.046162488  0            0           0         
  17919.96564 1.030201797  0            0           0         
  17941.46944 1.003033491  0            0           0         
  17962.99903 1.029728844  0            0           0         
  17984.55447 1.046322589  0            0           0         
  18006.13576 1.04351386   0            0           0         
  18027.74296 1.048461178  0            0           0         
  18049.37608 1.058899776  0            0           0         
  18071.03517 1.045613282  0            0           0         
  18092.72024 1.0533603    0            0           0         
  18114.43134 1.044011443  0            0           0         
  18136.16849 1.065516435  0            0           0         
  18157.93172 1.029928461  0            0           0         
  18179.72107 1.04702681   0            0           0         
  18201.53657 1.041699927  0            0           0         
  18223.37824 1.032333041  0            0           0         
  18245.24613 1.052751589  0            0           0         
  18267.14025 1.051635369  0            0           0         
  18289.06065 1.042170272  0            0           0         
  18311.00736 1.074365539  0            0           0         
  18332.98039 1.076398982  0            0           0         
  18354.97980 1.076248538  0            0           0         
  18377.00561 1.044256975  0            0           0         
  18399.05784 1.050315059  0            0           0         
  18421.13654 1.055525196  0            0           0         
  18443.24173 1.08440885   0            0           0         
  18465.37345 1.052028049  0            0           0         
  18487.53173 1.066118782  0            0           0         
  18509.71660 1.066788011  0            0           0         
  18531.92808 1.053079558  0            0           0         
  18554.16623 1.049335524  0            0           0         
  18576.43105 1.074231614  0            0           0         
  18598.72260 1.066150551  0            0           0         
  18621.04089 1.078767528  0            0           0         
  18643.38597 1.08351296   0            0           0         
  18665.75786 1.074138497  0            0           0         
  18688.15660 1.05889712   0            0           0         
  18710.58221 1.068950277  0            0           0         
  18733.03474 1.050583672  0            0           0         
  18755.51420 1.059503426  0            0           0         
  18778.02065 1.05576822   0            0           0         
  18800.55410 1.041298629  0            0           0         
  18823.11459 1.043104327  0            0           0         
  18845.70215 1.038250496  0            0           0         
  18868.31682 1.055109631  0            0           0         
  18890.95862 1.028061742  0            0           0         
  18913.62760 1.052952245  0            0           0         
  18936.32378 1.049627419  0            0           0         
  18959.04719 1.035042301  0            0           0         
  18981.79787 1.037267655  0            0           0         
  19004.57585 1.043571516  0            0           0         
  19027.38117 1.01793768   0            0           0         
  19050.21385 1.049006624  0            0           0         
  19073.07393 1.040636765  0            0           0         
  19095.96144 1.028480063  0            0           0         
  19118.87641 1.031556019  0            0           0         
  19141.81889 1.024430756  0            0           0         
  19164.78889 0.996383539  0            0           0         
  19187.78646 1.030153809  0            0           0         
  19210.81163 1.01712614   0            0           0         
  19233.86442 1.019594492  0            0           0         
  19256.94488 1.016064334  0            0           0         
  19280.05304 1.02932134   0            0           0         
  19303.18892 1.048064411  0            0           0         
  19326.35257 1.035871874  0            0           0         
  19349.54401 1.027500276  0            0           0         
  19372.76329 1.019733721  0            0           0         
  19396.01042 1.024365761  0            0           0         
  19419.28546 1.020632225  0            0           0         
  19442.58842 1.043755796  0            0           0         
  19465.91934 1.047570389  0            0           0         
  19489.27827 1.049754409  0            0           0         
  19512.66522 1.021114873  0            0           0         
  19536.08024 1.028622781  0            0           0         
  19559.52335 1.008057161  0            0           0         
  19582.99460 1.040389612  0            0           0         
  19606.49401 1.007661017  0            0           0         
  19630.02162 1.035423934  0            0           0         
  19653.57746 1.009335885  0            0           0         
  19677.16158 1.030409013  0            0           0         
  19700.77399 0.999606347  0            0           0         
  19724.41473 1.02670323   0            0           0         
  19748.08385 1.03042396   0            0           0         
  19771.78136 1.000874925  0            0           0         
  19795.50732 1.053615878  0            0           0         
  19819.26174 1.07012724   0            0           0         
  19843.04467 1.071726627  0            0           0         
  19866.85614 1.050440728  0            0           0         
  19890.69619 0.975629359  0            0           0         
  19914.56484 1.056667861  0            0           0         
  19938.46213 1.041530472  0            0           0         
  19962.38810 1.026648372  0            0           0         
  19986.34278 1.018128078  0            0           0         
  20010.32621 1.049708808  0            0           0         
  20034.33841 1.023252009  0            0           0         
  20058.37943 1.007439888  0            0           0         
  20082.44930 1.04330868   0            0           0         
  20106.54805 1.059996305  0            0           0         
  20130.67573 1.009418634  0            0           0         
  20154.83235 1.015336018  0            0           0         
  20179.01796 1.054695181  0            0           0         
  20203.23260 1.0760128    0            0           0         
  20227.47629 1.038551791  0            0           0         
  20251.74907 1.045942399  0            0           0         
  20276.05098 1.025059028  0            0           0         
  20300.38206 1.03850747   0            0           0         
  20324.74233 1.040548736  0            0           0         
  20349.13183 1.032924227  0            0           0         
  20373.55060 1.074500268  0            0           0         
  20397.99867 1.043435142  0            0           0         
  20422.47608 1.070985991  0            0           0         
  20446.98286 1.059435082  0            0           0         
  20471.51905 1.008079824  0            0           0         
  20496.08468 1.061791331  0            0           0         
  20520.67979 1.071331308  0            0           0         
  20545.30442 1.078499098  0            0           0         
  20569.95859 1.001012643  0            0           0         
  20594.64235 1.003514962  0            0           0         
  20619.35573 1.033010704  0            0           0         
  20644.09877 1.011536822  0            0           0         
  20668.87150 1.028446079  0            0           0         
  20693.67395 1.026647136  0            0           0         
  20718.50617 1.021238187  0            0           0         
  20743.36818 1.052109535  0            0           0         
  20768.26003 1.002060639  0            0           0         
  20793.18175 1.060932407  0            0           0         
  20818.13337 1.037406944  0            0           0         
  20843.11494 1.048320132  0            0           0         
  20868.12649 1.001020571  0            0           0         
  20893.16804 1.070731209  0            0           0         
  20918.23965 1.072545006  0            0           0         
  20943.34135 1.081896049  0            0           0         
  20968.47316 1.047876338  0            0           0         
  20993.63513 1.002352968  0            0           0         
  21018.82730 1.070626821  0            0           0         
  21044.04970 0.989142826  0            0           0         
  21069.30236 1.018636226  0            0           0         
  21094.58533 1.040199608  0            0           0         
  21119.89864 1.01707234   0            0           0         
  21145.24232 1.015234215  0            0           0         
  21170.61641 0.978593943  0            0           0         
  21196.02096 1.035347613  0            0           0         
  21221.45599 1.033760799  0            0           0         
  21246.92154 1.014032732  0            0           0         
  21272.41765 1.004058214  0            0           0         
#--eof--eof--eof--eof--eof--eof--eof--eof--eof--eof--eof--eof--eof--eof--eof--#
