# Supplementary material for: Multidimensional Rietveld refinement of high-pressure neutron diffraction data of PbNCN
Source: J Appl Crystallogr. 2024 Sep 5;57(Pt 5):1436–45. doi: 10.1107/S1600576724007635 (PMC11460395; doi:10.1107/S1600576724007635)
Supplement: Supplementary file 1 [file j-57-01436-sup1.zip › 1D_PbNCN_Pb_0070bar.cif]

data_PbNCNPb70bar_publ
_audit_creation_method  "created in GSAS-II"
_audit_creation_date  2023-11-09T16:10
_audit_author_name  "no name"
_audit_update_record
   "2023-11-09T16:10  Initial software-generated CIF"
_pd_block_id  2023-11-09T16:10|PbNCNPb70bar|noname|PubInfo

# Standard version of Publication_Template template follows
#=============================================================================
# this information describes the project, paper etc. for the CIF             #
# Acta Cryst. Section C papers and editorial correspondence is generated     #
# from the information in this section                                       #
#                                                                            #
#   (from)   CIF submission form for Rietveld refinements (Acta Cryst. C)    #
#                                                 Version 14 December 1998   #
#=============================================================================
# 1. SUBMISSION DETAILS

_publ_contact_author_name        'Prof. Richard Dronskowski'
_publ_contact_author_address
;    
Institute of Inorganic Chemistry
RWTH Aachen University     
D-52056 Aachen
Germany
;
_publ_contact_author_email       drons@HAL9000.ac.rwth-aachen.de
_publ_contact_author_phone       00492418093642
_publ_contact_author_fax         00492418092642

_publ_requested_journal              'Journal of Applied Crystallography'

#==============================================================================

# 2. PROCESSING SUMMARY (IUCr Office Use Only)

_journal_data_validation_number      ?

_journal_date_recd_electronic        ?
_journal_date_to_coeditor            ?
_journal_date_from_coeditor          ?
_journal_date_accepted               ?
_journal_date_printers_first         ?
_journal_date_printers_final         ?
_journal_date_proofs_out             ?
_journal_date_proofs_in              ?
_journal_coeditor_name               ?
_journal_coeditor_code               ?
_journal_coeditor_notes
; ?
;
_journal_techeditor_code             ?
_journal_techeditor_notes
; ?
;
_journal_coden_ASTM                  ?
_journal_name_full                   ?
_journal_year                        ?
_journal_volume                      ?
_journal_issue                       ?
_journal_page_first                  ?
_journal_page_last                   ?
_journal_paper_category              ?
_journal_suppl_publ_number           ?
_journal_suppl_publ_pages            ?

#==============================================================================

# 3. TITLE AND AUTHOR LIST

_publ_section_title
; ?
;       
 
# The loop structure below should contain the names and addresses of all 
# authors, in the required order of publication. Repeat as necessary.

loop_
	_publ_author_name
	_publ_author_address
'Meinerzhagen, Yannick'
; 
Chair of Solid-State and Quantum Chemistry
Institute of Inorganic Chemistry
RWTH Aachen University
D-52056 Aachen
Germany
;

'Eickmeier, Katharina'
; 
Chair of Solid-State and Quantum Chemistry
Institute of Inorganic Chemistry
RWTH Aachen University
D-52056 Aachen
Germany
;

'Mueller, Peter C.'
; 
Chair of Solid-State and Quantum Chemistry
Institute of Inorganic Chemistry
RWTH Aachen University
D-52056 Aachen
Germany
;

'Hempelmann, Jan'
; 
Chair of Solid-State and Quantum Chemistry
Institute of Inorganic Chemistry
RWTH Aachen University
D-52056 Aachen
Germany
;

'Houben, Andreas'
; 
Chair of Solid-State and Quantum Chemistry
Institute of Inorganic Chemistry
RWTH Aachen University
D-52056 Aachen
Germany
;

'Dronskowski, Richard'
; 
Chair of Solid-State and Quantum Chemistry
Institute of Inorganic Chemistry
RWTH Aachen University
D-52056 Aachen
Germany
;

#==============================================================================
# 4. TEXT

#=============================================================================
# 5. OVERALL REFINEMENT & COMPUTING DETAILS

#==============================================================================
# 6. SAMPLE PREPARATION DATA

# (In the unusual case where multiple samples are used in a single
#  Rietveld study, this information should be moved into the phase
#  blocks)

# The following three fields describe the preparation of the material.
# The cooling rate is in K/min.  The pressure at which the sample was  
# prepared is in kPa.  The temperature of preparation is in K.
               
_pd_prep_cool_rate                ?        
_pd_prep_pressure                 ?        
_pd_prep_temperature              ?        

_pd_char_colour                   ?       # use ICDD colour descriptions

data_PbNCNPb70bar_overall
_pd_block_id  2023-11-09T16:10|PbNCNPb70bar|noname|Overall
_pd_proc_info_datetime  2023-11-09T16:10
_pd_calc_method  "Rietveld Refinement"
_computing_structure_refinement
   "GSAS-II (Toby & Von Dreele, J. Appl. Cryst. 46, 544-549, 2013)"
_refine_ls_matrix_type  full
_refine_ls_number_parameters  5
_refine_ls_goodness_of_fit_all  3.893

# OVERALL WEIGHTED R-FACTOR
_refine_ls_wR_factor_obs  0.04061
# POINTERS TO PHASE AND/OR HISTOGRAM BLOCKS
loop_   _pd_phase_block_id
  2023-11-09T16:10|PbNCNPb70bar|phase_0|noname
  2023-11-09T16:10|PbNCNPb70bar|phase_1|noname
_pd_block_diffractogram_id
   2023-11-09T16:10|PbNCNPb70bar|noname|SNAP_hist_0

data_PbNCNPb70bar_phase_0

# Information for phase 0
_pd_block_id  2023-11-09T16:10|PbNCNPb70bar|phase_0|noname

# Standard version of Phase_Template template follows
#==============================================================================
# 7. CHEMICAL, STRUCTURAL AND CRYSTAL DATA

_chemical_name_common             'Lead'
_chemical_formula_structural      Pb
_cell_measurement_temperature     293

#==============================================================================

# 8. Phase information from GSAS-II


# phase info for Pb follows
_pd_phase_name  Pb
_cell_length_a  4.977(3)
_cell_length_b  4.977
_cell_length_c  4.977
_cell_angle_alpha  90
_cell_angle_beta   90
_cell_angle_gamma  90
_cell_volume  123.27(25)
_exptl_crystal_density_diffrn  11.1642
_symmetry_cell_setting  cubic
_symmetry_space_group_name_H-M  "F m -3 m"
_symmetry_space_group_name_Hall  "-F 4 2 3"
_diffrn_ambient_temperature  293
_diffrn_ambient_pressure  100
loop_
    _space_group_symop_id
    _space_group_symop_operation_xyz
     1  x,y,z
     2  z,x,y
     3  y,z,x
     4  x,y,-z
     5  -z,x,y
     6  y,-z,x
     7  -z,x,-y
     8  -y,-z,x
     9  y,-z,-x
    10  -x,y,-z
    11  -z,-x,y
    12  x,-y,-z
    13  y,x,z
    14  z,y,x
    15  x,z,y
    16  y,x,-z
    17  -z,y,x
    18  x,-z,y
    19  -z,y,-x
    20  -x,-z,y
    21  x,-z,-y
    22  -y,x,-z
    23  -z,-y,x
    24  y,-x,-z
    25  -x,-y,-z
    26  -z,-x,-y
    27  -y,-z,-x
    28  -x,-y,z
    29  z,-x,-y
    30  -y,z,-x
    31  z,-x,y
    32  y,z,-x
    33  -y,z,x
    34  x,-y,z
    35  z,x,-y
    36  -x,y,z
    37  -y,-x,-z
    38  -z,-y,-x
    39  -x,-z,-y
    40  -y,-x,z
    41  z,-y,-x
    42  -x,z,-y
    43  z,-y,x
    44  x,z,-y
    45  -x,z,y
    46  y,-x,z
    47  z,y,-x
    48  -y,x,z
    49  x,1/2+y,1/2+z
    50  z,1/2+x,1/2+y
    51  y,1/2+z,1/2+x
    52  x,1/2+y,1/2-z
    53  -z,1/2+x,1/2+y
    54  y,1/2-z,1/2+x
    55  -z,1/2+x,1/2-y
    56  -y,1/2-z,1/2+x
    57  y,1/2-z,1/2-x
    58  -x,1/2+y,1/2-z
    59  -z,1/2-x,1/2+y
    60  x,1/2-y,1/2-z
    61  y,1/2+x,1/2+z
    62  z,1/2+y,1/2+x
    63  x,1/2+z,1/2+y
    64  y,1/2+x,1/2-z
    65  -z,1/2+y,1/2+x
    66  x,1/2-z,1/2+y
    67  -z,1/2+y,1/2-x
    68  -x,1/2-z,1/2+y
    69  x,1/2-z,1/2-y
    70  -y,1/2+x,1/2-z
    71  -z,1/2-y,1/2+x
    72  y,1/2-x,1/2-z
    73  -x,1/2-y,1/2-z
    74  -z,1/2-x,1/2-y
    75  -y,1/2-z,1/2-x
    76  -x,1/2-y,1/2+z
    77  z,1/2-x,1/2-y
    78  -y,1/2+z,1/2-x
    79  z,1/2-x,1/2+y
    80  y,1/2+z,1/2-x
    81  -y,1/2+z,1/2+x
    82  x,1/2-y,1/2+z
    83  z,1/2+x,1/2-y
    84  -x,1/2+y,1/2+z
    85  -y,1/2-x,1/2-z
    86  -z,1/2-y,1/2-x
    87  -x,1/2-z,1/2-y
    88  -y,1/2-x,1/2+z
    89  z,1/2-y,1/2-x
    90  -x,1/2+z,1/2-y
    91  z,1/2-y,1/2+x
    92  x,1/2+z,1/2-y
    93  -x,1/2+z,1/2+y
    94  y,1/2-x,1/2+z
    95  z,1/2+y,1/2-x
    96  -y,1/2+x,1/2+z
    97  1/2+x,y,1/2+z
    98  1/2+z,x,1/2+y
    99  1/2+y,z,1/2+x
   100  1/2+x,y,1/2-z
   101  1/2-z,x,1/2+y
   102  1/2+y,-z,1/2+x
   103  1/2-z,x,1/2-y
   104  1/2-y,-z,1/2+x
   105  1/2+y,-z,1/2-x
   106  1/2-x,y,1/2-z
   107  1/2-z,-x,1/2+y
   108  1/2+x,-y,1/2-z
   109  1/2+y,x,1/2+z
   110  1/2+z,y,1/2+x
   111  1/2+x,z,1/2+y
   112  1/2+y,x,1/2-z
   113  1/2-z,y,1/2+x
   114  1/2+x,-z,1/2+y
   115  1/2-z,y,1/2-x
   116  1/2-x,-z,1/2+y
   117  1/2+x,-z,1/2-y
   118  1/2-y,x,1/2-z
   119  1/2-z,-y,1/2+x
   120  1/2+y,-x,1/2-z
   121  1/2-x,-y,1/2-z
   122  1/2-z,-x,1/2-y
   123  1/2-y,-z,1/2-x
   124  1/2-x,-y,1/2+z
   125  1/2+z,-x,1/2-y
   126  1/2-y,z,1/2-x
   127  1/2+z,-x,1/2+y
   128  1/2+y,z,1/2-x
   129  1/2-y,z,1/2+x
   130  1/2+x,-y,1/2+z
   131  1/2+z,x,1/2-y
   132  1/2-x,y,1/2+z
   133  1/2-y,-x,1/2-z
   134  1/2-z,-y,1/2-x
   135  1/2-x,-z,1/2-y
   136  1/2-y,-x,1/2+z
   137  1/2+z,-y,1/2-x
   138  1/2-x,z,1/2-y
   139  1/2+z,-y,1/2+x
   140  1/2+x,z,1/2-y
   141  1/2-x,z,1/2+y
   142  1/2+y,-x,1/2+z
   143  1/2+z,y,1/2-x
   144  1/2-y,x,1/2+z
   145  1/2+x,1/2+y,z
   146  1/2+z,1/2+x,y
   147  1/2+y,1/2+z,x
   148  1/2+x,1/2+y,-z
   149  1/2-z,1/2+x,y
   150  1/2+y,1/2-z,x
   151  1/2-z,1/2+x,-y
   152  1/2-y,1/2-z,x
   153  1/2+y,1/2-z,-x
   154  1/2-x,1/2+y,-z
   155  1/2-z,1/2-x,y
   156  1/2+x,1/2-y,-z
   157  1/2+y,1/2+x,z
   158  1/2+z,1/2+y,x
   159  1/2+x,1/2+z,y
   160  1/2+y,1/2+x,-z
   161  1/2-z,1/2+y,x
   162  1/2+x,1/2-z,y
   163  1/2-z,1/2+y,-x
   164  1/2-x,1/2-z,y
   165  1/2+x,1/2-z,-y
   166  1/2-y,1/2+x,-z
   167  1/2-z,1/2-y,x
   168  1/2+y,1/2-x,-z
   169  1/2-x,1/2-y,-z
   170  1/2-z,1/2-x,-y
   171  1/2-y,1/2-z,-x
   172  1/2-x,1/2-y,z
   173  1/2+z,1/2-x,-y
   174  1/2-y,1/2+z,-x
   175  1/2+z,1/2-x,y
   176  1/2+y,1/2+z,-x
   177  1/2-y,1/2+z,x
   178  1/2+x,1/2-y,z
   179  1/2+z,1/2+x,-y
   180  1/2-x,1/2+y,z
   181  1/2-y,1/2-x,-z
   182  1/2-z,1/2-y,-x
   183  1/2-x,1/2-z,-y
   184  1/2-y,1/2-x,z
   185  1/2+z,1/2-y,-x
   186  1/2-x,1/2+z,-y
   187  1/2+z,1/2-y,x
   188  1/2+x,1/2+z,-y
   189  1/2-x,1/2+z,y
   190  1/2+y,1/2-x,z
   191  1/2+z,1/2+y,-x
   192  1/2-y,1/2+x,z

# ATOMIC COORDINATES AND DISPLACEMENT PARAMETERS
loop_ 
   _atom_site_label
   _atom_site_type_symbol
   _atom_site_fract_x
   _atom_site_fract_y
   _atom_site_fract_z
   _atom_site_occupancy
   _atom_site_adp_type
   _atom_site_U_iso_or_equiv
   _atom_site_site_symmetry_multiplicity
Pb1    Pb   0.00000     0.00000     0.00000     1.0000     Uiso 0.0004     4   

loop_  _atom_type_symbol _atom_type_number_in_cell
        _atom_type_scat_Cromer_Mann_a1 _atom_type_scat_Cromer_Mann_a2 _atom_type_scat_Cromer_Mann_a3
        _atom_type_scat_Cromer_Mann_a4 _atom_type_scat_Cromer_Mann_b1 _atom_type_scat_Cromer_Mann_b2
        _atom_type_scat_Cromer_Mann_b3 _atom_type_scat_Cromer_Mann_b4 _atom_type_scat_Cromer_Mann_c
        _atom_type_scat_length_neutron _atom_type_scat_source
  Pb      4      31.0617    13.0637    18.442     5.9696     0.6902     2.3576     8.618      47.2579    13.4118    0.9401
      https://subversion.xray.aps.anl.gov/pyGSAS/trunk/atmdata.py

# Note that Z affects _cell_formula_sum and _weight
_cell_formula_units_Z  4
_chemical_formula_sum  Pb
_chemical_formula_weight  207.2

# MOLECULAR GEOMETRY
loop_
   _geom_bond_atom_site_label_1
   _geom_bond_atom_site_label_2
   _geom_bond_distance
   _geom_bond_site_symmetry_1
   _geom_bond_site_symmetry_2
   _geom_bond_publ_flag
  Pb1    Pb1    0(0)    1_555    1_555 yes
  
loop_
   _geom_angle_atom_site_label_1
   _geom_angle_atom_site_label_2
   _geom_angle_atom_site_label_3
   _geom_angle
   _geom_angle_site_symmetry_1
   _geom_angle_site_symmetry_2
   _geom_angle_site_symmetry_3
   _geom_angle_publ_flag
  Pb1    Pb1     Pb1     180(0)     1_555  1_555    1_555 yes

_pd_proc_ls_pref_orient_corr
   "March-Dollase correction coef. = 1.000 axis = [0, 0, 1]"

data_PbNCNPb70bar_phase_1

# Information for phase 1
_pd_block_id  2023-11-09T16:10|PbNCNPb70bar|phase_1|noname

# Standard version of Phase_Template template follows
#==============================================================================
# 7. CHEMICAL, STRUCTURAL AND CRYSTAL DATA

_chemical_name_common             'Lead Cyanamide'
_chemical_formula_structural      PbNCN
_cell_measurement_temperature     293
#==============================================================================

# 8. Phase information from GSAS-II


# phase info for PbNCN70bar follows
_pd_phase_name  PbNCN70bar
_cell_length_a  5.5782(24)
_cell_length_b  3.8844(10)
_cell_length_c  11.7996(30)
_cell_angle_alpha  90
_cell_angle_beta   90
_cell_angle_gamma  90
_cell_volume  255.67(10)
_exptl_crystal_density_diffrn  6.4227
_symmetry_cell_setting  orthorhombic
_symmetry_space_group_name_H-M  "P n m a"
_symmetry_space_group_name_Hall  "-P 2ac 2n"
_diffrn_ambient_temperature  293
_diffrn_ambient_pressure  100
loop_
    _space_group_symop_id
    _space_group_symop_operation_xyz
     1  x,y,z
     2  1/2-x,1/2+y,1/2+z
     3  x,1/2-y,z
     4  1/2-x,-y,1/2+z
     5  -x,-y,-z
     6  1/2+x,1/2-y,1/2-z
     7  -x,1/2+y,-z
     8  1/2+x,y,1/2-z

# ATOMIC COORDINATES AND DISPLACEMENT PARAMETERS
loop_ 
   _atom_site_label
   _atom_site_type_symbol
   _atom_site_fract_x
   _atom_site_fract_y
   _atom_site_fract_z
   _atom_site_occupancy
   _atom_site_adp_type
   _atom_site_U_iso_or_equiv
   _atom_site_site_symmetry_multiplicity
Pb1    Pb4+ 0.39050     0.25000     0.63680     1.0000     Uiso 0.0369     4   
N1     N    0.34650     0.25000     0.45870     1.0000     Uiso 0.0369     4   
N2     N    0.90180     0.25000     0.36400     1.0000     Uiso 0.0369     4   
C1     C    0.15930     0.25000     0.40420     1.0000     Uiso 0.0369     4   

loop_  _atom_type_symbol _atom_type_number_in_cell
        _atom_type_scat_Cromer_Mann_a1 _atom_type_scat_Cromer_Mann_a2 _atom_type_scat_Cromer_Mann_a3
        _atom_type_scat_Cromer_Mann_a4 _atom_type_scat_Cromer_Mann_b1 _atom_type_scat_Cromer_Mann_b2
        _atom_type_scat_Cromer_Mann_b3 _atom_type_scat_Cromer_Mann_b4 _atom_type_scat_Cromer_Mann_c
        _atom_type_scat_length_neutron _atom_type_scat_source
  C       4      2.31       1.02       1.5886     0.865      20.8439    10.2075    0.5687     51.6512    0.2156     0.6648
      https://subversion.xray.aps.anl.gov/pyGSAS/trunk/atmdata.py
  N       8      12.2126    3.1322     2.0125     1.1663     0.0057     9.8933     28.9975    0.5826     -11.529    0.936
      https://subversion.xray.aps.anl.gov/pyGSAS/trunk/atmdata.py
  Pb+4    4      32.1244    18.8003    12.0175    6.9689     1.0057     6.1093     0.147      14.714     8.0843     0.9401
      https://subversion.xray.aps.anl.gov/pyGSAS/trunk/atmdata.py

# Note that Z affects _cell_formula_sum and _weight
_cell_formula_units_Z  4
_chemical_formula_sum  "C N2 Pb"
_chemical_formula_weight  247.22

# MOLECULAR GEOMETRY
loop_
   _geom_bond_atom_site_label_1
   _geom_bond_atom_site_label_2
   _geom_bond_distance
   _geom_bond_site_symmetry_1
   _geom_bond_site_symmetry_2
   _geom_bond_publ_flag
  Pb1    N1     2.1159(8)      1_555    1_555 yes
  Pb1    N2     2.5359(9)      1_555    5_656 yes
  Pb1    N2     2.5359(9)      1_555    5_666 yes
  N1     Pb1    2.1159(8)      1_555    1_555 yes
  N1     C1     1.2264(4)      1_555    1_555 yes
  N2     Pb1    2.5359(9)      1_555    5_656 yes
  N2     Pb1    2.5359(9)      1_555    5_666 yes
  N2     C1     1.5126(5)      1_555    1_655 yes
  C1     N1     1.2264(4)      1_555    1_555 yes
  C1     N2     1.5126(5)      1_555    1_455 yes

loop_
   _geom_angle_atom_site_label_1
   _geom_angle_atom_site_label_2
   _geom_angle_atom_site_label_3
   _geom_angle
   _geom_angle_site_symmetry_1
   _geom_angle_site_symmetry_2
   _geom_angle_site_symmetry_3
   _geom_angle_publ_flag
  Pb1    N1     C1     128.29(1)       1_555  1_555    1_555 yes
  N1     C1     N2     166.649       1_555  1_555    1_455 yes
_pd_proc_ls_pref_orient_corr
   "March-Dollase correction coef. = 1.000 axis = [0, 0, 1]"

data_PbNCNPb70bar_pwd_0
# Information for histogram 0: PWDR SNAP_55724_All.gsa Bank 1
_pd_proc_ls_profile_function
;
Von Dreele-Jorgenson-Windsor function parameters
   alpha, beta-0, beta-1, beta-q, sig-0, sig-1, sig-2, sig-q, X, Y:
    0.145, 0.009, -0.022, 0.112, 0.006, 630.000, 50.000, 0.000, 0.000, 0.000, 
;
_pd_block_id  2023-11-09T16:10|PbNCNPb70bar|noname|SNAP_hist_0

# Standard version of Instrument_Template template follows
#==============================================================================
# 9. INSTRUMENT CHARACTERIZATION

# The following item is used to identify the equipment used to record 
# the powder pattern when the diffractogram was measured at a laboratory 
# other than the authors' home institution, e.g. when neutron or synchrotron
# radiation is used.

_pd_instr_location
; ?
;

_diffrn_source                    'neutron spallation source'       

_pd_meas_scan_method              tof       


# The following two items identify the program(s) used (if appropriate).      
_computing_data_reduction         'PowderReduceP2D in Mantid'                     

# The following items are used to define the size of the instrument.
# Not all distances are appropriate for all instrument types.

_pd_instr_dist_src/spec           15000
#==============================================================================
# 10. Specimen size and mounting information


_pd_spec_mount_mode               transmission       
                                          
    
_pd_spec_shape                    irregular
# PHASE TABLE
loop_
   _pd_phase_id
   _pd_phase_block_id
   _pd_phase_mass_%
  0  2023-11-09T16:10|PbNCNPb70bar|phase_0|noname  0.17323
  1  2023-11-09T16:10|PbNCNPb70bar|phase_1|noname  0.82677
loop_
   _gsas_proc_phase_R_F_factor
   _gsas_proc_phase_R_Fsqd_factor
   _gsas_proc_phase_id
   _gsas_proc_phase_block_id
    0.17887  0.60372  0  2023-11-09T16:10|PbNCNPb70bar|phase_0|noname
    0.23835  0.33791  1  2023-11-09T16:10|PbNCNPb70bar|phase_1|noname
_pd_proc_ls_prof_R_factor     0.02964
_pd_proc_ls_prof_wR_factor    0.04061
_gsas_proc_ls_prof_R_B_factor   0.05096
_gsas_proc_ls_prof_wR_B_factor  0.08006
_pd_proc_ls_prof_wR_expected  0.01045
_refine_ls_goodness_of_fit_all  3.89
_diffrn_radiation_probe  neutron
_pd_meas_2theta_fixed  65.549
_pd_proc_ls_background_function
;
Background function: "chebyschev-1" function with 3 terms:
    1.005, -0.001, 0.003, 
;

# STRUCTURE FACTOR TABLE
loop_
   _pd_refln_phase_id
   _refln_index_h
   _refln_index_k
   _refln_index_l
   _refln_F_squared_meas
   _refln_F_squared_calc
   _refln_phase_calc
   _refln_d_spacing
   _gsas_i100_meas
  0  1    1    1    10.5673    14.1124    0.0     2.87340  4.29   
  0  2    0    0    17.7509    14.1030    0.0     2.48844  3.04   
  0  2    2    0    14.0059    14.0655    0.0     1.75959  1.20   
  0  3    1    1    10.4752    14.0374    0.0     1.50058  0.95   
  0  2    2    2    12.0257    14.0280    0.0     1.43670  0.30   
  0  4    0    0    17.3343    13.9907    0.0     1.24422  0.19   
  0  3    3    1    14.0872    13.9628    0.0     1.14177  0.43   
  0  4    2    0    9.8102     13.9535    0.0     1.11286  0.27   
  0  4    2    2    10.9229    13.9163    0.0     1.01590  0.21   
  0  3    3    3    9.4871     13.8885    0.0     0.95780  0.05   
  0  5    1    1    9.4871     13.8885    0.0     0.95780  0.14   
  0  4    4    0    12.3100    13.8424    0.0     0.87980  0.07   
  0  5    3    1    24.3604    13.8147    0.0     0.84125  0.44   
  0  4    4    2    18.2513    13.8055    0.0     0.82948  0.15   
  0  6    0    0    18.2513    13.8055    0.0     0.82948  0.04   
  0  6    2    0    23.4836    13.7688    0.0     0.78691  0.16   
  0  5    3    3    14.4238    13.7413    0.0     0.75897  0.09   
  0  6    2    2    12.3737    13.7322    0.0     0.75029  0.07   
  0  4    4    4    28.8338    13.6956    0.0     0.71835  0.05   
  0  5    5    1    13.5970    13.6683    0.0     0.69690  0.06   
  0  7    1    1    13.5970    13.6683    0.0     0.69690  0.06   
  0  6    4    0    14.6756    13.6592    0.0     0.69017  0.06   
  0  6    4    2    20.0009    13.6228    0.0     0.66506  0.14   
  0  5    5    3    17.9036    13.5956    0.0     0.64793  0.06   
  0  7    3    1    17.9036    13.5956    0.0     0.64793  0.11   
  0  8    0    0    68.9805    13.5504    0.0     0.62211  0.05   
  0  7    3    3    48.7281    13.5234    0.0     0.60802  0.12   
  1  1    0    3    3.1799     3.3159     0.0     3.21447  7.79   
  1  1    1    1    24.2930    21.0554    0.0     3.07735  100.00 
  1  0    0    4    26.4422    44.7176    -180.0  2.94989  22.98  
  1  1    1    2    32.6744    31.7205    -0.0    2.80449  92.78  
  1  2    0    0    0.1805     0.1742     180.0   2.78909  0.13   
  1  0    1    3    20.8598    22.8109    180.0   2.76377  27.93  
  1  2    0    1    0.2123     0.2932     180.0   2.71429  0.26   
  1  1    0    4    20.7766    23.8764    -0.0    2.60771  22.05  
  1  2    0    2    2.9947     2.6231     180.0   2.52152  2.78   
  1  1    1    3    2.2492     1.6905     -0.0    2.47647  3.88   
  1  2    0    3    0.0062     0.0042     -0.0    2.27512  0.00   
  1  2    1    0    72.2726    52.0357    -0.0    2.26556  43.70  
  1  2    1    1    0.2879     0.2542     0.0     2.22492  0.32   
  1  1    0    5    3.2476     3.3264     -0.0    2.17341  1.66   
  1  1    1    4    5.0138     4.8004     -180.0  2.16507  5.06   
  1  2    1    2    1.6575     0.9483     0.0     2.11498  1.52   
  1  2    0    4    3.0857     2.0941     180.0   2.02665  1.19   
  1  0    1    5    14.9245    11.2335    180.0   2.01687  5.67   
  1  0    0    6    0.5371     0.4474     -0.0    1.96659  0.09   
  1  2    1    3    2.4822     2.0143     0.0     1.96317  1.69   
  1  0    2    0    187.5210   131.4572   180.0   1.94220  30.62  
  1  1    1    5    3.1811     1.3616     -180.0  1.89670  1.89   
  1  1    0    6    23.0324    25.1730    -0.0    1.85471  6.25   
  1  0    2    2    5.4106     6.4000     180.0   1.84480  1.44   
  1  3    0    1    1.8431     2.1494     -180.0  1.83673  0.48   
  1  1    2    1    0.3702     0.3814     -180.0  1.81243  0.18   
  1  2    0    5    7.2594     6.6916     0.0     1.80155  1.75   
  1  2    1    4    7.9787     7.1579     -180.0  1.79679  3.82   
  1  3    0    2    24.1560    22.9546    180.0   1.77340  5.48   
  1  1    2    2    0.4759     0.4942     -0.0    1.75150  0.21   
  1  3    0    3    3.8916     3.9099     -180.0  1.68101  0.71   
  1  1    1    6    38.2571    39.9757    -180.0  1.67370  13.78  
  1  1    2    3    2.1583     2.2536     -180.0  1.66233  0.76   
  1  3    1    1    0.5604     0.5803     0.0     1.66046  0.20   
  1  2    1    5    2.7605     2.0121     0.0     1.63433  0.90   
  1  0    2    4    41.5006    30.3920    0.0     1.62217  6.60   
  1  1    0    7    0.0020     0.0017     -0.0    1.61359  0.00   
  1  3    1    2    7.9217     6.7796     180.0   1.61323  2.46   
  1  2    0    6    1.8376     1.8110     0.0     1.60723  0.28   
  1  2    2    0    0.1050     0.1184     -0.0    1.59383  0.02   
  1  2    2    1    0.2270     0.1993     -0.0    1.57949  0.06   
  1  3    0    4    6.3338     4.9577     0.0     1.57299  0.89   
  1  1    2    4    23.1335    16.2274    180.0   1.55764  6.25   
  1  0    1    7    0.9797     0.7499     -180.0  1.54633  0.13   
  1  3    1    3    0.4091     0.3311     0.0     1.54275  0.11   
  1  2    2    2    2.0403     1.7828     -0.0    1.53867  0.52   
  1  1    1    7    0.8619     1.3025     -180.0  1.49013  0.20   
  1  2    1    6    8.1667     14.0433    -0.0    1.48513  1.82   
  1  2    2    3    0.0014     0.0028     180.0   1.47716  0.00   
  1  0    0    8    5.3580     11.6268    -0.0    1.47495  0.29   
  1  3    0    5    2.9037     5.5474     180.0   1.46052  0.30   
  1  3    1    4    1.3051     2.3627     0.0     1.45798  0.27   
  1  1    2    5    1.5203     2.2608     180.0   1.44821  0.31   
  1  2    0    7    11.0156    14.7197    0.0     1.44264  1.10   
  1  1    0    8    2.4172     1.9679     -180.0  1.42594  0.23   
  1  2    2    4    2.5528     1.4232     -0.0    1.40225  0.45   
  1  4    0    0    88.6846    56.7916    -180.0  1.39455  3.85   
  1  4    0    1    0.8048     0.6648     0.0     1.38491  0.07   
  1  0    2    6    0.3441     0.3041     180.0   1.38189  0.03   
  1  3    1    5    0.0031     0.0030     -0.0    1.36708  0.00   
  1  4    0    2    1.9409     2.1074     180.0   1.35715  0.15   
  1  2    1    7    0.0883     0.1010     -0.0    1.35239  0.01   
  1  3    0    6    19.3214    22.2868    -0.0    1.35110  1.48   
  1  1    2    6    15.2327    17.1087    180.0   1.34134  2.26   
  1  1    1    8    0.0018     0.0020     180.0   1.33860  0.00   
  1  3    2    1    1.3999     1.4608     0.0     1.33449  0.20   
  1  2    2    5    4.9346     4.5479     -180.0  1.32082  0.69   
  1  4    0    3    0.2589     0.2427     -0.0    1.31437  0.02   
  1  4    1    0    4.9554     4.7435     -0.0    1.31252  0.34   
  1  3    2    2    15.5303    15.6009    -0.0    1.30960  2.10   
  1  4    1    1    0.6136     0.6924     0.0     1.30448  0.08   
  1  2    0    8    1.7566     2.0121     -0.0    1.30385  0.12   
  1  0    3    1    2.0054     2.4743     0.0     1.28707  0.13   
  1  4    1    2    1.3318     1.5544     -180.0  1.28120  0.16   
  1  1    0    9    2.3637     2.6819     180.0   1.27628  0.14   
  1  3    1    6    19.6243    22.2433    0.0     1.27611  2.39   
  1  3    2    3    2.4467     2.6573     0.0     1.27104  0.29   
  1  4    0    4    15.5693    14.3631    0.0     1.26076  0.90   
  1  1    3    1    11.3918    9.7258     -180.0  1.25412  1.29   
  1  3    0    7    0.5817     0.4809     180.0   1.24885  0.03   
  1  4    1    3    5.6001     4.5395     -0.0    1.24503  0.62   
  1  0    1    9    0.1973     0.1575     -180.0  1.24221  0.01   
  1  1    2    7    0.0014     0.0011     180.0   1.24113  0.00   
  1  2    2    6    1.5684     1.2308     -180.0  1.23824  0.17   
  1  2    1    8    8.3709     6.5447     -0.0    1.23608  0.90   
  1  1    3    2    18.6422    14.6521    180.0   1.23340  1.98   
  1  0    3    3    13.0177    10.5366    -0.0    1.22987  0.68   
  1  3    2    4    3.5542     3.3695     -180.0  1.22237  0.36   
  1  1    1    9    0.1712     0.2088     180.0   1.21251  0.02   
  1  1    3    3    0.5617     0.7809     180.0   1.20102  0.05   
  1  4    0    5    2.1930     3.0769     -180.0  1.20059  0.10   
  1  4    1    4    10.1216    14.6896    180.0   1.19918  0.96   
  1  3    1    7    0.0749     0.1461     -180.0  1.18892  0.01   
  1  2    0    9    3.1454     6.2481     -0.0    1.18651  0.14   
  1  0    0    10   6.0125     10.8475    -180.0  1.17996  0.13   
  1  0    2    8    4.9881     7.9021     180.0   1.17462  0.22   
  1  2    3    0    15.2492    24.0360    -180.0  1.17441  0.67   
  1  2    3    1    0.0860     0.1174     -180.0  1.16864  0.01   
  1  3    2    5    2.8620     3.7702     -0.0    1.16730  0.24   
  1  1    3    4    2.0517     2.2174     0.0     1.15971  0.17   
  1  2    2    7    9.5648     10.0041    -180.0  1.15811  0.79   
  1  3    0    8    3.6480     3.6628     -180.0  1.15554  0.15   
  1  1    0    10   1.9725     1.9547     -180.0  1.15441  0.08   
  1  2    3    2    0.4507     0.4380     -180.0  1.15182  0.04   
  1  1    2    8    1.3856     1.3375     0.0     1.14942  0.11   
  1  4    1    5    4.1472     4.0088     -0.0    1.14705  0.33   
  1  4    0    6    0.4291     0.4455     180.0   1.13756  0.02   
  1  0    3    5    4.7944     5.1889     -0.0    1.13516  0.18   
  1  2    1    9    0.0466     0.0509     -180.0  1.13475  0.00   
  1  4    2    0    33.8235    38.5980    -0.0    1.13278  1.28   
  1  4    2    1    0.3445     0.4518     -180.0  1.12760  0.03   
  1  2    3    3    0.6706     0.9304     -180.0  1.12532  0.05   
  1  4    2    2    1.0144     1.4323     -0.0    1.11246  0.07   
  1  1    3    5    0.4463     0.6289     0.0     1.11236  0.03   
  1  5    0    1    0.0036     0.0049     -180.0  1.11068  0.00   
  1  3    2    6    11.6798    15.1470    180.0   1.10912  0.81   
  1  3    1    8    4.5081     5.5257     -0.0    1.10757  0.31   
  1  1    1    10   2.3495     2.7610     0.0     1.10658  0.16   
  1  5    0    2    4.9296     3.3167     -180.0  1.09621  0.16   
  1  4    1    6    0.0393     0.0228     180.0   1.09171  0.00   
  1  2    3    4    5.7494     3.3063     0.0     1.09112  0.37   
  1  4    2    3    0.2943     0.1649     180.0   1.08853  0.02   
  1  2    0    10   0.7897     0.4417     -180.0  1.08671  0.03   
  1  2    2    8    2.4074     1.3675     180.0   1.08254  0.15   
  1  4    0    7    10.5096    5.6702     180.0   1.07450  0.32   
  1  5    0    3    0.0769     0.0407     -0.0    1.07330  0.00   
  1  3    0    9    9.5524     4.9071     0.0     1.07149  0.29   
  1  5    1    1    24.6243    11.9829    180.0   1.06789  1.47   
  1  1    2    9    3.8002     1.8227     -0.0    1.06660  0.23   
  1  1    3    6    39.0694    18.4653    0.0     1.06168  2.28   
  1  3    3    1    0.5448     0.2680     -180.0  1.05827  0.03   
  1  4    2    4    19.5260    9.7618     -180.0  1.05749  1.12   
  1  5    1    2    22.9494    12.2934    -180.0  1.05500  1.30   
  1  1    0    11   5.0011     2.8431     -180.0  1.05339  0.14   
  1  2    3    5    1.4976     0.9294     -180.0  1.05141  0.08   
  1  3    2    7    0.5013     0.3268     -0.0    1.05044  0.03   
  1  2    1    10   32.8002    26.8258    -180.0  1.04652  1.81   
  1  3    3    2    3.6425     3.1316     -0.0    1.04573  0.20   
  1  5    0    4    7.1006     7.0316     180.0   1.04350  0.19   
  1  4    1    7    0.2926     0.4120     0.0     1.03561  0.02   
  1  5    1    3    0.1602     0.2286     180.0   1.03453  0.01   
  1  0    1    11   0.8261     1.1831     180.0   1.03399  0.02   
  1  3    1    9    0.0626     0.0898     180.0   1.03291  0.00   
  1  0    3    7    0.2622     0.3464     0.0     1.02683  0.01   
  1  3    3    3    0.1177     0.1530     -180.0  1.02578  0.01   
  1  4    2    5    1.6726     2.0912     0.0     1.02122  0.08   
  1  1    1    11   0.2161     0.2743     -180.0  1.01667  0.01   
  1  4    0    8    3.3209     4.2413     180.0   1.01332  0.08   
  1  2    2    9    3.3432     4.2464     180.0   1.01252  0.16   
  1  1    3    7    0.4985     0.6017     0.0     1.00987  0.02   
  1  5    0    5    0.1092     0.1261     0.0     1.00861  0.00   
  1  0    2    10   6.4308     7.3724     0.0     1.00844  0.15   
  1  2    3    6    5.6900     6.4868     180.0   1.00830  0.27   
  1  5    1    4    1.0642     1.1846     -0.0    1.00777  0.05   
  1  2    0    11   0.0478     0.0359     -0.0    1.00119  0.00   
  1  3    3    4    1.5872     1.0914     -180.0  0.99968  0.07   
  1  3    0    10   9.2203     5.3832     -180.0  0.99628  0.21   
  1  3    2    8    4.7297     2.4894     0.0     0.99307  0.21   
  1  1    2    10   2.5670     1.3285     0.0     0.99235  0.11   
  1  0    0    12   22.9332    11.0800    -180.0  0.98330  0.25   
  1  4    2    6    0.6177     0.3028     -0.0    0.98159  0.03   
  1  4    1    8    9.2270     4.5874     0.0     0.98051  0.39   
  1  5    1    5    1.6681     0.9162     0.0     0.97624  0.07   
  1  0    4    0    60.2069    41.2691    -0.0    0.97110  0.61   
  1  5    0    6    3.3922     2.4207     180.0   0.97037  0.07   
  1  2    1    11   0.1336     0.1002     0.0     0.96951  0.01   
  1  3    3    5    0.0018     0.0014     180.0   0.96888  0.00   
  1  1    0    12   7.5203     6.0445     -0.0    0.96837  0.15   
  1  3    1    10   0.0450     0.0448     -0.0    0.96505  0.00   
  1  5    2    1    0.0031     0.0033     0.0     0.96416  0.00   
  1  2    3    7    0.0427     0.0467     180.0   0.96360  0.00   
  1  1    3    8    0.0006     0.0009     -0.0    0.95858  0.00   
  1  0    4    2    1.3905     2.0092     -0.0    0.95820  0.03   
  1  4    0    9    0.7788     1.1917     180.0   0.95521  0.01   
  1  5    2    2    1.4736     2.2542     0.0     0.95465  0.06   
  1  1    4    1    0.0791     0.1197     0.0     0.95358  0.00   
  1  4    3    0    1.7359     2.1911     -180.0  0.94887  0.03   
  1  2    2    10   0.2446     0.3002     0.0     0.94835  0.01   
  1  4    3    1    0.2997     0.3198     -180.0  0.94581  0.01   
  1  1    4    2    0.1566     0.1551     180.0   0.94437  0.01   
  1  5    1    6    7.7242     6.7459     -0.0    0.94144  0.28   
  1  4    2    7    4.6014     3.8537     -0.0    0.94020  0.17   
  1  1    1    12   2.7137     2.2322     180.0   0.93961  0.10   
  1  5    2    3    0.0338     0.0277     180.0   0.93940  0.00   
  1  3    2    9    4.2108     3.3351     -180.0  0.93819  0.15   
  1  4    3    2    0.9341     0.7180     0.0     0.93683  0.03   
  1  3    3    6    13.8360    10.2745    -180.0  0.93483  0.49   
  1  5    0    7    0.0352     0.0252     0.0     0.93033  0.00   
  1  6    0    0    0.0941     0.0676     0.0     0.92970  0.00   
  1  1    4    3    0.9851     0.7075     0.0     0.92960  0.03   
  1  3    0    11   11.5735    8.3290     0.0     0.92916  0.20   
  1  4    1    9    0.0059     0.0043     0.0     0.92758  0.00   
  1  2    0    12   0.1019     0.0746     180.0   0.92735  0.00   
  1  6    0    1    0.1711     0.1264     -0.0    0.92682  0.00   
  1  1    2    11   2.5722     1.9323     0.0     0.92596  0.09   
  1  4    3    3    2.5082     2.0968     180.0   0.92240  0.08   
  1  0    4    4    11.4123    9.5411     -180.0  0.92240  0.19   
  1  0    3    9    0.0832     0.0728     0.0     0.92126  0.00   
  1  5    2    4    5.0238     4.7789     -0.0    0.91923  0.16   
  1  2    3    8    3.1152     3.0231     180.0   0.91875  0.10   
  1  6    0    2    3.6840     3.6312     -0.0    0.91836  0.06   
  1  2    4    0    0.0359     0.0372     180.0   0.91710  0.00   
  1  2    4    1    0.0555     0.0626     180.0   0.91434  0.00   
  1  1    4    4    4.2114     5.0944     -0.0    0.91004  0.13   
  1  1    3    9    0.0789     0.0965     -0.0    0.90894  0.00   
  1  2    4    2    0.4486     0.5597     180.0   0.90622  0.01   
  1  6    0    3    0.0003     0.0003     0.0     0.90476  0.00   
  1  5    1    7    0.0983     0.1232     0.0     0.90474  0.00   
  1  6    1    0    5.1291     6.4296     180.0   0.90416  0.08   
  1  3    1    11   0.0083     0.0104     -180.0  0.90366  0.00   
  1  4    3    4    5.4300     6.7853     -0.0    0.90329  0.17   
  1  2    1    12   12.5667    15.5063    180.0   0.90200  0.38   
  1  6    1    1    0.2949     0.3611     -180.0  0.90152  0.01   
  1  4    0    10   3.3812     4.0791     0.0     0.90078  0.05   
  1  3    3    7    0.0592     0.0675     0.0     0.89888  0.00   
  1  4    2    8    2.5729     2.8826     -0.0    0.89840  0.08   
  1  1    0    13   0.6138     0.6172     -180.0  0.89588  0.01   
  1  5    2    5    0.0883     0.0857     -180.0  0.89511  0.00   
  1  6    1    2    0.0531     0.0487     -180.0  0.89373  0.00   
  1  2    4    3    0.0010     0.0009     -0.0    0.89314  0.00   
  1  2    2    11   0.0295     0.0244     180.0   0.88991  0.00   
  1  5    0    8    0.0090     0.0075     180.0   0.88977  0.00   
  1  6    0    4    4.3119     3.6245     -0.0    0.88670  0.06   
  1  1    4    5    0.8429     0.7097     -0.0    0.88662  0.02   
  1  3    2    10   4.3296     3.6587     0.0     0.88646  0.12   
  1  0    1    13   0.5317     0.4900     180.0   0.88385  0.01   
  1  6    1    3    2.5457     2.6678     -180.0  0.88118  0.07   
  1  4    3    5    1.6951     1.8517     180.0   0.88037  0.05   
  1  4    1    10   0.3080     0.3840     0.0     0.87749  0.01   
  1  0    2    12   5.9909     7.5304     0.0     0.87727  0.08   
  1  2    4    4    0.3401     0.4468     180.0   0.87575  0.01   
  1  2    3    9    0.0176     0.0235     0.0     0.87477  0.00   
  1  1    1    13   0.8391     1.1183     -180.0  0.87296  0.02   
  1  0    4    6    0.0761     0.0955     -0.0    0.87073  0.00   
  1  3    0    12   3.8363     4.4788     -0.0    0.86924  0.05   
  1  5    2    6    1.5141     1.6452     -0.0    0.86805  0.04   
  1  5    1    8    3.6187     3.7409     180.0   0.86731  0.09   
  1  1    2    12   4.1701     4.1081     180.0   0.86662  0.11   
  1  6    0    5    1.1798     1.0332     180.0   0.86499  0.02   
  1  6    1    4    2.0301     1.7114     0.0     0.86447  0.05   
  1  2    0    13   1.7760     1.3607     -180.0  0.86310  0.02   
  1  3    3    8    3.5527     2.5524     180.0   0.86214  0.09   
  1  1    3    10   1.8285     1.2753     -180.0  0.86167  0.05   
  1  1    4    6    8.3408     5.3710     -0.0    0.86031  0.21   
  1  3    4    1    0.7801     0.4586     -180.0  0.85849  0.02   
  1  4    2    9    1.4558     0.8099     -0.0    0.85715  0.04   
  1  2    4    5    2.7557     1.4278     0.0     0.85482  0.07   
  1  4    3    6    0.0205     0.0105     -0.0    0.85459  0.00   
  1  3    4    2    9.9033     4.8977     180.0   0.85176  0.24   
  1  4    0    11   0.0015     0.0008     0.0     0.85025  0.00   
  1  5    0    9    0.0960     0.0473     -180.0  0.84965  0.00   
  1  3    1    12   0.0039     0.0019     -0.0    0.84826  0.00   
  1  6    1    5    4.9245     2.5973     -180.0  0.84431  0.11   
  1  5    3    1    10.2005    5.5350     -0.0    0.84302  0.24   
  1  0    0    14   0.5889     0.3210     -0.0    0.84283  0.00   
  1  2    1    13   0.4093     0.2245     -0.0    0.84256  0.01   
  1  3    4    3    1.4565     0.8342     -180.0  0.84087  0.03   
  1  6    0    6    4.2662     2.4679     -180.0  0.84051  0.05   
  1  5    2    7    0.0284     0.0171     -180.0  0.83904  0.00   
  1  6    2    0    0.0751     0.0459     180.0   0.83857  0.00   
  1  3    2    11   9.1510     5.6608     -180.0  0.83818  0.21   
  1  2    2    12   0.0788     0.0507     -0.0    0.83685  0.00   
  1  5    3    2    8.7663     5.6785     0.0     0.83664  0.20   
  1  6    2    1    0.1320     0.0859     180.0   0.83646  0.00   
  1  1    0    14   1.4258     1.0122     -0.0    0.83337  0.02   
  1  2    3    10   17.0664    12.3912    0.0     0.83239  0.38   
  1  1    4    7    0.0005     0.0004     -0.0    0.83204  0.00   
  1  2    4    6    0.5203     0.3864     0.0     0.83116  0.01   
  1  4    1    11   0.3895     0.2916     -0.0    0.83058  0.01   
  1  6    2    2    3.2827     2.4679     180.0   0.83023  0.07   
  1  5    1    9    0.0929     0.0700     -0.0    0.83003  0.00   
  1  4    3    7    0.2534     0.1903     -180.0  0.82686  0.01   
  1  5    3    3    0.1417     0.1056     -0.0    0.82632  0.00   
  1  3    4    4    1.4193     1.0578     0.0     0.82631  0.03   
  1  0    3    11   0.7366     0.5465     -0.0    0.82604  0.01   
  1  3    3    9    0.0565     0.0415     -0.0    0.82549  0.00   
  1  6    1    6    1.4300     0.9224     180.0   0.82150  0.03   
  1  6    2    3    0.0004     0.0002     -180.0  0.82014  0.00   
  1  4    2    10   5.2786     2.7723     -180.0  0.81717  0.11   
  1  1    3    11   0.2417     0.1267     0.0     0.81713  0.00   
  1  3    0    13   2.6679     1.3012     -0.0    0.81566  0.03   
  1  1    1    14   0.2358     0.1105     180.0   0.81483  0.00   
  1  6    0    7    1.6625     0.7529     -180.0  0.81409  0.02   
  1  1    2    13   0.9506     0.4195     0.0     0.81350  0.02   
  1  5    3    4    1.2945     0.5472     180.0   0.81249  0.03   
  1  0    4    8    6.1948     2.4807     -0.0    0.81109  0.06   
  1  5    0    10   0.1054     0.0416     180.0   0.81066  0.00   
  1  5    2    8    0.0136     0.0051     -0.0    0.80892  0.00   
  1  3    4    5    3.1924     1.1836     180.0   0.80866  0.06   
  1  2    0    14   3.4854     1.2370     0.0     0.80679  0.03   
  1  6    2    4    6.9646     2.4634     180.0   0.80661  0.14   
  1  2    4    7    9.0292     3.1406     0.0     0.80559  0.17   
  1  4    0    12   10.9250    3.7332     0.0     0.80362  0.10   
  1  1    4    8    1.2302     0.4199     -180.0  0.80264  0.02   
  1  3    1    13   0.1378     0.0502     -180.0  0.79826  0.00   
  1  4    3    8    5.7747     2.1190     -180.0  0.79800  0.11   
  1  4    4    0    31.8534    12.1173    180.0   0.79692  0.29   
  1  6    1    7    0.4758     0.1820     180.0   0.79678  0.01   
  1  5    3    5    1.0590     0.4232     -180.0  0.79569  0.02   
  1  4    4    1    0.3458     0.1418     0.0     0.79511  0.01   
  1  7    0    1    1.8809     0.7727     -0.0    0.79507  0.02   
  1  5    1    10   7.8995     3.4959     180.0   0.79356  0.14   
  1  3    2    12   6.8207     3.0440     180.0   0.79340  0.12   
  1  2    3    11   0.0965     0.0463     -180.0  0.79203  0.00   
  1  6    2    5    1.3306     0.7022     -0.0    0.79017  0.02   
  1  2    1    14   3.3663     1.7960     0.0     0.78993  0.06   
  1  4    4    2    0.8355     0.4496     180.0   0.78974  0.01   
  1  7    0    2    16.5572    8.9232     0.0     0.78971  0.15   
  1  3    3    10   0.0382     0.0207     180.0   0.78959  0.00   
  1  2    2    13   1.6494     0.9248     0.0     0.78873  0.03   
  1  3    4    6    8.4280     4.7552     -0.0    0.78855  0.15   
  1  4    1    12   0.2229     0.1306     -0.0    0.78695  0.00   
  1  6    0    8    5.3288     3.1362     180.0   0.78649  0.05   
  1  4    4    3    0.1055     0.0518     -0.0    0.78105  0.00   
  1  7    0    3    0.3226     0.1581     -0.0    0.78101  0.00   
  1  1    0    15   0.0412     0.0177     180.0   0.77893  0.00   
  1  7    1    1    1.7866     0.7686     -0.0    0.77892  0.03   
  1  4    2    11   0.0012     0.0005     -180.0  0.77888  0.00   
  1  2    4    8    1.0041     0.4293     -0.0    0.77882  0.02   
  1  5    2    9    0.0769     0.0321     0.0     0.77842  0.00   
  1  5    3    6    8.2356     3.1160     180.0   0.77650  0.14   
  1  1    3    12   2.8332     1.0311     -0.0    0.77548  0.05   
  1  0    5    1    1.4631     0.5279     -180.0  0.77520  0.01   
  1  7    1    2    0.1736     0.0609     -180.0  0.77388  0.00   
  1  5    0    11   0.3985     0.1391     180.0   0.77324  0.00   
  1  0    2    14   0.6253     0.2181     180.0   0.77316  0.01   
  1  1    4    9    1.6408     0.5722     180.0   0.77282  0.03   
  1  6    2    6    4.7348     1.6773     0.0     0.77137  0.08   
  1  0    1    15   0.7858     0.2809     -0.0    0.77099  0.01   
  1  6    1    8    2.7058     0.9707     180.0   0.77085  0.04   
  1  4    4    4    8.0691     3.0646     0.0     0.76934  0.13   
  1  7    0    4    0.0799     0.0304     -0.0    0.76931  0.00   
  1  4    3    9    0.0050     0.0020     -180.0  0.76867  0.00   
  1  1    5    1    5.0096     2.0751     0.0     0.76782  0.08   
  1  3    0    14   2.6081     1.0932     -0.0    0.76765  0.02   
  1  3    4    7    0.2266     0.1026     180.0   0.76661  0.00   
  1  1    2    14   1.4243     0.6879     180.0   0.76584  0.02   
  1  7    1    3    0.1912     0.0936     -0.0    0.76569  0.00   
  1  1    1    15   2.3962     1.4185     180.0   0.76373  0.04   
  1  1    5    2    4.8912     3.1262     -0.0    0.76299  0.08   
  1  0    5    3    3.2197     2.2481     180.0   0.76215  0.02   
  1  4    0    13   0.2770     0.2244     0.0     0.76072  0.00   
  1  6    0    9    0.0380     0.0379     180.0   0.75837  0.00   
  1  5    1    11   0.4904     0.4898     0.0     0.75836  0.01   
  1  2    0    15   0.9583     1.0372     180.0   0.75710  0.01   
  1  5    3    7    0.0494     0.0569     -180.0  0.75553  0.00   
  1  6    3    0    2.5550     2.9699     -0.0    0.75519  0.02   
  1  1    5    3    0.1432     0.1666     -0.0    0.75514  0.00   
  1  4    4    5    0.5630     0.6565     -180.0  0.75503  0.01   
  1  7    0    5    0.2964     0.3458     -0.0    0.75500  0.00   
  1  3    3    11   0.0041     0.0048     0.0     0.75490  0.00   
  1  7    1    4    0.1056     0.1239     -180.0  0.75465  0.00   
  1  2    3    12   6.0667     7.1626     -0.0    0.75393  0.09   
  1  6    3    1    0.1412     0.1668     0.0     0.75365  0.00   
  1  3    1    14   0.3850     0.4538     -180.0  0.75308  0.01   
  1  3    2    13   0.7604     0.8844     180.0   0.75204  0.01   
  1  2    4    9    1.1596     1.3331     -0.0    0.75149  0.02   
  1  6    2    7    0.4535     0.5117     0.0     0.75080  0.01   
  1  0    4    10   2.1224     2.3145     -180.0  0.74982  0.02   
  1  6    3    2    0.0213     0.0225     0.0     0.74908  0.00   
  1  2    5    0    5.0123     5.1284     0.0     0.74839  0.04   
  1  5    2    10   0.0280     0.0283     -0.0    0.74811  0.00   
  1  2    5    1    0.0266     0.0250     0.0     0.74689  0.00   
  1  4    1    13   0.2027     0.1868     -0.0    0.74654  0.00   
  1  2    2    14   1.0045     0.8407     -180.0  0.74507  0.01   
  1  1    5    4    0.5861     0.4731     -180.0  0.74454  0.01   
  1  6    1    9    0.0373     0.0296     0.0     0.74432  0.00   
  1  3    4    8    1.0460     0.7815     -180.0  0.74343  0.01   
  1  0    3    13   0.3072     0.2263     -0.0    0.74323  0.00   
  1  1    4    10   0.5701     0.4171     -180.0  0.74313  0.01   
  1  2    1    15   0.0286     0.0209     -180.0  0.74312  0.00   
  1  4    2    12   3.6089     2.5373     -180.0  0.74256  0.05   
  1  2    5    2    0.1341     0.0935     0.0     0.74244  0.00   
  1  6    3    3    1.8673     1.2323     0.0     0.74164  0.03   
  1  7    1    5    0.1738     0.1109     180.0   0.74113  0.00   
  1  4    3    10   0.3102     0.1774     -180.0  0.73944  0.00   
  1  4    4    6    0.1751     0.0951     180.0   0.73858  0.00   
  1  7    0    6    4.0749     2.2085     -180.0  0.73855  0.03   
  1  0    5    5    2.1194     1.1071     180.0   0.73792  0.01   
  1  5    0    12   1.0940     0.5633     180.0   0.73767  0.01   
  1  0    0    16   0.3049     0.1553     180.0   0.73747  0.00   
  1  1    3    13   1.0569     0.5165     0.0     0.73672  0.01   
  1  7    2    1    1.1267     0.5252     180.0   0.73581  0.02   
  1  2    5    3    0.4387     0.1985     0.0     0.73520  0.01   
  1  5    3    8    4.1384     1.7280     -0.0    0.73332  0.05   
  1  6    3    4    1.9993     0.7905     -180.0  0.73159  0.03   
  1  7    2    2    15.3554    6.0646     -180.0  0.73155  0.20   
  1  1    5    5    0.3398     0.1342     -180.0  0.73155  0.00   
  1  1    0    16   8.7237     3.4099     -180.0  0.73111  0.06   
  1  5    4    1    0.0027     0.0010     -180.0  0.73107  0.00   
  1  6    0    10   1.6041     0.6171     -0.0    0.73026  0.01   
  1  6    2    8    5.6135     2.1315     -0.0    0.72899  0.07   
  1  5    4    2    1.8540     0.7077     -180.0  0.72690  0.02   
  1  7    1    6    1.7396     0.6767     -180.0  0.72555  0.02   
  1  2    5    4    1.8084     0.7054     -180.0  0.72541  0.02   
  1  5    1    12   5.9794     2.3662     0.0     0.72472  0.08   
  1  7    2    3    0.2708     0.1074     180.0   0.72462  0.00   
  1  3    0    15   0.0331     0.0132     -180.0  0.72447  0.00   
  1  2    4    10   0.2347     0.0943     -180.0  0.72411  0.00   
  1  1    2    15   0.0291     0.0121     -0.0    0.72296  0.00   
  1  3    3    12   0.0021     0.0009     180.0   0.72169  0.00   
  1  4    0    14   0.5457     0.2380     180.0   0.72132  0.00   
  1  4    4    7    2.6993     1.2098     180.0   0.72046  0.03   
  1  7    0    7    0.4794     0.2150     -0.0    0.72043  0.00   
  1  5    4    3    0.0192     0.0087     -0.0    0.72010  0.00   
  1  3    4    9    2.2729     1.0470     0.0     0.71955  0.03   
  1  6    3    5    2.5832     1.1997     0.0     0.71926  0.03   
  1  1    1    16   6.0451     2.8620     0.0     0.71850  0.07   
  1  5    2    11   0.1992     0.0945     -0.0    0.71840  0.00   
  1  2    3    13   0.2175     0.1037     180.0   0.71817  0.00   
  1  6    1    10   3.8723     1.8630     0.0     0.71769  0.05   
  1  1    5    6    8.0830     3.9398     -180.0  0.71656  0.10   
  1  3    5    1    0.1172     0.0572     0.0     0.71551  0.00   
  1  7    2    4    0.0424     0.0207     180.0   0.71524  0.00   
  1  1    4    11   1.2626     0.6066     -180.0  0.71399  0.02   
  1  3    2    14   1.5485     0.7430     180.0   0.71391  0.02   
  1  2    5    5    0.4171     0.1983     0.0     0.71338  0.00   
  1  2    0    16   0.8239     0.3887     -0.0    0.71297  0.00   
  1  3    1    15   0.2252     0.1046     180.0   0.71219  0.00   
  1  3    5    2    1.4544     0.6682     180.0   0.71159  0.02   
  1  5    4    4    3.3044     1.5003     180.0   0.71089  0.04   
  1  4    3    11   0.2975     0.1347     180.0   0.71071  0.00   
  1  5    3    9    0.0717     0.0323     180.0   0.71036  0.00   
  1  4    1    14   2.2055     0.9864     -0.0    0.70920  0.03   
  1  7    1    7    0.2973     0.1333     180.0   0.70835  0.00   
  1  4    2    13   0.3401     0.1525     -180.0  0.70832  0.00   
  1  6    2    9    0.0553     0.0258     -0.0    0.70643  0.00   
  1  0    5    7    0.1534     0.0739     -180.0  0.70555  0.00   
  1  2    2    15   1.4526     0.7049     -0.0    0.70540  0.02   
  1  3    5    3    0.0666     0.0326     0.0     0.70521  0.00   
  1  6    3    6    0.8603     0.4261     -0.0    0.70499  0.01   
  1  5    0    13   0.0412     0.0216     180.0   0.70407  0.00   
  1  7    2    5    0.4379     0.2350     180.0   0.70370  0.00   
  1  6    0    11   0.0148     0.0087     180.0   0.70255  0.00   
  1  2    1    16   0.9410     0.6222     0.0     0.70126  0.01   
  1  4    4    8    1.3508     0.9049     180.0   0.70112  0.01   
  1  7    0    8    1.0157     0.6820     -0.0    0.70110  0.01   
  1  1    3    14   0.0735     0.0510     -0.0    0.70076  0.00   
  1  1    5    7    0.1706     0.1284     -180.0  0.69997  0.00   
  1  5    4    5    0.0343     0.0269     0.0     0.69956  0.00   
  1  2    5    6    1.7436     1.3840     -0.0    0.69945  0.02   
  1  8    0    0    0.6692     0.6534     0.0     0.69727  0.00   
  1  2    4    11   0.0077     0.0077     -0.0    0.69707  0.00   
  1  3    5    4    0.2260     0.2329     0.0     0.69656  0.00   
  1  8    0    1    0.0772     0.0821     -180.0  0.69606  0.00   
  1  3    4    10   1.0468     1.1486     -180.0  0.69540  0.01   
  1  5    1    13   0.4816     0.5324     0.0     0.69279  0.01   
  1  8    0    2    0.0019     0.0021     180.0   0.69245  0.00   
  1  6    1    11   0.1244     0.1274     -180.0  0.69133  0.00   
  1  0    4    12   2.3766     2.3641     -180.0  0.69094  0.01   
  1  7    2    6    1.5895     1.5010     0.0     0.69033  0.02   
  1  3    3    13   0.0250     0.0232     0.0     0.69014  0.00   
  1  7    1    8    1.5232     1.3888     180.0   0.68995  0.02   
  1  5    2    12   0.4346     0.3829     -0.0    0.68960  0.00   
  1  0    2    16   0.1218     0.1055     -0.0    0.68944  0.00   
  1  6    3    7    0.0997     0.0840     -0.0    0.68918  0.00   
  1  1    0    17   0.0021     0.0017     0.0     0.68878  0.00   
  1  5    3    10   2.4484     1.6148     -0.0    0.68710  0.03   
  1  8    0    3    0.0212     0.0131     180.0   0.68657  0.00   
  1  5    4    6    0.8540     0.5165     180.0   0.68641  0.01   
  1  8    1    0    2.0667     1.2329     180.0   0.68630  0.01   
  1  3    5    5    0.0005     0.0003     -0.0    0.68588  0.00   
  1  1    4    12   2.3321     1.2897     -0.0    0.68570  0.02   
  1  3    0    16   4.2493     2.2973     -180.0  0.68552  0.02   
  1  4    0    15   0.5782     0.2984     0.0     0.68515  0.00   
  1  8    1    1    0.1954     0.1008     -0.0    0.68515  0.00   
  1  2    3    14   1.6903     0.8296     -180.0  0.68474  0.02   
  1  1    2    16   5.0183     2.3175     0.0     0.68424  0.05   
  1  2    5    7    0.0222     0.0100     -0.0    0.68400  0.00   
  1  6    2    10   0.9849     0.4194     180.0   0.68354  0.01   
  1  0    1    17   3.0899     1.2770     0.0     0.68327  0.02   
  1  4    3    12   0.1536     0.0603     180.0   0.68280  0.00   
  1  1    5    8    0.0005     0.0002     180.0   0.68220  0.00   
  1  8    1    2    1.2388     0.4374     0.0     0.68171  0.01   
  1  4    4    9    0.7655     0.2543     180.0   0.68098  0.01   
  1  7    0    9    1.4415     0.4780     -180.0  0.68096  0.01   
  1  3    2    15   0.0307     0.0090     0.0     0.67879  0.00   
  1  4    5    0    1.6115     0.4675     0.0     0.67867  0.01   
  1  8    0    4    1.1417     0.3300     -180.0  0.67857  0.01   
  1  1    1    17   1.0976     0.3136     180.0   0.67820  0.01   
  1  4    5    1    0.2422     0.0682     0.0     0.67755  0.00   
  1  7    3    1    1.2603     0.3550     180.0   0.67753  0.01   
  1  4    2    14   0.5749     0.1618     -0.0    0.67619  0.01   
  1  8    1    3    0.1486     0.0419     0.0     0.67609  0.00   
  1  6    0    12   0.4000     0.1139     -0.0    0.67555  0.00   
  1  7    2    7    0.5119     0.1461     180.0   0.67546  0.00   
  1  3    1    16   3.7007     1.0687     180.0   0.67509  0.04   
  1  4    1    15   0.3783     0.1107     180.0   0.67473  0.00   
  1  4    5    2    0.5113     0.1532     -180.0  0.67423  0.00   
  1  7    3    2    0.0938     0.0281     0.0     0.67421  0.00   
  1  2    0    17   0.3372     0.1050     -180.0  0.67355  0.00   
  1  3    5    6    7.0082     2.1922     0.0     0.67348  0.07   
  1  5    0    14   0.0809     0.0272     180.0   0.67249  0.00   
  1  0    3    15   0.3797     0.1297     180.0   0.67229  0.00   
  1  6    3    8    1.3023     0.4484     -0.0    0.67220  0.01   
  1  5    4    7    0.0151     0.0054     0.0     0.67179  0.00   
  1  6    4    0    0.0395     0.0144     0.0     0.67155  0.00   
  1  3    4    11   4.7803     1.7771     0.0     0.67135  0.04   
  1  7    1    9    0.0009     0.0003     -0.0    0.67073  0.00   
  1  2    4    12   0.0400     0.0159     180.0   0.67067  0.00   
  1  6    4    1    0.0664     0.0270     -0.0    0.67047  0.00   
  1  2    2    16   0.5741     0.2642     180.0   0.66930  0.01   
  1  4    5    3    0.9199     0.4474     -0.0    0.66879  0.01   
  1  7    3    3    0.0887     0.0432     180.0   0.66877  0.00   
  1  8    0    5    1.3224     0.6498     0.0     0.66869  0.01   
  1  8    1    4    7.4169     3.7420     -0.0    0.66845  0.07   
  1  0    5    9    0.0305     0.0155     -180.0  0.66835  0.00   
  1  1    3    15   1.1713     0.6552     -0.0    0.66746  0.01   
  1  2    5    8    1.1453     0.6450     -0.0    0.66739  0.01   
  1  6    4    2    1.3560     0.7748     -0.0    0.66725  0.01   
  1  6    1    12   1.7311     1.1414     0.0     0.66556  0.02   
  1  5    3    11   0.3135     0.2262     -180.0  0.66387  0.00   
  1  2    1    17   0.3282     0.2387     -180.0  0.66365  0.00   
  1  1    5    9    0.0283     0.0206     180.0   0.66361  0.00   
  1  5    1    14   1.1123     0.8292     -0.0    0.66263  0.01   
  1  6    4    3    0.0001     0.0001     0.0     0.66197  0.00   
  1  5    2    13   0.0195     0.0146     -0.0    0.66192  0.00   
  1  4    5    4    1.9222     1.4477     180.0   0.66139  0.02   
  1  7    3    4    0.0760     0.0573     0.0     0.66138  0.00   
  1  6    2    11   0.0078     0.0059     -0.0    0.66066  0.00   
  1  4    4    10   1.1576     0.8703     0.0     0.66041  0.01   
  1  7    0    10   1.6083     1.2091     0.0     0.66039  0.01   
  1  3    3    14   0.2790     0.2096     0.0     0.66032  0.00   
  1  3    5    7    0.0192     0.0144     -180.0  0.65966  0.00   
  1  7    2    8    0.6201     0.4635     180.0   0.65945  0.01   
  1  8    1    5    0.2148     0.1601     180.0   0.65900  0.00   
  1  1    4    13   0.1773     0.1317     -180.0  0.65847  0.00   
  1  8    0    6    0.1598     0.1180     -0.0    0.65719  0.00   
  1  8    2    0    0.6012     0.4441     180.0   0.65626  0.00   
  1  5    4    8    0.0022     0.0016     180.0   0.65603  0.00   
  1  4    3    13   0.1167     0.0863     180.0   0.65590  0.00   
  1  0    0    18   2.7553     2.0419     180.0   0.65553  0.01   
  1  8    2    1    0.0751     0.0558     0.0     0.65525  0.00   
  1  6    4    4    1.0372     0.7733     -0.0    0.65480  0.01   
  1  6    3    9    0.0183     0.0137     -180.0  0.65439  0.00   
  1  2    3    15   0.0128     0.0097     0.0     0.65357  0.00   
  1  8    2    2    0.0018     0.0014     -0.0    0.65224  0.00   
  1  4    5    5    0.5097     0.3951     -0.0    0.65224  0.00   
  1  7    3    5    0.0660     0.0512     -0.0    0.65222  0.00   
  1  4    0    16   0.0139     0.0109     -0.0    0.65193  0.00   
  1  1    0    18   1.7414     1.3751     -180.0  0.65105  0.01   
  1  7    1    10   0.3853     0.3042     180.0   0.65105  0.00   
  1  3    0    17   0.0042     0.0033     -180.0  0.65026  0.00   
  1  2    5    9    0.0063     0.0050     -180.0  0.64995  0.00   
  1  6    0    13   0.0000     0.0000     0.0     0.64946  0.00   
  1  1    2    17   0.0014     0.0011     -180.0  0.64917  0.00   
  1  8    1    6    0.0019     0.0014     -180.0  0.64798  0.00   
  1  3    4    12   1.2762     0.9556     -0.0    0.64767  0.01   
  1  0    6    0    8.1286     5.9845     180.0   0.64740  0.02   
  1  8    2    3    0.0121     0.0089     -0.0    0.64731  0.00   
  1  3    2    16   2.2937     1.5613     0.0     0.64644  0.02   
  1  4    2    15   0.3075     0.2028     -180.0  0.64612  0.00   
  1  6    4    5    0.3421     0.2204     180.0   0.64591  0.00   
  1  2    4    13   0.4959     0.2903     -180.0  0.64512  0.00   
  1  3    5    8    0.9825     0.5446     -0.0    0.64472  0.01   
  1  1    5    10   0.5046     0.2721     0.0     0.64452  0.00   
  1  8    0    7    2.2617     1.1854     -0.0    0.64432  0.01   
  1  0    6    2    0.6251     0.2914     180.0   0.64354  0.00   
  1  4    1    16   0.0579     0.0246     -0.0    0.64293  0.00   
  1  5    0    15   0.0271     0.0114     -0.0    0.64289  0.00   
  1  7    2    9    0.8031     0.3249     0.0     0.64261  0.01   
  1  1    6    1    0.0462     0.0174     -180.0  0.64213  0.00   
  1  1    1    18   0.4404     0.1648     -0.0    0.64209  0.00   
  1  4    5    6    0.0065     0.0023     180.0   0.64155  0.00   
  1  7    3    6    0.9082     0.3126     0.0     0.64153  0.01   
  1  3    1    17   0.0394     0.0132     180.0   0.64134  0.00   
  1  5    3    12   3.4467     1.0930     -180.0  0.64095  0.03   
  1  8    2    4    0.7414     0.2243     0.0     0.64060  0.01   
  1  6    1    13   0.8066     0.2431     180.0   0.64057  0.01   
  1  4    4    11   0.0006     0.0002     0.0     0.63970  0.00   
  1  7    0    11   5.0324     1.3573     -180.0  0.63968  0.02   
  1  5    4    9    0.0384     0.0101     -180.0  0.63945  0.00   
  1  1    6    2    0.0872     0.0225     -0.0    0.63930  0.00   
  1  2    0    18   0.3295     0.0758     -180.0  0.63814  0.00   
  1  6    2    12   0.3391     0.0774     180.0   0.63805  0.00   
  1  1    3    16   6.4178     1.3220     -180.0  0.63663  0.05   
  1  5    5    1    5.7423     1.1810     180.0   0.63660  0.04   
  1  0    4    14   0.3346     0.0685     -0.0    0.63652  0.00   
  1  2    2    17   0.3518     0.0714     0.0     0.63637  0.00   
  1  6    3    10   4.3049     0.8606     -180.0  0.63607  0.03   
  1  8    1    7    0.2395     0.0470     -180.0  0.63564  0.00   
  1  6    4    6    2.6970     0.5266     -180.0  0.63552  0.02   
  1  5    2    14   0.0948     0.0185     -0.0    0.63548  0.00   
  1  1    6    3    0.5398     0.1026     -180.0  0.63465  0.00   
  1  5    1    15   2.0689     0.3900     -0.0    0.63427  0.02   
  1  5    5    2    6.4686     1.2116     -180.0  0.63384  0.05   
  1  1    4    14   1.1593     0.2160     -0.0    0.63242  0.01   
  1  0    6    4    7.4250     1.3836     0.0     0.63235  0.03   
  1  8    2    5    2.3692     0.4416     -180.0  0.63227  0.02   
  1  3    3    15   0.2593     0.0483     -0.0    0.63223  0.00   
  1  2    5    10   14.1587    2.6438     -180.0  0.63199  0.10   
  1  7    1    11   0.0142     0.0027     -0.0    0.63118  0.00   
  1  2    6    0    0.0284     0.0054     -0.0    0.63063  0.00   
  1  8    0    8    0.9319     0.1775     0.0     0.63038  0.00   
  1  4    3    14   2.3832     0.4556     180.0   0.63014  0.02   
  1  2    6    1    0.0471     0.0091     -0.0    0.62973  0.00   
  1  2    1    18   5.9015     1.1366     180.0   0.62970  0.04   
  1  4    5    7    0.2103     0.0406     0.0     0.62956  0.00   
  1  7    3    7    0.3189     0.0616     -0.0    0.62955  0.00   
  1  5    5    3    0.1162     0.0225     180.0   0.62932  0.00   
  1  0    5    11   0.6002     0.1166     180.0   0.62920  0.00   
  1  3    5    9    0.0454     0.0088     180.0   0.62896  0.00   
  1  1    6    4    3.7475     0.7387     180.0   0.62832  0.03   
  1  2    6    2    0.4046     0.0812     -0.0    0.62706  0.00   
  1  7    2    10   4.0534     0.8217     -180.0  0.62523  0.03   
  1  1    5    11   0.1333     0.0270     -180.0  0.62523  0.00   
  1  3    4    13   1.3718     0.2776     -0.0    0.62458  0.01   
  1  2    3    16   1.4203     0.2874     -180.0  0.62455  0.01   
  1  6    0    14   8.8996     1.7998     -180.0  0.62443  0.03   
  1  6    4    7    0.7978     0.1606     -180.0  0.62387  0.01   
  1  5    5    4    0.5846     0.1167     -0.0    0.62315  0.00   
  1  2    6    3    0.0007     0.0001     180.0   0.62268  0.00   
  1  8    2    6    0.4055     0.0802     180.0   0.62251  0.00   
  1  5    4    10   0.0450     0.0089     180.0   0.62232  0.00   
  1  8    1    8    6.3950     1.2591     -180.0  0.62224  0.04   
  1  4    0    17   0.3752     0.0727     -0.0    0.62138  0.00   
  1  0    2    18   7.1961     1.3878     -0.0    0.62111  0.02   
  1  2    4    14   1.3822     0.2639     0.0     0.62057  0.01   
  1  1    6    5    0.5400     0.1029     180.0   0.62046  0.00   
  1  4    4    12   4.2637     0.7965     0.0     0.61912  0.03   
  1  7    0    12   1.9038     0.3556     -180.0  0.61910  0.01   
  1  9    0    1    0.0002     0.0000     180.0   0.61894  0.00   
  1  5    3    13   1.3232     0.2459     -180.0  0.61854  0.01   
  1  3    0    18   1.2301     0.2282     180.0   0.61824  0.00   
  1  4    2    16   0.0398     0.0074     180.0   0.61804  0.00   
  1  6    3    11   0.3172     0.0588     0.0     0.61751  0.00   
  1  1    2    18   5.0341     0.9346     0.0     0.61729  0.03   
  1  1    0    19   0.0019     0.0004     -0.0    0.61722  0.00   
  1  2    6    4    0.3472     0.0648     -0.0    0.61670  0.00   
  1  3    2    17   0.0121     0.0023     0.0     0.61662  0.00   
  1  4    5    8    2.4175     0.4521     0.0     0.61654  0.02   
  1  7    3    8    3.4295     0.6415     -0.0    0.61652  0.02   
  1  6    1    14   1.1585     0.2167     -180.0  0.61651  0.01   
  1  9    0    2    2.9713     0.5568     0.0     0.61641  0.01   
  1  6    2    13   0.0001     0.0000     -180.0  0.61594  0.00   
  1  8    0    9    1.5391     0.2930     -0.0    0.61562  0.01   
  1  5    5    5    0.4724     0.0903     0.0     0.61547  0.00   
  1  5    0    16   2.2493     0.4331     0.0     0.61521  0.01   
  1  7    4    1    0.8556     0.1649     -0.0    0.61518  0.01   
  1  0    6    6    0.0713     0.0138     180.0   0.61493  0.00   
  1  8    3    0    2.8204     0.5695     -0.0    0.61391  0.01   
  1  2    5    11   0.0486     0.0099     0.0     0.61377  0.00   
  1  4    1    17   1.9132     0.3921     -180.0  0.61358  0.01   
  1  0    1    19   3.2996     0.6873     0.0     0.61324  0.01   
  1  8    3    1    0.2217     0.0465     180.0   0.61308  0.00   
  1  7    4    2    8.8891     1.9039     0.0     0.61269  0.06   
  1  3    5    10   0.0205     0.0044     -0.0    0.61264  0.00   
  1  9    0    3    1.0539     0.2312     180.0   0.61224  0.00   
  1  0    3    17   2.6138     0.5899     -180.0  0.61174  0.01   
  1  8    2    7    3.5312     0.8056     180.0   0.61155  0.02   
  1  7    1    12   0.4556     0.1049     0.0     0.61139  0.00   
  1  9    1    1    1.9718     0.4581     -0.0    0.61123  0.01   
  1  1    6    6    3.3521     0.7789     180.0   0.61123  0.02   
  1  6    4    8    2.8721     0.6692     180.0   0.61118  0.02   
  1  8    3    2    0.8391     0.2021     -180.0  0.61062  0.01   
  1  3    6    1    0.2756     0.0665     0.0     0.61058  0.00   
  1  3    1    18   0.2619     0.0633     -180.0  0.61055  0.00   
  1  5    2    15   0.0317     0.0078     180.0   0.61033  0.00   
  1  1    1    19   0.1873     0.0479     0.0     0.60957  0.00   
  1  2    6    5    0.7956     0.2070     -180.0  0.60925  0.01   
  1  9    1    2    2.2762     0.6075     0.0     0.60879  0.01   
  1  7    4    3    0.1251     0.0337     -0.0    0.60860  0.00   
  1  3    6    2    2.5744     0.7102     -0.0    0.60814  0.02   
  1  1    3    17   0.5237     0.1448     -0.0    0.60809  0.00   
  1  8    1    9    0.0937     0.0260     0.0     0.60803  0.00   
  1  5    1    16   2.8743     0.8126     -180.0  0.60764  0.02   
  1  1    4    15   0.0134     0.0038     180.0   0.60762  0.00   
  1  7    2    11   3.2544     0.9225     0.0     0.60758  0.02   
  1  8    3    3    0.0653     0.0193     -180.0  0.60657  0.00   
  1  9    0    4    0.2906     0.0861     -0.0    0.60655  0.00   
  1  5    5    6    2.2360     0.6649     -0.0    0.60646  0.01   
  1  2    2    18   0.1719     0.0515     0.0     0.60626  0.00   
  1  2    0    19   0.0472     0.0142     -180.0  0.60618  0.00   
  1  1    5    12   0.7264     0.2200     180.0   0.60597  0.00   
  1  3    3    16   1.6228     0.4936     -0.0    0.60585  0.01   
_reflns_number_total  702
_reflns_d_resolution_low    3.214
_reflns_d_resolution_high   0.606

# POWDER DATA TABLE
_pd_meas_number_of_points  3261

loop_
   _pd_meas_time_of_flight
   _pd_meas_intensity_total
   _pd_calc_intensity_total
   _pd_proc_intensity_bkg_calc
   _pd_proc_ls_weight
  426.47003  0            0            0           0         
  426.98179  0            0            0           0         
  427.49417  0            0            0           0         
  428.00716  0            0            0           0         
  428.52076  0            0            0           0         
  429.03498  0            0            0           0         
  429.54982  0            0            0           0         
  430.06528  0            0            0           0         
  430.58135  0            0            0           0         
  431.09804  0            0            0           0         
  431.61536  0            0            0           0         
  432.13329  0            0            0           0         
  432.65185  0            0            0           0         
  433.17103  0            0            0           0         
  433.69083  0            0            0           0         
  434.21125  0            0            0           0         
  434.73230  0            0            0           0         
  435.25398  0            0            0           0         
  435.77628  0            0            0           0         
  436.29921  0            0            0           0         
  436.82276  0            0            0           0         
  437.34694  0            0            0           0         
  437.87176  0            0            0           0         
  438.39720  0            0            0           0         
  438.92327  0            0            0           0         
  439.44997  0            0            0           0         
  439.97731  0            0            0           0         
  440.50528  0            0            0           0         
  441.03388  0            0            0           0         
  441.56312  0            0            0           0         
  442.09299  0            0            0           0         
  442.62350  0            0            0           0         
  443.15464  0            0            0           0         
  443.68642  0            0            0           0         
  444.21884  0            0            0           0         
  444.75190  0            0            0           0         
  445.28560  0            0            0           0         
  445.81994  0            0            0           0         
  446.35492  0            0            0           0         
  446.89054  0            0            0           0         
  447.42680  0            0            0           0         
  447.96371  0            0            0           0         
  448.50126  0            0            0           0         
  449.03946  0            0            0           0         
  449.57830  0            0            0           0         
  450.11779  0            0            0           0         
  450.65793  0            0            0           0         
  451.19872  0            0            0           0         
  451.74015  0            0            0           0         
  452.28223  0            0            0           0         
  452.82497  0            0            0           0         
  453.36835  0            0            0           0         
  453.91239  0            0            0           0         
  454.45708  0            0            0           0         
  455.00243  0            0            0           0         
  455.54843  0            0            0           0         
  456.09508  0            0            0           0         
  456.64239  0            0            0           0         
  457.19036  0            0            0           0         
  457.73898  0            0            0           0         
  458.28826  0            0            0           0         
  458.83820  0            0            0           0         
  459.38881  0            0            0           0         
  459.94007  0            0            0           0         
  460.49199  0            0            0           0         
  461.04458  0            0            0           0         
  461.59783  0            0            0           0         
  462.15174  0            0            0           0         
  462.70632  0            0            0           0         
  463.26156  0            0            0           0         
  463.81747  0            0            0           0         
  464.37405  0            0            0           0         
  464.93129  0            0            0           0         
  465.48921  0            0            0           0         
  466.04779  0            0            0           0         
  466.60704  0            0            0           0         
  467.16697  0            0            0           0         
  467.72756  0            0            0           0         
  468.28883  0            0            0           0         
  468.85077  0            0            0           0         
  469.41339  0            0            0           0         
  469.97668  0            0            0           0         
  470.54065  0            0            0           0         
  471.10529  0            0            0           0         
  471.67062  0            0            0           0         
  472.23662  0            0            0           0         
  472.80330  0            0            0           0         
  473.37065  0            0            0           0         
  473.93870  0            0            0           0         
  474.50742  0            0            0           0         
  475.07682  0            0            0           0         
  475.64691  0            0            0           0         
  476.21768  0            0            0           0         
  476.78914  0            0            0           0         
  477.36128  0            0            0           0         
  477.93411  0            0            0           0         
  478.50763  0            0            0           0         
  479.08183  0            0            0           0         
  479.65672  0            0            0           0         
  480.23231  0            0            0           0         
  480.80858  0            0            0           0         
  481.38555  0            0            0           0         
  481.96321  0            0            0           0         
  482.54156  0            0            0           0         
  483.12060  0            0            0           0         
  483.70034  0            0            0           0         
  484.28078  0            0            0           0         
  484.86191  0            0            0           0         
  485.44374  0            0            0           0         
  486.02627  0            0            0           0         
  486.60950  0            0            0           0         
  487.19342  0            0            0           0         
  487.77805  0            0            0           0         
  488.36338  0            0            0           0         
  488.94941  0            0            0           0         
  489.53615  0            0            0           0         
  490.12359  0            0            0           0         
  490.71173  0            0            0           0         
  491.30058  0            0            0           0         
  491.89014  0            0            0           0         
  492.48040  0            0            0           0         
  493.07137  0            0            0           0         
  493.66305  0            0            0           0         
  494.25544  0            0            0           0         
  494.84854  0            0            0           0         
  495.44236  0            0            0           0         
  496.03688  0            0            0           0         
  496.63212  0            0            0           0         
  497.22808  0            0            0           0         
  497.82475  0            0            0           0         
  498.42213  0            0            0           0         
  499.02023  0            0            0           0         
  499.61905  0            0            0           0         
  500.21859  0            0            0           0         
  500.81885  0            0            0           0         
  501.41983  0            0            0           0         
  502.02153  0            0            0           0         
  502.62395  0            0            0           0         
  503.22709  0            0            0           0         
  503.83096  0            0            0           0         
  504.43555  0            0            0           0         
  505.04087  0            0            0           0         
  505.64691  0            0            0           0         
  506.25369  0            0            0           0         
  506.86119  0            0            0           0         
  507.46942  0            0            0           0         
  508.07837  0            0            0           0         
  508.68806  0            0            0           0         
  509.29848  0            0            0           0         
  509.90964  0            0            0           0         
  510.52152  0            0            0           0         
  511.13415  0            0            0           0         
  511.74750  0            0            0           0         
  512.36159  0            0            0           0         
  512.97642  0            0            0           0         
  513.59199  0            0            0           0         
  514.20830  0            0            0           0         
  514.82534  0            0            0           0         
  515.44313  0            0            0           0         
  516.06165  0            0            0           0         
  516.68092  0            0            0           0         
  517.30093  0            0            0           0         
  517.92169  0            0            0           0         
  518.54319  0            0            0           0         
  519.16544  0            0            0           0         
  519.78843  0            0            0           0         
  520.41217  0            0            0           0         
  521.03666  0            0            0           0         
  521.66190  0            0            0           0         
  522.28789  0            0            0           0         
  522.91463  0            0            0           0         
  523.54213  0            0            0           0         
  524.17037  0            0            0           0         
  524.79937  0            0            0           0         
  525.42913  0            0            0           0         
  526.05964  0            0            0           0         
  526.69090  0            0            0           0         
  527.32293  0            0            0           0         
  527.95571  0            0            0           0         
  528.58925  0            0            0           0         
  529.22355  0            0            0           0         
  529.85862  0            0            0           0         
  530.49444  0            0            0           0         
  531.13103  0            0            0           0         
  531.76838  0            0            0           0         
  532.40650  0            0            0           0         
  533.04538  0            0            0           0         
  533.68503  0            0            0           0         
  534.32545  0            0            0           0         
  534.96664  0            0            0           0         
  535.60859  0            0            0           0         
  536.25132  0            0            0           0         
  536.89481  0            0            0           0         
  537.53908  0            0            0           0         
  538.18412  0            0            0           0         
  538.82994  0            0            0           0         
  539.47653  0            0            0           0         
  540.12390  0            0            0           0         
  540.77204  0            0            0           0         
  541.42096  0            0            0           0         
  542.07066  0            0            0           0         
  542.72114  0            0            0           0         
  543.37240  0            0            0           0         
  544.02444  0            0            0           0         
  544.67727  0            0            0           0         
  545.33088  0            0            0           0         
  545.98527  0            0            0           0         
  546.64044  0            0            0           0         
  547.29641  0            0            0           0         
  547.95316  0            0            0           0         
  548.61070  0            0            0           0         
  549.26903  0            0            0           0         
  549.92814  0            0            0           0         
  550.58805  0            0            0           0         
  551.24875  0            0            0           0         
  551.91025  0            0            0           0         
  552.57253  0            0            0           0         
  553.23561  0            0            0           0         
  553.89949  0            0            0           0         
  554.56417  0            0            0           0         
  555.22964  0            0            0           0         
  555.89591  0            0            0           0         
  556.56298  0            0            0           0         
  557.23085  0            0            0           0         
  557.89952  0            0            0           0         
  558.56900  0            0            0           0         
  559.23927  0            0            0           0         
  559.91035  0            0            0           0         
  560.58224  0            0            0           0         
  561.25494  0            0            0           0         
  561.92844  0            0            0           0         
  562.60275  0            0            0           0         
  563.27786  0            0            0           0         
  563.95379  0            0            0           0         
  564.63053  0            0            0           0         
  565.30808  0            0            0           0         
  565.98645  0            0            0           0         
  566.66563  0            0            0           0         
  567.34562  0            0            0           0         
  568.02643  0            0            0           0         
  568.70805  0            0            0           0         
  569.39050  0            0            0           0         
  570.07376  0            0            0           0         
  570.75785  0            0            0           0         
  571.44275  0            0            0           0         
  572.12848  0            0            0           0         
  572.81502  0            0            0           0         
  573.50240  0            0            0           0         
  574.19059  0            0            0           0         
  574.87962  0            0            0           0         
  575.56947  0            0            0           0         
  576.26015  0            0            0           0         
  576.95165  0            0            0           0         
  577.64399  0            0            0           0         
  578.33716  0            0            0           0         
  579.03116  0            0            0           0         
  579.72599  0            0            0           0         
  580.42165  0            0            0           0         
  581.11815  0            0            0           0         
  581.81549  0            0            0           0         
  582.51366  0            0            0           0         
  583.21268  0            0            0           0         
  583.91253  0            0            0           0         
  584.61321  0            0            0           0         
  585.31475  0            0            0           0         
  586.01712  0            0            0           0         
  586.72033  0            0            0           0         
  587.42439  0            0            0           0         
  588.12930  0            0            0           0         
  588.83505  0            0            0           0         
  589.54164  0            0            0           0         
  590.24909  0            0            0           0         
  590.95738  0            0            0           0         
  591.66652  0            0            0           0         
  592.37652  0            0            0           0         
  593.08736  0            0            0           0         
  593.79906  0            0            0           0         
  594.51162  0            0            0           0         
  595.22502  0            0            0           0         
  595.93929  0            0            0           0         
  596.65441  0            0            0           0         
  597.37039  0            0            0           0         
  598.08723  0            0            0           0         
  598.80493  0            0            0           0         
  599.52349  0            0            0           0         
  600.24291  0            0            0           0         
  600.96320  0            0            0           0         
  601.68435  0            0            0           0         
  602.40636  0            0            0           0         
  603.12925  0            0            0           0         
  603.85300  0            0            0           0         
  604.57761  0            0            0           0         
  605.30310  0            0            0           0         
  606.02946  0            0            0           0         
  606.75669  0            0            0           0         
  607.48479  0            0            0           0         
  608.21377  0            0            0           0         
  608.94362  0            0            0           0         
  609.67434  0            0            0           0         
  610.40595  0            0            0           0         
  611.13843  0            0            0           0         
  611.87179  0            0            0           0         
  612.60603  0            0            0           0         
  613.34115  0            0            0           0         
  614.07716  0            0            0           0         
  614.81404  0            0            0           0         
  615.55181  0            0            0           0         
  616.29047  0            0            0           0         
  617.03001  0            0            0           0         
  617.77044  0            0            0           0         
  618.51176  0            0            0           0         
  619.25397  0            0            0           0         
  619.99707  0            0            0           0         
  620.74106  0            0            0           0         
  621.48594  0            0            0           0         
  622.23172  0            0            0           0         
  622.97839  0            0            0           0         
  623.72596  0            0            0           0         
  624.47443  0            0            0           0         
  625.22379  0            0            0           0         
  625.97405  0            0            0           0         
  626.72522  0            0            0           0         
  627.47728  0            0            0           0         
  628.23025  0            0            0           0         
  628.98412  0            0            0           0         
  629.73889  0            0            0           0         
  630.49457  0            0            0           0         
  631.25116  0            0            0           0         
  632.00866  0            0            0           0         
  632.76706  0            0            0           0         
  633.52638  0            0            0           0         
  634.28660  0            0            0           0         
  635.04774  0            0            0           0         
  635.80979  0            0            0           0         
  636.57276  0            0            0           0         
  637.33664  0            0            0           0         
  638.10144  0            0            0           0         
  638.86715  0            0            0           0         
  639.63379  0            0            0           0         
  640.40134  0            0            0           0         
  641.16982  0            0            0           0         
  641.93922  0            0            0           0         
  642.70954  0            0            0           0         
  643.48078  0            0            0           0         
  644.25295  0            0            0           0         
  645.02605  0            0            0           0         
  645.80008  0            0            0           0         
  646.57503  0            0            0           0         
  647.35091  0            0            0           0         
  648.12773  0            0            0           0         
  648.90548  0            0            0           0         
  649.68416  0            0            0           0         
  650.46377  0            0            0           0         
  651.24432  0            0            0           0         
  652.02581  0            0            0           0         
  652.80823  0            0            0           0         
  653.59160  0            0            0           0         
  654.37590  0            0            0           0         
  655.16115  0            0            0           0         
  655.94733  0            0            0           0         
  656.73447  0            0            0           0         
  657.52254  0            0            0           0         
  658.31156  0            0            0           0         
  659.10153  0            0            0           0         
  659.89244  0            0            0           0         
  660.68431  0            0            0           0         
  661.47712  0            0            0           0         
  662.27089  0            0            0           0         
  663.06561  0            0            0           0         
  663.86128  0            0            0           0         
  664.65791  0            0            0           0         
  665.45549  0            0            0           0         
  666.25403  0            0            0           0         
  667.05353  0            0            0           0         
  667.85399  0            0            0           0         
  668.65541  0            0            0           0         
  669.45779  0            0            0           0         
  670.26113  0            0            0           0         
  671.06544  0            0            0           0         
  671.87071  0            0            0           0         
  672.67695  0            0            0           0         
  673.48416  0            0            0           0         
  674.29233  0            0            0           0         
  675.10148  0            0            0           0         
  675.91159  0            0            0           0         
  676.72268  0            0            0           0         
  677.53474  0            0            0           0         
  678.34778  0            0            0           0         
  679.16179  0            0            0           0         
  679.97677  0            0            0           0         
  680.79274  0            0            0           0         
  681.60969  0            0            0           0         
  682.42761  0            0            0           0         
  683.24652  0            0            0           0         
  684.06641  0            0            0           0         
  684.88728  0            0            0           0         
  685.70914  0            0            0           0         
  686.53198  0            0            0           0         
  687.35582  0            0            0           0         
  688.18064  0            0            0           0         
  689.00645  0            0            0           0         
  689.83325  0            0            0           0         
  690.66104  0            0            0           0         
  691.48983  0            0            0           0         
  692.31961  0            0            0           0         
  693.15039  0            0            0           0         
  693.98216  0            0            0           0         
  694.81493  0            0            0           0         
  695.64870  0            0            0           0         
  696.48348  0            0            0           0         
  697.31925  0            0            0           0         
  698.15603  0            0            0           0         
  698.99381  0            0            0           0         
  699.83259  0            0            0           0         
  700.67239  0            0            0           0         
  701.51319  0            0            0           0         
  702.35500  0            0            0           0         
  703.19781  0            0            0           0         
  704.04165  0            0            0           0         
  704.88649  0            0            0           0         
  705.73235  0            0            0           0         
  706.57922  0            0            0           0         
  707.42711  0            0            0           0         
  708.27601  0            0            0           0         
  709.12594  0            0            0           0         
  709.97688  0            0            0           0         
  710.82885  0            0            0           0         
  711.68184  0            0            0           0         
  712.53585  0            0            0           0         
  713.39088  0            0            0           0         
  714.24695  0            0            0           0         
  715.10404  0            0            0           0         
  715.96215  0            0            0           0         
  716.82130  0            0            0           0         
  717.68148  0            0            0           0         
  718.54269  0            0            0           0         
  719.40494  0            0            0           0         
  720.26822  0            0            0           0         
  721.13253  0            0            0           0         
  721.99788  0            0            0           0         
  722.86427  0            0            0           0         
  723.73170  0            0            0           0         
  724.60018  0            0            0           0         
  725.46969  0            0            0           0         
  726.34025  0            0            0           0         
  727.21185  0            0            0           0         
  728.08450  0            0            0           0         
  728.95819  0            0            0           0         
  729.83293  0            0            0           0         
  730.70873  0            0            0           0         
  731.58557  0            0            0           0         
  732.46347  0            0            0           0         
  733.34241  0            0            0           0         
  734.22242  0            0            0           0         
  735.10348  0            0            0           0         
  735.98560  0            0            0           0         
  736.86877  0            0            0           0         
  737.75301  0            0            0           0         
  738.63830  0            0            0           0         
  739.52466  0            0            0           0         
  740.41209  0            0            0           0         
  741.30057  0            0            0           0         
  742.19013  0            0            0           0         
  743.08075  0            0            0           0         
  743.97244  0            0            0           0         
  744.86520  0            0            0           0         
  745.75903  0            0            0           0         
  746.65393  0            0            0           0         
  747.54991  0            0            0           0         
  748.44697  0            0            0           0         
  749.34509  0            0            0           0         
  750.24430  0            0            0           0         
  751.14459  0            0            0           0         
  752.04595  0            0            0           0         
  752.94840  0            0            0           0         
  753.85193  0            0            0           0         
  754.75655  0            0            0           0         
  755.66225  0            0            0           0         
  756.56904  0            0            0           0         
  757.47691  0            0            0           0         
  758.38588  0            0            0           0         
  759.29593  0            0            0           0         
  760.20708  0            0            0           0         
  761.11932  0            0            0           0         
  762.03266  0            0            0           0         
  762.94709  0            0            0           0         
  763.86262  0            0            0           0         
  764.77925  0            0            0           0         
  765.69698  0            0            0           0         
  766.61581  0            0            0           0         
  767.53574  0            0            0           0         
  768.45678  0            0            0           0         
  769.37892  0            0            0           0         
  770.30216  0            0            0           0         
  771.22652  0            0            0           0         
  772.15198  0            0            0           0         
  773.07856  0            0            0           0         
  774.00625  0            0            0           0         
  774.93505  0            0            0           0         
  775.86496  0            0            0           0         
  776.79599  0            0            0           0         
  777.72814  0            0            0           0         
  778.66141  0            0            0           0         
  779.59579  0            0            0           0         
  780.53130  0            0            0           0         
  781.46793  0            0            0           0         
  782.40569  0            0            0           0         
  783.34456  0            0            0           0         
  784.28457  0            0            0           0         
  785.22571  0            0            0           0         
  786.16797  0            0            0           0         
  787.11136  0            0            0           0         
  788.05589  0            0            0           0         
  789.00155  0            0            0           0         
  789.94834  0            0            0           0         
  790.89627  0            0            0           0         
  791.84534  0            0            0           0         
  792.79555  0            0            0           0         
  793.74690  0            0            0           0         
  794.69939  0            0            0           0         
  795.65302  0            0            0           0         
  796.60779  0            0            0           0         
  797.56372  0            0            0           0         
  798.52078  0            0            0           0         
  799.47900  0            0            0           0         
  800.43837  0            0            0           0         
  801.39889  0            0            0           0         
  802.36056  0            0            0           0         
  803.32338  0            0            0           0         
  804.28737  0            0            0           0         
  805.25250  0            0            0           0         
  806.21880  0            0            0           0         
  807.18625  0            0            0           0         
  808.15487  0            0            0           0         
  809.12465  0            0            0           0         
  810.09559  0            0            0           0         
  811.06770  0            0            0           0         
  812.04097  0            0            0           0         
  813.01541  0            0            0           0         
  813.99102  0            0            0           0         
  814.96781  0            0            0           0         
  815.94576  0            0            0           0         
  816.92489  0            0            0           0         
  817.90519  0            0            0           0         
  818.88667  0            0            0           0         
  819.86932  0            0            0           0         
  820.85316  0            0            0           0         
  821.83818  0            0            0           0         
  822.82437  0            0            0           0         
  823.81176  0            0            0           0         
  824.80032  0            0            0           0         
  825.79007  0            0            0           0         
  826.78101  0            0            0           0         
  827.77314  0            0            0           0         
  828.76646  0            0            0           0         
  829.76098  0            0            0           0         
  830.75668  0            0            0           0         
  831.75358  0            0            0           0         
  832.75168  0            0            0           0         
  833.75097  0            0            0           0         
  834.75147  0            0            0           0         
  835.75316  0            0            0           0         
  836.75606  0            0            0           0         
  837.76016  0            0            0           0         
  838.76546  0            0            0           0         
  839.77197  0            0            0           0         
  840.77969  0            0            0           0         
  841.78862  0            0            0           0         
  842.79876  0            0            0           0         
  843.81011  0            0            0           0         
  844.82267  0            0            0           0         
  845.83645  0            0            0           0         
  846.85145  0            0            0           0         
  847.86766  0            0            0           0         
  848.88509  0            0            0           0         
  849.90375  0            0            0           0         
  850.92362  0            0            0           0         
  851.94473  0            0            0           0         
  852.96705  0            0            0           0         
  853.99060  0            0            0           0         
  855.01538  0            0            0           0         
  856.04139  0            0            0           0         
  857.06864  0            0            0           0         
  858.09711  0            0            0           0         
  859.12682  0            0            0           0         
  860.15776  0            0            0           0         
  861.18994  0            0            0           0         
  862.22336  0            0            0           0         
  863.25802  0            0            0           0         
  864.29393  0            0            0           0         
  865.33107  0            0            0           0         
  866.36946  0            0            0           0         
  867.40910  0            0            0           0         
  868.44998  0            0            0           0         
  869.49211  0            0            0           0         
  870.53549  0            0            0           0         
  871.58013  0            0            0           0         
  872.62602  0            0            0           0         
  873.67316  0            0            0           0         
  874.72156  0            0            0           0         
  875.77122  0            0            0           0         
  876.82213  0            0            0           0         
  877.87431  0            0            0           0         
  878.92775  0            0            0           0         
  879.98246  0            0            0           0         
  881.03843  0            0            0           0         
  882.09567  0            0            0           0         
  883.15417  0            0            0           0         
  884.21395  0            0            0           0         
  885.27500  0            0            0           0         
  886.33732  0            0            0           0         
  887.40092  0            0            0           0         
  888.46579  0            0            0           0         
  889.53194  0            0            0           0         
  890.59937  0            0            0           0         
  891.66808  0            0            0           0         
  892.73808  0            0            0           0         
  893.80935  0            0            0           0         
  894.88192  0            0            0           0         
  895.95577  0            0            0           0         
  897.03090  0            0            0           0         
  898.10733  0            0            0           0         
  899.18505  0            0            0           0         
  900.26407  0            0            0           0         
  901.34438  0            0            0           0         
  902.42598  0            0            0           0         
  903.50888  0            0            0           0         
  904.59309  0            0            0           0         
  905.67859  0            0            0           0         
  906.76539  0            0            0           0         
  907.85350  0            0            0           0         
  908.94292  0            0            0           0         
  910.03364  0            0            0           0         
  911.12568  0            0            0           0         
  912.21902  0            0            0           0         
  913.31367  0            0            0           0         
  914.40964  0            0            0           0         
  915.50692  0            0            0           0         
  916.60552  0            0            0           0         
  917.70544  0            0            0           0         
  918.80668  0            0            0           0         
  919.90924  0            0            0           0         
  921.01312  0            0            0           0         
  922.11833  0            0            0           0         
  923.22486  0            0            0           0         
  924.33272  0            0            0           0         
  925.44191  0            0            0           0         
  926.55244  0            0            0           0         
  927.66429  0            0            0           0         
  928.77748  0            0            0           0         
  929.89200  0            0            0           0         
  931.00786  0            0            0           0         
  932.12507  0            0            0           0         
  933.24361  0            0            0           0         
  934.36349  0            0            0           0         
  935.48472  0            0            0           0         
  936.60729  0            0            0           0         
  937.73121  0            0            0           0         
  938.85648  0            0            0           0         
  939.98310  0            0            0           0         
  941.11107  0            0            0           0         
  942.24039  0            0            0           0         
  943.37107  0            0            0           0         
  944.50311  0            0            0           0         
  945.63651  0            0            0           0         
  946.77126  0            0            0           0         
  947.90738  0            0            0           0         
  949.04486  0            0            0           0         
  950.18370  0            0            0           0         
  951.32391  0            0            0           0         
  952.46549  0            0            0           0         
  953.60844  0            0            0           0         
  954.75277  0            0            0           0         
  955.89846  0            0            0           0         
  957.04553  0            0            0           0         
  958.19397  0            0            0           0         
  959.34380  0            0            0           0         
  960.49500  0            0            0           0         
  961.64759  0            0            0           0         
  962.80156  0            0            0           0         
  963.95691  0            0            0           0         
  965.11365  0            0            0           0         
  966.27178  0            0            0           0         
  967.43129  0            0            0           0         
  968.59220  0            0            0           0         
  969.75450  0            0            0           0         
  970.91820  0            0            0           0         
  972.08329  0            0            0           0         
  973.24978  0            0            0           0         
  974.41767  0            0            0           0         
  975.58697  0            0            0           0         
  976.75766  0            0            0           0         
  977.92976  0            0            0           0         
  979.10327  0            0            0           0         
  980.27818  0            0            0           0         
  981.45451  0            0            0           0         
  982.63224  0            0            0           0         
  983.81139  0            0            0           0         
  984.99196  0            0            0           0         
  986.17394  0            0            0           0         
  987.35734  0            0            0           0         
  988.54216  0            0            0           0         
  989.72840  0            0            0           0         
  990.91606  0            0            0           0         
  992.10515  0            0            0           0         
  993.29567  0            0            0           0         
  994.48762  0            0            0           0         
  995.68099  0            0            0           0         
  996.87580  0            0            0           0         
  998.07204  0            0            0           0         
  999.26972  0            0            0           0         
  1000.46883 0            0            0           0         
  1001.66939 0            0            0           0         
  1002.87138 0            0            0           0         
  1004.07482 0            0            0           0         
  1005.27970 0            0            0           0         
  1006.48602 0            0            0           0         
  1007.69380 0            0            0           0         
  1008.90302 0            0            0           0         
  1010.11370 0            0            0           0         
  1011.32582 0            0            0           0         
  1012.53940 0            0            0           0         
  1013.75444 0            0            0           0         
  1014.97094 0            0            0           0         
  1016.18889 0            0            0           0         
  1017.40831 0            0            0           0         
  1018.62919 0            0            0           0         
  1019.85154 0            0            0           0         
  1021.07535 0            0            0           0         
  1022.30063 0            0            0           0         
  1023.52738 0            0            0           0         
  1024.75561 0            0            0           0         
  1025.98530 0            0            0           0         
  1027.21648 0            0            0           0         
  1028.44913 0            0            0           0         
  1029.68326 0            0            0           0         
  1030.91887 0            0            0           0         
  1032.15596 0            0            0           0         
  1033.39454 0            0            0           0         
  1034.63460 0            0            0           0         
  1035.87615 0            0            0           0         
  1037.11919 0            0            0           0         
  1038.36373 0            0            0           0         
  1039.60975 0            0            0           0         
  1040.85728 0            0            0           0         
  1042.10629 0            0            0           0         
  1043.35681 0            0            0           0         
  1044.60883 0            0            0           0         
  1045.86235 0            0            0           0         
  1047.11738 0            0            0           0         
  1048.37391 0            0            0           0         
  1049.63195 0            0            0           0         
  1050.89150 0            0            0           0         
  1052.15256 0            0            0           0         
  1053.41513 0            0            0           0         
  1054.67922 0            0            0           0         
  1055.94482 0            0            0           0         
  1057.21195 0            0            0           0         
  1058.48059 0            0            0           0         
  1059.75076 0            0            0           0         
  1061.02245 0            0            0           0         
  1062.29567 0            0            0           0         
  1063.57041 0            0            0           0         
  1064.84669 0            0            0           0         
  1066.12449 0            0            0           0         
  1067.40383 0            0            0           0         
  1068.68471 0            0            0           0         
  1069.96712 0            0            0           0         
  1071.25107 0            0            0           0         
  1072.53656 0            0            0           0         
  1073.82359 0            0            0           0         
  1075.11217 0            0            0           0         
  1076.40230 0            0            0           0         
  1077.69397 0            0            0           0         
  1078.98719 0            0            0           0         
  1080.28197 0            0            0           0         
  1081.57830 0            0            0           0         
  1082.87618 0            0            0           0         
  1084.17562 0            0            0           0         
  1085.47662 0            0            0           0         
  1086.77918 0            0            0           0         
  1088.08331 0            0            0           0         
  1089.38900 0            0            0           0         
  1090.69625 0            0            0           0         
  1092.00508 0            0            0           0         
  1093.31548 0            0            0           0         
  1094.62744 0            0            0           0         
  1095.94099 0            0            0           0         
  1097.25611 0            0            0           0         
  1098.57280 0            0            0           0         
  1099.89108 0            0            0           0         
  1101.21094 0            0            0           0         
  1102.53238 0            0            0           0         
  1103.85541 0            0            0           0         
  1105.18003 0            0            0           0         
  1106.50623 0            0            0           0         
  1107.83403 0            0            0           0         
  1109.16342 0            0            0           0         
  1110.49441 0            0            0           0         
  1111.82699 0            0            0           0         
  1113.16117 0            0            0           0         
  1114.49696 0            0            0           0         
  1115.83434 0            0            0           0         
  1117.17333 0            0            0           0         
  1118.51393 0            0            0           0         
  1119.85614 0            0            0           0         
  1121.19995 0            0            0           0         
  1122.54538 0            0            0           0         
  1123.89243 0            0            0           0         
  1125.24109 0            0            0           0         
  1126.59137 0            0            0           0         
  1127.94327 0            0            0           0         
  1129.29679 0            0            0           0         
  1130.65193 0            0            0           0         
  1132.00870 0            0            0           0         
  1133.36710 0            0            0           0         
  1134.72713 0            0            0           0         
  1136.08880 0            0            0           0         
  1137.45209 0            0            0           0         
  1138.81702 0            0            0           0         
  1140.18359 0            0            0           0         
  1141.55180 0            0            0           0         
  1142.92166 0            0            0           0         
  1144.29315 0            0            0           0         
  1145.66629 0            0            0           0         
  1147.04108 0            0            0           0         
  1148.41752 0            0            0           0         
  1149.79561 0            0            0           0         
  1151.17535 0            0            0           0         
  1152.55675 0            0            0           0         
  1153.93981 0            0            0           0         
  1155.32453 0            0            0           0         
  1156.71091 0            0            0           0         
  1158.09895 0            0            0           0         
  1159.48866 0            0            0           0         
  1160.88003 0            0            0           0         
  1162.27308 0            0            0           0         
  1163.66779 0            0            0           0         
  1165.06419 0            0            0           0         
  1166.46225 0            0            0           0         
  1167.86200 0            0            0           0         
  1169.26342 0            0            0           0         
  1170.66652 0            0            0           0         
  1172.07131 0            0            0           0         
  1173.47779 0            0            0           0         
  1174.88595 0            0            0           0         
  1176.29580 0            0            0           0         
  1177.70735 0            0            0           0         
  1179.12058 0            0            0           0         
  1180.53552 0            0            0           0         
  1181.95215 0            0            0           0         
  1183.37048 0            0            0           0         
  1184.79052 0            0            0           0         
  1186.21225 0            0            0           0         
  1187.63570 0            0            0           0         
  1189.06085 0            0            0           0         
  1190.48771 0            0            0           0         
  1191.91628 0            0            0           0         
  1193.34657 0            0            0           0         
  1194.77858 0            0            0           0         
  1196.21230 0            0            0           0         
  1197.64774 0            0            0           0         
  1199.08491 0            0            0           0         
  1200.52380 0            0            0           0         
  1201.96442 0            0            0           0         
  1203.40677 0            0            0           0         
  1204.85084 0            0            0           0         
  1206.29665 0            0            0           0         
  1207.74420 0            0            0           0         
  1209.19348 0            0            0           0         
  1210.64450 0            0            0           0         
  1212.09726 0            0            0           0         
  1213.55177 0            0            0           0         
  1215.00802 0            0            0           0         
  1216.46602 0            0            0           0         
  1217.92576 0            0            0           0         
  1219.38726 0            0            0           0         
  1220.85052 0            0            0           0         
  1222.31553 0            0            0           0         
  1223.78229 0            0            0           0         
  1225.25082 0            0            0           0         
  1226.72111 0            0            0           0         
  1228.19316 0            0            0           0         
  1229.66699 0            0            0           0         
  1231.14257 27198.21308  0            0           0         
  1232.61993 128.17763    0            0           0         
  1234.09907 0            0            0           0         
  1235.57997 0            0            0           0         
  1237.06266 0            0            0           0         
  1238.54712 0            0            0           0         
  1240.03337 0            0            0           0         
  1241.52140 0            0            0           0         
  1243.01121 0            0            0           0         
  1244.50281 2890.39202   0            0           0         
  1245.99620 13.29723     0            0           0         
  1247.49139 1054.64581   0            0           0         
  1248.98837 552.11193    0            0           0         
  1250.48714 2.06228      0            0           0         
  1251.98771 0            0            0           0         
  1253.49009 106.94011    0            0           0         
  1254.99426 72.40351     0            0           0         
  1256.50024 51.77958     0            0           0         
  1258.00803 0.27207      0            0           0         
  1259.51763 30.45315     0            0           0         
  1261.02904 0.17456      0            0           0         
  1262.54226 0            0            0           0         
  1264.05730 0            0            0           0         
  1265.57416 0            0            0           0         
  1267.09284 0            0            0           0         
  1268.61334 37.34195     0            0           0         
  1270.13566 11.55198     0            0           0         
  1271.65981 0.07357      0            0           0         
  1273.18579 9.57642      0            0           0         
  1274.71360 0.06328      0            0           0         
  1276.24325 8.31691      0            0           0         
  1277.77473 7.86504      0            0           0         
  1279.30805 0.05253      0            0           0         
  1280.84320 0            0            0           0         
  1282.38020 6.6191       0            0           0         
  1283.91905 0.04513      0            0           0         
  1285.45974 6.02236      0            0           0         
  1287.00228 5.80802      0            0           0         
  1288.54667 5.57398      0            0           0         
  1290.09291 5.3605       0            0           0         
  1291.64101 0.0369       0            0           0         
  1293.19097 0            0            0           0         
  1294.74279 4.78537      0            0           0         
  1296.29647 4.66687      0            0           0         
  1297.85201 18.0027      0            0           0         
  1299.40942 8.84949      0            0           0         
  1300.96870 4.30105      0            0           0         
  1302.52985 0.02992      0            0           0         
  1304.09287 4.01911      0            0           0         
  1305.65777 3.94762      0            0           0         
  1307.22455 0.02783      0            0           0         
  1308.79321 3.73681      0            0           0         
  1310.36375 3.68003      0            0           0         
  1311.93617 10.74989     0            0           0         
  1313.51048 3.57675      0            0           0         
  1315.08668 3.45446      0            0           0         
  1316.66478 6.7492       0            0           0         
  1318.24476 0.04835      0            0           0         
  1319.82664 3.23777      0            0           0         
  1321.41042 0.02336      0            0           0         
  1322.99610 6.24911      0            0           0         
  1324.58369 0.04522      0            0           0         
  1326.17317 0            0            0           0         
  1327.76457 5.94508      0            0           0         
  1329.35787 2.96917      0            0           0         
  1330.95309 8.66481      0            0           0         
  1332.55022 2.9011       0            0           0         
  1334.14927 0.02072      0            0           0         
  1335.75024 2.75655      0            0           0         
  1337.35312 0.02018      0            0           0         
  1338.95794 2.68051      0            0           0         
  1340.56467 2.66402      0            0           0         
  1342.17334 0.01943      0            0           0         
  1343.78393 2.57532      0            0           0         
  1345.39646 2.5613       0            0           0         
  1347.01093 0.01875      0            0           0         
  1348.62733 2.4791       0            0           0         
  1350.24567 2.46709      0            0           0         
  1351.86595 0.01813      0            0           0         
  1353.48818 7.17111      0            0           0         
  1355.11235 0.05322      0            0           0         
  1356.73847 0            0            0           0         
  1358.36654 0            0            0           0         
  1359.99657 4.56321      0            0           0         
  1361.62856 0.03402      0            0           0         
  1363.26250 2.22989      0            0           0         
  1364.89840 2.22092      0            0           0         
  1366.53626 8.73115      0            0           0         
  1368.17610 4.37137      0            0           0         
  1369.81789 2.15974      0            0           0         
  1371.46166 2.11789      0            0           0         
  1373.10740 0.01577      0            0           0         
  1374.75512 0            0            0           0         
  1376.40481 2.02617      0            0           0         
  1378.05649 2.0168       0            0           0         
  1379.71014 5.94723      0            0           0         
  1381.36578 1.99849      0            0           0         
  1383.02341 1.94538      0            0           0         
  1384.68302 3.8307       0            0           0         
  1386.34463 0.02889      0            0           0         
  1388.00823 0            0            0           0         
  1389.67383 3.68698      0            0           0         
  1391.34142 5.49696      0            0           0         
  1393.01102 3.64751      0            0           0         
  1394.68262 1.81086      0            0           0         
  1396.35623 5.30649      0            0           0         
  1398.03184 1.78604      0            0           0         
  1399.70947 1.74074      0            0           0         
  1401.38910 0.01322      0            0           0         
  1403.07076 0            0            0           0         
  1404.75443 3.35029      0            0           0         
  1406.44012 8.31817      0            0           0         
  1408.12784 0.06373      0            0           0         
  1409.81758 1.62627      0            0           0         
  1411.50935 4.84455      0            0           0         
  1413.20314 0.03726      0            0           0         
  1414.89897 1.58047      0            0           0         
  1416.59684 4.7097       0            0           0         
  1418.29674 0.03634      0            0           0         
  1419.99869 1.53744      0            0           0         
  1421.70267 6.10662      0            0           0         
  1423.40870 1.55749      0            0           0         
  1425.11678 0.01174      0            0           0         
  1426.82691 0            0            0           0         
  1428.53908 2.94243      0            0           0         
  1430.25332 1.48166      0            0           0         
  1431.96961 5.79715      0            0           0         
  1433.68796 2.91398      0            0           0         
  1435.40837 7.13519      0            0           0         
  1437.13085 5.69937      0            0           0         
  1438.85539 8.44117      0            0           0         
  1440.58200 5.6189       0            0           0         
  1442.31069 1.42083      0            0           0         
  1444.04145 4.10984      0            0           0         
  1445.77429 2.74356      0            0           0         
  1447.50920 1.36649      0            0           0         
  1449.24620 9.35402      0            0           0         
  1450.98528 1.39836      0            0           0         
  1452.72645 2.63955      0            0           0         
  1454.46971 1.32545      0            0           0         
  1456.21506 5.18947      0            0           0         
  1457.96250 3.89513      0            0           0         
  1459.71204 2.57834      0            0           0         
  1461.46368 0.0202       0            0           0         
  1463.21743 1.24736      0            0           0         
  1464.97328 3.70031      0            0           0         
  1466.73123 2.44814      0            0           0         
  1468.49129 3.57446      0            0           0         
  1470.25347 2.34209      0            0           0         
  1472.01776 1.1438       0            0           0         
  1473.78417 2.19174      0            0           0         
  1475.55269 1.07217      0            0           0         
  1477.32334 0.00822      0            0           0         
  1479.09612 0.97902      0            0           0         
  1480.87102 0.94818      0            0           0         
  1482.64805 2.71518      0            0           0         
  1484.42722 0.8867       0            0           0         
  1486.20851 3.32658      0            0           0         
  1487.99195 3.20914      0            0           0         
  1489.77753 3.84168      0            0           0         
  1491.56525 2.22788      0            0           0         
  1493.35511 0.0172       0            0           0         
  1495.14712 2.70657      0            0           0         
  1496.94129 0.67244      0            0           0         
  1498.73760 0.63246      0            0           0         
  1500.53607 0.60994      0            0           0         
  1502.33670 2.34105      0            0           0         
  1504.13949 1.71185      0            0           0         
  1505.94445 1.10552      0            0           0         
  1507.75157 1.06619      0            0           0         
  1509.56085 3.08341      0            0           0         
  1511.37231 2.01328      0            0           0         
  1513.18594 1.94688      0            0           0         
  1515.00175 2.83009      0            0           0         
  1516.81974 1.39118      0            0           0         
  1518.63991 2.23087      0            0           0         
  1520.46227 0.88261      0            0           0         
  1522.28681 0.42832      0            0           0         
  1524.11354 1.6468       0            0           0         
  1525.94246 1.21574      0            0           0         
  1527.77357 1.57446      0            0           0         
  1529.60689 1.92178      0            0           0         
  1531.44240 0.7606       0            0           0         
  1533.28012 2.18506      0            0           0         
  1535.12004 1.4312       0            0           0         
  1536.96217 0.69732      0            0           0         
  1538.80651 1.33205      0            0           0         
  1540.65307 1.60709      0            0           0         
  1542.50183 0.93038      0            0           0         
  1544.35282 0.29875      0            0           0         
  1546.20603 1.10693      0            0           0         
  1548.06146 1.31023      0            0           0         
  1549.91912 0.74279      0            0           0         
  1551.77901 0.23385      0            0           0         
  1553.64113 1.27577      0            0           0         
  1555.50549 1.38921      0            0           0         
  1557.37208 0.55781      0            0           0         
  1559.24091 1.01449      0            0           0         
  1561.11199 0.78365      0            0           0         
  1562.98531 0.86268      0            0           0         
  1564.86087 1.31934      0            0           0         
  1566.73869 0.61356      0            0           0         
  1568.61876 1.22559      0            0           0         
  1570.50109 1.03164      0            0           0         
  1572.38568 0.76236      0            0           0         
  1574.27253 0.70335      0            0           0         
  1576.16164 0.97489      0            0           0         
  1578.05302 1.50787      0            0           0         
  1579.94667 0.77916      0            0           0         
  1581.84259 0.84976      0            0           0         
  1583.74079 1.15329      0            0           0         
  1585.64126 1.35362      0            0           0         
  1587.54402 1.3075       0            0           0         
  1589.44905 1.06377      0            0           0         
  1591.35638 0.75753      0            0           0         
  1593.26599 1.17911      0            0           0         
  1595.17789 0.86179      0            0           0         
  1597.09209 0.65149      0            0           0         
  1599.00859 0.75087      0            0           0         
  1600.92738 1.03141      0            0           0         
  1602.84848 0.92387      0            0           0         
  1604.77189 0.97096      0            0           0         
  1606.69760 0.98665      0            0           0         
  1608.62562 1.03845      0            0           0         
  1610.55596 0.88949      0            0           0         
  1612.48861 1.15008      0            0           0         
  1614.42358 1.12786      0            0           0         
  1616.36087 1.10432      0            0           0         
  1618.30049 0.89048      0            0           0         
  1620.24244 1.18188      0            0           0         
  1622.18671 1.10294      0            0           0         
  1624.13332 1.00297      0            0           0         
  1626.08227 0.99252      0            0           0         
  1628.03355 1.08         0            0           0         
  1629.98717 0.96001      0            0           0         
  1631.94314 0.86856      0            0           0         
  1633.90146 0.99801      0            0           0         
  1635.86213 1.04381      0            0           0         
  1637.82515 1.05757      0            0           0         
  1639.79052 0.92575      0            0           0         
  1641.75826 1.08227      0            0           0         
  1643.72835 1.07458      0            0           0         
  1645.70081 0.90837      0            0           0         
  1647.67563 1.00204      0            0           0         
  1649.65283 1.05743      0            0           0         
  1651.63240 1.02367      0            0           0         
  1653.61434 0.96272      0            0           0         
  1655.59866 1.05799      0            0           0         
  1657.58537 1.11436      0            0           0         
  1659.57445 0.95965      0            0           0         
  1661.56593 1.03522      0            0           0         
  1663.55979 1.16086      0            0           0         
  1665.55605 0.9616       0            0           0         
  1667.55470 1.09728      0            0           0         
  1669.55575 0.94613      0            0           0         
  1671.55920 0.99982      0            0           0         
  1673.56506 0.99732      0            0           0         
  1675.57332 1.00835      0            0           0         
  1677.58399 1.12         0            0           0         
  1679.59708 1.09842      0            0           0         
  1681.61258 1.07989      0            0           0         
  1683.63050 0.93875      0            0           0         
  1685.65084 1.09576      0            0           0         
  1687.67360 0.96971      0            0           0         
  1689.69880 1.06912      0            0           0         
  1691.72642 1.10559      0            0           0         
  1693.75647 1.05032      0            0           0         
  1695.78897 1.03363      0            0           0         
  1697.82390 1.08593      0            0           0         
  1699.86127 1.05455      0            0           0         
  1701.90109 1.069        0            0           0         
  1703.94335 1.04336      0            0           0         
  1705.98807 1.10139      0            0           0         
  1708.03524 1.04092      0            0           0         
  1710.08487 0.93989      0            0           0         
  1712.13695 1.0168       0            0           0         
  1714.19150 1.08469      0            0           0         
  1716.24851 1.00787      0            0           0         
  1718.30800 1.03049      0            0           0         
  1720.36995 1.06732      0            0           0         
  1722.43438 1.09308      0            0           0         
  1724.50128 1.01329      0            0           0         
  1726.57067 0.99636      0            0           0         
  1728.64254 1.01906      0            0           0         
  1730.71689 1.04078      0            0           0         
  1732.79374 1.01973      0            0           0         
  1734.87307 1.06921      0            0           0         
  1736.95491 1.11072      0            0           0         
  1739.03924 1.092        0            0           0         
  1741.12607 1.15486      0            0           0         
  1743.21540 1.05181      0            0           0         
  1745.30724 1.09491      0            0           0         
  1747.40160 1.10047      0            0           0         
  1749.49846 1.1479       0            0           0         
  1751.59784 1.05         0            0           0         
  1753.69974 1.04792      0            0           0         
  1755.80417 1.04408      0            0           0         
  1757.91112 1.07818      0            0           0         
  1760.02059 1.021        0            0           0         
  1762.13260 1.11342      0            0           0         
  1764.24715 1.13068      0            0           0         
  1766.36423 1.11021      0            0           0         
  1768.48385 1.12555      0            0           0         
  1770.60601 1.10451      0            0           0         
  1772.73072 1.0998       0            0           0         
  1774.85798 1.05434      0            0           0         
  1776.98779 1.12943      0            0           0         
  1779.12016 1.13804      0            0           0         
  1781.25509 1.04239      0            0           0         
  1783.39258 1.02702      0            0           0         
  1785.53264 1.10756      0            0           0         
  1787.67526 1.09571      0            0           0         
  1789.82045 1.07775      0            0           0         
  1791.96822 1.0693       0            0           0         
  1794.11856 1.11378      0            0           0         
  1796.27149 1.10092      0            0           0         
  1798.42700 1.05848      0            0           0         
  1800.58510 1.08838      0            0           0         
  1802.74578 1.13121      0            0           0         
  1804.90906 1.11676      0            0           0         
  1807.07493 1.11831      0            0           0         
  1809.24341 1.0681       0            0           0         
  1811.41448 1.10975      0            0           0         
  1813.58816 1.13156      0            0           0         
  1815.76445 1.09545      0            0           0         
  1817.94335 1.07101      0            0           0         
  1820.12487 1.13715      0            0           0         
  1822.30900 1.11863      0            0           0         
  1824.49575 1.13335      0            0           0         
  1826.68513 1.09576      0            0           0         
  1828.87714 1.09059      0            0           0         
  1831.07177 1.09875      0            0           0         
  1833.26904 1.04205      0            0           0         
  1835.46895 1.0885       0            0           0         
  1837.67149 1.11488      0            0           0         
  1839.87668 1.11636      0            0           0         
  1842.08452 1.10731      0            0           0         
  1844.29500 1.07761      0            0           0         
  1846.50814 1.05216      0            0           0         
  1848.72393 1.12319      0            0           0         
  1850.94238 1.09558      0            0           0         
  1853.16350 1.05463      0            0           0         
  1855.38727 1.10953      0            0           0         
  1857.61372 1.09323      0            0           0         
  1859.84284 1.08803      0            0           0         
  1862.07464 1.0813       0            0           0         
  1864.30911 1.06465      0            0           0         
  1866.54626 1.06803      0            0           0         
  1868.78610 1.08607      0            0           0         
  1871.02863 1.11336      0            0           0         
  1873.27384 1.09295      0            0           0         
  1875.52175 1.07775      0            0           0         
  1877.77236 1.13972      0            0           0         
  1880.02567 1.10511      0            0           0         
  1882.28169 1.10457      0            0           0         
  1884.54041 1.11076      0            0           0         
  1886.80184 1.0785       0            0           0         
  1889.06598 1.07375      0            0           0         
  1891.33284 1.09856      0            0           0         
  1893.60243 1.05241      0            0           0         
  1895.87473 1.08153      0            0           0         
  1898.14976 1.08379      0            0           0         
  1900.42752 1.07333      0            0           0         
  1902.70802 1.05208      0            0           0         
  1904.99125 1.10092      0            0           0         
  1907.27722 1.03121      0            0           0         
  1909.56594 1.07906      0            0           0         
  1911.85740 1.08498      0            0           0         
  1914.15161 1.07963      0            0           0         
  1916.44858 1.05394      0            0           0         
  1918.74830 1.07877      0            0           0         
  1921.05078 1.09895      0            0           0         
  1923.35602 1.05719      0            0           0         
  1925.66403 1.08292      0            0           0         
  1927.97481 1.08346      0            0           0         
  1930.28836 1.09402      0            0           0         
  1932.60469 1.07772      0            0           0         
  1934.92380 1.08049      0            0           0         
  1937.24569 1.10603      0            0           0         
  1939.57036 1.0966       0            0           0         
  1941.89783 1.08661      0            0           0         
  1944.22809 1.06671      0            0           0         
  1946.56114 1.09763      0            0           0         
  1948.89700 1.07687      0            0           0         
  1951.23566 1.05779      0            0           0         
  1953.57712 1.07023      0            0           0         
  1955.92140 1.08518      0            0           0         
  1958.26848 1.08226      0            0           0         
  1960.61839 1.0458       0            0           0         
  1962.97111 1.0617       0            0           0         
  1965.32666 1.09961      0            0           0         
  1967.68503 1.07108      0            0           0         
  1970.04624 1.10501      0            0           0         
  1972.41027 1.10572      0            0           0         
  1974.77715 1.06236      0            0           0         
  1977.14686 1.08412      0            0           0         
  1979.51942 1.07544      0            0           0         
  1981.89483 1.05797      0            0           0         
  1984.27308 1.0939       0            0           0         
  1986.65419 1.08888      0            0           0         
  1989.03816 1.0689       0            0           0         
  1991.42498 1.05804      0            0           0         
  1993.81468 1.08898      0            0           0         
  1996.20723 1.07313      0            0           0         
  1998.60266 1.1075       0            0           0         
  2001.00097 1.08759      0            0           0         
  2003.40215 1.03471      0            0           0         
  2005.80622 1.07539      0            0           0         
  2008.21316 1.07655      0            0           0         
  2010.62300 1.03041      0            0           0         
  2013.03573 1.03616      0            0           0         
  2015.45136 1.07932      0            0           0         
  2017.86988 1.05793      0            0           0         
  2020.29130 1.09321      0            0           0         
  2022.71563 1.03859      0            0           0         
  2025.14287 1.05721      0            0           0         
  2027.57303 1.05157      0            0           0         
  2030.00610 1.10519      0            0           0         
  2032.44208 1.047        0            0           0         
  2034.88100 1.05926      0            0           0         
  2037.32283 1.0841       0            0           0         
  2039.76760 1.05239      0            0           0         
  2042.21530 1.09604      0            0           0         
  2044.66594 1.06207      0            0           0         
  2047.11952 1.08454      0            0           0         
  2049.57605 1.06458      0            0           0         
  2052.03552 1.08353      0            0           0         
  2054.49794 1.10655      0            0           0         
  2056.96332 1.08831      0            0           0         
  2059.43166 1.03687      0            0           0         
  2061.90296 1.06406      0            0           0         
  2064.37722 1.088        0            0           0         
  2066.85446 1.07589      0            0           0         
  2069.33466 1.07878      0            0           0         
  2071.81785 1.07964      0            0           0         
  2074.30401 1.06665      0            0           0         
  2076.79315 1.06623      0            0           0         
  2079.28529 1.07931      0            0           0         
  2081.78041 1.05845      0            0           0         
  2084.27853 1.0632       0            0           0         
  2086.77964 1.05866      0            0           0         
  2089.28376 1.04399      0            0           0         
  2091.79088 1.05477      0            0           0         
  2094.30101 1.08553      0            0           0         
  2096.81415 1.07285      0            0           0         
  2099.33031 1.06315      0            0           0         
  2101.84948 1.06766      0            0           0         
  2104.37168 1.06215      0            0           0         
  2106.89691 1.06173      0            0           0         
  2109.42517 1.06431      0            0           0         
  2111.95646 1.07109      0            0           0         
  2114.49079 1.04437      0            0           0         
  2117.02815 1.02721      0            0           0         
  2119.56857 1.0646       0            0           0         
  2122.11203 1.04591      0            0           0         
  2124.65855 1.08224      0            0           0         
  2127.20812 1.04122      0            0           0         
  2129.76075 1.05436      0            0           0         
  2132.31644 1.07865      0            0           0         
  2134.87520 1.08014      0            0           0         
  2137.43703 1.07487      0            0           0         
  2140.00194 1.07448      0            0           0         
  2142.56992 1.08172      0            0           0         
  2145.14098 1.0617       0            0           0         
  2147.71513 1.05105      0            0           0         
  2150.29237 1.07439      0            0           0         
  2152.87270 1.08642      0            0           0         
  2155.45613 1.05426      0            0           0         
  2158.04265 1.06886      0            0           0         
  2160.63229 1.07855      0            0           0         
  2163.22502 1.08621      0            0           0         
  2165.82087 1.08125      0            0           0         
  2168.41984 1.0338       0            0           0         
  2171.02192 1.04534      0            0           0         
  2173.62713 1.04779      0            0           0         
  2176.23546 1.05657      0            0           0         
  2178.84692 1.05871      0            0           0         
  2181.46152 1.04974      0            0           0         
  2184.07925 1.06969      0            0           0         
  2186.70013 1.08024      0            0           0         
  2189.32415 1.09179      0            0           0         
  2191.95132 1.05867      0            0           0         
  2194.58164 1.07647      0            0           0         
  2197.21512 1.06667      0            0           0         
  2199.85175 1.04799      0            0           0         
  2202.49156 1.06349      0            0           0         
  2205.13452 1.03267      0            0           0         
  2207.78067 1.04912      0            0           0         
  2210.42998 1.06073      0            0           0         
  2213.08248 1.06188      0            0           0         
  2215.73816 1.05763      0            0           0         
  2218.39702 1.06518      0            0           0         
  2221.05908 1.05876      0            0           0         
  2223.72433 1.05241      0            0           0         
  2226.39278 1.06243      0            0           0         
  2229.06443 1.05488      0            0           0         
  2231.73928 1.04992      0            0           0         
  2234.41735 1.04871      0            0           0         
  2237.09863 1.05655      0            0           0         
  2239.78313 1.06048      0            0           0         
  2242.47085 1.0759       0            0           0         
  2245.16179 1.05134      0            0           0         
  2247.85596 1.07068      0            0           0         
  2250.55337 1.05907      0            0           0         
  2253.25401 1.04693      0            0           0         
  2255.95790 1.0753       0            0           0         
  2258.66503 1.04379      0            0           0         
  2261.37540 1.06052      0            0           0         
  2264.08903 1.03679      0            0           0         
  2266.80592 1.05976      0            0           0         
  2269.52606 1.05389      0            0           0         
  2272.24947 1.0599       0            0           0         
  2274.97615 1.07144      0            0           0         
  2277.70610 1.04381      0            0           0         
  2280.43933 1.05788      0            0           0         
  2283.17584 1.05283      0            0           0         
  2285.91562 1.07595      0            0           0         
  2288.65870 1.06048      0            0           0         
  2291.40507 1.06807      0            0           0         
  2294.15474 1.024        0            0           0         
  2296.90770 1.05806      0            0           0         
  2299.66397 1.04947      0            0           0         
  2302.42354 1.03165      0            0           0         
  2305.18643 1.04146      0            0           0         
  2307.95263 1.04578      0            0           0         
  2310.72216 1.04918      0            0           0         
  2313.49500 1.05324      0            0           0         
  2316.27117 1.04313      0            0           0         
  2319.05068 1.04349      0            0           0         
  2321.83352 1.05448      0            0           0         
  2324.61969 1.05966      0            0           0         
  2327.40922 1.05217      0            0           0         
  2330.20209 1.05983      0            0           0         
  2332.99831 1.04616      0            0           0         
  2335.79788 1.06534      0            0           0         
  2338.60082 1.0757       0            0           0         
  2341.40712 1.06311      0            0           0         
  2344.21679 1.05949      0            0           0         
  2347.02982 1.0736       0            0           0         
  2349.84624 1.05628      0            0           0         
  2352.66603 1.0781       0            0           0         
  2355.48921 1.08073      0            0           0         
  2358.31577 1.0865       0            0           0         
  2361.14573 1.08042      0            0           0         
  2363.97908 1.0621       0            0           0         
  2366.81584 1.09078      0            0           0         
  2369.65599 1.08047      0            0           0         
  2372.49956 1.08337      0            0           0         
  2375.34654 1.06293      0            0           0         
  2378.19693 1.05823      0            0           0         
  2381.05074 1.07343      0            0           0         
  2383.90798 1.05741      0            0           0         
  2386.76865 1.06617      0            0           0         
  2389.63275 1.06338      0            0           0         
  2392.50029 1.05011      0            0           0         
  2395.37127 1.05185      0            0           0         
  2398.24569 1.05019      0            0           0         
  2401.12356 1.06084      0            0           0         
  2404.00489 1.06292      0            0           0         
  2406.88967 1.07254      0            0           0         
  2409.77792 1.04474      0            0           0         
  2412.66963 1.0438       0            0           0         
  2415.56481 1.04666      0            0           0         
  2418.46346 1.05612      0            0           0         
  2421.36560 1.06297      0            0           0         
  2424.27121 1.03912      0            0           0         
  2427.18032 1.05497      0            0           0         
  2430.09291 1.04559      0            0           0         
  2433.00900 1.04374      0            0           0         
  2435.92859 1.06565      0            0           0         
  2438.85168 1.05594      0            0           0         
  2441.77828 1.06537      0            0           0         
  2444.70839 1.02685      0            0           0         
  2447.64202 1.03253      0            0           0         
  2450.57917 1.03638      0            0           0         
  2453.51984 1.04041      0            0           0         
  2456.46404 1.04901      0            0           0         
  2459.41177 1.03787      0            0           0         
  2462.36304 1.04159      0            0           0         
  2465.31786 1.05714      0            0           0         
  2468.27622 1.04087      0            0           0         
  2471.23812 1.02548      0            0           0         
  2474.20359 1.03635      0            0           0         
  2477.17261 1.03213      0            0           0         
  2480.14519 1.04549      0            0           0         
  2483.12134 1.04587      0            0           0         
  2486.10107 1.04698      0            0           0         
  2489.08437 1.05196      0            0           0         
  2492.07124 1.04529      0            0           0         
  2495.06171 1.05237      0            0           0         
  2498.05576 1.04096      0            0           0         
  2501.05340 1.02843      0            0           0         
  2504.05464 1.04763      0            0           0         
  2507.05948 1.03562      0            0           0         
  2510.06793 1.03891      0            0           0         
  2513.07999 1.04214      0            0           0         
  2516.09566 1.03374      0            0           0         
  2519.11495 1.04531      0            0           0         
  2522.13787 1.02937      0            0           0         
  2525.16441 1.03825      0            0           0         
  2528.19458 1.0326       0            0           0         
  2531.22839 1.04144      0            0           0         
  2534.26585 1.05263      0            0           0         
  2537.30694 1.01985      0            0           0         
  2540.35169 1.02174      0            0           0         
  2543.40008 1.03543      0            0           0         
  2546.45214 1.04324      0            0           0         
  2549.50786 1.03386      0            0           0         
  2552.56724 1.0123       0            0           0         
  2555.63030 1.03297      0            0           0         
  2558.69703 1.03202      1.01928      1.0084      4488.708  
  2561.76745 1.03855      1.02029      1.0084      4443.728  
  2564.84154 1.05049      1.02105      1.00839     4353.161  
  2567.91933 1.05372      1.02152      1.00838     4337.738  
  2571.00081 1.03436      1.02168      1.00838     4517.552  
  2574.08599 1.03625      1.02153      1.00837     4513.127  
  2577.17487 1.06925      1.0211       1.00836     4243.404  
  2580.26745 1.05038      1.02047      1.00836     4413.745  
  2583.36375 1.05101      1.0197       1.00835     4420.207  
  2586.46376 1.05136      1.01886      1.00835     4428.943  
  2589.56749 1.06539      1.01802      1.00834     4321.351  
  2592.67495 1.04633      1.01723      1.00833     4496.564  
  2595.78614 1.04897      1.01655      1.00833     4485.203  
  2598.90106 1.07041      1.01598      1.00832     4313.586  
  2602.01971 1.05984      1.01555      1.00831     4414.362  
  2605.14211 1.04409      1.01525      1.00831     4563.881  
  2608.26826 1.06033      1.01507      1.0083      4433.213  
  2611.39816 1.05288      1.01497      1.00829     4509.543  
  2614.53181 1.04834      1.01495      1.00829     4561.374  
  2617.66922 1.03455      1.01495      1.00828     4698.439  
  2620.81040 1.04294      1.01497      1.00827     4633.534  
  2623.95535 1.03505      1.01497      1.00827     4717.816  
  2627.10407 1.05905      1.01494      1.00826     4513.006  
  2630.25657 1.03279      1.01486      1.00826     4762.797  
  2633.41286 1.0304       1.01474      1.00825     4797.355  
  2636.57293 1.04445      1.01458      1.00824     4678.483  
  2639.73679 1.03192      1.01441      1.00824     4806.999  
  2642.90445 1.02116      1.01425      1.00823     4922.482  
  2646.07591 1.05211      1.01411      1.00822     4643.531  
  2649.25118 1.02561      1.01401      1.00822     4903.567  
  2652.43026 1.04122      1.01397      1.00821     4766.908  
  2655.61315 1.04822      1.01397      1.0082      4713.592  
  2658.79986 1.03039      1.01402      1.0082      4893.433  
  2661.99039 1.02988      1.01411      1.00819     4910.307  
  2665.18476 1.04773      1.01422      1.00818     4752.752  
  2668.38295 1.03648      1.01434      1.00818     4870.436  
  2671.58499 1.05119      1.01445      1.00817     4743.624  
  2674.79087 1.03789      1.01455      1.00816     4880.406  
  2678.00059 1.05204      1.01465      1.00816     4758.568  
  2681.21417 1.04711      1.01476      1.00815     4816.011  
  2684.43160 1.06901      1.01491      1.00814     4626.316  
  2687.65289 1.04994      1.01514      1.00814     4812.297  
  2690.87805 1.05292      1.01551      1.00813     4795.766  
  2694.10708 1.05245      1.01609      1.00812     4811.462  
  2697.33998 1.05794      1.01694      1.00812     4771.482  
  2700.57677 1.04599      1.01814      1.00811     4895.472  
  2703.81743 1.05666      1.01976      1.00811     4805.78   
  2707.06199 1.03842      1.02183      1.0081      4991.806  
  2710.31044 1.05192      1.02435      1.00809     4872.997  
  2713.56278 1.03217      1.02728      1.00809     5077.004  
  2716.81903 1.04223      1.03051      1.00808     4989.092  
  2720.07919 1.02347      1.0339       1.00807     5188.718  
  2723.34326 1.0212       1.03723      1.00807     5223.987  
  2726.61125 1.04618      1.04027      1.00806     4984.835  
  2729.88316 1.01996      1.04277      1.00805     5260.745  
  2733.15899 1.02843      1.04449      1.00805     5185.162  
  2736.43876 1.05138      1.04527      1.00804     4968.1    
  2739.72246 1.05021      1.045        1.00803     4990.619  
  2743.01010 1.03241      1.04372      1.00803     5179.48   
  2746.30169 1.05622      1.04155      1.00802     4954.67   
  2749.59722 1.04512      1.03872      1.00801     5074.529  
  2752.89671 1.03869      1.03549      1.00801     5150.243  
  2756.20016 1.04343      1.03214      1.008       5113.905  
  2759.50758 1.03309      1.02894      1.00799     5230.35   
  2762.81896 1.03151      1.02612      1.00799     5258.136  
  2766.13432 1.04466      1.02383      1.00798     5135.353  
  2769.45366 1.0172       1.0222       1.00797     5432.77   
  2772.77697 1.03947      1.02129      1.00797     5210.548  
  2776.10428 1.01645      1.02112      1.00796     5464.502  
  2779.43558 1.01853      1.02166      1.00795     5453.738  
  2782.77088 1.03102      1.02285      1.00795     5332.279  
  2786.11018 1.04237      1.0246       1.00794     5225.967  
  2789.45348 1.04039      1.02677      1.00793     5257.501  
  2792.80080 1.03177      1.02919      1.00793     5358.683  
  2796.15214 1.02226      1.03169      1.00792     5471.929  
  2799.50749 1.04153      1.03405      1.00791     5279.252  
  2802.86688 1.04699      1.03608      1.00791     5234.181  
  2806.23029 1.03537      1.0376       1.0079      5366.134  
  2809.59774 1.0401       1.03846      1.00789     5327.653  
  2812.96923 1.03964      1.03857      1.00789     5343.631  
  2816.34477 1.03511      1.03794      1.00788     5402.6    
  2819.72436 1.03038      1.03663      1.00787     5464.417  
  2823.10800 1.04036      1.03476      1.00787     5369.386  
  2826.49570 1.04014      1.0325       1.00786     5382.717  
  2829.88747 1.04708      1.03003      1.00785     5321.082  
  2833.28331 1.04049      1.02751      1.00785     5401.159  
  2836.68322 1.04648      1.02508      1.00784     5349.107  
  2840.08722 1.05865      1.02284      1.00783     5234.325  
  2843.49530 1.05568      1.02086      1.00783     5275.37   
  2846.90746 1.05286      1.01917      1.00782     5315.069  
  2850.32373 1.0418       1.01779      1.00781     5442.144  
  2853.74409 1.05627      1.0167       1.00781     5301.204  
  2857.16855 1.0463       1.01591      1.0078      5416.135  
  2860.59713 1.04171      1.0154       1.00779     5475.935  
  2864.02982 1.05071      1.01516      1.00778     5391.114  
  2867.46663 1.04496      1.01519      1.00778     5462.775  
  2870.90756 1.02908      1.01549      1.00777     5647.062  
  2874.35262 1.05455      1.01605      1.00776     5382.733  
  2877.80182 1.046        1.01688      1.00776     5483.99   
  2881.25516 1.02271      1.01798      1.00775     5752.259  
  2884.71264 1.03634      1.01932      1.00774     5610.77   
  2888.17426 1.03599      1.02091      1.00774     5625.51   
  2891.64005 1.03319      1.0227       1.00773     5667.593  
  2895.10999 1.02719      1.02466      1.00772     5746.026  
  2898.58409 1.041        1.02676      1.00772     5602.836  
  2902.06237 1.02607      1.02895      1.00771     5780.992  
  2905.54482 1.04093      1.03119      1.0077      5625.165  
  2909.03144 1.02051      1.03342      1.0077      5867.385  
  2912.52225 1.05113      1.03561      1.00769     5535.171  
  2916.01725 1.02228      1.03772      1.00768     5869.126  
  2919.51645 1.02891      1.03969      1.00768     5803.684  
  2923.01984 1.01522      1.04149      1.00767     5974.325  
  2926.52744 1.03892      1.04307      1.00766     5712.082  
  2930.03924 1.04607      1.04438      1.00766     5643.17   
  2933.55526 1.03251      1.04534      1.00765     5806.2    
  2937.07550 1.02368      1.04588      1.00764     5919.338  
  2940.59996 1.022        1.0459       1.00763     5950.038  
  2944.12866 1.03651      1.04531      1.00763     5792.995  
  2947.66158 1.03393      1.04407      1.00762     5833.289  
  2951.19875 1.01456      1.04219      1.00761     6072.14   
  2954.74016 1.02484      1.03973      1.00761     5960.688  
  2958.28582 1.03806      1.03684      1.0076      5818.219  
  2961.83574 1.02622      1.0337       1.00759     5966.402  
  2965.38991 1.05815      1.03048      1.00759     5614.89   
  2968.94835 1.03803      1.02736      1.00758     5850.624  
  2972.51106 1.03434      1.0245       1.00757     5903.894  
  2976.07805 1.03346      1.022        1.00757     5924.928  
  2979.64932 1.0393       1.01993      1.00756     5867.927  
  2983.22487 1.0421       1.01832      1.00755     5846.352  
  2986.80471 1.04896      1.01718      1.00754     5778.838  
  2990.38885 1.02088      1.01648      1.00754     6117.905  
  2993.97729 1.02049      1.01618      1.00753     6133.634  
  2997.57003 1.0358       1.01624      1.00752     5961.827  
  3001.16709 1.03609      1.01661      1.00752     5969.088  
  3004.76846 1.02467      1.01724      1.00751     6115.906  
  3008.37415 1.03752      1.01808      1.0075      5973.621  
  3011.98417 1.04038      1.01907      1.0075      5950.733  
  3015.59853 1.0376       1.02015      1.00749     5993.899  
  3019.21722 1.0311       1.02125      1.00748     6081.777  
  3022.84025 1.02732      1.0223       1.00748     6138.146  
  3026.46763 1.01568      1.02322      1.00747     6292.27   
  3030.09936 1.02614      1.02396      1.00746     6174.226  
  3033.73546 1.0248       1.02444      1.00745     6201.484  
  3037.37591 1.04765      1.02466      1.00745     5939.572  
  3041.02073 1.04334      1.0246       1.00744     6000.352  
  3044.66993 1.05798      1.0243       1.00743     5841.585  
  3048.32350 1.04311      1.02381      1.00743     6024.051  
  3051.98146 1.05133      1.02322      1.00742     5938.344  
  3055.64381 1.04484      1.0226       1.00741     6024.618  
  3059.31056 1.0393       1.02203      1.00741     6100.97   
  3062.98170 1.04499      1.02155      1.0074      6043.764  
  3066.65725 1.04186      1.02121      1.00739     6091.442  
  3070.33721 1.04258      1.02102      1.00738     6093.497  
  3074.02159 1.04809      1.02094      1.00738     6038.561  
  3077.71039 1.04333      1.02096      1.00737     6105.499  
  3081.40361 1.04786      1.02102      1.00736     6062.074  
  3085.10127 1.06056      1.02109      1.00736     5924.261  
  3088.80336 1.04837      1.0211       1.00735     6076.982  
  3092.50989 1.05358      1.02103      1.00734     6025.888  
  3096.22088 1.0354       1.02087      1.00734     6254.897  
  3099.93631 1.04552      1.0206       1.00733     6142.453  
  3103.65621 1.04711      1.02027      1.00732     6133.844  
  3107.38057 1.03205      1.01991      1.00731     6328.561  
  3111.10939 1.03574      1.01958      1.00731     6293.534  
  3114.84270 1.01743      1.01932      1.0073      6536.37   
  3118.58048 1.0272       1.01921      1.00729     6422.168  
  3122.32275 1.03265      1.01929      1.00729     6364.315  
  3126.06951 1.03215      1.0196       1.00728     6381.4    
  3129.82076 1.04382      1.02017      1.00727     6247.545  
  3133.57652 1.01426      1.02105      1.00726     6633.765  
  3137.33678 1.03217      1.02224      1.00726     6413.715  
  3141.10155 1.03285      1.02375      1.00725     6415.895  
  3144.87085 1.04488      1.02557      1.00724     6276.777  
  3148.64466 1.02787      1.02767      1.00724     6500.956  
  3152.42301 1.01362      1.02999      1.00723     6698.147  
  3156.20588 1.01342      1.03248      1.00722     6712.072  
  3159.99330 1.03561      1.03502      1.00721     6434.73   
  3163.78527 1.03685      1.03752      1.00721     6429.811  
  3167.58178 1.02634      1.03985      1.0072      6575.104  
  3171.38285 1.04507      1.04192      1.00719     6347.85   
  3175.18848 1.03589      1.04362      1.00719     6473.776  
  3178.99867 1.05124      1.04491      1.00718     6292.416  
  3182.81344 1.02868      1.04579      1.00717     6587.861  
  3186.63279 1.022        1.04625      1.00716     6686.152  
  3190.45672 1.04066      1.04634      1.00716     6455.285  
  3194.28524 1.04193      1.04611      1.00715     6449.615  
  3198.11835 1.03461      1.04557      1.00714     6553.489  
  3201.95606 1.03443      1.04476      1.00714     6566.244  
  3205.79838 1.03519      1.04369      1.00713     6566.801  
  3209.64531 1.01807      1.04237      1.00712     6803.334  
  3213.49685 1.01501      1.0408       1.00711     6855.469  
  3217.35302 1.02492      1.03901      1.00711     6732.791  
  3221.21381 1.03322      1.03707      1.0071      6633.678  
  3225.07924 1.05157      1.03505      1.00709     6409.415  
  3228.94931 1.04557      1.03302      1.00709     6494.897  
  3232.82401 1.03061      1.03105      1.00708     6698.613  
  3236.70337 1.04984      1.02922      1.00707     6460.524  
  3240.58739 1.04018      1.02757      1.00706     6593.681  
  3244.47606 1.04928      1.02611      1.00706     6487.053  
  3248.36940 1.06384      1.02486      1.00705     6315.209  
  3252.26742 1.06468      1.0238       1.00704     6314.185  
  3256.17011 1.05539      1.0229       1.00704     6438.542  
  3260.07748 1.05376      1.02215      1.00703     6468.493  
  3263.98954 1.05915      1.02153      1.00702     6410.204  
  3267.90630 1.06778      1.02103      1.00701     6312.942  
  3271.82776 1.04974      1.02066      1.00701     6547.524  
  3275.75392 1.06194      1.02044      1.007       6402.871  
  3279.68480 1.05832      1.02043      1.00699     6457.029  
  3283.62039 1.05608      1.02067      1.00699     6494.339  
  3287.56070 1.04789      1.02121      1.00698     6607.92   
  3291.50574 1.03776      1.02213      1.00697     6749.561  
  3295.45552 1.04883      1.02346      1.00696     6613.769  
  3299.41004 1.05124      1.02525      1.00696     6591.587  
  3303.36930 1.03402      1.02747      1.00695     6826.769  
  3307.33331 1.02807      1.03008      1.00694     6916.501  
  3311.30208 1.03575      1.03298      1.00693     6821.49   
  3315.27561 1.04866      1.03603      1.00693     6659.817  
  3319.25391 1.05704      1.03904      1.00692     6560.305  
  3323.23698 1.0398       1.04181      1.00691     6793.661  
  3327.22484 1.05275      1.04415      1.00691     6632.118  
  3331.21748 1.05404      1.04588      1.0069      6623.629  
  3335.21491 1.0632       1.04689      1.00689     6514.725  
  3339.21713 1.05978      1.04714      1.00688     6566.097  
  3343.22416 1.06128      1.04667      1.00688     6554.906  
  3347.23600 1.08856      1.04555      1.00687     6226.427  
  3351.25265 1.07383      1.04394      1.00686     6412.714  
  3355.27413 1.07679      1.04196      1.00685     6383.646  
  3359.30042 1.08398      1.03977      1.00685     6303.161  
  3363.33155 1.07777      1.03749      1.00684     6386.062  
  3367.36752 1.0961       1.03523      1.00683     6172.375  
  3371.40833 1.07771      1.03307      1.00682     6400.899  
  3375.45399 1.08576      1.03107      1.00682     6309.426  
  3379.50450 1.07081      1.02926      1.00681     6500.511  
  3383.55988 1.08196      1.02767      1.0068      6368.947  
  3387.62012 1.05949      1.02632      1.0068      6658.453  
  3391.68523 1.07484      1.02519      1.00679     6470.084  
  3395.75522 1.06605      1.02427      1.00678     6587.467  
  3399.83009 1.05558      1.02351      1.00677     6729.271  
  3403.90986 1.06435      1.02289      1.00677     6621.951  
  3407.99452 1.05084      1.02234      1.00676     6804.598  
  3412.08408 1.05199      1.02184      1.00675     6795.546  
  3416.17855 1.05441      1.02134      1.00674     6769.679  
  3420.27793 1.05176      1.02085      1.00674     6810.725  
  3424.38223 1.03993      1.02034      1.00673     6976.24   
  3428.49146 1.03714      1.01984      1.00672     7020.449  
  3432.60562 1.03697      1.01936      1.00671     7028.504  
  3436.72471 1.04663      1.01894      1.00671     6902.288  
  3440.84875 1.03847      1.0186       1.0067      7019.11   
  3444.97774 1.02528      1.01839      1.00669     7209.367  
  3449.11168 1.03961      1.01835      1.00669     7014.052  
  3453.25058 1.02705      1.01853      1.00668     7194.892  
  3457.39445 1.02978      1.019        1.00667     7161.257  
  3461.54329 1.02938      1.01984      1.00666     7171.971  
  3465.69711 1.02428      1.02113      1.00666     7249.419  
  3469.85592 1.04278      1.02296      1.00665     6994.922  
  3474.01971 1.02445      1.0254       1.00664     7256.404  
  3478.18850 1.02227      1.02848      1.00663     7292.227  
  3482.36230 1.06158      1.0322       1.00663     6755.756  
  3486.54110 1.04038      1.03651      1.00662     7045.098  
  3490.72492 1.05125      1.04129      1.00661     6900.896  
  3494.91375 1.04205      1.04638      1.0066      7029.941  
  3499.10762 1.07123      1.05161      1.0066      6645.608  
  3503.30651 1.06676      1.05675      1.00659     6706.723  
  3507.51045 1.05979      1.06164      1.00658     6801.479  
  3511.71943 1.0738       1.06613      1.00657     6622.756  
  3515.93346 1.07548      1.07014      1.00657     6604.387  
  3520.15255 1.08601      1.07367      1.00656     6474.965  
  3524.37670 1.08607      1.07679      1.00655     6477.184  
  3528.60592 1.10932      1.07958      1.00654     6198.927  
  3532.84021 1.11258      1.08212      1.00654     6163.242  
  3537.07959 1.1229       1.08442      1.00653     6046.73   
  3541.32405 1.13076      1.08642      1.00652     5960.373  
  3545.57361 1.13859      1.08798      1.00651     5875.818  
  3549.82826 1.13828      1.08887      1.00651     5881.399  
  3554.08802 1.13845      1.08887      1.0065      5881.676  
  3558.35289 1.14626      1.08774      1.00649     5798.531  
  3562.62288 1.15156      1.08534      1.00648     5743.59   
  3566.89800 1.15836      1.08164      1.00648     5673.384  
  3571.17824 1.14035      1.07678      1.00647     5868.637  
  3575.46362 1.13546      1.07101      1.00646     5924.472  
  3579.75415 1.11048      1.06469      1.00645     6211.884  
  3584.04982 1.11243      1.05821      1.00645     6190.863  
  3588.35065 1.106        1.05194      1.00644     6268.651  
  3592.65663 1.08284      1.04621      1.00643     6554.096  
  3596.96779 1.09909      1.04123      1.00642     6355.265  
  3601.28412 1.05909      1.03713      1.00642     6865.693  
  3605.60562 1.07415      1.03398      1.00641     6670.26   
  3609.93232 1.06891      1.03173      1.0064      6739.92   
  3614.26420 1.06919      1.03032      1.00639     6738.042  
  3618.60129 1.05481      1.02963      1.00639     6930.474  
  3622.94357 1.05638      1.02955      1.00638     6911.14   
  3627.29107 1.04989      1.02995      1.00637     7000.997  
  3631.64379 1.04889      1.0307       1.00636     7016.431  
  3636.00173 1.04702      1.03168      1.00636     7043.949  
  3640.36490 1.05693      1.03275      1.00635     6910.961  
  3644.73330 1.05138      1.03382      1.00634     6987.773  
  3649.10695 1.04619      1.03477      1.00633     7060.75   
  3653.48584 1.05566      1.03553      1.00633     6933.436  
  3657.86999 1.04271      1.03606      1.00632     7112.972  
  3662.25940 1.04145      1.03635      1.00631     7132.562  
  3666.65408 1.02978      1.03639      1.0063      7300.391  
  3671.05403 1.02634      1.03625      1.0063      7352.7    
  3675.45926 1.02452      1.03597      1.00629     7382.022  
  3679.86977 1.01862      1.03566      1.00628     7471.671  
  3684.28558 1.00877      1.03542      1.00627     7622.545  
  3688.70669 1.02159      1.03533      1.00627     7434.326  
  3693.13311 1.03         1.03547      1.00626     7315.202  
  3697.56483 1.02843      1.03586      1.00625     7341.379  
  3702.00188 1.02893      1.03647      1.00624     7337.699  
  3706.44424 1.01621      1.03725      1.00624     7528.402  
  3710.89194 1.04023      1.03808      1.00623     7183.482  
  3715.34498 1.02398      1.03883      1.00622     7420.752  
  3719.80336 1.02033      1.03936      1.00621     7478.327  
  3724.26709 1.02945      1.03954      1.00621     7348.457  
  3728.73617 1.00669      1.03928      1.0062      7691.514  
  3733.21062 1.04251      1.03856      1.00619     7169.517  
  3737.69044 1.05058      1.0374       1.00618     7060.791  
  3742.17563 1.03382      1.03589      1.00618     7300.221  
  3746.66621 1.03244      1.03414      1.00617     7323.863  
  3751.16217 1.03752      1.0323       1.00616     7254.748  
  3755.66353 1.04841      1.03055      1.00615     7105.151  
  3760.17030 1.05044      1.02904      1.00615     7080.712  
  3764.68247 1.04465      1.02794      1.00614     7164.837  
  3769.20005 1.04675      1.0274       1.00613     7139.06   
  3773.72305 1.04205      1.02753      1.00612     7208.74   
  3778.25149 1.03392      1.02841      1.00612     7328.426  
  3782.78535 1.03235      1.03006      1.00611     7354.868  
  3787.32466 1.03564      1.03244      1.0061      7311.06   
  3791.86942 1.03699      1.03542      1.00609     7295.374  
  3796.41962 1.01887      1.03882      1.00608     7564.798  
  3800.97529 1.03327      1.04241      1.00608     7356.368  
  3805.53643 1.03033      1.04591      1.00607     7402.791  
  3810.10304 1.03366      1.04904      1.00606     7358.221  
  3814.67512 1.01504      1.05152      1.00605     7637.931  
  3819.25270 1.03873      1.05315      1.00605     7292.676  
  3823.83577 1.04718      1.05381      1.00604     7176.557  
  3828.42433 1.04077      1.05346      1.00603     7270.825  
  3833.01841 1.04234      1.05221      1.00602     7252.205  
  3837.61799 1.03928      1.05024      1.00602     7299.701  
  3842.22310 1.03988      1.04781      1.00601     7294.881  
  3846.83373 1.04396      1.04517      1.006       7240.721  
  3851.44990 1.0384       1.04261      1.00599     7323.976  
  3856.07160 1.04934      1.04032      1.00599     7172.9    
  3860.69885 1.01485      1.03848      1.00598     7681.343  
  3865.33165 1.04313      1.03719      1.00597     7268.865  
  3869.97002 1.03398      1.03647      1.00596     7405.033  
  3874.61394 1.03055      1.03628      1.00596     7459.627  
  3879.26344 1.01542      1.03654      1.00595     7691.003  
  3883.91853 1.01757      1.03711      1.00594     7662.906  
  3888.57919 1.01929      1.03787      1.00593     7641.538  
  3893.24545 1.02886      1.03867      1.00592     7502.784  
  3897.91731 1.05385      1.0394       1.00592     7148.562  
  3902.59477 1.05872      1.04         1.00591     7085.474  
  3907.27785 1.04862      1.04045      1.0059      7230.587  
  3911.96655 1.05892      1.04079      1.00589     7091.215  
  3916.66087 1.04868      1.04108      1.00589     7238.433  
  3921.36083 1.06076      1.04142      1.00588     7074.366  
  3926.06642 1.05939      1.04189      1.00587     7097.405  
  3930.77767 1.07307      1.04255      1.00586     6916.007  
  3935.49456 1.07579      1.04345      1.00586     6883.787  
  3940.21712 1.05106      1.04458      1.00585     7226.176  
  3944.94535 1.08582      1.04589      1.00584     6760.136  
  3949.67924 1.05987      1.04729      1.00583     7111.432  
  3954.41882 1.06412      1.04865      1.00582     7056.972  
  3959.16409 1.06674      1.04983      1.00582     7025.233  
  3963.91505 1.06128      1.05069      1.00581     7103.924  
  3968.67171 1.04749      1.05111      1.0058      7301.361  
  3973.43408 1.07128      1.05102      1.00579     6975.314  
  3978.20216 1.06229      1.05039      1.00579     7101.513  
  3982.97597 1.06608      1.04928      1.00578     7053.288  
  3987.75550 1.06706      1.04781      1.00577     7043.556  
  3992.54077 1.06409      1.04615      1.00576     7087.893  
  3997.33178 1.05237      1.04454      1.00576     7254.8    
  4002.12854 1.06031      1.04323      1.00575     7147.111  
  4006.93106 1.03803      1.04247      1.00574     7468.602  
  4011.73934 1.03605      1.04245      1.00573     7501.305  
  4016.55339 1.03157      1.04332      1.00572     7571.223  
  4021.37322 1.01479      1.04508      1.00572     7830.29   
  4026.19883 1.02917      1.04767      1.00571     7614.1    
  4031.03023 1.01759      1.05089      1.0057      7793.987  
  4035.86743 1.0368       1.05448      1.00569     7507.268  
  4040.71043 1.02111      1.05809      1.00569     7746.532  
  4045.55925 1.01808      1.06136      1.00568     7796.408  
  4050.41388 1.03566      1.06396      1.00567     7533.548  
  4055.27434 1.03661      1.06562      1.00566     7522.469  
  4060.14063 1.04675      1.06618      1.00565     7377.261  
  4065.01276 1.04408      1.06564      1.00565     7418.722  
  4069.89074 1.05752      1.06414      1.00564     7229.288  
  4074.77457 1.04191      1.0619       1.00563     7455.665  
  4079.66426 1.03628      1.05924      1.00562     7541.142  
  4084.55982 1.03853      1.05643      1.00562     7510.43   
  4089.46126 1.02657      1.05372      1.00561     7691.847  
  4094.36857 1.0461       1.05126      1.0056      7404.535  
  4099.28178 1.05063      1.04911      1.00559     7341.599  
  4104.20088 1.07016      1.04726      1.00559     7070.435  
  4109.12588 1.05183      1.04563      1.00558     7328.673  
  4114.05679 1.06303      1.04413      1.00557     7172.768  
  4118.99362 1.05444      1.04266      1.00556     7295.558  
  4123.93638 1.06961      1.04118      1.00555     7085.684  
  4128.88506 1.08763      1.03965      1.00555     6845.837  
  4133.83969 1.06293      1.03808      1.00554     7181.5    
  4138.80026 1.06522      1.0365       1.00553     7151.271  
  4143.76678 1.07381      1.03494      1.00552     7035.099  
  4148.73926 1.07171      1.03342      1.00552     7065.103  
  4153.71771 1.05416      1.03198      1.00551     7311.288  
  4158.70213 1.05491      1.03062      1.0055      7302.09   
  4163.69253 1.05751      1.02936      1.00549     7266.548  
  4168.68893 1.06492      1.02823      1.00548     7164.024  
  4173.69131 1.06697      1.02723      1.00548     7136.902  
  4178.69971 1.04875      1.02641      1.00547     7395.466  
  4183.71411 1.0517       1.02578      1.00546     7354.137  
  4188.73452 1.0383       1.02535      1.00545     7550.658  
  4193.76097 1.04164      1.02514      1.00545     7502.421  
  4198.79344 1.04771      1.02514      1.00544     7414.733  
  4203.83195 1.0522       1.02533      1.00543     7351.017  
  4208.87651 1.05244      1.02573      1.00542     7348.477  
  4213.92713 1.04634      1.02633      1.00541     7437.36   
  4218.98380 1.0465       1.02719      1.00541     7435.922  
  4224.04654 1.0537       1.02837      1.0054      7332.936  
  4229.11536 1.07308      1.02995      1.00539     7063.148  
  4234.19026 1.04725      1.03201      1.00538     7427.265  
  4239.27125 1.04779      1.03465      1.00538     7420.139  
  4244.35833 1.03178      1.03793      1.00537     7657.563  
  4249.45152 1.04944      1.04186      1.00536     7397.588  
  4254.55083 1.04329      1.04639      1.00535     7487.698  
  4259.65625 1.03587      1.05141      1.00534     7598.04   
  4264.76779 1.02235      1.05673      1.00534     7803.931  
  4269.88548 1.03281      1.06209      1.00533     7644.981  
  4275.00930 1.03809      1.0672       1.00532     7566.603  
  4280.13927 1.04823      1.07172      1.00531     7418.302  
  4285.27540 1.04265      1.07536      1.00531     7500.309  
  4290.41769 1.04605      1.07785      1.0053      7450.964  
  4295.56615 1.05008      1.07896      1.00529     7393.029  
  4300.72079 1.06383      1.07857      1.00528     7198.437  
  4305.88162 1.06469      1.07665      1.00527     7186.815  
  4311.04863 1.06759      1.07329      1.00527     7147.008  
  4316.22185 1.05358      1.06869      1.00526     7344.535  
  4321.40128 1.05788      1.06316      1.00525     7283.748  
  4326.58692 1.0513       1.05706      1.00524     7378.244  
  4331.77878 1.05495      1.05077      1.00524     7326.713  
  4336.97688 1.03948      1.04466      1.00523     7552.888  
  4342.18121 1.02809      1.03904      1.00522     7725.859  
  4347.39179 1.03269      1.03417      1.00521     7658.818  
  4352.60862 1.02211      1.03025      1.0052      7824.077  
  4357.83171 1.03037      1.02742      1.0052      7701.989  
  4363.06106 1.02299      1.02578      1.00519     7820.686  
  4368.29670 1.00584      1.0254       1.00518     8098.228  
  4373.53861 1.02751      1.02633      1.00517     7764.297  
  4378.78682 1.00554      1.02858      1.00517     8117.838  
  4384.04132 1.02358      1.03218      1.00516     7839.767  
  4389.30213 1.02477      1.03707      1.00515     7829.179  
  4394.56925 1.02287      1.04319      1.00514     7866.577  
  4399.84269 1.03162      1.05039      1.00513     7739.756  
  4405.12247 1.0173       1.05846      1.00513     7969.944  
  4410.40857 1.04158      1.06713      1.00512     7605.091  
  4415.70102 1.057        1.07606      1.00511     7386.934  
  4420.99982 1.06232      1.08489      1.0051      7318.307  
  4426.30498 1.08061      1.09326      1.0051      7071.238  
  4431.61650 1.09142      1.10086      1.00509     6932.981  
  4436.93440 1.12226      1.10745      1.00508     6544.996  
  4442.25868 1.13239      1.11293      1.00507     6427.759  
  4447.58935 1.15804      1.1173       1.00506     6133.345  
  4452.92642 1.17764      1.12068      1.00506     5921.177  
  4458.26989 1.20155      1.12322      1.00505     5673.54   
  4463.61977 1.23434      1.12507      1.00504     5352.834  
  4468.97607 1.24971      1.12632      1.00503     5212.904  
  4474.33880 1.26698      1.12699      1.00503     5060.579  
  4479.70797 1.27703      1.12706      1.00502     4976.357  
  4485.08358 1.29308      1.12645      1.00501     4842.887  
  4490.46564 1.30011      1.12506      1.005       4788.167  
  4495.85415 1.31017      1.12282      1.00499     4709.382  
  4501.24914 1.29371      1.11966      1.00499     4849.78   
  4506.65059 1.27426      1.11557      1.00498     5021.73   
  4512.05853 1.24573      1.11058      1.00497     5285.692  
  4517.47296 1.22351      1.10477      1.00496     5504.298  
  4522.89389 1.21576      1.09828      1.00495     5585.843  
  4528.32132 1.18233      1.09125      1.00495     5940.351  
  4533.75526 1.16655      1.08386      1.00494     6119.722  
  4539.19572 1.15593      1.07631      1.00493     6245.551  
  4544.64272 1.13972      1.0688       1.00492     6441.503  
  4550.09625 1.11652      1.06153      1.00492     6733.107  
  4555.55632 1.09944      1.05469      1.00491     6959.466  
  4561.02294 1.07225      1.04841      1.0049      7336.583  
  4566.49613 1.0698       1.04284      1.00489     7375.943  
  4571.97588 1.06037      1.03804      1.00488     7516.301  
  4577.46221 1.04872      1.03405      1.00488     7693.233  
  4582.95512 1.03677      1.03087      1.00487     7879.644  
  4588.45463 1.03443      1.02846      1.00486     7920.116  
  4593.96073 1.03453      1.02677      1.00485     7922.598  
  4599.47344 1.03746      1.02572      1.00485     7880.785  
  4604.99277 1.03444      1.02524      1.00484     7931.398  
  4610.51871 1.04947      1.02526      1.00483     7704.489  
  4616.05129 1.05496      1.02576      1.00482     7625.632  
  4621.59051 1.05585      1.02673      1.00481     7615.251  
  4627.13638 1.06469      1.02823      1.00481     7488.407  
  4632.68890 1.0839       1.03035      1.0048      7218.389  
  4638.24808 1.07005      1.03322      1.00479     7415.912  
  4643.81394 1.07288      1.03701      1.00478     7377.653  
  4649.38647 1.05705      1.04186      1.00478     7609.46   
  4654.96569 1.05309      1.0479       1.00477     7670.231  
  4660.55161 1.04957      1.05516      1.00476     7724.649  
  4666.14423 1.04551      1.06356      1.00475     7787.672  
  4671.74356 1.06623      1.0729       1.00474     7481.089  
  4677.34961 1.05238      1.08281      1.00474     7686.168  
  4682.96238 1.06359      1.09278      1.00473     7521.478  
  4688.58189 1.06003      1.10222      1.00472     7574.178  
  4694.20815 1.05067      1.11047      1.00471     7713.953  
  4699.84115 1.08234      1.1169       1.00471     7255.594  
  4705.48092 1.08818      1.12103      1.0047      7174.767  
  4711.12745 1.08377      1.12252      1.00469     7235.635  
  4716.78076 1.09522      1.12133      1.00468     7078.578  
  4722.44086 1.08623      1.11766      1.00467     7201.02   
  4728.10774 1.08375      1.11199      1.00467     7234.84   
  4733.78143 1.06795      1.10498      1.00466     7457.742  
  4739.46192 1.0635       1.09743      1.00465     7521.269  
  4745.14923 1.05621      1.09013      1.00464     7627.517  
  4750.84336 1.05916      1.08382      1.00464     7582.565  
  4756.54433 1.04139      1.07907      1.00463     7848.53   
  4762.25214 1.03042      1.07628      1.00462     8017.937  
  4767.96680 1.03575      1.07559      1.00461     7932.393  
  4773.68832 1.04598      1.07698      1.0046      7772.829  
  4779.41670 1.05244      1.0802       1.0046      7673.247  
  4785.15195 1.04765      1.0849       1.00459     7743.029  
  4790.89409 1.06531      1.0906       1.00458     7479.08   
  4796.64312 1.09401      1.09676      1.00457     7074.946  
  4802.39905 1.10381      1.10286      1.00457     6941.416  
  4808.16188 1.11421      1.10842      1.00456     6803.243  
  4813.93163 1.13062      1.11306      1.00455     6593.452  
  4819.70830 1.11854      1.11651      1.00454     6742.457  
  4825.49191 1.12403      1.11862      1.00453     6670.096  
  4831.28246 1.12989      1.11934      1.00453     6594.037  
  4837.07995 1.12928      1.11868      1.00452     6598.59   
  4842.88440 1.11941      1.11674      1.00451     6719.2    
  4848.69582 1.108        1.11369      1.0045      6862.446  
  4854.51421 1.10959      1.10979      1.0045      6838.307  
  4860.33958 1.09461      1.10534      1.00449     7032.499  
  4866.17194 1.10105      1.10067      1.00448     6942.981  
  4872.01130 1.10919      1.09608      1.00447     6832.649  
  4877.85767 1.09944      1.09182      1.00446     6956.596  
  4883.71105 1.09477      1.08805      1.00446     7014.934  
  4889.57146 1.09211      1.08485      1.00445     7046.627  
  4895.43890 1.08914      1.08222      1.00444     7082.676  
  4901.31338 1.09644      1.08011      1.00443     6980.388  
  4907.19491 1.10252      1.07843      1.00443     6895.843  
  4913.08350 1.08504      1.0771       1.00442     7125.648  
  4918.97916 1.07858      1.07607      1.00441     7210.314  
  4924.88189 1.07908      1.07532      1.0044      7198.896  
  4930.79170 1.05218      1.0749       1.0044      7579.128  
  4936.70860 1.065        1.07484      1.00439     7388.036  
  4942.63261 1.05298      1.07514      1.00438     7557.772  
  4948.56372 1.04225      1.07577      1.00437     7713.081  
  4954.50195 1.05494      1.07662      1.00436     7519.376  
  4960.44731 1.04401      1.07753      1.00436     7676.574  
  4966.39980 1.04855      1.07828      1.00435     7603.856  
  4972.35943 1.05588      1.07865      1.00434     7491.149  
  4978.32622 1.04908      1.07843      1.00433     7586.213  
  4984.30016 1.03757      1.07745      1.00433     7754.165  
  4990.28128 1.07196      1.07567      1.00432     7247.138  
  4996.26957 1.05879      1.07316      1.00431     7429.854  
  5002.26505 1.05015      1.07009      1.0043      7551.618  
  5008.26772 1.04169      1.06674      1.0043      7673.57   
  5014.27759 1.02565      1.06339      1.00429     7916.254  
  5020.29468 1.01681      1.06037      1.00428     8053.38   
  5026.31899 1.03549      1.05795      1.00427     7760.036  
  5032.35052 1.02874      1.05633      1.00426     7863.105  
  5038.38930 1.00981      1.05562      1.00426     8163.871  
  5044.43532 1.00534      1.05583      1.00425     8238.185  
  5050.48859 1.02538      1.05688      1.00424     7918.984  
  5056.54913 1.01877      1.05854      1.00423     8026.098  
  5062.61694 1.02114      1.06054      1.00423     7992.308  
  5068.69204 1.03819      1.06253      1.00422     7732.428  
  5074.77442 1.03293      1.06414      1.00421     7817.787  
  5080.86410 1.04754      1.06503      1.0042      7602.234  
  5086.96109 1.06604      1.06492      1.0042      7339.327  
  5093.06540 1.05985      1.06367      1.00419     7434.321  
  5099.17703 1.05725      1.06127      1.00418     7478.927  
  5105.29599 1.07325      1.05788      1.00417     7257.749  
  5111.42230 1.05221      1.05378      1.00416     7567.935  
  5117.55596 1.04608      1.04935      1.00416     7667.061  
  5123.69698 1.04401      1.04497      1.00415     7706.425  
  5129.84537 1.01273      1.04104      1.00414     8205.747  
  5136.00114 1.02347      1.03789      1.00413     8041.569  
  5142.16429 1.02252      1.03582      1.00413     8065.373  
  5148.33484 1.02253      1.03502      1.00412     8073.717  
  5154.51279 1.01565      1.03565      1.00411     8193.228  
  5160.69816 1.03192      1.03778      1.0041      7942.208  
  5166.89095 1.02428      1.04139      1.0041      8071.197  
  5173.09117 1.05332      1.04645      1.00409     7631.889  
  5179.29883 1.04104      1.05283      1.00408     7825.261  
  5185.51394 1.07285      1.06032      1.00407     7363.282  
  5191.73651 1.07735      1.06868      1.00407     7306.918  
  5197.96655 1.1064       1.07759      1.00406     6918.77   
  5204.20406 1.10755      1.08667      1.00405     6910.384  
  5210.44906 1.12664      1.09551      1.00404     6671.994  
  5216.70155 1.15642      1.10368      1.00403     6316.874  
  5222.96154 1.15389      1.11078      1.00403     6352.48   
  5229.22905 1.16177      1.11647      1.00402     6266.091  
  5235.50407 1.16673      1.12051      1.00401     6214.506  
  5241.78663 1.1779       1.12282      1.004       6093.403  
  5248.07672 1.16877      1.12345      1.004       6202.114  
  5254.37437 1.16654      1.12262      1.00399     6232.936  
  5260.67957 1.16131      1.12064      1.00398     6298.779  
  5266.99234 1.1413       1.11786      1.00397     6542.907  
  5273.31268 1.13493      1.11461      1.00397     6626.79   
  5279.64060 1.1332       1.11119      1.00396     6653.55   
  5285.97612 1.11462      1.10784      1.00395     6895.816  
  5292.31925 1.12169      1.10472      1.00394     6809.573  
  5298.66998 1.11603      1.10192      1.00394     6887.816  
  5305.02833 1.10962      1.09949      1.00393     6977.112  
  5311.39432 1.11397      1.09743      1.00392     6924.827  
  5317.76794 1.12651      1.0957       1.00391     6767.517  
  5324.14922 1.11671      1.09429      1.00391     6898.532  
  5330.53814 1.12347      1.0932       1.0039      6815.59   
  5336.93474 1.13359      1.09251      1.00389     6691.602  
  5343.33901 1.10726      1.09233      1.00388     7036.874  
  5349.75097 1.11555      1.09278      1.00388     6931.479  
  5356.17062 1.1006       1.094        1.00387     7135.261  
  5362.59798 1.11555      1.09608      1.00386     6939.643  
  5369.03304 1.09211      1.099        1.00385     7260.132  
  5375.47583 1.08977      1.10267      1.00385     7296.795  
  5381.92636 1.07905      1.10682      1.00384     7452.461  
  5388.38462 1.09915      1.11107      1.00383     7174.77   
  5394.85063 1.0779       1.11492      1.00382     7476.671  
  5401.32440 1.07398      1.11783      1.00382     7537.056  
  5407.80594 1.08695      1.11928      1.00381     7354.838  
  5414.29526 1.09389      1.11884      1.0038      7261.061  
  5420.79236 1.11206      1.11627      1.00379     7017.459  
  5427.29726 1.10458      1.11158      1.00379     7120.75   
  5433.80997 1.10221      1.10499      1.00378     7155.826  
  5440.33049 1.08724      1.09695      1.00377     7366.242  
  5446.85883 1.09272      1.08801      1.00376     7292.076  
  5453.39501 1.0876       1.07881      1.00376     7366.524  
  5459.93904 1.07266      1.06997      1.00375     7583.944  
  5466.49091 1.05443      1.06203      1.00374     7859.283  
  5473.05065 1.04084      1.05547      1.00373     8073.262  
  5479.61826 1.03527      1.05062      1.00373     8164.461  
  5486.19375 1.03658      1.04772      1.00372     8145.68   
  5492.77714 1.0254       1.04685      1.00371     8329.279  
  5499.36842 1.01509      1.04799      1.0037      8503.128  
  5505.96761 1.02619      1.05099      1.0037      8320.262  
  5512.57472 1.02958      1.05558      1.00369     8266.553  
  5519.18976 1.03571      1.06138      1.00368     8169.067  
  5525.81273 1.03725      1.06794      1.00368     8145.938  
  5532.44366 1.06203      1.07474      1.00367     7762.588  
  5539.08254 1.08715      1.08123      1.00366     7396.612  
  5545.72939 1.08987      1.08688      1.00365     7359.148  
  5552.38421 1.10361      1.09125      1.00365     7169.774  
  5559.04702 1.0924       1.09398      1.00364     7325.515  
  5565.71782 1.11225      1.0949       1.00363     7054.685  
  5572.39663 1.10375      1.09402      1.00362     7170.021  
  5579.08346 1.11947      1.09156      1.00362     6960.218  
  5585.77831 1.11793      1.08786      1.00361     6981.001  
  5592.48119 1.10183      1.08337      1.0036      7197.815  
  5599.19211 1.10251      1.0786       1.00359     7188.75   
  5605.91109 1.08839      1.07405      1.00359     7385.52   
  5612.63813 1.07447      1.07018      1.00358     7586.001  
  5619.37325 1.06913      1.06741      1.00357     7664.763  
  5626.11644 1.07178      1.06605      1.00357     7625.677  
  5632.86773 1.0603       1.06634      1.00356     7797.07   
  5639.62712 1.07869      1.06837      1.00355     7524.57   
  5646.39462 1.06996      1.07208      1.00354     7652.211  
  5653.17024 1.06486      1.07729      1.00354     7727.996  
  5659.95399 1.07997      1.08369      1.00353     7505.472  
  5666.74589 1.08632      1.09083      1.00352     7414.274  
  5673.54593 1.10416      1.0982       1.00351     7165.654  
  5680.35413 1.11403      1.10526      1.00351     7032.358  
  5687.17050 1.09506      1.11145      1.0035      7290.212  
  5693.99505 1.10711      1.11627      1.00349     7124.329  
  5700.82780 1.09665      1.11934      1.00349     7267.187  
  5707.66874 1.10102      1.12044      1.00348     7206.371  
  5714.51789 1.08931      1.11949      1.00347     7368.816  
  5721.37525 1.07345      1.11654      1.00346     7596.238  
  5728.24085 1.0848       1.11175      1.00346     7431.533  
  5735.11469 1.08279      1.10535      1.00345     7459.7    
  5741.99677 1.07136      1.09766      1.00344     7625.142  
  5748.88711 1.05552      1.089        1.00343     7862.386  
  5755.78573 1.07561      1.07978      1.00343     7561.581  
  5762.69261 1.05         1.07039      1.00342     7946.007  
  5769.60779 1.06057      1.06118      1.00341     7783.61   
  5776.53127 1.04481      1.05247      1.00341     8025.881  
  5783.46305 1.0485       1.04454      1.0034      7967.858  
  5790.40315 1.03623      1.03756      1.00339     8161.806  
  5797.35158 1.03256      1.03168      1.00338     8221.583  
  5804.30835 1.02878      1.02698      1.00338     8284.674  
  5811.27347 1.04285      1.02349      1.00337     8061.255  
  5818.24694 1.03425      1.02124      1.00336     8202.029  
  5825.22879 1.02313      1.02023      1.00336     8388.602  
  5832.21901 1.024        1.02046      1.00335     8379.756  
  5839.21761 1.00029      1.02191      1.00334     8790.967  
  5846.22462 1.01619      1.02457      1.00333     8524.06   
  5853.24004 1.02176      1.0284       1.00333     8438.101  
  5860.26387 1.02836      1.03329      1.00332     8336.482  
  5867.29613 1.02438      1.03911      1.00331     8410.477  
  5874.33683 1.04744      1.04562      1.00331     8045.717  
  5881.38598 1.05398      1.05254      1.0033      7951.679  
  5888.44359 1.07174      1.05948      1.00329     7690.043  
  5895.50967 1.08091      1.06602      1.00329     7562.931  
  5902.58423 1.09949      1.07172      1.00328     7306.041  
  5909.66727 1.1156       1.07614      1.00327     7093.142  
  5916.75882 1.1287       1.07892      1.00326     6927.019  
  5923.85887 1.14642      1.07982      1.00326     6707.777  
  5930.96745 1.1327       1.07877      1.00325     6888.916  
  5938.08456 1.13163      1.07587      1.00324     6909.569  
  5945.21020 1.13261      1.07141      1.00324     6903.685  
  5952.34440 1.11899      1.06576      1.00323     7089.778  
  5959.48716 1.09967      1.05937      1.00322     7361.696  
  5966.63849 1.11771      1.0527       1.00322     7120.925  
  5973.79840 1.07744      1.04619      1.00321     7696.954  
  5980.96690 1.08568      1.04021      1.0032      7583.309  
  5988.14400 1.08207      1.03504      1.00319     7643.371  
  5995.32972 1.06131      1.03093      1.00319     7963.687  
  6002.52406 1.06307      1.02801      1.00318     7944.11   
  6009.72704 1.06452      1.02637      1.00317     7929.396  
  6016.93865 1.05472      1.02605      1.00317     8089.32   
  6024.15892 1.04116      1.02706      1.00316     8314.278  
  6031.38786 1.04155      1.02938      1.00315     8315.714  
  6038.62547 1.04442      1.03294      1.00315     8276.911  
  6045.87176 1.03999      1.03765      1.00314     8356.787  
  6053.12675 1.03322      1.04337      1.00313     8476.462  
  6060.39045 1.05152      1.04992      1.00313     8185.418  
  6067.66286 1.04137      1.05704      1.00312     8357.117  
  6074.94400 1.06271      1.06444      1.00311     8023.781  
  6082.23388 1.05171      1.07179      1.00311     8204.674  
  6089.53250 1.07451      1.07871      1.0031      7856.899  
  6096.83988 1.05174      1.08484      1.00309     8218.966  
  6104.15603 1.07041      1.08986      1.00308     7933.376  
  6111.48096 1.08026      1.0935       1.00308     7791.033  
  6118.81468 1.07395      1.09564      1.00307     7893.254  
  6126.15721 1.06361      1.09625      1.00306     8059.706  
  6133.50854 1.08036      1.09541      1.00306     7810.106  
  6140.86869 1.06937      1.09333      1.00305     7984.202  
  6148.23768 1.05626      1.09028      1.00304     8196.988  
  6155.61550 1.06473      1.08656      1.00304     8070.198  
  6163.00219 1.03851      1.0825       1.00303     8500.908  
  6170.39773 1.05606      1.07837      1.00302     8221.34   
  6177.80215 1.05004      1.07444      1.00302     8325.367  
  6185.21546 1.04019      1.0709       1.00301     8494.474  
  6192.63766 1.03479      1.06793      1.003       8592.366  
  6200.06876 1.03262      1.06567      1.003       8636.394  
  6207.50879 1.04377      1.06426      1.00299     8456.486  
  6214.95774 1.02917      1.06387      1.00298     8709.819  
  6222.41563 1.03253      1.06463      1.00298     8659.445  
  6229.88248 1.02719      1.06668      1.00297     8758.411  
  6237.35828 1.02849      1.07012      1.00296     8743.182  
  6244.84305 1.01904      1.075        1.00296     8915.438  
  6252.33680 1.01969      1.08126      1.00295     8911.216  
  6259.83955 1.02905      1.08881      1.00294     8755.071  
  6267.35130 1.03474      1.09744      1.00294     8664.672  
  6274.87206 1.03522      1.1069       1.00293     8663.499  
  6282.40185 1.04581      1.1169       1.00292     8492.427  
  6289.94067 1.0508       1.12711      1.00292     8416.758  
  6297.48854 1.06592      1.1372       1.00291     8179.657  
  6305.04547 1.06729      1.14683      1.00291     8164.661  
  6312.61147 1.08836      1.15571      1.0029      7846.397  
  6320.18654 1.09333      1.16357      1.00289     7778.298  
  6327.77071 1.11851      1.17019      1.00289     7421.033  
  6335.36397 1.13545      1.17536      1.00288     7194.15   
  6342.96635 1.14853      1.17883      1.00287     7026.129  
  6350.57785 1.15288      1.18034      1.00287     6975.133  
  6358.19849 1.17206      1.1796       1.00286     6737.574  
  6365.82827 1.18528      1.17635      1.00285     6581.242  
  6373.46720 1.16815      1.17043      1.00285     6797.137  
  6381.11530 1.14147      1.16186      1.00284     7148.025  
  6388.77258 1.13539      1.15089      1.00283     7235.729  
  6396.43905 1.10848      1.13796      1.00283     7618.689  
  6404.11472 1.09188      1.12371      1.00282     7870.343  
  6411.79960 1.09309      1.10884      1.00282     7859.442  
  6419.49370 1.05313      1.09404      1.00281     8498.069  
  6427.19703 1.04076      1.07994      1.0028      8715.555  
  6434.90961 1.02239      1.06705      1.0028      9047.097  
  6442.63144 1.01216      1.05574      1.00279     9243.947  
  6450.36254 1.02719      1.04624      1.00278     8984.575  
  6458.10291 1.02085      1.03863      1.00278     9110.581  
  6465.85257 1.01495      1.03289      1.00277     9231.018  
  6473.61154 1.01099      1.02893      1.00276     9317.735  
  6481.37981 1.02567      1.02662      1.00276     9064.283  
  6489.15741 1.03475      1.0258       1.00275     8917.449  
  6496.94434 1.02766      1.02635      1.00275     9057.157  
  6504.74061 1.03166      1.02816      1.00274     9000.416  
  6512.54624 1.0303       1.03116      1.00273     9038.94   
  6520.36123 1.03477      1.03529      1.00273     8974.356  
  6528.18560 1.04049      1.04053      1.00272     8888.574  
  6536.01937 1.04188      1.04686      1.00271     8878.884  
  6543.86253 1.05806      1.05422      1.00271     8616.829  
  6551.71510 1.0846       1.0625       1.0027      8199.633  
  6559.57710 1.09183      1.07154      1.0027      8100.019  
  6567.44853 1.11583      1.08106      1.00269     7751.372  
  6575.32941 1.12446      1.09069      1.00268     7638.737  
  6583.21974 1.13368      1.09998      1.00268     7519.839  
  6591.11955 1.17568      1.10838      1.00267     6967.173  
  6599.02883 1.1868       1.11537      1.00267     6837.879  
  6606.94760 1.20518      1.12042      1.00266     6623.656  
  6614.87588 1.19025      1.12314      1.00265     6817.209  
  6622.81367 1.18066      1.12329      1.00265     6949.235  
  6630.76098 1.19117      1.12089      1.00264     6828.155  
  6638.71783 1.17798      1.11614      1.00264     7006.423  
  6646.68423 1.15362      1.10946      1.00263     7340.921  
  6654.66019 1.15118      1.10134      1.00262     7386.401  
  6662.64572 1.14021      1.09232      1.00262     7551.291  
  6670.64084 1.11437      1.0829       1.00261     7940.361  
  6678.64554 1.09372      1.07352      1.00261     8272.053  
  6686.65986 1.08847      1.06454      1.0026      8369.359  
  6694.68379 1.07347      1.05622      1.00259     8628.625  
  6702.71735 1.06555      1.04876      1.00259     8776.207  
  6710.76054 1.0473       1.0423       1.00258     9108.523  
  6718.81339 1.0447       1.03693      1.00258     9170.103  
  6726.87591 1.04332      1.03272      1.00257     9209.84   
  6734.94810 1.02943      1.02974      1.00256     9480.173  
  6743.02997 1.02106      1.02808      1.00256     9653.684  
  6751.12155 1.01381      1.02781      1.00255     9809.18   
  6759.22283 1.021        1.02903      1.00255     9685.659  
  6767.33383 1.02708      1.03185      1.00254     9584.959  
  6775.45457 1.03299      1.03636      1.00254     9488.732  
  6783.58505 1.02123      1.04262      1.00253     9726.35   
  6791.72529 1.02568      1.05065      1.00252     9655.789  
  6799.87530 1.04466      1.0604       1.00252     9316.072  
  6808.03509 1.04393      1.07171      1.00251     9343.271  
  6816.20467 1.05694      1.08431      1.00251     9122.266  
  6824.38405 1.07062      1.09783      1.0025      8896.161  
  6832.57325 1.08809      1.11173      1.0025      8614.323  
  6840.77227 1.13178      1.12542      1.00249     7940.338  
  6848.98113 1.1543       1.1382       1.00248     7623.935  
  6857.19985 1.17256      1.1494       1.00248     7380.62   
  6865.42842 1.21006      1.15836      1.00247     6901.621  
  6873.66687 1.23735      1.16454      1.00247     6579.605  
  6881.91521 1.26308      1.16756      1.00246     6293.623  
  6890.17345 1.27147      1.16721      1.00246     6209.008  
  6898.44159 1.27641      1.16353      1.00245     6162.738  
  6906.71966 1.25962      1.15681      1.00244     6355.318  
  6915.00765 1.24779      1.14754      1.00244     6497.439  
  6923.30560 1.23637      1.13642      1.00243     6638.675  
  6931.61350 1.2019       1.12419      1.00243     7071.717  
  6939.93137 1.18321      1.11165      1.00242     7324.869  
  6948.25923 1.13627      1.09957      1.00242     7998.52   
  6956.59707 1.13286      1.08866      1.00241     8058.104  
  6964.94493 1.10291      1.07959      1.00241     8535.604  
  6973.30280 1.10309      1.07293      1.0024      8541.033  
  6981.67069 1.09569      1.06924      1.0024      8670.64   
  6990.04863 1.075        1.06898      1.00239     9030.156  
  6998.43663 1.07601      1.07258      1.00239     9020.747  
  7006.83469 1.07342      1.08038      1.00238     9073.948  
  7015.24282 1.07719      1.09262      1.00237     9015.991  
  7023.66105 1.09567      1.10941      1.00237     8709.305  
  7032.08938 1.10452      1.13059      1.00236     8570.755  
  7040.52782 1.1305       1.15578      1.00236     8166.693  
  7048.97639 1.13524      1.18421      1.00235     8100.638  
  7057.43509 1.18414      1.2148       1.00235     7404.909  
  7065.90395 1.22207      1.24611      1.00234     6917.368  
  7074.38297 1.26501      1.27645      1.00234     6412.57   
  7082.87216 1.30318      1.30397      1.00233     6002.769  
  7091.37154 1.31879      1.32677      1.00233     5847.056  
  7099.88112 1.35362      1.34314      1.00232     5512.999  
  7108.40092 1.34842      1.35172      1.00232     5565.42   
  7116.93093 1.34534      1.35171      1.00231     5598.242  
  7125.47118 1.32778      1.34306      1.00231     5772.255  
  7134.02168 1.30083      1.32647      1.0023      6050.697  
  7142.58244 1.26371      1.30322      1.0023      6460.693  
  7151.15347 1.2408       1.27505      1.00229     6732.673  
  7159.73479 1.20359      1.24385      1.00229     7202.93   
  7168.32641 1.17208      1.21149      1.00228     7634.337  
  7176.92833 1.15147      1.17962      1.00228     7935.407  
  7185.54058 1.13313      1.14958      1.00227     8216.427  
  7194.16316 1.11614      1.12233      1.00227     8488.071  
  7202.79609 1.09925      1.09843      1.00226     8769.336  
  7211.43938 1.08188      1.07812      1.00226     9070.63   
  7220.09304 1.07317      1.06133      1.00225     9228.842  
  7228.75708 1.06395      1.04781      1.00225     9399.838  
  7237.43153 1.05662      1.03719      1.00224     9539.671  
  7246.11638 1.0422       1.02901      1.00224     9817.066  
  7254.81165 1.03144      1.02284      1.00223     10032.057 
  7263.51736 1.0343       1.01828      1.00223     9980.853  
  7272.23351 1.02713      1.01498      1.00222     10128.086 
  7280.96012 1.02481      1.01264      1.00222     10180.025 
  7289.69721 1.02447      1.01106      1.00221     10192.779 
  7298.44477 1.03021      1.01007      1.00221     10084.632 
  7307.20284 1.01343      1.00959      1.0022      10433.451 
  7315.97142 1.02346      1.00958      1.0022      10238.242 
  7324.75051 1.03471      1.01004      1.00219     10026.023 
  7333.54015 1.02352      1.01104      1.00219     10264.756 
  7342.34033 1.00624      1.01267      1.00218     10641.309 
  7351.15107 1.01328      1.01508      1.00218     10513.595 
  7359.97238 1.01565      1.01841      1.00218     10486.36  
  7368.80428 1.01288      1.02286      1.00217     10568.242 
  7377.64678 1.01118      1.02861      1.00217     10629.404 
  7386.49988 1.01487      1.03581      1.00216     10577.671 
  7395.36361 1.02982      1.04458      1.00216     10295.185 
  7404.23798 1.03851      1.05495      1.00215     10146.38  
  7413.12300 1.04645      1.06689      1.00215     10015.409 
  7422.01868 1.07521      1.08023      1.00214     9495.501  
  7430.92503 1.0916       1.09469      1.00214     9224.836  
  7439.84207 1.11352      1.1099       1.00213     8870.564  
  7448.76981 1.12606      1.12536      1.00213     8685.08   
  7457.70827 1.1534       1.14051      1.00213     8273.104  
  7466.65745 1.15679      1.15476      1.00212     8242.015  
  7475.61737 1.18363      1.16751      1.00212     7863.912  
  7484.58804 1.19148      1.17829      1.00211     7771.098  
  7493.56948 1.1841       1.18672      1.00211     7896.205  
  7502.56169 1.18694      1.1926       1.0021      7874.637  
  7511.56470 1.1994       1.19588      1.0021      7716.548  
  7520.57850 1.20797      1.19668      1.0021      7616.077  
  7529.60313 1.19649      1.19519      1.00209     7795.212  
  7538.63858 1.20382      1.19176      1.00209     7710.493  
  7547.68488 1.19423      1.18684      1.00208     7864.746  
  7556.74203 1.17103      1.18096      1.00208     8225.665  
  7565.81005 1.17203      1.17465      1.00207     8229.681  
  7574.88895 1.16649      1.16843      1.00207     8333.326  
  7583.97875 1.14902      1.16266      1.00207     8627.417  
  7593.07945 1.17256      1.15756      1.00206     8278.309  
  7602.19108 1.17535      1.15313      1.00206     8254.349  
  7611.31364 1.19131      1.14919      1.00205     8034.456  
  7620.44714 1.17506      1.14544      1.00205     8295.401  
  7629.59161 1.18764      1.14147      1.00205     8123.875  
  7638.74705 1.19746      1.13689      1.00204     7996.746  
  7647.91347 1.18382      1.13138      1.00204     8215.75   
  7657.09090 1.16278      1.12476      1.00203     8557.949  
  7666.27934 1.14544      1.11705      1.00203     8856.182  
  7675.47880 1.12493      1.10844      1.00203     9221.801  
  7684.68930 1.10272      1.09928      1.00202     9637.001  
  7693.91086 1.08812      1.08999      1.00202     9929.115  
  7703.14348 1.06101      1.08108      1.00202     10482.489 
  7712.38718 1.06049      1.07303      1.00201     10513.166 
  7721.64197 1.04977      1.06629      1.00201     10755.258 
  7730.90787 1.03796      1.06128      1.002       11027.239 
  7740.18489 1.04432      1.0583       1.002       10910.513 
  7749.47304 1.02798      1.05758      1.002       11286.849 
  7758.77234 1.03963      1.05927      1.00199     11050.514 
  7768.08279 1.06725      1.0634       1.00199     10489.663 
  7777.40442 1.06984      1.06991      1.00199     10455.063 
  7786.73723 1.08572      1.07861      1.00198     10157.052 
  7796.08124 1.08058      1.0892       1.00198     10274.658 
  7805.43647 1.10103      1.10125      1.00198     9896.067  
  7814.80292 1.11306      1.11423      1.00197     9687.834  
  7824.18061 1.11875      1.12749      1.00197     9598.878  
  7833.56956 1.12324      1.14027      1.00196     9532.07   
  7842.96977 1.12208      1.15183      1.00196     9566.944  
  7852.38126 1.12226      1.16141      1.00196     9577.3    
  7861.80404 1.11622      1.16832      1.00195     9700.674  
  7871.23813 1.11184      1.17203      1.00195     9794.654  
  7880.68355 1.10662      1.17219      1.00195     9905.198  
  7890.14029 1.10252      1.16872      1.00194     9995.586  
  7899.60839 1.09572      1.16181      1.00194     10138.658 
  7909.08785 1.07995      1.15193      1.00194     10462.472 
  7918.57868 1.06908      1.13975      1.00193     10696.676 
  7928.08090 1.07108      1.12608      1.00193     10667.589 
  7937.59452 1.07032      1.11172      1.00193     10695.037 
  7947.11956 1.07485      1.09745      1.00192     10613.314 
  7956.65603 1.08691      1.08393      1.00192     10380.612 
  7966.20395 1.09177      1.07163      1.00192     10294.683 
  7975.76332 1.09668      1.06091      1.00192     10208.402 
  7985.33416 1.09392      1.05193      1.00191     10271.919 
  7994.91648 1.10696      1.04469      1.00191     10028.722 
  8004.51031 1.12247      1.0391       1.00191     9747.034  
  8014.11565 1.1078       1.03498      1.0019      10029.336 
  8023.73251 1.11047      1.0321       1.0019      9986.431  
  8033.36092 1.10866      1.03021      1.0019      10028.322 
  8043.00088 1.10967      1.02912      1.00189     10016.046 
  8052.65240 1.10466      1.02866      1.00189     10118.582 
  8062.31551 1.10656      1.02875      1.00189     10088.449 
  8071.99021 1.08445      1.02944      1.00189     10529.757 
  8081.67653 1.06927      1.03088      1.00188     10848.341 
  8091.37446 1.07967      1.03336      1.00188     10638.593 
  8101.08404 1.06387      1.03729      1.00188     10973.491 
  8110.80526 1.05899      1.04318      1.00187     11082.993 
  8120.53816 1.03855      1.05162      1.00187     11539.265 
  8130.28273 1.05436      1.06322      1.00187     11192.316 
  8140.03899 1.05054      1.07857      1.00187     11280.156 
  8149.80696 1.06467      1.0981       1.00186     10977.858 
  8159.58665 1.11         1.12207      1.00186     10067.18  
  8169.37808 1.12875      1.15041      1.00186     9719.629  
  8179.18126 1.17398      1.18269      1.00186     8937.591  
  8188.99620 1.26167      1.21805      1.00185     7632.295  
  8198.82292 1.33007      1.25521      1.00185     6777.18   
  8208.66143 1.41915      1.29249      1.00185     5836.242  
  8218.51175 1.52844      1.32795      1.00185     4895.918  
  8228.37389 1.64196      1.35947      1.00184     4113.817  
  8238.24786 1.68116      1.38499      1.00184     3881.219  
  8248.13368 1.70628      1.40273      1.00184     3740.903  
  8258.03137 1.72606      1.41139      1.00184     3634.858  
  8267.94093 1.69907      1.4104       1.00184     3780.247  
  8277.86238 1.64994      1.39999      1.00183     4064.637  
  8287.79574 1.58901      1.38117      1.00183     4456.441  
  8297.74101 1.51057      1.35548      1.00183     5034.674  
  8307.69823 1.4446       1.32482      1.00183     5596.292  
  8317.66739 1.36551      1.29116      1.00182     6378.852  
  8327.64851 1.30431      1.25638      1.00182     7080.864  
  8337.64161 1.24936      1.22207      1.00182     7795.741  
  8347.64670 1.20959      1.18952      1.00182     8369.891  
  8357.66380 1.17055      1.15964      1.00182     8985.875  
  8367.69292 1.14111      1.13298      1.00181     9487.451  
  8377.73408 1.11337      1.10981      1.00181     9992.462  
  8387.78728 1.07165      1.09017      1.00181     10818.574 
  8397.85255 1.06964      1.07393      1.00181     10856.755 
  8407.92989 1.05615      1.06086      1.00181     11140.397 
  8418.01933 1.0648       1.05073      1.0018      10950.443 
  8428.12087 1.05536      1.04325      1.0018      11148.54  
  8438.23454 1.03811      1.0382       1.0018      11525.921 
  8448.36034 1.03993      1.03537      1.0018      11479.79  
  8458.49830 1.04423      1.03458      1.0018      11378.141 
  8468.64842 1.04315      1.03566      1.0018      11396.857 
  8478.81072 1.04683      1.03845      1.00179     11309.472 
  8488.98521 1.04648      1.04273      1.00179     11311.551 
  8499.17192 1.05424      1.04827      1.00179     11135.678 
  8509.37084 1.06254      1.05475      1.00179     10951.572 
  8519.58201 1.07483      1.06182      1.00179     10688.51  
  8529.80543 1.08508      1.06905      1.00179     10473.902 
  8540.04112 1.09357      1.07599      1.00179     10299.094 
  8550.28909 1.10514      1.08216      1.00178     10068.636 
  8560.54935 1.09641      1.08712      1.00178     10231.491 
  8570.82193 1.11768      1.09048      1.00178     9820.658  
  8581.10684 1.09418      1.09197      1.00178     10262.683 
  8591.40409 1.10939      1.09148      1.00178     9963.632  
  8601.71369 1.12263      1.08904      1.00178     9711.301  
  8612.03567 1.10826      1.08484      1.00178     9972.516  
  8622.37003 1.1148       1.07917      1.00177     9843.512  
  8632.71680 1.10894      1.07243      1.00177     9946.887  
  8643.07598 1.09323      1.06499      1.00177     10242.462 
  8653.44759 1.07949      1.05728      1.00177     10508.864 
  8663.83164 1.06028      1.04963      1.00177     10899.245 
  8674.22816 1.04949      1.04235      1.00177     11123.348 
  8684.63716 1.03758      1.03566      1.00177     11378.294 
  8695.05864 1.04687      1.02968      1.00177     11165.687 
  8705.49263 1.0393       1.0245       1.00177     11324.825 
  8715.93914 1.03422      1.02011      1.00177     11430.647 
  8726.39819 1.03789      1.01648      1.00176     11340.851 
  8736.86978 1.04286      1.01355      1.00176     11223.247 
  8747.35395 1.0223       1.01123      1.00176     11678.991 
  8757.85069 1.01546      1.00943      1.00176     11830.467 
  8768.36003 1.02138      1.00805      1.00176     11684.447 
  8778.88198 1.01988      1.00703      1.00176     11711.647 
  8789.41656 1.03336      1.0063       1.00176     11396.701 
  8799.96377 1.02296      1.0058       1.00176     11625.827 
  8810.52365 1.01657      1.0055       1.00176     11767.591 
  8821.09620 1.01526      1.00537      1.00176     11792.551 
  8831.68143 1.02833      1.00539      1.00176     11487.193 
  8842.27937 1.02175      1.00558      1.00176     11634.053 
  8852.89002 1.01834      1.00591      1.00176     11710.278 
  8863.51340 1.01787      1.00642      1.00176     11719.822 
  8874.14954 1.02004      1.00709      1.00176     11668.994 
  8884.79844 1.01934      1.00792      1.00176     11685.618 
  8895.46011 1.02187      1.00893      1.00176     11628.159 
  8906.13458 1.0174       1.01008      1.00176     11732.946 
  8916.82186 1.01885      1.01135      1.00176     11701.088 
  8927.52196 1.03071      1.01269      1.00175     11431.939 
  8938.23491 1.02406      1.01407      1.00175     11585.333 
  8948.96071 1.02823      1.01541      1.00175     11492.828 
  8959.69938 1.03414      1.01665      1.00175     11362.279 
  8970.45093 1.02508      1.01774      1.00175     11569.471 
  8981.21539 1.02491      1.01863      1.00175     11576.002 
  8991.99276 1.03708      1.01932      1.00175     11304.341 
  9002.78307 1.03323      1.01981      1.00175     11392.983 
  9013.58633 1.02353      1.02017      1.00175     11615.635 
  9024.40255 1.03023      1.02051      1.00176     11465.777 
  9035.23175 1.0282       1.02097      1.00176     11514.384 
  9046.07394 1.0315       1.02172      1.00176     11442.363 
  9056.92915 1.02518      1.02296      1.00176     11588.597 
  9067.79738 1.0323       1.0249       1.00176     11429.79  
  9078.67865 1.03763      1.0277       1.00176     11313.149 
  9089.57298 1.03742      1.03152      1.00176     11320.509 
  9100.48038 1.04762      1.03645      1.00176     11099.129 
  9111.40088 1.04823      1.04251      1.00176     11088.509 
  9122.33447 1.0588       1.04963      1.00176     10865.029 
  9133.28119 1.06134      1.05763      1.00176     10814.073 
  9144.24104 1.07387      1.06624      1.00176     10557.56  
  9155.21405 1.08928      1.07509      1.00176     10251.774 
  9166.20022 1.10859      1.08374      1.00176     9883.599  
  9177.19957 1.1011       1.0917       1.00176     10027.606 
  9188.21213 1.11236      1.09848      1.00176     9817.813  
  9199.23790 1.12067      1.10362      1.00176     9666.986  
  9210.27690 1.11481      1.10676      1.00176     9776.905  
  9221.32914 1.11167      1.10768      1.00176     9837.478  
  9232.39465 1.10651      1.10633      1.00177     9936.557  
  9243.47344 1.08665      1.10281      1.00177     10322.702 
  9254.56552 1.07943      1.0974       1.00177     10469.298 
  9265.67092 1.07579      1.09047      1.00177     10545.661 
  9276.78964 1.06042      1.08247      1.00177     10866.88  
  9287.92170 1.05434      1.07387      1.00177     10999.787 
  9299.06712 1.04379      1.06511      1.00177     11232.861 
  9310.22591 1.04697      1.0566       1.00177     11168.02  
  9321.39810 1.04264      1.04866      1.00177     11268.495 
  9332.58369 1.03777      1.04151      1.00178     11382.392 
  9343.78270 1.02533      1.03533      1.00178     11670.504 
  9354.99515 1.01926      1.0302       1.00178     11817.67  
  9366.22106 1.01397      1.02615      1.00178     11948.636 
  9377.46044 1.02252      1.02319      1.00178     11753.689 
  9388.71330 1.01897      1.02132      1.00178     11842.54  
  9399.97967 1.0243       1.02057      1.00178     11724.096 
  9411.25956 1.03129      1.02101      1.00179     11569.036 
  9422.55299 1.03195      1.02277      1.00179     11559.257 
  9433.85996 1.03087      1.02608      1.00179     11589.07  
  9445.18051 1.03458      1.03125      1.00179     11509.71  
  9456.51464 1.04655      1.03872      1.00179     11247.529 
  9467.86236 1.06325      1.04897      1.00179     10891.937 
  9479.22371 1.06248      1.06255      1.0018      10912.459 
  9490.59869 1.07398      1.08002      1.0018      10676.175 
  9501.98732 1.09638      1.10185      1.0018      10230.538 
  9513.38962 1.10873      1.12836      1.0018      9995.978  
  9524.80560 1.14681      1.15961      1.0018      9308.135  
  9536.23528 1.19172      1.19532      1.00181     8570.828  
  9547.67867 1.25395      1.2348       1.00181     7665.288  
  9559.13580 1.31946      1.2769       1.00181     6838.062  
  9570.60667 1.4114       1.32005      1.00181     5857.25   
  9582.09131 1.50462      1.36232      1.00181     5037.507  
  9593.58973 1.58132      1.4015       1.00182     4469.694  
  9605.10195 1.64242      1.43531      1.00182     4074.641  
  9616.62798 1.6776       1.46156      1.00182     3867.463  
  9628.16785 1.71553      1.47843      1.00182     3658.817  
  9639.72156 1.70767      1.48467      1.00183     3701.137  
  9651.28914 1.68567      1.47984      1.00183     3822.518  
  9662.87059 1.62887      1.46437      1.00183     4159.84   
  9674.46595 1.56863      1.43947      1.00183     4560.101  
  9686.07522 1.49836      1.40693      1.00184     5091.008  
  9697.69842 1.43594      1.36891      1.00184     5629.92   
  9709.33557 1.38071      1.32769      1.00184     6168.183  
  9720.98668 1.32411      1.28541      1.00184     6789.058  
  9732.65177 1.27884      1.24397      1.00185     7342.913  
  9744.33086 1.22512      1.20488      1.00185     8076.237  
  9756.02397 1.21148      1.16923      1.00185     8275.951  
  9767.73111 1.17641      1.1377       1.00186     8820.744  
  9779.45230 1.14163      1.11055      1.00186     9405.809  
  9791.18755 1.12518      1.08776      1.00186     9698.451  
  9802.93688 1.1023       1.06906      1.00187     10125.212 
  9814.70032 1.08856      1.05402      1.00187     10391.674 
  9826.47786 1.07586      1.04216      1.00187     10645.53  
  9838.26955 1.07979      1.03295      1.00188     10562.13  
  9850.07538 1.05788      1.0259       1.00188     11015.919 
  9861.89538 1.07053      1.02056      1.00188     10745.591 
  9873.72956 1.06592      1.01657      1.00189     10838.17  
  9885.57794 1.04829      1.01359      1.00189     11212.289 
  9897.44055 1.05629      1.01138      1.00189     11034.79  
  9909.31738 1.05364      1.00975      1.0019      11087.584 
  9921.20847 1.05097      1.00853      1.0019      11141.026 
  9933.11383 1.05869      1.00763      1.0019      10970.332 
  9945.03347 1.06001      1.00695      1.00191     10937.789 
  9956.96742 1.0602       1.00644      1.00191     10928.965 
  9968.91569 1.0529       1.00604      1.00191     11080.355 
  9980.87830 1.05166      1.00574      1.00192     11102.126 
  9992.85526 1.05972      1.0055       1.00192     10924.269 
  10004.84659 1.03858      1.00531      1.00193     11379.383 
  10016.85232 1.03699      1.00516      1.00193     11409.563 
  10028.87245 1.05533      1.00504      1.00193     11002.312 
  10040.90700 1.04915      1.00494      1.00194     11130.097 
  10052.95599 1.04885      1.00486      1.00194     11131.186 
  10065.01945 1.02707      1.00479      1.00195     11611.643 
  10077.09738 1.02848      1.00473      1.00195     11573.394 
  10089.18980 1.03988      1.00469      1.00196     11311.197 
  10101.29674 1.03607      1.00465      1.00196     11390.062 
  10113.41820 1.03836      1.00463      1.00196     11333.268 
  10125.55421 1.01847      1.00461      1.00197     11780.6   
  10137.70478 1.02855      1.0046       1.00197     11542.082 
  10149.86993 1.02071      1.00459      1.00198     11716.062 
  10162.04968 1.02508      1.0046       1.00198     11609.273 
  10174.24404 1.0202       1.00461      1.00199     11715.739 
  10186.45304 1.02784      1.00463      1.00199     11534.123 
  10198.67669 1.03558      1.00466      1.002       11353.931 
  10210.91501 1.03204      1.0047       1.002       11427.778 
  10223.16801 1.01874      1.00475      1.00201     11727.005 
  10235.43572 1.03217      1.00483      1.00201     11415.494 
  10247.71815 1.02339      1.00494      1.00202     11610.901 
  10260.01531 1.01859      1.00509      1.00202     11718.069 
  10272.32724 1.02569      1.0053       1.00203     11551.556 
  10284.65393 1.00676      1.0056       1.00203     11990.991 
  10296.99542 1.02849      1.00603      1.00204     11482.622 
  10309.35172 1.01885      1.00664      1.00204     11701.045 
  10321.72285 1.02642      1.0075       1.00205     11524.841 
  10334.10882 1.01844      1.0087       1.00205     11705.852 
  10346.50966 1.0206       1.01035      1.00206     11653.414 
  10358.92537 1.03359      1.01258      1.00206     11356.169 
  10371.35599 1.0304       1.01554      1.00207     11425.527 
  10383.80152 1.01331      1.0194       1.00208     11816.172 
  10396.26198 1.02493      1.02432      1.00208     11544.688 
  10408.73740 1.03936      1.03047      1.00209     11219.152 
  10421.22779 1.04031      1.03797      1.00209     11195.756 
  10433.73316 1.05754      1.04692      1.0021      10823.089 
  10446.25355 1.06055      1.05732      1.0021      10757.622 
  10458.78895 1.07937      1.06909      1.00211     10370.989 
  10471.33940 1.10331      1.08206      1.00212     9904.488  
  10483.90491 1.10717      1.09592      1.00212     9829.934  
  10496.48550 1.12697      1.11026      1.00213     9466.682  
  10509.08119 1.165        1.12456      1.00214     8816.792  
  10521.69199 1.1968       1.13824      1.00214     8315.385  
  10534.31792 1.21501      1.15068      1.00215     8043.365  
  10546.95900 1.24015      1.16129      1.00215     7686.563  
  10559.61526 1.24864      1.16954      1.00216     7569.341  
  10572.28670 1.2486       1.17502      1.00217     7567.796  
  10584.97334 1.22221      1.1775       1.00217     7931.306  
  10597.67521 1.21174      1.17692      1.00218     8080.261  
  10610.39233 1.20697      1.17346      1.00219     8148.096  
  10623.12470 1.17905      1.16744      1.00219     8571.053  
  10635.87235 1.15368      1.15934      1.0022      8979.477  
  10648.63530 1.15224      1.14972      1.00221     9000.851  
  10661.41356 1.1333       1.13911      1.00221     9321.799  
  10674.20716 1.13601      1.12804      1.00222     9271.745  
  10687.01611 1.11821      1.11691      1.00223     9584.213  
  10699.84043 1.1061       1.10606      1.00224     9803.48   
  10712.68014 1.10495      1.09571      1.00224     9821.562  
  10725.53525 1.10656      1.08599      1.00225     9788.243  
  10738.40580 1.09133      1.07697      1.00226     10073.051 
  10751.29178 1.08765      1.06867      1.00226     10140.758 
  10764.19323 1.07459      1.06111      1.00227     10394.868 
  10777.11017 1.05652      1.05428      1.00228     10761.141 
  10790.04260 1.05934      1.04823      1.00229     10698.328 
  10802.99055 1.06839      1.04299      1.0023      10508.176 
  10815.95404 1.05046      1.03864      1.0023      10876.366 
  10828.93308 1.03533      1.0353       1.00231     11199.048 
  10841.92770 1.03319      1.03311      1.00232     11241.88  
  10854.93791 1.04424      1.03226      1.00233     10996.043 
  10867.96374 1.02219      1.03299      1.00233     11478.944 
  10881.00519 1.02594      1.03555      1.00234     11389.485 
  10894.06230 1.01442      1.04026      1.00235     11647.274 
  10907.13507 1.02391      1.04741      1.00236     11425.143 
  10920.22353 1.0298       1.05731      1.00237     11288.234 
  10933.32770 1.04778      1.07018      1.00237     10891.839 
  10946.44759 1.05325      1.0862       1.00238     10771.279 
  10959.58323 1.0675       1.10537      1.00239     10472.489 
  10972.73463 1.08691      1.12753      1.0024      10083.411 
  10985.90181 1.10285      1.15227      1.00241     9776.437  
  10999.08479 1.14971      1.17896      1.00242     8947.24   
  11012.28359 1.18904      1.20672      1.00243     8317.43   
  11025.49822 1.2161       1.23443      1.00243     7914.853  
  11038.72872 1.25241      1.26083      1.00244     7413.407  
  11051.97509 1.28256      1.28456      1.00245     7026.321  
  11065.23736 1.30739      1.30426      1.00246     6725.734  
  11078.51554 1.30643      1.31872      1.00247     6733.54   
  11091.80966 1.31178      1.327        1.00248     6668.081  
  11105.11973 1.30824      1.32854      1.00249     6705.5    
  11118.44577 1.28888      1.32328      1.0025      6931.332  
  11131.78780 1.25339      1.31162      1.00251     7373.909  
  11145.14584 1.23224      1.29439      1.00252     7653.112  
  11158.51991 1.22189      1.27273      1.00253     7792.419  
  11171.91003 1.17251      1.24794      1.00253     8520.582  
  11185.31622 1.16868      1.22135      1.00254     8576.213  
  11198.73850 1.13734      1.19423      1.00255     9085.59   
  11212.17688 1.12186      1.16769      1.00256     9348.485  
  11225.63139 1.09871      1.14262      1.00257     9762.57   
  11239.10204 1.09703      1.11966      1.00258     9788.581  
  11252.58886 1.08179      1.09924      1.00259     10072.881 
  11266.09186 1.07104      1.08153      1.0026      10278.157 
  11279.61107 1.05988      1.06654      1.00261     10496.977 
  11293.14650 1.05114      1.05414      1.00262     10671.136 
  11306.69817 1.04684      1.04411      1.00263     10755.153 
  11320.26610 1.03338      1.03614      1.00264     11036.714 
  11333.85031 1.03693      1.02996      1.00265     10953.891 
  11347.45083 1.04302      1.02527      1.00266     10817.944 
  11361.06766 1.04537      1.0218       1.00268     10762.218 
  11374.70084 1.02823      1.01933      1.00269     11124.766 
  11388.35038 1.01878      1.01767      1.0027      11328.771 
  11402.01629 1.021        1.01667      1.00271     11273.605 
  11415.69860 1.02704      1.01623      1.00272     11135.648 
  11429.39734 1.029        1.0163       1.00273     11090.554 
  11443.11251 1.01909      1.01686      1.00274     11310.236 
  11456.84414 1.01426      1.01792      1.00275     11422.364 
  11470.59224 1.02148      1.01957      1.00276     11265.678 
  11484.35685 1.02729      1.02191      1.00277     11144.534 
  11498.13797 0.9994       1.02514      1.00278     11788.509 
  11511.93563 1.02042      1.02947      1.0028      11314.488 
  11525.74984 1.01178      1.03522      1.00281     11519.384 
  11539.58064 1.01751      1.04271      1.00282     11398.171 
  11553.42803 1.02196      1.05236      1.00283     11306.905 
  11567.29203 1.02049      1.06457      1.00284     11348.307 
  11581.17268 1.03498      1.07977      1.00285     11036.185 
  11595.06998 1.04108      1.09835      1.00286     10911.795 
  11608.98395 1.05526      1.12061      1.00288     10619.935 
  11622.91463 1.08308      1.14678      1.00289     10069.096 
  11636.86201 1.11602      1.17693      1.0029      9460.984  
  11650.82614 1.16651      1.21102      1.00291     8612.814  
  11664.80702 1.18981      1.24884      1.00292     8254.856  
  11678.80468 1.2535       1.29009      1.00294     7362.81   
  11692.81914 1.29558      1.33439      1.00295     6839.457  
  11706.85042 1.33578      1.38132      1.00296     6382.12   
  11720.89853 1.38718      1.43052      1.00297     5851.48   
  11734.96350 1.41863      1.48168      1.00299     5553.672  
  11749.04534 1.44634      1.53459      1.003       5306.415  
  11763.14409 1.497        1.5892       1.00301     4889.664  
  11777.25975 1.54787      1.64555      1.00302     4511.644  
  11791.39236 1.60634      1.70368      1.00304     4121.637  
  11805.54192 1.6934       1.76352      1.00305     3617.33   
  11819.70846 1.76903      1.82469      1.00306     3241.012  
  11833.89200 1.90677      1.88633      1.00308     2676.491  
  11848.09256 2.04109      1.94698      1.00309     2241.83   
  11862.31016 2.16711      2.00461      1.0031      1913.124  
  11876.54482 2.28708      2.05665      1.00312     1655.605  
  11890.79657 2.39341      2.10015      1.00313     1463.421  
  11905.06541 2.42414      2.13211      1.00314     1412.07   
  11919.35138 2.44678      2.14976      1.00316     1375.16   
  11933.65449 2.41417      2.15101      1.00317     1424.128  
  11947.97477 2.35446      2.13477      1.00318     1521.574  
  11962.31222 2.25385      2.10125      1.0032      1708.05   
  11976.66689 2.12948      2.05192      1.00321     1982.635  
  11991.03878 2.02147      1.98939      1.00323     2268.763  
  12005.42791 1.87181      1.91707      1.00324     2762.188  
  12019.83431 1.7522       1.83882      1.00325     3258.824  
  12034.25800 1.6351       1.75859      1.00327     3861.62   
  12048.69900 1.52953      1.68007      1.00328     4531.806  
  12063.15733 1.42525      1.60644      1.0033      5346.32   
  12077.63301 1.37384      1.54021      1.00331     5809.797  
  12092.12605 1.32755      1.48305      1.00333     6269.976  
  12106.63649 1.30378      1.4358       1.00334     6516.553  
  12121.16434 1.29975      1.39851      1.00335     6545.944  
  12135.70963 1.31181      1.37051      1.00337     6394.246  
  12150.27237 1.30911      1.35061      1.00338     6407.152  
  12164.85258 1.33556      1.33718      1.0034      6105.782  
  12179.45029 1.34169      1.32842      1.00341     6025.499  
  12194.06552 1.34829      1.32246      1.00343     5941.32   
  12208.69829 1.33399      1.31758      1.00344     6070.15   
  12223.34861 1.30763      1.31231      1.00346     6332.852  
  12238.01651 1.29596      1.3056       1.00348     6442.853  
  12252.70202 1.25861      1.29689      1.00349     6857.766  
  12267.40515 1.22764      1.28611      1.00351     7224.009  
  12282.12592 1.18429      1.27365      1.00352     7789.496  
  12296.86436 1.16062      1.26027      1.00354     8110.061  
  12311.62048 1.13661      1.24698      1.00355     8452.706  
  12326.39431 1.08498      1.23495      1.00357     9290.414  
  12341.18587 1.07123      1.22537      1.00359     9507.25   
  12355.99518 1.05726      1.21933      1.0036      9734.772  
  12370.82226 1.04256      1.21775      1.00362     9983.256  
  12385.66713 1.04832      1.22125      1.00363     9836.597  
  12400.52982 1.05787      1.23015      1.00365     9620.879  
  12415.41034 1.07769      1.24438      1.00367     9225.775  
  12430.30872 1.10538      1.26346      1.00368     8718.121  
  12445.22497 1.13726      1.28654      1.0037      8179.424  
  12460.15912 1.19008      1.3124       1.00372     7391.211  
  12475.11120 1.24054      1.33957      1.00373     6722.928  
  12490.08122 1.29646      1.36634      1.00375     6069.696  
  12505.06920 1.3219       1.39093      1.00377     5786.763  
  12520.07517 1.31687      1.4116       1.00379     5815.086  
  12535.09914 1.3416       1.42677      1.0038      5552.77   
  12550.14114 1.33949      1.4352       1.00382     5551.627  
  12565.20120 1.31846      1.43611      1.00384     5733.404  
  12580.27932 1.30786      1.42926      1.00386     5816.992  
  12595.37554 1.28247      1.41497      1.00387     6056.462  
  12610.48987 1.26137      1.39405      1.00389     6261.367  
  12625.62234 1.21545      1.36771      1.00391     6770.249  
  12640.77297 1.19032      1.33738      1.00393     7058.992  
  12655.94178 1.15629      1.30457      1.00394     7486.375  
  12671.12880 1.1171       1.2708       1.00396     8025.491  
  12686.33403 1.0954       1.23745      1.00398     8331.597  
  12701.55752 1.07422      1.20572      1.004       8645.28   
  12716.79927 1.05912      1.17657      1.00402     8869.992  
  12732.05931 1.05207      1.15076      1.00404     8961.568  
  12747.33766 1.03664      1.12884      1.00405     9205.678  
  12762.63435 1.01809      1.11121      1.00407     9517.881  
  12777.94939 1.02579      1.09815      1.00409     9343.982  
  12793.28281 1.01013      1.08992      1.00411     9608.257  
  12808.63463 1.00431      1.0868       1.00413     9689.596  
  12824.00488 1.01644      1.08909      1.00415     9428.503  
  12839.39356 1.01878      1.09719      1.00417     9355.025  
  12854.80072 1.0258       1.11156      1.00419     9196.45   
  12870.22636 1.04717      1.1327       1.00421     8790.031  
  12885.67051 1.08054      1.16108      1.00423     8212.75   
  12901.13319 1.10237      1.19709      1.00425     7851.203  
  12916.61443 1.17217      1.24088      1.00427     6867.124  
  12932.11425 1.22536      1.29234      1.00429     6213.347  
  12947.63267 1.3126       1.35093      1.00431     5310.726  
  12963.16971 1.41208      1.41564      1.00433     4474.441  
  12978.72539 1.51711      1.48492      1.00435     3763.605  
  12994.29974 1.64064      1.55669      1.00437     3101.739  
  13009.89278 1.75569      1.62843      1.00439     2611.893  
  13025.50453 1.88755      1.69723      1.00441     2165.985  
  13041.13502 1.99973      1.75995      1.00443     1859.505  
  13056.78426 2.04745      1.81347      1.00445     1742.351  
  13072.45228 2.09701      1.8549       1.00447     1630.524  
  13088.13910 2.1284       1.88184      1.00449     1562.233  
  13103.84474 2.10152      1.89269      1.00451     1609.49   
  13119.56924 2.08362      1.88683      1.00453     1639.986  
  13135.31260 2.01842      1.86469      1.00455     1775.517  
  13151.07485 1.95705      1.82772      1.00457     1916.442  
  13166.85602 1.85947      1.77815      1.00459     2177.186  
  13182.65612 1.79336      1.71878      1.00462     2377.567  
  13198.47519 1.71661      1.65266      1.00464     2643.114  
  13214.31324 1.6208       1.58286      1.00466     3034.22   
  13230.17029 1.54629      1.51226      1.00468     3388.328  
  13246.04637 1.45995      1.44336      1.0047      3870.646  
  13261.94150 1.40511      1.37819      1.00472     4217.115  
  13277.85571 1.34925      1.31824      1.00475     4612.484  
  13293.78901 1.3022       1.26449      1.00477     4979.826  
  13309.74144 1.24152      1.21744      1.00479     5517.616  
  13325.71300 1.22395      1.17717      1.00481     5670.119  
  13341.70374 1.19899      1.14343      1.00484     5906.89   
  13357.71366 1.16284      1.11577      1.00486     6284.914  
  13373.74279 1.15178      1.09359      1.00488     6387.723  
  13389.79116 1.13881      1.07623      1.0049      6515.895  
  13405.85878 1.12171      1.06305      1.00493     6699.358  
  13421.94569 1.12219      1.05343      1.00495     6664.1    
  13438.05190 1.10875      1.04683      1.00497     6805.762  
  13454.17744 1.09218      1.04279      1.005       6993.027  
  13470.32232 1.09005      1.04092      1.00502     6990.4    
  13486.48659 1.08254      1.04089      1.00504     7060.295  
  13502.67024 1.07843      1.04241      1.00507     7084.418  
  13518.87332 1.06968      1.04522      1.00509     7172.659  
  13535.09585 1.06575      1.0491       1.00512     7194.778  
  13551.33783 1.06861      1.05378      1.00514     7122.659  
  13567.59931 1.0593       1.05901      1.00516     7219.365  
  13583.88031 1.06692      1.06451      1.00519     7081.062  
  13600.18084 1.06059      1.07001      1.00521     7135.619  
  13616.50093 1.06009      1.07519      1.00524     7109.715  
  13632.84060 1.05476      1.07977      1.00526     7150.809  
  13649.19989 1.06576      1.08347      1.00529     6967.397  
  13665.57880 1.07221      1.08606      1.00531     6849.163  
  13681.97737 1.06517      1.08736      1.00534     6910.972  
  13698.39561 1.05792      1.08728      1.00536     6976.352  
  13714.83356 1.05348      1.0858       1.00539     7004.233  
  13731.29123 1.05498      1.08301      1.00541     6951.417  
  13747.76866 1.05882      1.07907      1.00544     6867.557  
  13764.26585 1.04549      1.07418      1.00546     7015.657  
  13780.78284 1.03499      1.06859      1.00549     7128.136  
  13797.31965 1.02087      1.06256      1.00551     7295.498  
  13813.87631 1.02999      1.05634      1.00554     7131.798  
  13830.45283 1.02455      1.05015      1.00556     7175.278  
  13847.04925 1.03026      1.0442       1.00559     7061.779  
  13863.66558 1.02435      1.03863      1.00562     7111.619  
  13880.30185 1.02364      1.03355      1.00564     7088.902  
  13896.95808 1.02067      1.02902      1.00567     7098.233  
  13913.63430 1.02059      1.02507      1.0057      7067.417  
  13930.33053 1.02143      1.0217       1.00572     7024.422  
  13947.04680 1.00521      1.01886      1.00575     7222.889  
  13963.78313 1.025        1.01652      1.00578     6914.713  
  13980.53954 1.02527      1.01462      1.0058      6881.767  
  13997.31606 1.01916      1.01309      1.00583     6936.353  
  14014.11271 1.02825      1.01189      1.00586     6784.751  
  14030.92951 1.02541      1.01094      1.00589     6795.116  
  14047.76650 1.02323      1.01021      1.00591     6796.814  
  14064.62369 1.02473      1.00964      1.00594     6749.429  
  14081.50110 1.03861      1.0092       1.00597     6541.278  
  14098.39877 1.04152      1.00887      1.006       6478.106  
  14115.31672 1.02995      1.00861      1.00602     6600.911  
  14132.25497 1.02471      1.00842      1.00605     6643.069  
  14149.21355 1.01824      1.00827      1.00608     6702.206  
  14166.19247 1.02372      1.00815      1.00611     6603.674  
  14183.19177 1.01549      1.00806      1.00614     6685.859  
  14200.21147 1.03273      1.00799      1.00617     6436.408  
  14217.25159 1.02256      1.00793      1.0062      6541.02   
  14234.31216 1.01952      1.00788      1.00622     6554.553  
  14251.39320 1.03519      1.00785      1.00625     6329.933  
  14268.49474 1.0306       1.00782      1.00628     6362.312  
  14285.61680 1.00915      1.00779      1.00631     6612.352  
  14302.75941 1.03737      1.00778      1.00634     6228.793  
  14319.92259 1.02721      1.00776      1.00637     6329.71   
  14337.10636 1.03635      1.00775      1.0064      6192.341  
  14354.31076 1.02915      1.00774      1.00643     6256.041  
  14371.53580 1.01549      1.00773      1.00646     6402.128  
  14388.78151 1.03558      1.00773      1.00649     6128.877  
  14406.04791 1.03312      1.00773      1.00652     6134.393  
  14423.33504 1.04347      1.00773      1.00655     5987.349  
  14440.64290 1.03534      1.00773      1.00658     6059.674  
  14457.97154 1.0414       1.00773      1.00661     5964.469  
  14475.32097 1.01436      1.00773      1.00664     6266.555  
  14492.69122 1.03581      1.00774      1.00667     0         
  14510.08232 1.0233       0            0           0         
  14527.49428 1.01767      0            0           0         
  14544.92714 1.02732      0            0           0         
  14562.38092 1.04402      0            0           0         
  14579.85564 1.03386      0            0           0         
  14597.35133 1.03074      0            0           0         
  14614.86802 1.03565      0            0           0         
  14632.40573 1.01777      0            0           0         
  14649.96448 1.0339       0            0           0         
  14667.54430 1.04339      0            0           0         
  14685.14522 1.02184      0            0           0         
  14702.76725 1.03819      0            0           0         
  14720.41044 1.03022      0            0           0         
  14738.07479 1.03307      0            0           0         
  14755.76035 1.02031      0            0           0         
  14773.46712 1.0216       0            0           0         
  14791.19515 1.0173       0            0           0         
  14808.94444 1.01706      0            0           0         
  14826.71504 1.02082      0            0           0         
  14844.50696 1.02938      0            0           0         
  14862.32023 1.04108      0            0           0         
  14880.15488 1.03171      0            0           0         
  14898.01092 1.01467      0            0           0         
  14915.88840 1.03251      0            0           0         
  14933.78733 1.01712      0            0           0         
  14951.70773 1.0395       0            0           0         
  14969.64964 1.03844      0            0           0         
  14987.61308 1.05638      0            0           0         
  15005.59808 1.05961      0            0           0         
  15023.60466 1.05555      0            0           0         
  15041.63284 1.06318      0            0           0         
  15059.68266 1.07889      0            0           0         
  15077.75414 1.0698       0            0           0         
  15095.84731 1.09263      0            0           0         
  15113.96219 1.09052      0            0           0         
  15132.09880 1.09799      0            0           0         
  15150.25718 1.09801      0            0           0         
  15168.43735 1.09551      0            0           0         
  15186.63933 1.10186      0            0           0         
  15204.86316 1.08222      0            0           0         
  15223.10885 1.09168      0            0           0         
  15241.37644 1.07117      0            0           0         
  15259.66595 1.0938       0            0           0         
  15277.97741 1.0797       0            0           0         
  15296.31084 1.07753      0            0           0         
  15314.66627 1.09213      0            0           0         
  15333.04373 1.06256      0            0           0         
  15351.44324 1.08312      0            0           0         
  15369.86483 1.07095      0            0           0         
  15388.30852 1.06751      0            0           0         
  15406.77435 1.06792      0            0           0         
  15425.26234 1.07722      0            0           0         
  15443.77251 1.06995      0            0           0         
  15462.30489 1.08591      0            0           0         
  15480.85951 1.08934      0            0           0         
  15499.43640 1.12662      0            0           0         
  15518.03558 1.14213      0            0           0         
  15536.65708 1.18201      0            0           0         
  15555.30093 1.1935       0            0           0         
  15573.96714 1.22134      0            0           0         
  15592.65576 1.22918      0            0           0         
  15611.36680 1.24547      0            0           0         
  15630.10030 1.30689      0            0           0         
  15648.85627 1.2818       0            0           0         
  15667.63475 1.29776      0            0           0         
  15686.43577 1.31745      0            0           0         
  15705.25935 1.29747      0            0           0         
  15724.10551 1.30109      0            0           0         
  15742.97429 1.28606      0            0           0         
  15761.86572 1.28816      0            0           0         
  15780.77981 1.29546      0            0           0         
  15799.71660 1.2428       0            0           0         
  15818.67611 1.22596      0            0           0         
  15837.65838 1.22285      0            0           0         
  15856.66342 1.19406      0            0           0         
  15875.69127 1.18224      0            0           0         
  15894.74195 1.15865      0            0           0         
  15913.81549 1.14329      0            0           0         
  15932.91192 1.12256      0            0           0         
  15952.03127 1.1186       0            0           0         
  15971.17356 1.11346      0            0           0         
  15990.33882 1.08525      0            0           0         
  16009.52708 1.08885      0            0           0         
  16028.73836 1.10515      0            0           0         
  16047.97270 1.1047       0            0           0         
  16067.23012 1.07535      0            0           0         
  16086.51064 1.09823      0            0           0         
  16105.81431 1.07871      0            0           0         
  16125.14114 1.07299      0            0           0         
  16144.49116 1.10037      0            0           0         
  16163.86440 1.07415      0            0           0         
  16183.26088 1.05267      0            0           0         
  16202.68065 1.08302      0            0           0         
  16222.12371 1.06268      0            0           0         
  16241.59011 1.05184      0            0           0         
  16261.07987 1.04636      0            0           0         
  16280.59301 1.05209      0            0           0         
  16300.12957 1.02196      0            0           0         
  16319.68958 1.05065      0            0           0         
  16339.27305 1.03632      0            0           0         
  16358.88003 1.02869      0            0           0         
  16378.51053 1.02729      0            0           0         
  16398.16459 1.02894      0            0           0         
  16417.84224 1.01869      0            0           0         
  16437.54350 1.02645      0            0           0         
  16457.26840 1.01105      0            0           0         
  16477.01697 1.00857      0            0           0         
  16496.78923 1.03748      0            0           0         
  16516.58523 1.01927      0            0           0         
  16536.40498 1.00691      0            0           0         
  16556.24851 1.01737      0            0           0         
  16576.11585 1.02361      0            0           0         
  16596.00704 1.03651      0            0           0         
  16615.92209 1.03762      0            0           0         
  16635.86105 1.03469      0            0           0         
  16655.82393 1.02195      0            0           0         
  16675.81076 1.02838      0            0           0         
  16695.82158 1.05759      0            0           0         
  16715.85641 1.05055      0            0           0         
  16735.91528 1.03399      0            0           0         
  16755.99822 1.04407      0            0           0         
  16776.10527 1.04687      0            0           0         
  16796.23644 1.04795      0            0           0         
  16816.39177 1.05855      0            0           0         
  16836.57128 1.0613       0            0           0         
  16856.77501 1.05406      0            0           0         
  16877.00298 1.05693      0            0           0         
  16897.25523 1.06022      0            0           0         
  16917.53178 1.07858      0            0           0         
  16937.83266 1.0885       0            0           0         
  16958.15790 1.07519      0            0           0         
  16978.50753 1.08353      0            0           0         
  16998.88159 1.07429      0            0           0         
  17019.28009 1.08043      0            0           0         
  17039.70306 1.07639      0            0           0         
  17060.15055 1.07837      0            0           0         
  17080.62257 1.0532       0            0           0         
  17101.11916 1.04873      0            0           0         
  17121.64034 1.04719      0            0           0         
  17142.18615 1.07724      0            0           0         
  17162.75662 1.06984      0            0           0         
  17183.35177 1.052        0            0           0         
  17203.97163 1.06538      0            0           0         
  17224.61624 1.06638      0            0           0         
  17245.28562 1.05061      0            0           0         
  17265.97980 1.02958      0            0           0         
  17286.69881 1.07025      0            0           0         
  17307.44269 1.05389      0            0           0         
  17328.21146 1.03717      0            0           0         
  17349.00516 1.05208      0            0           0         
  17369.82380 1.08724      0            0           0         
  17390.66743 1.06249      0            0           0         
  17411.53607 1.08454      0            0           0         
  17432.42975 1.06504      0            0           0         
  17453.34850 1.04268      0            0           0         
  17474.29236 1.0641       0            0           0         
  17495.26135 1.05837      0            0           0         
  17516.25550 1.05655      0            0           0         
  17537.27484 1.06919      0            0           0         
  17558.31941 1.0979       0            0           0         
  17579.38923 1.07492      0            0           0         
  17600.48434 1.06588      0            0           0         
  17621.60475 1.0829       0            0           0         
  17642.75052 1.0559       0            0           0         
  17663.92165 1.06326      0            0           0         
  17685.11819 1.06276      0            0           0         
  17706.34017 1.0674       0            0           0         
  17727.58762 1.08215      0            0           0         
  17748.86056 1.08529      0            0           0         
  17770.15902 1.08322      0            0           0         
  17791.48305 1.09668      0            0           0         
  17812.83267 1.0922       0            0           0         
  17834.20790 1.11068      0            0           0         
  17855.60878 1.11533      0            0           0         
  17877.03535 1.16307      0            0           0         
  17898.48762 1.15714      0            0           0         
  17919.96564 1.16995      0            0           0         
  17941.46944 1.16225      0            0           0         
  17962.99903 1.14491      0            0           0         
  17984.55447 1.16295      0            0           0         
  18006.13576 1.14845      0            0           0         
  18027.74296 1.15869      0            0           0         
  18049.37608 1.17665      0            0           0         
  18071.03517 1.14867      0            0           0         
  18092.72024 1.13207      0            0           0         
  18114.43134 1.12669      0            0           0         
  18136.16849 1.10542      0            0           0         
  18157.93172 1.10174      0            0           0         
  18179.72107 1.1313       0            0           0         
  18201.53657 1.11166      0            0           0         
  18223.37824 1.09914      0            0           0         
  18245.24613 1.09044      0            0           0         
  18267.14025 1.0876       0            0           0         
  18289.06065 1.07033      0            0           0         
  18311.00736 1.08368      0            0           0         
  18332.98039 1.08422      0            0           0         
  18354.97980 1.04946      0            0           0         
  18377.00561 1.02081      0            0           0         
  18399.05784 1.03912      0            0           0         
  18421.13654 1.0681       0            0           0         
  18443.24173 1.04209      0            0           0         
  18465.37345 1.01345      0            0           0         
  18487.53173 1.06556      0            0           0         
  18509.71660 1.04384      0            0           0         
  18531.92808 1.05546      0            0           0         
  18554.16623 1.05921      0            0           0         
  18576.43105 1.05761      0            0           0         
  18598.72260 1.06284      0            0           0         
  18621.04089 1.05518      0            0           0         
  18643.38597 1.05469      0            0           0         
  18665.75786 1.06024      0            0           0         
  18688.15660 1.05871      0            0           0         
  18710.58221 1.08281      0            0           0         
  18733.03474 1.06233      0            0           0         
  18755.51420 1.07192      0            0           0         
  18778.02065 1.0306       0            0           0         
  18800.55410 1.08335      0            0           0         
  18823.11459 1.04665      0            0           0         
  18845.70215 1.04638      0            0           0         
  18868.31682 1.07618      0            0           0         
  18890.95862 1.05755      0            0           0         
  18913.62760 1.03636      0            0           0         
  18936.32378 1.09989      0            0           0         
  18959.04719 1.08378      0            0           0         
  18981.79787 1.08295      0            0           0         
  19004.57585 1.06519      0            0           0         
  19027.38117 1.05782      0            0           0         
  19050.21385 1.05591      0            0           0         
  19073.07393 1.03811      0            0           0         
  19095.96144 1.09967      0            0           0         
  19118.87641 1.09943      0            0           0         
  19141.81889 1.07972      0            0           0         
  19164.78889 1.04913      0            0           0         
  19187.78646 1.07533      0            0           0         
  19210.81163 1.056        0            0           0         
  19233.86442 1.06003      0            0           0         
  19256.94488 1.09489      0            0           0         
  19280.05304 1.06113      0            0           0         
  19303.18892 1.01699      0            0           0         
  19326.35257 1.08481      0            0           0         
  19349.54401 1.04324      0            0           0         
  19372.76329 1.06077      0            0           0         
  19396.01042 1.05654      0            0           0         
  19419.28546 1.08524      0            0           0         
  19442.58842 1.09305      0            0           0         
  19465.91934 1.06937      0            0           0         
  19489.27827 1.10589      0            0           0         
  19512.66522 1.08519      0            0           0         
  19536.08024 1.05924      0            0           0         
  19559.52335 1.07423      0            0           0         
  19582.99460 1.08489      0            0           0         
  19606.49401 1.0689       0            0           0         
  19630.02162 1.07545      0            0           0         
  19653.57746 1.0625       0            0           0         
  19677.16158 1.12478      0            0           0         
  19700.77399 1.06602      0            0           0         
  19724.41473 1.09536      0            0           0         
  19748.08385 1.07436      0            0           0         
  19771.78136 1.06254      0            0           0         
  19795.50732 1.10033      0            0           0         
  19819.26174 1.06613      0            0           0         
  19843.04467 1.06892      0            0           0         
  19866.85614 1.10694      0            0           0         
  19890.69619 1.10966      0            0           0         
  19914.56484 1.03926      0            0           0         
  19938.46213 1.10489      0            0           0         
  19962.38810 1.07309      0            0           0         
  19986.34278 1.11868      0            0           0         
  20010.32621 1.09099      0            0           0         
  20034.33841 1.07128      0            0           0         
  20058.37943 1.07302      0            0           0         
  20082.44930 1.08053      0            0           0         
  20106.54805 1.17624      0            0           0         
  20130.67573 1.06486      0            0           0         
  20154.83235 1.10478      0            0           0         
  20179.01796 1.07266      0            0           0         
  20203.23260 1.09998      0            0           0         
  20227.47629 1.06854      0            0           0         
  20251.74907 1.06863      0            0           0         
  20276.05098 1.09819      0            0           0         
  20300.38206 1.06801      0            0           0         
  20324.74233 1.0672       0            0           0         
  20349.13183 1.12565      0            0           0         
  20373.55060 1.07635      0            0           0         
  20397.99867 1.05151      0            0           0         
  20422.47608 1.07752      0            0           0         
  20446.98286 1.05315      0            0           0         
  20471.51905 1.02202      0            0           0         
  20496.08468 1.06679      0            0           0         
  20520.67979 1.04194      0            0           0         
  20545.30442 1.0622       0            0           0         
  20569.95859 1.06613      0            0           0         
  20594.64235 1.10264      0            0           0         
  20619.35573 1.07023      0            0           0         
  20644.09877 1.05372      0            0           0         
  20668.87150 1.03485      0            0           0         
  20693.67395 1.06973      0            0           0         
  20718.50617 1.02581      0            0           0         
  20743.36818 0.9983       0            0           0         
  20768.26003 1.03051      0            0           0         
  20793.18175 0.9953       0            0           0         
  20818.13337 1.10372      0            0           0         
  20843.11494 1.0383       0            0           0         
  20868.12649 1.05074      0            0           0         
  20893.16804 1.03186      0            0           0         
  20918.23965 1.01562      0            0           0         
  20943.34135 0.99098      0            0           0         
  20968.47316 1.06262      0            0           0         
  20993.63513 1.02376      0            0           0         
  21018.82730 1.04815      0            0           0         
  21044.04970 1.02102      0            0           0         
  21069.30236 1.07272      0            0           0         
  21094.58533 1.0243       0            0           0         
  21119.89864 0.99579      0            0           0         
  21145.24232 1.04035      0            0           0         
  21170.61641 1.04776      0            0           0         
  21196.02096 1.01306      0            0           0         
  21221.45599 1.06169      0            0           0         
  21246.92154 1.05342      0            0           0         
  21272.41765 0.9672       0            0           0         
#--eof--eof--eof--eof--eof--eof--eof--eof--eof--eof--eof--eof--eof--eof--eof--#
