# Supplementary material for: Multidimensional Rietveld refinement of high-pressure neutron diffraction data of PbNCN
Source: J Appl Crystallogr. 2024 Sep 5;57(Pt 5):1436–45. doi: 10.1107/S1600576724007635 (PMC11460395; doi:10.1107/S1600576724007635)
Supplement: Supplementary file 1 [file j-57-01436-sup1.zip › 1D_PbNCN_Pb_0400.cif]

data_PbNCNPb400_publ
_audit_creation_method  "created in GSAS-II"
_audit_creation_date  2023-11-09T16:11
_audit_author_name  "no name"
_audit_update_record
   "2023-11-09T16:11  Initial software-generated CIF"
_pd_block_id  2023-11-09T16:11|PbNCNPb400|noname|PubInfo

# Standard version of Publication_Template template follows
#=============================================================================
# this information describes the project, paper etc. for the CIF             #
# Acta Cryst. Section C papers and editorial correspondence is generated     #
# from the information in this section                                       #
#                                                                            #
#   (from)   CIF submission form for Rietveld refinements (Acta Cryst. C)    #
#                                                 Version 14 December 1998   #
#=============================================================================
# 1. SUBMISSION DETAILS

_publ_contact_author_name        'Prof. Richard Dronskowski'
_publ_contact_author_address
;    
Institute of Inorganic Chemistry
RWTH Aachen University     
D-52056 Aachen
Germany
;
_publ_contact_author_email       drons@HAL9000.ac.rwth-aachen.de
_publ_contact_author_phone       00492418093642
_publ_contact_author_fax         00492418092642

_publ_requested_journal              'Journal of Applied Crystallography'

#==============================================================================

# 2. PROCESSING SUMMARY (IUCr Office Use Only)

_journal_data_validation_number      ?

_journal_date_recd_electronic        ?
_journal_date_to_coeditor            ?
_journal_date_from_coeditor          ?
_journal_date_accepted               ?
_journal_date_printers_first         ?
_journal_date_printers_final         ?
_journal_date_proofs_out             ?
_journal_date_proofs_in              ?
_journal_coeditor_name               ?
_journal_coeditor_code               ?
_journal_coeditor_notes
; ?
;
_journal_techeditor_code             ?
_journal_techeditor_notes
; ?
;
_journal_coden_ASTM                  ?
_journal_name_full                   ?
_journal_year                        ?
_journal_volume                      ?
_journal_issue                       ?
_journal_page_first                  ?
_journal_page_last                   ?
_journal_paper_category              ?
_journal_suppl_publ_number           ?
_journal_suppl_publ_pages            ?

#==============================================================================

# 3. TITLE AND AUTHOR LIST

_publ_section_title
; ?
;       
 
# The loop structure below should contain the names and addresses of all 
# authors, in the required order of publication. Repeat as necessary.

loop_
	_publ_author_name
	_publ_author_address
'Meinerzhagen, Yannick'
; 
Chair of Solid-State and Quantum Chemistry
Institute of Inorganic Chemistry
RWTH Aachen University
D-52056 Aachen
Germany
;

'Eickmeier, Katharina'
; 
Chair of Solid-State and Quantum Chemistry
Institute of Inorganic Chemistry
RWTH Aachen University
D-52056 Aachen
Germany
;

'Mueller, Peter C.'
; 
Chair of Solid-State and Quantum Chemistry
Institute of Inorganic Chemistry
RWTH Aachen University
D-52056 Aachen
Germany
;

'Hempelmann, Jan'
; 
Chair of Solid-State and Quantum Chemistry
Institute of Inorganic Chemistry
RWTH Aachen University
D-52056 Aachen
Germany
;

'Houben, Andreas'
; 
Chair of Solid-State and Quantum Chemistry
Institute of Inorganic Chemistry
RWTH Aachen University
D-52056 Aachen
Germany
;

'Dronskowski, Richard'
; 
Chair of Solid-State and Quantum Chemistry
Institute of Inorganic Chemistry
RWTH Aachen University
D-52056 Aachen
Germany
;

#==============================================================================
# 4. TEXT

#=============================================================================
# 5. OVERALL REFINEMENT & COMPUTING DETAILS

#==============================================================================
# 6. SAMPLE PREPARATION DATA

# (In the unusual case where multiple samples are used in a single
#  Rietveld study, this information should be moved into the phase
#  blocks)

# The following three fields describe the preparation of the material.
# The cooling rate is in K/min.  The pressure at which the sample was  
# prepared is in kPa.  The temperature of preparation is in K.
               
_pd_prep_cool_rate                ?        
_pd_prep_pressure                 ?        
_pd_prep_temperature              ?        

_pd_char_colour                   ?       # use ICDD colour descriptions

data_PbNCNPb400_overall
_pd_block_id  2023-11-09T16:11|PbNCNPb400|noname|Overall
_pd_proc_info_datetime  2023-11-09T16:11
_pd_calc_method  "Rietveld Refinement"
_computing_structure_refinement
   "GSAS-II (Toby & Von Dreele, J. Appl. Cryst. 46, 544-549, 2013)"
_refine_ls_matrix_type  full
_refine_ls_number_parameters  5
_refine_ls_goodness_of_fit_all  3.704

# OVERALL WEIGHTED R-FACTOR
_refine_ls_wR_factor_obs  0.03125
# POINTERS TO PHASE AND/OR HISTOGRAM BLOCKS
loop_   _pd_phase_block_id
  2023-11-09T16:11|PbNCNPb400|phase_0|noname
  2023-11-09T16:11|PbNCNPb400|phase_1|noname
_pd_block_diffractogram_id
   2023-11-09T16:11|PbNCNPb400|noname|SNAP_hist_0

data_PbNCNPb400_phase_0

# Information for phase 0
_pd_block_id  2023-11-09T16:11|PbNCNPb400|phase_0|noname

# Standard version of Phase_Template template follows
#==============================================================================
# 7. CHEMICAL, STRUCTURAL AND CRYSTAL DATA

_chemical_name_common             'Lead'
_chemical_formula_structural      Pb
_cell_measurement_temperature     293

#==============================================================================

# 8. Phase information from GSAS-II


# phase info for Pb follows
_pd_phase_name  Pb
_cell_length_a  4.8867(26)
_cell_length_b  4.8867
_cell_length_c  4.8867
_cell_angle_alpha  90
_cell_angle_beta   90
_cell_angle_gamma  90
_cell_volume  116.70(19)
_exptl_crystal_density_diffrn  11.7935
_symmetry_cell_setting  cubic
_symmetry_space_group_name_H-M  "F m -3 m"
_symmetry_space_group_name_Hall  "-F 4 2 3"
_diffrn_ambient_temperature  293
_diffrn_ambient_pressure  100
loop_
    _space_group_symop_id
    _space_group_symop_operation_xyz
     1  x,y,z
     2  z,x,y
     3  y,z,x
     4  x,y,-z
     5  -z,x,y
     6  y,-z,x
     7  -z,x,-y
     8  -y,-z,x
     9  y,-z,-x
    10  -x,y,-z
    11  -z,-x,y
    12  x,-y,-z
    13  y,x,z
    14  z,y,x
    15  x,z,y
    16  y,x,-z
    17  -z,y,x
    18  x,-z,y
    19  -z,y,-x
    20  -x,-z,y
    21  x,-z,-y
    22  -y,x,-z
    23  -z,-y,x
    24  y,-x,-z
    25  -x,-y,-z
    26  -z,-x,-y
    27  -y,-z,-x
    28  -x,-y,z
    29  z,-x,-y
    30  -y,z,-x
    31  z,-x,y
    32  y,z,-x
    33  -y,z,x
    34  x,-y,z
    35  z,x,-y
    36  -x,y,z
    37  -y,-x,-z
    38  -z,-y,-x
    39  -x,-z,-y
    40  -y,-x,z
    41  z,-y,-x
    42  -x,z,-y
    43  z,-y,x
    44  x,z,-y
    45  -x,z,y
    46  y,-x,z
    47  z,y,-x
    48  -y,x,z
    49  x,1/2+y,1/2+z
    50  z,1/2+x,1/2+y
    51  y,1/2+z,1/2+x
    52  x,1/2+y,1/2-z
    53  -z,1/2+x,1/2+y
    54  y,1/2-z,1/2+x
    55  -z,1/2+x,1/2-y
    56  -y,1/2-z,1/2+x
    57  y,1/2-z,1/2-x
    58  -x,1/2+y,1/2-z
    59  -z,1/2-x,1/2+y
    60  x,1/2-y,1/2-z
    61  y,1/2+x,1/2+z
    62  z,1/2+y,1/2+x
    63  x,1/2+z,1/2+y
    64  y,1/2+x,1/2-z
    65  -z,1/2+y,1/2+x
    66  x,1/2-z,1/2+y
    67  -z,1/2+y,1/2-x
    68  -x,1/2-z,1/2+y
    69  x,1/2-z,1/2-y
    70  -y,1/2+x,1/2-z
    71  -z,1/2-y,1/2+x
    72  y,1/2-x,1/2-z
    73  -x,1/2-y,1/2-z
    74  -z,1/2-x,1/2-y
    75  -y,1/2-z,1/2-x
    76  -x,1/2-y,1/2+z
    77  z,1/2-x,1/2-y
    78  -y,1/2+z,1/2-x
    79  z,1/2-x,1/2+y
    80  y,1/2+z,1/2-x
    81  -y,1/2+z,1/2+x
    82  x,1/2-y,1/2+z
    83  z,1/2+x,1/2-y
    84  -x,1/2+y,1/2+z
    85  -y,1/2-x,1/2-z
    86  -z,1/2-y,1/2-x
    87  -x,1/2-z,1/2-y
    88  -y,1/2-x,1/2+z
    89  z,1/2-y,1/2-x
    90  -x,1/2+z,1/2-y
    91  z,1/2-y,1/2+x
    92  x,1/2+z,1/2-y
    93  -x,1/2+z,1/2+y
    94  y,1/2-x,1/2+z
    95  z,1/2+y,1/2-x
    96  -y,1/2+x,1/2+z
    97  1/2+x,y,1/2+z
    98  1/2+z,x,1/2+y
    99  1/2+y,z,1/2+x
   100  1/2+x,y,1/2-z
   101  1/2-z,x,1/2+y
   102  1/2+y,-z,1/2+x
   103  1/2-z,x,1/2-y
   104  1/2-y,-z,1/2+x
   105  1/2+y,-z,1/2-x
   106  1/2-x,y,1/2-z
   107  1/2-z,-x,1/2+y
   108  1/2+x,-y,1/2-z
   109  1/2+y,x,1/2+z
   110  1/2+z,y,1/2+x
   111  1/2+x,z,1/2+y
   112  1/2+y,x,1/2-z
   113  1/2-z,y,1/2+x
   114  1/2+x,-z,1/2+y
   115  1/2-z,y,1/2-x
   116  1/2-x,-z,1/2+y
   117  1/2+x,-z,1/2-y
   118  1/2-y,x,1/2-z
   119  1/2-z,-y,1/2+x
   120  1/2+y,-x,1/2-z
   121  1/2-x,-y,1/2-z
   122  1/2-z,-x,1/2-y
   123  1/2-y,-z,1/2-x
   124  1/2-x,-y,1/2+z
   125  1/2+z,-x,1/2-y
   126  1/2-y,z,1/2-x
   127  1/2+z,-x,1/2+y
   128  1/2+y,z,1/2-x
   129  1/2-y,z,1/2+x
   130  1/2+x,-y,1/2+z
   131  1/2+z,x,1/2-y
   132  1/2-x,y,1/2+z
   133  1/2-y,-x,1/2-z
   134  1/2-z,-y,1/2-x
   135  1/2-x,-z,1/2-y
   136  1/2-y,-x,1/2+z
   137  1/2+z,-y,1/2-x
   138  1/2-x,z,1/2-y
   139  1/2+z,-y,1/2+x
   140  1/2+x,z,1/2-y
   141  1/2-x,z,1/2+y
   142  1/2+y,-x,1/2+z
   143  1/2+z,y,1/2-x
   144  1/2-y,x,1/2+z
   145  1/2+x,1/2+y,z
   146  1/2+z,1/2+x,y
   147  1/2+y,1/2+z,x
   148  1/2+x,1/2+y,-z
   149  1/2-z,1/2+x,y
   150  1/2+y,1/2-z,x
   151  1/2-z,1/2+x,-y
   152  1/2-y,1/2-z,x
   153  1/2+y,1/2-z,-x
   154  1/2-x,1/2+y,-z
   155  1/2-z,1/2-x,y
   156  1/2+x,1/2-y,-z
   157  1/2+y,1/2+x,z
   158  1/2+z,1/2+y,x
   159  1/2+x,1/2+z,y
   160  1/2+y,1/2+x,-z
   161  1/2-z,1/2+y,x
   162  1/2+x,1/2-z,y
   163  1/2-z,1/2+y,-x
   164  1/2-x,1/2-z,y
   165  1/2+x,1/2-z,-y
   166  1/2-y,1/2+x,-z
   167  1/2-z,1/2-y,x
   168  1/2+y,1/2-x,-z
   169  1/2-x,1/2-y,-z
   170  1/2-z,1/2-x,-y
   171  1/2-y,1/2-z,-x
   172  1/2-x,1/2-y,z
   173  1/2+z,1/2-x,-y
   174  1/2-y,1/2+z,-x
   175  1/2+z,1/2-x,y
   176  1/2+y,1/2+z,-x
   177  1/2-y,1/2+z,x
   178  1/2+x,1/2-y,z
   179  1/2+z,1/2+x,-y
   180  1/2-x,1/2+y,z
   181  1/2-y,1/2-x,-z
   182  1/2-z,1/2-y,-x
   183  1/2-x,1/2-z,-y
   184  1/2-y,1/2-x,z
   185  1/2+z,1/2-y,-x
   186  1/2-x,1/2+z,-y
   187  1/2+z,1/2-y,x
   188  1/2+x,1/2+z,-y
   189  1/2-x,1/2+z,y
   190  1/2+y,1/2-x,z
   191  1/2+z,1/2+y,-x
   192  1/2-y,1/2+x,z

# ATOMIC COORDINATES AND DISPLACEMENT PARAMETERS
loop_ 
   _atom_site_label
   _atom_site_type_symbol
   _atom_site_fract_x
   _atom_site_fract_y
   _atom_site_fract_z
   _atom_site_occupancy
   _atom_site_adp_type
   _atom_site_U_iso_or_equiv
   _atom_site_site_symmetry_multiplicity
Pb1    Pb   0.00000     0.00000     0.00000     1.0000     Uiso 0.0004     4   

loop_  _atom_type_symbol _atom_type_number_in_cell
        _atom_type_scat_Cromer_Mann_a1 _atom_type_scat_Cromer_Mann_a2 _atom_type_scat_Cromer_Mann_a3
        _atom_type_scat_Cromer_Mann_a4 _atom_type_scat_Cromer_Mann_b1 _atom_type_scat_Cromer_Mann_b2
        _atom_type_scat_Cromer_Mann_b3 _atom_type_scat_Cromer_Mann_b4 _atom_type_scat_Cromer_Mann_c
        _atom_type_scat_length_neutron _atom_type_scat_source
  Pb      4      31.0617    13.0637    18.442     5.9696     0.6902     2.3576     8.618      47.2579    13.4118    0.9401
      https://subversion.xray.aps.anl.gov/pyGSAS/trunk/atmdata.py

# Note that Z affects _cell_formula_sum and _weight
_cell_formula_units_Z  4
_chemical_formula_sum  Pb
_chemical_formula_weight  207.2

# MOLECULAR GEOMETRY
loop_
   _geom_bond_atom_site_label_1
   _geom_bond_atom_site_label_2
   _geom_bond_distance
   _geom_bond_site_symmetry_1
   _geom_bond_site_symmetry_2
   _geom_bond_publ_flag
  Pb1    Pb1    0(0)    1_555    1_555 yes
  
loop_
   _geom_angle_atom_site_label_1
   _geom_angle_atom_site_label_2
   _geom_angle_atom_site_label_3
   _geom_angle
   _geom_angle_site_symmetry_1
   _geom_angle_site_symmetry_2
   _geom_angle_site_symmetry_3
   _geom_angle_publ_flag
  Pb1    Pb1     Pb1     180(0)     1_555  1_555    1_555 yes
_pd_proc_ls_pref_orient_corr
   "March-Dollase correction coef. = 1.000 axis = [0, 0, 1]"

data_PbNCNPb400_phase_1

# Information for phase 1
_pd_block_id  2023-11-09T16:11|PbNCNPb400|phase_1|noname

# Standard version of Phase_Template template follows
#==============================================================================
# 7. CHEMICAL, STRUCTURAL AND CRYSTAL DATA

_chemical_name_common             'Lead Cyanamide'
_chemical_formula_structural      PbNCN
_cell_measurement_temperature     293
#==============================================================================

# 8. Phase information from GSAS-II


# phase info for PbNCN250bar follows
_pd_phase_name  PbNCN250bar
_cell_length_a  5.5479(17)
_cell_length_b  3.8054(8)
_cell_length_c  11.2699(31)
_cell_angle_alpha  90
_cell_angle_beta   90
_cell_angle_gamma  90
_cell_volume  237.93(8)
_exptl_crystal_density_diffrn  6.9017
_symmetry_cell_setting  orthorhombic
_symmetry_space_group_name_H-M  "P n m a"
_symmetry_space_group_name_Hall  "-P 2ac 2n"
_diffrn_ambient_temperature  293
_diffrn_ambient_pressure  100
loop_
    _space_group_symop_id
    _space_group_symop_operation_xyz
     1  x,y,z
     2  1/2-x,1/2+y,1/2+z
     3  x,1/2-y,z
     4  1/2-x,-y,1/2+z
     5  -x,-y,-z
     6  1/2+x,1/2-y,1/2-z
     7  -x,1/2+y,-z
     8  1/2+x,y,1/2-z

# ATOMIC COORDINATES AND DISPLACEMENT PARAMETERS
loop_ 
   _atom_site_label
   _atom_site_type_symbol
   _atom_site_fract_x
   _atom_site_fract_y
   _atom_site_fract_z
   _atom_site_occupancy
   _atom_site_adp_type
   _atom_site_U_iso_or_equiv
   _atom_site_site_symmetry_multiplicity
Pb1    Pb4+ 0.39100     0.25000     0.64090     1.0000     Uiso 0.0369     4   
N1     N    0.34520     0.25000     0.47000     1.0000     Uiso 0.0369     4   
N2     N    0.90220     0.25000     0.36440     1.0000     Uiso 0.0369     4   
C1     C    0.18540     0.25000     0.40250     1.0000     Uiso 0.0369     4   

loop_  _atom_type_symbol _atom_type_number_in_cell
        _atom_type_scat_Cromer_Mann_a1 _atom_type_scat_Cromer_Mann_a2 _atom_type_scat_Cromer_Mann_a3
        _atom_type_scat_Cromer_Mann_a4 _atom_type_scat_Cromer_Mann_b1 _atom_type_scat_Cromer_Mann_b2
        _atom_type_scat_Cromer_Mann_b3 _atom_type_scat_Cromer_Mann_b4 _atom_type_scat_Cromer_Mann_c
        _atom_type_scat_length_neutron _atom_type_scat_source
  C       4      2.31       1.02       1.5886     0.865      20.8439    10.2075    0.5687     51.6512    0.2156     0.6648
      https://subversion.xray.aps.anl.gov/pyGSAS/trunk/atmdata.py
  N       8      12.2126    3.1322     2.0125     1.1663     0.0057     9.8933     28.9975    0.5826     -11.529    0.936
      https://subversion.xray.aps.anl.gov/pyGSAS/trunk/atmdata.py
  Pb+4    4      32.1244    18.8003    12.0175    6.9689     1.0057     6.1093     0.147      14.714     8.0843     0.9401
      https://subversion.xray.aps.anl.gov/pyGSAS/trunk/atmdata.py

# Note that Z affects _cell_formula_sum and _weight
_cell_formula_units_Z  4
_chemical_formula_sum  "C N2 Pb"
_chemical_formula_weight  247.22

# MOLECULAR GEOMETRY
loop_
   _geom_bond_atom_site_label_1
   _geom_bond_atom_site_label_2
   _geom_bond_distance
   _geom_bond_site_symmetry_1
   _geom_bond_site_symmetry_2
   _geom_bond_publ_flag
  Pb1    N1     1.9427(6)      1_555    1_555 yes
  Pb1    N2     2.5040(8)      1_555    5_656 yes
  Pb1    N2     2.5040(8)      1_555    5_666 yes
  N1     Pb1    1.9427(6)      1_555    1_555 yes
  N1     C1     1.1682(4)      1_555    1_555 yes
  N2     Pb1    2.5040(8)      1_555    5_656 yes
  N2     Pb1    2.5040(8)      1_555    5_666 yes
  N2     C1     1.6288(5)      1_555    1_655 yes
  C1     N1     1.1682(4)      1_555    1_555 yes
  C1     N2     1.6288(5)      1_555    1_455 yes

loop_
   _geom_angle_atom_site_label_1
   _geom_angle_atom_site_label_2
   _geom_angle_atom_site_label_3
   _geom_angle
   _geom_angle_site_symmetry_1
   _geom_angle_site_symmetry_2
   _geom_angle_site_symmetry_3
   _geom_angle_publ_flag
  Pb1    N1     C1     138.15(1)       1_555  1_555    1_555 yes
  N1     C1     N2     154.653       1_555  1_555    1_455 yes
_pd_proc_ls_pref_orient_corr
   "March-Dollase correction coef. = 1.000 axis = [0, 0, 1]"

data_PbNCNPb400_pwd_0
# Information for histogram 0: PWDR SNAP_55725_All.gsa Bank 1
_pd_proc_ls_profile_function
;
Von Dreele-Jorgenson-Windsor function parameters
   alpha, beta-0, beta-1, beta-q, sig-0, sig-1, sig-2, sig-q, X, Y:
    0.145, 0.009, -0.022, 0.112, 0.006, 630.000, 50.000, 0.000, 0.000, 0.000, 
;
_pd_block_id  2023-11-09T16:11|PbNCNPb400|noname|SNAP_hist_0

# Standard version of Instrument_Template template follows
#==============================================================================
# 9. INSTRUMENT CHARACTERIZATION

# The following item is used to identify the equipment used to record 
# the powder pattern when the diffractogram was measured at a laboratory 
# other than the authors' home institution, e.g. when neutron or synchrotron
# radiation is used.

_pd_instr_location
; ?
;

_diffrn_source                    'neutron spallation source'       

_pd_meas_scan_method              tof       


# The following two items identify the program(s) used (if appropriate).      
_computing_data_reduction         'PowderReduceP2D in Mantid'                     

# The following items are used to define the size of the instrument.
# Not all distances are appropriate for all instrument types.

_pd_instr_dist_src/spec           15000
#==============================================================================
# 10. Specimen size and mounting information


_pd_spec_mount_mode               transmission       
                                          
    
_pd_spec_shape                    irregular
# PHASE TABLE
loop_
   _pd_phase_id
   _pd_phase_block_id
   _pd_phase_mass_%
  0  2023-11-09T16:11|PbNCNPb400|phase_0|noname  0.17323
  1  2023-11-09T16:11|PbNCNPb400|phase_1|noname  0.82677
loop_
   _gsas_proc_phase_R_F_factor
   _gsas_proc_phase_R_Fsqd_factor
   _gsas_proc_phase_id
   _gsas_proc_phase_block_id
    0.22329  0.74454  0  2023-11-09T16:11|PbNCNPb400|phase_0|noname
    0.23028  0.30902  1  2023-11-09T16:11|PbNCNPb400|phase_1|noname
_pd_proc_ls_prof_R_factor     0.02394
_pd_proc_ls_prof_wR_factor    0.03125
_gsas_proc_ls_prof_R_B_factor   0.03040
_gsas_proc_ls_prof_wR_B_factor  0.04390
_pd_proc_ls_prof_wR_expected  0.00845
_refine_ls_goodness_of_fit_all  3.70
_diffrn_radiation_probe  neutron
_pd_meas_2theta_fixed  65.549
_pd_proc_ls_background_function
;
Background function: "chebyschev-1" function with 3 terms:
    1.000, -0.007, 0.007, 
;

# STRUCTURE FACTOR TABLE
loop_
   _pd_refln_phase_id
   _refln_index_h
   _refln_index_k
   _refln_index_l
   _refln_F_squared_meas
   _refln_F_squared_calc
   _refln_phase_calc
   _refln_d_spacing
   _gsas_i100_meas
  0  1    1    1    13.5627    14.1126    0.0     2.82135  5.30   
  0  2    0    0    15.3093    14.1033    0.0     2.44337  2.52   
  0  2    2    0    14.2600    14.0660    0.0     1.72772  1.17   
  0  3    1    1    11.5688    14.0381    0.0     1.47340  1.01   
  0  2    2    2    10.8880    14.0288    0.0     1.41068  0.27   
  0  4    0    0    17.7462    13.9918    0.0     1.22168  0.18   
  0  3    3    1    14.9363    13.9641    0.0     1.12109  0.44   
  0  4    2    0    11.2318    13.9548    0.0     1.09271  0.30   
  0  4    2    2    7.7990     13.9180    0.0     0.99750  0.14   
  0  3    3    3    8.1305     13.8904    0.0     0.94045  0.04   
  0  5    1    1    8.1305     13.8904    0.0     0.94045  0.12   
  0  4    4    0    6.0715     13.8445    0.0     0.86386  0.03   
  0  5    3    1    22.8625    13.8171    0.0     0.82601  0.39   
  0  4    4    2    17.9973    13.8080    0.0     0.81446  0.15   
  0  6    0    0    17.9973    13.8080    0.0     0.81446  0.04   
  0  6    2    0    22.4013    13.7715    0.0     0.77266  0.15   
  0  5    3    3    9.2051     13.7442    0.0     0.74522  0.05   
  0  6    2    2    7.0024     13.7351    0.0     0.73670  0.04   
  0  4    4    4    23.9776    13.6988    0.0     0.70534  0.04   
  0  5    5    1    8.0206     13.6717    0.0     0.68428  0.03   
  0  7    1    1    8.0206     13.6717    0.0     0.68428  0.03   
  0  6    4    0    9.3944     13.6626    0.0     0.67767  0.04   
  0  6    4    2    11.5402    13.6265    0.0     0.65302  0.08   
  0  5    5    3    10.8444    13.5995    0.0     0.63620  0.03   
  0  7    3    1    10.8444    13.5995    0.0     0.63620  0.07   
  0  8    0    0    100.4171   13.5546    0.0     0.61084  0.06   
  1  1    0    3    3.9949     3.5482     0.0     3.11060  9.04   
  1  1    1    1    24.7588    22.3735    0.0     3.02310  100.00 
  1  0    0    4    33.3600    34.0473    -180.0  2.81747  25.41  
  1  2    0    0    1.1903     1.1790     180.0   2.77394  0.85   
  1  1    1    2    32.2164    30.6367    -0.0    2.74164  88.02  
  1  2    0    1    0.3599     0.3499     180.0   2.69355  0.46   
  1  0    1    3    20.2722    19.4626    180.0   2.67341  25.04  
  1  1    0    4    19.0303    21.2110    0.0     2.51209  18.32  
  1  2    0    2    3.2671     3.8569     180.0   2.48873  3.03   
  1  1    1    3    2.2940     2.1512     -0.0    2.40837  3.73   
  1  2    1    0    65.0393    57.5205    -0.0    2.24160  39.70  
  1  2    0    3    0.0453     0.0415     -0.0    2.23150  0.03   
  1  2    1    1    1.3244     0.6618     0.0     2.19853  1.50   
  1  1    1    4    6.5240     5.2818     -180.0  2.09648  6.09   
  1  1    0    5    6.7546     5.6208     -0.0    2.08821  3.11   
  1  2    1    2    1.6996     1.3741     0.0     2.08284  1.55   
  1  2    0    4    5.0493     1.5307     180.0   1.97668  1.86   
  1  0    1    5    11.5380    8.2118     180.0   1.93932  3.95   
  1  2    1    3    4.1541     3.1373     0.0     1.92495  2.76   
  1  0    2    0    175.2602   129.3445   180.0   1.90269  27.77  
  1  0    0    6    6.9040     5.5014     -0.0    1.87831  1.04   
  1  1    1    5    0.2505     0.0768     -180.0  1.83069  0.14   
  1  3    0    1    7.7321     2.5519     -180.0  1.82489  2.07   
  1  0    2    2    10.5937    6.2907     180.0   1.80270  2.70   
  1  1    0    6    19.3133    19.1500    -0.0    1.77911  4.68   
  1  1    2    1    0.6756     0.6838     -180.0  1.77727  0.33   
  1  3    0    2    32.0048    34.1236    180.0   1.75709  7.38   
  1  2    1    4    4.4866     4.7814     -180.0  1.75415  2.05   
  1  2    0    5    5.3547     5.7042     0.0     1.74930  1.21   
  1  1    2    2    0.7126     0.6503     -0.0    1.71446  0.30   
  1  3    0    3    7.5030     5.4236     -180.0  1.65915  1.37   
  1  3    1    1    0.0320     0.0242     180.0   1.64547  0.01   
  1  1    2    3    2.3406     2.3728     -180.0  1.62312  0.79   
  1  1    1    6    28.5369    33.5312    -180.0  1.61167  9.31   
  1  3    1    2    7.6078     7.7962     180.0   1.59525  2.38   
  1  2    1    5    1.7691     1.5475     -0.0    1.58941  0.55   
  1  0    2    4    33.8802    22.7681    0.0     1.57681  5.06   
  1  2    2    0    1.2075     0.7884     -0.0    1.56906  0.18   
  1  2    0    6    2.7642     1.9852     0.0     1.55530  0.39   
  1  2    2    1    0.3233     0.2340     -0.0    1.55407  0.09   
  1  1    0    7    0.6659     0.4943     -0.0    1.54619  0.09   
  1  3    0    4    3.6306     2.6954     0.0     1.54602  0.50   
  1  3    1    3    0.7086     0.5380     0.0     1.52088  0.18   
  1  1    2    4    17.8712    14.1842    -180.0  1.51674  4.57   
  1  2    2    2    2.9528     2.5792     -0.0    1.51155  0.75   
  1  0    1    7    0.0429     0.0636     -180.0  1.48274  0.01   
  1  2    2    3    0.0164     0.0277     180.0   1.44784  0.00   
  1  2    1    6    11.2734    21.5401    -0.0    1.43970  2.34   
  1  1    1    7    0.0018     0.0035     -0.0    1.43246  0.00   
  1  3    1    4    0.8450     1.6910     0.0     1.43232  0.17   
  1  3    0    5    5.1455     10.2885    180.0   1.42968  0.52   
  1  0    0    8    17.2262    20.7829    -0.0    1.40874  0.82   
  1  1    2    5    3.3542     3.7587     180.0   1.40643  0.63   
  1  2    0    7    10.8287    8.8992     0.0     1.39245  0.98   
  1  4    0    0    53.2045    40.0854    180.0   1.38697  2.38   
  1  4    0    1    2.1577     1.3235     0.0     1.37659  0.19   
  1  2    2    4    1.8476     1.0236     -0.0    1.37082  0.32   
  1  1    0    8    3.7932     2.0450     180.0   1.36540  0.32   
  1  4    0    2    1.0596     1.0413     180.0   1.34677  0.08   
  1  3    1    5    1.3715     1.8493     -0.0    1.33834  0.21   
  1  0    2    6    2.6252     3.6789     180.0   1.33670  0.20   
  1  3    0    6    17.9233    22.9666    0.0     1.31779  1.31   
  1  3    2    1    1.3509     1.7065     0.0     1.31704  0.20   
  1  2    1    7    0.0001     0.0001     -180.0  1.30765  0.00   
  1  4    1    0    6.4676     6.5921     -0.0    1.30311  0.45   
  1  4    0    3    1.3933     1.3939     -0.0    1.30112  0.10   
  1  1    2    6    12.9784    12.8060    180.0   1.29952  1.79   
  1  4    1    1    0.0045     0.0042     0.0     1.29449  0.00   
  1  3    2    2    25.3238    22.8191    -0.0    1.29086  3.40   
  1  2    2    5    4.4580     3.8145     -180.0  1.28776  0.59   
  1  1    1    8    0.1303     0.1060     0.0     1.28518  0.02   
  1  4    1    2    2.4129     1.7471     -180.0  1.26961  0.30   
  1  0    3    1    1.9396     1.8264     0.0     1.26050  0.12   
  1  2    0    8    0.5132     0.5490     -0.0    1.25604  0.03   
  1  3    2    3    3.1605     3.6269     0.0     1.25050  0.37   
  1  3    1    6    16.7122    18.8594    0.0     1.24524  1.94   
  1  4    0    4    5.8510     6.5527     0.0     1.24437  0.34   
  1  4    1    3    1.0390     0.9712     -0.0    1.23115  0.12   
  1  1    3    1    11.0704    10.0051    -180.0  1.22918  1.22   
  1  1    0    9    1.7571     1.3805     180.0   1.22148  0.09   
  1  3    0    7    3.8384     2.7545     180.0   1.21428  0.20   
  1  1    3    2    18.5106    13.7002    180.0   1.20781  1.90   
  1  2    2    6    1.6504     1.3276     -180.0  1.20419  0.17   
  1  0    3    3    9.9740     8.7034     -0.0    1.20180  0.50   
  1  1    2    7    0.3509     0.3305     180.0   1.19994  0.04   
  1  3    2    4    1.9062     1.8025     -180.0  1.19986  0.19   
  1  2    1    8    7.8439     10.7266    -0.0    1.19275  0.77   
  1  0    1    9    0.7104     1.1664     -180.0  1.18947  0.03   
  1  4    1    4    8.9205     20.0743    180.0   1.18274  0.84   
  1  4    0    5    0.9834     2.3231     -180.0  1.18125  0.05   
  1  1    3    3    0.3784     0.9620     180.0   1.17456  0.03   
  1  1    1    9    0.0817     0.1658     0.0     1.16303  0.01   
  1  3    1    7    0.0382     0.0769     -0.0    1.15682  0.00   
  1  2    3    0    12.2644    25.7223    180.0   1.15357  0.53   
  1  2    3    1    0.1412     0.2959     -180.0  1.14758  0.01   
  1  3    2    5    3.8717     6.8801     -0.0    1.14298  0.32   
  1  2    0    9    4.2498     6.9318     -0.0    1.14131  0.17   
  1  1    3    4    2.2109     2.3619     0.0     1.13230  0.18   
  1  0    2    8    13.0555    13.8979    180.0   1.13219  0.52   
  1  2    3    2    0.6112     0.6145     -180.0  1.13014  0.05   
  1  4    1    5    2.8450     2.7492     -0.0    1.12814  0.22   
  1  0    0    10   5.3602     5.0970     -180.0  1.12699  0.10   
  1  2    2    7    6.3942     5.9510     -180.0  1.12368  0.49   
  1  4    2    0    28.6294    26.8059    -0.0    1.12080  1.09   
  1  3    0    8    2.0664     1.9366     -180.0  1.12063  0.08   
  1  4    0    6    5.3800     5.2888     180.0   1.11575  0.20   
  1  4    2    1    0.8949     0.8851     -180.0  1.11530  0.07   
  1  1    2    8    1.2580     1.3675     -0.0    1.10932  0.09   
  1  0    3    5    3.1698     3.6722     -0.0    1.10543  0.11   
  1  1    0    10   0.0464     0.0545     180.0   1.10443  0.00   
  1  5    0    1    0.3855     0.4543     -180.0  1.10424  0.01   
  1  2    3    3    1.1688     1.4030     -180.0  1.10275  0.08   
  1  4    2    2    0.5642     0.6964     -0.0    1.09926  0.04   
  1  2    1    9    0.0384     0.0478     180.0   1.09320  0.00   
  1  5    0    2    0.6849     0.8439     -180.0  1.08867  0.02   
  1  1    3    5    0.0293     0.0343     0.0     1.08412  0.00   
  1  3    2    6    13.3256    15.3582    -180.0  1.08333  0.89   
  1  3    1    8    6.7727     5.3111     0.0     1.07498  0.44   
  1  4    2    3    1.2610     0.9321     180.0   1.07402  0.08   
  1  4    1    6    1.2211     0.7372     180.0   1.07068  0.08   
  1  2    3    4    4.2247     2.1382     0.0     1.06756  0.27   
  1  5    0    3    0.9113     0.3878     -0.0    1.06413  0.03   
  1  1    1    10   2.4622     0.8993     0.0     1.06066  0.15   
  1  5    1    1    22.2863    8.0842     180.0   1.06049  1.36   
  1  4    0    7    28.0189    8.1009     180.0   1.05081  0.83   
  1  2    2    8    1.2512     0.3671     180.0   1.04824  0.07   
  1  5    1    2    23.7558    7.1670     180.0   1.04668  1.38   
  1  2    0    10   6.2800     2.0477     180.0   1.04411  0.18   
  1  3    3    1    0.0296     0.0108     -0.0    1.04156  0.00   
  1  4    2    4    11.8930    4.3819     -180.0  1.04142  0.68   
  1  3    0    9    3.6281     1.7901     0.0     1.03687  0.10   
  1  1    3    6    22.0561    14.9946    0.0     1.03283  1.21   
  1  5    0    4    4.7552     3.3490     -180.0  1.03240  0.13   
  1  3    3    2    3.6562     3.4864     -0.0    1.02847  0.20   
  1  1    2    9    0.9333     0.9232     -0.0    1.02790  0.05   
  1  2    3    5    0.6612     0.6920     180.0   1.02690  0.04   
  1  5    1    3    0.6156     0.6978     180.0   1.02482  0.03   
  1  3    2    7    1.5932     1.8420     -0.0    1.02360  0.08   
  1  4    1    7    0.9553     0.8863     0.0     1.01290  0.05   
  1  3    3    3    0.2429     0.2406     -180.0  1.00770  0.01   
  1  1    0    11   0.6694     0.6673     -180.0  1.00750  0.02   
  1  2    1    10   15.9148    16.2170    -180.0  1.00689  0.79   
  1  4    2    5    1.2982     1.5535     0.0     1.00357  0.06   
  1  3    1    9    0.5222     0.7633     180.0   1.00040  0.03   
  1  5    1    4    1.4863     2.8614     -0.0    0.99638  0.07   
  1  0    3    7    0.0148     0.0284     0.0     0.99637  0.00   
  1  5    0    5    0.4937     1.0075     0.0     0.99549  0.01   
  1  0    1    11   2.9631     7.6147     180.0   0.98931  0.07   
  1  4    0    8    2.3158     5.8810     180.0   0.98834  0.05   
  1  2    3    6    5.3522     9.6324     180.0   0.98299  0.24   
  1  1    3    7    0.0011     0.0016     180.0   0.98068  0.00   
  1  3    3    4    0.5379     0.7562     -180.0  0.98063  0.02   
  1  2    2    9    4.0634     4.6354     180.0   0.97873  0.18   
  1  1    1    11   0.1089     0.0766     -0.0    0.97394  0.00   
  1  0    2    10   6.6525     3.4085     0.0     0.96966  0.14   
  1  3    2    8    2.9872     1.2950     0.0     0.96560  0.13   
  1  5    1    5    0.1745     0.0731     180.0   0.96308  0.01   
  1  4    2    6    8.4426     3.5367     -0.0    0.96247  0.35   
  1  3    0    10   6.7870     2.8439     -180.0  0.96236  0.14   
  1  2    0    11   6.0676     2.5700     -0.0    0.96108  0.13   
  1  4    1    8    4.8326     2.3537     0.0     0.95660  0.20   
  1  5    0    6    4.4434     2.3126     -180.0  0.95534  0.09   
  1  1    2    10   0.0694     0.0364     -0.0    0.95518  0.00   
  1  5    2    1    0.5741     0.3038     0.0     0.95505  0.02   
  1  0    4    0    56.4916    38.6793    -0.0    0.95135  0.56   
  1  3    3    5    0.9793     0.8270     180.0   0.94884  0.04   
  1  5    2    2    0.4717     0.5643     0.0     0.94493  0.02   
  1  0    0    12   2.6751     4.9534     -180.0  0.93916  0.03   
  1  0    4    2    0.9600     1.8812     -0.0    0.93807  0.02   
  1  2    3    7    0.0000     0.0000     0.0     0.93771  0.00   
  1  4    3    0    1.3940     2.9479     -180.0  0.93604  0.03   
  1  1    4    1    0.0938     0.2045     0.0     0.93443  0.00   
  1  3    1    10   0.3861     0.8455     -0.0    0.93299  0.01   
  1  4    3    1    0.0009     0.0019     -180.0  0.93282  0.00   
  1  2    1    11   0.2517     0.5446     0.0     0.93182  0.01   
  1  4    0    9    1.1296     2.2887     180.0   0.92945  0.02   
  1  1    3    8    0.0235     0.0474     -180.0  0.92932  0.00   
  1  5    2    3    0.1317     0.2593     180.0   0.92875  0.00   
  1  5    1    6    2.2991     4.0481     -0.0    0.92659  0.08   
  1  1    0    12   7.3977     12.5626    -0.0    0.92598  0.13   
  1  1    4    2    0.1224     0.1945     180.0   0.92494  0.00   
  1  6    0    0    0.0005     0.0008     -0.0    0.92465  0.00   
  1  4    3    2    0.5465     0.7813     0.0     0.92338  0.02   
  1  6    0    1    0.0186     0.0233     -180.0  0.92155  0.00   
  1  4    2    7    4.8418     5.4172     -0.0    0.91985  0.17   
  1  2    2    10   1.5944     1.3693     -0.0    0.91535  0.05   
  1  3    3    6    10.4710    8.4337     -180.0  0.91388  0.35   
  1  5    0    7    0.2506     0.1998     -0.0    0.91362  0.00   
  1  6    0    2    4.9547     3.7946     -0.0    0.91244  0.08   
  1  3    2    9    1.6408     1.1971     -180.0  0.91046  0.05   
  1  1    4    3    0.9835     0.7096     0.0     0.90975  0.03   
  1  4    3    3    0.6099     0.4343     180.0   0.90827  0.02   
  1  5    2    4    3.1482     2.2395     0.0     0.90743  0.10   
  1  4    1    9    0.9113     0.6952     -0.0    0.90291  0.03   
  1  0    4    4    8.4765     6.8086     -180.0  0.90135  0.14   
  1  2    4    0    0.2767     0.2358     180.0   0.89989  0.00   
  1  1    1    12   6.0650     5.2056     180.0   0.89973  0.19   
  1  6    1    0    12.7283    11.5684    180.0   0.89850  0.20   
  1  6    0    3    0.8157     0.7659     180.0   0.89785  0.01   
  1  2    4    1    0.0715     0.0700     180.0   0.89704  0.00   
  1  3    0    11   3.4498     3.5349     0.0     0.89619  0.05   
  1  6    1    1    0.1663     0.1753     -180.0  0.89566  0.01   
  1  2    3    8    3.8263     4.7968     180.0   0.89252  0.12   
  1  0    3    9    0.3869     0.5216     0.0     0.89114  0.01   
  1  1    2    11   0.3186     0.4463     0.0     0.89038  0.01   
  1  1    4    4    2.9277     4.2417     0.0     0.88968  0.09   
  1  2    0    12   0.1456     0.2123     180.0   0.88956  0.00   
  1  2    4    2    0.5071     0.7713     180.0   0.88863  0.02   
  1  5    1    7    0.3060     0.4708     180.0   0.88837  0.01   
  1  4    3    4    5.8153     8.9769     -0.0    0.88830  0.18   
  1  6    1    2    0.1448     0.2331     180.0   0.88729  0.00   
  1  5    2    5    0.3587     0.6738     -180.0  0.88206  0.01   
  1  1    3    9    0.0385     0.0741     -180.0  0.87986  0.00   
  1  6    0    4    2.7730     5.3711     -0.0    0.87855  0.04   
  1  3    3    7    0.0178     0.0344     180.0   0.87716  0.00   
  1  4    2    8    2.0337     3.9327     -0.0    0.87707  0.06   
  1  2    4    3    0.0043     0.0083     -0.0    0.87514  0.00   
  1  4    0    10   2.2776     4.3628     0.0     0.87465  0.03   
  1  6    1    3    0.6927     1.3241     -180.0  0.87386  0.02   
  1  3    1    11   0.0483     0.0924     -180.0  0.87233  0.00   
  1  5    0    8    0.2813     0.5402     -180.0  0.87166  0.00   
  1  2    1    12   3.2327     6.9292     -180.0  0.86620  0.09   
  1  1    4    5    0.5173     1.1240     -0.0    0.86574  0.01   
  1  4    3    5    0.5465     1.2294     180.0   0.86446  0.01   
  1  3    2    10   0.9027     1.9018     0.0     0.85877  0.02   
  1  2    2    11   0.8729     1.7186     180.0   0.85785  0.02   
  1  2    4    4    0.1643     0.3061     180.0   0.85723  0.00   
  1  1    0    13   0.0084     0.0145     -180.0  0.85652  0.00   
  1  6    1    4    1.9828     3.2560     0.0     0.85603  0.05   
  1  6    0    5    0.6335     0.9739     180.0   0.85546  0.01   
  1  5    2    6    1.2457     1.5465     0.0     0.85376  0.03   
  1  4    1    10   0.0654     0.0683     0.0     0.85242  0.00   
  1  5    1    8    9.7292     7.2583     -180.0  0.84966  0.25   
  1  0    4    6    1.6346     1.1001     -0.0    0.84870  0.02   
  1  2    3    9    0.0326     0.0214     -0.0    0.84843  0.00   
  1  0    1    13   5.4098     2.7226     180.0   0.84526  0.07   
  1  3    4    1    1.1159     0.5103     -180.0  0.84360  0.03   
  1  0    2    12   7.6911     3.3124     0.0     0.84215  0.09   
  1  3    3    8    5.8250     2.3750     -180.0  0.83983  0.14   
  1  1    4    6    9.4698     3.8295     -0.0    0.83894  0.23   
  1  4    3    6    0.8159     0.3297     -0.0    0.83777  0.02   
  1  3    0    12   9.4240     3.8156     0.0     0.83736  0.11   
  1  3    4    2    16.7297    6.8239     180.0   0.83659  0.40   
  1  2    4    5    2.7608     1.1407     0.0     0.83575  0.07   
  1  1    1    13   0.8233     0.3410     -180.0  0.83561  0.02   
  1  4    2    9    3.6590     1.5305     -0.0    0.83513  0.09   
  1  6    1    5    4.0437     1.7113     -180.0  0.83463  0.09   
  1  1    3    10   0.9041     0.4022     -180.0  0.83295  0.02   
  1  5    3    1    8.1042     3.6151     -0.0    0.83286  0.19   
  1  1    2    12   18.6699    8.4008     180.0   0.83262  0.43   
  1  6    2    0    0.0011     0.0005     -180.0  0.83165  0.00   
  1  5    0    9    0.1148     0.0563     -180.0  0.83046  0.00   
  1  6    0    6    1.7889     0.9126     -180.0  0.82958  0.02   
  1  6    2    1    0.0303     0.0156     0.0     0.82939  0.00   
  1  2    0    13   0.0000     0.0000     -180.0  0.82745  0.00   
  1  5    3    2    5.3319     3.2050     -0.0    0.82612  0.12   
  1  3    4    3    1.7376     1.0846     -180.0  0.82530  0.04   
  1  4    0    11   0.0422     0.0278     -180.0  0.82408  0.00   
  1  5    2    7    0.1994     0.1336     180.0   0.82359  0.00   
  1  6    2    2    3.6726     2.5375     180.0   0.82273  0.08   
  1  3    1    12   1.3240     1.0049     -0.0    0.81780  0.03   
  1  5    3    3    0.4075     0.3120     -0.0    0.81525  0.01   
  1  6    2    3    0.6590     0.5122     -0.0    0.81199  0.01   
  1  2    4    6    0.5087     0.3970     0.0     0.81156  0.01   
  1  5    1    9    0.0135     0.0105     180.0   0.81136  0.00   
  1  3    2    11   2.9991     2.3639     -180.0  0.81076  0.06   
  1  6    1    6    0.4012     0.3173     180.0   0.81054  0.01   
  1  1    4    7    0.1245     0.0988     -0.0    0.81026  0.00   
  1  3    4    4    0.6784     0.5390     0.0     0.81023  0.01   
  1  4    3    7    0.4892     0.3963     -180.0  0.80921  0.01   
  1  2    1    13   1.4161     1.1650     -0.0    0.80855  0.03   
  1  2    3    10   8.1986     7.2520     0.0     0.80614  0.17   
  1  2    2    12   0.1588     0.1420     -0.0    0.80584  0.00   
  1  4    1    11   1.5841     1.4375     -0.0    0.80541  0.03   
  1  0    0    14   0.3205     0.2952     -0.0    0.80499  0.00   
  1  3    3    9    0.3429     0.3413     -0.0    0.80279  0.01   
  1  6    0    7    0.0122     0.0125     -0.0    0.80182  0.00   
  1  5    3    4    1.2221     1.2796     180.0   0.80071  0.02   
  1  6    2    4    3.4771     3.5918     180.0   0.79762  0.07   
  1  0    3    11   3.3514     3.4052     -0.0    0.79703  0.03   
  1  1    0    14   2.5263     2.5352     -0.0    0.79665  0.02   
  1  4    2    10   3.1575     2.9175     -180.0  0.79470  0.06   
  1  5    2    8    0.4364     0.3613     0.0     0.79246  0.01   
  1  3    4    5    2.5372     2.0574     180.0   0.79202  0.05   
  1  5    0    10   1.1222     0.8591     180.0   0.79067  0.01   
  1  7    0    1    3.1898     2.4353     -0.0    0.79060  0.03   
  1  1    3    11   0.0474     0.0342     180.0   0.78893  0.00   
  1  0    4    8    5.8251     4.1561     -0.0    0.78841  0.05   
  1  2    4    7    2.5860     1.7796     0.0     0.78552  0.05   
  1  3    0    13   0.4241     0.2916     0.0     0.78495  0.00   
  1  7    0    2    14.0923    9.6908     0.0     0.78483  0.13   
  1  6    1    7    0.6883     0.4735     180.0   0.78459  0.01   
  1  4    4    0    11.6519    8.0161     180.0   0.78453  0.11   
  1  5    3    5    0.0472     0.0327     -0.0    0.78312  0.00   
  1  4    4    1    0.3807     0.2647     0.0     0.78263  0.01   
  1  1    2    13   0.0137     0.0097     0.0     0.78103  0.00   
  1  1    4    8    0.5782     0.4089     180.0   0.78056  0.01   
  1  6    2    5    0.9186     0.6513     -0.0    0.78023  0.02   
  1  1    1    14   0.8330     0.5922     180.0   0.77975  0.01   
  1  4    3    8    1.4796     1.0525     -180.0  0.77963  0.03   
  1  4    0    12   3.1140     2.2138     0.0     0.77765  0.03   
  1  4    4    2    0.2945     0.2082     180.0   0.77703  0.01   
  1  7    0    3    0.1315     0.0904     -0.0    0.77548  0.00   
  1  5    1    10   4.4891     2.9580     180.0   0.77414  0.08   
  1  7    1    1    1.9421     1.2764     -0.0    0.77407  0.03   
  1  2    0    14   2.4023     1.5109     0.0     0.77310  0.02   
  1  6    0    8    1.8619     1.1658     -180.0  0.77301  0.02   
  1  3    4    6    8.0864     4.5927     0.0     0.77135  0.14   
  1  3    1    13   0.1170     0.0552     -0.0    0.76876  0.00   
  1  7    1    2    1.7590     0.8239     -180.0  0.76865  0.03   
  1  4    4    3    0.6260     0.2787     -0.0    0.76796  0.01   
  1  3    3    10   0.9279     0.3781     180.0   0.76668  0.02   
  1  3    2    12   6.3681     2.5516     -180.0  0.76642  0.11   
  1  2    3    11   0.6228     0.2435     -180.0  0.76603  0.01   
  1  5    3    6    5.2808     1.8103     180.0   0.76312  0.09   
  1  7    0    4    0.0706     0.0241     -0.0    0.76294  0.00   
  1  4    1    12   0.1260     0.0422     -0.0    0.76190  0.00   
  1  5    2    9    0.1128     0.0377     0.0     0.76112  0.00   
  1  6    2    6    1.8188     0.6103     0.0     0.76044  0.03   
  1  7    1    3    0.4438     0.1503     -0.0    0.75987  0.01   
  1  0    5    1    1.0643     0.3652     -180.0  0.75935  0.01   
  1  2    2    13   0.0000     0.0000     0.0     0.75880  0.00   
  1  2    4    8    0.3087     0.1098     -0.0    0.75837  0.00   
  1  2    1    14   4.6978     1.7348     0.0     0.75762  0.07   
  1  6    1    8    3.8584     1.4316     -180.0  0.75754  0.06   
  1  4    2    11   0.0457     0.0186     0.0     0.75620  0.00   
  1  4    4    4    3.1201     1.3104     0.0     0.75578  0.05   
  1  5    0    11   0.9734     0.5602     180.0   0.75273  0.01   
  1  1    5    1    3.3118     2.0008     0.0     0.75233  0.05   
  1  1    4    9    0.3621     0.2761     180.0   0.75056  0.01   
  1  4    3    9    0.3638     0.3109     180.0   0.74972  0.01   
  1  3    4    7    0.5741     0.5508     180.0   0.74888  0.01   
  1  7    1    4    0.4129     0.4424     -180.0  0.74806  0.01   
  1  1    3    12   2.1291     2.3278     -0.0    0.74790  0.03   
  1  7    0    5    0.0094     0.0106     -0.0    0.74768  0.00   
  1  1    5    2    2.3351     2.7397     -0.0    0.74735  0.04   
  1  6    3    0    4.3242     5.1732     -0.0    0.74720  0.03   
  1  0    5    3    1.2532     1.7404     180.0   0.74592  0.01   
  1  6    3    1    0.0543     0.0784     0.0     0.74556  0.00   
  1  1    0    15   0.1424     0.2265     180.0   0.74453  0.00   
  1  6    0    9    0.0248     0.0418     -0.0    0.74383  0.00   
  1  0    2    14   0.1031     0.1974     180.0   0.74137  0.00   
  1  5    3    7    0.1099     0.2105     -0.0    0.74134  0.00   
  1  4    4    5    0.2395     0.4646     -180.0  0.74093  0.00   
  1  6    3    2    0.0535     0.1043     -0.0    0.74071  0.00   
  1  1    5    3    0.0966     0.1924     -0.0    0.73927  0.00   
  1  6    2    7    0.0042     0.0084     180.0   0.73889  0.00   
  1  5    1    11   0.1362     0.2716     0.0     0.73842  0.00   
  1  3    0    14   0.2043     0.4070     0.0     0.73809  0.00   
  1  0    1    15   0.0004     0.0008     -180.0  0.73710  0.00   
  1  4    0    13   0.0001     0.0002     180.0   0.73513  0.00   
  1  1    2    14   0.9007     1.6953     180.0   0.73484  0.01   
  1  2    5    0    2.8029     5.1438     -0.0    0.73395  0.02   
  1  7    1    5    0.1287     0.2340     180.0   0.73365  0.00   
  1  6    3    3    0.3342     0.5921     0.0     0.73284  0.00   
  1  2    5    1    0.0339     0.0592     0.0     0.73240  0.00   
  1  3    3    11   0.0241     0.0413     0.0     0.73194  0.00   
  1  2    4    9    0.8408     1.3862     -0.0    0.73076  0.01   
  1  1    1    15   1.2591     2.0692     180.0   0.73068  0.02   
  1  7    0    6    1.3788     2.2279     -180.0  0.73021  0.01   
  1  5    2    10   0.3565     0.5745     -0.0    0.73014  0.00   
  1  7    2    1    1.0126     1.6285     180.0   0.73008  0.01   
  1  6    1    9    0.0339     0.0544     -180.0  0.73002  0.00   
  1  1    5    4    0.3133     0.4723     -180.0  0.72838  0.00   
  1  2    3    12   2.0613     3.0986     0.0     0.72831  0.03   
  1  2    5    2    0.0834     0.1229     0.0     0.72781  0.00   
  1  0    4    10   0.7167     1.0193     -180.0  0.72696  0.00   
  1  3    2    13   0.1454     0.1950     -180.0  0.72562  0.00   
  1  7    2    2    4.8529     6.4804     -180.0  0.72553  0.07   
  1  3    4    8    0.2938     0.3873     -180.0  0.72525  0.00   
  1  2    0    15   0.0512     0.0673     180.0   0.72520  0.00   
  1  3    1    14   0.0303     0.0387     -0.0    0.72459  0.00   
  1  4    4    6    0.8532     1.0576     180.0   0.72392  0.01   
  1  6    3    4    1.2692     1.4560     -180.0  0.72223  0.02   
  1  4    1    13   0.2189     0.2462     -0.0    0.72178  0.00   
  1  0    5    5    0.6727     0.7343     180.0   0.72108  0.00   
  1  1    4    10   0.0101     0.0109     180.0   0.72080  0.00   
  1  5    4    1    0.0844     0.0908     -180.0  0.72075  0.00   
  1  2    5    3    0.2648     0.2806     0.0     0.72033  0.00   
  1  4    3    10   0.0291     0.0305     -180.0  0.72006  0.00   
  1  4    2    12   1.4237     1.4804     -180.0  0.71985  0.02   
  1  5    3    8    3.2862     3.2458     0.0     0.71839  0.04   
  1  7    2    3    0.0618     0.0605     180.0   0.71813  0.00   
  1  7    1    6    0.1229     0.1164     -180.0  0.71713  0.00   
  1  5    0    12   1.3688     1.2840     180.0   0.71685  0.01   
  1  5    4    2    0.1829     0.1688     -180.0  0.71637  0.00   
  1  2    2    14   1.1003     1.0104     -180.0  0.71623  0.01   
  1  6    2    8    0.8511     0.7796     0.0     0.71616  0.01   
  1  0    3    13   1.3501     1.2175     -0.0    0.71573  0.01   
  1  1    5    5    0.0078     0.0069     -180.0  0.71507  0.00   
  1  6    0    10   1.4824     1.2913     -0.0    0.71484  0.01   
  1  2    1    15   0.0846     0.0656     -0.0    0.71238  0.00   
  1  7    0    7    0.3791     0.2732     -0.0    0.71107  0.00   
  1  2    5    4    0.6210     0.4276     -180.0  0.71025  0.01   
  1  1    3    13   0.2264     0.1525     0.0     0.70985  0.00   
  1  6    3    5    1.1732     0.7653     0.0     0.70924  0.01   
  1  5    4    3    0.1189     0.0775     -0.0    0.70924  0.00   
  1  7    2    4    0.0261     0.0161     180.0   0.70814  0.00   
  1  4    4    7    2.8381     1.6200     180.0   0.70525  0.03   
  1  5    1    12   5.5322     3.1467     0.0     0.70446  0.07   
  1  0    0    16   1.8713     1.0646     180.0   0.70437  0.01   
  1  2    4    10   0.7110     0.4095     180.0   0.70322  0.01   
  1  6    1    10   0.6040     0.3534     0.0     0.70255  0.01   
  1  3    5    1    0.0037     0.0022     180.0   0.70244  0.00   
  1  3    4    9    0.5760     0.3580     0.0     0.70099  0.01   
  1  5    2    11   0.5693     0.3746     -0.0    0.69994  0.01   
  1  1    5    6    4.4991     2.9985     -180.0  0.69974  0.05   
  1  5    4    4    0.9964     0.6697     -180.0  0.69961  0.01   
  1  7    1    7    0.0802     0.0563     180.0   0.69897  0.00   
  1  3    3    12   0.6342     0.4494     180.0   0.69883  0.01   
  1  1    0    16   1.6231     1.1557     -180.0  0.69876  0.01   
  1  3    5    2    0.9522     0.6972     180.0   0.69838  0.01   
  1  2    5    5    0.1820     0.1384     -0.0    0.69789  0.00   
  1  4    0    14   0.5979     0.5214     180.0   0.69622  0.00   
  1  3    0    15   0.0281     0.0248     -0.0    0.69607  0.00   
  1  7    2    5    0.0079     0.0071     180.0   0.69588  0.00   
  1  5    3    9    0.0048     0.0047     -0.0    0.69480  0.00   
  1  6    3    6    0.1378     0.1419     -0.0    0.69428  0.00   
  1  8    0    0    0.0434     0.0477     0.0     0.69349  0.00   
  1  1    2    15   0.1363     0.1515     -0.0    0.69334  0.00   
  1  2    3    13   0.4575     0.5210     180.0   0.69303  0.01   
  1  6    2    9    0.0241     0.0279     180.0   0.69278  0.00   
  1  8    0    1    0.0006     0.0007     -180.0  0.69218  0.00   
  1  3    5    3    0.0386     0.0481     0.0     0.69177  0.00   
  1  1    4    11   0.1066     0.1335     -180.0  0.69170  0.00   
  1  4    3    11   0.4927     0.6428     180.0   0.69105  0.01   
  1  7    0    8    0.5154     0.6848     0.0     0.69074  0.00   
  1  8    0    2    0.0491     0.0734     180.0   0.68829  0.00   
  1  3    2    14   0.1808     0.2722     -180.0  0.68813  0.00   
  1  0    5    7    0.0038     0.0057     -180.0  0.68807  0.00   
  1  5    4    5    0.1320     0.2015     0.0     0.68778  0.00   
  1  1    1    16   0.7173     1.1158     0.0     0.68727  0.01   
  1  6    0    11   0.2970     0.4757     180.0   0.68643  0.00   
  1  4    2    13   0.0001     0.0002     -0.0    0.68573  0.00   
  1  4    4    8    0.7112     1.1760     180.0   0.68541  0.01   
  1  4    1    14   0.3904     0.6558     0.0     0.68486  0.00   
  1  3    1    15   0.0216     0.0364     180.0   0.68471  0.00   
  1  2    5    6    1.1140     1.9262     -0.0    0.68362  0.01   
  1  5    0    13   0.0684     0.1193     180.0   0.68313  0.00   
  1  1    5    7    0.0002     0.0003     -0.0    0.68284  0.00   
  1  3    5    4    0.0864     0.1512     0.0     0.68282  0.00   
  1  2    0    16   0.3331     0.5840     -0.0    0.68270  0.00   
  1  8    1    0    0.2122     0.3732     180.0   0.68225  0.00   
  1  8    0    3    0.0232     0.0409     0.0     0.68196  0.00   
  1  7    2    6    0.8465     1.4899     0.0     0.68173  0.01   
  1  8    1    1    0.2107     0.3684     -0.0    0.68100  0.00   
  1  7    1    8    0.2292     0.3842     -180.0  0.67964  0.00   
  1  6    3    7    0.1443     0.2117     -0.0    0.67776  0.00   
  1  2    2    15   0.0310     0.0450     -0.0    0.67764  0.00   
  1  8    1    2    0.5775     0.8092     -0.0    0.67730  0.01   
  1  3    4    10   0.4416     0.5687     -180.0  0.67657  0.00   
  1  2    4    11   0.4223     0.5139     -0.0    0.67612  0.00   
  1  6    1    11   0.3337     0.3750     -180.0  0.67553  0.00   
  1  1    3    14   0.2679     0.2648     -0.0    0.67463  0.00   
  1  5    4    6    0.5053     0.4625     -180.0  0.67411  0.01   
  1  8    0    4    0.0394     0.0324     180.0   0.67339  0.00   
  1  5    1    13   0.3352     0.2384     0.0     0.67238  0.00   
  1  2    1    16   0.0002     0.0001     -180.0  0.67197  0.00   
  1  3    5    5    0.2515     0.1654     -0.0    0.67182  0.00   
  1  8    1    3    0.6611     0.4049     0.0     0.67127  0.01   
  1  5    3    10   2.2352     1.3228     -0.0    0.67099  0.02   
  1  7    3    1    0.9696     0.5708     180.0   0.67095  0.01   
  1  5    2    12   1.4815     0.8586     -0.0    0.67082  0.01   
  1  7    0    9    0.0122     0.0062     -0.0    0.66969  0.00   
  1  6    2    10   1.7679     0.8635     180.0   0.66917  0.02   
  1  0    4    12   2.1633     0.9905     -180.0  0.66835  0.01   
  1  2    5    7    0.0000     0.0000     -180.0  0.66783  0.00   
  1  3    3    13   0.0569     0.0247     180.0   0.66748  0.00   
  1  7    3    2    0.8514     0.3685     0.0     0.66741  0.01   
  1  4    5    0    1.3743     0.5895     0.0     0.66722  0.01   
  1  7    2    7    0.4425     0.1827     180.0   0.66607  0.00   
  1  4    5    1    0.0009     0.0004     0.0     0.66606  0.00   
  1  4    4    9    1.1190     0.4577     180.0   0.66483  0.01   
  1  1    5    8    0.0232     0.0095     0.0     0.66478  0.00   
  1  1    4    12   6.0049     2.5122     -0.0    0.66355  0.06   
  1  8    1    4    6.8891     2.9291     -0.0    0.66309  0.06   
  1  6    4    0    0.0004     0.0002     -0.0    0.66306  0.00   
  1  4    3    12   0.0442     0.0189     180.0   0.66298  0.00   
  1  8    0    5    1.1551     0.4965     0.0     0.66282  0.01   
  1  4    5    2    0.3597     0.1562     -180.0  0.66260  0.00   
  1  6    4    1    0.0104     0.0047     -180.0  0.66192  0.00   
  1  7    3    3    0.1466     0.0672     180.0   0.66163  0.00   
  1  4    0    15   0.0285     0.0141     180.0   0.66062  0.00   
  1  0    2    16   1.4356     0.7119     -0.0    0.66056  0.01   
  1  2    3    14   1.5114     0.7758     -180.0  0.66015  0.01   
  1  6    3    8    1.2412     0.6402     0.0     0.66009  0.01   
  1  7    1    9    0.4547     0.2465     -0.0    0.65955  0.00   
  1  3    5    6    2.9622     1.6865     0.0     0.65906  0.03   
  1  5    4    7    0.0695     0.0400     -0.0    0.65896  0.00   
  1  6    0    12   0.2019     0.1169     -0.0    0.65889  0.00   
  1  6    4    2    1.2594     0.7588     -0.0    0.65852  0.01   
  1  1    0    17   0.4356     0.2703     180.0   0.65825  0.00   
  1  3    0    16   2.0348     1.2645     -180.0  0.65824  0.01   
  1  4    5    3    0.1200     0.0869     -0.0    0.65694  0.00   
  1  1    2    16   0.9399     0.7728     0.0     0.65592  0.01   
  1  4    2    14   0.3249     0.3487     -0.0    0.65383  0.00   
  1  7    3    4    0.1836     0.1978     0.0     0.65379  0.00   
  1  3    2    15   0.0152     0.0166     180.0   0.65370  0.00   
  1  0    1    17   0.0429     0.0502     0.0     0.65310  0.00   
  1  8    1    5    0.0933     0.1105     -180.0  0.65299  0.00   
  1  6    4    3    0.1290     0.1532     180.0   0.65297  0.00   
  1  3    4    11   0.5559     0.7069     0.0     0.65233  0.00   
  1  5    0    14   0.1716     0.2344     180.0   0.65158  0.00   
  1  8    2    0    0.0233     0.0319     180.0   0.65156  0.00   
  1  2    5    8    0.6655     0.9592     -0.0    0.65091  0.01   
  1  4    1    15   0.0131     0.0190     180.0   0.65089  0.00   
  1  8    0    6    0.3748     0.5533     -0.0    0.65056  0.00   
  1  8    2    1    0.0003     0.0005     0.0     0.65047  0.00   
  1  0    5    9    0.0698     0.1043     -180.0  0.65037  0.00   
  1  2    4    12   0.0275     0.0425     180.0   0.64976  0.00   
  1  7    2    8    0.2907     0.4579     -180.0  0.64928  0.00   
  1  4    5    4    1.1392     1.7952     180.0   0.64927  0.01   
  1  6    1    12   0.1437     0.2268     0.0     0.64923  0.00   
  1  1    1    17   0.6068     0.9752     180.0   0.64862  0.01   
  1  3    1    16   0.0307     0.0494     -180.0  0.64861  0.00   
  1  7    0    10   0.7216     1.1681     0.0     0.64829  0.00   
  1  5    3    11   0.0741     0.1215     -180.0  0.64733  0.00   
  1  8    2    2    0.0299     0.0491     -0.0    0.64724  0.00   
  1  0    3    15   0.0002     0.0004     0.0     0.64644  0.00   
  1  1    5    9    0.0090     0.0148     0.0     0.64595  0.00   
  1  6    2    11   0.1926     0.3181     -0.0    0.64569  0.00   
  1  6    4    4    0.6501     1.0741     -0.0    0.64543  0.01   
  1  3    5    7    0.0042     0.0069     -0.0    0.64488  0.00   
  1  2    0    17   0.1099     0.1817     -0.0    0.64478  0.00   
  1  7    3    5    0.0632     0.1047     -0.0    0.64411  0.00   
  1  4    4    10   0.5262     0.8725     0.0     0.64388  0.00   
  1  5    2    13   0.0480     0.0798     -0.0    0.64295  0.00   
  1  5    4    8    0.0649     0.1080     -180.0  0.64269  0.00   
  1  2    2    16   0.2346     0.3906     180.0   0.64259  0.00   
  1  5    1    14   0.3340     0.5565     -0.0    0.64223  0.00   
  1  1    3    15   0.5553     0.9253     -0.0    0.64209  0.00   
  1  8    2    3    0.0164     0.0274     -180.0  0.64197  0.00   
  1  6    3    9    0.0146     0.0243     0.0     0.64165  0.00   
  1  8    1    6    0.0220     0.0365     -180.0  0.64126  0.00   
  1  4    5    5    0.1512     0.2459     -0.0    0.63978  0.00   
  1  7    1    10   0.2802     0.4447     180.0   0.63909  0.00   
  1  3    3    14   0.0116     0.0173     180.0   0.63795  0.00   
  1  8    0    7    0.4657     0.6325     -0.0    0.63691  0.00   
  1  1    4    13   0.0022     0.0029     -180.0  0.63654  0.00   
  1  6    4    5    0.1570     0.1948     180.0   0.63611  0.00   
  1  4    3    13   0.0896     0.1101     180.0   0.63603  0.00   
  1  2    1    17   0.1259     0.1485     -180.0  0.63572  0.00   
  1  8    2    4    0.0209     0.0217     -0.0    0.63480  0.00   
  1  0    6    0    5.4732     5.1724     180.0   0.63423  0.01   
  1  2    5    9    0.0054     0.0043     180.0   0.63320  0.00   
  1  7    3    6    0.0698     0.0520     0.0     0.63284  0.00   
  1  6    0    13   0.4659     0.3226     -180.0  0.63243  0.00   
  1  7    2    9    0.0069     0.0042     180.0   0.63170  0.00   
  1  0    6    2    0.5343     0.2516     180.0   0.63025  0.00   
  1  3    5    8    1.1263     0.4749     0.0     0.62960  0.01   
  1  2    3    15   0.0699     0.0293     180.0   0.62957  0.00   
  1  1    6    1    0.0699     0.0273     -180.0  0.62914  0.00   
  1  4    5    6    0.1801     0.0659     180.0   0.62873  0.00   
  1  3    4    12   2.1419     0.7630     0.0     0.62856  0.02   
  1  8    1    7    0.5259     0.1765     -180.0  0.62817  0.00   
  1  4    0    16   0.1804     0.0592     -0.0    0.62802  0.00   
  1  7    0    11   0.6138     0.1710     -180.0  0.62688  0.00   
  1  1    5    10   0.2961     0.0804     0.0     0.62669  0.00   
  1  5    5    1    2.6745     0.7229     180.0   0.62665  0.02   
  1  1    6    2    0.1017     0.0260     -0.0    0.62622  0.00   
  1  0    0    18   11.0420    2.7823     180.0   0.62610  0.02   
  1  8    2    5    1.3462     0.3320     -180.0  0.62593  0.01   
  1  5    4    9    0.0474     0.0113     -180.0  0.62563  0.00   
  1  6    4    6    0.8015     0.1825     -180.0  0.62525  0.01   
  1  2    4    13   0.0000     0.0000     -180.0  0.62433  0.00   
  1  5    3    12   6.9725     1.4071     -180.0  0.62408  0.05   
  1  4    2    15   0.0466     0.0094     -0.0    0.62408  0.00   
  1  3    0    17   1.2971     0.2609     -0.0    0.62405  0.00   
  1  6    1    13   3.6160     0.7152     180.0   0.62387  0.03   
  1  5    5    2    3.2712     0.6409     180.0   0.62377  0.02   
  1  4    4    11   0.0305     0.0056     -180.0  0.62289  0.00   
  1  6    3    10   0.8769     0.1580     -180.0  0.62276  0.01   
  1  6    2    12   0.4382     0.0782     180.0   0.62262  0.00   
  1  8    0    8    0.5327     0.0921     -0.0    0.62218  0.00   
  1  1    0    18   1.6085     0.2777     -180.0  0.62216  0.01   
  1  5    0    15   0.9835     0.1694     -0.0    0.62212  0.00   
  1  1    2    17   1.0525     0.1808     -0.0    0.62208  0.01   
  1  3    2    16   4.9274     0.8456     0.0     0.62206  0.04   
  1  1    6    3    0.5742     0.0949     -180.0  0.62144  0.00   
  1  7    3    7    0.1613     0.0252     -0.0    0.62026  0.00   
  1  4    1    16   0.1999     0.0305     0.0     0.61964  0.00   
  1  5    5    3    0.4165     0.0624     180.0   0.61904  0.00   
  1  0    6    4    6.1218     0.9105     0.0     0.61875  0.02   
  1  7    1    11   0.3439     0.0509     -0.0    0.61854  0.00   
  1  2    6    0    0.2141     0.0315     -0.0    0.61828  0.00   
  1  2    6    1    0.0645     0.0094     -0.0    0.61735  0.00   
  1  5    2    14   1.0903     0.1568     -0.0    0.61643  0.01   
  1  4    5    7    0.5515     0.0793     0.0     0.61639  0.00   
  1  3    1    17   0.4502     0.0644     180.0   0.61582  0.00   
  1  8    2    6    2.5901     0.3700     180.0   0.61557  0.02   
  1  9    0    1    0.2344     0.0335     180.0   0.61551  0.00   
  1  2    5    10   10.1884    1.4502     -180.0  0.61503  0.07   
  1  1    6    4    3.9875     0.5672     -180.0  0.61494  0.03   
  1  2    6    2    0.7268     0.1031     -0.0    0.61459  0.01   
  1  0    4    14   0.4163     0.0590     -0.0    0.61452  0.00   
  1  8    1    8    3.5164     0.4968     -180.0  0.61403  0.02   
  1  1    1    18   0.0007     0.0001     180.0   0.61400  0.00   
  1  5    1    15   1.9454     0.2747     0.0     0.61397  0.01   
  1  7    2    10   5.5481     0.7811     -180.0  0.61365  0.04   
  1  3    5    9    0.4854     0.0683     180.0   0.61354  0.00   
  1  6    4    7    0.0179     0.0025     -0.0    0.61310  0.00   
  1  9    0    2    0.4039     0.0563     0.0     0.61278  0.00   
  1  5    5    4    1.8394     0.2559     -0.0    0.61261  0.01   
  1  1    3    16   3.6170     0.4990     -180.0  0.61204  0.02   
  1  0    5    11   5.0334     0.6809     180.0   0.61095  0.02   
  1  1    4    14   3.7604     0.5070     -0.0    0.61078  0.03   
  1  2    0    18   0.0597     0.0080     -180.0  0.61074  0.00   
  1  2    2    17   0.9037     0.1215     180.0   0.61067  0.01   
  1  4    3    14   2.1963     0.2933     -180.0  0.61033  0.01   
  1  3    3    15   0.1221     0.0163     -0.0    0.61023  0.00   
  1  2    6    3    0.0084     0.0011     180.0   0.61007  0.00   
  1  8    3    0    1.3079     0.1669     -0.0    0.60849  0.00   
  1  9    0    3    2.2700     0.2882     180.0   0.60830  0.01   
  1  5    4    10   1.3609     0.1718     180.0   0.60808  0.01   
  1  7    4    1    3.8613     0.4870     -0.0    0.60804  0.03   
  1  9    1    1    0.4978     0.0621     -0.0    0.60761  0.00   
  1  8    3    1    1.3218     0.1647     180.0   0.60760  0.01   
  1  1    5    11   0.0554     0.0068     -0.0    0.60728  0.00   
  1  6    0    14   12.5577    1.5457     -180.0  0.60714  0.04   
  1  1    6    5    1.2306     0.1503     180.0   0.60686  0.01   
  1  8    0    9    1.4027     0.1704     -0.0    0.60666  0.00   
  1  7    3    8    1.4152     0.1718     0.0     0.60663  0.01   
  1  7    0    12   0.8272     0.0980     -180.0  0.60570  0.00   
_reflns_number_total  649
_reflns_d_resolution_low    3.111
_reflns_d_resolution_high   0.606

# POWDER DATA TABLE
_pd_meas_number_of_points  3261

loop_
   _pd_meas_time_of_flight
   _pd_meas_intensity_total
   _pd_calc_intensity_total
   _pd_proc_intensity_bkg_calc
   _pd_proc_ls_weight
  426.47003  0            0            0           0         
  426.98179  0            0            0           0         
  427.49417  0            0            0           0         
  428.00716  0            0            0           0         
  428.52076  0            0            0           0         
  429.03498  0            0            0           0         
  429.54982  0            0            0           0         
  430.06528  0            0            0           0         
  430.58135  0            0            0           0         
  431.09804  0            0            0           0         
  431.61536  0            0            0           0         
  432.13329  0            0            0           0         
  432.65185  0            0            0           0         
  433.17103  0            0            0           0         
  433.69083  0            0            0           0         
  434.21125  0            0            0           0         
  434.73230  0            0            0           0         
  435.25398  0            0            0           0         
  435.77628  0            0            0           0         
  436.29921  0            0            0           0         
  436.82276  0            0            0           0         
  437.34694  0            0            0           0         
  437.87176  0            0            0           0         
  438.39720  0            0            0           0         
  438.92327  0            0            0           0         
  439.44997  0            0            0           0         
  439.97731  0            0            0           0         
  440.50528  0            0            0           0         
  441.03388  0            0            0           0         
  441.56312  0            0            0           0         
  442.09299  0            0            0           0         
  442.62350  0            0            0           0         
  443.15464  0            0            0           0         
  443.68642  0            0            0           0         
  444.21884  0            0            0           0         
  444.75190  0            0            0           0         
  445.28560  0            0            0           0         
  445.81994  0            0            0           0         
  446.35492  0            0            0           0         
  446.89054  0            0            0           0         
  447.42680  0            0            0           0         
  447.96371  0            0            0           0         
  448.50126  0            0            0           0         
  449.03946  0            0            0           0         
  449.57830  0            0            0           0         
  450.11779  0            0            0           0         
  450.65793  0            0            0           0         
  451.19872  0            0            0           0         
  451.74015  0            0            0           0         
  452.28223  0            0            0           0         
  452.82497  0            0            0           0         
  453.36835  0            0            0           0         
  453.91239  0            0            0           0         
  454.45708  0            0            0           0         
  455.00243  0            0            0           0         
  455.54843  0            0            0           0         
  456.09508  0            0            0           0         
  456.64239  0            0            0           0         
  457.19036  0            0            0           0         
  457.73898  0            0            0           0         
  458.28826  0            0            0           0         
  458.83820  0            0            0           0         
  459.38881  0            0            0           0         
  459.94007  0            0            0           0         
  460.49199  0            0            0           0         
  461.04458  0            0            0           0         
  461.59783  0            0            0           0         
  462.15174  0            0            0           0         
  462.70632  0            0            0           0         
  463.26156  0            0            0           0         
  463.81747  0            0            0           0         
  464.37405  0            0            0           0         
  464.93129  0            0            0           0         
  465.48921  0            0            0           0         
  466.04779  0            0            0           0         
  466.60704  0            0            0           0         
  467.16697  0            0            0           0         
  467.72756  0            0            0           0         
  468.28883  0            0            0           0         
  468.85077  0            0            0           0         
  469.41339  0            0            0           0         
  469.97668  0            0            0           0         
  470.54065  0            0            0           0         
  471.10529  0            0            0           0         
  471.67062  0            0            0           0         
  472.23662  0            0            0           0         
  472.80330  0            0            0           0         
  473.37065  0            0            0           0         
  473.93870  0            0            0           0         
  474.50742  0            0            0           0         
  475.07682  0            0            0           0         
  475.64691  0            0            0           0         
  476.21768  0            0            0           0         
  476.78914  0            0            0           0         
  477.36128  0            0            0           0         
  477.93411  0            0            0           0         
  478.50763  0            0            0           0         
  479.08183  0            0            0           0         
  479.65672  0            0            0           0         
  480.23231  0            0            0           0         
  480.80858  0            0            0           0         
  481.38555  0            0            0           0         
  481.96321  0            0            0           0         
  482.54156  0            0            0           0         
  483.12060  0            0            0           0         
  483.70034  0            0            0           0         
  484.28078  0            0            0           0         
  484.86191  0            0            0           0         
  485.44374  0            0            0           0         
  486.02627  0            0            0           0         
  486.60950  0            0            0           0         
  487.19342  0            0            0           0         
  487.77805  0            0            0           0         
  488.36338  0            0            0           0         
  488.94941  0            0            0           0         
  489.53615  0            0            0           0         
  490.12359  0            0            0           0         
  490.71173  0            0            0           0         
  491.30058  0            0            0           0         
  491.89014  0            0            0           0         
  492.48040  0            0            0           0         
  493.07137  0            0            0           0         
  493.66305  0            0            0           0         
  494.25544  0            0            0           0         
  494.84854  0            0            0           0         
  495.44236  0            0            0           0         
  496.03688  0            0            0           0         
  496.63212  0            0            0           0         
  497.22808  0            0            0           0         
  497.82475  0            0            0           0         
  498.42213  0            0            0           0         
  499.02023  0            0            0           0         
  499.61905  0            0            0           0         
  500.21859  0            0            0           0         
  500.81885  0            0            0           0         
  501.41983  0            0            0           0         
  502.02153  0            0            0           0         
  502.62395  0            0            0           0         
  503.22709  0            0            0           0         
  503.83096  0            0            0           0         
  504.43555  0            0            0           0         
  505.04087  0            0            0           0         
  505.64691  0            0            0           0         
  506.25369  0            0            0           0         
  506.86119  0            0            0           0         
  507.46942  0            0            0           0         
  508.07837  0            0            0           0         
  508.68806  0            0            0           0         
  509.29848  0            0            0           0         
  509.90964  0            0            0           0         
  510.52152  0            0            0           0         
  511.13415  0            0            0           0         
  511.74750  0            0            0           0         
  512.36159  0            0            0           0         
  512.97642  0            0            0           0         
  513.59199  0            0            0           0         
  514.20830  0            0            0           0         
  514.82534  0            0            0           0         
  515.44313  0            0            0           0         
  516.06165  0            0            0           0         
  516.68092  0            0            0           0         
  517.30093  0            0            0           0         
  517.92169  0            0            0           0         
  518.54319  0            0            0           0         
  519.16544  0            0            0           0         
  519.78843  0            0            0           0         
  520.41217  0            0            0           0         
  521.03666  0            0            0           0         
  521.66190  0            0            0           0         
  522.28789  0            0            0           0         
  522.91463  0            0            0           0         
  523.54213  0            0            0           0         
  524.17037  0            0            0           0         
  524.79937  0            0            0           0         
  525.42913  0            0            0           0         
  526.05964  0            0            0           0         
  526.69090  0            0            0           0         
  527.32293  0            0            0           0         
  527.95571  0            0            0           0         
  528.58925  0            0            0           0         
  529.22355  0            0            0           0         
  529.85862  0            0            0           0         
  530.49444  0            0            0           0         
  531.13103  0            0            0           0         
  531.76838  0            0            0           0         
  532.40650  0            0            0           0         
  533.04538  0            0            0           0         
  533.68503  0            0            0           0         
  534.32545  0            0            0           0         
  534.96664  0            0            0           0         
  535.60859  0            0            0           0         
  536.25132  0            0            0           0         
  536.89481  0            0            0           0         
  537.53908  0            0            0           0         
  538.18412  0            0            0           0         
  538.82994  0            0            0           0         
  539.47653  0            0            0           0         
  540.12390  0            0            0           0         
  540.77204  0            0            0           0         
  541.42096  0            0            0           0         
  542.07066  0            0            0           0         
  542.72114  0            0            0           0         
  543.37240  0            0            0           0         
  544.02444  0            0            0           0         
  544.67727  0            0            0           0         
  545.33088  0            0            0           0         
  545.98527  0            0            0           0         
  546.64044  0            0            0           0         
  547.29641  0            0            0           0         
  547.95316  0            0            0           0         
  548.61070  0            0            0           0         
  549.26903  0            0            0           0         
  549.92814  0            0            0           0         
  550.58805  0            0            0           0         
  551.24875  0            0            0           0         
  551.91025  0            0            0           0         
  552.57253  0            0            0           0         
  553.23561  0            0            0           0         
  553.89949  0            0            0           0         
  554.56417  0            0            0           0         
  555.22964  0            0            0           0         
  555.89591  0            0            0           0         
  556.56298  0            0            0           0         
  557.23085  0            0            0           0         
  557.89952  0            0            0           0         
  558.56900  0            0            0           0         
  559.23927  0            0            0           0         
  559.91035  0            0            0           0         
  560.58224  0            0            0           0         
  561.25494  0            0            0           0         
  561.92844  0            0            0           0         
  562.60275  0            0            0           0         
  563.27786  0            0            0           0         
  563.95379  0            0            0           0         
  564.63053  0            0            0           0         
  565.30808  0            0            0           0         
  565.98645  0            0            0           0         
  566.66563  0            0            0           0         
  567.34562  0            0            0           0         
  568.02643  0            0            0           0         
  568.70805  0            0            0           0         
  569.39050  0            0            0           0         
  570.07376  0            0            0           0         
  570.75785  0            0            0           0         
  571.44275  0            0            0           0         
  572.12848  0            0            0           0         
  572.81502  0            0            0           0         
  573.50240  0            0            0           0         
  574.19059  0            0            0           0         
  574.87962  0            0            0           0         
  575.56947  0            0            0           0         
  576.26015  0            0            0           0         
  576.95165  0            0            0           0         
  577.64399  0            0            0           0         
  578.33716  0            0            0           0         
  579.03116  0            0            0           0         
  579.72599  0            0            0           0         
  580.42165  0            0            0           0         
  581.11815  0            0            0           0         
  581.81549  0            0            0           0         
  582.51366  0            0            0           0         
  583.21268  0            0            0           0         
  583.91253  0            0            0           0         
  584.61321  0            0            0           0         
  585.31475  0            0            0           0         
  586.01712  0            0            0           0         
  586.72033  0            0            0           0         
  587.42439  0            0            0           0         
  588.12930  0            0            0           0         
  588.83505  0            0            0           0         
  589.54164  0            0            0           0         
  590.24909  0            0            0           0         
  590.95738  0            0            0           0         
  591.66652  0            0            0           0         
  592.37652  0            0            0           0         
  593.08736  0            0            0           0         
  593.79906  0            0            0           0         
  594.51162  0            0            0           0         
  595.22502  0            0            0           0         
  595.93929  0            0            0           0         
  596.65441  0            0            0           0         
  597.37039  0            0            0           0         
  598.08723  0            0            0           0         
  598.80493  0            0            0           0         
  599.52349  0            0            0           0         
  600.24291  0            0            0           0         
  600.96320  0            0            0           0         
  601.68435  0            0            0           0         
  602.40636  0            0            0           0         
  603.12925  0            0            0           0         
  603.85300  0            0            0           0         
  604.57761  0            0            0           0         
  605.30310  0            0            0           0         
  606.02946  0            0            0           0         
  606.75669  0            0            0           0         
  607.48479  0            0            0           0         
  608.21377  0            0            0           0         
  608.94362  0            0            0           0         
  609.67434  0            0            0           0         
  610.40595  0            0            0           0         
  611.13843  0            0            0           0         
  611.87179  0            0            0           0         
  612.60603  0            0            0           0         
  613.34115  0            0            0           0         
  614.07716  0            0            0           0         
  614.81404  0            0            0           0         
  615.55181  0            0            0           0         
  616.29047  0            0            0           0         
  617.03001  0            0            0           0         
  617.77044  0            0            0           0         
  618.51176  0            0            0           0         
  619.25397  0            0            0           0         
  619.99707  0            0            0           0         
  620.74106  0            0            0           0         
  621.48594  0            0            0           0         
  622.23172  0            0            0           0         
  622.97839  0            0            0           0         
  623.72596  0            0            0           0         
  624.47443  0            0            0           0         
  625.22379  0            0            0           0         
  625.97405  0            0            0           0         
  626.72522  0            0            0           0         
  627.47728  0            0            0           0         
  628.23025  0            0            0           0         
  628.98412  0            0            0           0         
  629.73889  0            0            0           0         
  630.49457  0            0            0           0         
  631.25116  0            0            0           0         
  632.00866  0            0            0           0         
  632.76706  0            0            0           0         
  633.52638  0            0            0           0         
  634.28660  0            0            0           0         
  635.04774  0            0            0           0         
  635.80979  0            0            0           0         
  636.57276  0            0            0           0         
  637.33664  0            0            0           0         
  638.10144  0            0            0           0         
  638.86715  0            0            0           0         
  639.63379  0            0            0           0         
  640.40134  0            0            0           0         
  641.16982  0            0            0           0         
  641.93922  0            0            0           0         
  642.70954  0            0            0           0         
  643.48078  0            0            0           0         
  644.25295  0            0            0           0         
  645.02605  0            0            0           0         
  645.80008  0            0            0           0         
  646.57503  0            0            0           0         
  647.35091  0            0            0           0         
  648.12773  0            0            0           0         
  648.90548  0            0            0           0         
  649.68416  0            0            0           0         
  650.46377  0            0            0           0         
  651.24432  0            0            0           0         
  652.02581  0            0            0           0         
  652.80823  0            0            0           0         
  653.59160  0            0            0           0         
  654.37590  0            0            0           0         
  655.16115  0            0            0           0         
  655.94733  0            0            0           0         
  656.73447  0            0            0           0         
  657.52254  0            0            0           0         
  658.31156  0            0            0           0         
  659.10153  0            0            0           0         
  659.89244  0            0            0           0         
  660.68431  0            0            0           0         
  661.47712  0            0            0           0         
  662.27089  0            0            0           0         
  663.06561  0            0            0           0         
  663.86128  0            0            0           0         
  664.65791  0            0            0           0         
  665.45549  0            0            0           0         
  666.25403  0            0            0           0         
  667.05353  0            0            0           0         
  667.85399  0            0            0           0         
  668.65541  0            0            0           0         
  669.45779  0            0            0           0         
  670.26113  0            0            0           0         
  671.06544  0            0            0           0         
  671.87071  0            0            0           0         
  672.67695  0            0            0           0         
  673.48416  0            0            0           0         
  674.29233  0            0            0           0         
  675.10148  0            0            0           0         
  675.91159  0            0            0           0         
  676.72268  0            0            0           0         
  677.53474  0            0            0           0         
  678.34778  0            0            0           0         
  679.16179  0            0            0           0         
  679.97677  0            0            0           0         
  680.79274  0            0            0           0         
  681.60969  0            0            0           0         
  682.42761  0            0            0           0         
  683.24652  0            0            0           0         
  684.06641  0            0            0           0         
  684.88728  0            0            0           0         
  685.70914  0            0            0           0         
  686.53198  0            0            0           0         
  687.35582  0            0            0           0         
  688.18064  0            0            0           0         
  689.00645  0            0            0           0         
  689.83325  0            0            0           0         
  690.66104  0            0            0           0         
  691.48983  0            0            0           0         
  692.31961  0            0            0           0         
  693.15039  0            0            0           0         
  693.98216  0            0            0           0         
  694.81493  0            0            0           0         
  695.64870  0            0            0           0         
  696.48348  0            0            0           0         
  697.31925  0            0            0           0         
  698.15603  0            0            0           0         
  698.99381  0            0            0           0         
  699.83259  0            0            0           0         
  700.67239  0            0            0           0         
  701.51319  0            0            0           0         
  702.35500  0            0            0           0         
  703.19781  0            0            0           0         
  704.04165  0            0            0           0         
  704.88649  0            0            0           0         
  705.73235  0            0            0           0         
  706.57922  0            0            0           0         
  707.42711  0            0            0           0         
  708.27601  0            0            0           0         
  709.12594  0            0            0           0         
  709.97688  0            0            0           0         
  710.82885  0            0            0           0         
  711.68184  0            0            0           0         
  712.53585  0            0            0           0         
  713.39088  0            0            0           0         
  714.24695  0            0            0           0         
  715.10404  0            0            0           0         
  715.96215  0            0            0           0         
  716.82130  0            0            0           0         
  717.68148  0            0            0           0         
  718.54269  0            0            0           0         
  719.40494  0            0            0           0         
  720.26822  0            0            0           0         
  721.13253  0            0            0           0         
  721.99788  0            0            0           0         
  722.86427  0            0            0           0         
  723.73170  0            0            0           0         
  724.60018  0            0            0           0         
  725.46969  0            0            0           0         
  726.34025  0            0            0           0         
  727.21185  0            0            0           0         
  728.08450  0            0            0           0         
  728.95819  0            0            0           0         
  729.83293  0            0            0           0         
  730.70873  0            0            0           0         
  731.58557  0            0            0           0         
  732.46347  0            0            0           0         
  733.34241  0            0            0           0         
  734.22242  0            0            0           0         
  735.10348  0            0            0           0         
  735.98560  0            0            0           0         
  736.86877  0            0            0           0         
  737.75301  0            0            0           0         
  738.63830  0            0            0           0         
  739.52466  0            0            0           0         
  740.41209  0            0            0           0         
  741.30057  0            0            0           0         
  742.19013  0            0            0           0         
  743.08075  0            0            0           0         
  743.97244  0            0            0           0         
  744.86520  0            0            0           0         
  745.75903  0            0            0           0         
  746.65393  0            0            0           0         
  747.54991  0            0            0           0         
  748.44697  0            0            0           0         
  749.34509  0            0            0           0         
  750.24430  0            0            0           0         
  751.14459  0            0            0           0         
  752.04595  0            0            0           0         
  752.94840  0            0            0           0         
  753.85193  0            0            0           0         
  754.75655  0            0            0           0         
  755.66225  0            0            0           0         
  756.56904  0            0            0           0         
  757.47691  0            0            0           0         
  758.38588  0            0            0           0         
  759.29593  0            0            0           0         
  760.20708  0            0            0           0         
  761.11932  0            0            0           0         
  762.03266  0            0            0           0         
  762.94709  0            0            0           0         
  763.86262  0            0            0           0         
  764.77925  0            0            0           0         
  765.69698  0            0            0           0         
  766.61581  0            0            0           0         
  767.53574  0            0            0           0         
  768.45678  0            0            0           0         
  769.37892  0            0            0           0         
  770.30216  0            0            0           0         
  771.22652  0            0            0           0         
  772.15198  0            0            0           0         
  773.07856  0            0            0           0         
  774.00625  0            0            0           0         
  774.93505  0            0            0           0         
  775.86496  0            0            0           0         
  776.79599  0            0            0           0         
  777.72814  0            0            0           0         
  778.66141  0            0            0           0         
  779.59579  0            0            0           0         
  780.53130  0            0            0           0         
  781.46793  0            0            0           0         
  782.40569  0            0            0           0         
  783.34456  0            0            0           0         
  784.28457  0            0            0           0         
  785.22571  0            0            0           0         
  786.16797  0            0            0           0         
  787.11136  0            0            0           0         
  788.05589  0            0            0           0         
  789.00155  0            0            0           0         
  789.94834  0            0            0           0         
  790.89627  0            0            0           0         
  791.84534  0            0            0           0         
  792.79555  0            0            0           0         
  793.74690  0            0            0           0         
  794.69939  0            0            0           0         
  795.65302  0            0            0           0         
  796.60779  0            0            0           0         
  797.56372  0            0            0           0         
  798.52078  0            0            0           0         
  799.47900  0            0            0           0         
  800.43837  0            0            0           0         
  801.39889  0            0            0           0         
  802.36056  0            0            0           0         
  803.32338  0            0            0           0         
  804.28737  0            0            0           0         
  805.25250  0            0            0           0         
  806.21880  0            0            0           0         
  807.18625  0            0            0           0         
  808.15487  0            0            0           0         
  809.12465  0            0            0           0         
  810.09559  0            0            0           0         
  811.06770  0            0            0           0         
  812.04097  0            0            0           0         
  813.01541  0            0            0           0         
  813.99102  0            0            0           0         
  814.96781  0            0            0           0         
  815.94576  0            0            0           0         
  816.92489  0            0            0           0         
  817.90519  0            0            0           0         
  818.88667  0            0            0           0         
  819.86932  0            0            0           0         
  820.85316  0            0            0           0         
  821.83818  0            0            0           0         
  822.82437  0            0            0           0         
  823.81176  0            0            0           0         
  824.80032  0            0            0           0         
  825.79007  0            0            0           0         
  826.78101  0            0            0           0         
  827.77314  0            0            0           0         
  828.76646  0            0            0           0         
  829.76098  0            0            0           0         
  830.75668  0            0            0           0         
  831.75358  0            0            0           0         
  832.75168  0            0            0           0         
  833.75097  0            0            0           0         
  834.75147  0            0            0           0         
  835.75316  0            0            0           0         
  836.75606  0            0            0           0         
  837.76016  0            0            0           0         
  838.76546  0            0            0           0         
  839.77197  0            0            0           0         
  840.77969  0            0            0           0         
  841.78862  0            0            0           0         
  842.79876  0            0            0           0         
  843.81011  0            0            0           0         
  844.82267  0            0            0           0         
  845.83645  0            0            0           0         
  846.85145  0            0            0           0         
  847.86766  0            0            0           0         
  848.88509  0            0            0           0         
  849.90375  0            0            0           0         
  850.92362  0            0            0           0         
  851.94473  0            0            0           0         
  852.96705  0            0            0           0         
  853.99060  0            0            0           0         
  855.01538  0            0            0           0         
  856.04139  0            0            0           0         
  857.06864  0            0            0           0         
  858.09711  0            0            0           0         
  859.12682  0            0            0           0         
  860.15776  0            0            0           0         
  861.18994  0            0            0           0         
  862.22336  0            0            0           0         
  863.25802  0            0            0           0         
  864.29393  0            0            0           0         
  865.33107  0            0            0           0         
  866.36946  0            0            0           0         
  867.40910  0            0            0           0         
  868.44998  0            0            0           0         
  869.49211  0            0            0           0         
  870.53549  0            0            0           0         
  871.58013  0            0            0           0         
  872.62602  0            0            0           0         
  873.67316  0            0            0           0         
  874.72156  0            0            0           0         
  875.77122  0            0            0           0         
  876.82213  0            0            0           0         
  877.87431  0            0            0           0         
  878.92775  0            0            0           0         
  879.98246  0            0            0           0         
  881.03843  0            0            0           0         
  882.09567  0            0            0           0         
  883.15417  0            0            0           0         
  884.21395  0            0            0           0         
  885.27500  0            0            0           0         
  886.33732  0            0            0           0         
  887.40092  0            0            0           0         
  888.46579  0            0            0           0         
  889.53194  0            0            0           0         
  890.59937  0            0            0           0         
  891.66808  0            0            0           0         
  892.73808  0            0            0           0         
  893.80935  0            0            0           0         
  894.88192  0            0            0           0         
  895.95577  0            0            0           0         
  897.03090  0            0            0           0         
  898.10733  0            0            0           0         
  899.18505  0            0            0           0         
  900.26407  0            0            0           0         
  901.34438  0            0            0           0         
  902.42598  0            0            0           0         
  903.50888  0            0            0           0         
  904.59309  0            0            0           0         
  905.67859  0            0            0           0         
  906.76539  0            0            0           0         
  907.85350  0            0            0           0         
  908.94292  0            0            0           0         
  910.03364  0            0            0           0         
  911.12568  0            0            0           0         
  912.21902  0            0            0           0         
  913.31367  0            0            0           0         
  914.40964  0            0            0           0         
  915.50692  0            0            0           0         
  916.60552  0            0            0           0         
  917.70544  0            0            0           0         
  918.80668  0            0            0           0         
  919.90924  0            0            0           0         
  921.01312  0            0            0           0         
  922.11833  0            0            0           0         
  923.22486  0            0            0           0         
  924.33272  0            0            0           0         
  925.44191  0            0            0           0         
  926.55244  0            0            0           0         
  927.66429  0            0            0           0         
  928.77748  0            0            0           0         
  929.89200  0            0            0           0         
  931.00786  0            0            0           0         
  932.12507  0            0            0           0         
  933.24361  0            0            0           0         
  934.36349  0            0            0           0         
  935.48472  0            0            0           0         
  936.60729  0            0            0           0         
  937.73121  0            0            0           0         
  938.85648  0            0            0           0         
  939.98310  0            0            0           0         
  941.11107  0            0            0           0         
  942.24039  0            0            0           0         
  943.37107  0            0            0           0         
  944.50311  0            0            0           0         
  945.63651  0            0            0           0         
  946.77126  0            0            0           0         
  947.90738  0            0            0           0         
  949.04486  0            0            0           0         
  950.18370  0            0            0           0         
  951.32391  0            0            0           0         
  952.46549  0            0            0           0         
  953.60844  0            0            0           0         
  954.75277  0            0            0           0         
  955.89846  0            0            0           0         
  957.04553  0            0            0           0         
  958.19397  0            0            0           0         
  959.34380  0            0            0           0         
  960.49500  0            0            0           0         
  961.64759  0            0            0           0         
  962.80156  0            0            0           0         
  963.95691  0            0            0           0         
  965.11365  0            0            0           0         
  966.27178  0            0            0           0         
  967.43129  0            0            0           0         
  968.59220  0            0            0           0         
  969.75450  0            0            0           0         
  970.91820  0            0            0           0         
  972.08329  0            0            0           0         
  973.24978  0            0            0           0         
  974.41767  0            0            0           0         
  975.58697  0            0            0           0         
  976.75766  0            0            0           0         
  977.92976  0            0            0           0         
  979.10327  0            0            0           0         
  980.27818  0            0            0           0         
  981.45451  0            0            0           0         
  982.63224  0            0            0           0         
  983.81139  0            0            0           0         
  984.99196  0            0            0           0         
  986.17394  0            0            0           0         
  987.35734  0            0            0           0         
  988.54216  0            0            0           0         
  989.72840  0            0            0           0         
  990.91606  0            0            0           0         
  992.10515  0            0            0           0         
  993.29567  0            0            0           0         
  994.48762  0            0            0           0         
  995.68099  0            0            0           0         
  996.87580  0            0            0           0         
  998.07204  0            0            0           0         
  999.26972  0            0            0           0         
  1000.46883 0            0            0           0         
  1001.66939 0            0            0           0         
  1002.87138 0            0            0           0         
  1004.07482 0            0            0           0         
  1005.27970 0            0            0           0         
  1006.48602 0            0            0           0         
  1007.69380 0            0            0           0         
  1008.90302 0            0            0           0         
  1010.11370 0            0            0           0         
  1011.32582 0            0            0           0         
  1012.53940 0            0            0           0         
  1013.75444 0            0            0           0         
  1014.97094 0            0            0           0         
  1016.18889 0            0            0           0         
  1017.40831 0            0            0           0         
  1018.62919 0            0            0           0         
  1019.85154 0            0            0           0         
  1021.07535 0            0            0           0         
  1022.30063 0            0            0           0         
  1023.52738 0            0            0           0         
  1024.75561 0            0            0           0         
  1025.98530 0            0            0           0         
  1027.21648 0            0            0           0         
  1028.44913 0            0            0           0         
  1029.68326 0            0            0           0         
  1030.91887 0            0            0           0         
  1032.15596 0            0            0           0         
  1033.39454 0            0            0           0         
  1034.63460 0            0            0           0         
  1035.87615 0            0            0           0         
  1037.11919 0            0            0           0         
  1038.36373 0            0            0           0         
  1039.60975 0            0            0           0         
  1040.85728 0            0            0           0         
  1042.10629 0            0            0           0         
  1043.35681 0            0            0           0         
  1044.60883 0            0            0           0         
  1045.86235 0            0            0           0         
  1047.11738 0            0            0           0         
  1048.37391 0            0            0           0         
  1049.63195 0            0            0           0         
  1050.89150 0            0            0           0         
  1052.15256 0            0            0           0         
  1053.41513 0            0            0           0         
  1054.67922 0            0            0           0         
  1055.94482 0            0            0           0         
  1057.21195 0            0            0           0         
  1058.48059 0            0            0           0         
  1059.75076 0            0            0           0         
  1061.02245 0            0            0           0         
  1062.29567 0            0            0           0         
  1063.57041 0            0            0           0         
  1064.84669 0            0            0           0         
  1066.12449 0            0            0           0         
  1067.40383 0            0            0           0         
  1068.68471 0            0            0           0         
  1069.96712 0            0            0           0         
  1071.25107 0            0            0           0         
  1072.53656 0            0            0           0         
  1073.82359 0            0            0           0         
  1075.11217 0            0            0           0         
  1076.40230 0            0            0           0         
  1077.69397 0            0            0           0         
  1078.98719 0            0            0           0         
  1080.28197 0            0            0           0         
  1081.57830 0            0            0           0         
  1082.87618 0            0            0           0         
  1084.17562 0            0            0           0         
  1085.47662 0            0            0           0         
  1086.77918 0            0            0           0         
  1088.08331 0            0            0           0         
  1089.38900 0            0            0           0         
  1090.69625 0            0            0           0         
  1092.00508 0            0            0           0         
  1093.31548 0            0            0           0         
  1094.62744 0            0            0           0         
  1095.94099 0            0            0           0         
  1097.25611 0            0            0           0         
  1098.57280 0            0            0           0         
  1099.89108 0            0            0           0         
  1101.21094 0            0            0           0         
  1102.53238 0            0            0           0         
  1103.85541 0            0            0           0         
  1105.18003 0            0            0           0         
  1106.50623 0            0            0           0         
  1107.83403 0            0            0           0         
  1109.16342 0            0            0           0         
  1110.49441 0            0            0           0         
  1111.82699 0            0            0           0         
  1113.16117 0            0            0           0         
  1114.49696 0            0            0           0         
  1115.83434 0            0            0           0         
  1117.17333 0            0            0           0         
  1118.51393 0            0            0           0         
  1119.85614 0            0            0           0         
  1121.19995 0            0            0           0         
  1122.54538 0            0            0           0         
  1123.89243 0            0            0           0         
  1125.24109 0            0            0           0         
  1126.59137 0            0            0           0         
  1127.94327 0            0            0           0         
  1129.29679 0            0            0           0         
  1130.65193 0            0            0           0         
  1132.00870 0            0            0           0         
  1133.36710 0            0            0           0         
  1134.72713 0            0            0           0         
  1136.08880 0            0            0           0         
  1137.45209 0            0            0           0         
  1138.81702 0            0            0           0         
  1140.18359 0            0            0           0         
  1141.55180 0            0            0           0         
  1142.92166 0            0            0           0         
  1144.29315 0            0            0           0         
  1145.66629 0            0            0           0         
  1147.04108 0            0            0           0         
  1148.41752 0            0            0           0         
  1149.79561 0            0            0           0         
  1151.17535 0            0            0           0         
  1152.55675 0            0            0           0         
  1153.93981 0            0            0           0         
  1155.32453 0            0            0           0         
  1156.71091 0            0            0           0         
  1158.09895 0            0            0           0         
  1159.48866 0            0            0           0         
  1160.88003 0            0            0           0         
  1162.27308 0            0            0           0         
  1163.66779 0            0            0           0         
  1165.06419 0            0            0           0         
  1166.46225 0            0            0           0         
  1167.86200 0            0            0           0         
  1169.26342 0            0            0           0         
  1170.66652 0            0            0           0         
  1172.07131 0            0            0           0         
  1173.47779 0            0            0           0         
  1174.88595 0            0            0           0         
  1176.29580 0            0            0           0         
  1177.70735 0            0            0           0         
  1179.12058 0            0            0           0         
  1180.53552 0            0            0           0         
  1181.95215 0            0            0           0         
  1183.37048 0            0            0           0         
  1184.79052 0            0            0           0         
  1186.21225 0            0            0           0         
  1187.63570 0            0            0           0         
  1189.06085 0            0            0           0         
  1190.48771 0            0            0           0         
  1191.91628 0            0            0           0         
  1193.34657 0            0            0           0         
  1194.77858 0            0            0           0         
  1196.21230 0            0            0           0         
  1197.64774 0            0            0           0         
  1199.08491 0            0            0           0         
  1200.52380 0            0            0           0         
  1201.96442 0            0            0           0         
  1203.40677 0            0            0           0         
  1204.85084 0            0            0           0         
  1206.29665 0            0            0           0         
  1207.74420 0            0            0           0         
  1209.19348 0            0            0           0         
  1210.64450 0            0            0           0         
  1212.09726 0            0            0           0         
  1213.55177 0            0            0           0         
  1215.00802 0            0            0           0         
  1216.46602 0            0            0           0         
  1217.92576 0            0            0           0         
  1219.38726 0            0            0           0         
  1220.85052 0            0            0           0         
  1222.31553 0            0            0           0         
  1223.78229 0            0            0           0         
  1225.25082 0            0            0           0         
  1226.72111 0            0            0           0         
  1228.19316 0            0            0           0         
  1229.66699 0            0            0           0         
  1231.14257 0            0            0           0         
  1232.61993 25.50361324  0            0           0         
  1234.09907 0.13722856   0            0           0         
  1235.57997 0            0            0           0         
  1237.06266 0            0            0           0         
  1238.54712 0            0            0           0         
  1240.03337 0            0            0           0         
  1241.52140 16.52857834  0            0           0         
  1243.01121 0.10118143   0            0           0         
  1244.50281 6.49316242   0            0           0         
  1245.99620 0.04068699   0            0           0         
  1247.49139 0            0            0           0         
  1248.98837 9.70747243   0            0           0         
  1250.48714 0.06242295   0            0           0         
  1251.98771 4.13790197   0            0           0         
  1253.49009 3.87814054   0            0           0         
  1254.99426 3.62580673   0            0           0         
  1256.50024 0.02371281   0            0           0         
  1258.00803 3.18418229   0            0           0         
  1259.51763 3.03068642   0            0           0         
  1261.02904 0.02008064   0            0           0         
  1262.54226 0            0            0           0         
  1264.05730 5.16251373   0            0           0         
  1265.57416 2.49731769   0            0           0         
  1267.09284 0.01663672   0            0           0         
  1268.61334 0            0            0           0         
  1270.13566 4.31231304   0            0           0         
  1271.65981 0.02933319   0            0           0         
  1273.18579 3.96832781   0            0           0         
  1274.71360 1.93315859   0            0           0         
  1276.24325 1.84571113   0            0           0         
  1277.77473 1.77624043   0            0           0         
  1279.30805 0.01211832   0            0           0         
  1280.84320 1.6377145    0            0           0         
  1282.38020 0.01129753   0            0           0         
  1283.91905 3.05246334   0            0           0         
  1285.45974 1.4966299    0            0           0         
  1287.00228 0.01024152   0            0           0         
  1288.54667 1.3830821    0            0           0         
  1290.09291 2.69168185   0            0           0         
  1291.64101 3.92302995   0            0           0         
  1293.19097 2.55558139   0            0           0         
  1294.74279 1.24665009   0            0           0         
  1296.29647 5.98688445   0            0           0         
  1297.85201 0.04207059   0            0           0         
  1299.40942 2.26861803   0            0           0         
  1300.96870 0.01602197   0            0           0         
  1302.52985 1.07906139   0            0           0         
  1304.09287 2.1145541    0            0           0         
  1305.65777 1.04401737   0            0           0         
  1307.22455 4.03051209   0            0           0         
  1308.79321 1.0122455    0            0           0         
  1310.36375 1.9317595    0            0           0         
  1311.93617 3.78203273   0            0           0         
  1313.51048 3.71749506   0            0           0         
  1315.08668 0.93045009   0            0           0         
  1316.66478 0.892617     0            0           0         
  1318.24476 2.61327619   0            0           0         
  1319.82664 2.57619809   0            0           0         
  1321.41042 4.20151982   0            0           0         
  1322.99610 0.8515476    0            0           0         
  1324.58369 1.61922588   0            0           0         
  1326.17317 0.80414627   0            0           0         
  1327.76457 2.34211812   0            0           0         
  1329.35787 1.54813593   0            0           0         
  1330.95309 1.51679693   0            0           0         
  1332.55022 1.49196729   0            0           0         
  1334.14927 2.92510629   0            0           0         
  1335.75024 1.45533825   0            0           0         
  1337.35312 0.71633551   0            0           0         
  1338.95794 1.39520968   0            0           0         
  1340.56467 2.06374079   0            0           0         
  1342.17334 2.71238215   0            0           0         
  1343.78393 1.34869219   0            0           0         
  1345.39646 1.97427936   0            0           0         
  1347.01093 1.30546905   0            0           0         
  1348.62733 1.28235204   0            0           0         
  1350.24567 2.51964007   0            0           0         
  1351.86595 3.73204369   0            0           0         
  1353.48818 1.85886999   0            0           0         
  1355.11235 0.6157633    0            0           0         
  1356.73847 0.00446646   0            0           0         
  1358.36654 2.3447313    0            0           0         
  1359.99657 2.33115326   0            0           0         
  1361.62856 3.44229193   0            0           0         
  1363.26250 0.5889469    0            0           0         
  1364.89840 1.67271606   0            0           0         
  1366.53626 0.56154061   0            0           0         
  1368.17610 1.08840173   0            0           0         
  1369.81789 1.07886713   0            0           0         
  1371.46166 2.12305275   0            0           0         
  1373.10740 0.53816067   0            0           0         
  1374.75512 2.58378307   0            0           0         
  1376.40481 1.54879629   0            0           0         
  1378.05649 1.52280767   0            0           0         
  1379.71014 1.50499295   0            0           0         
  1381.36578 0.99547685   0            0           0         
  1383.02341 1.46683529   0            0           0         
  1384.68302 2.89677006   0            0           0         
  1386.34463 1.44854873   0            0           0         
  1388.00823 2.36227334   0            0           0         
  1389.67383 3.27376739   0            0           0         
  1391.34142 0.9449051    0            0           0         
  1393.01102 0.91727559   0            0           0         
  1394.68262 1.35782556   0            0           0         
  1396.35623 1.79253237   0            0           0         
  1398.03184 1.33635293   0            0           0         
  1399.70947 2.19193688   0            0           0         
  1401.38910 2.17613364   0            0           0         
  1403.07076 0.87141107   0            0           0         
  1404.75443 2.12122005   0            0           0         
  1406.44012 0.85277872   0            0           0         
  1408.12784 0.83318856   0            0           0         
  1409.81758 0.82269103   0            0           0         
  1411.50935 1.21408906   0            0           0         
  1413.20314 2.3893999    0            0           0         
  1414.89897 1.1895996    0            0           0         
  1416.59684 1.16081059   0            0           0         
  1418.29674 0.76332163   0            0           0         
  1419.99869 1.48748862   0            0           0         
  1421.70267 0.374939     0            0           0         
  1423.40870 1.07293948   0            0           0         
  1425.11678 1.40799631   0            0           0         
  1426.82691 1.04062029   0            0           0         
  1428.53908 1.01823546   0            0           0         
  1430.25332 2.32071729   0            0           0         
  1431.96961 1.31485983   0            0           0         
  1433.68796 1.60136263   0            0           0         
  1435.40837 1.88716347   0            0           0         
  1437.13085 0.32140485   0            0           0         
  1438.85539 1.20817584   0            0           0         
  1440.58200 2.67523941   0            0           0         
  1442.31069 0.60302758   0            0           0         
  1444.04145 1.1494909    0            0           0         
  1445.77429 1.9794103    0            0           0         
  1447.50920 0.56920987   0            0           0         
  1449.24620 2.18405035   0            0           0         
  1450.98528 0.82155556   0            0           0         
  1452.72645 1.59025491   0            0           0         
  1454.46971 2.87186504   0            0           0         
  1456.21506 1.30261133   0            0           0         
  1457.96250 1.01895616   0            0           0         
  1459.71204 1.00202034   0            0           0         
  1461.46368 1.47724302   0            0           0         
  1463.21743 1.21829005   0            0           0         
  1464.97328 0.96068895   0            0           0         
  1466.73123 2.11538328   0            0           0         
  1468.49129 1.399987     0            0           0         
  1470.25347 1.14491853   0            0           0         
  1472.01776 1.56943313   0            0           0         
  1473.78417 1.32600662   0            0           0         
  1475.55269 1.9442679    0            0           0         
  1477.32334 0.64756024   0            0           0         
  1479.09612 0.62480202   0            0           0         
  1480.87102 1.01719883   0            0           0         
  1482.64805 1.39653107   0            0           0         
  1484.42722 0.98264255   0            0           0         
  1486.20851 0.76922438   0            0           0         
  1487.99195 1.12522584   0            0           0         
  1489.77753 1.10565962   0            0           0         
  1491.56525 1.9796111    0            0           0         
  1493.35511 0.89407505   0            0           0         
  1495.14712 0.86843835   0            0           0         
  1496.94129 1.19000907   0            0           0         
  1498.73760 1.3363899    0            0           0         
  1500.53607 1.31321552   0            0           0         
  1502.33670 1.76919283   0            0           0         
  1504.13949 0.48530146   0            0           0         
  1505.94445 1.23828607   0            0           0         
  1507.75157 1.67828683   0            0           0         
  1509.56085 1.80278848   0            0           0         
  1511.37231 0.45438275   0            0           0         
  1513.18594 1.01327234   0            0           0         
  1515.00175 1.56939882   0            0           0         
  1516.81974 1.13015694   0            0           0         
  1518.63991 1.65922591   0            0           0         
  1520.46227 0.96126249   0            0           0         
  1522.28681 1.60805776   0            0           0         
  1524.11354 1.19545827   0            0           0         
  1525.94246 0.65692216   0            0           0         
  1527.77357 2.04663037   0            0           0         
  1529.60689 1.7774322    0            0           0         
  1531.44240 1.7503088    0            0           0         
  1533.28012 1.35888243   0            0           0         
  1535.12004 1.57723324   0            0           0         
  1536.96217 1.67391992   0            0           0         
  1538.80651 0.71374848   0            0           0         
  1540.65307 1.49451564   0            0           0         
  1542.50183 1.13296004   0            0           0         
  1544.35282 1.97636273   0            0           0         
  1546.20603 0.75873205   0            0           0         
  1548.06146 1.13350815   0            0           0         
  1549.91912 0.89542293   0            0           0         
  1551.77901 1.04219803   0            0           0         
  1553.64113 0.54485088   0            0           0         
  1555.50549 0.93461073   0            0           0         
  1557.37208 1.04274014   0            0           0         
  1559.24091 1.12910677   0            0           0         
  1561.11199 0.91763247   0            0           0         
  1562.98531 0.52899374   0            0           0         
  1564.86087 0.91492628   0            0           0         
  1566.73869 1.24782706   0            0           0         
  1568.61876 1.00253626   0            0           0         
  1570.50109 0.78065115   0            0           0         
  1572.38568 1.07551832   0            0           0         
  1574.27253 0.78806336   0            0           0         
  1576.16164 0.91192192   0            0           0         
  1578.05302 1.01293324   0            0           0         
  1579.94667 0.77251862   0            0           0         
  1581.84259 1.00093103   0            0           0         
  1583.74079 0.67983302   0            0           0         
  1585.64126 1.0427826    0            0           0         
  1587.54402 0.9166687    0            0           0         
  1589.44905 1.1565516    0            0           0         
  1591.35638 1.04827113   0            0           0         
  1593.26599 0.93062875   0            0           0         
  1595.17789 0.90757892   0            0           0         
  1597.09209 0.82378804   0            0           0         
  1599.00859 1.02791249   0            0           0         
  1600.92738 0.9157912    0            0           0         
  1602.84848 1.05451877   0            0           0         
  1604.77189 0.99370977   0            0           0         
  1606.69760 1.05145922   0            0           0         
  1608.62562 0.83668793   0            0           0         
  1610.55596 0.9273044    0            0           0         
  1612.48861 1.09185715   0            0           0         
  1614.42358 1.04982392   0            0           0         
  1616.36087 0.99314741   0            0           0         
  1618.30049 1.08118292   0            0           0         
  1620.24244 1.16330747   0            0           0         
  1622.18671 1.07640001   0            0           0         
  1624.13332 0.88355363   0            0           0         
  1626.08227 0.93055899   0            0           0         
  1628.03355 0.94060051   0            0           0         
  1629.98717 1.00141438   0            0           0         
  1631.94314 0.98919625   0            0           0         
  1633.90146 1.04219392   0            0           0         
  1635.86213 0.93455078   0            0           0         
  1637.82515 1.04118594   0            0           0         
  1639.79052 1.05891473   0            0           0         
  1641.75826 0.98712354   0            0           0         
  1643.72835 1.01920967   0            0           0         
  1645.70081 1.01543398   0            0           0         
  1647.67563 1.0664918    0            0           0         
  1649.65283 1.10328188   0            0           0         
  1651.63240 0.96192305   0            0           0         
  1653.61434 1.05844989   0            0           0         
  1655.59866 1.01719677   0            0           0         
  1657.58537 0.92210495   0            0           0         
  1659.57445 0.97203713   0            0           0         
  1661.56593 1.08007172   0            0           0         
  1663.55979 1.01819616   0            0           0         
  1665.55605 0.97793348   0            0           0         
  1667.55470 1.05001834   0            0           0         
  1669.55575 0.96027939   0            0           0         
  1671.55920 1.04859259   0            0           0         
  1673.56506 0.99515175   0            0           0         
  1675.57332 1.02254529   0            0           0         
  1677.58399 1.05992948   0            0           0         
  1679.59708 1.02241755   0            0           0         
  1681.61258 1.02401146   0            0           0         
  1683.63050 0.99013977   0            0           0         
  1685.65084 1.07693358   0            0           0         
  1687.67360 1.02021863   0            0           0         
  1689.69880 0.99705714   0            0           0         
  1691.72642 0.98710193   0            0           0         
  1693.75647 1.04729995   0            0           0         
  1695.78897 0.9821545    0            0           0         
  1697.82390 1.01439605   0            0           0         
  1699.86127 1.0309698    0            0           0         
  1701.90109 1.01738451   0            0           0         
  1703.94335 1.04407833   0            0           0         
  1705.98807 0.9999711    0            0           0         
  1708.03524 1.01107416   0            0           0         
  1710.08487 1.11494902   0            0           0         
  1712.13695 1.07125268   0            0           0         
  1714.19150 1.04673718   0            0           0         
  1716.24851 1.08101499   0            0           0         
  1718.30800 1.10729355   0            0           0         
  1720.36995 0.98911894   0            0           0         
  1722.43438 1.01615855   0            0           0         
  1724.50128 1.09574374   0            0           0         
  1726.57067 1.05002934   0            0           0         
  1728.64254 1.05311538   0            0           0         
  1730.71689 1.06735208   0            0           0         
  1732.79374 1.05675699   0            0           0         
  1734.87307 1.03030842   0            0           0         
  1736.95491 0.97805657   0            0           0         
  1739.03924 1.01815822   0            0           0         
  1741.12607 1.01394419   0            0           0         
  1743.21540 1.04464487   0            0           0         
  1745.30724 1.06196717   0            0           0         
  1747.40160 1.0596977    0            0           0         
  1749.49846 1.06496424   0            0           0         
  1751.59784 0.99552512   0            0           0         
  1753.69974 1.08563431   0            0           0         
  1755.80417 1.08062164   0            0           0         
  1757.91112 1.05028329   0            0           0         
  1760.02059 1.07293213   0            0           0         
  1762.13260 1.04212687   0            0           0         
  1764.24715 1.0840433    0            0           0         
  1766.36423 1.09389926   0            0           0         
  1768.48385 1.03728115   0            0           0         
  1770.60601 1.1024065    0            0           0         
  1772.73072 1.07249927   0            0           0         
  1774.85798 1.06116649   0            0           0         
  1776.98779 1.04825705   0            0           0         
  1779.12016 1.07577304   0            0           0         
  1781.25509 1.10207604   0            0           0         
  1783.39258 1.05800892   0            0           0         
  1785.53264 1.04993737   0            0           0         
  1787.67526 1.06590128   0            0           0         
  1789.82045 1.06235539   0            0           0         
  1791.96822 1.06444379   0            0           0         
  1794.11856 1.08924373   0            0           0         
  1796.27149 1.08050104   0            0           0         
  1798.42700 1.08905659   0            0           0         
  1800.58510 1.03340202   0            0           0         
  1802.74578 1.01133358   0            0           0         
  1804.90906 1.08658956   0            0           0         
  1807.07493 1.0793359    0            0           0         
  1809.24341 1.09777253   0            0           0         
  1811.41448 1.08601693   0            0           0         
  1813.58816 1.05443919   0            0           0         
  1815.76445 1.06705557   0            0           0         
  1817.94335 1.10142592   0            0           0         
  1820.12487 1.07407831   0            0           0         
  1822.30900 1.09209951   0            0           0         
  1824.49575 1.07774839   0            0           0         
  1826.68513 1.08051166   0            0           0         
  1828.87714 1.08465181   0            0           0         
  1831.07177 1.11132125   0            0           0         
  1833.26904 1.06117733   0            0           0         
  1835.46895 1.12106594   0            0           0         
  1837.67149 1.07622823   0            0           0         
  1839.87668 1.13194547   0            0           0         
  1842.08452 1.05445453   0            0           0         
  1844.29500 1.10322173   0            0           0         
  1846.50814 1.07294235   0            0           0         
  1848.72393 1.11349477   0            0           0         
  1850.94238 1.07886666   0            0           0         
  1853.16350 1.0425822    0            0           0         
  1855.38727 1.07997413   0            0           0         
  1857.61372 1.11733805   0            0           0         
  1859.84284 1.04905251   0            0           0         
  1862.07464 1.10391831   0            0           0         
  1864.30911 1.10235051   0            0           0         
  1866.54626 1.06863695   0            0           0         
  1868.78610 1.07853828   0            0           0         
  1871.02863 1.05665055   0            0           0         
  1873.27384 1.07016394   0            0           0         
  1875.52175 1.05694028   0            0           0         
  1877.77236 1.11641621   0            0           0         
  1880.02567 1.06520831   0            0           0         
  1882.28169 1.064629     0            0           0         
  1884.54041 1.05825277   0            0           0         
  1886.80184 1.08377222   0            0           0         
  1889.06598 1.09285887   0            0           0         
  1891.33284 1.06195053   0            0           0         
  1893.60243 1.06663652   0            0           0         
  1895.87473 1.07269463   0            0           0         
  1898.14976 1.05664172   0            0           0         
  1900.42752 1.10465219   0            0           0         
  1902.70802 1.06128491   0            0           0         
  1904.99125 1.07013107   0            0           0         
  1907.27722 1.06047291   0            0           0         
  1909.56594 1.07866779   0            0           0         
  1911.85740 1.07657575   0            0           0         
  1914.15161 1.04570828   0            0           0         
  1916.44858 1.08181946   0            0           0         
  1918.74830 1.0917062    0            0           0         
  1921.05078 1.07045065   0            0           0         
  1923.35602 1.06695665   0            0           0         
  1925.66403 1.05544109   0            0           0         
  1927.97481 1.07071871   0            0           0         
  1930.28836 1.09559506   0            0           0         
  1932.60469 1.07572496   0            0           0         
  1934.92380 1.0854278    0            0           0         
  1937.24569 1.07210178   0            0           0         
  1939.57036 1.06575388   0            0           0         
  1941.89783 1.06647497   0            0           0         
  1944.22809 1.06778879   0            0           0         
  1946.56114 1.06170832   0            0           0         
  1948.89700 1.05452131   0            0           0         
  1951.23566 1.04521083   0            0           0         
  1953.57712 1.0708043    0            0           0         
  1955.92140 1.06667427   0            0           0         
  1958.26848 1.09159085   0            0           0         
  1960.61839 1.06271912   0            0           0         
  1962.97111 1.07845269   0            0           0         
  1965.32666 1.07962828   0            0           0         
  1967.68503 1.08303628   0            0           0         
  1970.04624 1.08998639   0            0           0         
  1972.41027 1.06465631   0            0           0         
  1974.77715 1.06034593   0            0           0         
  1977.14686 1.07936758   0            0           0         
  1979.51942 1.05234797   0            0           0         
  1981.89483 1.05341487   0            0           0         
  1984.27308 1.06807609   0            0           0         
  1986.65419 1.0302672    0            0           0         
  1989.03816 1.04284023   0            0           0         
  1991.42498 1.0675868    0            0           0         
  1993.81468 1.07390829   0            0           0         
  1996.20723 1.07555046   0            0           0         
  1998.60266 1.08128058   0            0           0         
  2001.00097 1.0803341    0            0           0         
  2003.40215 1.052818     0            0           0         
  2005.80622 1.05643076   0            0           0         
  2008.21316 1.04244639   0            0           0         
  2010.62300 1.05880762   0            0           0         
  2013.03573 1.06059738   0            0           0         
  2015.45136 1.05239613   0            0           0         
  2017.86988 1.03173164   0            0           0         
  2020.29130 1.03658475   0            0           0         
  2022.71563 1.05145482   0            0           0         
  2025.14287 1.06901107   0            0           0         
  2027.57303 1.08293463   0            0           0         
  2030.00610 1.05236587   0            0           0         
  2032.44208 1.05475713   0            0           0         
  2034.88100 1.06540017   0            0           0         
  2037.32283 1.08099522   0            0           0         
  2039.76760 1.04239337   0            0           0         
  2042.21530 1.05928732   0            0           0         
  2044.66594 1.06821376   0            0           0         
  2047.11952 1.08458959   0            0           0         
  2049.57605 1.07596214   0            0           0         
  2052.03552 1.07306663   0            0           0         
  2054.49794 1.06236482   0            0           0         
  2056.96332 1.05995378   0            0           0         
  2059.43166 1.07092391   0            0           0         
  2061.90296 1.0914941    0            0           0         
  2064.37722 1.05902253   0            0           0         
  2066.85446 1.04032736   0            0           0         
  2069.33466 1.0510552    0            0           0         
  2071.81785 1.05083627   0            0           0         
  2074.30401 1.04120255   0            0           0         
  2076.79315 1.06634728   0            0           0         
  2079.28529 1.0592804    0            0           0         
  2081.78041 1.04753904   0            0           0         
  2084.27853 1.03709515   0            0           0         
  2086.77964 1.05221906   0            0           0         
  2089.28376 1.057179     0            0           0         
  2091.79088 1.06207966   0            0           0         
  2094.30101 1.06204406   0            0           0         
  2096.81415 1.05481538   0            0           0         
  2099.33031 1.03490536   0            0           0         
  2101.84948 1.05012153   0            0           0         
  2104.37168 1.04438339   0            0           0         
  2106.89691 1.02424787   0            0           0         
  2109.42517 1.05036981   0            0           0         
  2111.95646 1.05481236   0            0           0         
  2114.49079 1.0354129    0            0           0         
  2117.02815 1.05374693   0            0           0         
  2119.56857 1.04452053   0            0           0         
  2122.11203 1.06018084   0            0           0         
  2124.65855 1.04176215   0            0           0         
  2127.20812 1.05682471   0            0           0         
  2129.76075 1.04214109   0            0           0         
  2132.31644 1.04745601   0            0           0         
  2134.87520 1.05993452   0            0           0         
  2137.43703 1.07358402   0            0           0         
  2140.00194 1.06388869   0            0           0         
  2142.56992 1.0571509    0            0           0         
  2145.14098 1.06044702   0            0           0         
  2147.71513 1.04336006   0            0           0         
  2150.29237 1.05649309   0            0           0         
  2152.87270 1.04535678   0            0           0         
  2155.45613 1.06228051   0            0           0         
  2158.04265 1.05664321   0            0           0         
  2160.63229 1.04727297   0            0           0         
  2163.22502 1.0554612    0            0           0         
  2165.82087 1.0688211    0            0           0         
  2168.41984 1.06517736   0            0           0         
  2171.02192 1.04825484   0            0           0         
  2173.62713 1.04598582   0            0           0         
  2176.23546 1.05937572   0            0           0         
  2178.84692 1.05368091   0            0           0         
  2181.46152 1.06221275   0            0           0         
  2184.07925 1.05275632   0            0           0         
  2186.70013 1.06359346   0            0           0         
  2189.32415 1.03314974   0            0           0         
  2191.95132 1.05679661   0            0           0         
  2194.58164 1.07248907   0            0           0         
  2197.21512 1.04656325   0            0           0         
  2199.85175 1.0675404    0            0           0         
  2202.49156 1.07032681   0            0           0         
  2205.13452 1.04099701   0            0           0         
  2207.78067 1.05976602   0            0           0         
  2210.42998 1.05487212   0            0           0         
  2213.08248 1.05820503   0            0           0         
  2215.73816 1.03547126   0            0           0         
  2218.39702 1.04975479   0            0           0         
  2221.05908 1.05949111   0            0           0         
  2223.72433 1.04386949   0            0           0         
  2226.39278 1.05149985   0            0           0         
  2229.06443 1.04984186   0            0           0         
  2231.73928 1.02874274   0            0           0         
  2234.41735 1.03424988   0            0           0         
  2237.09863 1.05323456   0            0           0         
  2239.78313 1.04001472   0            0           0         
  2242.47085 1.02935692   0            0           0         
  2245.16179 1.04652611   0            0           0         
  2247.85596 1.04968894   0            0           0         
  2250.55337 1.00917489   0            0           0         
  2253.25401 1.03588338   0            0           0         
  2255.95790 1.03467554   0            0           0         
  2258.66503 1.02770726   0            0           0         
  2261.37540 1.02693776   0            0           0         
  2264.08903 1.04642114   0            0           0         
  2266.80592 1.04241679   0            0           0         
  2269.52606 1.02182971   0            0           0         
  2272.24947 1.03362645   0            0           0         
  2274.97615 1.0413079    0            0           0         
  2277.70610 1.03446972   0            0           0         
  2280.43933 1.03306931   0            0           0         
  2283.17584 1.04369376   0            0           0         
  2285.91562 1.04131055   0            0           0         
  2288.65870 1.0541624    0            0           0         
  2291.40507 1.04878519   0            0           0         
  2294.15474 1.04689771   0            0           0         
  2296.90770 1.06577084   0            0           0         
  2299.66397 1.05546871   0            0           0         
  2302.42354 1.0497517    0            0           0         
  2305.18643 1.0499993    0            0           0         
  2307.95263 1.05198923   0            0           0         
  2310.72216 1.04954948   0            0           0         
  2313.49500 1.05077442   0            0           0         
  2316.27117 1.06236623   0            0           0         
  2319.05068 1.07340077   0            0           0         
  2321.83352 1.05741989   0            0           0         
  2324.61969 1.05089067   0            0           0         
  2327.40922 1.05101266   0            0           0         
  2330.20209 1.05063275   0            0           0         
  2332.99831 1.05274926   0            0           0         
  2335.79788 1.06137347   0            0           0         
  2338.60082 1.0674805    0            0           0         
  2341.40712 1.05025031   0            0           0         
  2344.21679 1.05343029   0            0           0         
  2347.02982 1.07800062   0            0           0         
  2349.84624 1.06002      0            0           0         
  2352.66603 1.05367957   0            0           0         
  2355.48921 1.05711541   0            0           0         
  2358.31577 1.05880597   0            0           0         
  2361.14573 1.05180288   0            0           0         
  2363.97908 1.05670925   0            0           0         
  2366.81584 1.0623561    0            0           0         
  2369.65599 1.05869994   0            0           0         
  2372.49956 1.0675647    0            0           0         
  2375.34654 1.06646868   0            0           0         
  2378.19693 1.06631393   0            0           0         
  2381.05074 1.04641929   0            0           0         
  2383.90798 1.06446427   0            0           0         
  2386.76865 1.05943038   0            0           0         
  2389.63275 1.05069881   0            0           0         
  2392.50029 1.04865273   0            0           0         
  2395.37127 1.05828457   0            0           0         
  2398.24569 1.05543297   0            0           0         
  2401.12356 1.05051372   0            0           0         
  2404.00489 1.05795436   0            0           0         
  2406.88967 1.05432476   0            0           0         
  2409.77792 1.04313245   0            0           0         
  2412.66963 1.0571176    0            0           0         
  2415.56481 1.04156075   0            0           0         
  2418.46346 1.04947874   0            0           0         
  2421.36560 1.03760681   0            0           0         
  2424.27121 1.0271623    0            0           0         
  2427.18032 1.05566964   0            0           0         
  2430.09291 1.03774255   0            0           0         
  2433.00900 1.04352772   0            0           0         
  2435.92859 1.03665347   0            0           0         
  2438.85168 1.03691892   0            0           0         
  2441.77828 1.04345609   0            0           0         
  2444.70839 1.03962028   0            0           0         
  2447.64202 1.04812168   0            0           0         
  2450.57917 1.02816838   0            0           0         
  2453.51984 1.04571313   0            0           0         
  2456.46404 1.01977627   0            0           0         
  2459.41177 1.04142316   0            0           0         
  2462.36304 1.04095893   0            0           0         
  2465.31786 1.01903352   0            0           0         
  2468.27622 1.02957133   0            0           0         
  2471.23812 1.02271474   0            0           0         
  2474.20359 1.02793166   0            0           0         
  2477.17261 1.01764526   0            0           0         
  2480.14519 1.03119552   0            0           0         
  2483.12134 1.02100339   0            0           0         
  2486.10107 1.02886399   0            0           0         
  2489.08437 1.03135826   0            0           0         
  2492.07124 1.0264796    0            0           0         
  2495.06171 0.99988872   0            0           0         
  2498.05576 1.0147576    0            0           0         
  2501.05340 1.03514107   0            0           0         
  2504.05464 1.02865424   0            0           0         
  2507.05948 1.02401886   0            0           0         
  2510.06793 1.00990229   0            0           0         
  2513.07999 1.02363152   0            0           0         
  2516.09566 1.03011101   0            0           0         
  2519.11495 1.027674     0            0           0         
  2522.13787 1.02210952   0            0           0         
  2525.16441 1.02333692   0            0           0         
  2528.19458 1.0223268    0            0           0         
  2531.22839 1.0446504    0            0           0         
  2534.26585 1.04822308   0            0           0         
  2537.30694 1.02592077   0            0           0         
  2540.35169 1.04419355   0            0           0         
  2543.40008 1.02654695   0            0           0         
  2546.45214 1.04718988   0            0           0         
  2549.50786 1.03433698   0            0           0         
  2552.56724 1.05102622   0            0           0         
  2555.63030 1.03012651   0            0           0         
  2558.69703 1.05535367   1.0166145    1.013711    7644.404  
  2561.76745 1.04818481   1.01706648   1.01369331  7771.044  
  2564.84154 1.04695907   1.01752294   1.01367561  7808.69   
  2567.91933 1.04357764   1.01796356   1.0136579   7879.596  
  2571.00081 1.03663742   1.01836679   1.01364017  8006.864  
  2574.08599 1.06723681   1.01871146   1.01362243  7561.2    
  2577.17487 1.04007691   1.01897874   1.01360468  7991.119  
  2580.26745 1.05360865   1.01915434   1.01358691  7800.994  
  2583.36375 1.06131675   1.01923085   1.01356913  7703.085  
  2586.46376 1.0559986    1.01920907   1.01355133  7801.403  
  2589.56749 1.04479279   1.01909792   1.01353352  7992.509  
  2592.67495 1.04508846   1.01891302   1.01351569  8006.456  
  2595.78614 1.04648199   1.01867482   1.01349786  8003.128  
  2598.90106 1.04726964   1.01840671   1.01348     8009.197  
  2602.01971 1.05113522   1.01813311   1.01346214  7967.164  
  2605.14211 1.04065902   1.01787737   1.01344426  8150.592  
  2608.26826 1.04562992   1.01765954   1.01342637  8089.913  
  2611.39816 1.04358941   1.01749453   1.01340846  8140.581  
  2614.53181 1.04331253   1.01739102   1.01339054  8163.253  
  2617.66922 1.05287143   1.01735131   1.0133726   8030.095  
  2620.81040 1.04095101   1.01737232   1.01335465  8237.641  
  2623.95535 1.05762728   1.0174474    1.01333669  7991.352  
  2627.10407 1.02476905   1.01756915   1.01331871  8541.737  
  2630.25657 1.04133499   1.01773305   1.01330072  8285.818  
  2633.41286 1.04236987   1.01794143   1.01328272  8287.023  
  2636.57293 1.03758442   1.01820745   1.0132647   8383.283  
  2639.73679 1.04443453   1.01855804   1.01324667  8289.281  
  2642.90445 1.02918717   1.01903517   1.01322862  8559.636  
  2646.07591 1.03792198   1.0196945    1.01321057  8431.741  
  2649.25118 1.04268408   1.02060108   1.01319249  8371.11   
  2652.43026 1.035264     1.02182167   1.01317441  8511.85   
  2655.61315 1.03658948   1.023414     1.0131563   8507.573  
  2658.79986 1.03672731   1.02541387   1.01313819  8523.088  
  2661.99039 1.03233901   1.02782174   1.01312006  8614.89   
  2665.18476 1.03441123   1.03059134   1.01310192  8597.646  
  2668.38295 1.03559383   1.0336229    1.01308376  8595.406  
  2671.58499 1.0323311    1.03676345   1.01306559  8668.551  
  2674.79087 1.03031329   1.03981575   1.01304741  8720.901  
  2678.00059 1.02912193   1.04255506   1.01302921  8759.235  
  2681.21417 1.03060455   1.04475315   1.013011    8751.41   
  2684.43160 1.01770484   1.04620757   1.01299278  8995.585  
  2687.65289 1.03224024   1.04677432   1.01297454  8758.499  
  2690.87805 1.04246058   1.04639793   1.01295628  8601.664  
  2694.10708 1.02562283   1.04512732   1.01293802  8909.089  
  2697.33998 1.0277189    1.0431085    1.01291974  8889.939  
  2700.57677 1.02516249   1.04055743   1.01290144  8952.619  
  2703.81743 1.0168025    1.03772409   1.01288314  9119.982  
  2707.06199 1.02011501   1.03485911   1.01286481  9078.089  
  2710.31044 1.01537163   1.03218811   1.01284648  9181.811  
  2713.56278 1.03272506   1.02989544   1.01282813  8889.463  
  2716.81903 1.02747692   1.02811681   1.01280977  8999.327  
  2720.07919 1.02114838   1.02693879   1.01279139  9130.228  
  2723.34326 1.01794268   1.02640227   1.012773    9206.103  
  2726.61125 1.02109131   1.02650721   1.0127546   9166.413  
  2729.88316 1.0213176    1.02721668   1.01273618  9179.829  
  2733.15899 1.02156172   1.02845937   1.01271775  9192.877  
  2736.43876 1.03659827   1.03013115   1.0126993   8941.246  
  2739.72246 1.01085868   1.03209726   1.01268084  9425.853  
  2743.01010 1.02462717   1.03419735   1.01266237  9189.273  
  2746.30169 1.01753763   1.03625427   1.01264388  9336.666  
  2749.59722 1.02392907   1.03808648   1.01262538  9236.515  
  2752.89671 1.01530631   1.03952332   1.01260687  9413.195  
  2756.20016 1.02344251   1.04042282   1.01258834  9279.894  
  2759.50758 1.03135099   1.04069112   1.0125698   9153.122  
  2762.81896 1.02926204   1.04029996   1.01255125  9207.873  
  2766.13432 1.02453715   1.03929372   1.01253268  9311.287  
  2769.45366 1.04258229   1.03778034   1.01251409  9003.002  
  2772.77697 1.0406169    1.03590879   1.0124955   9054.306  
  2776.10428 1.03499941   1.03384192   1.01247689  9171.451  
  2779.43558 1.04089116   1.03173226   1.01245826  9082.49   
  2782.77088 1.03279456   1.02970498   1.01243963  9244.869  
  2786.11018 1.03794104   1.02784899   1.01242098  9168.395  
  2789.45348 1.03844816   1.0262157    1.01240231  9175.829  
  2792.80080 1.04491739   1.02482349   1.01238363  9076.569  
  2796.15214 1.03246348   1.02366564   1.01236494  9317.884  
  2799.50749 1.04778743   1.02271988   1.01234624  9058.239  
  2802.86688 1.041128     1.02195802   1.01232752  9193.499  
  2806.23029 1.04963439   1.02135457   1.01230878  9057.938  
  2809.59774 1.03226098   1.02089283   1.01229004  9388.47   
  2812.96923 1.02619887   1.02056755   1.01227128  9518.27   
  2816.34477 1.04300382   1.02038447   1.0122525   9225.203  
  2819.72436 1.04614622   1.02035797   1.01223372  9184.898  
  2823.10800 1.0405377    1.02050798   1.01221492  9302.755  
  2826.49570 1.03660308   1.02085691   1.0121961   9391.432  
  2829.88747 1.03768063   1.02142653   1.01217727  9388.104  
  2833.28331 1.032045     1.0222351    1.01215843  9509.429  
  2836.68322 1.0258589    1.02329488   1.01213957  9643.072  
  2840.08722 1.01672697   1.02461007   1.01212071  9836.214  
  2843.49530 1.02275474   1.02617543   1.01210182  9736.498  
  2846.90746 1.01801722   1.0279752    1.01208293  9845.492  
  2850.32373 1.02069169   1.02998281   1.01206402  9810.59   
  2853.74409 1.02296679   1.03216105   1.01204509  9783.587  
  2857.16855 1.02426432   1.03446263   1.01202616  9775.558  
  2860.59713 1.03337232   1.03683129   1.01200721  9618.282  
  2864.02982 1.02408565   1.03920371   1.01198824  9813.148  
  2867.46663 1.01440905   1.04151197   1.01196926  10020.551 
  2870.90756 1.02626103   1.04368399   1.01195027  9805.124  
  2874.35262 1.02731967   1.04564033   1.01193127  9801.678  
  2877.80182 1.0301398    1.04728947   1.01191225  9764.265  
  2881.25516 1.02555733   1.04852655   1.01189322  9870.08   
  2884.71264 1.02360029   1.04923905   1.01187417  9925.547  
  2888.17426 1.04256735   1.04932075   1.01185511  9578.491  
  2891.64005 1.03227146   1.04869285   1.01183604  9791.113  
  2895.10999 1.02499213   1.04732852   1.01181695  9949.953  
  2898.58409 1.04199362   1.04527085   1.01179786  9639.317  
  2902.06237 1.01662392   1.04263455   1.01177874  10151.359 
  2905.54482 1.03353051   1.03958953   1.01175962  9834.924  
  2909.03144 1.02606773   1.03633441   1.01174048  9998.032  
  2912.52225 1.03230529   1.03306925   1.01172132  9893.003  
  2916.01725 1.02631577   1.02997296   1.01170216  10027.955 
  2919.51645 1.01454744   1.02718792   1.01168297  10282.278 
  2923.01984 1.02811159   1.02481234   1.01166378  10027.298 
  2926.52744 1.01206979   1.02289967   1.01164457  10369.039 
  2930.03924 1.02079776   1.02146351   1.01162535  10208.738 
  2933.55526 1.01485336   1.02048568   1.01160612  10347.752 
  2937.07550 1.00721423   1.01992533   1.01158687  10524.496 
  2940.59996 1.02334097   1.01972738   1.01156761  10210.569 
  2944.12866 1.02137782   1.01982904   1.01154834  10268.109 
  2947.66158 1.03040703   1.02016429   1.01152905  10104.134 
  2951.19875 1.0129242    1.02066663   1.01150975  10478.016 
  2954.74016 1.03117681   1.02127073   1.01149043  10123.845 
  2958.28582 1.02996877   1.02191402   1.0114711   10165.551 
  2961.83574 1.02166432   1.02253838   1.01145176  10351.546 
  2965.38991 1.03107646   1.02309156   1.01143241  10178.508 
  2968.94835 1.03449138   1.02352817   1.01141304  10127.785 
  2972.51106 1.04208478   1.02381069   1.01139366  9995.158  
  2976.07805 1.03886789   1.02391139   1.01137426  10075.743 
  2979.64932 1.0627733    1.02381578   1.01135486  9633.161  
  2983.22487 1.02268604   1.02352707   1.01133543  10437.98  
  2986.80471 1.03961547   1.02306929   1.011316    10112.949 
  2990.38885 1.02839829   1.02248658   1.01129655  10356.297 
  2993.97729 1.03402614   1.02183768   1.01127709  10259.646 
  2997.57003 1.02876843   1.02118748   1.01125762  10384.15  
  3001.16709 1.01917706   1.0205984    1.01123813  10600.962 
  3004.76846 1.02915448   1.02012332   1.01121863  10411.611 
  3008.37415 1.01840834   1.01980079   1.01119911  10653.233 
  3011.98417 1.01665942   1.0196524    1.01117958  10708.348 
  3015.59853 1.01592526   1.01968248   1.01116004  10742.073 
  3019.21722 1.02306901   1.01987996   1.01114049  10608.945 
  3022.84025 1.02598942   1.02022209   1.01112092  10565.608 
  3026.46763 1.00790692   1.02067952   1.01110134  10969.838 
  3030.09936 1.02294514   1.02122168   1.01108175  10664.945 
  3033.73546 1.02185965   1.02182166   1.01106214  10705.654 
  3037.37591 1.02761816   1.02245939   1.01104252  10602.064 
  3041.02073 1.02513962   1.02312296   1.01102288  10671.672 
  3044.66993 1.03068928   1.02380796   1.01100324  10572.819 
  3048.32350 1.02931581   1.02451545   1.01098358  10618.845 
  3051.98146 1.01937175   1.0252491    1.0109639   10847.282 
  3055.64381 1.01477354   1.02601248   1.01094422  10964.448 
  3059.31056 1.0212134    1.02680732   1.01092452  10842.826 
  3062.98170 1.02751734   1.02763307   1.01090481  10725.78  
  3066.65725 1.02406451   1.02848805   1.01088508  10816.446 
  3070.33721 1.01585906   1.02937163   1.01086534  11011.172 
  3074.02159 1.03081371   1.0302861    1.01084559  10707.208 
  3077.71039 1.0184191    1.03123639   1.01082582  10989.97  
  3081.40361 1.02472496   1.0322272    1.01080605  10870.613 
  3085.10127 1.02151491   1.03325883   1.01078625  10956.828 
  3088.80336 1.03111813   1.03432356   1.01076645  10767.594 
  3092.50989 1.02856764   1.03540355   1.01074663  10838.44  
  3096.22088 1.02535947   1.03647083   1.0107268   10923.886 
  3099.93631 1.02362097   1.03748919   1.01070696  10978.036 
  3103.65621 1.02016056   1.0384181    1.0106871   11070.037 
  3107.38057 1.02319433   1.03921911   1.01066723  11020.134 
  3111.10939 1.03514813   1.03986382   1.01064735  10779.299 
  3114.84270 1.01168975   1.04034212   1.01062745  11307.633 
  3118.58048 1.02032045   1.0406687    1.01060754  11131.722 
  3122.32275 1.02617058   1.04088339   1.01058762  11019.516 
  3126.06951 1.02280718   1.04104183   1.01056769  11108.84  
  3129.82076 1.02544686   1.04119774   1.01054774  11066.656 
  3133.57652 1.03091976   1.04138346   1.01052778  10963.161 
  3137.33678 1.02264907   1.04159568   1.01050781  11159.111 
  3141.10155 1.01883262   1.04179041   1.01048782  11259.23  
  3144.87085 1.02280922   1.04188778   1.01046782  11186.157 
  3148.64466 1.0234783    1.0417862    1.01044781  11186.448 
  3152.42301 1.02558349   1.04138437   1.01042778  11154.898 
  3156.20588 1.02498579   1.04060639   1.01040775  11182.865 
  3159.99330 1.02851495   1.03942197   1.0103877   11119.784 
  3163.78527 1.01811942   1.03785481   1.01036763  11365.482 
  3167.58178 1.02664297   1.03597766   1.01034756  11189.792 
  3171.38285 1.01795323   1.03389779   1.01032747  11398.324 
  3175.18848 1.03287894   1.03173787   1.01030736  11081.082 
  3178.99867 1.03243113   1.02961709   1.01028725  11104.681 
  3182.81344 1.03220681   1.02763645   1.01026712  11123.295 
  3186.63279 1.02759608   1.02587022   1.01024698  11238.558 
  3190.45672 1.03647696   1.02436365   1.01022683  11057.093 
  3194.28524 1.04589793   1.02313565   1.01020666  10867.77  
  3198.11835 1.04740619   1.02218523   1.01018648  10848.613 
  3201.95606 1.0391845    1.02150022   1.01016629  11037.616 
  3205.79838 1.04841758   1.02106659   1.01014609  10852.485 
  3209.64531 1.05160069   1.02087647   1.01012587  10797.674 
  3213.49685 1.0570118    1.02093306   1.01010564  10696.641 
  3217.35302 1.04747048   1.0212514    1.0100854   10909.772 
  3221.21381 1.06049659   1.02185545   1.01006514  10648.306 
  3225.07924 1.06320854   1.02277215   1.01004487  10604.14  
  3228.94931 1.07140415   1.02402351   1.01002459  10448.711 
  3232.82401 1.05815408   1.02561768   1.0100043   10732.109 
  3236.70337 1.06430407   1.02753983   1.00998399  10616.168 
  3240.58739 1.07050548   1.02974451   1.00996368  10500.707 
  3244.47606 1.06469319   1.03215139   1.00994334  10630.696 
  3248.36940 1.05441825   1.03464592   1.009923    10856.381 
  3252.26742 1.03841016   1.03708539   1.00990264  11213.172 
  3256.17011 1.05986553   1.03930992   1.00988228  10764.174 
  3260.07748 1.05725797   1.04115784   1.00986189  10829.889 
  3263.98954 1.04763475   1.04248496   1.0098415   11046.115 
  3267.90630 1.05029078   1.0431867    1.00982109  10999.956 
  3271.82776 1.0467075    1.04321948   1.00980068  11088.18  
  3275.75392 1.04471666   1.04261397   1.00978024  11142.346 
  3279.68480 1.05526687   1.04147284   1.0097598   10925.835 
  3283.62039 1.05420808   1.03995203   1.00973934  10958.882 
  3287.56070 1.05171214   1.03823184   1.00971888  11022.763 
  3291.50574 1.04324201   1.03648706   1.00969839  11217.233 
  3295.45552 1.0458057    1.03486281   1.0096779   11171.432 
  3299.41004 1.03619858   1.03345942   1.00965739  11394.231 
  3303.36930 1.03784499   1.0323269    1.00963688  11367.686 
  3307.33331 1.03470755   1.03146791   1.00961635  11448.152 
  3311.30208 1.04052064   1.0308469    1.0095958   11328.13  
  3315.27561 1.03309232   1.03040346   1.00957525  11504.554 
  3319.25391 1.04949275   1.03006789   1.00955468  11150.047 
  3323.23698 1.04700887   1.02977718   1.0095341   11213.611 
  3327.22484 1.04556818   1.02948734   1.00951351  11254.441 
  3331.21748 1.04736309   1.02917852   1.0094929   11224.008 
  3335.21491 1.0365833    1.02885203   1.00947228  11472.617 
  3339.21713 1.03868824   1.02852254   1.00945165  11434.079 
  3343.22416 1.02916867   1.0282092    1.00943101  11658.979 
  3347.23600 1.05058909   1.02792872   1.00941036  11187.471 
  3351.25265 1.03387861   1.02769127   1.00938969  11568.072 
  3355.27413 1.02453777   1.0274997    1.00936901  11791.311 
  3359.30042 1.03555118   1.02735148   1.00934832  11545.921 
  3363.33155 1.02811071   1.02724236   1.00932762  11724.035 
  3367.36752 1.01889742   1.027171     1.00930691  11947.185 
  3371.40833 1.02137288   1.02714367   1.00928618  11896.078 
  3375.45399 1.01406026   1.02717789   1.00926544  12077.03  
  3379.50450 1.02278949   1.02730398   1.00924469  11876.659 
  3383.55988 1.02009159   1.02756333   1.00922393  11946.851 
  3387.62012 1.01603256   1.02800334   1.00920315  12049.777 
  3391.68523 1.02418278   1.02867046   1.00918236  11862.848 
  3395.75522 1.03532355   1.02960323   1.00916156  11610.804 
  3399.83009 1.03230894   1.03082629   1.00914075  11685.287 
  3403.90986 1.02817812   1.03234573   1.00911993  11786.004 
  3407.99452 1.02979337   1.03414635   1.00909909  11753.447 
  3412.08408 1.04889701   1.03619159   1.00907825  11325.554 
  3416.17855 1.04841418   1.03842579   1.00905739  11340.477 
  3420.27793 1.05064761   1.04077724   1.00903652  11295.104 
  3424.38223 1.06300991   1.04316138   1.00901563  11030.344 
  3428.49146 1.05362231   1.04548588   1.00899474  11236.914 
  3432.60562 1.06124553   1.0476597    1.00897383  11074.705 
  3436.72471 1.06446869   1.04960591   1.00895291  11008.577 
  3440.84875 1.07439252   1.05127677   1.00893198  10801.976 
  3444.97774 1.07263928   1.0526689    1.00891104  10840.96  
  3449.11168 1.06633383   1.05383601   1.00889008  10976.104 
  3453.25058 1.06558856   1.05489326   1.00886912  10993.911 
  3457.39445 1.0743586    1.05600384   1.00884814  10810.82  
  3461.54329 1.06279026   1.0573461    1.00882715  11056.963 
  3465.69711 1.06790297   1.05906999   1.00880615  10949.287 
  3469.85592 1.07011553   1.06125681   1.00878513  10903.625 
  3474.01971 1.07364337   1.06389219   1.00876411  10830.475 
  3478.18850 1.07338866   1.06685833   1.00874307  10836.481 
  3482.36230 1.08766985   1.06994562   1.00872202  10543.409 
  3486.54110 1.07495892   1.07288136   1.00870096  10804.515 
  3490.72492 1.09721248   1.07537118   1.00867989  10353.213 
  3494.91375 1.11071432   1.077149     1.00865881  10090.767 
  3499.10762 1.11768737   1.07802792   1.00863772  9958.329  
  3503.30651 1.13037735   1.07793736   1.00861661  9722.836  
  3507.51045 1.12752982   1.0769287    1.00859549  9774.555  
  3511.71943 1.14677056   1.0751467    1.00857436  9428.259  
  3515.93346 1.1486124    1.07278188   1.00855322  9395.314  
  3520.15255 1.13970737   1.0700242    1.00853207  9551.918  
  3524.37670 1.14543896   1.06703142   1.0085109   9449.381  
  3528.60592 1.15048118   1.06391596   1.00848973  9360.111  
  3532.84021 1.13897577   1.06074686   1.00846854  9562.06   
  3537.07959 1.13540508   1.0575605    1.00844734  9625.02   
  3541.32405 1.1317583    1.05437535   1.00842613  9689.81   
  3545.57361 1.14770333   1.05120772   1.00840491  9403.961  
  3549.82826 1.12463287   1.04808478   1.00838368  9817.736  
  3554.08802 1.1086267    1.04505128   1.00836244  10117.785 
  3558.35289 1.10861627   1.04216863   1.00834118  10116.436 
  3562.62288 1.10244295   1.03950731   1.00831991  10234.182 
  3566.89800 1.09271211   1.03713588   1.00829864  10424.22  
  3571.17824 1.07721419   1.03510959   1.00827735  10737.116 
  3575.46362 1.07504809   1.03346202   1.00825605  10780.226 
  3579.75415 1.06229725   1.03220111   1.00823473  11047.519 
  3584.04982 1.05385354   1.03130988   1.00821341  11228.448 
  3588.35065 1.04921962   1.03075105   1.00819208  11328.443 
  3592.65663 1.04447878   1.03047476   1.00817073  11431.949 
  3596.96779 1.03041357   1.03042862   1.00814938  11750.122 
  3601.28412 1.03223788   1.03056816   1.00812801  11706.09  
  3605.60562 1.02391911   1.03086427   1.00810663  11898.103 
  3609.93232 1.01968924   1.0313044    1.00808524  11996.771 
  3614.26420 1.01863702   1.03188766   1.00806384  12020.946 
  3618.60129 1.00896725   1.03261674   1.00804243  12253.853 
  3622.94357 1.00943211   1.03348942   1.00802101  12242.901 
  3627.29107 1.01353839   1.03449159   1.00799957  12144.382 
  3631.64379 1.02217781   1.0355923    1.00797813  11939.837 
  3636.00173 1.00646168   1.03674143   1.00795667  12320.902 
  3640.36490 1.01337484   1.03787009   1.00793521  12155.513 
  3644.73330 1.01981214   1.03889391   1.00791373  12004.747 
  3649.10695 1.02931196   1.03971961   1.00789224  11785.357 
  3653.48584 1.02032036   1.04025537   1.00787074  12000.993 
  3657.86999 1.01581685   1.04042519   1.00784923  12113.371 
  3662.25940 1.01723051   1.04018526   1.00782771  12084.458 
  3666.65408 1.01712944   1.03953708   1.00780618  12092.143 
  3671.05403 1.01073044   1.03853155   1.00778464  12252.387 
  3675.45926 1.02595697   1.03726177   1.00776308  11893.578 
  3679.86977 1.03194913   1.03584619   1.00774152  11759.399 
  3684.28558 1.02462804   1.03440752   1.00771995  11936.139 
  3688.70669 1.03241018   1.03305336   1.00769836  11759.933 
  3693.13311 1.02979592   1.03186339   1.00767677  11826.309 
  3697.56483 1.00426887   1.03088508   1.00765516  12446.546 
  3702.00188 1.02128763   1.03013732   1.00763354  12038.247 
  3706.44424 1.014897     1.02962022   1.00761192  12197.553 
  3710.89194 1.02565583   1.02932702   1.00759028  11946.065 
  3715.34498 1.01020916   1.02925499   1.00756863  12323.435 
  3719.80336 1.01241701   1.02941217   1.00754697  12275.209 
  3724.26709 1.02129843   1.02981812   1.0075253   12066.475 
  3728.73617 1.01622035   1.03049805   1.00750362  12194.224 
  3733.21062 1.03132237   1.03147174   1.00748193  11841.004 
  3737.69044 1.01352008   1.03274126   1.00746023  12271.14  
  3742.17563 1.01327522   1.03428132   1.00743852  12282.744 
  3746.66621 1.01551446   1.03603501   1.0074168   12233.808 
  3751.16217 1.02758256   1.03791574   1.00739507  11950.46  
  3755.66353 1.02905395   1.03981544   1.00737332  11921.179 
  3760.17030 1.02982898   1.0416184    1.00735157  11908.286 
  3764.68247 1.02954683   1.04321887   1.00732981  11920.181 
  3769.20005 1.03544803   1.04453764   1.00730804  11787.671 
  3773.72305 1.02683311   1.04553136   1.00728625  11994.633 
  3778.25149 1.02985469   1.04619139   1.00726446  11928.484 
  3782.78535 1.02888356   1.04653447   1.00724266  11956.437 
  3787.32466 1.04034223   1.04659041   1.00722084  11694.952 
  3791.86942 1.04077833   1.04639077   1.00719902  11689.827 
  3796.41962 1.04261332   1.04596129   1.00717719  11652.666 
  3800.97529 1.04940685   1.04532046   1.00715534  11503.564 
  3805.53643 1.04295333   1.04448484   1.00713349  11654.335 
  3810.10304 1.04784671   1.04347919   1.00711163  11547.887 
  3814.67512 1.05232482   1.04234683   1.00708975  11451.877 
  3819.25270 1.05706861   1.04115477   1.00706787  11350.948 
  3823.83577 1.05825239   1.03999013   1.00704597  11329.146 
  3828.42433 1.05342298   1.03894844   1.00702407  11440.4   
  3833.01841 1.05188807   1.03811737   1.00700216  11478.89  
  3837.61799 1.0672141    1.03756098   1.00698024  11146.174 
  3842.22310 1.05827579   1.03730846   1.0069583   11345.12  
  3846.83373 1.05813045   1.03735028   1.00693636  11352.265 
  3851.44990 1.0472159    1.03764153   1.00691441  11600.318 
  3856.07160 1.05723239   1.03811085   1.00689245  11379.768 
  3860.69885 1.06245086   1.03867256   1.00687047  11268.672 
  3865.33165 1.05349628   1.03924043   1.00684849  11470.222 
  3869.97002 1.04794441   1.03974167   1.0068265   11598.751 
  3874.61394 1.05701412   1.0401289    1.0068045   11398.939 
  3879.26344 1.05239856   1.04038646   1.00678249  11505.253 
  3883.91853 1.05071936   1.04052752   1.00676047  11546.317 
  3888.57919 1.03667093   1.04058332   1.00673844  11871.618 
  3893.24545 1.03391473   1.04059007   1.00671641  11939.365 
  3897.91731 1.02466274   1.04057963   1.00669436  12162.375 
  3902.59477 1.03302227   1.04057647   1.0066723   11966.568 
  3907.27785 1.02483811   1.04059939   1.00665023  12164.283 
  3911.96655 1.03869423   1.04066579   1.00662816  11839.679 
  3916.66087 1.01573932   1.0407977    1.00660607  12391.304 
  3921.36083 1.01529589   1.04102984   1.00658398  12404.984 
  3926.06642 1.03113589   1.04141778   1.00656187  12024.995 
  3930.77767 1.0166811    1.04204133   1.00653976  12376.144 
  3935.49456 1.02677633   1.04299734   1.00651764  12133.739 
  3940.21712 1.01730556   1.04438061   1.00649551  12365.634 
  3944.94535 1.00786459   1.04625763   1.00647337  12602.222 
  3949.67924 1.02513539   1.04864081   1.00645122  12179.793 
  3954.41882 1.03414323   1.05146989   1.00642906  11967.409 
  3959.16409 1.02080389   1.05460538   1.00640689  12288.587 
  3963.91505 1.02195497   1.05783575   1.00638471  12262.475 
  3968.67171 1.02801909   1.06089818   1.00636253  12118.163 
  3973.43408 1.02608591   1.06350977   1.00634033  12166.151 
  3978.20216 1.02719425   1.06540622   1.00631813  12141.125 
  3982.97597 1.02666491   1.06638463   1.00629591  12155.299 
  3987.75550 1.03683761   1.06634374   1.00627369  11915.581 
  3992.54077 1.02769425   1.06530766   1.00625146  12133.338 
  3997.33178 1.04201375   1.06341987   1.00622922  11797.667 
  4002.12854 1.03294801   1.06090754   1.00620697  12010.726 
  4006.93106 1.04693137   1.05803134   1.00618472  11686.824 
  4011.73934 1.03879642   1.05503785   1.00616245  11875.508 
  4016.55339 1.04926981   1.05212455   1.00614018  11635.421 
  4021.37322 1.04601077   1.0494213    1.00611789  11710.594 
  4026.19883 1.04577699   1.04698835   1.0060956   11716.729 
  4031.03023 1.05534697   1.04482884   1.0060733   11500.675 
  4035.86743 1.05972844   1.04291008   1.00605099  11403.746 
  4040.71043 1.06050442   1.04118504   1.00602868  11387.163 
  4045.55925 1.07359235   1.03960688   1.00600635  11102.837 
  4050.41388 1.07696305   1.03813555   1.00598402  11031.397 
  4055.27434 1.08207237   1.0367394    1.00596168  10923.919 
  4060.14063 1.09216375   1.03539464   1.00593933  10715.015 
  4065.01276 1.08402591   1.0340836    1.00591697  10883.748 
  4069.89074 1.0797664    1.0327933    1.0058946   10973.528 
  4074.77457 1.07607027   1.03151654   1.00587222  11052.194 
  4079.66426 1.07553085   1.03025654   1.00584984  11063.955 
  4084.55982 1.08509361   1.02903322   1.00582745  10862.565 
  4089.46126 1.08471552   1.02788713   1.00580505  10870.661 
  4094.36857 1.06070879   1.02687856   1.00578264  11386.472 
  4099.28178 1.07000545   1.02608182   1.00576022  11183.422 
  4104.20088 1.05325146   1.02557673   1.0057378   11553.198 
  4109.12588 1.03975073   1.0254387    1.00571537  11862.373 
  4114.05679 1.03980982   1.02572901   1.00569293  11861.149 
  4118.99362 1.05042802   1.02648577   1.00567048  11617.432 
  4123.93638 1.03419213   1.02771651   1.00564802  11993.043 
  4128.88506 1.03524128   1.02939337   1.00562556  11968.464 
  4133.83969 1.03528594   1.03145272   1.00560309  11967.565 
  4138.80026 1.01842724   1.03380016   1.00558061  12372.778 
  4143.76678 1.02758144   1.03632121   1.00555812  12151.157 
  4148.73926 1.03150205   1.03889695   1.00553562  12058.25  
  4153.71771 1.01183267   1.04142203   1.00551312  12538.009 
  4158.70213 1.01570568   1.04382104   1.00549061  12443.488 
  4163.69253 1.03023766   1.04606071   1.00546809  12093.046 
  4168.68893 1.01086454   1.04815587   1.00544557  12568.846 
  4173.69131 1.02113905   1.05016755   1.00542303  12318.57  
  4178.69971 1.00418575   1.0521895    1.00540049  12745.019 
  4183.71411 1.02101939   1.05432473   1.00537794  12330.183 
  4188.73452 1.00829739   1.0566591    1.00535539  12650.994 
  4193.76097 1.01759657   1.05923974   1.00533282  12424.975 
  4198.79344 1.01728524   1.06206174   1.00531025  12438.74  
  4203.83195 1.0172945    1.0650625    1.00528768  12444.951 
  4208.87651 1.03363677   1.06812251   1.00526509  12056.121 
  4213.92713 1.01987267   1.07107336   1.0052425   12395.146 
  4218.98380 1.03400398   1.07371462   1.0052199   12061.091 
  4224.04654 1.03697642   1.07584048   1.00519729  11997.866 
  4229.11536 1.0365225    1.07727323   1.00517468  12015.737 
  4234.19026 1.04313459   1.07789374   1.00515206  11868.072 
  4239.27125 1.05094287   1.07765504   1.00512943  11695.449 
  4244.35833 1.04650436   1.07657309   1.00510679  11804.522 
  4249.45152 1.0598646    1.0747033    1.00508415  11508.261 
  4254.55083 1.04574138   1.07211694   1.0050615   11836.802 
  4259.65625 1.05361702   1.06888739   1.00503885  11663.48  
  4264.76779 1.05802342   1.06509066   1.00501619  11571.106 
  4269.88548 1.06410962   1.06081827   1.00499352  11442.358 
  4275.00930 1.08131501   1.05619476   1.00497084  11075.531 
  4280.13927 1.06828598   1.05138725   1.00494816  11364.535 
  4285.27540 1.07103325   1.04660013   1.00492547  11311.705 
  4290.41769 1.06528958   1.04205799   1.00490277  11445.905 
  4295.56615 1.05733699   1.03798518   1.00488007  11632.377 
  4300.72079 1.05120505   1.03458688   1.00485736  11781.199 
  4305.88162 1.03733493   1.03203372   1.00483465  12115.194 
  4311.04863 1.03638629   1.03044978   1.00481192  12147.933 
  4316.22185 1.02157154   1.02990443   1.00478919  12518.691 
  4321.40128 1.02658458   1.03040771   1.00476646  12405.848 
  4326.58692 1.01985923   1.03190929   1.00474372  12582.693 
  4331.77878 1.01784917   1.03430051   1.00472097  12643.68  
  4336.97688 1.00770076   1.03741966   1.00469822  12912.259 
  4342.18121 1.0083283    1.04106078   1.00467546  12906.941 
  4347.39179 1.02498036   1.04498603   1.00465269  12497.839 
  4352.60862 1.03631352   1.04894124   1.00462992  12231.863 
  4357.83171 1.02854916   1.05267423   1.00460714  12430.303 
  4363.06106 1.03244635   1.05595464   1.00458436  12345.019 
  4368.29670 1.05300578   1.05859374   1.00456157  11867.021 
  4373.53861 1.06614695   1.06046183   1.00453877  11576.773 
  4378.78682 1.0803989    1.06150297   1.00451597  11271.167 
  4384.04132 1.08251561   1.06174454   1.00449316  11233.646 
  4389.30213 1.08598949   1.06129351   1.00447035  11166.984 
  4394.56925 1.09623717   1.06031463   1.00444753  10957.822 
  4399.84269 1.10841625   1.05899575   1.0044247   10714.053 
  4405.12247 1.12103697   1.05751217   1.00440187  10468.184 
  4410.40857 1.13597299   1.05600007   1.00437903  10184.927 
  4415.70102 1.14831356   1.05454391   1.00435619  9959.065  
  4420.99982 1.16336876   1.05317746   1.00433334  9690.513  
  4426.30498 1.17198586   1.05189447   1.00431049  9543.137  
  4431.61650 1.19189649   1.05066461   1.00428763  9206.237  
  4436.93440 1.18254493   1.0494515    1.00426477  9369.925  
  4442.25868 1.19724765   1.0482299    1.0042419   9126.305  
  4447.58935 1.19287904   1.04699745   1.00421902  9203.622  
  4452.92642 1.18905921   1.04577685   1.00419614  9272.211  
  4458.26989 1.18210612   1.0446093    1.00417326  9394.943  
  4463.61977 1.16993048   1.04354278   1.00415037  9611.405  
  4468.97607 1.15357767   1.04261868   1.00412747  9910.371  
  4474.33880 1.13568985   1.04186      1.00410457  10250.17  
  4479.70797 1.13214179   1.04126427   1.00408166  10321.908 
  4485.08358 1.11799846   1.040804     1.00405875  10603.552 
  4490.46564 1.10723066   1.04043537   1.00403584  10824.897 
  4495.85415 1.11019768   1.04011415   1.00401292  10766.739 
  4501.24914 1.0894746    1.03981511   1.00398999  11202.752 
  4506.65059 1.08250268   1.03954674   1.00396706  11355.688 
  4512.05853 1.08392553   1.03935479   1.00394413  11326.509 
  4517.47296 1.0702468    1.03931435   1.00392119  11630.45  
  4522.89389 1.08624892   1.03951582   1.00389824  11278.798 
  4528.32132 1.08391201   1.04005087   1.00387529  11330.361 
  4533.75526 1.08485095   1.04100057   1.00385234  11310.522 
  4539.19572 1.06992177   1.04242601   1.00382938  11640.714 
  4544.64272 1.06251168   1.04436094   1.00380642  11808.894 
  4550.09625 1.05506552   1.04680748   1.00378345  11980.643 
  4555.55632 1.05066526   1.04973645   1.00376048  12083.129 
  4561.02294 1.0542245    1.05309212   1.00373751  11998.56  
  4566.49613 1.04131479   1.05679867   1.00371453  12303.692 
  4571.97588 1.03893296   1.06076324   1.00369154  12359.601 
  4577.46221 1.04817127   1.0648744    1.00366856  12136.069 
  4582.95512 1.04441826   1.0689987    1.00364556  12223.148 
  4588.45463 1.0446516    1.07298129   1.00362257  12214.957 
  4593.96073 1.04877452   1.07665492   1.00359957  12114.014 
  4599.47344 1.0534634    1.07985528   1.00357656  12000.57  
  4604.99277 1.05708027   1.08243422   1.00355356  11912.96  
  4610.51871 1.06709307   1.08426346   1.00353054  11680.133 
  4616.05129 1.06379471   1.08523079   1.00350753  11751.093 
  4621.59051 1.08834533   1.08523897   1.00348451  11204.075 
  4627.13638 1.0796365    1.08421485   1.00346149  11388.686 
  4632.68890 1.07999165   1.08213196   1.00343846  11376.381 
  4638.24808 1.07733826   1.07904146   1.00341543  11429.847 
  4643.81394 1.05534078   1.07509516   1.0033924   11921.976 
  4649.38647 1.05140185   1.07054537   1.00336936  12008.33  
  4654.96569 1.03898934   1.06572103   1.00334632  12297.633 
  4660.55161 1.04508294   1.06099212   1.00332328  12145.658 
  4666.14423 1.0416321    1.05673625   1.00330023  12221.734 
  4671.74356 1.03040009   1.05331323   1.00327718  12487.885 
  4677.34961 1.03627158   1.0510479    1.00325413  12337.69  
  4682.96238 1.04807935   1.05021888   1.00323107  12048.766 
  4688.58189 1.03830859   1.05104961   1.00320801  12274.437 
  4694.20815 1.04139671   1.0536976    1.00318495  12193.095 
  4699.84115 1.06129859   1.0582392    1.00316188  11721.748 
  4705.48092 1.0672074    1.06465002   1.00313881  11581.103 
  4711.12745 1.0680333    1.07278415   1.00311574  11555.317 
  4716.78076 1.07777645   1.08235788   1.00309267  11332.755 
  4722.44086 1.09010894   1.0929443    1.00306959  11060.348 
  4728.10774 1.1073576    1.10398528   1.00304651  10695.482 
  4733.78143 1.11175999   1.11482284   1.00302343  10599.409 
  4739.46192 1.13323546   1.12474988   1.00300035  10171.996 
  4745.14923 1.1418986    1.13307473   1.00297726  10001.497 
  4750.84336 1.16010323   1.13919805   1.00295417  9661.826  
  4756.54433 1.15565619   1.14269566   1.00293108  9734.904  
  4762.25214 1.16512427   1.14338866   1.00290798  9558.922  
  4767.96680 1.16820186   1.14137099   1.00288489  9497.926  
  4773.68832 1.16983419   1.13698064   1.00286179  9462.508  
  4779.41670 1.15996311   1.13072748   1.00283869  9629.605  
  4785.15195 1.15365789   1.12320558   1.00281558  9735.694  
  4790.89409 1.13770536   1.11501248   1.00279248  10022.149 
  4796.64312 1.11743954   1.1066881    1.00276937  10403.668 
  4802.39905 1.10107232   1.09867761   1.00274626  10723.694 
  4808.16188 1.10313696   1.09131655   1.00272315  10673.642 
  4813.93163 1.0897339    1.0848314    1.00270004  10941.951 
  4819.70830 1.06126653   1.0793461    1.00267692  11550.502 
  4825.49191 1.05850789   1.07489163   1.00265381  11603.807 
  4831.28246 1.04735142   1.0714186    1.00263069  11849.93  
  4837.07995 1.04696997   1.06881387   1.00260757  11849.812 
  4842.88440 1.03207366   1.06692114   1.00258445  12192.002 
  4848.69582 1.02029098   1.06556328   1.00256133  12469.595 
  4854.51421 1.02165745   1.06456114   1.0025382   12426.57  
  4860.33958 1.00896211   1.06374395   1.00251508  12734.287 
  4866.17194 1.01161461   1.06295004   1.00249195  12657.936 
  4872.01130 1.01275906   1.06202335   1.00246882  12620.049 
  4877.85767 1.02203662   1.06081281   1.0024457   12381.193 
  4883.71105 1.02139543   1.0591795    1.00242257  12388.357 
  4889.57146 1.01683946   1.0570134    1.00239944  12492.349 
  4895.43890 1.03534997   1.05425829   1.0023763   12036.233 
  4901.31338 1.02924212   1.0509361    1.00235317  12174.566 
  4907.19491 1.02815899   1.04715809   1.00233004  12194.03  
  4913.08350 1.02429542   1.04311656   1.0023069   12281.774 
  4918.97916 1.03222578   1.03906178   1.00228377  12086.816 
  4924.88189 1.02945277   1.0352738    1.00226063  12150.262 
  4930.79170 1.01718069   1.03203638   1.0022375   12447.866 
  4936.70860 1.02927607   1.02961519   1.00221436  12155.014 
  4942.63261 1.01637331   1.02824074   1.00219123  12473.066 
  4948.56372 1.00170057   1.02809471   1.00216809  12849.344 
  4954.50195 1.00572264   1.02929863   1.00214495  12755.103 
  4960.44731 1.01686828   1.03190419   1.00212181  12485.535 
  4966.39980 1.02149353   1.03588473   1.00209868  12382.96  
  4972.35943 1.01502021   1.0411294    1.00207554  12555.307 
  4978.32622 1.01741614   1.04744172   1.0020524   12508.648 
  4984.30016 1.00680284   1.05454499   1.00202926  12788.935 
  4990.28128 1.01630057   1.06209605   1.00200612  12562.967 
  4996.26957 1.01209798   1.06970654   1.00198299  12681.788 
  5002.26505 1.03195447   1.07697093   1.00195985  12206.136 
  5008.26772 1.03263744   1.08350138   1.00193671  12202.629 
  5014.27759 1.03870928   1.08897012   1.00191357  12070.52  
  5020.29468 1.03597391   1.09315599   1.00189044  12148.155 
  5026.31899 1.02979737   1.09598085   1.0018673   12309.39  
  5032.35052 1.03735936   1.09751713   1.00184417  12139.919 
  5038.38930 1.04623051   1.0979605    1.00182103  11942.666 
  5044.43532 1.03931161   1.09758066   1.0017979   12117.578 
  5050.48859 1.06179279   1.09666918   1.00177477  11608.799 
  5056.54913 1.05430252   1.09549902   1.00175163  11790.359 
  5062.61694 1.04994434   1.09430023   1.0017285   11902.156 
  5068.69204 1.05842197   1.09324762   1.00170537  11718.042 
  5074.77442 1.06714564   1.09245191   1.00168224  11531.866 
  5080.86410 1.08218158   1.09195014   1.00165911  11212.219 
  5086.96109 1.08284229   1.09170054   1.00163599  11207.718 
  5093.06540 1.09957167   1.09158938   1.00161286  10863.896 
  5099.17703 1.10728712   1.09145206   1.00158974  10714.513 
  5105.29599 1.1271754    1.09110437   1.00156661  10327.691 
  5111.42230 1.1332402    1.09037553   1.00154349  10218.784 
  5117.55596 1.1413195    1.08913843   1.00152037  10073.148 
  5123.69698 1.14610627   1.08733611   1.00149725  9991.022  
  5129.84537 1.15575175   1.08500223   1.00147414  9820.518  
  5136.00114 1.14043351   1.08226626   1.00145102  10111.759 
  5142.16429 1.12367914   1.07933559   1.00142791  10441.76  
  5148.33484 1.11513444   1.07645694   1.0014048   10618.503 
  5154.51279 1.12355238   1.07387107   1.00138169  10457.736 
  5160.69816 1.11270432   1.07177273   1.00135858  10680.724 
  5166.89095 1.08772155   1.07028328   1.00133548  11207.889 
  5173.09117 1.10052397   1.06943905   1.00131237  10943.24  
  5179.29883 1.08355028   1.06919702   1.00128927  11310.388 
  5185.51394 1.08924955   1.06945788   1.00126618  11193.211 
  5191.73651 1.08815885   1.07009928   1.00124308  11222.121 
  5197.96655 1.0680382    1.07100923   1.00121999  11670.812 
  5204.20406 1.07763273   1.07211055   1.0011969   11461.718 
  5210.44906 1.08630086   1.07337556   1.00117381  11277.067 
  5216.70155 1.0764177    1.07483249   1.00115072  11497.853 
  5222.96154 1.08153167   1.07656165   1.00112764  11389.415 
  5229.22905 1.08566932   1.07867459   1.00110456  11303.133 
  5235.50407 1.07448116   1.0812744    1.00108149  11552.652 
  5241.78663 1.08347253   1.0844057    1.00105841  11357.758 
  5248.07672 1.09278481   1.08801064   1.00103534  11159.854 
  5254.37437 1.09594867   1.0919035    1.00101228  11095.257 
  5260.67957 1.08207068   1.09577069   1.00098921  11396.54  
  5266.99234 1.08197272   1.0991963    1.00096615  11400.823 
  5273.31268 1.08341818   1.10171158   1.0009431   11371.051 
  5279.64060 1.09317082   1.10286495   1.00092004  11162.084 
  5285.97612 1.0860554    1.10230348   1.00089699  11316.448 
  5292.31925 1.08782596   1.09984563   1.00087395  11279.067 
  5298.66998 1.07329807   1.0955183    1.0008509   11599.318 
  5305.02833 1.08094668   1.08954678   1.00082787  11430.085 
  5311.39432 1.06682931   1.08230813   1.00080483  11745.79  
  5317.76794 1.06048144   1.07426786   1.0007818   11891.072 
  5324.14922 1.05132095   1.06591495   1.00075877  12104.493 
  5330.53814 1.02349396   1.05770455   1.00073575  12783.589 
  5336.93474 1.02958317   1.05001589   1.00071273  12629.716 
  5343.33901 1.0390172    1.04312944   1.00068972  12396.15  
  5349.75097 1.03130746   1.03722392   1.00066671  12583.78  
  5356.17062 1.01500008   1.03239011   1.00064371  12994.185 
  5362.59798 1.03029838   1.02865536   1.0006207   12604.552 
  5369.03304 1.02176522   1.02601307   1.00059771  12816.156 
  5375.47583 1.03756904   1.02445147   1.00057472  12420.224 
  5381.92636 1.04293706   1.02397796   1.00055173  12287.12  
  5388.38462 1.05355224   1.02463602   1.00052875  12031.723 
  5394.85063 1.05325601   1.0265116    1.00050577  12035.183 
  5401.32440 1.06074117   1.02972634   1.0004828   11857.546 
  5407.80594 1.06183631   1.03441665   1.00045984  11828.46  
  5414.29526 1.07333174   1.04070127   1.00043688  11564.194 
  5420.79236 1.07770472   1.0486429    1.00041392  11462.89  
  5427.29726 1.08514589   1.05821031   1.00039097  11295.721 
  5433.80997 1.10007027   1.06924788   1.00036803  10973.517 
  5440.33049 1.0949152    1.08145789   1.00034509  11077.263 
  5446.85883 1.10794655   1.09440003   1.00032216  10801.073 
  5453.39501 1.12227579   1.10750922   1.00029923  10507.472 
  5459.93904 1.10786484   1.12013229   1.00027631  10792.721 
  5466.49091 1.13403514   1.13158282   1.00025339  10267.904 
  5473.05065 1.14353455   1.14121148   1.00023048  10082.027 
  5479.61826 1.15232482   1.14848659   1.00020758  9913.216  
  5486.19375 1.14926136   1.15306622   1.00018468  9964.574  
  5492.77714 1.15381732   1.15483768   1.00016179  9875.173  
  5499.36842 1.14745378   1.15390999   1.0001389   9987.198  
  5505.96761 1.16680241   1.15057193   1.00011603  9629.794  
  5512.57472 1.15470933   1.14524007   1.00009315  9842.095  
  5519.18976 1.14241221   1.13841517   1.00007029  10064.088 
  5525.81273 1.13557153   1.13064541   1.00004743  10187.567 
  5532.44366 1.13164595   1.12248576   1.00002458  10256.593 
  5539.08254 1.11346928   1.11444877   1.00000173  10607.516 
  5545.72939 1.11555794   1.10695318   0.9999789   10559.093 
  5552.38421 1.10446277   1.1002818    0.99995607  10776.766 
  5559.04702 1.08795915   1.09455842   0.99993324  11114.525 
  5565.71782 1.07999425   1.08974723   0.99991043  11278.515 
  5572.39663 1.06229406   1.0856748    0.99988762  11663.248 
  5579.08346 1.07383269   1.08207042   0.99986482  11398.297 
  5585.77831 1.06088529   1.07862086   0.99984202  11679.81  
  5592.48119 1.05836885   1.07503429   0.99981924  11729.258 
  5599.19211 1.05293441   1.07110173   0.99979646  11846.075 
  5605.91109 1.05084535   1.06673827   0.99977369  11886.46  
  5612.63813 1.03553091   1.06198917   0.99975093  12240.099 
  5619.37325 1.03498632   1.05700301   0.99972817  12244.944 
  5626.11644 1.02933816   1.05198585   0.99970542  12373.511 
  5632.86773 1.03161529   1.04715272   0.99968269  12309.774 
  5639.62712 1.0288542    1.0426867    0.99965996  12368.557 
  5646.39462 1.02449993   1.03871085   0.99963723  12466.887 
  5653.17024 1.01199647   1.035275     0.99961452  12771.162 
  5659.95399 1.0125944    1.03235706   0.99959182  12747.549 
  5666.74589 1.01808735   1.02987701   0.99956912  12601.343 
  5673.54593 1.01799606   1.02772018   0.99954643  12596.459 
  5680.35413 1.01789339   1.02576506   0.99952376  12593.15  
  5687.17050 1.01297273   1.02390917   0.99950109  12712.725 
  5693.99505 1.00962362   1.02208623   0.99947843  12796.066 
  5700.82780 1.0117702    1.02027187   0.99945578  12742.701 
  5707.66874 1.01625968   1.01847956   0.99943313  12633.689 
  5714.51789 1.02081472   1.01675101   0.9994105   12527.141 
  5721.37525 1.01713991   1.01514505   0.99938788  12628.48  
  5728.24085 1.00202926   1.01372692   0.99936527  13026.665 
  5735.11469 1.00409757   1.01255894   0.99934266  12987.299 
  5741.99677 1.00983357   1.01169323   0.99932007  12855.219 
  5748.88711 1.0157606    1.01116722   0.99929748  12721.043 
  5755.78573 1.02046675   1.0110025    0.99927491  12619.772 
  5762.69261 1.02025813   1.01120666   0.99925235  12642.237 
  5769.60779 1.02796662   1.01177768   0.99922979  12468.227 
  5776.53127 1.02763327   1.01270999   0.99920725  12493.678 
  5783.46305 1.03191748   1.01400112   0.99918472  12405.74  
  5790.40315 1.04666715   1.01565804   0.99916219  12068.482 
  5797.35158 1.04906567   1.0177021    0.99913968  12028.545 
  5804.30835 1.05217571   1.02017067   0.99911718  11972.093 
  5811.27347 1.05722277   1.02311392   0.99909469  11871.083 
  5818.24694 1.05424952   1.02658576   0.99907221  11956.053 
  5825.22879 1.05985679   1.03062981   0.99904974  11842.157 
  5832.21901 1.05320056   1.03526267   0.99902728  12012.393 
  5839.21761 1.06114213   1.04045699   0.99900484  11843.79  
  5846.22462 1.08008781   1.04612875   0.9989824   11432.874 
  5853.24004 1.06668774   1.05213198   0.99895998  11747.439 
  5860.26387 1.07035929   1.05826346   0.99893757  11679.136 
  5867.29613 1.08421378   1.06427823   0.99891516  11385.899 
  5874.33683 1.09186029   1.06991499   0.99889278  11234.234 
  5881.38598 1.08640295   1.07493138   0.9988704   11366.188 
  5888.44359 1.10353004   1.07914542   0.99884803  11013.763 
  5895.50967 1.114398     1.08247425   0.99882568  10801.927 
  5902.58423 1.11016238   1.08495532   0.99880334  10901.772 
  5909.66727 1.10525965   1.08673924   0.99878101  11016.495 
  5916.75882 1.11122369   1.08805673   0.9987587   10905.011 
  5923.85887 1.11795742   1.08916844   0.99873639  10779.14  
  5930.96745 1.10906737   1.090309     0.9987141   10974.272 
  5938.08456 1.10030594   1.09163508   0.99869182  11170.814 
  5945.21020 1.11415826   1.09318908   0.99866956  10892.62  
  5952.34440 1.11731247   1.09488685   0.9986473   10839.369 
  5959.48716 1.09181631   1.09653285   0.99862506  11389.583 
  5966.63849 1.10348241   1.09786073   0.99860284  11150.443 
  5973.79840 1.09755756   1.09859456   0.99858062  11288.426 
  5980.96690 1.07453204   1.09852096   0.99855842  11809.891 
  5988.14400 1.06358785   1.09755735   0.99853624  12074.343 
  5995.32972 1.07322473   1.09579813   0.99851407  11862.806 
  6002.52406 1.05329929   1.09352335   0.99849191  12341.875 
  6009.72704 1.06368686   1.09116536   0.99846976  12106.502 
  6016.93865 1.04449739   1.08924356   0.99844763  12579.162 
  6024.15892 1.03233755   1.08828443   0.99842551  12894.683 
  6031.38786 1.02526891   1.08874238   0.99840341  13087.355 
  6038.62547 1.03524992   1.09093157   0.99838132  12843.694 
  6045.87176 1.03536683   1.09497507   0.99835925  12851.833 
  6053.12675 1.03389682   1.1007755    0.99833719  12899.992 
  6060.39045 1.04024211   1.10801115   0.99831514  12750.874 
  6067.66286 1.0589504    1.11615921   0.99829311  12303.724 
  6074.94400 1.06350726   1.12454632   0.99827109  12205.277 
  6082.23388 1.0679965    1.13241608   0.99824909  12109.293 
  6089.53250 1.06323999   1.13900349   0.99822711  12231.017 
  6096.83988 1.0714475    1.14360721   0.99820514  12047.636 
  6104.15603 1.07011205   1.14565919   0.99818318  12088.032 
  6111.48096 1.06020041   1.14479764   0.99816124  12331.733 
  6118.81468 1.06465642   1.14093578   0.99813932  12234.739 
  6126.15721 1.07604281   1.13430185   0.99811741  11977.305 
  6133.50854 1.06675133   1.1254265    0.99809552  12203.113 
  6140.86869 1.05637758   1.11507526   0.99807364  12460.291 
  6148.23768 1.0473874    1.10415027   0.99805178  12689.725 
  6155.61550 1.03625754   1.09358783   0.99802994  12978.716 
  6163.00219 1.04851181   1.08426718   0.99800811  12679.745 
  6170.39773 1.0363736    1.07693616   0.9979863   12993.905 
  6177.80215 1.04564469   1.07215445   0.9979645   12768.691 
  6185.21546 1.04289414   1.07025394   0.99794272  12846.424 
  6192.63766 1.03839026   1.07131625   0.99792096  12969.206 
  6200.06876 1.0506309    1.07516689   0.99789921  12670.801 
  6207.50879 1.07324457   1.08138656   0.99787749  12134.997 
  6214.95774 1.08560654   1.08934044   0.99785578  11857.729 
  6222.41563 1.1103351    1.09822429   0.99783408  11319.104 
  6229.88248 1.11706747   1.1071269    0.99781241  11183.247 
  6237.35828 1.13696223   1.11510464   0.99779075  10779.714 
  6244.84305 1.15898929   1.12126748   0.99776911  10353.375 
  6252.33680 1.12633016   1.12487464   0.99774748  11011.58  
  6259.83955 1.13585972   1.12543222   0.99772588  10823.557 
  6267.35130 1.10931913   1.12276977   0.99770429  11386.403 
  6274.87206 1.10529938   1.11706327   0.99768272  11481.658 
  6282.40185 1.08531458   1.10879329   0.99766117  11937.207 
  6289.94067 1.06397819   1.09865563   0.99763964  12448.965 
  6297.48854 1.04747925   1.08745635   0.99761812  12867.277 
  6305.04547 1.03498723   1.07601624   0.99759663  13200.348 
  6312.61147 1.02181683   1.0650957    0.99757515  13564.281 
  6320.18654 1.0096863    1.05534436   0.99755369  13913.934 
  6327.77071 1.00768365   1.04727474   0.99753226  13990.894 
  6335.36397 1.01348038   1.04125544   0.99751084  13853.595 
  6342.96635 1.0062015    1.03751802   0.99748944  14081.259 
  6350.57785 1.00977383   1.03616953   0.99746806  14008.275 
  6358.19849 1.01549911   1.03720457   0.9974467   13877.547 
  6365.82827 1.02080238   1.04051211   0.99742535  13760.714 
  6373.46720 1.03109676   1.0458764    0.99740403  13511.992 
  6381.11530 1.0496725    1.05297446   0.99738273  13056.05  
  6388.77258 1.06085658   1.06137473   0.99736145  12801.789 
  6396.43905 1.06171193   1.07054295   0.99734019  12807.439 
  6404.11472 1.08891145   1.07985977   0.99731895  12178.612 
  6411.79960 1.10423815   1.08865338   0.99729773  11852.238 
  6419.49370 1.12502919   1.09624706   0.99727653  11418.699 
  6427.19703 1.14837463   1.10201829   0.99725535  10952.85  
  6434.90961 1.14759656   1.1054652    0.99723419  10991.082 
  6442.63144 1.15740869   1.10627245   0.99721305  10814.276 
  6450.36254 1.15056585   1.10436254   0.99719194  10974.436 
  6458.10291 1.15188779   1.09991329   0.99717084  10969.107 
  6465.85257 1.13624613   1.09332945   0.99714977  11315.941 
  6473.61154 1.13036375   1.08517631   0.99712872  11463.472 
  6481.37981 1.10511836   1.07609687   0.99710769  12046.234 
  6489.15741 1.09880018   1.06673205   0.99708668  12214.776 
  6496.94434 1.07540966   1.05765485   0.9970657   12798.461 
  6504.74061 1.0596138    1.04932502   0.99704473  13219.628 
  6512.54624 1.0499097    1.0420644    0.99702379  13495.786 
  6520.36123 1.05491731   1.03605265   0.99700287  13388.042 
  6528.18560 1.04259416   1.03133974   0.99698198  13737.674 
  6536.01937 1.05449125   1.02787066   0.9969611   13444.698 
  6543.86253 1.02400189   1.02551715   0.99694025  14297.052 
  6551.71510 1.03435287   1.02411194   0.99691943  14030.775 
  6559.57710 1.03950885   1.02348192   0.99689862  13911.27  
  6567.44853 1.0298516    1.0234775    0.99687784  14199.797 
  6575.32941 1.03564309   1.02399548   0.99685708  14059.924 
  6583.21974 1.02705195   1.02499202   0.99683635  14320.807 
  6591.11955 1.03590451   1.02648411   0.99681564  14093.347 
  6599.02883 1.03442972   1.02854042   0.99679495  14153.882 
  6606.94760 1.04131327   1.0312644    0.99677429  13982.713 
  6614.87588 1.04184424   1.03477182   0.99675365  13986.467 
  6622.81367 1.0406822    1.03916423   0.99673304  14036.177 
  6630.76098 1.06866341   1.04450085   0.99671245  13308.198 
  6638.71783 1.07277686   1.05077332   0.99669188  13218.59  
  6646.68423 1.0903709    1.05788927   0.99667134  12793.787 
  6654.66019 1.11614799   1.06566847   0.99665083  12195.182 
  6662.64572 1.12155659   1.07385392   0.99663034  12084.257 
  6670.64084 1.15405626   1.08213655   0.99660987  11383.067 
  6678.64554 1.17179086   1.09019096   0.99658943  11026.808 
  6686.65986 1.18375913   1.09772038   0.99656902  10797.446 
  6694.68379 1.20648131   1.10450847   0.99654863  10369.195 
  6702.71735 1.20734414   1.11047193   0.99652827  10362.133 
  6710.76054 1.21040324   1.11569797   0.99650793  10313.62  
  6718.81339 1.20739664   1.12044895   0.99648762  10378.27  
  6726.87591 1.20174769   1.12513012   0.99646734  10493.22  
  6734.94810 1.17163289   1.13023242   0.99644708  11095.45  
  6743.02997 1.16418179   1.13626699   0.99642685  11256.88  
  6751.12155 1.15249475   1.14370111   0.99640664  11510.969 
  6759.22283 1.14531775   1.15289961   0.99638646  11673.119 
  6767.33383 1.13004984   1.16407441   0.99636631  12018.586 
  6775.45457 1.12645563   1.17724467   0.99634619  12106.864 
  6783.58505 1.12248081   1.19221014   0.99632609  12204.288 
  6791.72529 1.13383825   1.20853574   0.99630602  11952.465 
  6799.87530 1.13080168   1.22554651   0.99628598  12026.373 
  6808.03509 1.14599091   1.24233836   0.99626597  11694.594 
  6816.20467 1.16166215   1.25781706   0.99624598  11363.806 
  6824.38405 1.19209617   1.27077056   0.99622603  10749.978 
  6832.57325 1.1998521    1.2799805    0.9962061   10602.978 
  6840.77227 1.22681499   1.28437041   0.9961862   10102.265 
  6848.98113 1.22466595   1.28317806   0.99616633  10144.386 
  6857.19985 1.21654581   1.27610787   0.99614648  10296.613 
  6865.42842 1.21985539   1.26340093   0.99612667  10237.971 
  6873.66687 1.21165443   1.2457929    0.99610688  10392.976 
  6881.91521 1.20263727   1.22438183   0.99608713  10566.335 
  6890.17345 1.17517347   1.20046221   0.9960674   11112.079 
  6898.44159 1.16529836   1.17536691   0.9960477   11318.048 
  6906.71966 1.13930467   1.15033828   0.99602804  11879.98  
  6915.00765 1.12426858   1.12643554   0.9960084   12221.553 
  6923.30560 1.10327769   1.10447717   0.99598879  12718.323 
  6931.61350 1.08812507   1.08501896   0.99596922  13092.899 
  6939.93137 1.08480013   1.06836366   0.99594967  13177.756 
  6948.25923 1.05780134   1.0545939    0.99593015  13884.229 
  6956.59707 1.05172936   1.04361857   0.99591067  14050.18  
  6964.94493 1.04155262   1.03522208   0.99589121  14333.175 
  6973.30280 1.04713328   1.0291092    0.99587179  14177.978 
  6981.67069 1.03706022   1.02494123   0.9958524   14460.958 
  6990.04863 1.05180015   1.02236247   0.99583304  14049.998 
  6998.43663 1.02614949   1.02101832   0.99581371  14775.453 
  7006.83469 1.03743047   1.02056729   0.99579441  14450.863 
  7015.24282 1.02885452   1.02068949   0.99577515  14696.768 
  7023.66105 1.02813407   1.02109365   0.99575591  14717.543 
  7032.08938 1.0346632    1.02152422   0.99573671  14529.294 
  7040.52782 1.0312693    1.02176993   0.99571754  14626.429 
  7048.97639 1.03248461   1.02167364   0.99569841  14591.195 
  7057.43509 1.0263811    1.02114162   0.9956793   14767.536 
  7065.90395 1.01276417   1.02014682   0.99566023  15171.03  
  7074.38297 1.01773935   1.01872315   0.9956412   15021.579 
  7082.87216 1.01637173   1.01695135   0.99562219  15062.115 
  7091.37154 1.02489241   1.01494088   0.99560322  14810.06  
  7099.88112 1.01509254   1.01281209   0.99558428  15100.742 
  7108.40092 1.01231423   1.01068153   0.99556538  15185.426 
  7116.93093 1.01657567   1.00865117   0.99554651  15059.464 
  7125.47118 1.02375222   1.00680233   0.99552768  14850.089 
  7134.02168 1.01336585   1.00519388   0.99550888  15163.644 
  7142.58244 1.00774651   1.00386435   0.99549011  15340.583 
  7151.15347 1.00980223   1.00283696   0.99547138  15286.366 
  7159.73479 1.01348923   1.00212658   0.99545268  15185.721 
  7168.32641 1.01829773   1.00174742   0.99543402  15055.73  
  7176.92833 1.01971506   1.00172067   0.99541539  15031.655 
  7185.54058 1.01316569   1.00208104   0.9953968   15251.015 
  7194.16316 1.011093     1.00288168   0.99537825  15341.123 
  7202.79609 1.01507677   1.0041968    0.99535973  15250.86  
  7211.43938 1.01378297   1.00612128   0.99534125  15324.015 
  7220.09304 1.00199405   1.00876655   0.9953228   15725.337 
  7228.75708 1.00925538   1.0122524    0.99530439  15537.2   
  7237.43153 1.00985376   1.01669411   0.99528601  15557.579 
  7246.11638 1.01300831   1.02218569   0.99526768  15499.301 
  7254.81165 1.01021538   1.02878043   0.99524937  15625.119 
  7263.51736 1.02665515   1.03647154   0.99523111  15162.358 
  7272.23351 1.03970258   1.04517673   0.99521288  14815.204 
  7280.96012 1.05576945   1.05473121   0.99519469  14393.27  
  7289.69721 1.06570656   1.06489259   0.99517654  14153.315 
  7298.44477 1.10815455   1.07535904   0.99515843  13079.29  
  7307.20284 1.11498888   1.08579994   0.99514035  12942.534 
  7315.97142 1.11225297   1.09589551   0.99512232  13041.147 
  7324.75051 1.13300379   1.10538322   0.99510432  12570.92  
  7333.54015 1.13709205   1.11410831   0.99508636  12504.428 
  7342.34033 1.13339734   1.12207261   0.99506844  12620.6   
  7351.15107 1.12305061   1.12946595   0.99505055  12898.014 
  7359.97238 1.12652438   1.13665874   0.99503271  12842.956 
  7368.80428 1.1256517    1.14414346   0.9950149   12892.766 
  7377.64678 1.11152125   1.15243538   0.99499714  13270.492 
  7386.49988 1.13087177   1.16195816   0.99497942  12822.592 
  7395.36361 1.13353417   1.17294075   0.99496173  12785.826 
  7404.23798 1.14996851   1.18534447   0.99494408  12425.256 
  7413.12300 1.17353809   1.19883192   0.99492648  11919.488 
  7422.01868 1.18734653   1.21278352   0.99490892  11644.848 
  7430.92503 1.21112099   1.2263609    0.99489139  11174.305 
  7439.84207 1.23353762   1.23860814   0.99487391  10753.534 
  7448.76981 1.23229177   1.24857761   0.99485647  10798.069 
  7457.70827 1.24838198   1.25546606   0.99483907  10512.12  
  7466.65745 1.27012343   1.25874154   0.99482171  10134.097 
  7475.61737 1.26290923   1.25823288   0.99480439  10282.201 
  7484.58804 1.24045737   1.25414993   0.99478712  10718.975 
  7493.56948 1.24467708   1.24702114   0.99476989  10656.98  
  7502.56169 1.21453473   1.23756879   0.99475269  11267.668 
  7511.56470 1.19043816   1.22656746   0.99473555  11790.921 
  7520.57850 1.18816995   1.21471849   0.99471844  11858.999 
  7529.60313 1.16220464   1.20256459   0.99470138  12458.537 
  7538.63858 1.15322185   1.19045032   0.99468436  12687.334 
  7547.68488 1.135032     1.17853018   0.99466738  13145.157 
  7556.74203 1.1355948    1.16681806   0.99465045  13150.8   
  7565.81005 1.12649015   1.15526455   0.99463356  13396.934 
  7574.88895 1.10612751   1.14383335   0.99461672  13942.484 
  7583.97875 1.10997632   1.13255013   0.99459992  13860.321 
  7593.07945 1.10643084   1.12151209   0.99458316  13972.956 
  7602.19108 1.11391129   1.11086704   0.99456645  13794.645 
  7611.31364 1.11731351   1.10077923   0.99454978  13724.191 
  7620.44714 1.10781024   1.0913945    0.99453316  13991.425 
  7629.59161 1.10100741   1.08281323   0.99451658  14191.476 
  7638.74705 1.11657344   1.0750746    0.99450005  13795.635 
  7647.91347 1.09917515   1.06815497   0.99448356  14276.193 
  7657.09090 1.08824724   1.0619805    0.99446712  14594.934 
  7666.27934 1.08300403   1.05645024   0.99445073  14759.879 
  7675.47880 1.08790934   1.05146147   0.99443438  14638.603 
  7684.68930 1.07323609   1.0469279    0.99441808  15074.742 
  7693.91086 1.07374151   1.04278598   0.99440183  15077.006 
  7703.14348 1.0649161    1.03899186   0.99438562  15353.495 
  7712.38718 1.07486666   1.03551324   0.99436946  15077.462 
  7721.64197 1.07201711   1.0323209    0.99435334  15176.923 
  7730.90787 1.07773573   1.02938204   0.99433728  15026.421 
  7740.18489 1.07895262   1.02665732   0.99432126  15006.927 
  7749.47304 1.091863     1.02410255   0.99430529  14654.869 
  7758.77234 1.08390012   1.02167467   0.99428937  14895.303 
  7768.08279 1.08639253   1.01933979   0.99427349  14839.061 
  7777.40442 1.0909419    1.01707974   0.99425767  14724.786 
  7786.73723 1.08269673   1.01489475   0.99424189  14973.886 
  7796.08124 1.07448935   1.01280216   0.99422617  15226.806 
  7805.43647 1.07029296   1.01083285   0.99421049  15365.04  
  7814.80292 1.05900575   1.00902672   0.99419486  15719.262 
  7824.18061 1.056663     1.00742843   0.99417928  15805.268 
  7833.56956 1.05850615   1.00608411   0.99416375  15762.647 
  7842.96977 1.03172297   1.0050395    0.99414828  16625.027 
  7852.38126 1.02938554   1.00433993   0.99413285  16715.929 
  7861.80404 1.01817556   1.00403215   0.99411747  17104.696 
  7871.23813 1.01685171   1.0041682    0.99410214  17163.522 
  7880.68355 1.01734241   1.00481107   0.99408687  17160.337 
  7890.14029 1.00960956   1.00604225   0.99407164  17439.443 
  7899.60839 1.01861708   1.00797097   0.99405647  17142.932 
  7909.08785 1.0200804    1.01074475   0.99404135  17105.671 
  7918.57868 1.0121662    1.01456057   0.99402628  17388.651 
  7928.08090 1.01499877   1.01967442   0.99401127  17302.783 
  7937.59452 1.02850305   1.02640709   0.9939963   16857.509 
  7947.11956 1.04413703   1.03514158   0.99398139  16357.852 
  7956.65603 1.03447872   1.04630843   0.99396653  16680.906 
  7966.20395 1.06274766   1.06035496   0.99395173  15794.068 
  7975.76332 1.08012335   1.07769723   0.99393698  15281.31  
  7985.33416 1.08829572   1.0986554    0.99392228  15051.459 
  7994.91648 1.13315023   1.12337707   0.99390764  13831.707 
  8004.51031 1.16104193   1.15175569   0.99389305  13137.67  
  8014.11565 1.20660099   1.18335639   0.99387851  12091.605 
  8023.73251 1.25602571   1.2173681    0.99386403  11071.799 
  8033.36092 1.30788794   1.25259246   0.9938496   10115.012 
  8043.00088 1.37047471   1.28748594   0.99383523  9094.071  
  8052.65240 1.42219349   1.32025122   0.99382092  8347.38   
  8062.31551 1.49562938   1.34897865   0.99380666  7414.302  
  8071.99021 1.52282483   1.37182877   0.99379245  7103.856  
  8081.67653 1.56974881   1.38725416   0.9937783   6604.519  
  8091.37446 1.57146465   1.39423159   0.99376421  6588.692  
  8101.08404 1.57648413   1.39244642   0.99375017  6539.386  
  8110.80526 1.56910246   1.38235509   0.9937362   6615.54   
  8120.53816 1.54477724   1.36509518   0.99372227  6871.263  
  8130.28273 1.48633823   1.34228404   0.99370841  7536.87   
  8140.03899 1.4407082    1.31577047   0.9936946   8114.378  
  8149.80696 1.4043229    1.28739916   0.99368085  8615.545  
  8159.58665 1.33405355   1.2588184    0.99366716  9698.201  
  8169.37808 1.29867481   1.231348     0.99365353  10308.512 
  8179.18126 1.2660885    1.205913     0.99363995  10913.839 
  8188.99620 1.22209813   1.18303954   0.99362644  11803.37  
  8198.82292 1.19156481   1.16289943   0.99361298  12474.555 
  8208.66143 1.16979595   1.14538274   0.99359958  12982.2   
  8218.51175 1.14080063   1.13018264   0.99358624  13699.171 
  8228.37389 1.13555644   1.11688193   0.99357297  13833.23  
  8238.24786 1.12758112   1.10503533   0.99355975  14040.54  
  8248.13368 1.10116127   1.09424129   0.99354659  14758.617 
  8258.03137 1.09350924   1.08419415   0.99353349  14973.699 
  8267.94093 1.08616438   1.07470839   0.99352046  15183.521 
  8277.86238 1.09328828   1.06571379   0.99350748  14975.406 
  8287.79574 1.07133644   1.05723019   0.99349456  15617.76  
  8297.74101 1.06483482   1.04933311   0.99348171  15812.377 
  8307.69823 1.061633     1.04211947   0.99346892  15907.538 
  8317.66739 1.05102433   1.03567855   0.99345619  16235.69  
  8327.64851 1.04737678   1.03007061   0.99344352  16347.866 
  8337.64161 1.04775703   1.02531451   0.99343092  16331.653 
  8347.64670 1.05341536   1.02138307   0.99341838  16148.112 
  8357.66380 1.04503819   1.01820622   0.9934059   16409.932 
  8367.69292 1.06620575   1.01567953   0.99339349  15743.096 
  8377.73408 1.04279324   1.01367632   0.99338113  16472.692 
  8387.78728 1.0493086    1.0120614    0.99336885  16259.216 
  8397.85255 1.05403368   1.010705     0.99335662  16105.055 
  8407.92989 1.05453692   1.00949518   0.99334446  16084.127 
  8418.01933 1.0397487    1.00834695   0.99333237  16550.376 
  8428.12087 1.05162728   1.00720614   0.99332034  16164.881 
  8438.23454 1.0411255    1.00604799   0.99330838  16494.614 
  8448.36034 1.03956972   1.00487168   0.99329648  16539.287 
  8458.49830 1.03425589   1.00369306   0.99328465  16706.96  
  8468.64842 1.02850876   1.00253728   0.99327288  16891.149 
  8478.81072 1.0167756    1.00143232   0.99326118  17281.574 
  8488.98521 1.01913093   1.0004039    0.99324955  17194.819 
  8499.17192 1.02703956   0.99947223   0.99323798  16921.777 
  8509.37084 1.01619827   0.99865019   0.99322648  17282.438 
  8519.58201 1.01805225   0.99794306   0.99321505  17212.647 
  8529.80543 1.01609986   0.99734934   0.99320368  17273.044 
  8540.04112 1.02071761   0.99686218   0.99319239  17109.305 
  8550.28909 1.00713105   0.99647122   0.99318116  17570.913 
  8560.54935 1.01602629   0.9961643    0.99317     17256.405 
  8570.82193 1.02424004   0.99592896   0.99315891  16971.864 
  8581.10684 1.01579097   0.99575371   0.99314788  17252.487 
  8591.40409 1.01115798   0.99562891   0.99313693  17406.806 
  8601.71369 1.02616519   0.99554748   0.99312605  16892.337 
  8612.03567 1.01641812   0.99550548   0.99311524  17217.978 
  8622.37003 1.0205475    0.99550283   0.99310449  17075.183 
  8632.71680 1.00567528   0.99554418   0.99309382  17585.955 
  8643.07598 1.01670614   0.99564015   0.99308322  17203.663 
  8653.44759 1.01653084   0.99580901   0.99307269  17209.87  
  8663.83164 1.01498449   0.99607883   0.99306223  17263.644 
  8674.22816 1.01313883   0.9964901    0.99305184  17328.44  
  8684.63716 1.01322184   0.99709845   0.99304153  17327.342 
  8695.05864 1.01704526   0.99797733   0.99303128  17198.317 
  8705.49263 1.02070983   0.99922      0.99302111  17076.057 
  8715.93914 1.01907552   1.0009401    0.99301101  17133.758 
  8726.39819 1.02013971   1.00327      0.99300099  17100.078 
  8736.86978 1.01652236   1.00635604   0.99299104  17225.62  
  8747.35395 1.01572737   1.01034993   0.99298116  17255.325 
  8757.85069 1.02844414   1.01539606   0.99297135  16829.004 
  8768.36003 1.03135525   1.02161462   0.99296162  16735.168 
  8778.88198 1.03301998   1.02908187   0.99295197  16682.854 
  8789.41656 1.04126386   1.03780882   0.99294239  16417.314 
  8799.96377 1.04391709   1.04772117   0.99293288  16334.607 
  8810.52365 1.05184457   1.05864315   0.99292345  16085.915 
  8821.09620 1.06958069   1.07028861   0.9929141   15543.679 
  8831.68143 1.07772039   1.08226219   0.99290482  15303.712 
  8842.27937 1.09140638   1.0940731    0.99289562  14909.136 
  8852.89002 1.10020228   1.10516336   0.9928865   14663.03  
  8863.51340 1.11381357   1.11494924   0.99287745  14291.016 
  8874.14954 1.11971824   1.12287194   0.99286848  14134.485 
  8884.79844 1.12288409   1.12845095   0.99285958  14052.396 
  8895.46011 1.14175933   1.13133184   0.99285077  13565.482 
  8906.13458 1.15125221   1.13132361   0.99284203  13329.562 
  8916.82186 1.13479979   1.12842248   0.99283337  13747.245 
  8927.52196 1.14001469   1.12281838   0.99282479  13615.707 
  8938.23491 1.11449669   1.11487778   0.99281629  14287.09  
  8948.96071 1.12748985   1.10510221   0.99280787  13943.241 
  8959.69938 1.11692794   1.09407007   0.99279953  14225.687 
  8970.45093 1.09929884   1.08237574   0.99279127  14711.796 
  8981.21539 1.08255781   1.07057583   0.99278309  15192.887 
  8991.99276 1.0749185    1.05914942   0.99277499  15420.159 
  9002.78307 1.06074566   1.04847307   0.99276697  15851.179 
  9013.58633 1.05134745   1.03881067   0.99275903  16146.121 
  9024.40255 1.04870547   1.03031572   0.99275117  16232.06  
  9035.23175 1.03755353   1.02304361   0.9927434   16593.17  
  9046.07394 1.0293599    1.01697008   0.9927357   16865.993 
  9056.92915 1.0273017    1.01201258   0.99272809  16938.41  
  9067.79738 1.0253872    1.00805165   0.99272057  17007.409 
  9078.67865 1.02144243   1.00494973   0.99271312  17146.976 
  9089.57298 1.01652292   1.00256642   0.99270576  17323.416 
  9100.48038 1.01780249   1.00076939   0.99269848  17290.202 
  9111.40088 1.00691797   0.99944129   0.99269129  17681.686 
  9122.33447 1.01237595   0.99848331   0.99268418  17505.568 
  9133.28119 1.01752961   0.99781621   0.99267716  17343.616 
  9144.24104 1.00699602   0.99737948   0.99267022  17728.286 
  9155.21405 1.01864963   0.99712973   0.99266337  17339.989 
  9166.20022 1.00926925   0.99703843   0.9926566   17684.363 
  9177.19957 1.01622941   0.99708945   0.99264992  17459.392 
  9188.21213 1.01288255   0.99727684   0.99264333  17593.887 
  9199.23790 1.02578952   0.99760244   0.99263682  17167.091 
  9210.27690 1.01938208   0.99807376   0.9926304   17403.56  
  9221.32914 1.03308323   0.99870218   0.99262407  16955.786 
  9232.39465 1.03270203   0.99950159   0.99261782  16985.034 
  9243.47344 1.03002242   1.00048807   0.99261166  17091.224 
  9254.56552 1.03463678   1.00168108   0.99260559  16952.489 
  9265.67092 1.03197398   1.00310692   0.99259961  17057.111 
  9276.78964 1.03158426   1.00480507   0.99259372  17085.406 
  9287.92170 1.03175219   1.00683803   0.99258792  17094.549 
  9299.06712 1.03972198   1.00930465   0.99258221  16843.02  
  9310.22591 1.04114793   1.01235637   0.99257659  16809.69  
  9321.39810 1.04731992   1.01621512   0.99257106  16620.945 
  9332.58369 1.05398452   1.0211906    0.99256562  16418.699 
  9343.78270 1.04714471   1.02769355   0.99256027  16651.49  
  9354.99515 1.05709843   1.03624023   0.99255501  16342.952 
  9366.22106 1.06275862   1.04744186   0.99254985  16175.178 
  9377.46044 1.0716098    1.06197296   0.99254477  15910.704 
  9388.71330 1.08207073   1.08051532   0.99253979  15602.877 
  9399.97967 1.10582855   1.1036782    0.9925349   14919.185 
  9411.25956 1.1199323    1.13189999   0.99253011  14534.126 
  9422.55299 1.14193576   1.16534139   0.99252541  13953.341 
  9433.85996 1.17134174   1.20378329   0.9925208   13219.289 
  9445.18051 1.20378043   1.24654475   0.99251629  12463.991 
  9456.51464 1.25019071   1.29244143   0.99251187  11472.728 
  9467.86236 1.29424675   1.33979226   0.99250755  10621.881 
  9479.22371 1.34645184   1.38648429   0.99250332  9713.081  
  9490.59869 1.39877364   1.43009674   0.99249919  8898.405  
  9501.98732 1.44354657   1.46807714   0.99249515  8269.054  
  9513.38962 1.47538957   1.49796521   0.99249121  7856.015  
  9524.80560 1.52765398   1.51765868   0.99248737  7231.756  
  9536.23528 1.54490185   1.52569371   0.99248362  7040.68   
  9547.67867 1.53432932   1.5214727    0.99247997  7159.451  
  9559.13580 1.52558637   1.50536325   0.99247642  7259.639  
  9570.60667 1.4976225    1.47862909   0.99247297  7589.15   
  9582.09131 1.47696031   1.44322616   0.99246961  7844.965  
  9593.58973 1.4410137    1.40152913   0.99246636  8315.67   
  9605.10195 1.38668042   1.35605702   0.9924632   9096.516  
  9616.62798 1.34465708   1.30923062   0.99246015  9764.805  
  9628.16785 1.29891803   1.26318468   0.99245719  10563.895 
  9639.72156 1.25899647   1.21964269   0.99245434  11329.522 
  9651.28914 1.2155045    1.17985497   0.99245158  12244.562 
  9662.87059 1.17291573   1.14459505   0.99244893  13232.064 
  9674.46595 1.15689848   1.11420326   0.99244638  13628.467 
  9686.07522 1.12601576   1.08866172   0.99244393  14436.417 
  9697.69842 1.10829959   1.06768545   0.99244158  14926.178 
  9709.33557 1.08912393   1.05081482   0.99243934  15479.838 
  9720.98668 1.06277912   1.03749856   0.99243719  16283.661 
  9732.65177 1.06452016   1.0271609    0.99243516  16226.054 
  9744.33086 1.06268724   1.01924989   0.99243322  16280.806 
  9756.02397 1.05222478   1.01326799   0.99243139  16612.101 
  9767.73111 1.04925573   1.00878764   0.99242966  16704.989 
  9779.45230 1.04970278   1.00545509   0.99242804  16686.56  
  9791.18755 1.04227717   1.00298689   0.99242653  16926.496 
  9802.93688 1.04502153   1.0011619    0.99242512  16831.456 
  9814.70032 1.04269596   0.99981084   0.99242381  16903.701 
  9826.47786 1.03992559   0.99880722   0.99242262  16990.966 
  9838.26955 1.03896816   0.99805741   0.99242153  17017.951 
  9850.07538 1.02412525   0.99749299   0.99242054  17517.515 
  9861.89538 1.03649417   0.99706445   0.99241967  17090.377 
  9873.72956 1.0290295    0.99673622   0.9924189   17337.827 
  9885.57794 1.02029192   0.99648294   0.99241824  17634.073 
  9897.44055 1.02578062   0.9962867    0.99241769  17437.894 
  9909.31738 1.02749129   0.99613511   0.99241725  17373.235 
  9921.20847 1.02194419   0.99601998   0.99241692  17558.711 
  9933.11383 1.01918533   0.99593652   0.99241669  17648.783 
  9945.03347 1.02268559   0.99588296   0.99241658  17520.758 
  9956.96742 1.02597213   0.99586055   0.99241658  17401.164 
  9968.91569 1.01744232   0.99587386   0.99241669  17691.132 
  9980.87830 1.02133579   0.99593138   0.99241692  17548.919 
  9992.85526 1.02496065   0.99604646   0.99241725  17417.338 
  10004.84659 1.01956095   0.99623827   0.9924177   17598.12  
  10016.85232 1.0135631    0.99653295   0.99241826  17802.528 
  10028.87245 1.02150721   0.99696449   0.99241893  17518.435 
  10040.90700 1.0151052    0.99757534   0.99241972  17737.105 
  10052.95599 1.01365403   0.99841613   0.99242062  17784.483 
  10065.01945 1.01490459   0.9995445    0.99242163  17738.077 
  10077.09738 1.01175864   1.00102252   0.99242276  17848.536 
  10089.18980 1.01879308   1.00291277   0.99242401  17601.416 
  10101.29674 1.01107216   1.00527315   0.99242537  17874.663 
  10113.41820 1.01375345   1.00815078   0.99242684  17781.43  
  10125.55421 1.01222768   1.01157591   0.99242844  17837.448 
  10137.70478 1.01339148   1.01555687   0.99243015  17798.297 
  10149.86993 1.01062889   1.02007686   0.99243197  17898.334 
  10162.04968 1.01801686   1.02509425   0.99243392  17639.433 
  10174.24404 1.02696572   1.0305459    0.99243598  17331.525 
  10186.45304 1.01764552   1.03635418   0.99243816  17655.534 
  10198.67669 1.03078834   1.04243621   0.99244046  17203.938 
  10210.91501 1.03446686   1.04871423   0.99244288  17080.708 
  10223.16801 1.03814229   1.05512617   0.99244542  16958.392 
  10235.43572 1.04159937   1.06163509   0.99244808  16844.072 
  10247.71815 1.0362679    1.06823543   0.99245087  17021.176 
  10260.01531 1.05309158   1.07495202   0.99245377  16469.555 
  10272.32724 1.06275201   1.08182727   0.99245679  16162.39  
  10284.65393 1.0838116    1.08889671   0.99245994  15517.678 
  10296.99542 1.09804697   1.09615784   0.99246321  15099.373 
  10309.35172 1.13089961   1.10354199   0.9924666   14187.829 
  10321.72285 1.15486318   1.11089607   0.99247011  13565.337 
  10334.10882 1.15732537   1.11797838   0.99247375  13501.38  
  10346.50966 1.1751958    1.12447109   0.99247751  13060.811 
  10358.92537 1.19520193   1.13000846   0.9924814   12588.685 
  10371.35599 1.19551074   1.13422018   0.99248541  12578.696 
  10383.80152 1.19572767   1.13678841   0.99248955  12570.519 
  10396.26198 1.17450845   1.13751134   0.99249381  13064.611 
  10408.73740 1.16768121   1.13635948   0.9924982   13225.94  
  10421.22779 1.14689359   1.13350702   0.99250271  13741.13  
  10433.73316 1.12324222   1.12932834   0.99250736  14358.683 
  10446.25355 1.10523608   1.12436394   0.99251213  14850.764 
  10458.78895 1.08964364   1.11926764   0.99251703  15293.002 
  10471.33940 1.09114182   1.11474744   0.99252205  15242.806 
  10483.90491 1.06695553   1.11150808   0.99252721  15961.993 
  10496.48550 1.07628589   1.11019823   0.9925325   15669.667 
  10509.08119 1.07566054   1.11136536   0.99253791  15680.956 
  10521.69199 1.07340419   1.11541801   0.99254346  15741.38  
  10534.31792 1.08985047   1.12259569   0.99254914  15243.564 
  10546.95900 1.09678915   1.13294637   0.99255495  15034.553 
  10559.61526 1.10688788   1.14631225   0.99256089  14740.01  
  10572.28670 1.11762727   1.16232476   0.99256696  14434.838 
  10584.97334 1.1360203    1.18041373   0.99257316  13935.659 
  10597.67521 1.15137481   1.19982635   0.9925795   13533.736 
  10610.39233 1.1828016    1.21965915   0.99258597  12763.067 
  10623.12470 1.19870111   1.23889677   0.99259258  12390     
  10635.87235 1.22504143   1.25645877   0.99259932  11806.154 
  10648.63530 1.22986579   1.2712581    0.9926062   11696.517 
  10661.41356 1.24630568   1.28227385   0.99261321  11350.342 
  10674.20716 1.2569651    1.28864204   0.99262035  11129.881 
  10687.01611 1.26144625   1.28975634   0.99262764  11034.215 
  10699.84043 1.2512924    1.28535798   0.99263506  11226.366 
  10712.68014 1.23946804   1.27558447   0.99264261  11456.805 
  10725.53525 1.23405063   1.26095405   0.99265031  11559.752 
  10738.40580 1.20814676   1.24229327   0.99265814  12102.465 
  10751.29178 1.19424417   1.22063107   0.99266611  12402.687 
  10764.19323 1.16585068   1.19708479   0.99267422  13055.938 
  10777.11017 1.14937729   1.1727566    0.99268247  13450.554 
  10790.04260 1.12703075   1.14864891   0.99269086  14014.071 
  10802.99055 1.10324031   1.12560279   0.9926994   14647.807 
  10815.95404 1.08725973   1.10426225   0.99270807  15090.025 
  10828.93308 1.07309207   1.08506238   0.99271688  15494.893 
  10841.92770 1.05004305   1.06823832   0.99272584  16191.222 
  10854.93791 1.04553405   1.05385078   0.99273494  16321.83  
  10867.96374 1.03933446   1.04182111   0.99274418  16508.448 
  10881.00519 1.04608259   1.03197068   0.99275357  16279.073 
  10894.06230 1.02922005   1.02405883   0.9927631   16814.27  
  10907.13507 1.02061924   1.01781618   0.99277277  17089.781 
  10920.22353 1.01779217   1.01297086   0.99278259  17173.682 
  10933.32770 1.00814587   1.00926708   0.99279255  17494.793 
  10946.44759 1.01552555   1.00647675   0.99280267  17230.013 
  10959.58323 1.01302238   1.00440506   0.99281292  17307.606 
  10972.73463 1.00853207   1.00289183   0.99282333  17456.553 
  10985.90181 1.01594215   1.00181022   0.99283388  17197.182 
  10999.08479 1.01563156   1.00106315   0.99284458  17206.349 
  11012.28359 1.0169838    1.00058117   0.99285543  17161.87  
  11025.49822 1.01755125   1.00031885   0.99286643  17147.925 
  11038.72872 1.0126792    1.00025334   0.99287757  17324.751 
  11051.97509 1.00993852   1.000384     0.99288887  17435.708 
  11065.23736 1.00561482   1.00073356   0.99290032  17610.575 
  11078.51554 1.01567137   1.00135076   0.99291192  17293.213 
  11091.80966 1.01297603   1.00231419   0.99292367  17424.946 
  11105.11973 1.01551659   1.00373691   0.99293557  17381.411 
  11118.44577 0.99940036   1.00577084   0.99294762  17998.132 
  11131.78780 1.00481969   1.00861002   0.99295983  17855.001 
  11145.14584 1.00577976   1.01249086   0.99297219  17871.979 
  11158.51991 1.00725909   1.01768797   0.99298471  17870.661 
  11171.91003 1.0125962    1.02450365   0.99299738  17732.014 
  11185.31622 1.02170739   1.03324968   0.9930102   17462.938 
  11198.73850 1.03360605   1.04422059   0.99302319  17104.134 
  11212.17688 1.03372979   1.0576594    0.99303632  17145.102 
  11225.63139 1.05374895   1.07371731   0.99304962  16528.221 
  11239.10204 1.0752081    1.09241223   0.99306307  15893.792 
  11252.58886 1.09330175   1.11358916   0.99307668  15387.263 
  11266.09186 1.12811841   1.13689384   0.99309045  14436.718 
  11279.61107 1.15483393   1.1617598    0.99310437  13762.954 
  11293.14650 1.19232679   1.1874169    0.99311846  12870.955 
  11306.69817 1.23629126   1.21292643   0.99313271  11910.759 
  11320.26610 1.2713795    1.23723912   0.99314711  11211.475 
  11333.85031 1.30864114   1.25927699   0.99316168  10522.482 
  11347.45083 1.33411211   1.27803885   0.99317641  10085.784 
  11361.06766 1.34851397   1.29272545   0.9931913   9853.664  
  11374.70084 1.34128245   1.30287408   0.99320635  9986.687  
  11388.35038 1.33722785   1.30848263   0.99322157  10065.494 
  11402.01629 1.32438411   1.31008469   0.99323695  10297.338 
  11415.69860 1.31889237   1.30875675   0.9932525   10401.419 
  11429.39734 1.29661694   1.30605383   0.99326821  10814.943 
  11443.11251 1.28848259   1.30389332   0.99328408  10972.326 
  11456.84414 1.27968636   1.30440529   0.99330012  11143.577 
  11470.59224 1.27771595   1.30976443   0.99331633  11181.382 
  11484.35685 1.28901273   1.32201073   0.99333271  10959.939 
  11498.13797 1.29348339   1.34286678   0.99334925  10870.341 
  11511.93563 1.33918956   1.37356097   0.99336596  10040.936 
  11525.74984 1.38462714   1.41466742   0.99338284  9292.124  
  11539.58064 1.44978085   1.46598175   0.99339989  8338.126  
  11553.42803 1.52229465   1.52644237   0.9934171   7416.598  
  11567.29203 1.59943813   1.59411834   0.99343449  6572.51   
  11581.17268 1.71150205   1.66626463   0.99345205  5553.879  
  11595.06998 1.80111339   1.7394551    0.99346978  4878.064  
  11608.98395 1.89706494   1.80978274   0.99348768  4266.212  
  11622.91463 1.99561545   1.87312381   0.99350576  3735.851  
  11636.86201 2.04481491   1.92545956   0.99352401  3498.586  
  11650.82614 2.08703832   1.96324606   0.99354243  3308.522  
  11664.80702 2.07942181   1.98380893   0.99356103  3332.251  
  11678.80468 2.07674907   1.98569193   0.9935798   3334.801  
  11692.81914 2.04044127   1.96886484   0.99359875  3482.786  
  11706.85042 1.98495813   1.93472629   0.99361787  3731.136  
  11720.89853 1.90891408   1.88590869   0.99363717  4114.577  
  11734.96350 1.83094592   1.82594985   0.99365665  4562.59   
  11749.04534 1.73017445   1.75892011   0.9936763   5244.723  
  11763.14409 1.64988211   1.68905615   0.99369614  5880.54   
  11777.25975 1.56813813   1.62043866   0.99371615  6633.66   
  11791.39236 1.49856698   1.55672682   0.99373634  7370.361  
  11805.54192 1.44117431   1.50096117   0.99375671  8052.94   
  11819.70846 1.38182898   1.45543072   0.99377727  8847.086  
  11833.89200 1.35401001   1.42160446   0.993798    9233.306  
  11848.09256 1.34015234   1.40011521   0.99381892  9413.393  
  11862.31016 1.34326879   1.39078954   0.99384002  9322.887  
  11876.54482 1.36387363   1.39271111   0.9938613   8962.848  
  11890.79657 1.4008264    1.40431322   0.99388276  8387.011  
  11905.06541 1.44532089   1.42349646   0.99390441  7759.203  
  11919.35138 1.5166914    1.44776042   0.99392625  6887.488  
  11933.65449 1.56170157   1.47435543   0.99394827  6388.381  
  11947.97477 1.60007862   1.50044427   0.99397048  5992.998  
  11962.31222 1.61742883   1.52327894   0.99399287  5808.013  
  11976.66689 1.62001601   1.54038987   0.99401545  5756.012  
  11991.03878 1.59185388   1.54978154   0.99403822  5976.947  
  12005.42791 1.58681423   1.55010428   0.99406118  5991.877  
  12019.83431 1.54569699   1.54077629   0.99408432  6351.476  
  12034.25800 1.50252052   1.52199961   0.99410766  6761.863  
  12048.69900 1.44630791   1.49468013   0.99413119  7361.595  
  12063.15733 1.3831726    1.46026849   0.99415491  8125.459  
  12077.63301 1.33361322   1.42056466   0.99417881  8787.56   
  12092.12605 1.27928015   1.37751816   0.99420292  9600.972  
  12106.63649 1.23766568   1.33305157   0.99422721  10277.099 
  12121.16434 1.19069653   1.28891643   0.9942517   11124.127 
  12135.70963 1.15849222   1.24658975   0.99427638  11736.497 
  12150.27237 1.11829148   1.20721342   0.99430126  12581.646 
  12164.85258 1.1022876    1.17157346   0.99432633  12895.639 
  12179.45029 1.0767994    1.14011393   0.9943516   13463.51  
  12194.06552 1.05185033   1.1129777    0.99437707  14049.882 
  12208.69829 1.0443709    1.09006379   0.99440273  14175.09  
  12223.34861 1.03374189   1.07109162   0.99442859  14390.897 
  12238.01651 1.0280647    1.05566437   0.99445465  14469.242 
  12252.70202 1.02031748   1.04332529   0.99448091  14608.148 
  12267.40515 1.01550531   1.03360331   0.99450737  14663.475 
  12282.12592 1.011735     1.0260462    0.99453403  14689.021 
  12296.86436 1.01950976   1.02024267   0.99456089  14381.706 
  12311.62048 1.01119939   1.01583407   0.99458795  14539.004 
  12326.39431 1.01461573   1.01251869   0.99461521  14361.793 
  12341.18587 1.00898752   1.01004954   0.99464268  14447.325 
  12355.99518 1.01456832   1.00823043   0.99467035  14217.078 
  12370.82226 1.00568204   1.00690999   0.99469823  14404.271 
  12385.66713 1.00409903   1.00597429   0.99472631  14389.098 
  12400.52982 1.0152666    1.00534147   0.9947546   14018.956 
  12415.41034 1.01256013   1.00495723   0.99478309  14045.528 
  12430.30872 1.0086275    1.0047922    0.99481179  14110.465 
  12445.22497 1.00048875   1.00484136   0.9948407   14298.327 
  12460.15912 1.00695091   1.00512573   0.99486981  14074.123 
  12475.11120 1.0145632    1.0056967    0.99489914  13823.335 
  12490.08122 1.01015162   1.00664307   0.99492867  13905.979 
  12505.06920 1.02093949   1.00810066   0.99495842  13573.248 
  12520.07517 1.02520691   1.01026454   0.99498838  13421.393 
  12535.09914 1.02184913   1.01340284   0.99501854  13472.655 
  12550.14114 1.03772251   1.01787129   0.99504893  13020.472 
  12565.20120 1.04376472   1.02412586   0.99507952  12830.174 
  12580.27932 1.06088088   1.03273153   0.99511033  12373.081 
  12595.37554 1.0782006    1.0443627    0.99514135  11930.491 
  12610.48987 1.08074054   1.05979187   0.99517259  11837.022 
  12625.62234 1.1118772    1.07986213   0.99520404  11120.494 
  12640.77297 1.11317778   1.10544071   0.99523571  11059.259 
  12655.94178 1.16053911   1.13735112   0.9952676   10089.589 
  12671.12880 1.20621526   1.17628624   0.9952997   9250.694  
  12686.33403 1.24020125   1.22270542   0.99533202  8674.583  
  12701.55752 1.29393446   1.27672554   0.99536457  7865.301  
  12716.79927 1.33932442   1.33801622   0.99539733  7249.646  
  12732.05931 1.41110553   1.40571579   0.99543031  6405.12   
  12747.33766 1.46794645   1.47837956   0.99546352  5817.87   
  12762.63435 1.56967501   1.55397754   0.99549695  4938.281  
  12777.94939 1.63913784   1.62994113   0.9955306   4427.549  
  12793.28281 1.71275013   1.70327408   0.99556447  3957.361  
  12808.63463 1.77752445   1.77070991   0.99559857  3592.929  
  12824.00488 1.83180436   1.82892864   0.99563289  3317.506  
  12839.39356 1.86255646   1.87481028   0.99566744  3168.062  
  12854.80072 1.91133263   1.90573239   0.99570221  2953.991  
  12870.22636 1.92071241   1.91986749   0.99573721  2905.997  
  12885.67051 1.89225955   1.91642069   0.99577244  3008.007  
  12901.13319 1.88722993   1.89574081   0.9958079   3016.851  
  12916.61443 1.82917838   1.85926734   0.99584359  3254.33   
  12932.11425 1.77156168   1.80933824   0.9958795   3514.65   
  12947.63267 1.72348028   1.74891723   0.99591565  3750.522  
  12963.16971 1.64638156   1.68129678   0.99595203  4184.079  
  12978.72539 1.58581371   1.60981585   0.99598864  4567.073  
  12994.29974 1.52483831   1.53762152   0.99602548  4999.895  
  13009.89278 1.45691615   1.46747949   0.99606256  5549.166  
  13025.50453 1.39475821   1.40164702   0.99609987  6119.434  
  13041.13502 1.34036414   1.34180327   0.99613742  6678.021  
  13056.78426 1.28814127   1.28903738   0.9961752   7276.102  
  13072.45228 1.24133043   1.2438816    0.99621322  7868.153  
  13088.13910 1.21233418   1.20638045   0.99625148  8252.211  
  13103.84474 1.18092605   1.17617958   0.99628997  8699.167  
  13119.56924 1.14568265   1.15262452   0.99632871  9243.568  
  13135.31260 1.12404456   1.13485744   0.99636768  9582.922  
  13151.07485 1.11598689   1.12190557   0.99640689  9685.862  
  13166.85602 1.10671326   1.11275662   0.99644635  9812.835  
  13182.65612 1.10029467   1.10641988   0.99648604  9888.019  
  13198.47519 1.09111311   1.10197426   0.99652598  10016.682 
  13214.31324 1.07128798   1.09860495   0.99656616  10357.809 
  13230.17029 1.07477049   1.09563293   0.99660659  10240.736 
  13246.04637 1.06963594   1.09253021   0.99664726  10294.609 
  13261.94150 1.05900127   1.08893693   0.99668818  10459.877 
  13277.85571 1.0629328    1.08465129   0.99672934  10331.634 
  13293.78901 1.05992807   1.07961428   0.99677075  10343.127 
  13309.74144 1.05503297   1.07388171   0.99681241  10392.733 
  13325.71300 1.04470392   1.06759247   0.99685431  10554.158 
  13341.70374 1.0377625    1.06093603   0.99689647  10647.935 
  13357.71366 1.04147726   1.05412397   0.99693887  10520.311 
  13373.74279 1.04752002   1.04736569   0.99698153  10347.051 
  13389.79116 1.03572701   1.04084991   0.99702444  10538.398 
  13405.85878 1.03090311   1.03473215   0.9970676   10588.017 
  13421.94569 1.03634662   1.02912774   0.99711102  10425.055 
  13438.05190 1.03022394   1.0241099    0.99715469  10500.848 
  13454.17744 1.01798398   1.01971224   0.99719861  10706.419 
  13470.32232 1.01706334   1.015934     0.99724279  10674.514 
  13486.48659 1.01508753   1.01274727   0.99728723  10665.014 
  13502.67024 1.00848102   1.01010474   0.99733192  10754.227 
  13518.87332 1.0295432    1.00794712   0.99737687  10265.209 
  13535.09585 1.01076691   1.00620979   0.99742208  10603.399 
  13551.33783 1.01914109   1.00482788   0.99746755  10379.216 
  13567.59931 1.01037547   1.00374015   0.99751328  10512.002 
  13583.88031 1.01687282   1.00289129   0.99755927  10329.042 
  13600.18084 1.02156581   1.00223339   0.99760553  10186.445 
  13616.50093 0.99370117   1.0017255    0.99765205  10719.088 
  13632.84060 1.0206129    1.0013346    0.99769883  10113.155 
  13649.19989 1.02554085   1.00103391   0.99774587  9969.842  
  13665.57880 1.0196058    1.00080237   0.99779318  10042.116 
  13681.97737 1.01241753   1.00062361   0.99784076  10140.503 
  13698.39561 1.02608346   1.00048511   0.9978886   9825.102  
  13714.83356 1.01600871   1.00037739   0.99793672  9977.833  
  13731.29123 1.02113037   1.00029331   0.9979851   9832.459  
  13747.76866 1.02047446   1.00022755   0.99803375  9800.74   
  13764.26585 1.02340536   1.00017613   0.99808267  9699.962  
  13780.78284 1.00654013   1.00013608   0.99813186  9984.849  
  13797.31965 1.027032     1.0001052    0.99818132  9543.529  
  13813.87631 1.02795983   1.00008182   0.99823106  9482.747  
  13830.45283 1.03442999   1.00006469   0.99828107  9319.992  
  13847.04925 1.0198904    1.00005286   0.99833136  9547.546  
  13863.66558 1.03766794   1.00004558   0.99838192  9176.428  
  13880.30185 1.01402311   1.0000423    0.99843275  9571.062  
  13896.95808 1.02586723   1.00004255   0.99848387  9306.179  
  13913.63430 1.02883913   1.00004597   0.99853526  9209.163  
  13930.33053 1.02002709   1.00005226   0.99858693  9327.72   
  13947.04680 1.01237125   1.00006119   0.99863888  9426.722  
  13963.78313 1.02996078   1.00007255   0.99869111  9061.922  
  13980.53954 1.02583693   1.00008616   0.99874362  9093.509  
  13997.31606 1.02898761   1.00010187   0.99879642  8995.056  
  14014.11271 1.02105879   1.00011955   0.99884949  9094.433  
  14030.92951 1.03487841   1.00013908   0.99890285  8808.406  
  14047.76650 1.03804669   1.00016036   0.9989565   8712.692  
  14064.62369 1.03919645   1.0001833    0.99901043  8652.187  
  14081.50110 1.04172134   1.00020782   0.99906465  8568.886  
  14098.39877 1.04223464   1.00023383   0.99911916  8519.842  
  14115.31672 1.0586929    1.00026126   0.99917395  8211.514  
  14132.25497 1.04127901   1.00029006   0.99922903  8455.098  
  14149.21355 1.05567511   1.00032016   0.99928441  8181.572  
  14166.19247 1.06165974   1.00035151   0.99934007  8048.421  
  14183.19177 1.06704075   1.00038406   0.99939603  7926.878  
  14200.21147 1.06186971   1.00041776   0.99945228  7968.396  
  14217.25159 1.09607912   1.00045257   0.99950882  7424.898  
  14234.31216 1.09789061   1.00048845   0.99956566  7363.72   
  14251.39320 1.10987698   1.00052536   0.99962279  7163.118  
  14268.49474 1.11375597   1.00056327   0.99968022  7076.367  
  14285.61680 1.1239072    1.00060213   0.99973794  6908.476  
  14302.75941 1.12524286   1.00064193   0.99979597  6857.752  
  14319.92259 1.11962905   1.00068264   0.99985429  6897.078  
  14337.10636 1.11779032   1.00072422   0.99991292  6887.434  
  14354.31076 1.12779685   1.00076665   0.99997184  6725.877  
  14371.53580 1.12915996   1.0008099    1.00003107  6675.965  
  14388.78151 1.1227537    1.00085397   1.0000906   6723.94   
  14406.04791 1.106715     1.00089881   1.00015043  6897.192  
  14423.33504 1.09779302   1.00094442   1.00021057  6980.956  
  14440.64290 1.09550128   1.00099078   1.00027101  6977.182  
  14457.97154 1.08474094   1.00103786   1.00033176  7087.426  
  14475.32097 1.07435731   1.00108566   1.00039281  7194.913  
  14492.69122 1.06103777   1.00113415   1.00045418  0         
  14510.08232 1.06793355   0            0           0         
  14527.49428 1.05416432   0            0           0         
  14544.92714 1.06875288   0            0           0         
  14562.38092 1.03689376   0            0           0         
  14579.85564 1.03838707   0            0           0         
  14597.35133 1.03637745   0            0           0         
  14614.86802 1.04697592   0            0           0         
  14632.40573 1.02588752   0            0           0         
  14649.96448 1.03037271   0            0           0         
  14667.54430 1.0162428    0            0           0         
  14685.14522 1.02931568   0            0           0         
  14702.76725 1.03132524   0            0           0         
  14720.41044 1.02015998   0            0           0         
  14738.07479 1.01820189   0            0           0         
  14755.76035 1.01328344   0            0           0         
  14773.46712 1.01150947   0            0           0         
  14791.19515 1.02641917   0            0           0         
  14808.94444 1.03726987   0            0           0         
  14826.71504 1.02524402   0            0           0         
  14844.50696 1.00656226   0            0           0         
  14862.32023 1.01283721   0            0           0         
  14880.15488 1.01653839   0            0           0         
  14898.01092 1.01042219   0            0           0         
  14915.88840 1.02357362   0            0           0         
  14933.78733 1.02698004   0            0           0         
  14951.70773 1.013091     0            0           0         
  14969.64964 1.02194893   0            0           0         
  14987.61308 1.02251216   0            0           0         
  15005.59808 1.03034889   0            0           0         
  15023.60466 1.0406287    0            0           0         
  15041.63284 1.04165438   0            0           0         
  15059.68266 1.05109878   0            0           0         
  15077.75414 1.05980519   0            0           0         
  15095.84731 1.06864829   0            0           0         
  15113.96219 1.07962092   0            0           0         
  15132.09880 1.10986003   0            0           0         
  15150.25718 1.11798644   0            0           0         
  15168.43735 1.12687032   0            0           0         
  15186.63933 1.17576587   0            0           0         
  15204.86316 1.20424729   0            0           0         
  15223.10885 1.21587179   0            0           0         
  15241.37644 1.24047329   0            0           0         
  15259.66595 1.28943777   0            0           0         
  15277.97741 1.29345118   0            0           0         
  15296.31084 1.32445118   0            0           0         
  15314.66627 1.35846783   0            0           0         
  15333.04373 1.35349297   0            0           0         
  15351.44324 1.36519783   0            0           0         
  15369.86483 1.3560463    0            0           0         
  15388.30852 1.36095762   0            0           0         
  15406.77435 1.33727685   0            0           0         
  15425.26234 1.32355278   0            0           0         
  15443.77251 1.30334678   0            0           0         
  15462.30489 1.2921578    0            0           0         
  15480.85951 1.29013241   0            0           0         
  15499.43640 1.2554611    0            0           0         
  15518.03558 1.23827643   0            0           0         
  15536.65708 1.22164114   0            0           0         
  15555.30093 1.20720645   0            0           0         
  15573.96714 1.18144106   0            0           0         
  15592.65576 1.15938211   0            0           0         
  15611.36680 1.14831782   0            0           0         
  15630.10030 1.13819035   0            0           0         
  15648.85627 1.1305       0            0           0         
  15667.63475 1.12508261   0            0           0         
  15686.43577 1.11069777   0            0           0         
  15705.25935 1.08582      0            0           0         
  15724.10551 1.08522824   0            0           0         
  15742.97429 1.05441551   0            0           0         
  15761.86572 1.05934137   0            0           0         
  15780.77981 1.05545911   0            0           0         
  15799.71660 1.0534353    0            0           0         
  15818.67611 1.05341559   0            0           0         
  15837.65838 1.04464901   0            0           0         
  15856.66342 1.02742043   0            0           0         
  15875.69127 1.03531574   0            0           0         
  15894.74195 1.05228654   0            0           0         
  15913.81549 1.02004191   0            0           0         
  15932.91192 1.03517289   0            0           0         
  15952.03127 1.03198994   0            0           0         
  15971.17356 1.02679746   0            0           0         
  15990.33882 1.03141777   0            0           0         
  16009.52708 1.01674919   0            0           0         
  16028.73836 1.01547177   0            0           0         
  16047.97270 1.01147773   0            0           0         
  16067.23012 1.01656691   0            0           0         
  16086.51064 1.00564406   0            0           0         
  16105.81431 1.02422812   0            0           0         
  16125.14114 1.01839799   0            0           0         
  16144.49116 1.01198812   0            0           0         
  16163.86440 1.03323702   0            0           0         
  16183.26088 1.0256481    0            0           0         
  16202.68065 1.00474304   0            0           0         
  16222.12371 1.01844749   0            0           0         
  16241.59011 1.0147362    0            0           0         
  16261.07987 1.01344655   0            0           0         
  16280.59301 1.01141245   0            0           0         
  16300.12957 1.01541861   0            0           0         
  16319.68958 1.03683019   0            0           0         
  16339.27305 1.02070382   0            0           0         
  16358.88003 1.02231936   0            0           0         
  16378.51053 1.02669741   0            0           0         
  16398.16459 1.03110682   0            0           0         
  16417.84224 1.0060207    0            0           0         
  16437.54350 1.009138     0            0           0         
  16457.26840 1.01887899   0            0           0         
  16477.01697 1.01939496   0            0           0         
  16496.78923 1.00931417   0            0           0         
  16516.58523 1.02310763   0            0           0         
  16536.40498 1.03007066   0            0           0         
  16556.24851 1.00601301   0            0           0         
  16576.11585 1.02878453   0            0           0         
  16596.00704 1.03377646   0            0           0         
  16615.92209 0.99737614   0            0           0         
  16635.86105 1.02590674   0            0           0         
  16655.82393 1.04299143   0            0           0         
  16675.81076 1.01024156   0            0           0         
  16695.82158 1.00810225   0            0           0         
  16715.85641 1.02798459   0            0           0         
  16735.91528 1.05724057   0            0           0         
  16755.99822 1.05923632   0            0           0         
  16776.10527 1.0433279    0            0           0         
  16796.23644 1.07653316   0            0           0         
  16816.39177 1.03691738   0            0           0         
  16836.57128 1.04226975   0            0           0         
  16856.77501 1.04930359   0            0           0         
  16877.00298 1.04649728   0            0           0         
  16897.25523 1.05673054   0            0           0         
  16917.53178 1.067644     0            0           0         
  16937.83266 1.06281584   0            0           0         
  16958.15790 1.05331088   0            0           0         
  16978.50753 1.07643276   0            0           0         
  16998.88159 1.07224409   0            0           0         
  17019.28009 1.06792635   0            0           0         
  17039.70306 1.09043284   0            0           0         
  17060.15055 1.0905792    0            0           0         
  17080.62257 1.09566724   0            0           0         
  17101.11916 1.11581909   0            0           0         
  17121.64034 1.12808408   0            0           0         
  17142.18615 1.13709959   0            0           0         
  17162.75662 1.12702633   0            0           0         
  17183.35177 1.138563     0            0           0         
  17203.97163 1.17039933   0            0           0         
  17224.61624 1.17422512   0            0           0         
  17245.28562 1.19487733   0            0           0         
  17265.97980 1.19464341   0            0           0         
  17286.69881 1.17402807   0            0           0         
  17307.44269 1.17383349   0            0           0         
  17328.21146 1.15149251   0            0           0         
  17349.00516 1.17866242   0            0           0         
  17369.82380 1.15591118   0            0           0         
  17390.66743 1.1513897    0            0           0         
  17411.53607 1.16403722   0            0           0         
  17432.42975 1.1379691    0            0           0         
  17453.34850 1.10623161   0            0           0         
  17474.29236 1.11545945   0            0           0         
  17495.26135 1.10010401   0            0           0         
  17516.25550 1.10206643   0            0           0         
  17537.27484 1.07885673   0            0           0         
  17558.31941 1.06338781   0            0           0         
  17579.38923 1.07754825   0            0           0         
  17600.48434 1.06131429   0            0           0         
  17621.60475 1.05768599   0            0           0         
  17642.75052 1.05090372   0            0           0         
  17663.92165 1.05953619   0            0           0         
  17685.11819 1.03042868   0            0           0         
  17706.34017 1.03342967   0            0           0         
  17727.58762 1.04050656   0            0           0         
  17748.86056 1.06488107   0            0           0         
  17770.15902 1.02161466   0            0           0         
  17791.48305 1.03691634   0            0           0         
  17812.83267 1.04699483   0            0           0         
  17834.20790 1.01843191   0            0           0         
  17855.60878 1.04703297   0            0           0         
  17877.03535 1.04864069   0            0           0         
  17898.48762 1.04742484   0            0           0         
  17919.96564 1.0487348    0            0           0         
  17941.46944 1.02522992   0            0           0         
  17962.99903 1.03791469   0            0           0         
  17984.55447 1.02209382   0            0           0         
  18006.13576 1.03273882   0            0           0         
  18027.74296 1.03639741   0            0           0         
  18049.37608 1.02689363   0            0           0         
  18071.03517 1.03258136   0            0           0         
  18092.72024 1.04323885   0            0           0         
  18114.43134 1.03489706   0            0           0         
  18136.16849 1.03967686   0            0           0         
  18157.93172 1.03898361   0            0           0         
  18179.72107 1.0158951    0            0           0         
  18201.53657 1.02869105   0            0           0         
  18223.37824 1.03876158   0            0           0         
  18245.24613 1.03108014   0            0           0         
  18267.14025 1.0375917    0            0           0         
  18289.06065 1.02330855   0            0           0         
  18311.00736 1.04185619   0            0           0         
  18332.98039 1.03103352   0            0           0         
  18354.97980 1.04443736   0            0           0         
  18377.00561 1.049618     0            0           0         
  18399.05784 1.07228034   0            0           0         
  18421.13654 1.02590341   0            0           0         
  18443.24173 1.02884205   0            0           0         
  18465.37345 1.04821274   0            0           0         
  18487.53173 1.03116452   0            0           0         
  18509.71660 1.02843571   0            0           0         
  18531.92808 1.04049634   0            0           0         
  18554.16623 1.0263672    0            0           0         
  18576.43105 1.05193368   0            0           0         
  18598.72260 1.01661282   0            0           0         
  18621.04089 1.03603087   0            0           0         
  18643.38597 1.056123     0            0           0         
  18665.75786 1.05612127   0            0           0         
  18688.15660 1.04237139   0            0           0         
  18710.58221 1.05159605   0            0           0         
  18733.03474 1.03225114   0            0           0         
  18755.51420 1.0540132    0            0           0         
  18778.02065 1.05701923   0            0           0         
  18800.55410 1.03556025   0            0           0         
  18823.11459 1.05301827   0            0           0         
  18845.70215 1.02179326   0            0           0         
  18868.31682 1.02821209   0            0           0         
  18890.95862 1.05518101   0            0           0         
  18913.62760 1.05375798   0            0           0         
  18936.32378 1.0577442    0            0           0         
  18959.04719 1.04360473   0            0           0         
  18981.79787 1.05084952   0            0           0         
  19004.57585 1.03173562   0            0           0         
  19027.38117 1.04675662   0            0           0         
  19050.21385 1.04014048   0            0           0         
  19073.07393 1.04921695   0            0           0         
  19095.96144 1.02745957   0            0           0         
  19118.87641 1.02016778   0            0           0         
  19141.81889 1.03391692   0            0           0         
  19164.78889 1.03345282   0            0           0         
  19187.78646 1.03681148   0            0           0         
  19210.81163 1.06309611   0            0           0         
  19233.86442 1.04334232   0            0           0         
  19256.94488 1.03180003   0            0           0         
  19280.05304 1.05145744   0            0           0         
  19303.18892 1.01812701   0            0           0         
  19326.35257 1.06193627   0            0           0         
  19349.54401 1.04025279   0            0           0         
  19372.76329 1.03447484   0            0           0         
  19396.01042 1.04063719   0            0           0         
  19419.28546 1.06953882   0            0           0         
  19442.58842 1.03479735   0            0           0         
  19465.91934 1.09735298   0            0           0         
  19489.27827 1.02134462   0            0           0         
  19512.66522 1.02841133   0            0           0         
  19536.08024 1.0580272    0            0           0         
  19559.52335 1.07465269   0            0           0         
  19582.99460 1.03475534   0            0           0         
  19606.49401 1.04734853   0            0           0         
  19630.02162 1.09631807   0            0           0         
  19653.57746 1.056315     0            0           0         
  19677.16158 1.03293466   0            0           0         
  19700.77399 1.10622803   0            0           0         
  19724.41473 1.10175785   0            0           0         
  19748.08385 1.11841545   0            0           0         
  19771.78136 1.07894506   0            0           0         
  19795.50732 1.10603345   0            0           0         
  19819.26174 1.09521789   0            0           0         
  19843.04467 1.06248441   0            0           0         
  19866.85614 1.0688975    0            0           0         
  19890.69619 1.0805212    0            0           0         
  19914.56484 1.082376     0            0           0         
  19938.46213 1.10063422   0            0           0         
  19962.38810 1.10667157   0            0           0         
  19986.34278 1.10663162   0            0           0         
  20010.32621 1.06542114   0            0           0         
  20034.33841 1.08584094   0            0           0         
  20058.37943 1.06270726   0            0           0         
  20082.44930 1.07989097   0            0           0         
  20106.54805 1.07863479   0            0           0         
  20130.67573 1.07255262   0            0           0         
  20154.83235 1.05504513   0            0           0         
  20179.01796 1.06391341   0            0           0         
  20203.23260 1.08329205   0            0           0         
  20227.47629 1.08028806   0            0           0         
  20251.74907 1.04004672   0            0           0         
  20276.05098 1.09080499   0            0           0         
  20300.38206 1.05501748   0            0           0         
  20324.74233 1.09048527   0            0           0         
  20349.13183 1.04874327   0            0           0         
  20373.55060 1.10180966   0            0           0         
  20397.99867 1.05090904   0            0           0         
  20422.47608 1.07231311   0            0           0         
  20446.98286 1.10941171   0            0           0         
  20471.51905 1.0554703    0            0           0         
  20496.08468 1.08181743   0            0           0         
  20520.67979 1.10366674   0            0           0         
  20545.30442 1.11192187   0            0           0         
  20569.95859 1.07300376   0            0           0         
  20594.64235 1.0564737    0            0           0         
  20619.35573 1.09182091   0            0           0         
  20644.09877 1.09403741   0            0           0         
  20668.87150 1.06616592   0            0           0         
  20693.67395 1.06549957   0            0           0         
  20718.50617 1.08892348   0            0           0         
  20743.36818 1.07568938   0            0           0         
  20768.26003 1.03597794   0            0           0         
  20793.18175 1.03084944   0            0           0         
  20818.13337 1.00769261   0            0           0         
  20843.11494 1.10966588   0            0           0         
  20868.12649 1.02489871   0            0           0         
  20893.16804 1.04398965   0            0           0         
  20918.23965 1.13022729   0            0           0         
  20943.34135 1.04290786   0            0           0         
  20968.47316 1.11402491   0            0           0         
  20993.63513 1.10063635   0            0           0         
  21018.82730 1.05214277   0            0           0         
  21044.04970 1.06914063   0            0           0         
  21069.30236 1.05746962   0            0           0         
  21094.58533 1.0246152    0            0           0         
  21119.89864 1.05502895   0            0           0         
  21145.24232 1.08741218   0            0           0         
  21170.61641 1.07983329   0            0           0         
  21196.02096 1.11692779   0            0           0         
  21221.45599 1.01149103   0            0           0         
  21246.92154 1.04309341   0            0           0         
  21272.41765 0.97496205   0            0           0         
#--eof--eof--eof--eof--eof--eof--eof--eof--eof--eof--eof--eof--eof--eof--eof--#
