# Supplementary material for: Multidimensional Rietveld refinement of high-pressure neutron diffraction data of PbNCN
Source: J Appl Crystallogr. 2024 Sep 5;57(Pt 5):1436–45. doi: 10.1107/S1600576724007635 (PMC11460395; doi:10.1107/S1600576724007635)
Supplement: Supplementary file 1 [file j-57-01436-sup1.zip › 1D_PbNCN_Pb_0600.cif]

data_PbNCNPb600_publ
_audit_creation_method  "created in GSAS-II"
_audit_creation_date  2023-11-09T16:11
_audit_author_name  "no name"
_audit_update_record
   "2023-11-09T16:11  Initial software-generated CIF"
_pd_block_id  2023-11-09T16:11|PbNCNPb600|noname|PubInfo

# Standard version of Publication_Template template follows
#=============================================================================
# this information describes the project, paper etc. for the CIF             #
# Acta Cryst. Section C papers and editorial correspondence is generated     #
# from the information in this section                                       #
#                                                                            #
#   (from)   CIF submission form for Rietveld refinements (Acta Cryst. C)    #
#                                                 Version 14 December 1998   #
#=============================================================================
# 1. SUBMISSION DETAILS

_publ_contact_author_name        'Prof. Richard Dronskowski'
_publ_contact_author_address
;    
Institute of Inorganic Chemistry
RWTH Aachen University     
D-52056 Aachen
Germany
;
_publ_contact_author_email       drons@HAL9000.ac.rwth-aachen.de
_publ_contact_author_phone       00492418093642
_publ_contact_author_fax         00492418092642

_publ_requested_journal              'Journal of Applied Crystallography'

#==============================================================================

# 2. PROCESSING SUMMARY (IUCr Office Use Only)

_journal_data_validation_number      ?

_journal_date_recd_electronic        ?
_journal_date_to_coeditor            ?
_journal_date_from_coeditor          ?
_journal_date_accepted               ?
_journal_date_printers_first         ?
_journal_date_printers_final         ?
_journal_date_proofs_out             ?
_journal_date_proofs_in              ?
_journal_coeditor_name               ?
_journal_coeditor_code               ?
_journal_coeditor_notes
; ?
;
_journal_techeditor_code             ?
_journal_techeditor_notes
; ?
;
_journal_coden_ASTM                  ?
_journal_name_full                   ?
_journal_year                        ?
_journal_volume                      ?
_journal_issue                       ?
_journal_page_first                  ?
_journal_page_last                   ?
_journal_paper_category              ?
_journal_suppl_publ_number           ?
_journal_suppl_publ_pages            ?

#==============================================================================

# 3. TITLE AND AUTHOR LIST

_publ_section_title
; ?
;       
 
# The loop structure below should contain the names and addresses of all 
# authors, in the required order of publication. Repeat as necessary.

loop_
	_publ_author_name
	_publ_author_address
'Meinerzhagen, Yannick'
; 
Chair of Solid-State and Quantum Chemistry
Institute of Inorganic Chemistry
RWTH Aachen University
D-52056 Aachen
Germany
;

'Eickmeier, Katharina'
; 
Chair of Solid-State and Quantum Chemistry
Institute of Inorganic Chemistry
RWTH Aachen University
D-52056 Aachen
Germany
;

'Mueller, Peter C.'
; 
Chair of Solid-State and Quantum Chemistry
Institute of Inorganic Chemistry
RWTH Aachen University
D-52056 Aachen
Germany
;

'Hempelmann, Jan'
; 
Chair of Solid-State and Quantum Chemistry
Institute of Inorganic Chemistry
RWTH Aachen University
D-52056 Aachen
Germany
;

'Houben, Andreas'
; 
Chair of Solid-State and Quantum Chemistry
Institute of Inorganic Chemistry
RWTH Aachen University
D-52056 Aachen
Germany
;

'Dronskowski, Richard'
; 
Chair of Solid-State and Quantum Chemistry
Institute of Inorganic Chemistry
RWTH Aachen University
D-52056 Aachen
Germany
;

#==============================================================================
# 4. TEXT

#=============================================================================
# 5. OVERALL REFINEMENT & COMPUTING DETAILS

#==============================================================================
# 6. SAMPLE PREPARATION DATA

# (In the unusual case where multiple samples are used in a single
#  Rietveld study, this information should be moved into the phase
#  blocks)

# The following three fields describe the preparation of the material.
# The cooling rate is in K/min.  The pressure at which the sample was  
# prepared is in kPa.  The temperature of preparation is in K.
               
_pd_prep_cool_rate                ?        
_pd_prep_pressure                 ?        
_pd_prep_temperature              ?        

_pd_char_colour                   ?       # use ICDD colour descriptions

data_PbNCNPb600_overall
_pd_block_id  2023-11-09T16:11|PbNCNPb600|noname|Overall
_pd_proc_info_datetime  2023-11-09T16:11
_pd_calc_method  "Rietveld Refinement"
_computing_structure_refinement
   "GSAS-II (Toby & Von Dreele, J. Appl. Cryst. 46, 544-549, 2013)"
_refine_ls_matrix_type  full
_refine_ls_number_parameters  5
_refine_ls_goodness_of_fit_all  2.873

# OVERALL WEIGHTED R-FACTOR
_refine_ls_wR_factor_obs  0.03024
# POINTERS TO PHASE AND/OR HISTOGRAM BLOCKS
loop_   _pd_phase_block_id
  2023-11-09T16:11|PbNCNPb600|phase_0|noname
  2023-11-09T16:11|PbNCNPb600|phase_1|noname
_pd_block_diffractogram_id
   2023-11-09T16:11|PbNCNPb600|noname|SNAP_hist_0

data_PbNCNPb600_phase_0

# Information for phase 0
_pd_block_id  2023-11-09T16:11|PbNCNPb600|phase_0|noname

# Standard version of Phase_Template template follows
#==============================================================================
# 7. CHEMICAL, STRUCTURAL AND CRYSTAL DATA

_chemical_name_common             'Lead'
_chemical_formula_structural      Pb
_cell_measurement_temperature     293

#==============================================================================

# 8. Phase information from GSAS-II


# phase info for Pb follows
_pd_phase_name  Pb
_cell_length_a  4.8266(27)
_cell_length_b  4.8266
_cell_length_c  4.8266
_cell_angle_alpha  90
_cell_angle_beta   90
_cell_angle_gamma  90
_cell_volume  112.44(19)
_exptl_crystal_density_diffrn  12.2396
_symmetry_cell_setting  cubic
_symmetry_space_group_name_H-M  "F m -3 m"
_symmetry_space_group_name_Hall  "-F 4 2 3"
_diffrn_ambient_temperature  293
_diffrn_ambient_pressure  100
loop_
    _space_group_symop_id
    _space_group_symop_operation_xyz
     1  x,y,z
     2  z,x,y
     3  y,z,x
     4  x,y,-z
     5  -z,x,y
     6  y,-z,x
     7  -z,x,-y
     8  -y,-z,x
     9  y,-z,-x
    10  -x,y,-z
    11  -z,-x,y
    12  x,-y,-z
    13  y,x,z
    14  z,y,x
    15  x,z,y
    16  y,x,-z
    17  -z,y,x
    18  x,-z,y
    19  -z,y,-x
    20  -x,-z,y
    21  x,-z,-y
    22  -y,x,-z
    23  -z,-y,x
    24  y,-x,-z
    25  -x,-y,-z
    26  -z,-x,-y
    27  -y,-z,-x
    28  -x,-y,z
    29  z,-x,-y
    30  -y,z,-x
    31  z,-x,y
    32  y,z,-x
    33  -y,z,x
    34  x,-y,z
    35  z,x,-y
    36  -x,y,z
    37  -y,-x,-z
    38  -z,-y,-x
    39  -x,-z,-y
    40  -y,-x,z
    41  z,-y,-x
    42  -x,z,-y
    43  z,-y,x
    44  x,z,-y
    45  -x,z,y
    46  y,-x,z
    47  z,y,-x
    48  -y,x,z
    49  x,1/2+y,1/2+z
    50  z,1/2+x,1/2+y
    51  y,1/2+z,1/2+x
    52  x,1/2+y,1/2-z
    53  -z,1/2+x,1/2+y
    54  y,1/2-z,1/2+x
    55  -z,1/2+x,1/2-y
    56  -y,1/2-z,1/2+x
    57  y,1/2-z,1/2-x
    58  -x,1/2+y,1/2-z
    59  -z,1/2-x,1/2+y
    60  x,1/2-y,1/2-z
    61  y,1/2+x,1/2+z
    62  z,1/2+y,1/2+x
    63  x,1/2+z,1/2+y
    64  y,1/2+x,1/2-z
    65  -z,1/2+y,1/2+x
    66  x,1/2-z,1/2+y
    67  -z,1/2+y,1/2-x
    68  -x,1/2-z,1/2+y
    69  x,1/2-z,1/2-y
    70  -y,1/2+x,1/2-z
    71  -z,1/2-y,1/2+x
    72  y,1/2-x,1/2-z
    73  -x,1/2-y,1/2-z
    74  -z,1/2-x,1/2-y
    75  -y,1/2-z,1/2-x
    76  -x,1/2-y,1/2+z
    77  z,1/2-x,1/2-y
    78  -y,1/2+z,1/2-x
    79  z,1/2-x,1/2+y
    80  y,1/2+z,1/2-x
    81  -y,1/2+z,1/2+x
    82  x,1/2-y,1/2+z
    83  z,1/2+x,1/2-y
    84  -x,1/2+y,1/2+z
    85  -y,1/2-x,1/2-z
    86  -z,1/2-y,1/2-x
    87  -x,1/2-z,1/2-y
    88  -y,1/2-x,1/2+z
    89  z,1/2-y,1/2-x
    90  -x,1/2+z,1/2-y
    91  z,1/2-y,1/2+x
    92  x,1/2+z,1/2-y
    93  -x,1/2+z,1/2+y
    94  y,1/2-x,1/2+z
    95  z,1/2+y,1/2-x
    96  -y,1/2+x,1/2+z
    97  1/2+x,y,1/2+z
    98  1/2+z,x,1/2+y
    99  1/2+y,z,1/2+x
   100  1/2+x,y,1/2-z
   101  1/2-z,x,1/2+y
   102  1/2+y,-z,1/2+x
   103  1/2-z,x,1/2-y
   104  1/2-y,-z,1/2+x
   105  1/2+y,-z,1/2-x
   106  1/2-x,y,1/2-z
   107  1/2-z,-x,1/2+y
   108  1/2+x,-y,1/2-z
   109  1/2+y,x,1/2+z
   110  1/2+z,y,1/2+x
   111  1/2+x,z,1/2+y
   112  1/2+y,x,1/2-z
   113  1/2-z,y,1/2+x
   114  1/2+x,-z,1/2+y
   115  1/2-z,y,1/2-x
   116  1/2-x,-z,1/2+y
   117  1/2+x,-z,1/2-y
   118  1/2-y,x,1/2-z
   119  1/2-z,-y,1/2+x
   120  1/2+y,-x,1/2-z
   121  1/2-x,-y,1/2-z
   122  1/2-z,-x,1/2-y
   123  1/2-y,-z,1/2-x
   124  1/2-x,-y,1/2+z
   125  1/2+z,-x,1/2-y
   126  1/2-y,z,1/2-x
   127  1/2+z,-x,1/2+y
   128  1/2+y,z,1/2-x
   129  1/2-y,z,1/2+x
   130  1/2+x,-y,1/2+z
   131  1/2+z,x,1/2-y
   132  1/2-x,y,1/2+z
   133  1/2-y,-x,1/2-z
   134  1/2-z,-y,1/2-x
   135  1/2-x,-z,1/2-y
   136  1/2-y,-x,1/2+z
   137  1/2+z,-y,1/2-x
   138  1/2-x,z,1/2-y
   139  1/2+z,-y,1/2+x
   140  1/2+x,z,1/2-y
   141  1/2-x,z,1/2+y
   142  1/2+y,-x,1/2+z
   143  1/2+z,y,1/2-x
   144  1/2-y,x,1/2+z
   145  1/2+x,1/2+y,z
   146  1/2+z,1/2+x,y
   147  1/2+y,1/2+z,x
   148  1/2+x,1/2+y,-z
   149  1/2-z,1/2+x,y
   150  1/2+y,1/2-z,x
   151  1/2-z,1/2+x,-y
   152  1/2-y,1/2-z,x
   153  1/2+y,1/2-z,-x
   154  1/2-x,1/2+y,-z
   155  1/2-z,1/2-x,y
   156  1/2+x,1/2-y,-z
   157  1/2+y,1/2+x,z
   158  1/2+z,1/2+y,x
   159  1/2+x,1/2+z,y
   160  1/2+y,1/2+x,-z
   161  1/2-z,1/2+y,x
   162  1/2+x,1/2-z,y
   163  1/2-z,1/2+y,-x
   164  1/2-x,1/2-z,y
   165  1/2+x,1/2-z,-y
   166  1/2-y,1/2+x,-z
   167  1/2-z,1/2-y,x
   168  1/2+y,1/2-x,-z
   169  1/2-x,1/2-y,-z
   170  1/2-z,1/2-x,-y
   171  1/2-y,1/2-z,-x
   172  1/2-x,1/2-y,z
   173  1/2+z,1/2-x,-y
   174  1/2-y,1/2+z,-x
   175  1/2+z,1/2-x,y
   176  1/2+y,1/2+z,-x
   177  1/2-y,1/2+z,x
   178  1/2+x,1/2-y,z
   179  1/2+z,1/2+x,-y
   180  1/2-x,1/2+y,z
   181  1/2-y,1/2-x,-z
   182  1/2-z,1/2-y,-x
   183  1/2-x,1/2-z,-y
   184  1/2-y,1/2-x,z
   185  1/2+z,1/2-y,-x
   186  1/2-x,1/2+z,-y
   187  1/2+z,1/2-y,x
   188  1/2+x,1/2+z,-y
   189  1/2-x,1/2+z,y
   190  1/2+y,1/2-x,z
   191  1/2+z,1/2+y,-x
   192  1/2-y,1/2+x,z

# ATOMIC COORDINATES AND DISPLACEMENT PARAMETERS
loop_ 
   _atom_site_label
   _atom_site_type_symbol
   _atom_site_fract_x
   _atom_site_fract_y
   _atom_site_fract_z
   _atom_site_occupancy
   _atom_site_adp_type
   _atom_site_U_iso_or_equiv
   _atom_site_site_symmetry_multiplicity
Pb1    Pb   0.00000     0.00000     0.00000     1.0000     Uiso 0.0004     4   

loop_  _atom_type_symbol _atom_type_number_in_cell
        _atom_type_scat_Cromer_Mann_a1 _atom_type_scat_Cromer_Mann_a2 _atom_type_scat_Cromer_Mann_a3
        _atom_type_scat_Cromer_Mann_a4 _atom_type_scat_Cromer_Mann_b1 _atom_type_scat_Cromer_Mann_b2
        _atom_type_scat_Cromer_Mann_b3 _atom_type_scat_Cromer_Mann_b4 _atom_type_scat_Cromer_Mann_c
        _atom_type_scat_length_neutron _atom_type_scat_source
  Pb      4      31.0617    13.0637    18.442     5.9696     0.6902     2.3576     8.618      47.2579    13.4118    0.9401
      https://subversion.xray.aps.anl.gov/pyGSAS/trunk/atmdata.py

# Note that Z affects _cell_formula_sum and _weight
_cell_formula_units_Z  4
_chemical_formula_sum  Pb
_chemical_formula_weight  207.2

# MOLECULAR GEOMETRY
loop_
   _geom_bond_atom_site_label_1
   _geom_bond_atom_site_label_2
   _geom_bond_distance
   _geom_bond_site_symmetry_1
   _geom_bond_site_symmetry_2
   _geom_bond_publ_flag
  Pb1    Pb1    0(0)    1_555    1_555 yes
  
loop_
   _geom_angle_atom_site_label_1
   _geom_angle_atom_site_label_2
   _geom_angle_atom_site_label_3
   _geom_angle
   _geom_angle_site_symmetry_1
   _geom_angle_site_symmetry_2
   _geom_angle_site_symmetry_3
   _geom_angle_publ_flag
  Pb1    Pb1     Pb1     180(0)     1_555  1_555    1_555 yes
_pd_proc_ls_pref_orient_corr
   "March-Dollase correction coef. = 1.000 axis = [0, 0, 1]"

data_PbNCNPb600_phase_1

# Information for phase 1
_pd_block_id  2023-11-09T16:11|PbNCNPb600|phase_1|noname

# Standard version of Phase_Template template follows
#==============================================================================
# 7. CHEMICAL, STRUCTURAL AND CRYSTAL DATA

_chemical_name_common             'Lead Cyanamide'
_chemical_formula_structural      PbNCN
_cell_measurement_temperature     293
#==============================================================================

# 8. Phase information from GSAS-II


# phase info for PbNCN500bar follows
_pd_phase_name  PbNCN500bar
_cell_length_a  5.5480(19)
_cell_length_b  3.7621(8)
_cell_length_c  10.974(3)
_cell_angle_alpha  90
_cell_angle_beta   90
_cell_angle_gamma  90
_cell_volume  229.06(8)
_exptl_crystal_density_diffrn  7.1689
_symmetry_cell_setting  orthorhombic
_symmetry_space_group_name_H-M  "P n m a"
_symmetry_space_group_name_Hall  "-P 2ac 2n"
_diffrn_ambient_temperature  293
_diffrn_ambient_pressure  100
loop_
    _space_group_symop_id
    _space_group_symop_operation_xyz
     1  x,y,z
     2  1/2-x,1/2+y,1/2+z
     3  x,1/2-y,z
     4  1/2-x,-y,1/2+z
     5  -x,-y,-z
     6  1/2+x,1/2-y,1/2-z
     7  -x,1/2+y,-z
     8  1/2+x,y,1/2-z

# ATOMIC COORDINATES AND DISPLACEMENT PARAMETERS
loop_ 
   _atom_site_label
   _atom_site_type_symbol
   _atom_site_fract_x
   _atom_site_fract_y
   _atom_site_fract_z
   _atom_site_occupancy
   _atom_site_adp_type
   _atom_site_U_iso_or_equiv
   _atom_site_site_symmetry_multiplicity
Pb1    Pb4+ 0.36940     0.25000     0.63820     1.0000     Uiso 0.0369     4   
N1     N    0.36830     0.25000     0.46270     1.0000     Uiso 0.0369     4   
N2     N    0.91320     0.25000     0.36810     1.0000     Uiso 0.0369     4   
C1     C    0.10610     0.25000     0.42720     1.0000     Uiso 0.0369     4   

loop_  _atom_type_symbol _atom_type_number_in_cell
        _atom_type_scat_Cromer_Mann_a1 _atom_type_scat_Cromer_Mann_a2 _atom_type_scat_Cromer_Mann_a3
        _atom_type_scat_Cromer_Mann_a4 _atom_type_scat_Cromer_Mann_b1 _atom_type_scat_Cromer_Mann_b2
        _atom_type_scat_Cromer_Mann_b3 _atom_type_scat_Cromer_Mann_b4 _atom_type_scat_Cromer_Mann_c
        _atom_type_scat_length_neutron _atom_type_scat_source
  C       4      2.31       1.02       1.5886     0.865      20.8439    10.2075    0.5687     51.6512    0.2156     0.6648
      https://subversion.xray.aps.anl.gov/pyGSAS/trunk/atmdata.py
  N       8      12.2126    3.1322     2.0125     1.1663     0.0057     9.8933     28.9975    0.5826     -11.529    0.936
      https://subversion.xray.aps.anl.gov/pyGSAS/trunk/atmdata.py
  Pb+4    4      32.1244    18.8003    12.0175    6.9689     1.0057     6.1093     0.147      14.714     8.0843     0.9401
      https://subversion.xray.aps.anl.gov/pyGSAS/trunk/atmdata.py

# Note that Z affects _cell_formula_sum and _weight
_cell_formula_units_Z  4
_chemical_formula_sum  "C N2 Pb"
_chemical_formula_weight  247.22

# MOLECULAR GEOMETRY
loop_
   _geom_bond_atom_site_label_1
   _geom_bond_atom_site_label_2
   _geom_bond_distance
   _geom_bond_site_symmetry_1
   _geom_bond_site_symmetry_2
   _geom_bond_publ_flag
  Pb1    N1     1.9260(7)        1_555    1_555 yes
  Pb1    N2     2.4498(8)      1_555    5_656 yes
  Pb1    N2     2.4498(8)      1_555    5_666 yes
  N1     Pb1    1.9260(7)        1_555    1_555 yes
  N1     C1     1.5060(5)      1_555    1_555 yes
  N2     Pb1    2.4498(8)      1_555    5_656 yes
  N2     Pb1    2.4498(8)      1_555    5_666 yes
  N2     C1     1.2514(4)      1_555    1_655 yes
  C1     N1     1.5060(5)      1_555    1_555 yes
  C1     N2     1.2514(4)      1_555    1_455 yes

loop_
   _geom_angle_atom_site_label_1
   _geom_angle_atom_site_label_2
   _geom_angle_atom_site_label_3
   _geom_angle
   _geom_angle_site_symmetry_1
   _geom_angle_site_symmetry_2
   _geom_angle_site_symmetry_3
   _geom_angle_publ_flag
  Pb1    N1     C1     105.17(1)       1_555  1_555    1_555 yes
  N1     C1     N2     163.776       1_555  1_555    1_455 yes
_pd_proc_ls_pref_orient_corr
   "March-Dollase correction coef. = 1.000 axis = [0, 0, 1]"

data_PbNCNPb600_pwd_0
# Information for histogram 0: PWDR SNAP_55726_All.gsa Bank 1
_pd_proc_ls_profile_function
;
Von Dreele-Jorgenson-Windsor function parameters
   alpha, beta-0, beta-1, beta-q, sig-0, sig-1, sig-2, sig-q, X, Y:
    0.145, 0.009, -0.022, 0.112, 0.006, 630.000, 50.000, 0.000, 0.000, 0.000, 
;
_pd_block_id  2023-11-09T16:11|PbNCNPb600|noname|SNAP_hist_0

# Standard version of Instrument_Template template follows
#==============================================================================
# 9. INSTRUMENT CHARACTERIZATION

# The following item is used to identify the equipment used to record 
# the powder pattern when the diffractogram was measured at a laboratory 
# other than the authors' home institution, e.g. when neutron or synchrotron
# radiation is used.

_pd_instr_location
; ?
;

_diffrn_source                    'neutron spallation source'       

_pd_meas_scan_method              tof       


# The following two items identify the program(s) used (if appropriate).      
_computing_data_reduction         'PowderReduceP2D in Mantid'                     

# The following items are used to define the size of the instrument.
# Not all distances are appropriate for all instrument types.

_pd_instr_dist_src/spec           15000
#==============================================================================
# 10. Specimen size and mounting information


_pd_spec_mount_mode               transmission       
                                          
    
_pd_spec_shape                    irregular

# PHASE TABLE
loop_
   _pd_phase_id
   _pd_phase_block_id
   _pd_phase_mass_%
  0  2023-11-09T16:11|PbNCNPb600|phase_0|noname  0.17323
  1  2023-11-09T16:11|PbNCNPb600|phase_1|noname  0.82677
loop_
   _gsas_proc_phase_R_F_factor
   _gsas_proc_phase_R_Fsqd_factor
   _gsas_proc_phase_id
   _gsas_proc_phase_block_id
    0.17749  0.50784  0  2023-11-09T16:11|PbNCNPb600|phase_0|noname
    0.29046  0.36229  1  2023-11-09T16:11|PbNCNPb600|phase_1|noname
_pd_proc_ls_prof_R_factor     0.02395
_pd_proc_ls_prof_wR_factor    0.03024
_gsas_proc_ls_prof_R_B_factor   0.02688
_gsas_proc_ls_prof_wR_B_factor  0.03411
_pd_proc_ls_prof_wR_expected  0.01054
_refine_ls_goodness_of_fit_all  2.87
_diffrn_radiation_probe  neutron
_pd_meas_2theta_fixed  65.549
_pd_proc_ls_background_function
;
Background function: "chebyschev-1" function with 3 terms:
    0.994, -0.002, 0.001, 
;

# STRUCTURE FACTOR TABLE
loop_
   _pd_refln_phase_id
   _refln_index_h
   _refln_index_k
   _refln_index_l
   _refln_F_squared_meas
   _refln_F_squared_calc
   _refln_phase_calc
   _refln_d_spacing
   _gsas_i100_meas
  0  1    1    1    14.1879    14.1119    0.0     2.78665  6.07   
  0  2    0    0    16.5992    14.1023    0.0     2.41331  2.99   
  0  2    2    0    13.4945    14.0641    0.0     1.70647  1.22   
  0  3    1    1    10.8088    14.0356    0.0     1.45528  1.03   
  0  2    2    2    15.8434    14.0261    0.0     1.39333  0.42   
  0  4    0    0    18.2654    13.9881    0.0     1.20666  0.21   
  0  3    3    1    9.6274     13.9597    0.0     1.10730  0.31   
  0  4    2    0    11.2201    13.9502    0.0     1.07927  0.32   
  0  4    2    2    12.8336    13.9124    0.0     0.98523  0.26   
  0  5    1    1    10.4326    13.8842    0.0     0.92888  0.17   
  0  3    3    3    10.4326    13.8842    0.0     0.92888  0.06   
  0  4    4    0    11.4503    13.8372    0.0     0.85324  0.06   
  0  5    3    1    22.4562    13.8091    0.0     0.81585  0.42   
  0  4    4    2    18.0278    13.7997    0.0     0.80444  0.16   
  0  6    0    0    18.0278    13.7997    0.0     0.80444  0.04   
  0  6    2    0    27.6916    13.7624    0.0     0.76316  0.20   
  0  5    3    3    28.6498    13.7344    0.0     0.73605  0.18   
  0  6    2    2    15.7758    13.7251    0.0     0.72764  0.09   
  0  4    4    4    56.4725    13.6879    0.0     0.69666  0.09   
  0  5    5    1    19.2877    13.6601    0.0     0.67586  0.09   
  0  7    1    1    19.2877    13.6601    0.0     0.67586  0.09   
  0  6    4    0    19.7694    13.6509    0.0     0.66933  0.08   
  0  6    4    2    27.0072    13.6139    0.0     0.64499  0.20   
  0  5    5    3    20.1798    13.5862    0.0     0.62837  0.07   
  0  7    3    1    20.1798    13.5862    0.0     0.62837  0.13   
  1  1    0    3    4.0335     2.9430     0.0     3.05400  9.77   
  1  1    1    1    22.2985    18.1556    0.0     2.99551  100.00 
  1  2    0    0    2.7505     2.6084     -0.0    2.77402  2.27   
  1  0    0    4    27.4332    26.8489    -180.0  2.74358  21.64  
  1  1    1    2    31.7421    31.8107    -0.0    2.70811  95.09  
  1  2    0    1    0.3922     0.3896     180.0   2.68943  0.57   
  1  0    1    3    23.2726    23.4819    180.0   2.62267  30.66  
  1  2    0    2    0.0000     0.0000     -180.0  2.47564  0.00   
  1  1    0    4    19.8466    19.9842    0.0     2.45930  20.22  
  1  1    1    3    2.3277     1.9822     -0.0    2.37109  4.10   
  1  2    1    0    58.0909    50.4232    -0.0    2.23269  40.20  
  1  2    0    3    0.0002     0.0002     -180.0  2.21035  0.00   
  1  2    1    1    2.4760     2.0805     -180.0  2.18787  3.16   
  1  2    1    2    2.0189     0.5079     0.0     2.06805  2.06   
  1  1    1    4    4.1596     1.4084     -180.0  2.05850  4.16   
  1  1    0    5    13.3757    6.9997     -0.0    2.04095  6.46   
  1  2    0    4    6.3165     2.2084     180.0   1.95067  2.55   
  1  2    1    3    2.3273     1.7113     180.0   1.90577  1.71   
  1  0    1    5    27.9773    22.4745    180.0   1.89581  10.06  
  1  0    2    0    144.8112   128.1462   180.0   1.88106  25.25  
  1  0    0    6    0.4178     0.5467     -0.0    1.82905  0.07   
  1  3    0    1    6.3607     8.4113     -180.0  1.82363  1.96   
  1  1    1    5    0.0010     0.0010     -0.0    1.79397  0.00   
  1  0    2    2    10.3561    10.1856    180.0   1.77941  2.89   
  1  1    2    1    0.0052     0.0043     -180.0  1.75844  0.00   
  1  3    0    2    7.1050     5.9863     180.0   1.75249  1.87   
  1  1    0    6    34.5251    36.1053    -0.0    1.73709  8.75   
  1  2    1    4    8.6179     9.5892     -180.0  1.73173  4.32   
  1  2    0    5    2.5823     2.9234     -0.0    1.72124  0.63   
  1  1    2    2    2.5619     2.6543     -0.0    1.69439  1.18   
  1  3    0    3    0.0385     0.0459     -0.0    1.65043  0.01   
  1  3    1    1    4.7059     6.7392     0.0     1.64100  1.90   
  1  1    2    3    1.6992     1.9498     -180.0  1.60163  0.62   
  1  3    1    2    3.3734     3.9951     180.0   1.58859  1.20   
  1  1    1    6    27.4888    27.5698    -180.0  1.57709  9.47   
  1  2    1    5    1.6840     1.2775     0.0     1.56521  0.56   
  1  2    2    0    2.6021     1.7282     180.0   1.55687  0.43   
  1  0    2    4    27.1377    17.7880    0.0     1.55143  4.38   
  1  2    2    1    0.3377     0.2581     -0.0    1.54144  0.11   
  1  3    0    4    17.3765    16.8805    0.0     1.53349  2.68   
  1  2    0    6    0.0439     0.0515     180.0   1.52700  0.01   
  1  3    1    3    4.5257     5.2651     -0.0    1.51139  1.32   
  1  1    0    7    1.2008     1.3220     -0.0    1.50868  0.17   
  1  2    2    2    0.0000     0.0000     0.0     1.49775  0.00   
  1  1    2    4    14.1704    13.2400    -180.0  1.49411  3.93   
  1  0    1    7    2.5115     3.3826     -180.0  1.44713  0.31   
  1  2    2    3    0.0001     0.0001     0.0     1.43253  0.00   
  1  3    1    4    2.0829     2.5929     -0.0    1.42005  0.47   
  1  2    1    6    13.7270    15.3623    -0.0    1.41489  3.06   
  1  3    0    5    0.3931     0.4343     180.0   1.41425  0.04   
  1  1    1    7    0.3942     0.3527     -180.0  1.40028  0.08   
  1  4    0    0    71.5153    66.7016    180.0   1.38701  3.69   
  1  1    2    5    4.7521     4.6375     180.0   1.38319  0.97   
  1  4    0    1    1.7650     1.8175     0.0     1.37606  0.18   
  1  0    0    8    4.2148     4.2947     -0.0    1.37179  0.21   
  1  2    0    7    4.5801     4.4002     0.0     1.36487  0.44   
  1  2    2    4    1.5646     1.4631     -0.0    1.35405  0.29   
  1  4    0    2    7.6418     6.9171     180.0   1.34471  0.70   
  1  1    0    8    0.1630     0.1274     -180.0  1.33169  0.01   
  1  3    1    5    0.1060     0.0915     -0.0    1.32381  0.02   
  1  0    2    6    0.3204     0.3622     180.0   1.31134  0.03   
  1  3    2    1    4.9098     5.5727     0.0     1.30934  0.80   
  1  4    1    0    0.2052     0.2050     -0.0    1.30138  0.02   
  1  3    0    6    34.2287    33.3571    -0.0    1.30045  2.73   
  1  4    0    3    0.1394     0.1231     -0.0    1.29691  0.01   
  1  4    1    1    0.2203     0.1725     0.0     1.29233  0.03   
  1  2    1    7    0.8907     0.6013     -0.0    1.28304  0.13   
  1  3    2    2    5.9164     3.9661     -0.0    1.28224  0.89   
  1  1    2    6    36.9764    23.9206    180.0   1.27617  5.46   
  1  2    2    5    3.0747     1.9368     180.0   1.26985  0.45   
  1  4    1    2    1.4271     0.8831     -180.0  1.26626  0.20   
  1  1    1    8    0.4156     0.2443     -180.0  1.25536  0.06   
  1  0    3    1    2.4412     1.4624     0.0     1.24593  0.16   
  1  3    2    3    0.0484     0.0304     180.0   1.24060  0.01   
  1  4    0    4    9.8146     6.3571     0.0     1.23782  0.64   
  1  2    0    8    0.5019     0.3578     -0.0    1.22965  0.03   
  1  3    1    6    14.9129    10.7002    0.0     1.22909  1.90   
  1  4    1    3    8.6434     6.4099     -0.0    1.22610  1.09   
  1  1    3    1    9.9521     7.9692     -180.0  1.21566  1.21   
  1  3    0    7    5.9750     4.5373     180.0   1.19587  0.34   
  1  1    3    2    17.8829    13.9629    180.0   1.19388  2.02   
  1  1    0    9    0.6848     0.5678     180.0   1.19094  0.04   
  1  3    2    4    12.6521    11.1838    -180.0  1.18858  1.41   
  1  0    3    3    10.8141    10.3071    -0.0    1.18627  0.60   
  1  2    2    6    0.0349     0.0341     -0.0    1.18555  0.00   
  1  1    2    7    0.5993     0.8759     180.0   1.17691  0.06   
  1  4    1    4    1.4994     2.3253     180.0   1.17581  0.16   
  1  4    0    5    3.9302     7.2439     -180.0  1.17251  0.21   
  1  2    1    8    8.3580     17.8814    -0.0    1.16880  0.87   
  1  1    3    3    0.4120     0.8701     180.0   1.16005  0.04   
  1  0    1    9    0.0812     0.1711     180.0   1.15996  0.00   
  1  2    3    0    11.9307    22.1327    180.0   1.14270  0.57   
  1  3    1    7    2.2452     4.1504     -180.0  1.13968  0.21   
  1  2    3    1    0.5094     0.9132     0.0     1.13656  0.05   
  1  1    1    9    1.6254     2.8624     180.0   1.13541  0.15   
  1  3    2    5    0.1800     0.2877     -0.0    1.13041  0.02   
  1  4    1    5    10.0861    14.6546    -0.0    1.11941  0.88   
  1  2    3    2    0.1532     0.2230     -180.0  1.11870  0.01   
  1  1    3    4    0.4228     0.6182     0.0     1.11718  0.04   
  1  4    2    0    30.1380    44.1914    -0.0    1.11635  1.30   
  1  2    0    9    4.5976     6.7429     0.0     1.11628  0.20   
  1  4    2    1    0.8153     1.2042     -180.0  1.11061  0.07   
  1  0    2    8    1.9461     2.8453     180.0   1.10836  0.08   
  1  4    0    6    0.1217     0.1723     180.0   1.10518  0.01   
  1  2    2    7    2.0729     2.9152     -180.0  1.10470  0.17   
  1  5    0    1    0.3604     0.5012     -0.0    1.10398  0.01   
  1  3    0    8    0.6791     0.9066     -180.0  1.10177  0.03   
  1  0    0    10   13.2752    16.0133    -180.0  1.09743  0.27   
  1  4    2    2    4.1172     4.5828     -0.0    1.09394  0.33   
  1  2    3    3    0.7084     0.7511     -0.0    1.09072  0.06   
  1  0    3    5    9.3974     9.8649     -0.0    1.08885  0.37   
  1  5    0    2    0.0222     0.0233     -180.0  1.08759  0.00   
  1  1    2    8    0.0799     0.0844     0.0     1.08689  0.01   
  1  1    0    10   2.3030     3.0526     -180.0  1.07657  0.09   
  1  2    1    9    0.2510     0.3219     -180.0  1.07017  0.02   
  1  3    2    6    17.4967    22.0999    180.0   1.06970  1.28   
  1  1    3    5    0.0004     0.0005     180.0   1.06847  0.00   
  1  4    2    3    0.0701     0.0815     180.0   1.06773  0.01   
  1  5    0    3    1.2139     0.9968     -180.0  1.06183  0.04   
  1  4    1    6    0.8864     0.6626     0.0     1.06037  0.06   
  1  5    1    1    16.6205    11.6143    -180.0  1.05931  1.17   
  1  3    1    8    0.9706     0.6011     0.0     1.05736  0.07   
  1  2    3    4    7.8372     4.2091     0.0     1.05486  0.54   
  1  5    1    2    30.7340    11.7695    180.0   1.04481  2.04   
  1  4    0    7    2.8523     1.1233     180.0   1.03882  0.09   
  1  1    1    10   0.3336     0.1453     0.0     1.03503  0.02   
  1  4    2    4    9.3297     4.2117     -180.0  1.03403  0.59   
  1  3    3    1    6.3727     2.9581     -180.0  1.03330  0.40   
  1  2    2    8    0.4245     0.2371     180.0   1.02925  0.03   
  1  5    0    4    6.2222     3.5804     180.0   1.02866  0.19   
  1  5    1    3    0.5460     0.4511     0.0     1.02191  0.03   
  1  2    0    10   0.0439     0.0391     -180.0  1.02048  0.00   
  1  3    3    2    1.9116     1.7536     -0.0    1.01983  0.12   
  1  3    0    9    0.1891     0.1887     0.0     1.01800  0.01   
  1  1    3    6    11.5209    12.1014    0.0     1.01677  0.69   
  1  2    3    5    0.4794     0.5607     -180.0  1.01356  0.03   
  1  3    2    7    2.4028     3.0061     -0.0    1.00919  0.14   
  1  1    2    9    0.3041     0.3762     -0.0    1.00623  0.02   
  1  4    1    7    2.2325     2.5499     0.0     1.00134  0.13   
  1  3    3    3    2.1300     2.3110     180.0   0.99850  0.12   
  1  4    2    5    4.6267     4.7992     0.0     0.99504  0.25   
  1  5    1    4    0.0374     0.0382     0.0     0.99224  0.00   
  1  5    0    5    2.8117     2.8856     180.0   0.99026  0.08   
  1  2    1    10   8.3951     9.1517     -180.0  0.98489  0.44   
  1  3    1    9    2.9381     3.3282     180.0   0.98266  0.15   
  1  1    0    11   1.0095     1.1585     -180.0  0.98191  0.03   
  1  0    3    7    1.2423     1.4847     0.0     0.97929  0.03   
  1  4    0    8    0.5694     0.6947     180.0   0.97534  0.01   
  1  3    3    4    1.0238     1.1381     180.0   0.97077  0.05   
  1  2    3    6    6.5253     6.7431     180.0   0.96912  0.32   
  1  1    3    7    0.2024     0.1548     0.0     0.96438  0.01   
  1  0    1    11   0.3244     0.2472     180.0   0.96433  0.01   
  1  2    2    9    7.9346     4.4673     -180.0  0.95998  0.38   
  1  5    1    5    0.4476     0.2214     0.0     0.95764  0.02   
  1  4    2    6    0.2651     0.1141     -0.0    0.95288  0.01   
  1  5    2    1    0.7749     0.3321     180.0   0.95212  0.04   
  1  3    2    8    1.3962     0.6006     0.0     0.95070  0.06   
  1  1    1    11   3.3328     1.4435     180.0   0.95009  0.15   
  1  5    0    6    9.2091     4.0976     -180.0  0.94868  0.21   
  1  0    2    10   23.3366    10.6092    0.0     0.94791  0.52   
  1  4    1    8    5.0127     2.6906     -0.0    0.94413  0.22   
  1  3    0    10   11.7208    6.4207     -180.0  0.94377  0.26   
  1  5    2    2    0.0244     0.0154     0.0     0.94154  0.00   
  1  0    4    0    54.9082    37.2658    -0.0    0.94053  0.60   
  1  2    0    11   8.7206     6.7344     -0.0    0.93880  0.19   
  1  3    3    5    0.0501     0.0402     180.0   0.93829  0.00   
  1  1    2    10   1.9028     2.0224     0.0     0.93437  0.08   
  1  4    3    0    0.0695     0.0900     180.0   0.93021  0.00   
  1  0    4    2    2.2067     2.9620     -0.0    0.92701  0.05   
  1  4    3    1    0.0564     0.0757     -180.0  0.92688  0.00   
  1  5    2    3    0.5124     0.6604     0.0     0.92468  0.02   
  1  6    0    0    1.9618     2.5278     180.0   0.92467  0.02   
  1  1    4    1    0.0010     0.0012     0.0     0.92401  0.00   
  1  2    3    7    0.2138     0.2639     180.0   0.92344  0.01   
  1  6    0    1    0.9987     1.1181     -0.0    0.92141  0.02   
  1  5    1    6    6.7204     6.8762     0.0     0.91989  0.27   
  1  4    3    2    0.4552     0.3876     0.0     0.91712  0.02   
  1  4    0    9    3.3151     2.5770     0.0     0.91579  0.06   
  1  3    1    10   0.2406     0.1822     -0.0    0.91540  0.01   
  1  0    0    12   11.9303    8.5229     -180.0  0.91453  0.12   
  1  1    4    2    1.0940     0.7719     180.0   0.91434  0.04   
  1  1    3    8    0.1658     0.1072     0.0     0.91296  0.01   
  1  6    0    2    0.0003     0.0002     180.0   0.91182  0.00   
  1  2    1    11   0.0221     0.0127     0.0     0.91086  0.00   
  1  4    2    7    1.3985     0.7442     -0.0    0.90936  0.05   
  1  5    0    7    0.8621     0.3990     180.0   0.90571  0.02   
  1  3    3    6    10.8943    4.6967     -180.0  0.90270  0.40   
  1  5    2    4    5.5189     2.3721     -0.0    0.90253  0.20   
  1  1    0    12   3.4898     1.4955     -0.0    0.90235  0.06   
  1  4    3    3    6.6481     2.8135     180.0   0.90152  0.24   
  1  1    4    3    1.3739     0.5670     0.0     0.89887  0.05   
  1  6    1    0    13.3378    5.4813     180.0   0.89795  0.24   
  1  2    2    10   0.0631     0.0259     0.0     0.89698  0.00   
  1  6    0    3    0.5841     0.2394     0.0     0.89648  0.01   
  1  3    2    9    0.3047     0.1250     -180.0  0.89530  0.01   
  1  6    1    1    5.9709     2.4523     0.0     0.89496  0.21   
  1  2    4    0    1.1880     0.5026     0.0     0.89073  0.02   
  1  4    1    9    0.1034     0.0442     -180.0  0.88981  0.00   
  1  0    4    4    12.0727    5.1729     -180.0  0.88970  0.21   
  1  2    4    1    0.1699     0.0751     180.0   0.88781  0.01   
  1  6    1    2    0.6305     0.2883     -180.0  0.88616  0.02   
  1  4    3    4    1.8985     1.0206     -0.0    0.88095  0.06   
  1  5    1    7    3.6893     2.0143     180.0   0.88055  0.12   
  1  2    4    2    0.0000     0.0000     -180.0  0.87922  0.00   
  1  1    4    4    6.4769     3.8503     0.0     0.87848  0.21   
  1  3    0    11   7.5955     4.6006     0.0     0.87804  0.13   
  1  2    3    8    12.9281    7.8488     180.0   0.87799  0.43   
  1  1    1    12   8.8874     5.5216     180.0   0.87746  0.29   
  1  5    2    5    2.9167     1.9117     -0.0    0.87625  0.10   
  1  6    0    4    3.4971     2.2930     0.0     0.87624  0.06   
  1  0    3    9    0.1047     0.0751     -0.0    0.87422  0.00   
  1  6    1    3    2.6537     2.0867     -0.0    0.87206  0.09   
  1  1    2    11   0.9165     0.7675     0.0     0.87046  0.03   
  1  2    0    12   0.0622     0.0557     180.0   0.86854  0.00   
  1  4    2    8    0.4762     0.4603     -0.0    0.86587  0.01   
  1  3    3    7    1.8657     1.8218     0.0     0.86544  0.06   
  1  2    4    3    0.0000     0.0000     -180.0  0.86544  0.00   
  1  1    3    9    1.2345     1.2564     -0.0    0.86357  0.04   
  1  5    0    8    0.2526     0.2616     -180.0  0.86271  0.00   
  1  4    0    10   5.5553     6.0034     -0.0    0.86062  0.08   
  1  4    3    5    5.4511     6.4325     180.0   0.85646  0.16   
  1  3    1    11   0.0001     0.0002     0.0     0.85507  0.00   
  1  1    4    5    1.1127     1.3486     -0.0    0.85419  0.03   
  1  6    1    4    0.1879     0.2274     0.0     0.85340  0.01   
  1  6    0    5    2.6556     3.1492     -180.0  0.85214  0.04   
  1  2    4    4    0.5004     0.4255     180.0   0.84720  0.01   
  1  5    2    6    3.2401     2.7147     0.0     0.84705  0.09   
  1  2    1    12   17.8823    13.7832    -180.0  0.84628  0.51   
  1  3    2    10   7.5978     4.2539     0.0     0.84355  0.21   
  1  5    1    8    0.1707     0.0705     0.0     0.84088  0.00   
  1  2    2    11   11.8383    4.4617     180.0   0.83999  0.33   
  1  4    1    10   0.0319     0.0109     -180.0  0.83895  0.00   
  1  0    4    6    0.3742     0.1053     -0.0    0.83643  0.01   
  1  3    4    1    5.9362     1.6206     -180.0  0.83591  0.16   
  1  1    0    13   4.4864     1.1493     -180.0  0.83457  0.06   
  1  2    3    9    0.5666     0.1413     0.0     0.83380  0.02   
  1  6    1    5    5.8760     1.4138     -180.0  0.83109  0.16   
  1  6    2    0    6.8709     1.6747     0.0     0.82983  0.09   
  1  4    3    6    1.1758     0.2908     -180.0  0.82914  0.03   
  1  3    4    2    4.6108     1.1534     180.0   0.82872  0.12   
  1  5    3    1    20.3245    5.0979     0.0     0.82863  0.53   
  1  3    3    8    1.0181     0.2639     -180.0  0.82770  0.03   
  1  6    2    1    2.8316     0.7407     180.0   0.82747  0.07   
  1  1    4    6    26.1422    6.9563     -0.0    0.82708  0.68   
  1  2    4    5    1.9311     0.5632     -0.0    0.82535  0.05   
  1  6    0    6    0.5554     0.1634     -0.0    0.82521  0.01   
  1  0    1    13   0.1191     0.0388     0.0     0.82370  0.00   
  1  4    2    9    5.1322     1.7073     -180.0  0.82339  0.13   
  1  0    2    12   15.8320    5.6466     0.0     0.82247  0.20   
  1  5    3    2    13.5474    5.1661     -0.0    0.82164  0.34   
  1  5    0    9    0.1849     0.0764     -0.0    0.82068  0.00   
  1  6    2    2    0.0003     0.0001     -0.0    0.82050  0.00   
  1  3    0    12   2.0944     0.9340     0.0     0.81977  0.03   
  1  3    4    3    0.0159     0.0088     -0.0    0.81716  0.00   
  1  1    3    10   0.1120     0.0638     -180.0  0.81685  0.00   
  1  5    2    7    0.4362     0.2644     -0.0    0.81604  0.01   
  1  1    1    13   0.0001     0.0001     -0.0    0.81476  0.00   
  1  1    2    12   1.3884     0.9908     180.0   0.81358  0.03   
  1  5    3    3    0.2450     0.1980     -180.0  0.81036  0.01   
  1  4    0    11   0.3777     0.3078     -0.0    0.80991  0.00   
  1  6    2    3    0.1932     0.1586     -180.0  0.80927  0.00   
  1  2    0    13   0.3177     0.2606     -0.0    0.80761  0.00   
  1  6    1    6    2.4890     1.9921     180.0   0.80605  0.06   
  1  5    1    9    0.2136     0.1481     0.0     0.80182  0.00   
  1  3    4    4    4.7061     3.2523     0.0     0.80175  0.11   
  1  3    1    12   2.8823     1.9277     -0.0    0.80097  0.07   
  1  2    4    6    0.0149     0.0099     180.0   0.80081  0.00   
  1  4    3    7    1.7456     1.1192     -180.0  0.79999  0.04   
  1  1    4    7    0.4292     0.2547     -0.0    0.79814  0.01   
  1  6    0    7    3.2772     1.8254     -180.0  0.79646  0.04   
  1  3    2    11   5.6256     3.0480     -180.0  0.79563  0.13   
  1  5    3    4    0.0313     0.0168     -180.0  0.79532  0.00   
  1  6    2    4    2.9153     1.5191     -180.0  0.79429  0.06   
  1  4    1    11   0.1427     0.0707     -0.0    0.79177  0.00   
  1  2    3    10   8.1350     4.0170     0.0     0.79152  0.18   
  1  7    0    1    10.8292    5.2932     -0.0    0.79052  0.12   
  1  3    3    9    2.9921     1.4609     -0.0    0.79036  0.07   
  1  2    1    13   0.9416     0.4579     -0.0    0.78962  0.02   
  1  2    2    12   0.0760     0.0369     -0.0    0.78854  0.00   
  1  7    0    2    0.3353     0.1672     -0.0    0.78444  0.00   
  1  5    2    8    0.3468     0.1733     0.0     0.78417  0.01   
  1  0    0    14   3.8037     1.9058     0.0     0.78388  0.02   
  1  3    4    5    0.1662     0.0837     180.0   0.78316  0.00   
  1  4    2    10   7.8784     3.9774     180.0   0.78260  0.16   
  1  0    3    11   0.2150     0.1085     -0.0    0.78073  0.00   
  1  5    0    10   0.1944     0.0978     180.0   0.78027  0.00   
  1  6    1    7    1.5534     0.7734     180.0   0.77919  0.03   
  1  4    4    0    26.0708    12.8511    180.0   0.77844  0.27   
  1  5    3    5    0.2011     0.0972     -180.0  0.77717  0.00   
  1  4    4    1    0.7328     0.3502     0.0     0.77649  0.01   
  1  6    2    5    4.3859     2.0864     0.0     0.77621  0.09   
  1  1    0    14   1.1765     0.5593     0.0     0.77617  0.01   
  1  0    4    8    1.7525     0.8274     -0.0    0.77572  0.02   
  1  7    0    3    1.2288     0.5718     -180.0  0.77460  0.01   
  1  2    4    7    1.8247     0.8478     0.0     0.77446  0.04   
  1  7    1    1    2.6917     1.2419     -180.0  0.77362  0.05   
  1  1    3    11   1.3766     0.6336     -0.0    0.77312  0.03   
  1  4    4    2    2.8709     1.3327     180.0   0.77072  0.06   
  1  4    3    8    2.5184     1.1810     180.0   0.76989  0.05   
  1  1    4    8    0.0509     0.0245     -180.0  0.76824  0.00   
  1  3    0    13   1.6702     0.8091     0.0     0.76795  0.02   
  1  7    1    2    0.3017     0.1462     -180.0  0.76792  0.01   
  1  6    0    8    0.4563     0.2257     -180.0  0.76675  0.00   
  1  5    1    10   0.0444     0.0223     -180.0  0.76401  0.00   
  1  4    0    12   5.3878     2.6929     0.0     0.76350  0.05   
  1  1    2    13   1.5417     0.7614     0.0     0.76286  0.03   
  1  3    4    6    13.3000    6.4268     -0.0    0.76210  0.25   
  1  7    0    4    4.3445     2.0453     -180.0  0.76144  0.04   
  1  4    4    3    0.0505     0.0237     -0.0    0.76139  0.00   
  1  1    1    14   1.6964     0.7460     180.0   0.76016  0.03   
  1  7    1    3    0.8577     0.3405     180.0   0.75869  0.02   
  1  5    3    6    9.0238     3.0182     -180.0  0.75658  0.16   
  1  6    2    6    0.3481     0.1082     180.0   0.75569  0.01   
  1  2    0    14   0.7762     0.2173     0.0     0.75434  0.01   
  1  3    3    10   0.2912     0.0800     180.0   0.75408  0.01   
  1  3    1    13   0.6975     0.1726     -0.0    0.75244  0.01   
  1  5    2    9    0.2070     0.0506     180.0   0.75220  0.00   
  1  2    3    11   0.0235     0.0056     -180.0  0.75154  0.00   
  1  3    2    12   2.6205     0.6188     -180.0  0.75150  0.05   
  1  6    1    8    5.2240     1.2227     180.0   0.75130  0.09   
  1  0    5    1    1.2337     0.2818     -180.0  0.75066  0.01   
  1  4    4    4    5.5901     1.2248     0.0     0.74888  0.10   
  1  4    1    12   2.3571     0.5139     180.0   0.74825  0.04   
  1  2    4    8    0.3148     0.0689     -0.0    0.74706  0.01   
  1  7    1    4    3.6522     0.8094     180.0   0.74631  0.06   
  1  7    0    5    0.7601     0.1722     -180.0  0.74546  0.01   
  1  6    3    0    10.1300    2.4059     -0.0    0.74423  0.09   
  1  4    2    11   0.8446     0.2039     180.0   0.74389  0.01   
  1  1    5    1    6.3584     1.5354     0.0     0.74388  0.11   
  1  6    3    1    4.1222     1.0764     -180.0  0.74253  0.07   
  1  2    2    13   0.6427     0.1726     180.0   0.74210  0.01   
  1  5    0    11   0.5168     0.1410     0.0     0.74188  0.00   
  1  2    1    14   0.1813     0.0597     180.0   0.73962  0.00   
  1  4    3    9    0.0587     0.0194     0.0     0.73958  0.00   
  1  3    4    7    2.5699     0.8742     180.0   0.73928  0.04   
  1  1    5    2    7.5513     2.6902     -0.0    0.73881  0.13   
  1  1    4    9    0.2859     0.1094     180.0   0.73811  0.00   
  1  6    3    2    0.3092     0.1265     0.0     0.73748  0.01   
  1  0    5    3    4.6025     1.9858     180.0   0.73700  0.04   
  1  6    0    9    0.3736     0.1650     180.0   0.73678  0.00   
  1  5    3    7    1.5037     0.8841     -0.0    0.73424  0.02   
  1  4    4    5    2.2308     1.3956     -180.0  0.73366  0.04   
  1  6    2    7    1.8857     1.2094     0.0     0.73343  0.03   
  1  1    3    12   3.4274     2.4237     -0.0    0.73244  0.05   
  1  7    1    5    0.0207     0.0162     0.0     0.73124  0.00   
  1  1    5    3    0.2050     0.1676     -0.0    0.73058  0.00   
  1  6    3    3    1.0585     0.9159     180.0   0.72929  0.02   
  1  7    2    1    4.0118     3.5069     180.0   0.72878  0.06   
  1  5    1    11   3.5804     3.1272     0.0     0.72787  0.06   
  1  7    0    6    3.3474     2.8810     180.0   0.72723  0.03   
  1  2    5    0    5.2015     4.2642     -0.0    0.72619  0.04   
  1  1    0    15   2.0135     1.5570     180.0   0.72534  0.02   
  1  2    5    1    0.2422     0.1759     -180.0  0.72460  0.00   
  1  7    2    2    0.1613     0.1108     180.0   0.72400  0.00   
  1  0    2    14   1.9204     1.2626     -180.0  0.72357  0.01   
  1  6    1    9    0.3841     0.2395     0.0     0.72305  0.01   
  1  3    0    14   1.7850     0.9677     0.0     0.72172  0.01   
  1  4    0    13   1.1869     0.6043     -180.0  0.72112  0.01   
  1  5    2    10   0.1324     0.0648     -0.0    0.72073  0.00   
  1  2    5    2    0.0950     0.0430     0.0     0.71991  0.00   
  1  1    5    4    0.2732     0.1191     -180.0  0.71950  0.00   
  1  3    3    11   0.0002     0.0001     -180.0  0.71926  0.00   
  1  2    4    9    3.0435     1.2991     0.0     0.71926  0.05   
  1  6    3    4    0.2534     0.0998     -180.0  0.71827  0.00   
  1  0    1    15   0.6593     0.2576     -0.0    0.71817  0.00   
  1  1    2    14   0.9945     0.3706     -180.0  0.71749  0.01   
  1  4    4    6    0.0957     0.0332     180.0   0.71627  0.00   
  1  7    2    3    1.0932     0.3788     0.0     0.71625  0.02   
  1  5    4    1    0.2830     0.0966     -0.0    0.71594  0.00   
  1  3    4    8    0.5256     0.1747     -180.0  0.71534  0.01   
  1  0    4    10   9.6628     3.0852     -180.0  0.71414  0.07   
  1  7    1    6    1.9868     0.6322     -180.0  0.71402  0.03   
  1  2    3    12   19.0148    6.0499     0.0     0.71401  0.28   
  1  2    5    3    0.4700     0.1447     180.0   0.71229  0.01   
  1  1    1    15   0.0770     0.0237     180.0   0.71222  0.00   
  1  0    5    5    6.2103     1.9006     180.0   0.71176  0.04   
  1  5    4    2    0.0147     0.0045     -180.0  0.71141  0.00   
  1  3    2    13   1.7636     0.5360     -180.0  0.71098  0.03   
  1  5    3    8    0.1020     0.0310     -180.0  0.71076  0.00   
  1  6    2    8    0.4952     0.1495     0.0     0.71003  0.01   
  1  4    3    10   0.0159     0.0048     0.0     0.70959  0.00   
  1  3    1    14   0.1240     0.0371     -0.0    0.70880  0.00   
  1  1    4    10   1.9753     0.5881     -180.0  0.70830  0.03   
  1  4    1    13   0.1986     0.0591     -0.0    0.70822  0.00   
  1  4    2    12   6.0527     1.7841     -180.0  0.70745  0.08   
  1  2    0    15   4.4033     1.2977     180.0   0.70743  0.03   
  1  7    0    7    5.3800     1.5832     -0.0    0.70733  0.04   
  1  6    0    10   0.0590     0.0173     0.0     0.70713  0.00   
  1  1    5    5    0.0003     0.0001     -0.0    0.70598  0.00   
  1  7    2    4    4.7271     1.3550     0.0     0.70581  0.07   
  1  5    0    12   1.1641     0.3331     180.0   0.70572  0.01   
  1  6    3    5    2.2134     0.6206     0.0     0.70482  0.03   
  1  5    4    3    0.6980     0.1921     -180.0  0.70405  0.01   
  1  2    5    4    3.1082     0.8109     -180.0  0.70201  0.04   
  1  0    3    13   0.0678     0.0170     -180.0  0.70029  0.00   
  1  2    2    14   0.5752     0.1439     -180.0  0.70014  0.01   
  1  4    4    7    0.8924     0.2164     180.0   0.69722  0.01   
  1  3    5    1    2.3418     0.5699     0.0     0.69555  0.03   
  1  2    1    15   0.0234     0.0057     -180.0  0.69525  0.00   
  1  7    1    7    1.7615     0.4300     0.0     0.69515  0.02   
  1  6    1    10   5.3559     1.3095     0.0     0.69496  0.07   
  1  1    3    13   0.0002     0.0000     180.0   0.69478  0.00   
  1  5    4    4    2.7954     0.6898     180.0   0.69413  0.04   
  1  5    1    12   7.0834     1.7602     -0.0    0.69362  0.09   
  1  8    0    0    10.6719    2.6568     0.0     0.69350  0.03   
  1  7    2    5    0.4546     0.1141     0.0     0.69303  0.01   
  1  8    0    1    0.8638     0.2204     180.0   0.69212  0.01   
  1  2    4    10   0.0292     0.0075     -180.0  0.69159  0.00   
  1  3    5    2    1.3032     0.3379     180.0   0.69139  0.02   
  1  3    4    9    0.1383     0.0364     0.0     0.69082  0.00   
  1  1    5    6    8.7800     2.3315     -180.0  0.69044  0.11   
  1  5    2    11   0.3490     0.0934     -180.0  0.69015  0.00   
  1  2    5    5    0.3949     0.1080     0.0     0.68943  0.00   
  1  6    3    6    3.1880     0.8744     -0.0    0.68935  0.04   
  1  8    0    2    2.0868     0.6007     0.0     0.68803  0.01   
  1  5    3    9    0.2124     0.0650     -180.0  0.68670  0.00   
  1  7    0    8    0.3786     0.1185     0.0     0.68627  0.00   
  1  3    3    12   2.6877     0.8461     180.0   0.68617  0.03   
  1  6    2    9    0.3448     0.1093     -0.0    0.68604  0.00   
  1  0    0    16   0.6061     0.1938     0.0     0.68589  0.00   
  1  3    5    3    1.2864     0.4453     -0.0    0.68463  0.02   
  1  4    0    14   1.1873     0.4864     -180.0  0.68243  0.01   
  1  8    1    0    0.0883     0.0375     0.0     0.68201  0.00   
  1  5    4    5    1.3029     0.5559     180.0   0.68196  0.02   
  1  8    0    3    0.0057     0.0026     0.0     0.68137  0.00   
  1  1    0    16   1.4995     0.7150     -180.0  0.68071  0.01   
  1  8    1    1    0.4364     0.2083     -0.0    0.68070  0.01   
  1  4    3    11   0.0630     0.0310     180.0   0.68035  0.00   
  1  3    0    15   0.1474     0.0728     -0.0    0.68032  0.00   
  1  1    4    11   0.4084     0.2232     -180.0  0.67921  0.00   
  1  2    3    13   0.3604     0.2010     180.0   0.67899  0.00   
  1  0    5    7    0.4848     0.2861     -180.0  0.67835  0.00   
  1  7    2    6    3.2244     1.9087     -0.0    0.67831  0.04   
  1  6    0    11   1.4005     0.8381     180.0   0.67818  0.01   
  1  4    4    8    0.2041     0.1338     180.0   0.67703  0.00   
  1  8    1    2    0.4073     0.2715     0.0     0.67681  0.00   
  1  1    2    15   1.5438     1.0315     -0.0    0.67677  0.02   
  1  3    5    4    0.3034     0.2193     -0.0    0.67549  0.00   
  1  7    1    8    0.2443     0.1797     -180.0  0.67513  0.00   
  1  2    5    6    1.7517     1.2992     -0.0    0.67494  0.02   
  1  3    2    14   0.8351     0.6411     -180.0  0.67383  0.01   
  1  4    2    13   0.5176     0.4004     0.0     0.67333  0.01   
  1  1    5    7    0.0386     0.0298     -180.0  0.67333  0.00   
  1  8    0    4    0.0108     0.0084     -180.0  0.67236  0.00   
  1  6    3    7    0.4388     0.3395     -0.0    0.67232  0.00   
  1  5    0    13   0.5011     0.3850     0.0     0.67185  0.00   
  1  4    1    14   0.0240     0.0183     0.0     0.67148  0.00   
  1  8    1    3    0.0734     0.0539     -180.0  0.67046  0.00   
  1  1    1    16   3.3099     2.3544     0.0     0.66984  0.04   
  1  3    1    15   0.1594     0.1109     180.0   0.66946  0.00   
  1  7    3    1    0.8214     0.5451     0.0     0.66874  0.01   
  1  5    4    6    1.2641     0.7895     -180.0  0.66792  0.01   
  1  6    1    11   0.0799     0.0479     -180.0  0.66742  0.00   
  1  3    4    10   2.2869     1.2371     -180.0  0.66620  0.03   
  1  2    0    16   0.2423     0.1271     -0.0    0.66584  0.00   
  1  7    3    2    0.1312     0.0642     0.0     0.66504  0.00   
  1  7    0    9    0.0206     0.0097     -180.0  0.66453  0.00   
  1  2    4    11   2.7903     1.2975     -0.0    0.66444  0.03   
  1  3    5    5    0.0169     0.0077     -0.0    0.66426  0.00   
  1  5    3    10   0.0245     0.0098     0.0     0.66250  0.00   
  1  2    2    15   2.1971     0.8597     -0.0    0.66215  0.02   
  1  7    2    7    2.6954     1.0489     180.0   0.66207  0.03   
  1  6    2    10   0.0298     0.0115     -180.0  0.66190  0.00   
  1  8    1    4    0.6599     0.2537     -0.0    0.66187  0.01   
  1  5    1    13   0.4191     0.1566     0.0     0.66138  0.00   
  1  4    5    0    0.0464     0.0173     0.0     0.66138  0.00   
  1  8    0    5    4.3312     1.6092     0.0     0.66128  0.02   
  1  5    2    12   0.6101     0.2207     -0.0    0.66075  0.01   
  1  4    5    1    0.0413     0.0146     0.0     0.66018  0.00   
  1  1    3    14   0.9346     0.3275     -0.0    0.65998  0.01   
  1  6    4    0    1.4170     0.4870     180.0   0.65938  0.01   
  1  7    3    3    0.4386     0.1494     -0.0    0.65902  0.00   
  1  2    5    7    0.1495     0.0508     -0.0    0.65893  0.00   
  1  6    4    1    0.6404     0.2154     -0.0    0.65819  0.01   
  1  4    5    2    0.2213     0.0747     -180.0  0.65662  0.00   
  1  4    4    9    1.4593     0.4965     0.0     0.65613  0.02   
  1  0    4    12   4.7771     1.6421     -180.0  0.65567  0.02   
  1  2    1    16   0.0833     0.0286     180.0   0.65565  0.00   
  1  1    5    8    0.0591     0.0207     -180.0  0.65509  0.00   
  1  3    3    13   0.2156     0.0757     180.0   0.65491  0.00   
  1  6    4    2    0.0001     0.0000     180.0   0.65467  0.00   
  1  7    1    9    0.9675     0.3459     -0.0    0.65440  0.01   
  1  6    3    8    1.4877     0.5367     -0.0    0.65416  0.02   
  1  5    4    7    0.1977     0.0769     180.0   0.65240  0.00   
  1  4    3    12   0.5732     0.2256     -0.0    0.65214  0.01   
  1  8    1    5    6.2023     2.5371     180.0   0.65130  0.06   
  1  3    5    6    2.2096     0.9049     0.0     0.65127  0.02   
  1  1    4    12   0.6993     0.2881     -0.0    0.65114  0.01   
  1  7    3    4    0.8514     0.3553     -0.0    0.65086  0.01   
  1  4    5    3    1.2973     0.5421     -0.0    0.65082  0.01   
  1  8    2    0    4.1875     1.7602     180.0   0.65069  0.02   
  1  6    0    12   0.0352     0.0151     -0.0    0.65022  0.00   
  1  8    2    1    0.3309     0.1460     -0.0    0.64955  0.00   
  1  6    4    3    0.1019     0.0461     0.0     0.64892  0.00   
  1  8    0    6    0.0204     0.0094     -0.0    0.64846  0.00   
  1  4    0    15   0.0243     0.0117     180.0   0.64711  0.00   
  1  2    3    14   0.0535     0.0262     -0.0    0.64641  0.00   
  1  8    2    2    0.8080     0.3980     -180.0  0.64616  0.01   
  1  7    2    8    0.1551     0.0785     -180.0  0.64470  0.00   
  1  0    2    16   0.2525     0.1284     -180.0  0.64439  0.00   
  1  3    0    16   0.8765     0.4521     -180.0  0.64309  0.00   
  1  4    5    4    0.3807     0.1966     180.0   0.64296  0.00   
  1  7    0    10   1.3030     0.6755     0.0     0.64253  0.01   
  1  3    4    11   1.6999     0.8864     0.0     0.64183  0.02   
  1  2    5    8    2.8995     1.5122     -0.0    0.64180  0.03   
  1  4    2    14   0.6163     0.3222     0.0     0.64152  0.01   
  1  1    0    17   0.6768     0.3549     180.0   0.64122  0.00   
  1  6    4    4    0.8416     0.4418     0.0     0.64112  0.01   
  1  7    3    5    0.0135     0.0071     -180.0  0.64079  0.00   
  1  6    1    12   2.8800     1.5186     0.0     0.64073  0.03   
  1  8    2    3    0.0032     0.0017     -180.0  0.64063  0.00   
  1  0    5    9    0.0273     0.0145     180.0   0.64033  0.00   
  1  5    0    14   0.0081     0.0043     -0.0    0.64023  0.00   
  1  1    2    16   0.8904     0.4737     0.0     0.64009  0.01   
  1  3    2    15   0.0902     0.0483     180.0   0.63976  0.00   
  1  8    1    6    0.2512     0.1364     -180.0  0.63903  0.00   
  1  5    3    11   2.4940     1.3727     -180.0  0.63852  0.02   
  1  2    4    12   0.0193     0.0107     180.0   0.63809  0.00   
  1  6    2    11   0.9925     0.5552     -0.0    0.63798  0.01   
  1  4    1    15   0.1961     0.1106     180.0   0.63775  0.00   
  1  3    5    7    0.6008     0.3510     -180.0  0.63685  0.01   
  1  0    1    17   0.0136     0.0082     180.0   0.63625  0.00   
  1  1    5    9    0.4002     0.2421     180.0   0.63611  0.00   
  1  5    4    8    0.0819     0.0504     -180.0  0.63576  0.00   
  1  6    3    9    0.1663     0.1051     -180.0  0.63526  0.00   
  1  4    4    10   1.7968     1.1567     -0.0    0.63493  0.02   
  1  8    0    7    0.3469     0.2322     -0.0    0.63422  0.00   
  1  3    1    16   1.2418     0.8465     -180.0  0.63389  0.01   
  1  7    1    10   0.2781     0.1951     180.0   0.63336  0.00   
  1  4    5    5    1.7571     1.2393     -0.0    0.63325  0.02   
  1  8    2    4    0.0078     0.0055     0.0     0.63313  0.00   
  1  5    2    13   0.3523     0.2550     -180.0  0.63270  0.00   
  1  1    1    17   0.4092     0.3033     180.0   0.63211  0.00   
  1  0    3    15   0.1517     0.1131     180.0   0.63194  0.00   
  1  6    4    5    0.8052     0.6067     -180.0  0.63150  0.01   
  1  5    1    14   0.3222     0.2440     -0.0    0.63116  0.00   
  1  7    3    6    0.3872     0.2775     0.0     0.62910  0.00   
  1  2    0    17   0.9316     0.6495     -180.0  0.62875  0.00   
  1  1    3    15   0.0163     0.0104     -0.0    0.62788  0.00   
  1  2    2    16   0.1357     0.0842     180.0   0.62768  0.00   
  1  0    6    0    8.4402     4.7568     180.0   0.62702  0.02   
  1  7    2    9    0.0122     0.0064     0.0     0.62658  0.00   
  1  3    3    14   0.0380     0.0163     180.0   0.62553  0.00   
  1  8    1    7    1.3109     0.5467     -180.0  0.62540  0.01   
  1  4    3    13   0.0658     0.0259     180.0   0.62513  0.00   
  1  1    4    13   0.6820     0.2214     -180.0  0.62425  0.01   
  1  2    5    9    0.0902     0.0272     -180.0  0.62392  0.00   
  1  8    2    5    3.5891     1.0661     -180.0  0.62385  0.03   
  1  6    0    13   1.4313     0.3871     180.0   0.62344  0.01   
  1  0    6    2    1.5591     0.3781     180.0   0.62297  0.01   
  1  1    6    1    0.0008     0.0002     -180.0  0.62205  0.00   
  1  4    5    6    0.2901     0.0560     0.0     0.62196  0.00   
  1  5    5    1    5.3329     0.9822     -180.0  0.62175  0.04   
  1  3    5    8    0.3011     0.0508     0.0     0.62135  0.00   
  1  7    0    11   12.1278    1.7376     -180.0  0.62058  0.05   
  1  6    4    6    0.2326     0.0315     -0.0    0.62030  0.00   
  1  2    1    17   1.3538     0.1776     -180.0  0.62015  0.01   
  1  1    6    2    0.9217     0.0985     -0.0    0.61908  0.01   
  1  8    0    8    0.1246     0.0129     180.0   0.61891  0.00   
  1  5    5    2    9.8209     0.9953     180.0   0.61878  0.08   
  1  5    4    9    0.1557     0.0147     -0.0    0.61837  0.00   
  1  3    4    12   2.0306     0.1800     0.0     0.61798  0.02   
  1  1    5    10   0.1667     0.0123     0.0     0.61673  0.00   
  1  2    3    15   0.0366     0.0025     0.0     0.61615  0.00   
  1  7    3    7    2.7795     0.1887     -180.0  0.61608  0.02   
  1  6    3    10   8.5986     0.5748     -180.0  0.61595  0.07   
  1  9    0    1    0.0204     0.0013     180.0   0.61548  0.00   
  1  6    1    13   8.9052     0.5398     180.0   0.61505  0.07   
  1  5    3    12   12.7881    0.7726     180.0   0.61502  0.10   
  1  4    0    16   0.1889     0.0112     -180.0  0.61483  0.00   
  1  6    2    12   0.1733     0.0100     180.0   0.61455  0.00   
  1  1    6    3    1.2905     0.0724     -180.0  0.61421  0.01   
  1  5    5    3    0.6966     0.0382     0.0     0.61392  0.01   
  1  4    4    11   1.0990     0.0593     -0.0    0.61372  0.01   
  1  8    2    6    0.1206     0.0062     180.0   0.61305  0.00   
  1  2    4    13   0.9947     0.0502     -0.0    0.61272  0.01   
  1  9    0    2    0.7102     0.0356     0.0     0.61259  0.00   
  1  7    1    11   0.0483     0.0024     -0.0    0.61231  0.00   
  1  4    2    15   0.1596     0.0077     -0.0    0.61192  0.00   
  1  2    6    0    1.3445     0.0641     180.0   0.61159  0.01   
  1  0    6    4    14.0236    0.6603     0.0     0.61126  0.05   
  1  5    0    15   13.3810    0.6199     -0.0    0.61080  0.05   
  1  8    1    8    9.7708     0.4512     180.0   0.61070  0.08   
  1  2    6    1    0.2079     0.0096     -0.0    0.61064  0.00   
  1  0    0    18   36.9324    1.6602     -180.0  0.60968  0.07   
  1  3    0    17   6.3157     0.2827     -0.0    0.60948  0.02   
  1  4    5    7    4.8279     0.2156     0.0     0.60937  0.04   
  1  3    2    16   6.8014     0.2996     0.0     0.60851  0.05   
  1  7    2    10   10.2194    0.4475     -180.0  0.60804  0.08   
  1  9    0    3    0.0291     0.0013     180.0   0.60788  0.00   
  1  2    6    2    0.0000     0.0000     0.0     0.60783  0.00   
  1  6    4    7    8.0505     0.3517     -180.0  0.60781  0.06   
  1  1    6    4    11.2730    0.4915     -180.0  0.60758  0.09   
  1  9    1    1    23.7815    1.0353     -0.0    0.60740  0.18   
  1  5    5    4    0.0744     0.0032     0.0     0.60730  0.00   
  1  1    2    17   5.4196     0.2351     -0.0    0.60693  0.04   
  1  8    3    0    0.3794     0.0165     180.0   0.60689  0.00   
  1  4    1    16   1.9935     0.0864     -0.0    0.60678  0.02   
  1  5    2    14   0.0656     0.0028     180.0   0.60609  0.00   
  1  1    0    18   2.7266     0.1178     -180.0  0.60604  0.01   
  1  8    3    1    2.1161     0.0914     180.0   0.60596  0.02   
_reflns_number_total  626
_reflns_d_resolution_low    3.054
_reflns_d_resolution_high   0.606

# POWDER DATA TABLE
_pd_meas_number_of_points  3261

loop_
   _pd_meas_time_of_flight
   _pd_meas_intensity_total
   _pd_calc_intensity_total
   _pd_proc_intensity_bkg_calc
   _pd_proc_ls_weight
  426.47003  0            0            0           0         
  426.98179  0            0            0           0         
  427.49417  0            0            0           0         
  428.00716  0            0            0           0         
  428.52076  0            0            0           0         
  429.03498  0            0            0           0         
  429.54982  0            0            0           0         
  430.06528  0            0            0           0         
  430.58135  0            0            0           0         
  431.09804  0            0            0           0         
  431.61536  0            0            0           0         
  432.13329  0            0            0           0         
  432.65185  0            0            0           0         
  433.17103  0            0            0           0         
  433.69083  0            0            0           0         
  434.21125  0            0            0           0         
  434.73230  0            0            0           0         
  435.25398  0            0            0           0         
  435.77628  0            0            0           0         
  436.29921  0            0            0           0         
  436.82276  0            0            0           0         
  437.34694  0            0            0           0         
  437.87176  0            0            0           0         
  438.39720  0            0            0           0         
  438.92327  0            0            0           0         
  439.44997  0            0            0           0         
  439.97731  0            0            0           0         
  440.50528  0            0            0           0         
  441.03388  0            0            0           0         
  441.56312  0            0            0           0         
  442.09299  0            0            0           0         
  442.62350  0            0            0           0         
  443.15464  0            0            0           0         
  443.68642  0            0            0           0         
  444.21884  0            0            0           0         
  444.75190  0            0            0           0         
  445.28560  0            0            0           0         
  445.81994  0            0            0           0         
  446.35492  0            0            0           0         
  446.89054  0            0            0           0         
  447.42680  0            0            0           0         
  447.96371  0            0            0           0         
  448.50126  0            0            0           0         
  449.03946  0            0            0           0         
  449.57830  0            0            0           0         
  450.11779  0            0            0           0         
  450.65793  0            0            0           0         
  451.19872  0            0            0           0         
  451.74015  0            0            0           0         
  452.28223  0            0            0           0         
  452.82497  0            0            0           0         
  453.36835  0            0            0           0         
  453.91239  0            0            0           0         
  454.45708  0            0            0           0         
  455.00243  0            0            0           0         
  455.54843  0            0            0           0         
  456.09508  0            0            0           0         
  456.64239  0            0            0           0         
  457.19036  0            0            0           0         
  457.73898  0            0            0           0         
  458.28826  0            0            0           0         
  458.83820  0            0            0           0         
  459.38881  0            0            0           0         
  459.94007  0            0            0           0         
  460.49199  0            0            0           0         
  461.04458  0            0            0           0         
  461.59783  0            0            0           0         
  462.15174  0            0            0           0         
  462.70632  0            0            0           0         
  463.26156  0            0            0           0         
  463.81747  0            0            0           0         
  464.37405  0            0            0           0         
  464.93129  0            0            0           0         
  465.48921  0            0            0           0         
  466.04779  0            0            0           0         
  466.60704  0            0            0           0         
  467.16697  0            0            0           0         
  467.72756  0            0            0           0         
  468.28883  0            0            0           0         
  468.85077  0            0            0           0         
  469.41339  0            0            0           0         
  469.97668  0            0            0           0         
  470.54065  0            0            0           0         
  471.10529  0            0            0           0         
  471.67062  0            0            0           0         
  472.23662  0            0            0           0         
  472.80330  0            0            0           0         
  473.37065  0            0            0           0         
  473.93870  0            0            0           0         
  474.50742  0            0            0           0         
  475.07682  0            0            0           0         
  475.64691  0            0            0           0         
  476.21768  0            0            0           0         
  476.78914  0            0            0           0         
  477.36128  0            0            0           0         
  477.93411  0            0            0           0         
  478.50763  0            0            0           0         
  479.08183  0            0            0           0         
  479.65672  0            0            0           0         
  480.23231  0            0            0           0         
  480.80858  0            0            0           0         
  481.38555  0            0            0           0         
  481.96321  0            0            0           0         
  482.54156  0            0            0           0         
  483.12060  0            0            0           0         
  483.70034  0            0            0           0         
  484.28078  0            0            0           0         
  484.86191  0            0            0           0         
  485.44374  0            0            0           0         
  486.02627  0            0            0           0         
  486.60950  0            0            0           0         
  487.19342  0            0            0           0         
  487.77805  0            0            0           0         
  488.36338  0            0            0           0         
  488.94941  0            0            0           0         
  489.53615  0            0            0           0         
  490.12359  0            0            0           0         
  490.71173  0            0            0           0         
  491.30058  0            0            0           0         
  491.89014  0            0            0           0         
  492.48040  0            0            0           0         
  493.07137  0            0            0           0         
  493.66305  0            0            0           0         
  494.25544  0            0            0           0         
  494.84854  0            0            0           0         
  495.44236  0            0            0           0         
  496.03688  0            0            0           0         
  496.63212  0            0            0           0         
  497.22808  0            0            0           0         
  497.82475  0            0            0           0         
  498.42213  0            0            0           0         
  499.02023  0            0            0           0         
  499.61905  0            0            0           0         
  500.21859  0            0            0           0         
  500.81885  0            0            0           0         
  501.41983  0            0            0           0         
  502.02153  0            0            0           0         
  502.62395  0            0            0           0         
  503.22709  0            0            0           0         
  503.83096  0            0            0           0         
  504.43555  0            0            0           0         
  505.04087  0            0            0           0         
  505.64691  0            0            0           0         
  506.25369  0            0            0           0         
  506.86119  0            0            0           0         
  507.46942  0            0            0           0         
  508.07837  0            0            0           0         
  508.68806  0            0            0           0         
  509.29848  0            0            0           0         
  509.90964  0            0            0           0         
  510.52152  0            0            0           0         
  511.13415  0            0            0           0         
  511.74750  0            0            0           0         
  512.36159  0            0            0           0         
  512.97642  0            0            0           0         
  513.59199  0            0            0           0         
  514.20830  0            0            0           0         
  514.82534  0            0            0           0         
  515.44313  0            0            0           0         
  516.06165  0            0            0           0         
  516.68092  0            0            0           0         
  517.30093  0            0            0           0         
  517.92169  0            0            0           0         
  518.54319  0            0            0           0         
  519.16544  0            0            0           0         
  519.78843  0            0            0           0         
  520.41217  0            0            0           0         
  521.03666  0            0            0           0         
  521.66190  0            0            0           0         
  522.28789  0            0            0           0         
  522.91463  0            0            0           0         
  523.54213  0            0            0           0         
  524.17037  0            0            0           0         
  524.79937  0            0            0           0         
  525.42913  0            0            0           0         
  526.05964  0            0            0           0         
  526.69090  0            0            0           0         
  527.32293  0            0            0           0         
  527.95571  0            0            0           0         
  528.58925  0            0            0           0         
  529.22355  0            0            0           0         
  529.85862  0            0            0           0         
  530.49444  0            0            0           0         
  531.13103  0            0            0           0         
  531.76838  0            0            0           0         
  532.40650  0            0            0           0         
  533.04538  0            0            0           0         
  533.68503  0            0            0           0         
  534.32545  0            0            0           0         
  534.96664  0            0            0           0         
  535.60859  0            0            0           0         
  536.25132  0            0            0           0         
  536.89481  0            0            0           0         
  537.53908  0            0            0           0         
  538.18412  0            0            0           0         
  538.82994  0            0            0           0         
  539.47653  0            0            0           0         
  540.12390  0            0            0           0         
  540.77204  0            0            0           0         
  541.42096  0            0            0           0         
  542.07066  0            0            0           0         
  542.72114  0            0            0           0         
  543.37240  0            0            0           0         
  544.02444  0            0            0           0         
  544.67727  0            0            0           0         
  545.33088  0            0            0           0         
  545.98527  0            0            0           0         
  546.64044  0            0            0           0         
  547.29641  0            0            0           0         
  547.95316  0            0            0           0         
  548.61070  0            0            0           0         
  549.26903  0            0            0           0         
  549.92814  0            0            0           0         
  550.58805  0            0            0           0         
  551.24875  0            0            0           0         
  551.91025  0            0            0           0         
  552.57253  0            0            0           0         
  553.23561  0            0            0           0         
  553.89949  0            0            0           0         
  554.56417  0            0            0           0         
  555.22964  0            0            0           0         
  555.89591  0            0            0           0         
  556.56298  0            0            0           0         
  557.23085  0            0            0           0         
  557.89952  0            0            0           0         
  558.56900  0            0            0           0         
  559.23927  0            0            0           0         
  559.91035  0            0            0           0         
  560.58224  0            0            0           0         
  561.25494  0            0            0           0         
  561.92844  0            0            0           0         
  562.60275  0            0            0           0         
  563.27786  0            0            0           0         
  563.95379  0            0            0           0         
  564.63053  0            0            0           0         
  565.30808  0            0            0           0         
  565.98645  0            0            0           0         
  566.66563  0            0            0           0         
  567.34562  0            0            0           0         
  568.02643  0            0            0           0         
  568.70805  0            0            0           0         
  569.39050  0            0            0           0         
  570.07376  0            0            0           0         
  570.75785  0            0            0           0         
  571.44275  0            0            0           0         
  572.12848  0            0            0           0         
  572.81502  0            0            0           0         
  573.50240  0            0            0           0         
  574.19059  0            0            0           0         
  574.87962  0            0            0           0         
  575.56947  0            0            0           0         
  576.26015  0            0            0           0         
  576.95165  0            0            0           0         
  577.64399  0            0            0           0         
  578.33716  0            0            0           0         
  579.03116  0            0            0           0         
  579.72599  0            0            0           0         
  580.42165  0            0            0           0         
  581.11815  0            0            0           0         
  581.81549  0            0            0           0         
  582.51366  0            0            0           0         
  583.21268  0            0            0           0         
  583.91253  0            0            0           0         
  584.61321  0            0            0           0         
  585.31475  0            0            0           0         
  586.01712  0            0            0           0         
  586.72033  0            0            0           0         
  587.42439  0            0            0           0         
  588.12930  0            0            0           0         
  588.83505  0            0            0           0         
  589.54164  0            0            0           0         
  590.24909  0            0            0           0         
  590.95738  0            0            0           0         
  591.66652  0            0            0           0         
  592.37652  0            0            0           0         
  593.08736  0            0            0           0         
  593.79906  0            0            0           0         
  594.51162  0            0            0           0         
  595.22502  0            0            0           0         
  595.93929  0            0            0           0         
  596.65441  0            0            0           0         
  597.37039  0            0            0           0         
  598.08723  0            0            0           0         
  598.80493  0            0            0           0         
  599.52349  0            0            0           0         
  600.24291  0            0            0           0         
  600.96320  0            0            0           0         
  601.68435  0            0            0           0         
  602.40636  0            0            0           0         
  603.12925  0            0            0           0         
  603.85300  0            0            0           0         
  604.57761  0            0            0           0         
  605.30310  0            0            0           0         
  606.02946  0            0            0           0         
  606.75669  0            0            0           0         
  607.48479  0            0            0           0         
  608.21377  0            0            0           0         
  608.94362  0            0            0           0         
  609.67434  0            0            0           0         
  610.40595  0            0            0           0         
  611.13843  0            0            0           0         
  611.87179  0            0            0           0         
  612.60603  0            0            0           0         
  613.34115  0            0            0           0         
  614.07716  0            0            0           0         
  614.81404  0            0            0           0         
  615.55181  0            0            0           0         
  616.29047  0            0            0           0         
  617.03001  0            0            0           0         
  617.77044  0            0            0           0         
  618.51176  0            0            0           0         
  619.25397  0            0            0           0         
  619.99707  0            0            0           0         
  620.74106  0            0            0           0         
  621.48594  0            0            0           0         
  622.23172  0            0            0           0         
  622.97839  0            0            0           0         
  623.72596  0            0            0           0         
  624.47443  0            0            0           0         
  625.22379  0            0            0           0         
  625.97405  0            0            0           0         
  626.72522  0            0            0           0         
  627.47728  0            0            0           0         
  628.23025  0            0            0           0         
  628.98412  0            0            0           0         
  629.73889  0            0            0           0         
  630.49457  0            0            0           0         
  631.25116  0            0            0           0         
  632.00866  0            0            0           0         
  632.76706  0            0            0           0         
  633.52638  0            0            0           0         
  634.28660  0            0            0           0         
  635.04774  0            0            0           0         
  635.80979  0            0            0           0         
  636.57276  0            0            0           0         
  637.33664  0            0            0           0         
  638.10144  0            0            0           0         
  638.86715  0            0            0           0         
  639.63379  0            0            0           0         
  640.40134  0            0            0           0         
  641.16982  0            0            0           0         
  641.93922  0            0            0           0         
  642.70954  0            0            0           0         
  643.48078  0            0            0           0         
  644.25295  0            0            0           0         
  645.02605  0            0            0           0         
  645.80008  0            0            0           0         
  646.57503  0            0            0           0         
  647.35091  0            0            0           0         
  648.12773  0            0            0           0         
  648.90548  0            0            0           0         
  649.68416  0            0            0           0         
  650.46377  0            0            0           0         
  651.24432  0            0            0           0         
  652.02581  0            0            0           0         
  652.80823  0            0            0           0         
  653.59160  0            0            0           0         
  654.37590  0            0            0           0         
  655.16115  0            0            0           0         
  655.94733  0            0            0           0         
  656.73447  0            0            0           0         
  657.52254  0            0            0           0         
  658.31156  0            0            0           0         
  659.10153  0            0            0           0         
  659.89244  0            0            0           0         
  660.68431  0            0            0           0         
  661.47712  0            0            0           0         
  662.27089  0            0            0           0         
  663.06561  0            0            0           0         
  663.86128  0            0            0           0         
  664.65791  0            0            0           0         
  665.45549  0            0            0           0         
  666.25403  0            0            0           0         
  667.05353  0            0            0           0         
  667.85399  0            0            0           0         
  668.65541  0            0            0           0         
  669.45779  0            0            0           0         
  670.26113  0            0            0           0         
  671.06544  0            0            0           0         
  671.87071  0            0            0           0         
  672.67695  0            0            0           0         
  673.48416  0            0            0           0         
  674.29233  0            0            0           0         
  675.10148  0            0            0           0         
  675.91159  0            0            0           0         
  676.72268  0            0            0           0         
  677.53474  0            0            0           0         
  678.34778  0            0            0           0         
  679.16179  0            0            0           0         
  679.97677  0            0            0           0         
  680.79274  0            0            0           0         
  681.60969  0            0            0           0         
  682.42761  0            0            0           0         
  683.24652  0            0            0           0         
  684.06641  0            0            0           0         
  684.88728  0            0            0           0         
  685.70914  0            0            0           0         
  686.53198  0            0            0           0         
  687.35582  0            0            0           0         
  688.18064  0            0            0           0         
  689.00645  0            0            0           0         
  689.83325  0            0            0           0         
  690.66104  0            0            0           0         
  691.48983  0            0            0           0         
  692.31961  0            0            0           0         
  693.15039  0            0            0           0         
  693.98216  0            0            0           0         
  694.81493  0            0            0           0         
  695.64870  0            0            0           0         
  696.48348  0            0            0           0         
  697.31925  0            0            0           0         
  698.15603  0            0            0           0         
  698.99381  0            0            0           0         
  699.83259  0            0            0           0         
  700.67239  0            0            0           0         
  701.51319  0            0            0           0         
  702.35500  0            0            0           0         
  703.19781  0            0            0           0         
  704.04165  0            0            0           0         
  704.88649  0            0            0           0         
  705.73235  0            0            0           0         
  706.57922  0            0            0           0         
  707.42711  0            0            0           0         
  708.27601  0            0            0           0         
  709.12594  0            0            0           0         
  709.97688  0            0            0           0         
  710.82885  0            0            0           0         
  711.68184  0            0            0           0         
  712.53585  0            0            0           0         
  713.39088  0            0            0           0         
  714.24695  0            0            0           0         
  715.10404  0            0            0           0         
  715.96215  0            0            0           0         
  716.82130  0            0            0           0         
  717.68148  0            0            0           0         
  718.54269  0            0            0           0         
  719.40494  0            0            0           0         
  720.26822  0            0            0           0         
  721.13253  0            0            0           0         
  721.99788  0            0            0           0         
  722.86427  0            0            0           0         
  723.73170  0            0            0           0         
  724.60018  0            0            0           0         
  725.46969  0            0            0           0         
  726.34025  0            0            0           0         
  727.21185  0            0            0           0         
  728.08450  0            0            0           0         
  728.95819  0            0            0           0         
  729.83293  0            0            0           0         
  730.70873  0            0            0           0         
  731.58557  0            0            0           0         
  732.46347  0            0            0           0         
  733.34241  0            0            0           0         
  734.22242  0            0            0           0         
  735.10348  0            0            0           0         
  735.98560  0            0            0           0         
  736.86877  0            0            0           0         
  737.75301  0            0            0           0         
  738.63830  0            0            0           0         
  739.52466  0            0            0           0         
  740.41209  0            0            0           0         
  741.30057  0            0            0           0         
  742.19013  0            0            0           0         
  743.08075  0            0            0           0         
  743.97244  0            0            0           0         
  744.86520  0            0            0           0         
  745.75903  0            0            0           0         
  746.65393  0            0            0           0         
  747.54991  0            0            0           0         
  748.44697  0            0            0           0         
  749.34509  0            0            0           0         
  750.24430  0            0            0           0         
  751.14459  0            0            0           0         
  752.04595  0            0            0           0         
  752.94840  0            0            0           0         
  753.85193  0            0            0           0         
  754.75655  0            0            0           0         
  755.66225  0            0            0           0         
  756.56904  0            0            0           0         
  757.47691  0            0            0           0         
  758.38588  0            0            0           0         
  759.29593  0            0            0           0         
  760.20708  0            0            0           0         
  761.11932  0            0            0           0         
  762.03266  0            0            0           0         
  762.94709  0            0            0           0         
  763.86262  0            0            0           0         
  764.77925  0            0            0           0         
  765.69698  0            0            0           0         
  766.61581  0            0            0           0         
  767.53574  0            0            0           0         
  768.45678  0            0            0           0         
  769.37892  0            0            0           0         
  770.30216  0            0            0           0         
  771.22652  0            0            0           0         
  772.15198  0            0            0           0         
  773.07856  0            0            0           0         
  774.00625  0            0            0           0         
  774.93505  0            0            0           0         
  775.86496  0            0            0           0         
  776.79599  0            0            0           0         
  777.72814  0            0            0           0         
  778.66141  0            0            0           0         
  779.59579  0            0            0           0         
  780.53130  0            0            0           0         
  781.46793  0            0            0           0         
  782.40569  0            0            0           0         
  783.34456  0            0            0           0         
  784.28457  0            0            0           0         
  785.22571  0            0            0           0         
  786.16797  0            0            0           0         
  787.11136  0            0            0           0         
  788.05589  0            0            0           0         
  789.00155  0            0            0           0         
  789.94834  0            0            0           0         
  790.89627  0            0            0           0         
  791.84534  0            0            0           0         
  792.79555  0            0            0           0         
  793.74690  0            0            0           0         
  794.69939  0            0            0           0         
  795.65302  0            0            0           0         
  796.60779  0            0            0           0         
  797.56372  0            0            0           0         
  798.52078  0            0            0           0         
  799.47900  0            0            0           0         
  800.43837  0            0            0           0         
  801.39889  0            0            0           0         
  802.36056  0            0            0           0         
  803.32338  0            0            0           0         
  804.28737  0            0            0           0         
  805.25250  0            0            0           0         
  806.21880  0            0            0           0         
  807.18625  0            0            0           0         
  808.15487  0            0            0           0         
  809.12465  0            0            0           0         
  810.09559  0            0            0           0         
  811.06770  0            0            0           0         
  812.04097  0            0            0           0         
  813.01541  0            0            0           0         
  813.99102  0            0            0           0         
  814.96781  0            0            0           0         
  815.94576  0            0            0           0         
  816.92489  0            0            0           0         
  817.90519  0            0            0           0         
  818.88667  0            0            0           0         
  819.86932  0            0            0           0         
  820.85316  0            0            0           0         
  821.83818  0            0            0           0         
  822.82437  0            0            0           0         
  823.81176  0            0            0           0         
  824.80032  0            0            0           0         
  825.79007  0            0            0           0         
  826.78101  0            0            0           0         
  827.77314  0            0            0           0         
  828.76646  0            0            0           0         
  829.76098  0            0            0           0         
  830.75668  0            0            0           0         
  831.75358  0            0            0           0         
  832.75168  0            0            0           0         
  833.75097  0            0            0           0         
  834.75147  0            0            0           0         
  835.75316  0            0            0           0         
  836.75606  0            0            0           0         
  837.76016  0            0            0           0         
  838.76546  0            0            0           0         
  839.77197  0            0            0           0         
  840.77969  0            0            0           0         
  841.78862  0            0            0           0         
  842.79876  0            0            0           0         
  843.81011  0            0            0           0         
  844.82267  0            0            0           0         
  845.83645  0            0            0           0         
  846.85145  0            0            0           0         
  847.86766  0            0            0           0         
  848.88509  0            0            0           0         
  849.90375  0            0            0           0         
  850.92362  0            0            0           0         
  851.94473  0            0            0           0         
  852.96705  0            0            0           0         
  853.99060  0            0            0           0         
  855.01538  0            0            0           0         
  856.04139  0            0            0           0         
  857.06864  0            0            0           0         
  858.09711  0            0            0           0         
  859.12682  0            0            0           0         
  860.15776  0            0            0           0         
  861.18994  0            0            0           0         
  862.22336  0            0            0           0         
  863.25802  0            0            0           0         
  864.29393  0            0            0           0         
  865.33107  0            0            0           0         
  866.36946  0            0            0           0         
  867.40910  0            0            0           0         
  868.44998  0            0            0           0         
  869.49211  0            0            0           0         
  870.53549  0            0            0           0         
  871.58013  0            0            0           0         
  872.62602  0            0            0           0         
  873.67316  0            0            0           0         
  874.72156  0            0            0           0         
  875.77122  0            0            0           0         
  876.82213  0            0            0           0         
  877.87431  0            0            0           0         
  878.92775  0            0            0           0         
  879.98246  0            0            0           0         
  881.03843  0            0            0           0         
  882.09567  0            0            0           0         
  883.15417  0            0            0           0         
  884.21395  0            0            0           0         
  885.27500  0            0            0           0         
  886.33732  0            0            0           0         
  887.40092  0            0            0           0         
  888.46579  0            0            0           0         
  889.53194  0            0            0           0         
  890.59937  0            0            0           0         
  891.66808  0            0            0           0         
  892.73808  0            0            0           0         
  893.80935  0            0            0           0         
  894.88192  0            0            0           0         
  895.95577  0            0            0           0         
  897.03090  0            0            0           0         
  898.10733  0            0            0           0         
  899.18505  0            0            0           0         
  900.26407  0            0            0           0         
  901.34438  0            0            0           0         
  902.42598  0            0            0           0         
  903.50888  0            0            0           0         
  904.59309  0            0            0           0         
  905.67859  0            0            0           0         
  906.76539  0            0            0           0         
  907.85350  0            0            0           0         
  908.94292  0            0            0           0         
  910.03364  0            0            0           0         
  911.12568  0            0            0           0         
  912.21902  0            0            0           0         
  913.31367  0            0            0           0         
  914.40964  0            0            0           0         
  915.50692  0            0            0           0         
  916.60552  0            0            0           0         
  917.70544  0            0            0           0         
  918.80668  0            0            0           0         
  919.90924  0            0            0           0         
  921.01312  0            0            0           0         
  922.11833  0            0            0           0         
  923.22486  0            0            0           0         
  924.33272  0            0            0           0         
  925.44191  0            0            0           0         
  926.55244  0            0            0           0         
  927.66429  0            0            0           0         
  928.77748  0            0            0           0         
  929.89200  0            0            0           0         
  931.00786  0            0            0           0         
  932.12507  0            0            0           0         
  933.24361  0            0            0           0         
  934.36349  0            0            0           0         
  935.48472  0            0            0           0         
  936.60729  0            0            0           0         
  937.73121  0            0            0           0         
  938.85648  0            0            0           0         
  939.98310  0            0            0           0         
  941.11107  0            0            0           0         
  942.24039  0            0            0           0         
  943.37107  0            0            0           0         
  944.50311  0            0            0           0         
  945.63651  0            0            0           0         
  946.77126  0            0            0           0         
  947.90738  0            0            0           0         
  949.04486  0            0            0           0         
  950.18370  0            0            0           0         
  951.32391  0            0            0           0         
  952.46549  0            0            0           0         
  953.60844  0            0            0           0         
  954.75277  0            0            0           0         
  955.89846  0            0            0           0         
  957.04553  0            0            0           0         
  958.19397  0            0            0           0         
  959.34380  0            0            0           0         
  960.49500  0            0            0           0         
  961.64759  0            0            0           0         
  962.80156  0            0            0           0         
  963.95691  0            0            0           0         
  965.11365  0            0            0           0         
  966.27178  0            0            0           0         
  967.43129  0            0            0           0         
  968.59220  0            0            0           0         
  969.75450  0            0            0           0         
  970.91820  0            0            0           0         
  972.08329  0            0            0           0         
  973.24978  0            0            0           0         
  974.41767  0            0            0           0         
  975.58697  0            0            0           0         
  976.75766  0            0            0           0         
  977.92976  0            0            0           0         
  979.10327  0            0            0           0         
  980.27818  0            0            0           0         
  981.45451  0            0            0           0         
  982.63224  0            0            0           0         
  983.81139  0            0            0           0         
  984.99196  0            0            0           0         
  986.17394  0            0            0           0         
  987.35734  0            0            0           0         
  988.54216  0            0            0           0         
  989.72840  0            0            0           0         
  990.91606  0            0            0           0         
  992.10515  0            0            0           0         
  993.29567  0            0            0           0         
  994.48762  0            0            0           0         
  995.68099  0            0            0           0         
  996.87580  0            0            0           0         
  998.07204  0            0            0           0         
  999.26972  0            0            0           0         
  1000.46883 0            0            0           0         
  1001.66939 0            0            0           0         
  1002.87138 0            0            0           0         
  1004.07482 0            0            0           0         
  1005.27970 0            0            0           0         
  1006.48602 0            0            0           0         
  1007.69380 0            0            0           0         
  1008.90302 0            0            0           0         
  1010.11370 0            0            0           0         
  1011.32582 0            0            0           0         
  1012.53940 0            0            0           0         
  1013.75444 0            0            0           0         
  1014.97094 0            0            0           0         
  1016.18889 0            0            0           0         
  1017.40831 0            0            0           0         
  1018.62919 0            0            0           0         
  1019.85154 0            0            0           0         
  1021.07535 0            0            0           0         
  1022.30063 0            0            0           0         
  1023.52738 0            0            0           0         
  1024.75561 0            0            0           0         
  1025.98530 0            0            0           0         
  1027.21648 0            0            0           0         
  1028.44913 0            0            0           0         
  1029.68326 0            0            0           0         
  1030.91887 0            0            0           0         
  1032.15596 0            0            0           0         
  1033.39454 0            0            0           0         
  1034.63460 0            0            0           0         
  1035.87615 0            0            0           0         
  1037.11919 0            0            0           0         
  1038.36373 0            0            0           0         
  1039.60975 0            0            0           0         
  1040.85728 0            0            0           0         
  1042.10629 0            0            0           0         
  1043.35681 0            0            0           0         
  1044.60883 0            0            0           0         
  1045.86235 0            0            0           0         
  1047.11738 0            0            0           0         
  1048.37391 0            0            0           0         
  1049.63195 0            0            0           0         
  1050.89150 0            0            0           0         
  1052.15256 0            0            0           0         
  1053.41513 0            0            0           0         
  1054.67922 0            0            0           0         
  1055.94482 0            0            0           0         
  1057.21195 0            0            0           0         
  1058.48059 0            0            0           0         
  1059.75076 0            0            0           0         
  1061.02245 0            0            0           0         
  1062.29567 0            0            0           0         
  1063.57041 0            0            0           0         
  1064.84669 0            0            0           0         
  1066.12449 0            0            0           0         
  1067.40383 0            0            0           0         
  1068.68471 0            0            0           0         
  1069.96712 0            0            0           0         
  1071.25107 0            0            0           0         
  1072.53656 0            0            0           0         
  1073.82359 0            0            0           0         
  1075.11217 0            0            0           0         
  1076.40230 0            0            0           0         
  1077.69397 0            0            0           0         
  1078.98719 0            0            0           0         
  1080.28197 0            0            0           0         
  1081.57830 0            0            0           0         
  1082.87618 0            0            0           0         
  1084.17562 0            0            0           0         
  1085.47662 0            0            0           0         
  1086.77918 0            0            0           0         
  1088.08331 0            0            0           0         
  1089.38900 0            0            0           0         
  1090.69625 0            0            0           0         
  1092.00508 0            0            0           0         
  1093.31548 0            0            0           0         
  1094.62744 0            0            0           0         
  1095.94099 0            0            0           0         
  1097.25611 0            0            0           0         
  1098.57280 0            0            0           0         
  1099.89108 0            0            0           0         
  1101.21094 0            0            0           0         
  1102.53238 0            0            0           0         
  1103.85541 0            0            0           0         
  1105.18003 0            0            0           0         
  1106.50623 0            0            0           0         
  1107.83403 0            0            0           0         
  1109.16342 0            0            0           0         
  1110.49441 0            0            0           0         
  1111.82699 0            0            0           0         
  1113.16117 0            0            0           0         
  1114.49696 0            0            0           0         
  1115.83434 0            0            0           0         
  1117.17333 0            0            0           0         
  1118.51393 0            0            0           0         
  1119.85614 0            0            0           0         
  1121.19995 0            0            0           0         
  1122.54538 0            0            0           0         
  1123.89243 0            0            0           0         
  1125.24109 0            0            0           0         
  1126.59137 0            0            0           0         
  1127.94327 0            0            0           0         
  1129.29679 0            0            0           0         
  1130.65193 0            0            0           0         
  1132.00870 0            0            0           0         
  1133.36710 0            0            0           0         
  1134.72713 0            0            0           0         
  1136.08880 0            0            0           0         
  1137.45209 0            0            0           0         
  1138.81702 0            0            0           0         
  1140.18359 0            0            0           0         
  1141.55180 0            0            0           0         
  1142.92166 0            0            0           0         
  1144.29315 0            0            0           0         
  1145.66629 0            0            0           0         
  1147.04108 0            0            0           0         
  1148.41752 0            0            0           0         
  1149.79561 0            0            0           0         
  1151.17535 0            0            0           0         
  1152.55675 0            0            0           0         
  1153.93981 0            0            0           0         
  1155.32453 0            0            0           0         
  1156.71091 0            0            0           0         
  1158.09895 0            0            0           0         
  1159.48866 0            0            0           0         
  1160.88003 0            0            0           0         
  1162.27308 0            0            0           0         
  1163.66779 0            0            0           0         
  1165.06419 0            0            0           0         
  1166.46225 0            0            0           0         
  1167.86200 0            0            0           0         
  1169.26342 0            0            0           0         
  1170.66652 0            0            0           0         
  1172.07131 0            0            0           0         
  1173.47779 0            0            0           0         
  1174.88595 0            0            0           0         
  1176.29580 0            0            0           0         
  1177.70735 0            0            0           0         
  1179.12058 0            0            0           0         
  1180.53552 0            0            0           0         
  1181.95215 0            0            0           0         
  1183.37048 0            0            0           0         
  1184.79052 0            0            0           0         
  1186.21225 0            0            0           0         
  1187.63570 0            0            0           0         
  1189.06085 0            0            0           0         
  1190.48771 0            0            0           0         
  1191.91628 0            0            0           0         
  1193.34657 0            0            0           0         
  1194.77858 0            0            0           0         
  1196.21230 0            0            0           0         
  1197.64774 0            0            0           0         
  1199.08491 0            0            0           0         
  1200.52380 0            0            0           0         
  1201.96442 0            0            0           0         
  1203.40677 0            0            0           0         
  1204.85084 0            0            0           0         
  1206.29665 0            0            0           0         
  1207.74420 0            0            0           0         
  1209.19348 0            0            0           0         
  1210.64450 0            0            0           0         
  1212.09726 0            0            0           0         
  1213.55177 0            0            0           0         
  1215.00802 0            0            0           0         
  1216.46602 0            0            0           0         
  1217.92576 0            0            0           0         
  1219.38726 0            0            0           0         
  1220.85052 0            0            0           0         
  1222.31553 0            0            0           0         
  1223.78229 0            0            0           0         
  1225.25082 0            0            0           0         
  1226.72111 0            0            0           0         
  1228.19316 0            0            0           0         
  1229.66699 0            0            0           0         
  1231.14257 31.60732638  0            0           0         
  1232.61993 0.19074692   0            0           0         
  1234.09907 24.5187291   0            0           0         
  1235.57997 0.15145998   0            0           0         
  1237.06266 0            0            0           0         
  1238.54712 17.99171594  0            0           0         
  1240.03337 16.57736985  0            0           0         
  1241.52140 30.35966648  0            0           0         
  1243.01121 0.1932606    0            0           0         
  1244.50281 0            0            0           0         
  1245.99620 0            0            0           0         
  1247.49139 10.55817154  0            0           0         
  1248.98837 0.06634248   0            0           0         
  1250.48714 0            0            0           0         
  1251.98771 0            0            0           0         
  1253.49009 6.86244096   0            0           0         
  1254.99426 12.42480884  0            0           0         
  1256.50024 0.07882771   0            0           0         
  1258.00803 0            0            0           0         
  1259.51763 0            0            0           0         
  1261.02904 0            0            0           0         
  1262.54226 4.06355869   0            0           0         
  1264.05730 7.62695559   0            0           0         
  1265.57416 0.05042637   0            0           0         
  1267.09284 6.73380083   0            0           0         
  1268.61334 6.41912589   0            0           0         
  1270.13566 0.04289509   0            0           0         
  1271.65981 2.88267658   0            0           0         
  1273.18579 2.77256281   0            0           0         
  1274.71360 7.92570247   0            0           0         
  1276.24325 2.58297551   0            0           0         
  1277.77473 4.8805978    0            0           0         
  1279.30805 2.3759005    0            0           0         
  1280.84320 4.53735228   0            0           0         
  1282.38020 4.40153588   0            0           0         
  1283.91905 0.03028059   0            0           0         
  1285.45974 2.05085672   0            0           0         
  1287.00228 2.00518417   0            0           0         
  1288.54667 5.81916624   0            0           0         
  1290.09291 3.80665546   0            0           0         
  1291.64101 3.69507025   0            0           0         
  1293.19097 1.8145207    0            0           0         
  1294.74279 10.48831785  0            0           0         
  1296.29647 0.07389041   0            0           0         
  1297.85201 6.67141544   0            0           0         
  1299.40942 3.31149118   0            0           0         
  1300.96870 4.81821229   0            0           0         
  1302.52985 3.16685884   0            0           0         
  1304.09287 0.02230118   0            0           0         
  1305.65777 1.50734726   0            0           0         
  1307.22455 1.49078021   0            0           0         
  1308.79321 2.91857486   0            0           0         
  1310.36375 2.87918957   0            0           0         
  1311.93617 4.23697173   0            0           0         
  1313.51048 5.56166925   0            0           0         
  1315.08668 2.76214844   0            0           0         
  1316.66478 2.70039877   0            0           0         
  1318.24476 2.66024719   0            0           0         
  1319.82664 2.6216368    0            0           0         
  1321.41042 0.01884558   0            0           0         
  1322.99610 2.53012827   0            0           0         
  1324.58369 5.01006352   0            0           0         
  1326.17317 2.49903636   0            0           0         
  1327.76457 6.09471606   0            0           0         
  1329.35787 4.84375015   0            0           0         
  1330.95309 1.21987289   0            0           0         
  1332.55022 2.34918635   0            0           0         
  1334.14927 2.32932112   0            0           0         
  1335.75024 4.58623714   0            0           0         
  1337.35312 3.42025912   0            0           0         
  1338.95794 4.48822154   0            0           0         
  1340.56467 0.03282541   0            0           0         
  1342.17334 2.18123417   0            0           0         
  1343.78393 3.25137443   0            0           0         
  1345.39646 1.09028916   0            0           0         
  1347.01093 1.06222263   0            0           0         
  1348.62733 0.00779235   0            0           0         
  1350.24567 3.08657212   0            0           0         
  1351.86595 2.05246617   0            0           0         
  1353.48818 1.01462566   0            0           0         
  1355.11235 2.95686842   0            0           0         
  1356.73847 0.02177455   0            0           0         
  1358.36654 4.7329418    0            0           0         
  1359.99657 0.96169843   0            0           0         
  1361.62856 1.81938998   0            0           0         
  1363.26250 0.89867607   0            0           0         
  1364.89840 0.00653039   0            0           0         
  1366.53626 0.84294958   0            0           0         
  1368.17610 3.29410503   0            0           0         
  1369.81789 2.42832724   0            0           0         
  1371.46166 2.36134964   0            0           0         
  1373.10740 3.06374296   0            0           0         
  1374.75512 3.73573468   0            0           0         
  1376.40481 2.20054175   0            0           0         
  1378.05649 2.13625772   0            0           0         
  1379.71014 2.08505921   0            0           0         
  1381.36578 3.382789     0            0           0         
  1383.02341 5.28728716   0            0           0         
  1384.68302 1.96694109   0            0           0         
  1386.34463 1.26975055   0            0           0         
  1388.00823 2.46168792   0            0           0         
  1389.67383 2.41332979   0            0           0         
  1391.34142 1.18733391   0            0           0         
  1393.01102 2.29263598   0            0           0         
  1394.68262 3.3629831    0            0           0         
  1396.35623 1.65944953   0            0           0         
  1398.03184 2.14171038   0            0           0         
  1399.70947 1.57737757   0            0           0         
  1401.38910 0.5208156    0            0           0         
  1403.07076 0.50191478   0            0           0         
  1404.75443 1.46650257   0            0           0         
  1406.44012 1.44366567   0            0           0         
  1408.12784 1.41452897   0            0           0         
  1409.81758 1.84519106   0            0           0         
  1411.50935 1.36321413   0            0           0         
  1413.20314 2.21631888   0            0           0         
  1414.89897 1.31584744   0            0           0         
  1416.59684 2.1354035    0            0           0         
  1418.29674 1.6862323    0            0           0         
  1419.99869 1.65343287   0            0           0         
  1421.70267 2.83420361   0            0           0         
  1423.40870 2.7955667    0            0           0         
  1425.11678 2.35945074   0            0           0         
  1426.82691 1.5513128    0            0           0         
  1428.53908 0.76618314   0            0           0         
  1430.25332 2.97557816   0            0           0         
  1431.96961 1.48485317   0            0           0         
  1433.68796 2.17064609   0            0           0         
  1435.40837 3.56159116   0            0           0         
  1437.13085 3.52001331   0            0           0         
  1438.85539 1.74801625   0            0           0         
  1440.58200 2.04881396   0            0           0         
  1442.31069 0.68477893   0            0           0         
  1444.04145 0.66481456   0            0           0         
  1445.77429 2.60733695   0            0           0         
  1447.50920 1.30388823   0            0           0         
  1449.24620 1.59305596   0            0           0         
  1450.98528 1.88703608   0            0           0         
  1452.72645 0.93987797   0            0           0         
  1454.46971 1.22500205   0            0           0         
  1456.21506 2.41424121   0            0           0         
  1457.96250 0.90945358   0            0           0         
  1459.71204 2.64546893   0            0           0         
  1461.46368 1.17905063   0            0           0         
  1463.21743 1.15292861   0            0           0         
  1464.97328 2.54950605   0            0           0         
  1466.73123 1.41246876   0            0           0         
  1468.49129 1.65785545   0            0           0         
  1470.25347 1.63445991   0            0           0         
  1472.01776 1.60733744   0            0           0         
  1473.78417 0.53466803   0            0           0         
  1475.55269 0.77239058   0            0           0         
  1477.32334 1.76298062   0            0           0         
  1479.09612 0.75122599   0            0           0         
  1480.87102 0.72733975   0            0           0         
  1482.64805 0.94658505   0            0           0         
  1484.42722 0.9273246    0            0           0         
  1486.20851 1.80557624   0            0           0         
  1487.99195 1.99158796   0            0           0         
  1489.77753 1.94835761   0            0           0         
  1491.56525 1.48476192   0            0           0         
  1493.35511 1.44834781   0            0           0         
  1495.14712 1.01501944   0            0           0         
  1496.94129 0.79340665   0            0           0         
  1498.73760 2.50413131   0            0           0         
  1500.53607 0.77236658   0            0           0         
  1502.33670 0.92700537   0            0           0         
  1504.13949 0.90961404   0            0           0         
  1505.94445 2.3061096    0            0           0         
  1507.75157 1.40539254   0            0           0         
  1509.56085 1.20129279   0            0           0         
  1511.37231 1.34396014   0            0           0         
  1513.18594 0.82922352   0            0           0         
  1515.00175 1.77418416   0            0           0         
  1516.81974 0.96095125   0            0           0         
  1518.63991 0.93715674   0            0           0         
  1520.46227 1.22411033   0            0           0         
  1522.28681 0.75587737   0            0           0         
  1524.11354 1.46865677   0            0           0         
  1525.94246 0.87116509   0            0           0         
  1527.77357 0.70721121   0            0           0         
  1529.60689 1.78343457   0            0           0         
  1531.44240 1.88093933   0            0           0         
  1533.28012 1.70205233   0            0           0         
  1535.12004 0.39182082   0            0           0         
  1536.96217 0.61396434   0            0           0         
  1538.80651 1.54038876   0            0           0         
  1540.65307 0.80923417   0            0           0         
  1542.50183 1.10013537   0            0           0         
  1544.35282 1.58000744   0            0           0         
  1546.20603 0.51265998   0            0           0         
  1548.06146 1.33735302   0            0           0         
  1549.91912 0.73434404   0            0           0         
  1551.77901 1.20605435   0            0           0         
  1553.64113 0.65821147   0            0           0         
  1555.50549 1.00011104   0            0           0         
  1557.37208 0.72902945   0            0           0         
  1559.24091 1.56605951   0            0           0         
  1561.11199 1.54210553   0            0           0         
  1562.98531 1.20860305   0            0           0         
  1564.86087 1.13154941   0            0           0         
  1566.73869 0.90268741   0            0           0         
  1568.61876 0.59790125   0            0           0         
  1570.50109 1.24853509   0            0           0         
  1572.38568 0.82816298   0            0           0         
  1574.27253 1.13281459   0            0           0         
  1576.16164 0.98485477   0            0           0         
  1578.05302 1.19749624   0            0           0         
  1579.94667 0.98729311   0            0           0         
  1581.84259 0.82696326   0            0           0         
  1583.74079 0.96629731   0            0           0         
  1585.64126 0.71663909   0            0           0         
  1587.54402 1.12949458   0            0           0         
  1589.44905 1.00960864   0            0           0         
  1591.35638 0.87662544   0            0           0         
  1593.26599 0.93548487   0            0           0         
  1595.17789 1.00328098   0            0           0         
  1597.09209 0.92125846   0            0           0         
  1599.00859 0.94202562   0            0           0         
  1600.92738 1.07845231   0            0           0         
  1602.84848 0.91285175   0            0           0         
  1604.77189 1.08004774   0            0           0         
  1606.69760 1.15175143   0            0           0         
  1608.62562 0.84928003   0            0           0         
  1610.55596 1.02666737   0            0           0         
  1612.48861 0.88533026   0            0           0         
  1614.42358 1.05670968   0            0           0         
  1616.36087 0.84230686   0            0           0         
  1618.30049 1.17389414   0            0           0         
  1620.24244 0.96469486   0            0           0         
  1622.18671 0.95668758   0            0           0         
  1624.13332 1.11656351   0            0           0         
  1626.08227 1.07899109   0            0           0         
  1628.03355 0.96963271   0            0           0         
  1629.98717 0.9123365    0            0           0         
  1631.94314 0.98295076   0            0           0         
  1633.90146 0.97905298   0            0           0         
  1635.86213 1.05847254   0            0           0         
  1637.82515 0.98832895   0            0           0         
  1639.79052 0.95128115   0            0           0         
  1641.75826 1.01784035   0            0           0         
  1643.72835 1.07830636   0            0           0         
  1645.70081 0.99825962   0            0           0         
  1647.67563 0.92278968   0            0           0         
  1649.65283 1.1097924    0            0           0         
  1651.63240 0.99136727   0            0           0         
  1653.61434 0.97392937   0            0           0         
  1655.59866 1.00113295   0            0           0         
  1657.58537 0.98609132   0            0           0         
  1659.57445 1.01389047   0            0           0         
  1661.56593 1.02643753   0            0           0         
  1663.55979 0.9651085    0            0           0         
  1665.55605 0.96711771   0            0           0         
  1667.55470 0.93943759   0            0           0         
  1669.55575 1.08704584   0            0           0         
  1671.55920 1.02214991   0            0           0         
  1673.56506 1.11601862   0            0           0         
  1675.57332 1.13132148   0            0           0         
  1677.58399 1.0205627    0            0           0         
  1679.59708 1.06195617   0            0           0         
  1681.61258 1.07073026   0            0           0         
  1683.63050 1.04687972   0            0           0         
  1685.65084 1.05559042   0            0           0         
  1687.67360 1.04169455   0            0           0         
  1689.69880 0.94060664   0            0           0         
  1691.72642 0.98861773   0            0           0         
  1693.75647 1.05729602   0            0           0         
  1695.78897 1.05966335   0            0           0         
  1697.82390 1.05483097   0            0           0         
  1699.86127 1.03351183   0            0           0         
  1701.90109 1.0751141    0            0           0         
  1703.94335 1.03458965   0            0           0         
  1705.98807 0.97222739   0            0           0         
  1708.03524 1.0506096    0            0           0         
  1710.08487 1.02391027   0            0           0         
  1712.13695 1.06516912   0            0           0         
  1714.19150 1.02897659   0            0           0         
  1716.24851 1.03534205   0            0           0         
  1718.30800 0.99174742   0            0           0         
  1720.36995 1.03542407   0            0           0         
  1722.43438 1.0246434    0            0           0         
  1724.50128 1.03405731   0            0           0         
  1726.57067 1.02092934   0            0           0         
  1728.64254 1.05906776   0            0           0         
  1730.71689 0.98476244   0            0           0         
  1732.79374 0.99748907   0            0           0         
  1734.87307 1.05874058   0            0           0         
  1736.95491 1.00290655   0            0           0         
  1739.03924 1.00387      0            0           0         
  1741.12607 0.99620319   0            0           0         
  1743.21540 1.04522643   0            0           0         
  1745.30724 1.00556339   0            0           0         
  1747.40160 1.03920708   0            0           0         
  1749.49846 0.99352945   0            0           0         
  1751.59784 1.03206982   0            0           0         
  1753.69974 1.01713665   0            0           0         
  1755.80417 1.0144701    0            0           0         
  1757.91112 1.03521566   0            0           0         
  1760.02059 1.01314958   0            0           0         
  1762.13260 1.06380596   0            0           0         
  1764.24715 1.05340704   0            0           0         
  1766.36423 1.08383161   0            0           0         
  1768.48385 1.05866565   0            0           0         
  1770.60601 1.05594625   0            0           0         
  1772.73072 1.08239807   0            0           0         
  1774.85798 1.04461779   0            0           0         
  1776.98779 1.08376091   0            0           0         
  1779.12016 1.03405051   0            0           0         
  1781.25509 1.08578978   0            0           0         
  1783.39258 1.07624661   0            0           0         
  1785.53264 1.05628333   0            0           0         
  1787.67526 1.05369445   0            0           0         
  1789.82045 1.04378821   0            0           0         
  1791.96822 1.08083702   0            0           0         
  1794.11856 1.0648704    0            0           0         
  1796.27149 1.06739243   0            0           0         
  1798.42700 1.04573987   0            0           0         
  1800.58510 1.08101028   0            0           0         
  1802.74578 1.078665     0            0           0         
  1804.90906 1.06110112   0            0           0         
  1807.07493 1.06150201   0            0           0         
  1809.24341 1.10618109   0            0           0         
  1811.41448 1.04071916   0            0           0         
  1813.58816 1.03636196   0            0           0         
  1815.76445 1.07820754   0            0           0         
  1817.94335 1.08126561   0            0           0         
  1820.12487 1.0395204    0            0           0         
  1822.30900 1.0339422    0            0           0         
  1824.49575 1.07494292   0            0           0         
  1826.68513 1.06609661   0            0           0         
  1828.87714 1.05347884   0            0           0         
  1831.07177 1.08794438   0            0           0         
  1833.26904 1.08029756   0            0           0         
  1835.46895 1.03936914   0            0           0         
  1837.67149 1.05855833   0            0           0         
  1839.87668 1.06022782   0            0           0         
  1842.08452 1.05720666   0            0           0         
  1844.29500 1.05455554   0            0           0         
  1846.50814 1.07694966   0            0           0         
  1848.72393 1.06264503   0            0           0         
  1850.94238 1.09480891   0            0           0         
  1853.16350 1.07158807   0            0           0         
  1855.38727 1.0922255    0            0           0         
  1857.61372 1.06022474   0            0           0         
  1859.84284 1.07376964   0            0           0         
  1862.07464 1.10668983   0            0           0         
  1864.30911 1.06113361   0            0           0         
  1866.54626 1.09345029   0            0           0         
  1868.78610 1.09219348   0            0           0         
  1871.02863 1.07388282   0            0           0         
  1873.27384 1.08916704   0            0           0         
  1875.52175 1.05239137   0            0           0         
  1877.77236 1.07618609   0            0           0         
  1880.02567 1.07555013   0            0           0         
  1882.28169 1.06467559   0            0           0         
  1884.54041 1.07140587   0            0           0         
  1886.80184 1.03407065   0            0           0         
  1889.06598 1.06553709   0            0           0         
  1891.33284 1.02494189   0            0           0         
  1893.60243 1.04565967   0            0           0         
  1895.87473 1.06497095   0            0           0         
  1898.14976 1.04214038   0            0           0         
  1900.42752 1.05381509   0            0           0         
  1902.70802 1.07981215   0            0           0         
  1904.99125 1.04800144   0            0           0         
  1907.27722 1.04336666   0            0           0         
  1909.56594 1.04695967   0            0           0         
  1911.85740 1.06141637   0            0           0         
  1914.15161 1.05298055   0            0           0         
  1916.44858 1.04911797   0            0           0         
  1918.74830 1.05916312   0            0           0         
  1921.05078 1.08654084   0            0           0         
  1923.35602 1.07024011   0            0           0         
  1925.66403 1.04645311   0            0           0         
  1927.97481 1.07847064   0            0           0         
  1930.28836 1.06475839   0            0           0         
  1932.60469 1.06564456   0            0           0         
  1934.92380 1.02821032   0            0           0         
  1937.24569 1.04566916   0            0           0         
  1939.57036 1.09231931   0            0           0         
  1941.89783 1.04942622   0            0           0         
  1944.22809 1.04586426   0            0           0         
  1946.56114 1.04056136   0            0           0         
  1948.89700 1.09550687   0            0           0         
  1951.23566 1.04848009   0            0           0         
  1953.57712 1.07399276   0            0           0         
  1955.92140 1.05790441   0            0           0         
  1958.26848 1.05526174   0            0           0         
  1960.61839 1.05597537   0            0           0         
  1962.97111 1.04582809   0            0           0         
  1965.32666 1.05075798   0            0           0         
  1967.68503 1.04528305   0            0           0         
  1970.04624 1.06776817   0            0           0         
  1972.41027 1.06718501   0            0           0         
  1974.77715 1.0722154    0            0           0         
  1977.14686 1.04219561   0            0           0         
  1979.51942 1.05639744   0            0           0         
  1981.89483 1.07035887   0            0           0         
  1984.27308 1.09830574   0            0           0         
  1986.65419 1.04866734   0            0           0         
  1989.03816 1.07237886   0            0           0         
  1991.42498 1.0768069    0            0           0         
  1993.81468 1.08824645   0            0           0         
  1996.20723 1.06418942   0            0           0         
  1998.60266 1.07782804   0            0           0         
  2001.00097 1.0645179    0            0           0         
  2003.40215 1.07408898   0            0           0         
  2005.80622 1.06231417   0            0           0         
  2008.21316 1.04354375   0            0           0         
  2010.62300 1.0405045    0            0           0         
  2013.03573 1.04887382   0            0           0         
  2015.45136 1.07023424   0            0           0         
  2017.86988 1.0509446    0            0           0         
  2020.29130 1.05735854   0            0           0         
  2022.71563 1.07351417   0            0           0         
  2025.14287 1.03405409   0            0           0         
  2027.57303 1.06001486   0            0           0         
  2030.00610 1.06460184   0            0           0         
  2032.44208 1.05779596   0            0           0         
  2034.88100 1.05150163   0            0           0         
  2037.32283 1.05252799   0            0           0         
  2039.76760 1.06411243   0            0           0         
  2042.21530 1.03146615   0            0           0         
  2044.66594 1.062704     0            0           0         
  2047.11952 1.06911426   0            0           0         
  2049.57605 1.0598559    0            0           0         
  2052.03552 1.07794439   0            0           0         
  2054.49794 1.0747393    0            0           0         
  2056.96332 1.04352243   0            0           0         
  2059.43166 1.03595069   0            0           0         
  2061.90296 1.0545272    0            0           0         
  2064.37722 1.06249733   0            0           0         
  2066.85446 1.04186712   0            0           0         
  2069.33466 1.05118309   0            0           0         
  2071.81785 1.06563843   0            0           0         
  2074.30401 1.03782672   0            0           0         
  2076.79315 1.03489738   0            0           0         
  2079.28529 1.06049785   0            0           0         
  2081.78041 1.04459497   0            0           0         
  2084.27853 1.05015052   0            0           0         
  2086.77964 1.04662463   0            0           0         
  2089.28376 1.03142934   0            0           0         
  2091.79088 1.05489171   0            0           0         
  2094.30101 1.04177397   0            0           0         
  2096.81415 1.04044321   0            0           0         
  2099.33031 1.02568686   0            0           0         
  2101.84948 1.04134493   0            0           0         
  2104.37168 1.03901399   0            0           0         
  2106.89691 1.02774446   0            0           0         
  2109.42517 1.04895911   0            0           0         
  2111.95646 1.02297661   0            0           0         
  2114.49079 1.05473454   0            0           0         
  2117.02815 1.04642959   0            0           0         
  2119.56857 1.05428039   0            0           0         
  2122.11203 1.0471054    0            0           0         
  2124.65855 1.05277158   0            0           0         
  2127.20812 1.05404276   0            0           0         
  2129.76075 1.05067671   0            0           0         
  2132.31644 1.03999266   0            0           0         
  2134.87520 1.07653617   0            0           0         
  2137.43703 1.05656496   0            0           0         
  2140.00194 1.08287813   0            0           0         
  2142.56992 1.05989815   0            0           0         
  2145.14098 1.05972313   0            0           0         
  2147.71513 1.06859463   0            0           0         
  2150.29237 1.06300807   0            0           0         
  2152.87270 1.03201043   0            0           0         
  2155.45613 1.06444372   0            0           0         
  2158.04265 1.07566711   0            0           0         
  2160.63229 1.02983991   0            0           0         
  2163.22502 1.03824708   0            0           0         
  2165.82087 1.04739605   0            0           0         
  2168.41984 1.06884148   0            0           0         
  2171.02192 1.05017961   0            0           0         
  2173.62713 1.04746928   0            0           0         
  2176.23546 1.05677818   0            0           0         
  2178.84692 1.0458585    0            0           0         
  2181.46152 1.06482675   0            0           0         
  2184.07925 1.06634432   0            0           0         
  2186.70013 1.05362422   0            0           0         
  2189.32415 1.03904936   0            0           0         
  2191.95132 1.03887059   0            0           0         
  2194.58164 1.04819087   0            0           0         
  2197.21512 1.04351989   0            0           0         
  2199.85175 1.02866074   0            0           0         
  2202.49156 1.05568202   0            0           0         
  2205.13452 1.05089306   0            0           0         
  2207.78067 1.05623268   0            0           0         
  2210.42998 1.04043284   0            0           0         
  2213.08248 1.05481332   0            0           0         
  2215.73816 1.05281717   0            0           0         
  2218.39702 1.05020557   0            0           0         
  2221.05908 1.05767703   0            0           0         
  2223.72433 1.05552981   0            0           0         
  2226.39278 1.05101673   0            0           0         
  2229.06443 1.05861219   0            0           0         
  2231.73928 1.04460385   0            0           0         
  2234.41735 1.05116978   0            0           0         
  2237.09863 1.06240532   0            0           0         
  2239.78313 1.06072531   0            0           0         
  2242.47085 1.03865021   0            0           0         
  2245.16179 1.05117724   0            0           0         
  2247.85596 1.06541334   0            0           0         
  2250.55337 1.03820158   0            0           0         
  2253.25401 1.04889555   0            0           0         
  2255.95790 1.03669801   0            0           0         
  2258.66503 1.03511289   0            0           0         
  2261.37540 1.0384256    0            0           0         
  2264.08903 1.04618709   0            0           0         
  2266.80592 1.03561479   0            0           0         
  2269.52606 1.05301734   0            0           0         
  2272.24947 1.05571147   0            0           0         
  2274.97615 1.0452139    0            0           0         
  2277.70610 1.04690393   0            0           0         
  2280.43933 1.00777434   0            0           0         
  2283.17584 1.03723821   0            0           0         
  2285.91562 1.02306193   0            0           0         
  2288.65870 1.0212921    0            0           0         
  2291.40507 1.05461994   0            0           0         
  2294.15474 1.04371444   0            0           0         
  2296.90770 1.04298489   0            0           0         
  2299.66397 1.04841703   0            0           0         
  2302.42354 1.06294425   0            0           0         
  2305.18643 1.05517231   0            0           0         
  2307.95263 1.05520696   0            0           0         
  2310.72216 1.07204557   0            0           0         
  2313.49500 1.04324603   0            0           0         
  2316.27117 1.051923     0            0           0         
  2319.05068 1.04255567   0            0           0         
  2321.83352 1.06320854   0            0           0         
  2324.61969 1.05323504   0            0           0         
  2327.40922 1.07529468   0            0           0         
  2330.20209 1.06313853   0            0           0         
  2332.99831 1.07240065   0            0           0         
  2335.79788 1.07211082   0            0           0         
  2338.60082 1.05619925   0            0           0         
  2341.40712 1.07689825   0            0           0         
  2344.21679 1.06799181   0            0           0         
  2347.02982 1.07948248   0            0           0         
  2349.84624 1.04786195   0            0           0         
  2352.66603 1.06636837   0            0           0         
  2355.48921 1.07467141   0            0           0         
  2358.31577 1.07333512   0            0           0         
  2361.14573 1.05604306   0            0           0         
  2363.97908 1.06214721   0            0           0         
  2366.81584 1.05234076   0            0           0         
  2369.65599 1.05908323   0            0           0         
  2372.49956 1.03072808   0            0           0         
  2375.34654 1.07477574   0            0           0         
  2378.19693 1.04930941   0            0           0         
  2381.05074 1.04549548   0            0           0         
  2383.90798 1.04528089   0            0           0         
  2386.76865 1.04630956   0            0           0         
  2389.63275 1.05257372   0            0           0         
  2392.50029 1.03459867   0            0           0         
  2395.37127 1.05822577   0            0           0         
  2398.24569 1.0414693    0            0           0         
  2401.12356 1.04841965   0            0           0         
  2404.00489 1.06579708   0            0           0         
  2406.88967 1.07816443   0            0           0         
  2409.77792 1.07535793   0            0           0         
  2412.66963 1.05033826   0            0           0         
  2415.56481 1.0651433    0            0           0         
  2418.46346 1.07001867   0            0           0         
  2421.36560 1.04534955   0            0           0         
  2424.27121 1.04938672   0            0           0         
  2427.18032 1.05831916   0            0           0         
  2430.09291 1.04486519   0            0           0         
  2433.00900 1.04998996   0            0           0         
  2435.92859 1.0404596    0            0           0         
  2438.85168 1.03186998   0            0           0         
  2441.77828 1.0360344    0            0           0         
  2444.70839 1.02291619   0            0           0         
  2447.64202 1.01694037   0            0           0         
  2450.57917 1.03746008   0            0           0         
  2453.51984 1.0353195    0            0           0         
  2456.46404 1.02514061   0            0           0         
  2459.41177 1.02169161   0            0           0         
  2462.36304 1.02883698   0            0           0         
  2465.31786 1.04151936   0            0           0         
  2468.27622 1.03206787   0            0           0         
  2471.23812 1.02749987   0            0           0         
  2474.20359 1.0232769    0            0           0         
  2477.17261 1.02245641   0            0           0         
  2480.14519 1.00195374   0            0           0         
  2483.12134 1.04022851   0            0           0         
  2486.10107 1.03437612   0            0           0         
  2489.08437 1.02355004   0            0           0         
  2492.07124 1.03119586   0            0           0         
  2495.06171 1.04491655   0            0           0         
  2498.05576 1.03208479   0            0           0         
  2501.05340 1.03586059   0            0           0         
  2504.05464 1.02532652   0            0           0         
  2507.05948 1.02848886   0            0           0         
  2510.06793 1.04516653   0            0           0         
  2513.07999 1.036414     0            0           0         
  2516.09566 1.02709058   0            0           0         
  2519.11495 1.06152969   0            0           0         
  2522.13787 1.030701     0            0           0         
  2525.16441 1.02851574   0            0           0         
  2528.19458 1.02143202   0            0           0         
  2531.22839 1.03489805   0            0           0         
  2534.26585 1.03961628   0            0           0         
  2537.30694 1.04831388   0            0           0         
  2540.35169 1.03691558   0            0           0         
  2543.40008 1.04445086   0            0           0         
  2546.45214 1.02433945   0            0           0         
  2549.50786 1.04085685   0            0           0         
  2552.56724 1.0306516    0            0           0         
  2555.63030 1.03936353   0            0           0         
  2558.69703 1.04399731   0.99957554   0.99751775  5724.078  
  2561.76745 1.0608015    0.99978025   0.9975141   5551.383  
  2564.84154 1.05326876   0.99996068   0.99751046  5645.244  
  2567.91933 1.0542912    1.00011046   0.9975068   5645.878  
  2571.00081 1.06090796   1.00022681   0.99750315  5585.385  
  2574.08599 1.05942772   1.00031093   0.99749949  5613.153  
  2577.17487 1.06325286   1.00036774   0.99749583  5583.204  
  2580.26745 1.08832976   1.00040505   0.99749217  5330.759  
  2583.36375 1.07046831   1.00043274   0.9974885   5528.504  
  2586.46376 1.06133888   1.00046186   0.99748483  5638.657  
  2589.56749 1.07551896   1.00050408   0.99748116  5497.294  
  2592.67495 1.06054325   1.00057169   0.99747749  5670.404  
  2595.78614 1.07197935   1.00067825   0.99747381  5557.446  
  2598.90106 1.0713689    1.00084017   0.99747013  5575.224  
  2602.01971 1.05095047   1.0010787    0.99746644  5812.296  
  2605.14211 1.04740863   1.00142193   0.99746275  5864.346  
  2608.26826 1.04400813   1.00190604   0.99745906  5915.255  
  2611.39816 1.03581176   1.00257533   0.99745537  6023.07   
  2614.53181 1.04474398   1.00348041   0.99745167  5930.209  
  2617.66922 1.05590013   1.00467413   0.99744797  5813.955  
  2620.81040 1.03188778   1.00620483   0.99744426  6105.769  
  2623.95535 1.03013669   1.00810701   0.99744056  6138.888  
  2627.10407 1.00317643   1.01039034   0.99743685  6488.875  
  2630.25657 1.02636424   1.01302869   0.99743313  6208.922  
  2633.41286 1.03100167   1.01595166   0.99742942  6164.353  
  2636.57293 1.03381837   1.01904106   0.9974257   6142.149  
  2639.73679 1.03593187   1.02213416   0.99742197  6128.501  
  2642.90445 1.02784564   1.02503459   0.99741825  6238.872  
  2646.07591 1.01668115   1.02752995   0.99741452  6390.483  
  2649.25118 1.0228335    1.02941527   0.99741079  6325.174  
  2652.43026 1.01658556   1.03052129   0.99740705  6416.198  
  2655.61315 1.02017188   1.03074494   0.99740331  6382.895  
  2658.79986 1.02742492   1.03007371   0.99739957  6303.99   
  2661.99039 1.03506424   1.0285925    0.99739582  6221.621  
  2665.18476 1.02324582   1.02646855   0.99739208  6380.368  
  2668.38295 1.01898571   1.02392152   0.99738832  6446.554  
  2671.58499 1.00526504   1.02119032   0.99738457  6637.342  
  2674.79087 1.01573036   1.01850469   0.99738081  6512.745  
  2678.00059 1.02850108   1.01606489   0.99737705  6362.133  
  2681.21417 1.02097288   1.0140297    0.99737329  6469.56   
  2684.43160 1.02207221   1.01251165   0.99736952  6467.535  
  2687.65289 1.03042172   1.01157743   0.99736575  6373.607  
  2690.87805 1.02055606   1.01125099   0.99736198  6511.096  
  2694.10708 1.02511359   1.01151751   0.9973582   6464.602  
  2697.33998 1.01561649   1.01232685   0.99735442  6599.496  
  2700.57677 1.04746493   1.01359626   0.99735064  6209.65   
  2703.81743 1.03496926   1.015213     0.99734685  6375.305  
  2707.06199 1.0418898    1.01703815   0.99734306  6300.799  
  2710.31044 1.04341094   1.01891322   0.99733927  6293.519  
  2713.56278 1.02833277   1.02066989   0.99733548  6494.609  
  2716.81903 1.04051349   1.02214264   0.99733168  6352.377  
  2720.07919 1.03787503   1.02318337   0.99732788  6396.9    
  2723.34326 1.03270764   1.02367784   0.99732407  6473.869  
  2726.61125 1.04829345   1.02356289   0.99732026  6290.298  
  2729.88316 1.04399455   1.02283918   0.99731645  6354.766  
  2733.15899 1.04309657   1.02157192   0.99731264  6377.319  
  2736.43876 1.05005421   1.01987702   0.99730882  6302.358  
  2739.72246 1.02917626   1.01789805   0.997305    6577.489  
  2743.01010 1.0375226    1.0157824    0.99730117  6481.782  
  2746.30169 1.03667154   1.01366245   0.99729735  6504.061  
  2749.59722 1.04360286   1.01164391   0.99729352  6427.503  
  2752.89671 1.02409296   1.00980155   0.99728968  6690.673  
  2756.20016 1.0074926    1.00818077   0.99728585  6926.846  
  2759.50758 1.01769663   1.00680269   0.99728201  6799.512  
  2762.81896 1.01420046   1.00567044   0.99727816  6858.683  
  2766.13432 1.01851309   1.00477559   0.99727432  6811.932  
  2769.45366 1.03260474   1.004104     0.99727047  6636.274  
  2772.77697 1.01217526   1.00364068   0.99726662  6921.78   
  2776.10428 1.01995893   1.00337322   0.99726276  6827.242  
  2779.43558 1.02196479   1.0032938    0.9972589   6811.672  
  2782.77088 1.02929652   1.0033998    0.99725504  6725.025  
  2786.11018 1.01994314   1.00369357   0.99725118  6861.956  
  2789.45348 1.01090498   1.00418155   0.99724731  6997.829  
  2792.80080 1.02995451   1.0048728    0.99724344  6749.919  
  2796.15214 1.01888249   1.0057771    0.99723956  6910.635  
  2799.50749 1.01798872   1.0069025    0.99723568  6934.246  
  2802.86688 1.02984944   1.00825269   0.9972318   6784.596  
  2806.23029 1.0182828    1.00982412   0.99722792  6952.781  
  2809.59774 1.0260181    1.0116039    0.99722403  6858.23   
  2812.96923 1.02251092   1.01356877   0.99722014  6917.028  
  2816.34477 1.0188124    1.01568547   0.99721625  6978.999  
  2819.72436 1.03383655   1.01791177   0.99721235  6785.756  
  2823.10800 1.03044215   1.02019774   0.99720845  6842.048  
  2826.49570 1.01354629   1.02248757   0.99720455  7085.782  
  2829.88747 1.03540515   1.02472212   0.99720064  6796.773  
  2833.28331 1.02402052   1.02684126   0.99719673  6961.824  
  2836.68322 1.01921399   1.02878294   0.99719282  7039.214  
  2840.08722 1.03884058   1.03047833   0.9971889   6782.368  
  2843.49530 1.03301304   1.03184661   0.99718499  6870.954  
  2846.90746 1.02716125   1.0327941    0.99718106  6961.197  
  2850.32373 1.05199165   1.03322116   0.99717714  6640.224  
  2853.74409 1.02690156   1.03303723   0.99717321  6985.713  
  2857.16855 1.03290367   1.03218292   0.99716928  6913.834  
  2860.59713 1.02299322   1.03065268   0.99716534  7060.791  
  2864.02982 1.0331203    1.0285079    0.99716141  6931.301  
  2867.46663 1.03801554   1.02587276   0.99715746  6874.969  
  2870.90756 1.02874109   1.02291531   0.99715352  7011.768  
  2874.35262 1.04216196   1.01982231   0.99714957  6839.075  
  2877.80182 1.01924222   1.01677494   0.99714562  7165.29   
  2881.25516 1.04214401   1.01392972   0.99714167  6858.929  
  2884.71264 1.03191658   1.01140623   0.99713771  7008.051  
  2888.17426 1.02691603   1.00928192   0.99713375  7087.48   
  2891.64005 1.03057457   1.00759308   0.99712979  7046.406  
  2895.10999 1.02426501   1.0063404    0.99712582  7144.66   
  2898.58409 1.01693295   1.00549729   0.99712185  7259.216  
  2902.06237 1.03101379   1.00501874   0.99711788  7069.683  
  2905.54482 1.02959727   1.00484933   0.9971139   7099.184  
  2909.03144 1.02229862   1.00492902   0.99710992  7212.098  
  2912.52225 1.0452199    1.00519687   0.99710594  6903.463  
  2916.01725 1.02825052   1.005593     0.99710195  7147.131  
  2919.51645 1.02556164   1.00605989   0.99709797  7194.837  
  2923.01984 1.02411108   1.00654337   0.99709397  7225.153  
  2926.52744 1.03445021   1.0069936    0.99708998  7088.788  
  2930.03924 1.0487451    1.00736632   0.99708598  6902.094  
  2933.55526 1.03179965   1.00762475   0.99708198  7144.739  
  2937.07550 1.03749952   1.0077423    0.99707798  7074.392  
  2940.59996 1.05052699   1.00770548   0.99707397  6905.297  
  2944.12866 1.05302034   1.00751635   0.99706996  6880.765  
  2947.66158 1.03931555   1.00719368   0.99706594  7076.836  
  2951.19875 1.04258331   1.00677191   0.99706193  7040.745  
  2954.74016 1.03776226   1.00629697   0.9970579   7116.795  
  2958.28582 1.0393414    1.00581974   0.99705388  7103.889  
  2961.83574 1.03490483   1.00538863   0.99704985  7175.241  
  2965.38991 1.02649551   1.00504359   0.99704582  7304.434  
  2968.94835 1.03118168   1.00481228   0.99704179  7246.454  
  2972.51106 1.02598765   1.00470871   0.99703775  7330.368  
  2976.07805 1.0189577    1.00473389   0.99703372  7442.443  
  2979.64932 1.02110692   1.00487784   0.99702967  7420.19   
  2983.22487 1.02623402   1.00512252   0.99702563  7354.609  
  2986.80471 1.02648818   1.00544501   0.99702158  7360.168  
  2990.38885 1.01213388   1.0058204    0.99701753  7582.025  
  2993.97729 1.03005007   1.00622412   0.99701347  7326.984  
  2997.57003 1.0262836    1.00663315   0.99700941  7390.871  
  3001.16709 1.03325751   1.00702626   0.99700535  7299.076  
  3004.76846 1.02802924   1.00738398   0.99700129  7383.867  
  3008.37415 1.02518182   1.00768914   0.99699722  7434.758  
  3011.98417 1.02262522   1.00792887   0.99699315  7481.746  
  3015.59853 1.05930477   1.00809826   0.99698907  6971.304  
  3019.21722 1.04086326   1.00820508   0.99698499  7235.787  
  3022.84025 1.05667911   1.00827462   0.99698091  7024.444  
  3026.46763 1.02453523   1.00835219   0.99697683  7490.745  
  3030.09936 1.03858547   1.00850129   0.99697274  7295.404  
  3033.73546 1.02752956   1.00879724   0.99696865  7465.285  
  3037.37591 1.03289615   1.00931765   0.99696456  7396.228  
  3041.02073 1.03543377   1.01013168   0.99696046  7369.079  
  3044.66993 1.02436512   1.01128935   0.99695636  7541.783  
  3048.32350 1.0296137    1.01281214   0.99695226  7474.343  
  3051.98146 1.02440544   1.01468613   0.99694816  7562.172  
  3055.64381 1.01856183   1.01685923   0.99694405  7660.99   
  3059.31056 1.0144533    1.01924337   0.99693993  7734.71   
  3062.98170 1.02398915   1.0217221    0.99693582  7600.762  
  3066.65725 1.00116569   1.02416245   0.9969317   7964.957  
  3070.33721 1.00452307   1.02642973   0.99692758  7922.997  
  3074.02159 1.02799292   1.02840406   0.99692345  7573.201  
  3077.71039 1.0193494    1.02999676   0.99691932  7714.671  
  3081.40361 1.03452558   1.03116352   0.99691519  7497.571  
  3085.10127 1.02629112   1.03190772   0.99691106  7630.962  
  3088.80336 1.02304752   1.03227064   0.99690692  7690.809  
  3092.50989 1.0200689    1.03231134   0.99690278  7747.088  
  3096.22088 1.03488529   1.0320851    0.99689864  7534.303  
  3099.93631 1.02128042   1.03162779   0.99689449  7749.972  
  3103.65621 1.03854435   1.03094968   0.99689034  7500.987  
  3107.38057 1.04442745   1.030039     0.99688619  7425.138  
  3111.10939 1.03204155   1.02887304   0.99688203  7618.234  
  3114.84270 1.04306548   1.02743456   0.99687787  7465.168  
  3118.58048 1.05770526   1.02572793   0.99687371  7264.668  
  3122.32275 1.06267325   1.02378838   0.99686954  7204.522  
  3126.06951 1.06938288   1.02168056   0.99686537  7120.952  
  3129.82076 1.07170074   1.01948882   0.9968612   7098.475  
  3133.57652 1.06046112   1.01730416   0.99685702  7264.173  
  3137.33678 1.0594969    1.01521154   0.99685285  7287.255  
  3141.10155 1.06992047   1.01328024   0.99684866  7150.761  
  3144.87085 1.06450005   1.0115588    0.99684448  7235.447  
  3148.64466 1.06866734   1.0100748    0.99684029  7186.451  
  3152.42301 1.0604424    1.0088385    0.9968361   7311.158  
  3156.20588 1.05136517   1.00784831   0.99683191  7450.81   
  3159.99330 1.05449558   1.0070969    0.99682771  7414.727  
  3163.78527 1.05879948   1.00657682   0.99682351  7362.008  
  3167.58178 1.05113666   1.00628516   0.9968193   7481.855  
  3171.38285 1.04370146   1.00622692   0.9968151   7600.618  
  3175.18848 1.05389314   1.00641627   0.99681089  7459.849  
  3178.99867 1.04227175   1.00687551   0.99680667  7640.31   
  3182.81344 1.05809195   1.0076314    0.99680246  7416.844  
  3186.63279 1.05967537   1.00870892   0.99679824  7402.79   
  3190.45672 1.04492147   1.01012272   0.99679402  7627.741  
  3194.28524 1.04311759   1.0118674    0.99678979  7663.614  
  3198.11835 1.02703898   1.01390881   0.99678556  7918.851  
  3201.95606 1.0362857    1.01617831   0.99678133  7784.817  
  3205.79838 1.04638601   1.01857185   0.99677709  7640.837  
  3209.64531 1.0302458    1.02095408   0.99677286  7895.618  
  3213.49685 1.03707473   1.02316763   0.99676861  7798.869  
  3217.35302 1.04755157   1.02504722   0.99676437  7648.793  
  3221.21381 1.04058992   1.02643808   0.99676012  7762.133  
  3225.07924 1.04273634   1.02721788   0.99675587  7737.827  
  3228.94931 1.04793832   1.02731937   0.99675162  7667.587  
  3232.82401 1.04143385   1.02674809   0.99674736  7773.919  
  3236.70337 1.05453316   1.02558635   0.9967431   7585.309  
  3240.58739 1.03084607   1.02397993   0.99673884  7953.626  
  3244.47606 1.03720259   1.02211165   0.99673457  7862.667  
  3248.36940 1.05071634   1.02017129   0.9967303   7664.956  
  3252.26742 1.04500323   1.0183294    0.99672603  7758.526  
  3256.17011 1.03946766   1.01671856   0.99672175  7850.623  
  3260.07748 1.04737098   1.01542339   0.99671747  7737.326  
  3263.98954 1.04090081   1.01447838   0.99671319  7843.16   
  3267.90630 1.05257269   1.01387225   0.99670891  7673.158  
  3271.82776 1.02807941   1.01355691   0.99670462  8057.848  
  3275.75392 1.03959508   1.01345913   0.99670033  7884.183  
  3279.68480 1.04136809   1.01349351   0.99669603  7863.483  
  3283.62039 1.03707552   1.01357482   0.99669173  7936.56   
  3287.56070 1.03128914   1.01362863   0.99668743  8033.892  
  3291.50574 1.02176748   1.01359964   0.99668313  8192.795  
  3295.45552 1.03054634   1.01345728   0.99667882  8058.149  
  3299.41004 1.02150784   1.01319815   0.99667451  8209.377  
  3303.36930 1.01968203   1.01284411   0.9966702   8245.051  
  3307.33331 1.02418725   1.01243626   0.99666588  8177.574  
  3311.30208 1.00788861   1.01202669   0.99666156  8452.126  
  3315.27561 1.0189028    1.01167035   0.99665724  8274.516  
  3319.25391 1.03585884   1.01141799   0.99665291  8007.217  
  3323.23698 1.0382201    1.01131019   0.99664859  7974.967  
  3327.22484 1.03175727   1.01137263   0.99664425  8081.618  
  3331.21748 1.02939122   1.01161403   0.99663992  8123.867  
  3335.21491 1.02688094   1.0120274    0.99663558  8168.497  
  3339.21713 1.04092531   1.0125948    0.99663124  7949.879  
  3343.22416 1.02868      1.01329507   0.9966269   8147.49   
  3347.23600 1.01903031   1.01411306   0.99662255  8308.139  
  3351.25265 1.04418066   1.01504796   0.9966182   7909.974  
  3355.27413 1.04548444   1.01611715   0.99661384  7892.939  
  3359.30042 1.04043779   1.01735343   0.99660949  7974.277  
  3363.33155 1.04555312   1.01879585   0.99660513  7897.487  
  3367.36752 1.04546966   1.02047729   0.99660076  7901.264  
  3371.40833 1.03553549   1.02241163   0.9965964   8059.005  
  3375.45399 1.04807405   1.02458282   0.99659203  7865.455  
  3379.50450 1.04663568   1.02693812   0.99658766  7889.445  
  3383.55988 1.05118539   1.02938773   0.99658328  7821.286  
  3387.62012 1.04052109   1.03181322   0.9965789   7987.574  
  3391.68523 1.05280388   1.03408447   0.99657452  7799.268  
  3395.75522 1.03894376   1.03608228   0.99657014  8014.603  
  3399.83009 1.04246317   1.03772289   0.99656575  7960.311  
  3403.90986 1.05342267   1.03897988   0.99656136  7792.28   
  3407.99452 1.04321233   1.03989937   0.99655697  7949.668  
  3412.08408 1.05135557   1.04060059   0.99655257  7824.366  
  3416.17855 1.03307742   1.04125541   0.99654817  8109.666  
  3420.27793 1.03956691   1.04204926   0.99654377  8006.746  
  3424.38223 1.04289318   1.04313519   0.99653936  7954.354  
  3428.49146 1.05217433   1.04459457   0.99653495  7810.857  
  3432.60562 1.0399821    1.04641336   0.99653054  7998.594  
  3436.72471 1.0412974    1.04847783   0.99652613  7977.089  
  3440.84875 1.05922611   1.05058939   0.99652171  7701.77   
  3444.97774 1.05786819   1.05249513   0.99651729  7720.919  
  3449.11168 1.05774619   1.05393123   0.99651286  7721.386  
  3453.25058 1.06854904   1.05467382   0.99650843  7559.819  
  3457.39445 1.07787302   1.05458766   0.996504    7423.4    
  3461.54329 1.07841981   1.05365477   0.99649957  7413.847  
  3465.69711 1.09397704   1.05197023   0.99649513  7194.095  
  3469.85592 1.08792353   1.04970837   0.99649069  7275.936  
  3474.01971 1.09995626   1.04707689   0.99648625  7108.523  
  3478.18850 1.11643185   1.04427506   0.99648181  6887.619  
  3482.36230 1.11072839   1.04146516   0.99647736  6960.152  
  3486.54110 1.12089305   1.03875796   0.99647291  6825.378  
  3490.72492 1.11679286   1.03621012   0.99646845  6876.021  
  3494.91375 1.13336331   1.03383075   0.99646399  6662.431  
  3499.10762 1.15253368   1.03159567   0.99645953  6425.831  
  3503.30651 1.14013954   1.02946729   0.99645507  6573.432  
  3507.51045 1.15712004   1.0274164    0.9964506   6366.346  
  3511.71943 1.13172692   1.02543945   0.99644613  6672.411  
  3515.93346 1.12531622   1.02356663   0.99644166  6750.445  
  3520.15255 1.13894265   1.02185924   0.99643718  6577.222  
  3524.37670 1.13979771   1.02039902   0.9964327   6563.831  
  3528.60592 1.12603541   1.01927362   0.99642822  6732.437  
  3532.84021 1.11769084   1.01856208   0.99642374  6836.073  
  3537.07959 1.10523492   1.01832277   0.99641925  6996.085  
  3541.32405 1.09053514   1.01858506   0.99641476  7191.603  
  3545.57361 1.0751658    1.01934469   0.99641026  7403.562  
  3549.82826 1.07805189   1.02056252   0.99640577  7358.966  
  3554.08802 1.05170616   1.02216694   0.99640127  7740.631  
  3558.35289 1.04914556   1.02405993   0.99639676  7775.591  
  3562.62288 1.03547029   1.02612604   0.99639226  7982.781  
  3566.89800 1.03717103   1.02824219   0.99638775  7952.19   
  3571.17824 1.05049706   1.03028663   0.99638324  7743.542  
  3575.46362 1.02008217   1.03214746   0.99637872  8216.545  
  3579.75415 1.04121032   1.03373058   0.9963742   7877.526  
  3584.04982 1.02085851   1.03496739   0.99636968  8195.633  
  3588.35065 1.02997025   1.03582033   0.99636516  8045.348  
  3592.65663 1.0104639    1.03628263   0.99636063  8358.007  
  3596.96779 1.02693167   1.03636983   0.9963561   8085.492  
  3601.28412 1.01392254   1.03610616   0.99635157  8292.291  
  3605.60562 1.01308687   1.03551285   0.99634703  8301.872  
  3609.93232 1.01114781   1.03460382   0.99634249  8329.774  
  3614.26420 1.01265322   1.03339007   0.99633795  8300.79   
  3618.60129 1.00666489   1.03188917   0.9963334   8396.338  
  3622.94357 1.03484462   1.03013382   0.99632886  7937.06   
  3627.29107 1.03560871   1.0281757    0.99632431  7921.833  
  3631.64379 1.02444566   1.02608454   0.99631975  8095.115  
  3636.00173 1.02475787   1.02394382   0.99631519  8087.755  
  3640.36490 1.01336946   1.02184447   0.99631063  8270.645  
  3644.73330 1.01651305   1.01987819   0.99630607  8218.244  
  3649.10695 1.02266968   1.01813276   0.99630151  8118.455  
  3653.48584 1.02425086   1.01668924   0.99629694  8093.672  
  3657.86999 1.00527076   1.01562025   0.99629237  8405.799  
  3662.25940 1.01558411   1.01498852   0.99628779  8236.734  
  3666.65408 1.01582565   1.01484471   0.99628321  8234.878  
  3671.05403 1.0015123    1.01522375   0.99627863  8475.476  
  3675.45926 1.0116119    1.01613861   0.99627405  8309.042  
  3679.86977 1.02719593   1.01757199   0.99626946  8058.957  
  3684.28558 1.0241332    1.01946802   0.99626487  8110.475  
  3688.70669 1.02567068   1.02172701   0.99626028  8088.488  
  3693.13311 1.03161604   1.02420549   0.99625569  7996.779  
  3697.56483 1.02749719   1.02672294   0.99625109  8064.566  
  3702.00188 1.04267261   1.02907451   0.99624649  7829.991  
  3706.44424 1.03597445   1.03104877   0.99624188  7936.061  
  3710.89194 1.04451898   1.03244995   0.99623728  7806.602  
  3715.34498 1.05524754   1.03312374   0.99623267  7647.152  
  3719.80336 1.05225655   1.03298344   0.99622805  7694.141  
  3724.26709 1.06744091   1.03202907   0.99622344  7472.709  
  3728.73617 1.06146727   1.03035074   0.99621882  7561.892  
  3733.21062 1.05566239   1.02811385   0.9962142   7649.832  
  3737.69044 1.05056692   1.02553133   0.99620957  7728.28   
  3742.17563 1.05056718   1.02283158   0.99620495  7730.326  
  3746.66621 1.04943649   1.02022938   0.99620032  7749.402  
  3751.16217 1.05250564   1.01790397   0.99619568  7705.065  
  3755.66353 1.04780378   1.01598613   0.99619105  7777.972  
  3760.17030 1.04357766   1.01455402   0.99618641  7844.358  
  3764.68247 1.03787297   1.01363642   0.99618177  7934.369  
  3769.20005 1.03797537   1.01322083   0.99617712  7934.483  
  3773.72305 1.02832395   1.01326372   0.99617247  8088.298  
  3778.25149 1.04174515   1.01369969   0.99616782  7879.208  
  3782.78535 1.04042197   1.0144479    0.99616317  7901.156  
  3787.32466 1.05287751   1.01541594   0.99615851  7712.46   
  3791.86942 1.04839283   1.0165032    0.99615385  7781.556  
  3796.41962 1.0532817    1.01760516   0.99614919  7708.915  
  3800.97529 1.0434774    1.01861902   0.99614453  7859.143  
  3805.53643 1.05187655   1.01945046   0.99613986  7732.292  
  3810.10304 1.06376706   1.02002114   0.99613519  7556.557  
  3814.67512 1.05403654   1.02027629   0.99613052  7701.728  
  3819.25270 1.06775002   1.02019193   0.99612584  7500.207  
  3823.83577 1.05812977   1.01978147   0.99612116  7642.224  
  3828.42433 1.04312444   1.01909948   0.99611648  7869.989  
  3833.01841 1.04949535   1.01823875   0.99611179  7773.182  
  3837.61799 1.04940246   1.01731907   0.99610711  7775.138  
  3842.22310 1.04916509   1.01647057   0.99610242  7779.212  
  3846.83373 1.0356069    1.01581686   0.99609772  7989.012  
  3851.44990 1.0281309    1.01546184   0.99609303  8107.827  
  3856.07160 1.04626406   1.01548201   0.99608833  7824.399  
  3860.69885 1.02490259   1.01592418   0.99608363  8160.11   
  3865.33165 1.02986327   1.01680781   0.99607892  8080.716  
  3869.97002 1.02637359   1.01813102   0.99607421  8136.573  
  3874.61394 1.02092721   1.01987858   0.9960695   8224.625  
  3879.26344 1.03246818   1.02202986   0.99606479  8039.236  
  3883.91853 1.024616     1.0245631    0.99606008  8164.533  
  3888.57919 1.02556567   1.02745388   0.99605536  8148.975  
  3893.24545 1.02567826   1.03066834   0.99605064  8146.844  
  3897.91731 1.01567293   1.03415436   0.99604591  8309.465  
  3902.59477 1.02661506   1.03783362   0.99604118  8130.956  
  3907.27785 1.02252955   1.04159597   0.99603645  8196.36   
  3911.96655 1.02558433   1.04529701   0.99603172  8146.443  
  3916.66087 1.02766167   1.04876201   0.99602699  8112.473  
  3921.36083 1.03162704   1.05179788   0.99602225  8048.627  
  3926.06642 1.0238447    1.05421443   0.99601751  8172.436  
  3930.77767 1.02969218   1.05585284   0.99601276  8077.853  
  3935.49456 1.03241322   1.05661908   0.99600802  8033.837  
  3940.21712 1.03164276   1.05651323   0.99600327  8045.157  
  3944.94535 1.04911295   1.05564008   0.99599852  7773.313  
  3949.67924 1.03482757   1.05419099   0.99599376  7993.014  
  3954.41882 1.02341346   1.05240306   0.995989    8173.931  
  3959.16409 1.02458942   1.05051153   0.99598424  8153.891  
  3963.91505 1.02923213   1.0487095    0.99597948  8078.415  
  3968.67171 1.04221331   1.04712137   0.99597472  7873.815  
  3973.43408 1.02919863   1.04579149   0.99596995  8076.673  
  3978.20216 1.05626101   1.04468842   0.99596518  7658.569  
  3982.97597 1.04513096   1.04372318   0.9959604   7825.527  
  3987.75550 1.05720943   1.04277667   0.99595563  7642.135  
  3992.54077 1.08305752   1.04172821   0.99595085  7268.595  
  3997.33178 1.07381311   1.0404779    0.99594606  7397.927  
  4002.12854 1.09520995   1.03896009   0.99594128  7099.118  
  4006.93106 1.08746448   1.03714877   0.99593649  7203.917  
  4011.73934 1.08556441   1.03505672   0.9959317   7229.018  
  4016.55339 1.08565886   1.03273082   0.99592691  7226.505  
  4021.37322 1.09846128   1.03024592   0.99592211  7050.542  
  4026.19883 1.0759495    1.02769776   0.99591731  7360.203  
  4031.03023 1.09118842   1.02519367   0.99591251  7146.734  
  4035.86743 1.07568714   1.02284065   0.99590771  7361.419  
  4040.71043 1.08019285   1.02073338   0.9959029   7296.583  
  4045.55925 1.05443257   1.01894429   0.9958981   7668.273  
  4050.41388 1.05769122   1.0175176    0.99589328  7618.496  
  4055.27434 1.05520909   1.01646762   0.99588847  7654.085  
  4060.14063 1.04651107   1.01578095   0.99588365  7783.818  
  4065.01276 1.03158796   1.01542222   0.99587883  8013.939  
  4069.89074 1.01550866   1.01534254   0.99587401  8271.789  
  4074.77457 1.02668352   1.01548865   0.99586919  8090.03   
  4079.66426 1.01946443   1.01581038   0.99586436  8205.881  
  4084.55982 1.01400488   1.01626571   0.99585953  8295.092  
  4089.46126 1.00368482   1.01682439   0.99585469  8467.559  
  4094.36857 1.01593784   1.0174723    0.99584986  8264.028  
  4099.28178 1.01838545   1.01821694   0.99584502  8224.839  
  4104.20088 1.01176127   1.01909382   0.99584018  8334.868  
  4109.12588 1.01917094   1.02017215   0.99583534  8214.519  
  4114.05679 1.00784147   1.02155556   0.99583049  8403.159  
  4118.99362 1.01467043   1.02337299   0.99582564  8291.525  
  4123.93638 1.0143722    1.0257576    0.99582079  8298.337  
  4128.88506 1.02155981   1.02881683   0.99581594  8182.897  
  4133.83969 1.02463865   1.03260047   0.99581108  8135.283  
  4138.80026 1.03403991   1.03707364   0.99580622  7987.967  
  4143.76678 1.0176626    1.04210048   0.99580136  8252.788  
  4148.73926 1.03176876   1.04744257   0.9957965   8028.102  
  4153.71771 1.02951306   1.05277384   0.99579163  8066.099  
  4158.70213 1.06159276   1.05771093   0.99578676  7577.628  
  4163.69253 1.04181236   1.06185572   0.99578189  7877.866  
  4168.68893 1.06077502   1.06484654   0.99577701  7593.958  
  4173.69131 1.06737734   1.06641268   0.99577214  7499.523  
  4178.69971 1.06194061   1.06642352   0.99576726  7581.116  
  4183.71411 1.06489191   1.06491544   0.99576238  7540.011  
  4188.73452 1.06228135   1.06208234   0.99575749  7580.443  
  4193.76097 1.0723941    1.05823182   0.9957526   7435.655  
  4198.79344 1.04743938   1.05372477   0.99574771  7807.189  
  4203.83195 1.04538971   1.0489182    0.99574282  7840.792  
  4208.87651 1.05568362   1.04412205   0.99573793  7687.086  
  4213.92713 1.05071867   1.03957429   0.99573303  7764.067  
  4218.98380 1.03548547   1.03543457   0.99572813  8001.524  
  4224.04654 1.02394154   1.03179298   0.99572323  8188.183  
  4229.11536 1.02235582   1.02868744   0.99571832  8216.564  
  4234.19026 1.03526193   1.02612328   0.99571342  8012.953  
  4239.27125 1.01756508   1.02409087   0.99570851  8301.353  
  4244.35833 1.01674794   1.02257861   0.99570359  8318.886  
  4249.45152 1.01370641   1.02157952   0.99569868  8374.06   
  4254.55083 1.02169608   1.02109073   0.99569376  8247.817  
  4259.65625 1.02605458   1.02110641   0.99568884  8182.995  
  4264.76779 1.00848804   1.02160712   0.99568392  8479.779  
  4269.88548 1.00227356   1.02254918   0.995679    8592.634  
  4275.00930 1.01758915   1.02385777   0.99567407  8341.654  
  4280.13927 1.01371959   1.02542577   0.99566914  8413.162  
  4285.27540 1.0134839    1.02711845   0.99566421  8424.328  
  4290.41769 1.01165991   1.02878278   0.99565927  8462.18   
  4295.56615 1.01799505   1.03025962   0.99565434  8363.513  
  4300.72079 1.02683209   1.03139906   0.9956494   8225.513  
  4305.88162 1.03643458   1.03207905   0.99564445  8078.182  
  4311.04863 1.02729362   1.03222608   0.99563951  8231.72   
  4316.22185 1.023667     1.03183266   0.99563456  8297.681  
  4321.40128 1.03863728   1.03096363   0.99562962  8063.039  
  4326.58692 1.01664055   1.02974624   0.99562466  8427.404  
  4331.77878 1.02614072   1.0283473    0.99561971  8276.837  
  4336.97688 1.02873578   1.02694469   0.99561475  8240.834  
  4342.18121 1.04329496   1.02570037   0.9956098   8014.365  
  4347.39179 1.02147308   1.02473961   0.99560483  8372.276  
  4352.60862 1.03443993   1.02413893   0.99559987  8166.605  
  4357.83171 1.0395615    1.02392408   0.99559491  8090.466  
  4363.06106 1.04569269   1.0240766    0.99558994  7999.268  
  4368.29670 1.0524711    1.02454639   0.99558497  7899.25   
  4373.53861 1.0548365    1.02526598   0.99557999  7867.909  
  4378.78682 1.0653448    1.02616418   0.99557502  7713.677  
  4384.04132 1.07985749   1.02717781   0.99557004  7504.996  
  4389.30213 1.07050736   1.02825962   0.99556506  7645.849  
  4394.56925 1.08087843   1.02937962   0.99556008  7498.598  
  4399.84269 1.08815492   1.03051944   0.9955551   7398.447  
  4405.12247 1.09909068   1.03166373   0.99555011  7249.034  
  4410.40857 1.10624014   1.03279374   0.99554512  7154.464  
  4415.70102 1.11609069   1.03388591   0.99554013  7025.289  
  4420.99982 1.12991403   1.03491634   0.99553514  6847.542  
  4426.30498 1.12633317   1.03587052   0.99553014  6896.51   
  4431.61650 1.1317849    1.03675696   0.99552514  6828.745  
  4436.93440 1.11390775   1.03761822   0.99552014  7065.131  
  4442.25868 1.1251157    1.03853111   0.99551514  6919.423  
  4447.58935 1.13122033   1.03959297   0.99551013  6842.447  
  4452.92642 1.09605827   1.04089964   0.99550513  7315.237  
  4458.26989 1.11533568   1.04252435   0.99550012  7053.803  
  4463.61977 1.09206088   1.04450426   0.99549511  7374.553  
  4468.97607 1.1003685    1.04683717   0.99549009  7259.836  
  4474.33880 1.08329018   1.04948773   0.99548508  7502.011  
  4479.70797 1.08473438   1.05239967   0.99548006  7482.151  
  4485.08358 1.08187573   1.05550997   0.99547504  7524.046  
  4490.46564 1.07635873   1.05876165   0.99547001  7604.851  
  4495.85415 1.06687759   1.06211377   0.99546499  7745.68   
  4501.24914 1.07351812   1.06554404   0.99545996  7646.981  
  4506.65059 1.06222445   1.0690399    0.99545493  7815.776  
  4512.05853 1.06711017   1.07258029   0.9954499   7741.77   
  4517.47296 1.07439644   1.07611552   0.99544487  7632.98   
  4522.89389 1.058794     1.07955456   0.99543983  7866.272  
  4528.32132 1.04096785   1.08276419   0.99543479  8143.746  
  4533.75526 1.04570393   1.0855846    0.99542975  8067.314  
  4539.19572 1.04100972   1.08785791   0.99542471  8140.322  
  4544.64272 1.03992459   1.08945743   0.99541966  8155.953  
  4550.09625 1.03847831   1.09030187   0.99541462  8177.201  
  4555.55632 1.03370519   1.09035051   0.99540957  8252.097  
  4561.02294 1.03213991   1.08958915   0.99540452  8275.175  
  4566.49613 1.05392079   1.08802127   0.99539946  7927.12   
  4571.97588 1.05511397   1.08567136   0.99539441  7906.042  
  4577.46221 1.0461239    1.08260181   0.99538935  8043.022  
  4582.95512 1.0699031    1.07893284   0.99538429  7676.671  
  4588.45463 1.07009522   1.07485075   0.99537923  7670.659  
  4593.96073 1.07530478   1.07059356   0.99537417  7590.598  
  4599.47344 1.06697906   1.0664207    0.9953691   7710.125  
  4604.99277 1.08951647   1.0625802    0.99536403  7379.189  
  4610.51871 1.05726553   1.0592851    0.99535896  7849.063  
  4616.05129 1.08004949   1.05670322   0.99535389  7506.734  
  4621.59051 1.06967462   1.05495906   0.99534882  7654.228  
  4627.13638 1.06079746   1.05414276   0.99534374  7782.572  
  4632.68890 1.06627216   1.05431965   0.99533866  7695.855  
  4638.24808 1.04302568   1.05553699   0.99533358  8047.336  
  4643.81394 1.04375736   1.05782679   0.9953285   8030.755  
  4649.38647 1.05006371   1.06120447   0.99532342  7927.222  
  4654.96569 1.04674612   1.06566249   0.99531833  7973.435  
  4660.55161 1.04948243   1.07116049   0.99531324  7925.492  
  4666.14423 1.04045127   1.07761367   0.99530815  8061.111  
  4671.74356 1.04826288   1.08488232   0.99530306  7933.091  
  4677.34961 1.05721592   1.09276484   0.99529797  7790.111  
  4682.96238 1.06813142   1.10099793   0.99529287  7621.164  
  4688.58189 1.07792314   1.10926608   0.99528777  7472.747  
  4694.20815 1.08552157   1.11722182   0.99528267  7358.646  
  4699.84115 1.0833792    1.12451359   0.99527757  7383.078  
  4705.48092 1.07792317   1.13081056   0.99527247  7454.895  
  4711.12745 1.08160419   1.13581239   0.99526736  7396.189  
  4716.78076 1.06769338   1.13924485   0.99526225  7590.934  
  4722.44086 1.08386625   1.14085465   0.99525714  7351.707  
  4728.10774 1.09356796   1.14041993   0.99525203  7210.136  
  4733.78143 1.09175638   1.13778483   0.99524692  7228.842  
  4739.46192 1.07998141   1.13291224   0.9952418   7387.441  
  4745.14923 1.07396635   1.12593351   0.99523669  7466.866  
  4750.84336 1.08554966   1.11717155   0.99523157  7295.729  
  4756.54433 1.08630971   1.10712465   0.99522645  7278.462  
  4762.25214 1.06856599   1.09641439   0.99522132  7524.559  
  4767.96680 1.06903329   1.08571087   0.9952162   7510.786  
  4773.68832 1.0655663    1.07565321   0.99521107  7554.28   
  4779.41670 1.04175308   1.06678026   0.99520594  7905.563  
  4785.15195 1.05496527   1.05948018   0.99520081  7696.838  
  4790.89409 1.03505229   1.05396225   0.99519568  7994.99   
  4796.64312 1.02272884   1.05025058   0.99519055  8183.806  
  4802.39905 1.03219434   1.04819741   0.99518541  8024.596  
  4808.16188 1.01088604   1.0475125    0.99518027  8362.156  
  4813.93163 1.02954871   1.04780446   0.99517514  8050.858  
  4819.70830 1.02040447   1.04862932   0.99516999  8189.63   
  4825.49191 1.01448642   1.04954053   0.99516485  8278.191  
  4831.28246 1.00919528   1.05013478   0.99515971  8357.532  
  4837.07995 1.02166117   1.05009063   0.99515456  8145.195  
  4842.88440 1.02245085   1.0491988    0.99514941  8124.439  
  4848.69582 1.02276213   1.04738323   0.99514426  8111.4    
  4854.51421 1.0235916    1.04470845   0.99513911  8090.079  
  4860.33958 1.01461756   1.0413683    0.99513396  8227.067  
  4866.17194 1.00692187   1.03765569   0.9951288   8345.729  
  4872.01130 1.01575731   1.03392115   0.99512365  8192.18   
  4877.85767 1.03372422   1.03053042   0.99511849  7898.576  
  4883.71105 1.01787322   1.02782782   0.99511333  8141.745  
  4889.57146 1.00901563   1.02610727   0.99510817  8278.304  
  4895.43890 1.0203745    1.02559075   0.995103    8086.111  
  4901.31338 1.01820976   1.02641285   0.99509784  8113.863  
  4907.19491 1.01255147   1.02861063   0.99509267  8199.325  
  4913.08350 1.01160229   1.03211863   0.9950875   8209.819  
  4918.97916 1.0092623    1.03676996   0.99508233  8244.591  
  4924.88189 1.01367609   1.04230457   0.99507716  8170.574  
  4930.79170 1.02064595   1.04838591   0.99507199  8058.003  
  4936.70860 1.01799317   1.05462532   0.99506681  8101.479  
  4942.63261 1.00631809   1.06061427   0.99506164  8293.993  
  4948.56372 1.00727462   1.06596426   0.99505646  8281.341  
  4954.50195 1.01116137   1.0703544    0.99505128  8221.301  
  4960.44731 0.99924782   1.07358259   0.9950461   8423.436  
  4966.39980 1.02101278   1.07560751   0.99504092  8070.734  
  4972.35943 1.01600601   1.07656338   0.99503573  8155.859  
  4978.32622 1.03320631   1.07673844   0.99503055  7887.814  
  4984.30016 1.05483206   1.0765241    0.99502536  7565.24   
  4990.28128 1.04630062   1.07634908   0.99502017  7696.648  
  4996.26957 1.04323972   1.07661113   0.99501498  7747.304  
  5002.26505 1.04820387   1.0776155    0.99500979  7676.783  
  5008.26772 1.07180539   1.07952684   0.9950046   7336.91   
  5014.27759 1.07009198   1.08234071   0.9949994   7365.289  
  5020.29468 1.07751153   1.08587888   0.99499421  7264.541  
  5026.31899 1.10792299   1.08981079   0.99498901  6857.866  
  5032.35052 1.09988673   1.09369901   0.99498381  6967.104  
  5038.38930 1.1025629    1.09706423   0.99497861  6935.238  
  5044.43532 1.12225672   1.09945817   0.99497341  6684.676  
  5050.48859 1.11896271   1.10052945   0.9949682   6729.625  
  5056.54913 1.11362852   1.10006786   0.994963    6801.058  
  5062.61694 1.13736832   1.098025     0.99495779  6506.882  
  5068.69204 1.1392206    1.09451557   0.99495258  6487.288  
  5074.77442 1.14413925   1.08980288   0.99494738  6430.765  
  5080.86410 1.13981036   1.08426398   0.99494217  6485.694  
  5086.96109 1.13066565   1.07833643   0.99493695  6600.449  
  5093.06540 1.12343478   1.0724572    0.99493174  6693.444  
  5099.17703 1.10267834   1.06700911   0.99492653  6964.339  
  5105.29599 1.09467339   1.06228424   0.99492131  7073.981  
  5111.42230 1.08355253   1.05846794   0.99491609  7228.748  
  5117.55596 1.07956035   1.05564315   0.99491087  7286.822  
  5123.69698 1.06860663   1.05381003   0.99490566  7444.755  
  5129.84537 1.062639     1.05291266   0.99490043  7533.531  
  5136.00114 1.05089276   1.0528625    0.99489521  7709.799  
  5142.16429 1.05937102   1.05355367   0.99488999  7585.558  
  5148.33484 1.05487894   1.0548705    0.99488476  7653.981  
  5154.51279 1.06373383   1.05669168   0.99487954  7525.114  
  5160.69816 1.07795311   1.05889341   0.99487431  7322.704  
  5166.89095 1.06917054   1.06135011   0.99486908  7449.251  
  5173.09117 1.06913369   1.06392879   0.99486385  7451.041  
  5179.29883 1.07755839   1.06647747   0.99485862  7331.987  
  5185.51394 1.0992069    1.0688149    0.99485339  7035.045  
  5191.73651 1.09955331   1.07072912   0.99484816  7031.19   
  5197.96655 1.11522628   1.0719902    0.99484292  6825.703  
  5204.20406 1.10187601   1.07237646   0.99483769  7001.32   
  5210.44906 1.08006824   1.07171026   0.99483245  7300.037  
  5216.70155 1.10678698   1.06989348   0.99482721  6936.866  
  5222.96154 1.08546021   1.06693148   0.99482197  7225.167  
  5229.22905 1.09673469   1.06293549   0.99481673  7070.943  
  5235.50407 1.07577264   1.05810227   0.99481149  7360.802  
  5241.78663 1.0826097    1.05267979   0.99480625  7264.27   
  5248.07672 1.07738576   1.04693168   0.994801    7337.162  
  5254.37437 1.0621323    1.04110954   0.99479576  7556.096  
  5260.67957 1.06590566   1.03543555   0.99479051  7500.254  
  5266.99234 1.05147651   1.03009288   0.99478527  7712.614  
  5273.31268 1.05017576   1.02522198   0.99478002  7731.112  
  5279.64060 1.02694223   1.02092187   0.99477477  8090.522  
  5285.97612 1.02668412   1.01725726   0.99476952  8093.186  
  5292.31925 1.0476865    1.01426999   0.99476427  7764.585  
  5298.66998 1.0162752    1.01199254   0.99475902  8258.214  
  5305.02833 1.02388342   1.01046048   0.99475377  8132.779  
  5311.39432 1.03413284   1.00972216   0.99474851  7968.028  
  5317.76794 1.01900655   1.00984466   0.99474326  8207.348  
  5324.14922 1.01673668   1.01091526   0.994738    8241.984  
  5330.53814 1.01897244   1.01303768   0.99473275  8203.008  
  5336.93474 1.03647777   1.01632203   0.99472749  7921.932  
  5343.33901 1.05374365   1.02086795   0.99472223  7656.195  
  5349.75097 1.04630835   1.0267414    0.99471697  7765.342  
  5356.17062 1.05153285   1.03394741   0.99471171  7683.66   
  5362.59798 1.07566417   1.04240259   0.99470645  7329.599  
  5369.03304 1.08921142   1.05191261   0.99470119  7138.412  
  5375.47583 1.10208313   1.0621605    0.99469592  6962.233  
  5381.92636 1.11335194   1.07271055   0.99469066  6811.962  
  5388.38462 1.12056554   1.08302986   0.9946854   6716.747  
  5394.85063 1.1497445    1.09252751   0.99468013  6356.51   
  5401.32440 1.16356787   1.10060788   0.99467487  6192.711  
  5407.80594 1.1679372    1.10673588   0.9946696   6139.982  
  5414.29526 1.17135835   1.11051247   0.99466433  6098.372  
  5420.79236 1.18981357   1.1117503    0.99465906  5892.448  
  5427.29726 1.17580105   1.11052486   0.99465379  6042.557  
  5433.80997 1.16112319   1.10717648   0.99464852  6205.107  
  5440.33049 1.15992392   1.10226084   0.99464325  6215.573  
  5446.85883 1.15837704   1.09646706   0.99463798  6230.019  
  5453.39501 1.14012735   1.09052495   0.99463271  6441.689  
  5459.93904 1.1352109    1.0851143    0.99462744  6497.586  
  5466.49091 1.13337922   1.08078483   0.99462216  6516.232  
  5473.05065 1.1261796    1.07789584   0.99461689  6601.157  
  5479.61826 1.12903553   1.07658289   0.99461161  6561.996  
  5486.19375 1.10242656   1.07675459   0.99460634  6896.559  
  5492.77714 1.11388979   1.07811641   0.99460106  6744.166  
  5499.36842 1.08611536   1.08021656   0.99459579  7106.4    
  5505.96761 1.09330191   1.08250743   0.99459051  7005.089  
  5512.57472 1.07179412   1.08441729   0.99458523  7296.199  
  5519.18976 1.0937252    1.08542845   0.99457995  6990.961  
  5525.81273 1.06137472   1.08515001   0.99457467  7435.833  
  5532.44366 1.06122826   1.08336631   0.99456939  7433.403  
  5539.08254 1.05489746   1.08004542   0.99456411  7520.847  
  5545.72939 1.04827032   1.07531211   0.99455883  7614.005  
  5552.38421 1.05507596   1.06940371   0.99455355  7509.001  
  5559.04702 1.04472901   1.06262659   0.99454827  7657.481  
  5565.71782 1.0305482    1.05532041   0.99454299  7868.876  
  5572.39663 1.02498694   1.04782746   0.99453771  7950.875  
  5579.08346 1.04061485   1.04046532   0.99453242  7705.479  
  5585.77831 1.01136764   1.03350432   0.99452714  8159.086  
  5592.48119 1.02464068   1.02715339   0.99452185  7943.029  
  5599.19211 1.01538438   1.02155612   0.99451657  8086.217  
  5605.91109 1.0070813    1.01679489   0.99451129  8217.545  
  5612.63813 1.02025672   1.01290047   0.994506    8002.465  
  5619.37325 1.0029399    1.00986385   0.99450072  8280.634  
  5626.11644 1.01063508   1.00764789   0.99449543  8152.866  
  5632.86773 1.01651406   1.00619723   0.99449014  8057.054  
  5639.62712 1.01532144   1.00544527   0.99448486  8075.593  
  5646.39462 1.01841612   1.00531811   0.99447957  8026.246  
  5653.17024 1.008982     1.00573585   0.99447428  8178.961  
  5659.95399 1.02430105   1.00661231   0.99446899  7935.797  
  5666.74589 1.00982984   1.00785415   0.99446371  8169.673  
  5673.54593 1.0052795    1.00936066   0.99445842  8247.979  
  5680.35413 1.02234799   1.01102505   0.99445313  7977.709  
  5687.17050 1.02104313   1.01273778   0.99444784  8003.996  
  5693.99505 1.00392069   1.01439216   0.99444255  8287.769  
  5700.82780 1.02211189   1.01589239   0.99443726  8000.369  
  5707.66874 1.00131017   1.0171639    0.99443198  8345.923  
  5714.51789 1.0118166    1.01816385   0.99442669  8180.582  
  5721.37525 1.01368468   1.01888774   0.9944214   8158.077  
  5728.24085 1.02434562   1.01936861   0.99441611  7995.228  
  5735.11469 1.02279113   1.01966949   0.99441082  8027.61   
  5741.99677 1.01413556   1.01987353   0.99440553  8174.429  
  5748.88711 1.02569596   1.02007572   0.99440024  7997.07   
  5755.78573 1.0189789    1.02037813   0.99439495  8111.841  
  5762.69261 1.02017664   1.02088771   0.99438966  8100.351  
  5769.60779 1.03036457   1.02171565   0.99438437  7946.487  
  5776.53127 1.03842118   1.02297773   0.99437908  7828.953  
  5783.46305 1.0406784    1.02479585   0.99437379  7801.671  
  5790.40315 1.04144591   1.02730009   0.9943685   7797.197  
  5797.35158 1.03755551   1.03062912   0.99436321  7864.197  
  5804.30835 1.02519881   1.03492513   0.99435792  8065.34   
  5811.27347 1.03478129   1.04031957   0.99435263  7921.636  
  5818.24694 1.03489863   1.04690929   0.99434734  7926.958  
  5825.22879 1.03791701   1.05472679   0.99434205  7887.139  
  5832.21901 1.04849392   1.06371055   0.99433676  7732.314  
  5839.21761 1.05826515   1.07368086   0.99433147  7593.16   
  5846.22462 1.06011551   1.08432687   0.99432618  7572.513  
  5853.24004 1.06321621   1.09520832   0.99432089  7533.594  
  5860.26387 1.09395379   1.10577622   0.9943156   7106.887  
  5867.29613 1.11241733   1.1154133    0.99431031  6867.458  
  5874.33683 1.12162255   1.12349428   0.99430502  6754.731  
  5881.38598 1.14007423   1.12946207   0.99429973  6530.222  
  5888.44359 1.14897421   1.13291066   0.99429444  6428.055  
  5895.50967 1.16239635   1.13365746   0.99428915  6275.124  
  5902.58423 1.16546623   1.13178392   0.99428386  6244.736  
  5909.66727 1.1555474    1.12763071   0.99427858  6365.639  
  5916.75882 1.1586292    1.12175395   0.99427329  6334.487  
  5923.85887 1.14823545   1.11485613   0.994268    6463.156  
  5930.96745 1.14606967   1.10770334   0.99426271  6494.474  
  5938.08456 1.13060456   1.10103469   0.99425743  6690.42   
  5945.21020 1.11618864   1.09547437   0.99425214  6880.055  
  5952.34440 1.11445498   1.09145942   0.99424685  6908.086  
  5959.48716 1.11357041   1.08919311   0.99424157  6925.089  
  5966.63849 1.10571161   1.08862853   0.99423628  7034.56   
  5973.79840 1.0784989    1.08948241   0.994231    7416.108  
  5980.96690 1.10841143   1.09127591   0.99422571  7009.483  
  5988.14400 1.08921603   1.09339716   0.99422043  7276.346  
  5995.32972 1.07366012   1.09517962   0.99421514  7503      
  6002.52406 1.0828277    1.09599156   0.99420986  7377.429  
  6009.72704 1.08471662   1.09532847   0.99420458  7356.385  
  6016.93865 1.07618423   1.09289136   0.9941993   7483.846  
  6024.15892 1.07115709   1.08862823   0.99419401  7562.601  
  6031.38786 1.06693447   1.08272833   0.99418873  7630.469  
  6038.62547 1.06058805   1.07557874   0.99418345  7730.872  
  6045.87176 1.03708545   1.06770113   0.99417817  8100.209  
  6053.12675 1.04540337   1.05968456   0.99417289  7975.386  
  6060.39045 1.04306337   1.05212471   0.99416761  8018.271  
  6067.66286 1.03034629   1.04557549   0.99416233  8227.653  
  6074.94400 1.01869124   1.04051548   0.99415706  8426.201  
  6082.23388 1.01698854   1.0373274    0.99415178  8461.714  
  6089.53250 1.00775893   1.03628659   0.9941465   8625.764  
  6096.83988 1.01776817   1.03755368   0.99414123  8463.217  
  6104.15603 1.00568738   1.04116734   0.99413595  8676.816  
  6111.48096 1.00741396   1.04703516   0.99413068  8654.969  
  6118.81468 1.02656328   1.05492374   0.99412541  8340.244  
  6126.15721 1.04299292   1.06445182   0.99412013  8082.941  
  6133.50854 1.05457525   1.07509234   0.99411486  7910.018  
  6140.86869 1.05667208   1.08618897   0.99410959  7885.802  
  6148.23768 1.09729883   1.09699067   0.99410432  7299.719  
  6155.61550 1.09898546   1.10670253   0.99409905  7283.939  
  6163.00219 1.12371902   1.1145497    0.99409378  6957.872  
  6170.39773 1.11513872   1.11985208   0.99408851  7079.125  
  6177.80215 1.13067444   1.1221085    0.99408325  6882.424  
  6185.21546 1.11255799   1.12107844   0.99407798  7129.534  
  6192.63766 1.11060031   1.116835     0.99407272  7164.206  
  6200.06876 1.07743442   1.10976096   0.99406745  7641.882  
  6207.50879 1.07803604   1.10048703   0.99406219  7642.401  
  6214.95774 1.05026813   1.08979689   0.99405693  8075.377  
  6222.41563 1.05185453   1.07852796   0.99405167  8061.277  
  6229.88248 1.0332416    1.06748672   0.9940464   8372.464  
  6237.35828 1.01518265   1.05738537   0.99404115  8689.586  
  6244.84305 1.02314568   1.04880112   0.99403589  8566.628  
  6252.33680 1.01078887   1.04215624   0.99403063  8792.95   
  6259.83955 1.00791322   1.03771397   0.99402537  8857.395  
  6267.35130 1.00509948   1.03558516   0.99402012  8921.359  
  6274.87206 1.02149633   1.03573987   0.99401487  8648.983  
  6282.40185 1.02683126   1.03802064   0.99400961  8571.747  
  6289.94067 1.03228066   1.04215605   0.99400436  8493.453  
  6297.48854 1.04211284   1.04777551   0.99399911  8343.987  
  6305.04547 1.05151607   1.05442788   0.99399386  8204.669  
  6312.61147 1.07870555   1.06160496   0.99398862  7795.558  
  6320.18654 1.0756931    1.06877161   0.99398337  7852.797  
  6327.77071 1.08938755   1.07540163   0.99397812  7660.341  
  6335.36397 1.10325559   1.08101982   0.99397288  7471.287  
  6342.96635 1.11023381   1.08524977   0.99396764  7383.687  
  6350.57785 1.12437743   1.08786081   0.9939624   7199.317  
  6358.19849 1.11782151   1.08879703   0.99395716  7299.201  
  6365.82827 1.11142015   1.08817264   0.99395192  7398.419  
  6373.46720 1.12320846   1.08623262   0.99394668  7245.353  
  6381.11530 1.11506629   1.08329569   0.99394145  7367.461  
  6388.77258 1.09224763   1.07969929   0.99393621  7704.357  
  6396.43905 1.07728437   1.07575783   0.99393098  7939.042  
  6404.11472 1.05361296   1.07173944   0.99392575  8322.069  
  6411.79960 1.05557688   1.06786143   0.99392052  8300.555  
  6419.49370 1.04213865   1.06430084   0.99391529  8531.566  
  6427.19703 1.03313185   1.06121172   0.99391006  8694.042  
  6434.90961 1.03936265   1.05873718   0.99390484  8598.13   
  6442.63144 1.02540753   1.05700823   0.99389961  8847.536  
  6450.36254 1.02748474   1.05613009   0.99389439  8820.942  
  6458.10291 1.02956185   1.05616384   0.99388917  8794.204  
  6465.85257 1.03597089   1.05711068   0.99388395  8692.92   
  6473.61154 1.03585428   1.05890412   0.99387874  8703.623  
  6481.37981 1.02630813   1.06141168   0.99387352  8877.465  
  6489.15741 1.04301791   1.0644469    0.99386831  8598.579  
  6496.94434 1.0282954    1.06778983   0.99386309  8859.098  
  6504.74061 1.05377953   1.07121511   0.99385788  8434.807  
  6512.54624 1.06507357   1.07452535   0.99385268  8258.765  
  6520.36123 1.0728218    1.07758281   0.99384747  8142.618  
  6528.18560 1.08021627   1.08032713   0.99384226  8033.782  
  6536.01937 1.09555431   1.08277061   0.99383706  7807.04   
  6543.86253 1.09983416   1.08497471   0.99383186  7749.253  
  6551.71510 1.12696338   1.08702198   0.99382666  7366.525  
  6559.57710 1.14658621   1.08899563   0.99382146  7105.628  
  6567.44853 1.16487614   1.09097226   0.99381627  6872.998  
  6575.32941 1.17878522   1.09303014   0.99381107  6703.36   
  6583.21974 1.17673051   1.09527069   0.99380588  6732.702  
  6591.11955 1.20153049   1.09784852   0.99380069  6438.168  
  6599.02883 1.22334253   1.10099597   0.9937955   6192.707  
  6606.94760 1.21283385   1.10502419   0.99379032  6314.38   
  6614.87588 1.20515536   1.11028838   0.99378513  6405.904  
  6622.81367 1.21648843   1.11712225   0.99377995  6278.904  
  6630.76098 1.20989375   1.12575712   0.99377477  6356.987  
  6638.71783 1.21553226   1.1362438    0.9937696   6295.227  
  6646.68423 1.20097426   1.14839379   0.99376442  6465.963  
  6654.66019 1.17397805   1.1617517    0.99375925  6795.664  
  6662.64572 1.17737141   1.17560487   0.99375408  6755.856  
  6670.64084 1.21628359   1.18902932   0.99374891  6296.08   
  6678.64554 1.19649252   1.20097007   0.99374374  6528.094  
  6686.65986 1.19483156   1.21035148   0.99373858  6549.884  
  6694.68379 1.2065015    1.21621538   0.99373341  6414.336  
  6702.71735 1.19192947   1.21787045   0.99372825  6588.357  
  6710.76054 1.18939659   1.21501345   0.9937231   6620.609  
  6718.81339 1.18514651   1.20777539   0.99371794  6673.892  
  6726.87591 1.15017929   1.19667442   0.99371279  7120.318  
  6734.94810 1.13774417   1.18250314   0.99370764  7289.05   
  6743.02997 1.11341944   1.16619618   0.99370249  7632.089  
  6751.12155 1.10358831   1.14871038   0.99369735  7777.329  
  6759.22283 1.09259451   1.13093192   0.9936922   7943.587  
  6767.33383 1.07772286   1.11361029   0.99368706  8174.987  
  6775.45457 1.06439218   1.0973181    0.99368192  8389.691  
  6783.58505 1.06285052   1.08243668   0.99367679  8416.184  
  6791.72529 1.04993851   1.06916705   0.99367166  8631.657  
  6799.87530 1.03661999   1.05756164   0.99366653  8861.077  
  6808.03509 1.03278274   1.04756866   0.9936614   8929.502  
  6816.20467 1.03870044   1.0390785    0.99365627  8827.501  
  6824.38405 1.03460061   1.03196309   0.99365115  8900.123  
  6832.57325 1.03206968   1.0261031    0.99364603  8945.774  
  6840.77227 1.01613958   1.02140315   0.99364091  9233.199  
  6848.98113 1.0061978    1.01779764   0.9936358   9418.887  
  6857.19985 1.02395257   1.01524934   0.99363069  9093.809  
  6865.42842 1.01987753   1.01374253   0.99362558  9168.641  
  6873.66687 1.01251336   1.01327209   0.99362047  9304.86   
  6881.91521 1.01877064   1.01382942   0.99361537  9191.307  
  6890.17345 1.01697815   1.01538693   0.99361027  9225.512  
  6898.44159 1.02241051   1.01788257   0.99360517  9128.477  
  6906.71966 1.02202699   1.02120658   0.99360008  9137.461  
  6915.00765 1.01126448   1.02519278   0.99359498  9337.187  
  6923.30560 1.01963872   1.02961628   0.9935899   9186.158  
  6931.61350 1.00432789   1.03419925   0.99358481  9473.658  
  6939.93137 1.01343362   1.03862496   0.99357973  9307.299  
  6948.25923 1.00903181   1.04255922   0.99357465  9393.582  
  6956.59707 1.02402007   1.04567879   0.99356957  9123.079  
  6964.94493 1.03028107   1.0477056    0.9935645   9016.176  
  6973.30280 1.02315255   1.04844417   0.99355943  9149.66   
  6981.67069 1.01527419   1.0478138    0.99355436  9299.931  
  6990.04863 1.01736197   1.04586274   0.99354929  9268.318  
  6998.43663 1.02385904   1.04275783   0.99354423  9157.165  
  7006.83469 1.02831545   1.03875372   0.99353918  9084.779  
  7015.24282 1.01353086   1.03415355   0.99353412  9363.331  
  7023.66105 1.01914905   1.02927077   0.99352907  9268.716  
  7032.08938 1.00970133   1.02439808   0.99352402  9454.248  
  7040.52782 1.0197615    1.01978576   0.99351898  9277.547  
  7048.97639 1.00090015   1.01563025   0.99351394  9643.73   
  7057.43509 1.01962617   1.01207228   0.9935089   9302.378  
  7065.90395 1.01556826   1.00920318   0.99350386  9389.892  
  7074.38297 1.02519387   1.00707656   0.99349883  9225.727  
  7082.87216 1.00940972   1.00572268   0.9934938   9533.959  
  7091.37154 1.01978241   1.00516271   0.99348878  9355.45   
  7099.88112 1.01340871   1.0054204    0.99348376  9491.925  
  7108.40092 1.01210119   1.00652982   0.99347874  9535.2    
  7116.93093 1.02965882   1.00853804   0.99347373  9228.163  
  7125.47118 1.01511815   1.01150267   0.99346872  9517.339  
  7134.02168 1.01153932   1.01548459   0.99346371  9605.574  
  7142.58244 1.00438451   1.02053646   0.99345871  9764.275  
  7151.15347 1.00404434   1.02668823   0.99345371  9791.74   
  7159.73479 1.02351926   1.03393109   0.99344871  9440.149  
  7168.32641 1.01566342   1.04220218   0.99344372  9608.57   
  7176.92833 1.03089309   1.05137272   0.99343873  9343.182  
  7185.54058 1.05024808   1.06124358   0.99343375  9014.121  
  7194.16316 1.05706175   1.07155221   0.99342877  8913.793  
  7202.79609 1.09096303   1.08199283   0.99342379  8366.754  
  7211.43938 1.10124694   1.09224785   0.99341882  8220.96   
  7220.09304 1.1215683    1.10202403   0.99341385  7926.521  
  7228.75708 1.14528789   1.11108899   0.99340888  7596.982  
  7237.43153 1.12907417   1.11930809   0.99340392  7846.673  
  7246.11638 1.12760453   1.12668158   0.99339896  7883.896  
  7254.81165 1.15869142   1.13337753   0.99339401  7453.988  
  7263.51736 1.12828442   1.13974307   0.99338906  7904.397  
  7272.23351 1.13908      1.1462742    0.99338412  7760.784  
  7280.96012 1.15102782   1.15353878   0.99337918  7604.071  
  7289.69721 1.15309626   1.16206865   0.99337424  7588.971  
  7298.44477 1.14101954   1.17224616   0.99336931  7775.884  
  7307.20284 1.1499428    1.1842085    0.99336438  7661.434  
  7315.97142 1.16193329   1.19778576   0.99335945  7506.265  
  7324.75051 1.16134313   1.21247928   0.99335453  7527.697  
  7333.54015 1.14647562   1.2274855    0.99334962  7751.857  
  7342.34033 1.17693741   1.24176195   0.9933447   7339.583  
  7351.15107 1.18003254   1.2541329    0.9933398   7310.311  
  7359.97238 1.18707801   1.26342747   0.99333489  7228.592  
  7368.80428 1.20316255   1.26863274   0.99333     7031.376  
  7377.64678 1.19635448   1.26903869   0.9933251   7130.419  
  7386.49988 1.19822966   1.26434684   0.99332021  7117.432  
  7395.36361 1.20524363   1.25471826   0.99331533  7038.364  
  7404.23798 1.21235339   1.24074244   0.99331045  6959.096  
  7413.12300 1.21955998   1.22333691   0.99330557  6879.655  
  7422.01868 1.21475689   1.20360751   0.9933007   6949.894  
  7430.92503 1.21698341   1.18270851   0.99329583  6932.256  
  7439.84207 1.20831906   1.16172779   0.99329097  7051.882  
  7448.76981 1.20884026   1.14160701   0.99328611  7055.34   
  7457.70827 1.19024044   1.12309642   0.99328126  7308.289  
  7466.65745 1.16781034   1.10673559   0.99327641  7626.033  
  7475.61737 1.15405044   1.09285176   0.99327156  7833.503  
  7484.58804 1.13656011   1.08156994   0.99326672  8104.154  
  7493.56948 1.12022115   1.07283315   0.99326189  8368.073  
  7502.56169 1.10109145   1.06643003   0.99325706  8688.526  
  7511.56470 1.07424624   1.06202724   0.99325224  9159.154  
  7520.57850 1.07072889   1.05920497   0.99324742  9233.432  
  7529.60313 1.06010597   1.05749322   0.9932426   9437.388  
  7538.63858 1.0446789    1.05640886   0.99323779  9737.743  
  7547.68488 1.03137941   1.0554935    0.99323299  10007.755 
  7556.74203 1.03679334   1.0543526    0.99322819  9913.885  
  7565.81005 1.04499366   1.05269349   0.99322339  9767.594  
  7574.88895 1.03364394   1.0503541    0.9932186   9999.491  
  7583.97875 1.03869126   1.04731271   0.99321382  9912.503  
  7593.07945 1.04044014   1.04367497   0.99320904  9890.082  
  7602.19108 1.03870135   1.03964417   0.99320427  9935.316  
  7611.31364 1.03020225   1.03548431   0.9931995   10114.288 
  7620.44714 1.03451757   1.03148339   0.99319473  10039.999 
  7629.59161 1.0337505    1.02792093   0.99318998  10066.316 
  7638.74705 1.03385468   1.02504132   0.99318522  10075.265 
  7647.91347 1.02985401   1.02303347   0.99318047  10165.91  
  7657.09090 1.02934083   1.02201679   0.99317573  10187.02  
  7666.27934 1.0132146    1.02203311   0.993171    10528.475 
  7675.47880 1.02212797   1.0230441    0.99316626  10354.671 
  7684.68930 1.02056281   1.02493389   0.99316154  10397.331 
  7693.91086 1.01329182   1.02751658   0.99315682  10558.901 
  7703.14348 1.03034604   1.03054868   0.9931521   10218.471 
  7712.38718 1.01611575   1.03374607   0.99314739  10520.218 
  7721.64197 1.0264466    1.0368049    0.99314269  10316.964 
  7730.90787 1.02148561   1.03942603   0.99313799  10428.249 
  7740.18489 1.0177838    1.041343     0.9931333   10514.483 
  7749.47304 1.01868015   1.04235273   0.99312861  10505.065 
  7758.77234 1.02768019   1.04234453   0.99312393  10328.617 
  7768.08279 1.02776978   1.0413189    0.99311926  10335.451 
  7777.40442 1.01052745   1.03939001   0.99311459  10703.425 
  7786.73723 1.03325915   1.03677248   0.99310992  10240.724 
  7796.08124 1.01742129   1.03376018   0.99310527  10574.353 
  7805.43647 1.01806669   1.03070488   0.99310061  10568.719 
  7814.80292 1.00944771   1.02799993   0.99309597  10759.045 
  7824.18061 1.02043461   1.02607097   0.99309133  10534.209 
  7833.56956 1.0235019    1.02537299   0.9930867   10477.518 
  7842.96977 1.03102862   1.02639142   0.99308207  10329.717 
  7852.38126 1.03767822   1.02964289   0.99307745  10201.854 
  7861.80404 1.02680918   1.03567013   0.99307283  10428.747 
  7871.23813 1.05164032   1.04502535   0.99306822  9938.495  
  7880.68355 1.060641     1.05823731   0.99306362  9771.265  
  7890.14029 1.06302404   1.07576006   0.99305902  9731.23   
  7899.60839 1.0966695    1.09790566   0.99305443  9125.829  
  7909.08785 1.1019256    1.12476686   0.99304985  9039.083  
  7918.57868 1.14246782   1.15614194   0.99304527  8377.685  
  7928.08090 1.18400397   1.19147361   0.9930407   7761.594  
  7937.59452 1.21022515   1.22981783   0.99303613  7402.771  
  7947.11956 1.25218796   1.26985042   0.99303157  6869.137  
  7956.65603 1.30200551   1.30991694   0.99302702  6296.376  
  7966.20395 1.35440959   1.34812632   0.99302248  5757.132  
  7975.76332 1.41023487   1.38248607   0.99301794  5245.066  
  7985.33416 1.43492083   1.41108102   0.99301341  5037.715  
  7994.91648 1.48970168   1.43228694   0.99300888  4611.937  
  8004.51031 1.51539719   1.44498044   0.99300436  4428.402  
  8014.11565 1.53523218   1.44867636   0.99299985  4293.141  
  8023.73251 1.54037698   1.44354095   0.99299534  4259.384  
  8033.36092 1.52485731   1.43028768   0.99299084  4364.889  
  8043.00088 1.49534332   1.41001578   0.99298635  4574.186  
  8052.65240 1.47060995   1.38405188   0.99298187  4759.446  
  8062.31551 1.43370028   1.35382689   0.99297739  5053.637  
  8071.99021 1.38954826   1.32078552   0.99297292  5436.295  
  8081.67653 1.3418391    1.28631253   0.99296845  5891.763  
  8091.37446 1.30276964   1.25166475   0.992964    6301.021  
  8101.08404 1.26778922   1.21791749   0.99295955  6698.144  
  8110.80526 1.21878238   1.18593383   0.9929551   7308.957  
  8120.53816 1.19400637   1.15635756   0.99295067  7644.127  
  8130.28273 1.16108767   1.12962387   0.99294624  8119.897  
  8140.03899 1.12876887   1.10597928   0.99294182  8623.525  
  8149.80696 1.09966563   1.08550749   0.9929374   9110.736  
  8159.58665 1.10062261   1.06815789   0.99293299  9092.996  
  8169.37808 1.07674904   1.0537757    0.99292859  9517.128  
  8179.18126 1.06404337   1.04213029   0.9929242   9752.182  
  8188.99620 1.06407108   1.03294128   0.99291982  9750.009  
  8198.82292 1.05549048   1.02590058   0.99291544  9912.077  
  8208.66143 1.05117993   1.02069002   0.99291107  9993.748  
  8218.51175 1.04798523   1.0169946    0.99290671  10054.211 
  8228.37389 1.04180449   1.01451205   0.99290235  10174.347 
  8238.24786 1.05509006   1.01295895   0.992898    9911.488  
  8248.13368 1.04090736   1.01207537   0.99289366  10187.576 
  8258.03137 1.04500062   1.01162792   0.99288933  10103.786 
  8267.94093 1.04343272   1.01141252   0.99288501  10132.315 
  8277.86238 1.04814719   1.01125752   0.99288069  10036.75  
  8287.79574 1.04500053   1.01102759   0.99287638  10096.041 
  8297.74101 1.04583315   1.01062768   0.99287208  10076.919 
  8307.69823 1.04861747   1.01000525   0.99286779  10019.513 
  8317.66739 1.04104294   1.00914833   0.9928635   10166.323 
  8327.64851 1.03041898   1.0080789    0.99285923  10377.95  
  8337.64161 1.02983106   1.0068432    0.99285496  10387.065 
  8347.64670 1.03429026   1.00550115   0.9928507   10293.357 
  8357.66380 1.02678983   1.00411681   0.99284644  10443.654 
  8367.69292 1.01744732   1.00275062   0.9928422   10635.49  
  8377.73408 1.01145152   1.00145387   0.99283796  10759.849 
  8387.78728 1.02034302   1.00026556   0.99283373  10568.673 
  8397.85255 1.01690968   0.99921129   0.99282951  10638.016 
  8407.92989 1.01092761   0.99830409   0.9928253   10762.638 
  8418.01933 1.01715201   0.99754656   0.9928211   10628.317 
  8428.12087 1.01597735   0.99693391   0.9928169   10651.746 
  8438.23454 1.00971385   0.99645727   0.99281271  10784.679 
  8448.36034 1.01030618   0.99610714   0.99280854  10772.419 
  8458.49830 1.01402009   0.99587645   0.99280437  10694.566 
  8468.64842 1.00603551   0.99576348   0.9928002   10868.252 
  8478.81072 1.02202574   0.99577421   0.99279605  10531.462 
  8488.98521 1.01513809   0.99592446   0.99279191  10679.93  
  8499.17192 1.01874614   0.99624138   0.99278777  10607.899 
  8509.37084 1.01323863   0.99676436   0.99278364  10729.003 
  8519.58201 1.0045976    0.99754484   0.99277953  10920.068 
  8529.80543 1.01340552   0.99864474   0.99277542  10735.04  
  8540.04112 1.02214373   1.00013308   0.99277132  10555.478 
  8550.28909 1.02282501   1.00208042   0.99276723  10546.143 
  8560.54935 1.02427913   1.00455125   0.99276314  10520.735 
  8570.82193 1.03351295   1.0075946    0.99275907  10335.675 
  8581.10684 1.02945734   1.01123364   0.992755    10423.38  
  8591.40409 1.03099193   1.01545619   0.99275095  10396.691 
  8601.71369 1.03468017   1.02020622   0.9927469   10326.225 
  8612.03567 1.03393507   1.02538012   0.99274287  10346.091 
  8622.37003 1.044656     1.03082657   0.99273884  10135.338 
  8632.71680 1.04935994   1.0363521    0.99273482  10047.115 
  8643.07598 1.03138783   1.04173142   0.99273081  10412.2   
  8653.44759 1.04993764   1.04672259   0.99272681  10044.789 
  8663.83164 1.06615598   1.051087     0.99272282  9737.336  
  8674.22816 1.05951686   1.05461379   0.99271884  9867.892  
  8684.63716 1.07953599   1.05714477   0.99271487  9497.436  
  8695.05864 1.08189996   1.05859282   0.9927109   9458.487  
  8705.49263 1.09162168   1.05894601   0.99270695  9287.85   
  8715.93914 1.09752321   1.05825731   0.99270301  9187.703  
  8726.39819 1.09884951   1.05662575   0.99269907  9168.427  
  8736.86978 1.11105433   1.05417692   0.99269515  8962.018  
  8747.35395 1.11580874   1.05104812   0.99269124  8885.491  
  8757.85069 1.1167571    1.0473798    0.99268733  8873.318  
  8768.36003 1.13104955   1.04331125   0.99268344  8641.261  
  8778.88198 1.12075796   1.03897762   0.99267955  8813.918  
  8789.41656 1.11380675   1.03450682   0.99267568  8934.155  
  8799.96377 1.11172726   1.03001683   0.99267181  8973.117  
  8810.52365 1.12537833   1.02561361   0.99266796  8748.375  
  8821.09620 1.1209841    1.02138947   0.99266411  8824.73   
  8831.68143 1.12022218   1.01742124   0.99266028  8841.041  
  8842.27937 1.11278797   1.01376854   0.99265646  8969.807  
  8852.89002 1.09680958   1.01047276   0.99265264  9250.169  
  8863.51340 1.08681216   1.00755691   0.99264884  9432.571  
  8874.14954 1.07826002   1.00502674   0.99264505  9592.711  
  8884.79844 1.06282408   1.00287281   0.99264126  9887.142  
  8895.46011 1.05107054   1.00107328   0.99263749  10119.871 
  8906.13458 1.04863367   0.99959727   0.99263373  10172.215 
  8916.82186 1.02534973   0.9984082    0.99262998  10652.536 
  8927.52196 1.03169402   0.99746695   0.99262623  10524.289 
  8938.23491 1.02722957   0.99673456   0.9926225   10621.594 
  8948.96071 1.02516126   0.99617433   0.99261878  10669.346 
  8959.69938 1.01768976   0.99575321   0.99261508  10832.652 
  8970.45093 1.01735892   0.99544259   0.99261138  10844.113 
  8981.21539 1.02916822   0.99521855   0.99260769  10598.057 
  8991.99276 1.01273268   0.9950618    0.99260401  10953.019 
  9002.78307 1.00414835   0.99495731   0.99260035  11146.489 
  9013.58633 1.01760535   0.99489387   0.99259669  10856.466 
  9024.40255 1.01493486   0.99486374   0.99259305  10918.723 
  9035.23175 1.01654161   0.99486232   0.99258942  10888.589 
  9046.07394 1.00704946   0.99488804   0.99258579  11100.913 
  9056.92915 1.01916542   0.99494244   0.99258218  10841.564 
  9067.79738 1.01561627   0.99503056   0.99257858  10923.056 
  9078.67865 1.02442657   0.99516148   0.992575    10739     
  9089.57298 1.01823147   0.99534905   0.99257142  10876.563 
  9100.48038 1.016893     0.99561274   0.99256785  10910.634 
  9111.40088 1.0118743    0.99597834   0.9925643   11025.271 
  9122.33447 1.02255257   0.99647834   0.99256076  10799.606 
  9133.28119 1.01499799   0.99715175   0.99255723  10968.355 
  9144.24104 1.02635192   0.99804288   0.99255371  10730.706 
  9155.21405 1.02227293   0.99919907   0.9925502   10824.351 
  9166.20022 1.00351899   1.00066702   0.9925467   11243.003 
  9177.19957 1.02255558   1.00248799   0.99254322  10833.119 
  9188.21213 1.01635696   1.00469231   0.99253975  10974.811 
  9199.23790 1.025391     1.007294     0.99253628  10788.03  
  9210.27690 1.00980009   1.01028666   0.99253284  11134.79  
  9221.32914 1.01618859   1.01364242   0.9925294   11002.151 
  9232.39465 1.00691845   1.01731485   0.99252597  11214.841 
  9243.47344 1.00948281   1.02124749   0.99252256  11165.485 
  9254.56552 1.02791344   1.02538821   0.99251916  10772.366 
  9265.67092 1.01071138   1.02970929   0.99251577  11153.414 
  9276.78964 1.0348296    1.03423229   0.99251239  10640.842 
  9287.92170 1.03003219   1.03905614   0.99250903  10748.774 
  9299.06712 1.04301541   1.04438549   0.99250568  10484.685 
  9310.22591 1.04629624   1.05055405   0.99250234  10423.999 
  9321.39810 1.05787032   1.05803368   0.99249901  10197.492 
  9332.58369 1.06302663   1.06742046   0.9924957   10101.757 
  9343.78270 1.07448252   1.07939269   0.99249239  9885.953  
  9354.99515 1.10185938   1.09464227   0.9924891   9385.857  
  9366.22106 1.11839091   1.11378568   0.99248583  9101.003  
  9377.46044 1.15166447   1.13726178   0.99248256  8555.254  
  9388.71330 1.18595629   1.16522907   0.99247931  8034.88   
  9399.97967 1.2017268    1.19747135   0.99247607  7810.824  
  9411.25956 1.2509251    1.23333647   0.99247285  7153.599  
  9422.55299 1.28100383   1.27170712   0.99246963  6786.95   
  9433.85996 1.31055338   1.31102566   0.99246643  6449.48   
  9445.18051 1.36691049   1.34937018   0.99246325  5860.373  
  9456.51464 1.3881853    1.38458177   0.99246007  5656.986  
  9467.86236 1.417095     1.41443433   0.99245691  5393.944  
  9479.22371 1.45278331   1.43684804   0.99245376  5089.748  
  9490.59869 1.47784576   1.45012926   0.99245063  4889.426  
  9501.98732 1.4673888    1.45321094   0.99244751  4973.765  
  9513.38962 1.46279526   1.44582135   0.9924444   5012.078  
  9524.80560 1.45219942   1.42852351   0.9924413   5100.048  
  9536.23528 1.40843234   1.40261306   0.99243822  5480.49   
  9547.67867 1.36598916   1.36991283   0.99243516  5884.244  
  9559.13580 1.34483311   1.33253152   0.9924321   6100.035  
  9570.60667 1.31011955   1.29263117   0.99242906  6475.289  
  9582.09131 1.27001111   1.25223075   0.99242604  6945.508  
  9593.58973 1.23382203   1.21306127   0.99242302  7407.176  
  9605.10195 1.20012157   1.17647461   0.99242002  7872.209  
  9616.62798 1.16628317   1.14340824   0.99241704  8376.456  
  9628.16785 1.14575477   1.11439618   0.99241407  8702.394  
  9639.72156 1.10883054   1.08961777   0.99241111  9328.847  
  9651.28914 1.10066712   1.06896871   0.99240817  9475.335  
  9662.87059 1.07621746   1.05214147   0.99240524  9930.223  
  9674.46595 1.07355352   1.03870363   0.99240232  9981.768  
  9686.07522 1.0532711    1.02816521   0.99239942  10382.469 
  9697.69842 1.04922672   1.02003146   0.99239654  10464.907 
  9709.33557 1.05156101   1.01383922   0.99239366  10417.457 
  9720.98668 1.03768531   1.00917852   0.99239081  10704.225 
  9732.65177 1.03689486   1.00570217   0.99238796  10720.799 
  9744.33086 1.03507181   1.00312665   0.99238513  10759.145 
  9756.02397 1.05067477   1.00122737   0.99238232  10435.129 
  9767.73111 1.04707386   0.99983121   0.99237952  10508.515 
  9779.45230 1.04146132   0.99880749   0.99237674  10624.285 
  9791.18755 1.04762093   0.99806056   0.99237397  10496.646 
  9802.93688 1.0234615    0.9975221    0.99237121  11006.755 
  9814.70032 1.0370517    0.99714555   0.99236847  10715.458 
  9826.47786 1.0510544    0.99690182   0.99236575  10425.319 
  9838.26955 1.03380318   0.99677632   0.99236304  10783.218 
  9850.07538 1.01942986   0.99676698   0.99236034  11093.134 
  9861.89538 1.02160181   0.99688313   0.99235766  11045.068 
  9873.72956 1.03391282   0.99714473   0.992355    10779.653 
  9885.57794 1.01943813   0.99758163   0.99235235  11092.075 
  9897.44055 1.02939868   0.99823248   0.99234971  10875.953 
  9909.31738 1.01346334   0.99914278   0.9923471   11224.618 
  9921.20847 1.01842281   1.00036189   0.99234449  11114.823 
  9933.11383 1.02934888   1.00193868   0.9923419   10877.424 
  9945.03347 1.01602707   1.00391592   0.99233933  11167.906 
  9956.96742 1.01028134   1.00632393   0.99233678  11296.038 
  9968.91569 1.00547839   1.00917396   0.99233423  11404.407 
  9980.87830 1.00605606   1.01245258   0.99233171  11390.836 
  9992.85526 1.02446886   1.01611813   0.9923292   10981.319 
  10004.84659 1.02076624   1.02010063   0.99232671  11061.205 
  10016.85232 1.02022584   1.02430554   0.99232423  11071.984 
  10028.87245 1.023691     1.02862196   0.99232177  10995.016 
  10040.90700 1.02700708   1.03293488   0.99231932  10921.671 
  10052.95599 1.03119456   1.03714038   0.99231689  10830.047 
  10065.01945 1.03309096   1.04116277   0.99231448  10787.598 
  10077.09738 1.04061967   1.04497264   0.99231209  10626.894 
  10089.18980 1.04736249   1.04860215   0.99230971  10484.959 
  10101.29674 1.0483364    1.0521526    0.99230734  10462.138 
  10113.41820 1.05466529   1.05578827   0.99230499  10330.643 
  10125.55421 1.05165432   1.05971433   0.99230266  10387.959 
  10137.70478 1.0617131    1.06414274   0.99230035  10182.941 
  10149.86993 1.06706335   1.06925309   0.99229805  10073.908 
  10162.04968 1.07566837   1.07515625   0.99229577  9903.628  
  10174.24404 1.09887389   1.08186636   0.99229351  9468.434  
  10186.45304 1.11463416   1.08928644   0.99229126  9184.779  
  10198.67669 1.13390783   1.09721007   0.99228903  8852.795  
  10210.91501 1.14165989   1.10533948   0.99228682  8720.515  
  10223.16801 1.1662105    1.11331969   0.99228462  8327.038  
  10235.43572 1.17289017   1.12078533   0.99228244  8220.11   
  10247.71815 1.1911612    1.12741803   0.99228028  7944.32   
  10260.01531 1.19360892   1.13300871   0.99227814  7903.628  
  10272.32724 1.18149744   1.13751461   0.99227601  8074.905  
  10284.65393 1.16696056   1.14109382   0.9922739   8287.688  
  10296.99542 1.16118041   1.14410169   0.99227181  8370.357  
  10309.35172 1.16758129   1.14704437   0.99226974  8265.444  
  10321.72285 1.15172531   1.15050035   0.99226768  8504.846  
  10334.10882 1.13269082   1.15502614   0.99226564  8805.18   
  10346.50966 1.14332403   1.16106278   0.99226362  8624.29   
  10358.92537 1.14898672   1.16885475   0.99226162  8526.173  
  10371.35599 1.15310211   1.17839317   0.99225963  8453.463  
  10383.80152 1.17671903   1.18938664   0.99225766  8085.005  
  10396.26198 1.17002791   1.20126804   0.99225571  8177.335  
  10408.73740 1.19114001   1.21323316   0.99225378  7859.087  
  10421.22779 1.20530042   1.22430971   0.99225187  7651.607  
  10433.73316 1.19951531   1.23345242   0.99224998  7724.529  
  10446.25355 1.20034448   1.23965754   0.9922481   7704.915  
  10458.78895 1.21900637   1.24209056   0.99224624  7441.263  
  10471.33940 1.21246547   1.24020452   0.9922444   7521.559  
  10483.90491 1.21425882   1.23382014   0.99224258  7489.117  
  10496.48550 1.19627474   1.22314294   0.99224078  7728.837  
  10509.08119 1.19213998   1.20871608   0.992239    7778.647  
  10521.69199 1.16732173   1.19133008   0.99223723  8131.884  
  10534.31792 1.15437841   1.1719156    0.99223548  8319.614  
  10546.95900 1.13966445   1.15143981   0.99223376  8541.057  
  10559.61526 1.12698511   1.13081754   0.99223205  8736.478  
  10572.28670 1.1133637    1.11084365   0.99223036  8953.532  
  10584.97334 1.08793508   1.09214902   0.99222869  9386.853  
  10597.67521 1.08729057   1.07518082   0.99222704  9387.437  
  10610.39233 1.07728272   1.06020367   0.99222541  9558.425  
  10623.12470 1.06567885   1.04731827   0.9922238   9763.522  
  10635.87235 1.03933799   1.03649092   0.9922222   10265.781 
  10648.63530 1.04604148   1.02758855   0.99222063  10119.839 
  10661.41356 1.0403878    1.02041387   0.99221908  10220.335 
  10674.20716 1.02979606   1.01473662   0.99221755  10422.983 
  10687.01611 1.00786879   1.01031893   0.99221603  10873.01  
  10699.84043 1.02626482   1.00693359   0.99221454  10471.07  
  10712.68014 1.01355969   1.00437578   0.99221306  10725.689 
  10725.53525 1.01652744   1.00246902   0.99221161  10651.188 
  10738.40580 1.01200114   1.00106697   0.99221017  10736.939 
  10751.29178 1.00527594   1.00005227   0.99220876  10872.832 
  10764.19323 1.01183709   0.9993339    0.99220737  10725.084 
  10777.11017 1.01240591   0.99884364   0.99220599  10709.257 
  10790.04260 1.01051282   0.99853342   0.99220464  10749.431 
  10802.99055 1.01465344   0.99837258   0.99220331  10665.141 
  10815.95404 1.00468544   0.99834669   0.99220199  10887.547 
  10828.93308 1.00076666   0.9984575    0.9922007   10987.081 
  10841.92770 1.01069952   0.99872447   0.99219943  10790.676 
  10854.93791 1.00822812   0.99918765   0.99219818  10868.411 
  10867.96374 1.00189031   0.99991214   0.99219695  11035.885 
  10881.00519 0.99951786   1.00099364   0.99219574  11120.683 
  10894.06230 1.00962861   1.00256467   0.99219456  10932.111 
  10907.13507 1.01142238   1.00480059   0.99219339  10927.456 
  10920.22353 1.01878971   1.00792395   0.99219224  10802.97  
  10933.32770 0.99940036   1.01220568   0.99219112  11263.86  
  10946.44759 1.01700176   1.01796084   0.99219002  10909.723 
  10959.58323 1.03122692   1.02553708   0.99218893  10639.878 
  10972.73463 1.02270922   1.03529389   0.99218787  10852.956 
  10985.90181 1.03118788   1.04757194   0.99218684  10704.198 
  10999.08479 1.04340086   1.06265286   0.99218582  10480.404 
  11012.28359 1.07129871   1.08071192   0.99218482  9954.399  
  11025.49822 1.09257387   1.10176791   0.99218385  9581.113  
  11038.72872 1.11807775   1.12563748   0.9921829   9151.211  
  11051.97509 1.14625066   1.1518979    0.99218197  8701.325  
  11065.23736 1.1630984    1.1798711    0.99218106  8453.045  
  11078.51554 1.20968222   1.20862959   0.99218018  7779.78   
  11091.80966 1.24489865   1.23703038   0.99217931  7318.457  
  11105.11973 1.27681091   1.26377468   0.99217847  6930.561  
  11118.44577 1.31064177   1.28749511   0.99217765  6545.885  
  11131.78780 1.33448456   1.30686515   0.99217686  6293.498  
  11145.14584 1.32958254   1.32073085   0.99217608  6356.114  
  11158.51991 1.33634676   1.32825305   0.99217533  6291.539  
  11171.91003 1.31953065   1.32903482   0.9921746   6483.388  
  11185.31622 1.31131637   1.32319807   0.9921739   6582.767  
  11198.73850 1.29406561   1.31138547   0.99217321  6788.701  
  11212.17688 1.26253648   1.29469514   0.99217255  7179.788  
  11225.63139 1.22932422   1.27457352   0.99217192  7621.196  
  11239.10204 1.2129348    1.2526977    0.9921713   7852.495  
  11252.58886 1.19375114   1.2308664    0.99217071  8132.562  
  11266.09186 1.17403595   1.21090883   0.99217014  8432.07   
  11279.61107 1.16094439   1.19461377   0.9921696   8637.348  
  11293.14650 1.1565378    1.18367757   0.99216908  8705.78   
  11306.69817 1.15953155   1.17966335   0.99216858  8653.779  
  11320.26610 1.16711963   1.18396525   0.99216811  8528.01   
  11333.85031 1.19428445   1.19776628   0.99216766  8107.262  
  11347.45083 1.23411558   1.22198382   0.99216723  7537.529  
  11361.06766 1.2573043    1.25719764   0.99216683  7224.753  
  11374.70084 1.30144001   1.3035625    0.99216645  6678.422  
  11388.35038 1.3685825    1.36071484   0.9921661   5945.71   
  11402.01629 1.41421664   1.42769108   0.99216577  5501.307  
  11415.69860 1.50352845   1.50286552   0.99216546  4752.366  
  11429.39734 1.57648391   1.58394608   0.99216518  4231.917  
  11443.11251 1.65641873   1.66801817   0.99216492  3741.73   
  11456.84414 1.74922483   1.75166286   0.99216469  3259.93   
  11470.59224 1.82634795   1.83113154   0.99216448  2916.597  
  11484.35685 1.88694836   1.90258574   0.9921643   2676.748  
  11498.13797 1.93806867   1.96238737   0.99216414  2492.214  
  11511.93563 1.97527677   2.00744062   0.99216401  2365.848  
  11525.74984 2.00101446   2.03554004   0.9921639   2280.795  
  11539.58064 1.99835679   2.04565468   0.99216382  2281.521  
  11553.42803 1.95860032   2.03805019   0.99216376  2395.717  
  11567.29203 1.93297778   2.01420543   0.99216372  2470.159  
  11581.17268 1.90556169   1.97655353   0.99216372  2553.603  
  11595.06998 1.83936041   1.92813771   0.99216373  2784.96   
  11608.98395 1.79776613   1.87225316   0.99216378  2940.127  
  11622.91463 1.73711741   1.81213652   0.99216384  3192.697  
  11636.86201 1.68154767   1.75072138   0.99216394  3448.064  
  11650.82614 1.6298354    1.69047955   0.99216406  3708.774  
  11664.80702 1.565528     1.63334822   0.9921642   4073.807  
  11678.80468 1.50699908   1.5807336    0.99216438  4445.428  
  11692.81914 1.47143378   1.5335622    0.99216457  4684.454  
  11706.85042 1.44287666   1.49235014   0.9921648   4884.009  
  11720.89853 1.43031569   1.4572617    0.99216505  4962.287  
  11734.96350 1.41458078   1.4281555    0.99216532  5068.41   
  11749.04534 1.42167374   1.40461929   0.99216563  4985.557  
  11763.14409 1.42547365   1.38600273   0.99216596  4930.418  
  11777.25975 1.43648923   1.37145531   0.99216631  4818.332  
  11791.39236 1.43796827   1.35996989   0.99216669  4782.63   
  11805.54192 1.43664808   1.35043735   0.9921671   4768.64   
  11819.70846 1.42411462   1.34171208   0.99216754  4842.605  
  11833.89200 1.40042601   1.33268985   0.992168    5009.688  
  11848.09256 1.36971197   1.32239695   0.99216849  5245.938  
  11862.31016 1.33522502   1.31007772   0.99216901  5532.456  
  11876.54482 1.30017605   1.29527294   0.99216956  5845.352  
  11890.79657 1.27490642   1.27785052   0.99217013  6076.147  
  11905.06541 1.22677953   1.25799281   0.99217073  6582.284  
  11919.35138 1.19322949   1.23614071   0.99217136  6956.012  
  11933.65449 1.15774835   1.21291422   0.99217201  7384.119  
  11947.97477 1.12998587   1.18902761   0.99217269  7733.824  
  11962.31222 1.10633489   1.16520948   0.9921734   8042.358  
  11976.66689 1.07549374   1.14213664   0.99217414  8483.868  
  11991.03878 1.06997189   1.12038333   0.99217491  8527.006  
  12005.42791 1.0597136    1.10039042   0.9921757   8649.62   
  12019.83431 1.04571373   1.08245066   0.99217653  8839.18   
  12034.25800 1.01778438   1.06671291   0.99217738  9286.66   
  12048.69900 1.01997199   1.05319672   0.99217826  9194.654  
  12063.15733 1.02010998   1.04181675   0.99217916  9140.608  
  12077.63301 1.0005502    1.03241077   0.9921801   9450.383  
  12092.12605 1.02176923   1.02476778   0.99218107  9009.638  
  12106.63649 1.01793023   1.0186533    0.99218206  9029.175  
  12121.16434 1.01023258   1.01382986   0.99218309  9120.043  
  12135.70963 1.00483646   1.0100721    0.99218414  9172.076  
  12150.27237 1.01268647   1.00717643   0.99218522  8986.478  
  12164.85258 1.00321574   1.0049662    0.99218633  9116.47   
  12179.45029 1.00550962   1.00329318   0.99218747  9036.876  
  12194.06552 1.00696007   1.00203668   0.99218864  8975.93   
  12208.69829 1.01166645   1.00110018   0.99218984  8860.279  
  12223.34861 1.01656727   1.00040935   0.99219107  8744.913  
  12238.01651 1.01216492   0.99990757   0.99219233  8793.427  
  12252.70202 1.00273556   0.9995532    0.99219362  8932.439  
  12267.40515 1.00384116   0.99931692   0.99219494  8885.499  
  12282.12592 1.01939701   0.99918      0.99219628  8588.663  
  12296.86436 1.02694963   0.99913333   0.99219766  8435.683  
  12311.62048 1.01595783   0.99917755   0.99219907  8595.027  
  12326.39431 1.02101997   0.99932427   0.99220051  8483.224  
  12341.18587 1.02848802   0.99959865   0.99220198  8333.247  
  12355.99518 1.01887874   1.00004359   0.99220348  8466.77   
  12370.82226 1.01883094   1.00072564   0.99220501  8441.097  
  12385.66713 1.02999372   1.00174275   0.99220658  8230.834  
  12400.52982 1.04059742   1.00323396   0.99220817  8035.318  
  12415.41034 1.03145101   1.00539055   0.99220979  8154.675  
  12430.30872 1.04194573   1.00846791   0.99221145  7962.212  
  12445.22497 1.04561789   1.01279691   0.99221314  7879.085  
  12460.15912 1.04713304   1.01879266   0.99221485  7829.536  
  12475.11120 1.06821945   1.0269581    0.9922166   7489.586  
  12490.08122 1.08333517   1.03787928   0.99221838  7249.612  
  12505.06920 1.09568435   1.05220911   0.9922202   7055.649  
  12520.07517 1.1251633    1.07063629   0.99222204  6648.746  
  12535.09914 1.14062789   1.09383817   0.99222392  6435.706  
  12550.14114 1.17316402   1.12241667   0.99222583  6037.065  
  12565.20120 1.20822727   1.15682069   0.99222777  5642.128  
  12580.27932 1.23836542   1.19725985   0.99222974  5324.783  
  12595.37554 1.27687344   1.24361862   0.99223175  4955.348  
  12610.48987 1.32485919   1.29538158   0.99223378  4542.101  
  12625.62234 1.380498     1.35158128   0.99223585  4117.297  
  12640.77297 1.45001761   1.41078265   0.99223796  3656.942  
  12655.94178 1.47629031   1.4711056    0.99224009  3491.215  
  12671.12880 1.5535606    1.53029661   0.99224226  3077.686  
  12686.33403 1.59081625   1.58584245   0.99224446  2894.181  
  12701.55752 1.63339709   1.6351259    0.9922467   2702.176  
  12716.79927 1.67899082   1.67562149   0.99224896  2514.443  
  12732.05931 1.69207474   1.70512045   0.99225127  2456.272  
  12747.33766 1.73898133   1.72197233   0.9922536   2284.785  
  12762.63435 1.71461254   1.72529397   0.99225597  2356.753  
  12777.94939 1.71877225   1.71509495   0.99225837  2332.542  
  12793.28281 1.67471771   1.69227087   0.99226081  2477.262  
  12808.63463 1.64904701   1.6584766    0.99226328  2562.353  
  12824.00488 1.61107539   1.61591519   0.99226578  2701.159  
  12839.39356 1.56191112   1.56709438   0.99226832  2899.692  
  12854.80072 1.52167044   1.51458834   0.99227089  3074.023  
  12870.22636 1.46611484   1.46083265   0.9922735   3343.607  
  12885.67051 1.41570742   1.40795991   0.99227614  3613.701  
  12901.13319 1.38440798   1.35768861   0.99227881  3789.112  
  12916.61443 1.30386234   1.31126426   0.99228152  4325.984  
  12932.11425 1.2712966    1.26945236   0.99228427  4557.898  
  12947.63267 1.2421519    1.23257436   0.99228705  4776.94   
  12963.16971 1.21761415   1.20057811   0.99228986  4968.366  
  12978.72539 1.15883019   1.17312904   0.99229272  5505.777  
  12994.29974 1.15113861   1.14971143   0.9922956   5558.501  
  13009.89278 1.12495768   1.1297251    0.99229852  5809.779  
  13025.50453 1.09814653   1.11256765   0.99230148  6083.314  
  13041.13502 1.09040119   1.09769255   0.99230447  6144.36   
  13056.78426 1.06968977   1.08464271   0.9923075   6363.265  
  13072.45228 1.06710701   1.0730621    0.99231056  6364.199  
  13088.13910 1.0561249    1.06269162   0.99231367  6469.737  
  13103.84474 1.0534556    1.05335629   0.9923168   6471.784  
  13119.56924 1.04295735   1.04494221   0.99231997  6573.616  
  13135.31260 1.03655417   1.0373838    0.99232318  6624.106  
  13151.07485 1.02941583   1.03063963   0.99232643  6684.852  
  13166.85602 1.0201661    1.02467919   0.99232971  6774.674  
  13182.65612 1.03123506   1.01947175   0.99233303  6595.501  
  13198.47519 1.02025983   1.01497986   0.99233639  6706.769  
  13214.31324 1.01426939   1.01115642   0.99233978  6753.386  
  13230.17029 1.01737421   1.00794506   0.99234321  6678.68   
  13246.04637 1.02694572   1.00528231   0.99234668  6520.923  
  13261.94150 1.03009553   1.00310077   0.99235018  6448.408  
  13277.85571 1.01552819   1.00133258   0.99235373  6604.001  
  13293.78901 1.02785587   0.99991243   0.99235731  6412.861  
  13309.74144 1.01901664   0.99877998   0.99236092  6493.637  
  13325.71300 1.00254973   0.99788136   0.99236458  6676.903  
  13341.70374 1.01539582   0.99716994   0.99236827  6476.486  
  13357.71366 1.02211954   0.99660656   0.992372    6359.969  
  13373.74279 1.00878221   0.9961587    0.99237577  6499.645  
  13389.79116 1.01272418   0.99580052   0.99237958  6418.767  
  13405.85878 1.00643355   0.99551143   0.99238343  6469.787  
  13421.94569 1.02021033   0.99527543   0.99238732  6266.468  
  13438.05190 1.00021138   0.99508018   0.99239124  6491.603  
  13454.17744 1.01554956   0.9949163    0.9923952   6268.021  
  13470.32232 1.04632016   0.99477671   0.99239921  5873.015  
  13486.48659 1.01537815   0.99465607   0.99240325  6214.388  
  13502.67024 1.02659754   0.99455038   0.99240733  6050.804  
  13518.87332 1.00628627   0.99445664   0.99241145  6271.578  
  13535.09585 1.0121529    0.99437258   0.99241561  6171.083  
  13551.33783 1.0220165    0.99429649   0.99241981  6024.483  
  13567.59931 1.02400093   0.99422706   0.99242405  5974.04   
  13583.88031 1.03074028   0.99416328   0.99242833  5868.693  
  13600.18084 1.02576191   0.99410438   0.99243265  5900.009  
  13616.50093 1.03610102   0.99404972   0.99243701  5755.045  
  13632.84060 1.02227261   0.99399881   0.99244141  5887.476  
  13649.19989 1.02169763   0.99395126   0.99244585  5867.559  
  13665.57880 1.02895636   0.99390672   0.99245033  5757.841  
  13681.97737 1.03298326   0.99386491   0.99245485  5686.432  
  13698.39561 1.02604411   0.99382561   0.99245941  5738.552  
  13714.83356 1.04330356   0.99378861   0.99246402  5521.773  
  13731.29123 1.04381727   0.99375373   0.99246866  5491.028  
  13747.76866 1.05367567   0.99372082   0.99247335  5361.661  
  13764.26585 1.06556757   0.99368973   0.99247808  5215.175  
  13780.78284 1.05841035   0.99366035   0.99248285  5263.783  
  13797.31965 1.04225884   0.99363256   0.99248766  5407.286  
  13813.87631 1.04094348   0.99360626   0.99249251  5396.187  
  13830.45283 1.05228263   0.99358137   0.9924974   5253.43   
  13847.04925 1.06332644   0.99355779   0.99250234  5117.949  
  13863.66558 1.06632039   0.99353546   0.99250732  5064.661  
  13880.30185 1.07203459   0.99351429   0.99251234  4985.642  
  13896.95808 1.10451482   0.99349424   0.99251741  4662.943  
  13913.63430 1.09060422   0.99347523   0.99252251  4765.88   
  13930.33053 1.08106331   0.9934572    0.99252766  4831.107  
  13947.04680 1.0987578    0.99344012   0.99253285  4648.22   
  13963.78313 1.09834231   0.99342393   0.99253809  4629.965  
  13980.53954 1.1013212    0.99340859   0.99254337  4582.005  
  13997.31606 1.09912965   0.99339404   0.99254869  4579.385  
  14014.11271 1.09404284   0.99338027   0.99255406  4602.113  
  14030.92951 1.12112752   0.99336722   0.99255947  4350.705  
  14047.76650 1.09258962   0.99335488   0.99256492  4571.103  
  14064.62369 1.09819468   0.99334319   0.99257042  4500.868  
  14081.50110 1.09647435   0.99333214   0.99257596  4494.082  
  14098.39877 1.08829058   0.99332169   0.99258154  4543.105  
  14115.31672 1.07541336   0.99331183   0.99258717  4634.609  
  14132.25497 1.07041855   0.99330252   0.99259284  4657.033  
  14149.21355 1.05003972   0.99329374   0.99259856  4821.739  
  14166.19247 1.07269746   0.99328548   0.99260433  4592.057  
  14183.19177 1.0578429    0.9932777    0.99261013  4703.331  
  14200.21147 1.06259396   0.99327039   0.99261599  4637.628  
  14217.25159 1.05035923   0.99326354   0.99262189  4726.382  
  14234.31216 1.04134021   0.99325712   0.99262783  4787.201  
  14251.39320 1.04221993   0.99325111   0.99263382  4755.793  
  14268.49474 1.04056692   0.99324552   0.99263986  4748.077  
  14285.61680 1.03967263   0.99324031   0.99264594  4733.31   
  14302.75941 1.02209233   0.99323547   0.99265206  4876.304  
  14319.92259 1.04101279   0.993231     0.99265824  4675.076  
  14337.10636 1.01808606   0.99322687   0.99266446  4867.415  
  14354.31076 1.02134177   0.99322309   0.99267072  4812.551  
  14371.53580 1.02368422   0.99321962   0.99267703  4766.935  
  14388.78151 1.03679545   0.99321648   0.99268339  4622.664  
  14406.04791 1.03141531   0.99321364   0.9926898   4649.027  
  14423.33504 1.02531908   0.99321109   0.99269625  4682.291  
  14440.64290 1.00487325   0.99320884   0.99270275  4852.518  
  14457.97154 1.01479397   0.99320686   0.9927093   4734.527  
  14475.32097 1.01248724   0.99320515   0.99271589  4733.384  
  14492.69122 1.01563304   0.9932037    0.99272253  0         
  14510.08232 1.01264442   0            0           0         
  14527.49428 1.01121122   0            0           0         
  14544.92714 1.03656944   0            0           0         
  14562.38092 1.00906281   0            0           0         
  14579.85564 0.99996457   0            0           0         
  14597.35133 1.01958578   0            0           0         
  14614.86802 1.01121894   0            0           0         
  14632.40573 1.0156109    0            0           0         
  14649.96448 1.00971736   0            0           0         
  14667.54430 1.01493549   0            0           0         
  14685.14522 1.0331042    0            0           0         
  14702.76725 1.02292355   0            0           0         
  14720.41044 1.01133112   0            0           0         
  14738.07479 1.02416758   0            0           0         
  14755.76035 1.02774942   0            0           0         
  14773.46712 1.0250495    0            0           0         
  14791.19515 1.03976054   0            0           0         
  14808.94444 1.01807151   0            0           0         
  14826.71504 1.05073356   0            0           0         
  14844.50696 1.05833716   0            0           0         
  14862.32023 1.07929447   0            0           0         
  14880.15488 1.05653778   0            0           0         
  14898.01092 1.07362205   0            0           0         
  14915.88840 1.07684344   0            0           0         
  14933.78733 1.08111205   0            0           0         
  14951.70773 1.10562651   0            0           0         
  14969.64964 1.09801287   0            0           0         
  14987.61308 1.12303504   0            0           0         
  15005.59808 1.15835534   0            0           0         
  15023.60466 1.1698571    0            0           0         
  15041.63284 1.23147328   0            0           0         
  15059.68266 1.21416749   0            0           0         
  15077.75414 1.24055796   0            0           0         
  15095.84731 1.25526699   0            0           0         
  15113.96219 1.27423796   0            0           0         
  15132.09880 1.27926065   0            0           0         
  15150.25718 1.28725716   0            0           0         
  15168.43735 1.29166752   0            0           0         
  15186.63933 1.3074825    0            0           0         
  15204.86316 1.31921404   0            0           0         
  15223.10885 1.28126486   0            0           0         
  15241.37644 1.27302264   0            0           0         
  15259.66595 1.27215008   0            0           0         
  15277.97741 1.27692947   0            0           0         
  15296.31084 1.23071988   0            0           0         
  15314.66627 1.21969785   0            0           0         
  15333.04373 1.21057187   0            0           0         
  15351.44324 1.1673639    0            0           0         
  15369.86483 1.17222075   0            0           0         
  15388.30852 1.14016536   0            0           0         
  15406.77435 1.12776378   0            0           0         
  15425.26234 1.11218205   0            0           0         
  15443.77251 1.12578366   0            0           0         
  15462.30489 1.11378556   0            0           0         
  15480.85951 1.08331931   0            0           0         
  15499.43640 1.06945824   0            0           0         
  15518.03558 1.06054852   0            0           0         
  15536.65708 1.0502819    0            0           0         
  15555.30093 1.06585005   0            0           0         
  15573.96714 1.07686806   0            0           0         
  15592.65576 1.06322017   0            0           0         
  15611.36680 1.03522853   0            0           0         
  15630.10030 1.04140544   0            0           0         
  15648.85627 1.05169667   0            0           0         
  15667.63475 1.02507895   0            0           0         
  15686.43577 1.01766664   0            0           0         
  15705.25935 1.02776281   0            0           0         
  15724.10551 1.03392027   0            0           0         
  15742.97429 1.02543504   0            0           0         
  15761.86572 1.03173591   0            0           0         
  15780.77981 1.01403975   0            0           0         
  15799.71660 1.02905962   0            0           0         
  15818.67611 1.01870011   0            0           0         
  15837.65838 1.00085708   0            0           0         
  15856.66342 1.02560821   0            0           0         
  15875.69127 1.03915995   0            0           0         
  15894.74195 1.00583885   0            0           0         
  15913.81549 1.0149069    0            0           0         
  15932.91192 1.01191204   0            0           0         
  15952.03127 1.01656887   0            0           0         
  15971.17356 1.03139808   0            0           0         
  15990.33882 1.0209697    0            0           0         
  16009.52708 1.02770748   0            0           0         
  16028.73836 1.02099449   0            0           0         
  16047.97270 1.01701897   0            0           0         
  16067.23012 1.02137838   0            0           0         
  16086.51064 1.02676892   0            0           0         
  16105.81431 1.05039728   0            0           0         
  16125.14114 1.02749835   0            0           0         
  16144.49116 1.0386349    0            0           0         
  16163.86440 1.03548774   0            0           0         
  16183.26088 1.01488625   0            0           0         
  16202.68065 1.02620498   0            0           0         
  16222.12371 1.02791971   0            0           0         
  16241.59011 1.00099213   0            0           0         
  16261.07987 1.01148804   0            0           0         
  16280.59301 1.01192716   0            0           0         
  16300.12957 1.02368384   0            0           0         
  16319.68958 1.00202247   0            0           0         
  16339.27305 1.02502348   0            0           0         
  16358.88003 1.0358943    0            0           0         
  16378.51053 1.03707583   0            0           0         
  16398.16459 0.99379892   0            0           0         
  16417.84224 1.0134286    0            0           0         
  16437.54350 1.00450557   0            0           0         
  16457.26840 1.01884286   0            0           0         
  16477.01697 1.0141672    0            0           0         
  16496.78923 1.02731339   0            0           0         
  16516.58523 1.01543467   0            0           0         
  16536.40498 1.0485488    0            0           0         
  16556.24851 1.02603901   0            0           0         
  16576.11585 1.01563753   0            0           0         
  16596.00704 1.0522915    0            0           0         
  16615.92209 1.03343561   0            0           0         
  16635.86105 1.04938268   0            0           0         
  16655.82393 1.03642745   0            0           0         
  16675.81076 1.01688508   0            0           0         
  16695.82158 1.03281678   0            0           0         
  16715.85641 1.03226131   0            0           0         
  16735.91528 1.04540613   0            0           0         
  16755.99822 1.05806198   0            0           0         
  16776.10527 1.05380072   0            0           0         
  16796.23644 1.08017209   0            0           0         
  16816.39177 1.05633779   0            0           0         
  16836.57128 1.0644176    0            0           0         
  16856.77501 1.08680786   0            0           0         
  16877.00298 1.0948865    0            0           0         
  16897.25523 1.06263165   0            0           0         
  16917.53178 1.08763195   0            0           0         
  16937.83266 1.13480997   0            0           0         
  16958.15790 1.11676364   0            0           0         
  16978.50753 1.14407764   0            0           0         
  16998.88159 1.14330251   0            0           0         
  17019.28009 1.15707828   0            0           0         
  17039.70306 1.11431886   0            0           0         
  17060.15055 1.13066399   0            0           0         
  17080.62257 1.14102517   0            0           0         
  17101.11916 1.14274657   0            0           0         
  17121.64034 1.13910178   0            0           0         
  17142.18615 1.13007822   0            0           0         
  17162.75662 1.14634764   0            0           0         
  17183.35177 1.14850952   0            0           0         
  17203.97163 1.14701464   0            0           0         
  17224.61624 1.13163706   0            0           0         
  17245.28562 1.12176424   0            0           0         
  17265.97980 1.12271293   0            0           0         
  17286.69881 1.10559464   0            0           0         
  17307.44269 1.08393128   0            0           0         
  17328.21146 1.0811517    0            0           0         
  17349.00516 1.07742013   0            0           0         
  17369.82380 1.07638639   0            0           0         
  17390.66743 1.06465094   0            0           0         
  17411.53607 1.05413751   0            0           0         
  17432.42975 1.05796001   0            0           0         
  17453.34850 1.04192695   0            0           0         
  17474.29236 1.07098173   0            0           0         
  17495.26135 1.01704786   0            0           0         
  17516.25550 1.04802738   0            0           0         
  17537.27484 1.0624951    0            0           0         
  17558.31941 1.0486003    0            0           0         
  17579.38923 1.03406046   0            0           0         
  17600.48434 1.04327807   0            0           0         
  17621.60475 1.05018547   0            0           0         
  17642.75052 1.02800458   0            0           0         
  17663.92165 1.04401357   0            0           0         
  17685.11819 1.04965866   0            0           0         
  17706.34017 1.04087671   0            0           0         
  17727.58762 1.03524575   0            0           0         
  17748.86056 1.0238491    0            0           0         
  17770.15902 1.03032942   0            0           0         
  17791.48305 1.01555897   0            0           0         
  17812.83267 1.04602437   0            0           0         
  17834.20790 1.03414277   0            0           0         
  17855.60878 1.04756912   0            0           0         
  17877.03535 1.07166766   0            0           0         
  17898.48762 1.05863555   0            0           0         
  17919.96564 1.03863526   0            0           0         
  17941.46944 1.03297779   0            0           0         
  17962.99903 1.03743067   0            0           0         
  17984.55447 1.00760462   0            0           0         
  18006.13576 1.0349731    0            0           0         
  18027.74296 1.04089254   0            0           0         
  18049.37608 0.99646696   0            0           0         
  18071.03517 1.02892197   0            0           0         
  18092.72024 1.09822004   0            0           0         
  18114.43134 1.01976224   0            0           0         
  18136.16849 1.00860733   0            0           0         
  18157.93172 1.04389119   0            0           0         
  18179.72107 1.01502625   0            0           0         
  18201.53657 1.0314031    0            0           0         
  18223.37824 1.03380037   0            0           0         
  18245.24613 1.02869002   0            0           0         
  18267.14025 1.01923173   0            0           0         
  18289.06065 1.01517173   0            0           0         
  18311.00736 1.03117857   0            0           0         
  18332.98039 1.04759699   0            0           0         
  18354.97980 0.99549813   0            0           0         
  18377.00561 1.02930836   0            0           0         
  18399.05784 1.04814754   0            0           0         
  18421.13654 1.04632386   0            0           0         
  18443.24173 1.00293071   0            0           0         
  18465.37345 1.04245756   0            0           0         
  18487.53173 1.02273076   0            0           0         
  18509.71660 1.07351926   0            0           0         
  18531.92808 1.02980447   0            0           0         
  18554.16623 1.06278072   0            0           0         
  18576.43105 1.01983094   0            0           0         
  18598.72260 1.07553244   0            0           0         
  18621.04089 1.07414325   0            0           0         
  18643.38597 1.01728458   0            0           0         
  18665.75786 1.02727479   0            0           0         
  18688.15660 1.03915246   0            0           0         
  18710.58221 0.99111402   0            0           0         
  18733.03474 1.03775637   0            0           0         
  18755.51420 1.02798698   0            0           0         
  18778.02065 1.07328134   0            0           0         
  18800.55410 1.04823518   0            0           0         
  18823.11459 1.01009225   0            0           0         
  18845.70215 1.04753405   0            0           0         
  18868.31682 1.05578743   0            0           0         
  18890.95862 1.04238053   0            0           0         
  18913.62760 1.05652241   0            0           0         
  18936.32378 1.07846115   0            0           0         
  18959.04719 1.06514927   0            0           0         
  18981.79787 1.07651515   0            0           0         
  19004.57585 1.05763432   0            0           0         
  19027.38117 1.06476554   0            0           0         
  19050.21385 1.03341591   0            0           0         
  19073.07393 1.06906924   0            0           0         
  19095.96144 1.0373928    0            0           0         
  19118.87641 1.04718616   0            0           0         
  19141.81889 1.0850094    0            0           0         
  19164.78889 1.08877378   0            0           0         
  19187.78646 1.0545439    0            0           0         
  19210.81163 1.07964398   0            0           0         
  19233.86442 1.0757293    0            0           0         
  19256.94488 1.06676048   0            0           0         
  19280.05304 1.06817103   0            0           0         
  19303.18892 1.06278964   0            0           0         
  19326.35257 1.05992783   0            0           0         
  19349.54401 1.0853494    0            0           0         
  19372.76329 1.06398052   0            0           0         
  19396.01042 1.05657561   0            0           0         
  19419.28546 1.01026969   0            0           0         
  19442.58842 1.04697776   0            0           0         
  19465.91934 1.07496574   0            0           0         
  19489.27827 1.04497026   0            0           0         
  19512.66522 1.05978642   0            0           0         
  19536.08024 0.99308659   0            0           0         
  19559.52335 1.07472695   0            0           0         
  19582.99460 1.04997835   0            0           0         
  19606.49401 1.03794915   0            0           0         
  19630.02162 1.00965792   0            0           0         
  19653.57746 1.03154821   0            0           0         
  19677.16158 1.04237156   0            0           0         
  19700.77399 1.03219536   0            0           0         
  19724.41473 1.02005965   0            0           0         
  19748.08385 1.07622724   0            0           0         
  19771.78136 1.00465942   0            0           0         
  19795.50732 1.03548377   0            0           0         
  19819.26174 0.99087331   0            0           0         
  19843.04467 1.08640669   0            0           0         
  19866.85614 1.05264636   0            0           0         
  19890.69619 1.02692268   0            0           0         
  19914.56484 1.02527499   0            0           0         
  19938.46213 1.07236749   0            0           0         
  19962.38810 0.9991532    0            0           0         
  19986.34278 1.02362061   0            0           0         
  20010.32621 1.04207182   0            0           0         
  20034.33841 1.03669493   0            0           0         
  20058.37943 1.02712543   0            0           0         
  20082.44930 1.04450781   0            0           0         
  20106.54805 1.07129229   0            0           0         
  20130.67573 1.0603396    0            0           0         
  20154.83235 1.01960549   0            0           0         
  20179.01796 1.03532275   0            0           0         
  20203.23260 1.05290093   0            0           0         
  20227.47629 1.02354974   0            0           0         
  20251.74907 1.0130968    0            0           0         
  20276.05098 1.02410895   0            0           0         
  20300.38206 1.08829696   0            0           0         
  20324.74233 1.06650714   0            0           0         
  20349.13183 1.01320095   0            0           0         
  20373.55060 1.00175349   0            0           0         
  20397.99867 1.06276629   0            0           0         
  20422.47608 0.99753248   0            0           0         
  20446.98286 1.03515359   0            0           0         
  20471.51905 1.06895827   0            0           0         
  20496.08468 1.00414593   0            0           0         
  20520.67979 1.06537364   0            0           0         
  20545.30442 1.02139576   0            0           0         
  20569.95859 1.04632395   0            0           0         
  20594.64235 1.02336554   0            0           0         
  20619.35573 1.04676438   0            0           0         
  20644.09877 0.99916353   0            0           0         
  20668.87150 1.00866543   0            0           0         
  20693.67395 1.07569979   0            0           0         
  20718.50617 1.08667182   0            0           0         
  20743.36818 1.0498916    0            0           0         
  20768.26003 0.99311272   0            0           0         
  20793.18175 1.01949979   0            0           0         
  20818.13337 1.01494525   0            0           0         
  20843.11494 1.00384752   0            0           0         
  20868.12649 1.0822877    0            0           0         
  20893.16804 0.98672462   0            0           0         
  20918.23965 0.99798918   0            0           0         
  20943.34135 1.041579     0            0           0         
  20968.47316 1.09098036   0            0           0         
  20993.63513 1.05316831   0            0           0         
  21018.82730 1.06419691   0            0           0         
  21044.04970 1.0544301    0            0           0         
  21069.30236 1.04485289   0            0           0         
  21094.58533 1.03871417   0            0           0         
  21119.89864 1.04556749   0            0           0         
  21145.24232 1.05022798   0            0           0         
  21170.61641 1.04655672   0            0           0         
  21196.02096 0.99586067   0            0           0         
  21221.45599 1.01175223   0            0           0         
  21246.92154 1.02911652   0            0           0         
  21272.41765 0.96444994   0            0           0         
#--eof--eof--eof--eof--eof--eof--eof--eof--eof--eof--eof--eof--eof--eof--eof--#
