# Supplementary material for: Multidimensional Rietveld refinement of high-pressure neutron diffraction data of PbNCN
Source: J Appl Crystallogr. 2024 Sep 5;57(Pt 5):1436–45. doi: 10.1107/S1600576724007635 (PMC11460395; doi:10.1107/S1600576724007635)
Supplement: Supplementary file 1 [file j-57-01436-sup1.zip › 1D_PbNCN_Pb_0800.cif]

data_PbNCNPb800_publ
_audit_creation_method  "created in GSAS-II"
_audit_creation_date  2023-11-09T16:12
_audit_author_name  "no name"
_audit_update_record
   "2023-11-09T16:12  Initial software-generated CIF"
_pd_block_id  2023-11-09T16:12|PbNCNPb800|noname|PubInfo

# Standard version of Publication_Template template follows
#=============================================================================
# this information describes the project, paper etc. for the CIF             #
# Acta Cryst. Section C papers and editorial correspondence is generated     #
# from the information in this section                                       #
#                                                                            #
#   (from)   CIF submission form for Rietveld refinements (Acta Cryst. C)    #
#                                                 Version 14 December 1998   #
#=============================================================================
# 1. SUBMISSION DETAILS

_publ_contact_author_name        'Prof. Richard Dronskowski'
_publ_contact_author_address
;    
Institute of Inorganic Chemistry
RWTH Aachen University     
D-52056 Aachen
Germany
;
_publ_contact_author_email       drons@HAL9000.ac.rwth-aachen.de
_publ_contact_author_phone       00492418093642
_publ_contact_author_fax         00492418092642

_publ_requested_journal              'Journal of Applied Crystallography'

#==============================================================================

# 2. PROCESSING SUMMARY (IUCr Office Use Only)

_journal_data_validation_number      ?

_journal_date_recd_electronic        ?
_journal_date_to_coeditor            ?
_journal_date_from_coeditor          ?
_journal_date_accepted               ?
_journal_date_printers_first         ?
_journal_date_printers_final         ?
_journal_date_proofs_out             ?
_journal_date_proofs_in              ?
_journal_coeditor_name               ?
_journal_coeditor_code               ?
_journal_coeditor_notes
; ?
;
_journal_techeditor_code             ?
_journal_techeditor_notes
; ?
;
_journal_coden_ASTM                  ?
_journal_name_full                   ?
_journal_year                        ?
_journal_volume                      ?
_journal_issue                       ?
_journal_page_first                  ?
_journal_page_last                   ?
_journal_paper_category              ?
_journal_suppl_publ_number           ?
_journal_suppl_publ_pages            ?

#==============================================================================

# 3. TITLE AND AUTHOR LIST

_publ_section_title
; ?
;       
 
# The loop structure below should contain the names and addresses of all 
# authors, in the required order of publication. Repeat as necessary.

loop_
	_publ_author_name
	_publ_author_address
'Meinerzhagen, Yannick'
; 
Chair of Solid-State and Quantum Chemistry
Institute of Inorganic Chemistry
RWTH Aachen University
D-52056 Aachen
Germany
;

'Eickmeier, Katharina'
; 
Chair of Solid-State and Quantum Chemistry
Institute of Inorganic Chemistry
RWTH Aachen University
D-52056 Aachen
Germany
;

'Mueller, Peter C.'
; 
Chair of Solid-State and Quantum Chemistry
Institute of Inorganic Chemistry
RWTH Aachen University
D-52056 Aachen
Germany
;

'Hempelmann, Jan'
; 
Chair of Solid-State and Quantum Chemistry
Institute of Inorganic Chemistry
RWTH Aachen University
D-52056 Aachen
Germany
;

'Houben, Andreas'
; 
Chair of Solid-State and Quantum Chemistry
Institute of Inorganic Chemistry
RWTH Aachen University
D-52056 Aachen
Germany
;

'Dronskowski, Richard'
; 
Chair of Solid-State and Quantum Chemistry
Institute of Inorganic Chemistry
RWTH Aachen University
D-52056 Aachen
Germany
;

#==============================================================================
# 4. TEXT

#=============================================================================
# 5. OVERALL REFINEMENT & COMPUTING DETAILS

#==============================================================================
# 6. SAMPLE PREPARATION DATA

# (In the unusual case where multiple samples are used in a single
#  Rietveld study, this information should be moved into the phase
#  blocks)

# The following three fields describe the preparation of the material.
# The cooling rate is in K/min.  The pressure at which the sample was  
# prepared is in kPa.  The temperature of preparation is in K.
               
_pd_prep_cool_rate                ?        
_pd_prep_pressure                 ?        
_pd_prep_temperature              ?        

_pd_char_colour                   ?       # use ICDD colour descriptions

data_PbNCNPb800_overall
_pd_block_id  2023-11-09T16:12|PbNCNPb800|noname|Overall
_pd_proc_info_datetime  2023-11-09T16:12
_pd_calc_method  "Rietveld Refinement"
_computing_structure_refinement
   "GSAS-II (Toby & Von Dreele, J. Appl. Cryst. 46, 544-549, 2013)"
_refine_ls_matrix_type  full
_refine_ls_number_parameters  5
_refine_ls_goodness_of_fit_all  3.397

# OVERALL WEIGHTED R-FACTOR
_refine_ls_wR_factor_obs  0.03595
# POINTERS TO PHASE AND/OR HISTOGRAM BLOCKS
loop_   _pd_phase_block_id
  2023-11-09T16:12|PbNCNPb800|phase_0|noname
  2023-11-09T16:12|PbNCNPb800|phase_1|noname
_pd_block_diffractogram_id
   2023-11-09T16:12|PbNCNPb800|noname|SNAP_hist_0

data_PbNCNPb800_phase_0

# Information for phase 0
_pd_block_id  2023-11-09T16:12|PbNCNPb800|phase_0|noname

# Standard version of Phase_Template template follows
#==============================================================================
# 7. CHEMICAL, STRUCTURAL AND CRYSTAL DATA

_chemical_name_common             'Lead'
_chemical_formula_structural      Pb
_cell_measurement_temperature     293

#==============================================================================

# 8. Phase information from GSAS-II


# phase info for Pb follows
_pd_phase_name  Pb
_cell_length_a  4.764(4)
_cell_length_b  4.764
_cell_length_c  4.764
_cell_angle_alpha  90
_cell_angle_beta   90
_cell_angle_gamma  90
_cell_volume  108.12(9)
_exptl_crystal_density_diffrn  12.7250
_symmetry_cell_setting  cubic
_symmetry_space_group_name_H-M  "F m -3 m"
_symmetry_space_group_name_Hall  "-F 4 2 3"
_diffrn_ambient_temperature  293
_diffrn_ambient_pressure  100
loop_
    _space_group_symop_id
    _space_group_symop_operation_xyz
     1  x,y,z
     2  z,x,y
     3  y,z,x
     4  x,y,-z
     5  -z,x,y
     6  y,-z,x
     7  -z,x,-y
     8  -y,-z,x
     9  y,-z,-x
    10  -x,y,-z
    11  -z,-x,y
    12  x,-y,-z
    13  y,x,z
    14  z,y,x
    15  x,z,y
    16  y,x,-z
    17  -z,y,x
    18  x,-z,y
    19  -z,y,-x
    20  -x,-z,y
    21  x,-z,-y
    22  -y,x,-z
    23  -z,-y,x
    24  y,-x,-z
    25  -x,-y,-z
    26  -z,-x,-y
    27  -y,-z,-x
    28  -x,-y,z
    29  z,-x,-y
    30  -y,z,-x
    31  z,-x,y
    32  y,z,-x
    33  -y,z,x
    34  x,-y,z
    35  z,x,-y
    36  -x,y,z
    37  -y,-x,-z
    38  -z,-y,-x
    39  -x,-z,-y
    40  -y,-x,z
    41  z,-y,-x
    42  -x,z,-y
    43  z,-y,x
    44  x,z,-y
    45  -x,z,y
    46  y,-x,z
    47  z,y,-x
    48  -y,x,z
    49  x,1/2+y,1/2+z
    50  z,1/2+x,1/2+y
    51  y,1/2+z,1/2+x
    52  x,1/2+y,1/2-z
    53  -z,1/2+x,1/2+y
    54  y,1/2-z,1/2+x
    55  -z,1/2+x,1/2-y
    56  -y,1/2-z,1/2+x
    57  y,1/2-z,1/2-x
    58  -x,1/2+y,1/2-z
    59  -z,1/2-x,1/2+y
    60  x,1/2-y,1/2-z
    61  y,1/2+x,1/2+z
    62  z,1/2+y,1/2+x
    63  x,1/2+z,1/2+y
    64  y,1/2+x,1/2-z
    65  -z,1/2+y,1/2+x
    66  x,1/2-z,1/2+y
    67  -z,1/2+y,1/2-x
    68  -x,1/2-z,1/2+y
    69  x,1/2-z,1/2-y
    70  -y,1/2+x,1/2-z
    71  -z,1/2-y,1/2+x
    72  y,1/2-x,1/2-z
    73  -x,1/2-y,1/2-z
    74  -z,1/2-x,1/2-y
    75  -y,1/2-z,1/2-x
    76  -x,1/2-y,1/2+z
    77  z,1/2-x,1/2-y
    78  -y,1/2+z,1/2-x
    79  z,1/2-x,1/2+y
    80  y,1/2+z,1/2-x
    81  -y,1/2+z,1/2+x
    82  x,1/2-y,1/2+z
    83  z,1/2+x,1/2-y
    84  -x,1/2+y,1/2+z
    85  -y,1/2-x,1/2-z
    86  -z,1/2-y,1/2-x
    87  -x,1/2-z,1/2-y
    88  -y,1/2-x,1/2+z
    89  z,1/2-y,1/2-x
    90  -x,1/2+z,1/2-y
    91  z,1/2-y,1/2+x
    92  x,1/2+z,1/2-y
    93  -x,1/2+z,1/2+y
    94  y,1/2-x,1/2+z
    95  z,1/2+y,1/2-x
    96  -y,1/2+x,1/2+z
    97  1/2+x,y,1/2+z
    98  1/2+z,x,1/2+y
    99  1/2+y,z,1/2+x
   100  1/2+x,y,1/2-z
   101  1/2-z,x,1/2+y
   102  1/2+y,-z,1/2+x
   103  1/2-z,x,1/2-y
   104  1/2-y,-z,1/2+x
   105  1/2+y,-z,1/2-x
   106  1/2-x,y,1/2-z
   107  1/2-z,-x,1/2+y
   108  1/2+x,-y,1/2-z
   109  1/2+y,x,1/2+z
   110  1/2+z,y,1/2+x
   111  1/2+x,z,1/2+y
   112  1/2+y,x,1/2-z
   113  1/2-z,y,1/2+x
   114  1/2+x,-z,1/2+y
   115  1/2-z,y,1/2-x
   116  1/2-x,-z,1/2+y
   117  1/2+x,-z,1/2-y
   118  1/2-y,x,1/2-z
   119  1/2-z,-y,1/2+x
   120  1/2+y,-x,1/2-z
   121  1/2-x,-y,1/2-z
   122  1/2-z,-x,1/2-y
   123  1/2-y,-z,1/2-x
   124  1/2-x,-y,1/2+z
   125  1/2+z,-x,1/2-y
   126  1/2-y,z,1/2-x
   127  1/2+z,-x,1/2+y
   128  1/2+y,z,1/2-x
   129  1/2-y,z,1/2+x
   130  1/2+x,-y,1/2+z
   131  1/2+z,x,1/2-y
   132  1/2-x,y,1/2+z
   133  1/2-y,-x,1/2-z
   134  1/2-z,-y,1/2-x
   135  1/2-x,-z,1/2-y
   136  1/2-y,-x,1/2+z
   137  1/2+z,-y,1/2-x
   138  1/2-x,z,1/2-y
   139  1/2+z,-y,1/2+x
   140  1/2+x,z,1/2-y
   141  1/2-x,z,1/2+y
   142  1/2+y,-x,1/2+z
   143  1/2+z,y,1/2-x
   144  1/2-y,x,1/2+z
   145  1/2+x,1/2+y,z
   146  1/2+z,1/2+x,y
   147  1/2+y,1/2+z,x
   148  1/2+x,1/2+y,-z
   149  1/2-z,1/2+x,y
   150  1/2+y,1/2-z,x
   151  1/2-z,1/2+x,-y
   152  1/2-y,1/2-z,x
   153  1/2+y,1/2-z,-x
   154  1/2-x,1/2+y,-z
   155  1/2-z,1/2-x,y
   156  1/2+x,1/2-y,-z
   157  1/2+y,1/2+x,z
   158  1/2+z,1/2+y,x
   159  1/2+x,1/2+z,y
   160  1/2+y,1/2+x,-z
   161  1/2-z,1/2+y,x
   162  1/2+x,1/2-z,y
   163  1/2-z,1/2+y,-x
   164  1/2-x,1/2-z,y
   165  1/2+x,1/2-z,-y
   166  1/2-y,1/2+x,-z
   167  1/2-z,1/2-y,x
   168  1/2+y,1/2-x,-z
   169  1/2-x,1/2-y,-z
   170  1/2-z,1/2-x,-y
   171  1/2-y,1/2-z,-x
   172  1/2-x,1/2-y,z
   173  1/2+z,1/2-x,-y
   174  1/2-y,1/2+z,-x
   175  1/2+z,1/2-x,y
   176  1/2+y,1/2+z,-x
   177  1/2-y,1/2+z,x
   178  1/2+x,1/2-y,z
   179  1/2+z,1/2+x,-y
   180  1/2-x,1/2+y,z
   181  1/2-y,1/2-x,-z
   182  1/2-z,1/2-y,-x
   183  1/2-x,1/2-z,-y
   184  1/2-y,1/2-x,z
   185  1/2+z,1/2-y,-x
   186  1/2-x,1/2+z,-y
   187  1/2+z,1/2-y,x
   188  1/2+x,1/2+z,-y
   189  1/2-x,1/2+z,y
   190  1/2+y,1/2-x,z
   191  1/2+z,1/2+y,-x
   192  1/2-y,1/2+x,z

# ATOMIC COORDINATES AND DISPLACEMENT PARAMETERS
loop_ 
   _atom_site_label
   _atom_site_type_symbol
   _atom_site_fract_x
   _atom_site_fract_y
   _atom_site_fract_z
   _atom_site_occupancy
   _atom_site_adp_type
   _atom_site_U_iso_or_equiv
   _atom_site_site_symmetry_multiplicity
Pb1    Pb   0.00000     0.00000     0.00000     1.0000     Uiso 0.0004     4   

loop_  _atom_type_symbol _atom_type_number_in_cell
        _atom_type_scat_Cromer_Mann_a1 _atom_type_scat_Cromer_Mann_a2 _atom_type_scat_Cromer_Mann_a3
        _atom_type_scat_Cromer_Mann_a4 _atom_type_scat_Cromer_Mann_b1 _atom_type_scat_Cromer_Mann_b2
        _atom_type_scat_Cromer_Mann_b3 _atom_type_scat_Cromer_Mann_b4 _atom_type_scat_Cromer_Mann_c
        _atom_type_scat_length_neutron _atom_type_scat_source
  Pb      4      31.0617    13.0637    18.442     5.9696     0.6902     2.3576     8.618      47.2579    13.4118    0.9401
      https://subversion.xray.aps.anl.gov/pyGSAS/trunk/atmdata.py

# Note that Z affects _cell_formula_sum and _weight
_cell_formula_units_Z  4
_chemical_formula_sum  Pb
_chemical_formula_weight  207.2

# MOLECULAR GEOMETRY
loop_
   _geom_bond_atom_site_label_1
   _geom_bond_atom_site_label_2
   _geom_bond_distance
   _geom_bond_site_symmetry_1
   _geom_bond_site_symmetry_2
   _geom_bond_publ_flag
  Pb1    Pb1    0(0)    1_555    1_555 yes
  
loop_
   _geom_angle_atom_site_label_1
   _geom_angle_atom_site_label_2
   _geom_angle_atom_site_label_3
   _geom_angle
   _geom_angle_site_symmetry_1
   _geom_angle_site_symmetry_2
   _geom_angle_site_symmetry_3
   _geom_angle_publ_flag
  Pb1    Pb1     Pb1     180(0)     1_555  1_555    1_555 yes
_pd_proc_ls_pref_orient_corr
   "March-Dollase correction coef. = 1.000 axis = [0, 0, 1]"

data_PbNCNPb800_phase_1

# Information for phase 1
_pd_block_id  2023-11-09T16:12|PbNCNPb800|phase_1|noname

# Standard version of Phase_Template template follows
#==============================================================================
# 7. CHEMICAL, STRUCTURAL AND CRYSTAL DATA

_chemical_name_common             'Lead Cyanamide'
_chemical_formula_structural      PbNCN
_cell_measurement_temperature     293
#==============================================================================

# 8. Phase information from GSAS-II


# phase info for PbNCN700bar follows
_pd_phase_name  PbNCN700bar
_cell_length_a  5.5280(26)
_cell_length_b  3.7402(13)
_cell_length_c  10.732(5)
_cell_angle_alpha  90
_cell_angle_beta   90
_cell_angle_gamma  90
_cell_volume  221.90(10)
_exptl_crystal_density_diffrn  7.4003
_symmetry_cell_setting  orthorhombic
_symmetry_space_group_name_H-M  "P n m a"
_symmetry_space_group_name_Hall  "-P 2ac 2n"
_diffrn_ambient_temperature  293
_diffrn_ambient_pressure  100
loop_
    _space_group_symop_id
    _space_group_symop_operation_xyz
     1  x,y,z
     2  1/2-x,1/2+y,1/2+z
     3  x,1/2-y,z
     4  1/2-x,-y,1/2+z
     5  -x,-y,-z
     6  1/2+x,1/2-y,1/2-z
     7  -x,1/2+y,-z
     8  1/2+x,y,1/2-z

# ATOMIC COORDINATES AND DISPLACEMENT PARAMETERS
loop_ 
   _atom_site_label
   _atom_site_type_symbol
   _atom_site_fract_x
   _atom_site_fract_y
   _atom_site_fract_z
   _atom_site_occupancy
   _atom_site_adp_type
   _atom_site_U_iso_or_equiv
   _atom_site_site_symmetry_multiplicity
Pb1    Pb4+ 0.36810     0.25000     0.63540     1.0000     Uiso 0.0369     4   
N1     N    0.38200     0.25000     0.46240     1.0000     Uiso 0.0369     4   
N2     N    0.91270     0.25000     0.36610     1.0000     Uiso 0.0369     4   
C1     C    0.09090     0.25000     0.42390     1.0000     Uiso 0.0369     4   

loop_  _atom_type_symbol _atom_type_number_in_cell
        _atom_type_scat_Cromer_Mann_a1 _atom_type_scat_Cromer_Mann_a2 _atom_type_scat_Cromer_Mann_a3
        _atom_type_scat_Cromer_Mann_a4 _atom_type_scat_Cromer_Mann_b1 _atom_type_scat_Cromer_Mann_b2
        _atom_type_scat_Cromer_Mann_b3 _atom_type_scat_Cromer_Mann_b4 _atom_type_scat_Cromer_Mann_c
        _atom_type_scat_length_neutron _atom_type_scat_source
  C       4      2.31       1.02       1.5886     0.865      20.8439    10.2075    0.5687     51.6512    0.2156     0.6648
      https://subversion.xray.aps.anl.gov/pyGSAS/trunk/atmdata.py
  N       8      12.2126    3.1322     2.0125     1.1663     0.0057     9.8933     28.9975    0.5826     -11.529    0.936
      https://subversion.xray.aps.anl.gov/pyGSAS/trunk/atmdata.py
  Pb+4    4      32.1244    18.8003    12.0175    6.9689     1.0057     6.1093     0.147      14.714     8.0843     0.9401
      https://subversion.xray.aps.anl.gov/pyGSAS/trunk/atmdata.py

# Note that Z affects _cell_formula_sum and _weight
_cell_formula_units_Z  4
_chemical_formula_sum  "C N2 Pb"
_chemical_formula_weight  247.22

# MOLECULAR GEOMETRY
loop_
   _geom_bond_atom_site_label_1
   _geom_bond_atom_site_label_2
   _geom_bond_distance
   _geom_bond_site_symmetry_1
   _geom_bond_site_symmetry_2
   _geom_bond_publ_flag
  Pb1    N1     1.8582(10)      1_555    1_555 yes
  Pb1    N1     2.5509(14)      1_555    5_656 yes
  Pb1    N1     2.5509(14)      1_555    5_666 yes
  Pb1    N2     2.4304(13)      1_555    5_656 yes
  Pb1    N2     2.4304(13)      1_555    5_666 yes
  N1     Pb1    1.8582(10)      1_555    1_555 yes
  N1     Pb1    2.5509(14)      1_555    5_656 yes
  N1     Pb1    2.5509(14)      1_555    5_666 yes
  N1     C1     1.6614(9)      1_555    1_555 yes
  N2     Pb1    2.4304(13)      1_555    5_656 yes
  N2     Pb1    2.4304(13)      1_555    5_666 yes
  N2     C1     1.1641(6)      1_555    1_655 yes
  C1     N1     1.6614(9)      1_555    1_555 yes
  C1     N2     1.1641(6)      1_555    1_455 yes

loop_
   _geom_angle_atom_site_label_1
   _geom_angle_atom_site_label_2
   _geom_angle_atom_site_label_3
   _geom_angle
   _geom_angle_site_symmetry_1
   _geom_angle_site_symmetry_2
   _geom_angle_site_symmetry_3
   _geom_angle_publ_flag
  Pb1    N1     C1     102.03(1)       1_555  1_555    1_555 yes
  N1     C1     N2     162.202       1_555  1_555    1_455 yes
_pd_proc_ls_pref_orient_corr
   "March-Dollase correction coef. = 1.000 axis = [0, 0, 1]"

data_PbNCNPb800_pwd_0
# Information for histogram 0: PWDR SNAP_55727_All.gsa Bank 1
_pd_proc_ls_profile_function
;
Von Dreele-Jorgenson-Windsor function parameters
   alpha, beta-0, beta-1, beta-q, sig-0, sig-1, sig-2, sig-q, X, Y:
    0.145, 0.009, -0.022, 0.112, 0.006, 630.000, 50.000, 0.000, 0.000, 0.000, 
;
_pd_block_id  2023-11-09T16:12|PbNCNPb800|noname|SNAP_hist_0

# Standard version of Instrument_Template template follows
#==============================================================================
# 9. INSTRUMENT CHARACTERIZATION

# The following item is used to identify the equipment used to record 
# the powder pattern when the diffractogram was measured at a laboratory 
# other than the authors' home institution, e.g. when neutron or synchrotron
# radiation is used.

_pd_instr_location
; ?
;

_diffrn_source                    'neutron spallation source'       

_pd_meas_scan_method              tof       


# The following two items identify the program(s) used (if appropriate).      
_computing_data_reduction         'PowderReduceP2D in Mantid'                     

# The following items are used to define the size of the instrument.
# Not all distances are appropriate for all instrument types.

_pd_instr_dist_src/spec           15000
#==============================================================================
# 10. Specimen size and mounting information


_pd_spec_mount_mode               transmission       
                                          
    
_pd_spec_shape                    irregular

# PHASE TABLE
loop_
   _pd_phase_id
   _pd_phase_block_id
   _pd_phase_mass_%
  0  2023-11-09T16:12|PbNCNPb800|phase_0|noname  0.17323
  1  2023-11-09T16:12|PbNCNPb800|phase_1|noname  0.82677
loop_
   _gsas_proc_phase_R_F_factor
   _gsas_proc_phase_R_Fsqd_factor
   _gsas_proc_phase_id
   _gsas_proc_phase_block_id
    0.18325  0.52555  0  2023-11-09T16:12|PbNCNPb800|phase_0|noname
    0.28911  0.38165  1  2023-11-09T16:12|PbNCNPb800|phase_1|noname
_pd_proc_ls_prof_R_factor     0.02525
_pd_proc_ls_prof_wR_factor    0.03595
_gsas_proc_ls_prof_R_B_factor   0.03359
_gsas_proc_ls_prof_wR_B_factor  0.05308
_pd_proc_ls_prof_wR_expected  0.01060
_refine_ls_goodness_of_fit_all  3.39
_diffrn_radiation_probe  neutron
_pd_meas_2theta_fixed  65.549
_pd_proc_ls_background_function
;
Background function: "chebyschev-1" function with 3 terms:
    1.004, -0.005, 0.002, 
;

# STRUCTURE FACTOR TABLE
loop_
   _pd_refln_phase_id
   _refln_index_h
   _refln_index_k
   _refln_index_l
   _refln_F_squared_meas
   _refln_F_squared_calc
   _refln_phase_calc
   _refln_d_spacing
   _gsas_i100_meas
  0  1    1    1    15.6330    14.1111    0.0     2.75076  6.98   
  0  2    0    0    15.6721    14.1013    0.0     2.38223  2.95   
  0  2    2    0    10.1898    14.0621    0.0     1.68449  0.96   
  0  3    1    1    12.2155    14.0328    0.0     1.43654  1.22   
  0  2    2    2    13.3909    14.0231    0.0     1.37538  0.37   
  0  4    0    0    15.2652    13.9841    0.0     1.19111  0.18   
  0  3    3    1    12.4890    13.9549    0.0     1.09304  0.42   
  0  4    2    0    9.8219     13.9452    0.0     1.06537  0.30   
  0  4    2    2    10.7609    13.9065    0.0     0.97254  0.23   
  0  3    3    3    11.5231    13.8775    0.0     0.91692  0.06   
  0  5    1    1    11.5231    13.8775    0.0     0.91692  0.19   
  0  4    4    0    21.8351    13.8293    0.0     0.84225  0.13   
  0  5    3    1    13.5199    13.8005    0.0     0.80534  0.27   
  0  4    4    2    12.5136    13.7909    0.0     0.79408  0.12   
  0  6    0    0    12.5136    13.7909    0.0     0.79408  0.03   
  0  6    2    0    24.6667    13.7526    0.0     0.75333  0.19   
  0  5    3    3    20.4156    13.7239    0.0     0.72657  0.13   
  0  6    2    2    13.6384    13.7143    0.0     0.71827  0.08   
  0  4    4    4    52.7231    13.6762    0.0     0.68769  0.09   
  0  5    5    1    24.6217    13.6477    0.0     0.66716  0.11   
  0  7    1    1    24.6217    13.6477    0.0     0.66716  0.11   
  0  6    4    0    17.2058    13.6382    0.0     0.66071  0.08   
  0  6    4    2    30.6424    13.6003    0.0     0.63668  0.24   
  0  5    5    3    33.5381    13.5720    0.0     0.62028  0.12   
  0  7    3    1    33.5381    13.5720    0.0     0.62028  0.23   
  1  1    0    3    5.8583     4.4394     0.0     3.00337  14.50  
  1  1    1    1    19.6892    15.4042    0.0     2.97628  93.99  
  1  2    0    0    7.2380     6.5548     -0.0    2.76401  6.42   
  1  0    0    4    28.9091    29.2255    -180.0  2.68305  22.78  
  1  1    1    2    31.7306    32.0646    -0.0    2.68283  100.00 
  1  2    0    1    0.2684     0.2675     180.0   2.67666  0.42   
  1  0    1    3    25.8602    21.3237    180.0   2.58525  35.14  
  1  2    0    2    1.0419     0.4801     -0.0    2.45720  1.16   
  1  1    0    4    17.7519    16.1437    0.0     2.41376  18.33  
  1  1    1    3    2.2500     1.5078     -0.0    2.34181  4.12   
  1  2    1    0    56.5225    52.4023    0.0     2.22289  41.98  
  1  2    0    3    0.0107     0.0109     -180.0  2.18722  0.01   
  1  2    1    1    3.3032     3.2541     -180.0  2.17669  4.51   
  1  2    1    2    8.1160     0.8050     0.0     2.05366  8.78   
  1  1    1    4    10.3712    1.5697     -180.0  2.02810  10.67  
  1  1    0    5    28.6571    6.7089     -0.0    2.00090  13.97  
  1  2    0    4    5.1189     1.5774     -180.0  1.92519  2.14   
  1  2    1    3    6.2703     4.0839     180.0   1.88808  4.85   
  1  0    2    0    146.7646   127.5279   180.0   1.87011  27.30  
  1  0    1    5    20.0219    18.9711    180.0   1.86166  7.32   
  1  3    0    1    6.6516     8.5981     -180.0  1.81610  2.20   
  1  0    0    6    0.2738     0.2936     -0.0    1.78870  0.04   
  1  0    2    2    13.7205    9.8244     180.0   1.76594  4.06   
  1  1    1    5    0.1265     0.0867     -180.0  1.76430  0.07   
  1  1    2    1    0.0814     0.0372     -180.0  1.74783  0.05   
  1  3    0    2    8.7962     3.8034     180.0   1.74278  2.47   
  1  2    1    4    10.8307    9.1208     -180.0  1.71174  5.66   
  1  1    0    6    28.7617    32.1440    -0.0    1.70183  7.34   
  1  2    0    5    2.4395     3.0345     -0.0    1.69529  0.61   
  1  1    2    2    2.3662     3.3366     -0.0    1.68219  1.15   
  1  3    0    3    0.0887     0.1913     -0.0    1.63813  0.02   
  1  3    1    1    4.9092     10.4648    0.0     1.63369  2.13   
  1  1    2    3    2.2768     2.9270     -180.0  1.58751  0.88   
  1  3    1    2    2.8774     3.5055     180.0   1.57971  1.09   
  1  1    1    6    30.7250    30.5812    -180.0  1.54902  10.76  
  1  2    2    0    4.3459     4.3217     -180.0  1.54889  0.76   
  1  2    1    5    0.2994     0.2878     0.0     1.54408  0.10   
  1  0    2    4    20.6363    19.2692    0.0     1.53421  3.48   
  1  2    2    1    0.1880     0.1764     -0.0    1.53301  0.06   
  1  3    0    4    17.6142    21.1739    0.0     1.51895  2.85   
  1  2    0    6    0.1075     0.1738     180.0   1.50168  0.02   
  1  3    1    3    4.6356     7.3763     -0.0    1.50052  1.43   
  1  2    2    2    0.2736     0.3165     180.0   1.48814  0.08   
  1  1    2    4    10.3851    10.6440    -180.0  1.47833  3.02   
  1  1    0    7    1.0046     1.0303     -0.0    1.47740  0.15   
  1  2    2    3    0.0073     0.0072     0.0     1.42138  0.00   
  1  0    1    7    4.5077     4.2564     -180.0  1.41861  0.56   
  1  3    1    4    2.9815     2.5820     -0.0    1.40732  0.71   
  1  3    0    5    0.0010     0.0009     0.0     1.39814  0.00   
  1  2    1    6    14.6210    13.9124    -0.0    1.39356  3.35   
  1  4    0    0    58.8874    59.7287    180.0   1.38200  3.27   
  1  1    1    7    0.2773     0.2925     -180.0  1.37409  0.06   
  1  4    0    1    1.6787     1.8103     0.0     1.37069  0.18   
  1  1    2    5    3.9623     4.4234     180.0   1.36627  0.84   
  1  0    0    8    3.3123     5.1370     -0.0    1.34152  0.16   
  1  2    2    4    0.6704     1.0400     0.0     1.34142  0.13   
  1  2    0    7    4.9062     7.6147     0.0     1.34072  0.48   
  1  4    0    2    3.6659     5.6176     180.0   1.33833  0.36   
  1  3    1    5    0.0000     0.0000     -180.0  1.30963  0.00   
  1  1    0    8    0.3702     0.2296     -180.0  1.30368  0.03   
  1  3    2    1    9.1853     5.6690     0.0     1.30285  1.61   
  1  4    1    0    0.7672     0.4514     -0.0    1.29634  0.07   
  1  0    2    6    0.3458     0.1936     180.0   1.29262  0.03   
  1  4    0    3    0.2456     0.1288     -0.0    1.28915  0.02   
  1  4    1    1    0.2150     0.1073     0.0     1.28699  0.04   
  1  3    0    6    77.5960    35.6413    -0.0    1.28346  6.40   
  1  3    2    2    6.1876     2.5077     -0.0    1.27497  0.99   
  1  2    1    7    0.3092     0.1736     -0.0    1.26209  0.05   
  1  4    1    2    0.4433     0.2753     -180.0  1.26009  0.07   
  1  1    2    6    31.6759    21.1934    180.0   1.25867  4.84   
  1  2    2    5    2.6139     2.0008     180.0   1.25602  0.40   
  1  0    3    1    2.2468     1.6481     0.0     1.23841  0.16   
  1  3    2    3    0.2062     0.1262     180.0   1.23224  0.03   
  1  1    1    8    1.2212     0.7324     -180.0  1.23105  0.17   
  1  4    0    4    11.0917    6.5089     0.0     1.22860  0.77   
  1  4    1    3    6.0508     4.1611     -0.0    1.21879  0.81   
  1  3    1    6    12.1857    9.9348     0.0     1.21397  1.61   
  1  1    3    1    6.8902     6.6964     -180.0  1.20846  0.89   
  1  2    0    8    0.0325     0.0327     -0.0    1.20688  0.00   
  1  1    3    2    16.5819    13.9388    180.0   1.18611  2.00   
  1  3    2    4    20.2648    13.9605    -180.0  1.17904  2.38   
  1  3    0    7    3.8971     2.6414     180.0   1.17857  0.23   
  1  0    3    3    14.2995    9.2697     -0.0    1.17729  0.84   
  1  2    2    6    0.2129     0.1146     -0.0    1.17091  0.02   
  1  4    1    4    1.0763     0.5623     180.0   1.16724  0.12   
  1  1    0    9    0.5925     0.3138     180.0   1.16565  0.03   
  1  4    0    5    9.2882     5.4567     180.0   1.16198  0.52   
  1  1    2    7    1.0017     0.6793     180.0   1.15929  0.11   
  1  1    3    3    0.4916     0.6555     180.0   1.15147  0.05   
  1  2    1    8    9.1769     16.0317    -0.0    1.14857  0.97   
  1  2    3    0    10.1605    22.7799    180.0   1.13648  0.52   
  1  0    1    9    0.0616     0.1366     180.0   1.13612  0.00   
  1  2    3    1    0.8113     1.4146     0.0     1.13016  0.08   
  1  3    1    7    3.7563     5.3102     -180.0  1.12408  0.36   
  1  3    2    5    0.0005     0.0006     -180.0  1.11979  0.00   
  1  1    1    9    0.8022     1.1195     180.0   1.11286  0.07   
  1  2    3    2    0.2472     0.3499     -180.0  1.11181  0.02   
  1  4    2    0    27.6865    39.3807    -0.0    1.11145  1.29   
  1  4    1    5    7.6063     11.0548    -0.0    1.10966  0.70   
  1  1    3    4    0.4620     0.6824     0.0     1.10770  0.04   
  1  4    2    1    0.8055     1.1935     -180.0  1.10553  0.07   
  1  5    0    1    0.0053     0.0073     -0.0    1.09978  0.00   
  1  2    0    9    6.0545     7.1651     0.0     1.09491  0.26   
  1  4    0    6    0.2714     0.3085     180.0   1.09361  0.01   
  1  0    2    8    3.2797     3.3869     180.0   1.09006  0.14   
  1  2    2    7    4.9069     5.0206     -180.0  1.08963  0.42   
  1  4    2    2    3.7074     3.7038     -0.0    1.08835  0.32   
  1  3    0    8    0.7638     0.7412     -180.0  1.08455  0.03   
  1  2    3    3    1.8170     1.7753     -0.0    1.08313  0.15   
  1  5    0    2    0.5744     0.5626     -0.0    1.08286  0.02   
  1  0    3    5    7.6544     8.2470     -0.0    1.07807  0.31   
  1  0    0    10   10.2421    12.8726    -180.0  1.07322  0.21   
  1  1    2    8    0.1091     0.1514     0.0     1.06947  0.01   
  1  4    2    3    0.0665     0.0849     180.0   1.06140  0.01   
  1  3    2    6    21.8404    23.4993    180.0   1.05822  1.67   
  1  1    3    5    0.0352     0.0377     0.0     1.05814  0.00   
  1  5    0    3    2.8912     2.7447     -180.0  1.05631  0.11   
  1  5    1    1    5.8288     5.0978     -180.0  1.05512  0.44   
  1  1    0    10   4.2315     3.3220     -180.0  1.05355  0.16   
  1  2    1    9    0.6107     0.4016     180.0   1.05081  0.05   
  1  4    1    6    3.3712     2.0733     0.0     1.04966  0.25   
  1  2    3    4    7.4921     3.9649     0.0     1.04647  0.55   
  1  3    1    8    0.3437     0.1631     0.0     1.04164  0.02   
  1  5    1    2    20.3253    9.6229     180.0   1.04014  1.45   
  1  3    3    1    6.5709     4.5492     -180.0  1.02785  0.45   
  1  4    2    4    5.9835     4.2915     -180.0  1.02683  0.40   
  1  4    0    7    0.0339     0.0246     180.0   1.02652  0.00   
  1  5    0    4    0.6392     0.4971     180.0   1.02222  0.02   
  1  5    1    3    1.9043     1.4052     -0.0    1.01655  0.12   
  1  1    1    10   0.1037     0.0744     0.0     1.01409  0.01   
  1  2    2    8    0.0300     0.0215     180.0   1.01405  0.00   
  1  3    3    2    2.1252     1.5239     -0.0    1.01399  0.14   
  1  1    3    6    17.0151    13.2940    0.0     1.00573  1.06   
  1  2    3    5    0.1534     0.1251     -180.0  1.00438  0.01   
  1  3    0    9    0.0744     0.0690     -0.0    1.00112  0.00   
  1  2    0    10   0.1830     0.1749     -180.0  1.00045  0.01   
  1  3    2    7    1.5542     1.7416     -0.0    0.99708  0.09   
  1  3    3    3    2.3367     3.2066     180.0   0.99209  0.14   
  1  4    1    7    2.1167     3.0503     0.0     0.98991  0.12   
  1  1    2    9    0.1424     0.2069     -0.0    0.98922  0.01   
  1  4    2    5    2.4645     3.5977     -0.0    0.98698  0.14   
  1  5    1    4    0.3230     0.4680     0.0     0.98605  0.02   
  1  5    0    5    2.3725     3.2655     180.0   0.98288  0.07   
  1  0    3    7    1.3252     1.8503     0.0     0.96729  0.04   
  1  3    1    9    1.5456     2.1631     180.0   0.96708  0.08   
  1  2    1    10   7.0411     9.9095     -180.0  0.96647  0.37   
  1  3    3    4    0.8012     1.1224     180.0   0.96369  0.04   
  1  4    0    8    1.0807     1.4835     180.0   0.96259  0.03   
  1  1    0    11   1.3583     1.7542     -180.0  0.96080  0.04   
  1  2    3    6    5.0800     6.0479     180.0   0.95923  0.26   
  1  1    3    7    0.1713     0.1272     0.0     0.95281  0.01   
  1  5    1    5    0.1985     0.1269     0.0     0.95060  0.01   
  1  5    2    1    0.0086     0.0048     180.0   0.94800  0.00   
  1  2    2    9    9.1845     4.7241     -180.0  0.94488  0.45   
  1  0    1    11   0.0009     0.0004     180.0   0.94406  0.00   
  1  4    2    6    0.3981     0.2034     -0.0    0.94404  0.02   
  1  5    0    6    4.0054     2.1429     -180.0  0.94045  0.10   
  1  3    2    8    0.8387     0.4887     0.0     0.93819  0.04   
  1  5    2    2    0.6031     0.3709     180.0   0.93710  0.03   
  1  0    4    0    52.8259    36.5517    -0.0    0.93505  0.61   
  1  4    1    8    2.8089     2.3329     -0.0    0.93222  0.13   
  1  0    2    10   9.3463     8.4873     0.0     0.93083  0.21   
  1  1    1    11   1.0289     0.9486     180.0   0.93059  0.05   
  1  3    3    5    0.0000     0.0000     0.0     0.93052  0.00   
  1  3    0    10   5.0649     5.6043     -180.0  0.92739  0.11   
  1  4    3    0    0.1644     0.1962     -180.0  0.92572  0.00   
  1  4    3    1    0.0355     0.0467     -180.0  0.92229  0.00   
  1  6    0    0    5.3225     7.0520     180.0   0.92134  0.06   
  1  0    4    2    2.1240     2.8159     -0.0    0.92117  0.05   
  1  2    0    11   2.5141     3.3188     -0.0    0.92002  0.05   
  1  5    2    3    1.3756     1.8097     0.0     0.91973  0.06   
  1  1    4    1    0.0083     0.0107     0.0     0.91857  0.00   
  1  6    0    1    0.4641     0.5843     -0.0    0.91796  0.01   
  1  1    2    10   1.7430     2.1903     0.0     0.91791  0.08   
  1  2    3    7    0.0822     0.0755     180.0   0.91300  0.00   
  1  4    3    2    0.1391     0.1197     0.0     0.91224  0.01   
  1  5    1    6    11.7216    9.9350     0.0     0.91206  0.49   
  1  1    4    2    1.5057     0.9563     180.0   0.90864  0.06   
  1  6    0    2    1.1871     0.7207     180.0   0.90805  0.02   
  1  4    0    9    12.7016    5.9417     0.0     0.90284  0.26   
  1  1    3    8    0.6982     0.3184     0.0     0.90104  0.03   
  1  3    1    10   0.1433     0.0653     -180.0  0.90013  0.01   
  1  4    2    7    0.0355     0.0162     -0.0    0.89987  0.00   
  1  5    2    4    0.6895     0.3277     -0.0    0.89696  0.03   
  1  5    0    7    0.3201     0.1528     180.0   0.89676  0.01   
  1  4    3    3    3.7441     1.8089     180.0   0.89620  0.15   
  1  6    1    0    16.1653    8.0687     180.0   0.89459  0.31   
  1  0    0    12   15.3265    7.6831     -180.0  0.89435  0.15   
  1  3    3    6    8.6047     4.3188     -180.0  0.89428  0.33   
  1  2    1    11   0.0678     0.0345     0.0     0.89339  0.00   
  1  1    4    3    1.6414     0.8389     0.0     0.89279  0.06   
  1  6    0    3    0.0023     0.0012     0.0     0.89222  0.00   
  1  6    1    1    7.4692     3.8245     0.0     0.89150  0.29   
  1  2    4    0    2.8024     1.2387     -0.0    0.88574  0.05   
  1  0    4    4    13.6790    5.5229     -180.0  0.88297  0.25   
  1  1    0    12   3.8959     1.5689     -0.0    0.88287  0.07   
  1  2    4    1    0.1259     0.0506     180.0   0.88274  0.00   
  1  3    2    9    0.1137     0.0455     180.0   0.88261  0.00   
  1  6    1    2    1.9592     0.7804     -180.0  0.88242  0.07   
  1  2    2    10   0.2913     0.1153     0.0     0.88215  0.01   
  1  4    1    9    0.0000     0.0000     -0.0    0.87763  0.00   
  1  4    3    4    0.5695     0.2444     -0.0    0.87509  0.02   
  1  2    4    2    0.1991     0.0907     -0.0    0.87392  0.01   
  1  5    1    7    6.9234     3.5510     180.0   0.87204  0.24   
  1  1    4    4    5.8959     3.0507     0.0     0.87192  0.21   
  1  6    0    4    2.3924     1.2855     0.0     0.87139  0.04   
  1  5    2    5    3.6122     2.1530     -0.0    0.87003  0.13   
  1  6    1    3    6.9481     4.9391     -0.0    0.86787  0.24   
  1  2    3    8    9.2328     6.9692     180.0   0.86714  0.32   
  1  3    0    11   3.0146     3.3081     0.0     0.86225  0.05   
  1  0    3    9    0.0524     0.0594     -0.0    0.86175  0.00   
  1  2    4    3    0.0016     0.0021     -180.0  0.85978  0.00   
  1  1    1    12   3.5346     4.6370     180.0   0.85926  0.12   
  1  3    3    7    1.5809     2.3084     0.0     0.85646  0.05   
  1  4    2    8    0.6616     0.9781     -0.0    0.85587  0.02   
  1  1    2    11   0.7733     1.1566     0.0     0.85461  0.03   
  1  5    0    8    0.1859     0.2747     -180.0  0.85319  0.00   
  1  1    3    9    0.3475     0.4867     -0.0    0.85147  0.01   
  1  2    0    12   0.0222     0.0303     180.0   0.85091  0.00   
  1  4    3    5    3.6985     4.8056     180.0   0.85003  0.12   
  1  6    1    4    0.3184     0.3763     0.0     0.84866  0.01   
  1  4    0    10   4.2348     4.6048     -0.0    0.84765  0.07   
  1  1    4    5    1.2215     1.2678     -0.0    0.84712  0.04   
  1  6    0    5    4.1440     4.1141     -180.0  0.84664  0.06   
  1  2    4    4    0.5304     0.2981     -180.0  0.84110  0.02   
  1  3    1    11   0.0117     0.0060     0.0     0.84021  0.00   
  1  5    2    6    2.7534     1.4129     0.0     0.84019  0.08   
  1  5    1    8    1.9482     0.5420     -0.0    0.83183  0.06   
  1  3    4    1    5.9551     1.6248     -180.0  0.83133  0.17   
  1  3    2    10   13.7834    3.6950     0.0     0.83084  0.40   
  1  2    1    12   55.0259    14.2778    -180.0  0.82971  1.59   
  1  0    4    6    0.2183     0.0555     -0.0    0.82866  0.00   
  1  4    1    10   1.5731     0.3945     -180.0  0.82668  0.04   
  1  6    2    0    18.5335    4.6496     -0.0    0.82648  0.26   
  1  6    1    5    1.0005     0.2522     -180.0  0.82575  0.03   
  1  2    2    11   8.6609     2.1882     180.0   0.82553  0.24   
  1  5    3    1    8.6713     2.2161     0.0     0.82475  0.24   
  1  6    2    1    1.4851     0.3853     180.0   0.82404  0.04   
  1  3    4    2    2.7649     0.7188     180.0   0.82395  0.08   
  1  2    3    9    0.6468     0.1746     -0.0    0.82269  0.02   
  1  4    3    6    3.2719     0.9013     -180.0  0.82214  0.09   
  1  1    4    6    19.3856    6.0744     -0.0    0.81950  0.53   
  1  6    0    6    0.7545     0.2427     -0.0    0.81907  0.01   
  1  2    4    5    1.7504     0.5734     -0.0    0.81877  0.05   
  1  3    3    8    0.2095     0.0709     -180.0  0.81827  0.01   
  1  5    3    2    11.7597    4.1832     -0.0    0.81754  0.32   
  1  6    2    2    1.2700     0.4752     -0.0    0.81685  0.03   
  1  1    0    13   6.2948     2.4184     -180.0  0.81650  0.09   
  1  4    2    9    7.5963     3.9175     -180.0  0.81305  0.20   
  1  3    4    3    0.0640     0.0362     -0.0    0.81207  0.00   
  1  5    0    9    0.2513     0.1611     -0.0    0.81075  0.00   
  1  5    2    7    0.1282     0.1008     -0.0    0.80860  0.00   
  1  0    2    12   5.5349     5.0657     0.0     0.80683  0.07   
  1  0    1    13   0.0011     0.0011     180.0   0.80615  0.00   
  1  5    3    3    0.6233     0.6109     180.0   0.80593  0.02   
  1  6    2    3    0.0008     0.0008     -180.0  0.80527  0.00   
  1  1    3    10   0.0305     0.0323     -180.0  0.80470  0.00   
  1  3    0    12   1.1878     1.2700     0.0     0.80459  0.02   
  1  6    1    6    0.6743     0.8314     180.0   0.80011  0.02   
  1  1    2    12   0.8404     1.0344     180.0   0.79837  0.02   
  1  1    1    13   0.0526     0.0643     -180.0  0.79771  0.00   
  1  4    0    11   0.5710     0.6895     -0.0    0.79704  0.01   
  1  3    4    4    3.3733     4.0013     0.0     0.79627  0.08   
  1  2    4    6    0.0302     0.0329     180.0   0.79375  0.00   
  1  4    3    7    1.2925     1.3260     -180.0  0.79247  0.03   
  1  5    1    9    0.0068     0.0070     180.0   0.79235  0.00   
  1  2    0    13   0.0716     0.0683     -0.0    0.79102  0.00   
  1  5    3    4    0.2193     0.2034     -180.0  0.79048  0.01   
  1  1    4    7    0.2140     0.1947     -0.0    0.79010  0.01   
  1  6    2    4    0.9441     0.8476     -180.0  0.78985  0.02   
  1  6    0    7    2.4092     2.1468     -180.0  0.78971  0.03   
  1  7    0    1    6.4199     5.1299     -0.0    0.78759  0.08   
  1  3    1    12   1.2458     0.9496     -0.0    0.78659  0.03   
  1  3    2    11   3.2928     2.1811     -180.0  0.78303  0.08   
  1  7    0    2    0.1366     0.0856     -0.0    0.78130  0.00   
  1  3    3    9    1.5351     0.9403     -0.0    0.78060  0.03   
  1  2    3    10   7.1063     4.3078     0.0     0.78029  0.16   
  1  4    1    11   0.0451     0.0267     -0.0    0.77954  0.00   
  1  3    4    5    0.0003     0.0002     0.0     0.77725  0.00   
  1  5    2    8    0.3538     0.1811     0.0     0.77623  0.01   
  1  2    2    12   0.0431     0.0200     -0.0    0.77451  0.00   
  1  4    4    0    24.4162    11.2872    180.0   0.77445  0.27   
  1  2    1    13   0.8512     0.3805     -0.0    0.77390  0.02   
  1  6    1    7    0.3453     0.1428     -180.0  0.77268  0.01   
  1  4    4    1    0.8400     0.3421     0.0     0.77244  0.02   
  1  4    2    10   7.6425     3.0360     180.0   0.77204  0.17   
  1  5    3    5    0.1404     0.0551     -180.0  0.77186  0.00   
  1  6    2    5    7.1535     2.7126     0.0     0.77128  0.15   
  1  7    0    3    2.9156     1.0972     -180.0  0.77115  0.03   
  1  7    1    1    4.8888     1.7912     -180.0  0.77069  0.10   
  1  5    0    10   0.1851     0.0656     180.0   0.77007  0.00   
  1  0    3    11   0.0006     0.0002     -0.0    0.76835  0.00   
  1  0    4    8    3.0619     0.9708     -0.0    0.76710  0.03   
  1  2    4    7    4.5521     1.4390     0.0     0.76695  0.10   
  1  0    0    14   5.0854     1.5980     -0.0    0.76659  0.03   
  1  4    4    2    3.3821     1.0616     180.0   0.76650  0.07   
  1  7    1    2    0.8131     0.2547     -180.0  0.76479  0.02   
  1  4    3    8    2.9711     1.0141     180.0   0.76192  0.06   
  1  1    3    11   1.1525     0.4124     -0.0    0.76103  0.02   
  1  1    4    8    0.1123     0.0434     -180.0  0.75982  0.00   
  1  6    0    8    0.0094     0.0037     180.0   0.75947  0.00   
  1  1    0    14   2.0865     0.8345     -0.0    0.75932  0.02   
  1  7    0    4    5.4031     2.4530     -180.0  0.75758  0.05   
  1  4    4    3    0.0511     0.0243     -0.0    0.75691  0.00   
  1  3    4    6    13.1276    6.7353     -0.0    0.75576  0.26   
  1  7    1    3    1.6182     0.8525     180.0   0.75526  0.03   
  1  5    1    10   0.0077     0.0042     -0.0    0.75425  0.00   
  1  3    0    13   0.8207     0.4574     0.0     0.75340  0.01   
  1  4    0    12   5.8995     3.0527     0.0     0.75084  0.06   
  1  5    3    6    8.3695     4.3189     -180.0  0.75080  0.16   
  1  6    2    6    0.3223     0.1600     180.0   0.75026  0.01   
  1  1    2    13   3.8787     1.5945     0.0     0.74829  0.07   
  1  0    5    1    0.9551     0.3114     -180.0  0.74623  0.01   
  1  6    1    8    2.6108     0.6917     180.0   0.74428  0.05   
  1  1    1    14   1.6754     0.4377     180.0   0.74414  0.03   
  1  3    3    10   0.1091     0.0284     0.0     0.74410  0.00   
  1  4    4    4    4.7397     1.2300     0.0     0.74407  0.09   
  1  5    2    9    0.4177     0.1062     180.0   0.74385  0.01   
  1  7    1    4    3.3333     0.7570     180.0   0.74250  0.06   
  1  7    0    5    4.1095     0.8565     -180.0  0.74115  0.04   
  1  6    3    0    16.9848    3.5076     -0.0    0.74096  0.16   
  1  2    3    11   0.0747     0.0150     -180.0  0.74028  0.00   
  1  1    5    1    6.4517     1.2654     0.0     0.73953  0.12   
  1  6    3    1    8.5296     1.6626     -180.0  0.73920  0.15   
  1  2    4    8    0.0317     0.0062     -0.0    0.73916  0.00   
  1  3    2    12   4.3038     0.8374     -180.0  0.73909  0.08   
  1  2    0    14   0.9560     0.1853     0.0     0.73870  0.01   
  1  3    1    13   0.0002     0.0000     -0.0    0.73856  0.00   
  1  4    1    12   6.0918     1.2369     180.0   0.73615  0.11   
  1  1    5    2    11.5784    2.6341     -0.0    0.73431  0.20   
  1  6    3    2    1.4528     0.3392     0.0     0.73400  0.03   
  1  4    2    11   1.8118     0.4546     180.0   0.73323  0.03   
  1  3    4    7    1.8432     0.4992     180.0   0.73251  0.03   
  1  0    5    3    6.2429     1.7517     180.0   0.73221  0.05   
  1  5    0    11   1.5199     0.4632     0.0     0.73154  0.01   
  1  4    3    9    0.0000     0.0000     180.0   0.73124  0.00   
  1  1    4    9    0.1419     0.0593     180.0   0.72938  0.00   
  1  6    0    9    0.0783     0.0344     180.0   0.72907  0.00   
  1  2    2    13   0.0938     0.0451     180.0   0.72853  0.00   
  1  4    4    5    2.1270     1.0312     180.0   0.72848  0.04   
  1  5    3    7    2.9338     1.5437     -0.0    0.72800  0.05   
  1  6    2    7    2.4729     1.4155     0.0     0.72751  0.04   
  1  7    1    5    0.0036     0.0023     180.0   0.72701  0.00   
  1  1    5    3    0.1637     0.1239     -0.0    0.72587  0.00   
  1  7    2    1    4.4532     3.3823     180.0   0.72584  0.08   
  1  6    3    3    2.7015     2.1471     180.0   0.72556  0.05   
  1  2    1    14   0.0230     0.0208     180.0   0.72470  0.00   
  1  7    0    6    3.1832     3.6470     180.0   0.72244  0.03   
  1  2    5    0    3.6895     4.3048     -0.0    0.72207  0.03   
  1  7    2    2    0.0476     0.0564     180.0   0.72091  0.00   
  1  1    3    12   1.7171     2.0157     -0.0    0.72051  0.03   
  1  2    5    1    0.2282     0.2673     -180.0  0.72044  0.00   
  1  5    1    11   2.7364     2.6614     0.0     0.71794  0.04   
  1  2    5    2    0.0881     0.0661     0.0     0.71562  0.00   
  1  6    1    9    0.6948     0.5209     -0.0    0.71560  0.01   
  1  1    5    4    0.1937     0.1290     -180.0  0.71452  0.00   
  1  6    3    4    0.2532     0.1636     -180.0  0.71423  0.00   
  1  7    2    3    1.2688     0.7234     0.0     0.71292  0.02   
  1  5    4    1    0.0025     0.0014     -0.0    0.71238  0.00   
  1  5    2    10   0.0814     0.0433     -0.0    0.71207  0.00   
  1  2    4    9    2.7387     1.3540     0.0     0.71105  0.04   
  1  4    4    6    0.1206     0.0583     180.0   0.71069  0.00   
  1  1    0    15   2.6362     1.1964     180.0   0.70956  0.02   
  1  7    1    6    0.7955     0.3569     -180.0  0.70933  0.01   
  1  0    2    14   2.3511     1.0536     180.0   0.70931  0.02   
  1  3    3    11   0.0059     0.0026     -180.0  0.70917  0.00   
  1  4    0    13   1.5460     0.6744     -180.0  0.70873  0.01   
  1  3    4    8    0.3288     0.1401     -180.0  0.70819  0.01   
  1  2    5    3    0.8008     0.3355     180.0   0.70779  0.01   
  1  3    0    14   2.7645     1.1576     -0.0    0.70778  0.02   
  1  5    4    2    0.2546     0.1063     -0.0    0.70772  0.00   
  1  0    5    5    3.9413     1.5585     180.0   0.70638  0.03   
  1  0    4    10   6.5246     2.4326     -180.0  0.70500  0.05   
  1  5    3    8    0.6594     0.2356     180.0   0.70410  0.01   
  1  6    2    8    0.0070     0.0024     -0.0    0.70366  0.00   
  1  1    2    14   1.5845     0.5502     180.0   0.70354  0.02   
  1  2    3    12   18.5681    6.2067     0.0     0.70282  0.28   
  1  0    1    15   0.0008     0.0003     -180.0  0.70274  0.00   
  1  7    2    4    5.0208     1.6173     0.0     0.70216  0.07   
  1  7    0    7    2.5416     0.8141     -0.0    0.70206  0.02   
  1  4    3    10   0.5696     0.1715     0.0     0.70098  0.01   
  1  1    5    5    0.0241     0.0071     -180.0  0.70068  0.00   
  1  6    3    5    0.3763     0.1096     0.0     0.70041  0.01   
  1  5    4    3    1.8067     0.5187     -180.0  0.70015  0.03   
  1  1    4    10   2.2851     0.6278     -180.0  0.69934  0.03   
  1  6    0    10   0.6726     0.1822     0.0     0.69907  0.00   
  1  3    2    13   1.1275     0.3016     -180.0  0.69882  0.02   
  1  2    5    4    2.9975     0.7493     -180.0  0.69726  0.04   
  1  1    1    15   0.0850     0.0212     180.0   0.69713  0.00   
  1  4    2    12   8.1826     2.0127     -180.0  0.69678  0.12   
  1  4    1    13   0.5603     0.1361     -0.0    0.69634  0.01   
  1  3    1    14   0.4578     0.1092     -0.0    0.69544  0.01   
  1  5    0    12   1.1184     0.2663     180.0   0.69533  0.01   
  1  2    0    15   3.0309     0.7246     180.0   0.69265  0.02   
  1  3    5    1    3.5332     0.8597     0.0     0.69167  0.05   
  1  4    4    7    0.0189     0.0046     180.0   0.69126  0.00   
  1  8    0    0    5.7546     1.4203     -0.0    0.69100  0.02   
  1  7    1    7    1.4729     0.3715     0.0     0.69001  0.02   
  1  5    4    4    0.3720     0.0939     180.0   0.68994  0.01   
  1  8    0    1    1.3368     0.3400     -180.0  0.68957  0.01   
  1  7    2    5    2.1995     0.5647     0.0     0.68901  0.03   
  1  0    3    13   0.0018     0.0005     -0.0    0.68833  0.00   
  1  3    5    2    1.1106     0.2880     180.0   0.68740  0.02   
  1  6    1    10   4.6435     1.2027     0.0     0.68717  0.06   
  1  2    2    14   0.4720     0.1221     -180.0  0.68704  0.01   
  1  8    0    2    1.1960     0.3001     0.0     0.68534  0.01   
  1  1    5    6    10.1766    2.5122     -180.0  0.68481  0.14   
  1  6    3    6    1.4767     0.3614     -0.0    0.68455  0.02   
  1  2    5    5    0.0972     0.0236     0.0     0.68438  0.00   
  1  5    1    12   6.4165     1.5169     -0.0    0.68362  0.09   
  1  3    4    9    0.0558     0.0130     -0.0    0.68335  0.00   
  1  2    4    10   0.1425     0.0331     -180.0  0.68313  0.00   
  1  1    3    13   0.1209     0.0279     0.0     0.68305  0.00   
  1  5    2    11   1.4112     0.3054     -180.0  0.68127  0.02   
  1  2    1    15   0.1570     0.0338     -180.0  0.68107  0.00   
  1  7    0    8    0.0001     0.0000     0.0     0.68055  0.00   
  1  3    5    3    2.8650     0.6060     -0.0    0.68045  0.04   
  1  5    3    9    0.0145     0.0030     -0.0    0.67968  0.00   
  1  8    1    0    0.1770     0.0368     -180.0  0.67950  0.00   
  1  6    2    9    0.1093     0.0227     -0.0    0.67928  0.00   
  1  8    0    3    0.2031     0.0421     180.0   0.67846  0.00   
  1  8    1    1    1.7054     0.3540     -0.0    0.67815  0.02   
  1  5    4    5    2.9399     0.6171     180.0   0.67746  0.04   
  1  3    3    12   1.8699     0.4128     180.0   0.67603  0.02   
  1  8    1    2    0.0579     0.0145     0.0     0.67412  0.00   
  1  7    2    6    9.4293     2.4046     -0.0    0.67390  0.12   
  1  0    5    7    1.1723     0.3497     -180.0  0.67229  0.01   
  1  4    3    11   0.0357     0.0116     180.0   0.67154  0.00   
  1  3    5    4    0.6193     0.2121     -0.0    0.67108  0.01   
  1  0    0    16   0.3415     0.1215     -0.0    0.67076  0.00   
  1  4    4    8    0.7828     0.2803     180.0   0.67071  0.01   
  1  4    0    14   0.6215     0.2322     180.0   0.67036  0.00   
  1  1    4    11   0.8591     0.3315     -180.0  0.67010  0.01   
  1  6    0    11   0.5446     0.2165     180.0   0.66986  0.00   
  1  2    5    6    2.7705     1.1429     -0.0    0.66957  0.03   
  1  7    1    8    0.0011     0.0005     -180.0  0.66956  0.00   
  1  8    0    4    0.0004     0.0002     -180.0  0.66917  0.00   
  1  2    3    13   0.3268     0.1654     180.0   0.66793  0.00   
  1  8    1    3    0.0400     0.0211     -0.0    0.66757  0.00   
  1  1    5    7    0.0445     0.0240     -180.0  0.66737  0.00   
  1  6    3    7    0.1117     0.0621     0.0     0.66714  0.00   
  1  3    0    15   0.0065     0.0037     -180.0  0.66697  0.00   
  1  1    0    16   0.9510     0.6047     -180.0  0.66588  0.01   
  1  7    3    1    1.2218     0.7787     0.0     0.66585  0.01   
  1  1    2    15   1.0303     0.7888     -0.0    0.66341  0.01   
  1  5    4    6    0.5212     0.4050     -180.0  0.66308  0.01   
  1  4    2    13   0.5652     0.4446     0.0     0.66273  0.01   
  1  7    3    2    0.1386     0.1107     0.0     0.66204  0.00   
  1  3    2    14   0.9545     0.7632     180.0   0.66196  0.01   
  1  5    0    13   1.2885     1.0321     0.0     0.66149  0.01   
  1  4    1    14   0.0338     0.0260     180.0   0.65985  0.00   
  1  3    5    5    0.0000     0.0000     -180.0  0.65957  0.00   
  1  6    1    11   0.0452     0.0339     -180.0  0.65937  0.00   
  1  8    1    4    0.0168     0.0120     -0.0    0.65871  0.00   
  1  3    4    10   1.5059     1.0591     -180.0  0.65846  0.02   
  1  7    0    9    0.0011     0.0008     180.0   0.65842  0.00   
  1  4    5    0    0.0555     0.0371     0.0     0.65786  0.00   
  1  8    0    5    1.2256     0.8122     -0.0    0.65776  0.01   
  1  7    2    7    0.8483     0.5368     180.0   0.65727  0.01   
  1  4    5    1    0.0149     0.0088     0.0     0.65662  0.00   
  1  3    1    15   0.3764     0.2228     -180.0  0.65661  0.00   
  1  6    4    0    2.3308     1.3326     180.0   0.65628  0.01   
  1  7    3    3    0.6801     0.3706     -0.0    0.65583  0.01   
  1  2    4    11   1.1548     0.6272     -0.0    0.65580  0.01   
  1  1    1    16   4.6309     2.4519     0.0     0.65557  0.05   
  1  5    3    10   0.0036     0.0018     180.0   0.65517  0.00   
  1  6    4    1    0.2207     0.1104     -0.0    0.65506  0.00   
  1  6    2    10   0.2465     0.1201     -180.0  0.65481  0.00   
  1  2    5    7    0.0346     0.0143     -0.0    0.65325  0.00   
  1  4    5    2    0.0564     0.0226     -180.0  0.65297  0.00   
  1  2    0    16   0.0674     0.0243     -0.0    0.65184  0.00   
  1  5    2    12   0.4922     0.1756     -0.0    0.65174  0.01   
  1  6    4    2    0.3924     0.1362     180.0   0.65143  0.00   
  1  5    1    13   0.6464     0.2235     0.0     0.65138  0.01   
  1  2    2    15   1.5862     0.4777     -0.0    0.64953  0.02   
  1  4    4    9    3.7367     1.1228     0.0     0.64949  0.04   
  1  1    5    8    0.2083     0.0602     -180.0  0.64882  0.00   
  1  6    3    8    1.0527     0.3007     -0.0    0.64861  0.01   
  1  1    3    14   0.6693     0.1903     -0.0    0.64851  0.01   
  1  7    1    9    0.9161     0.2597     -0.0    0.64845  0.01   
  1  8    2    0    3.3479     0.9364     180.0   0.64817  0.02   
  1  8    1    5    5.8589     1.6141     -180.0  0.64782  0.06   
  1  7    3    4    1.2123     0.3291     -0.0    0.64743  0.01   
  1  5    4    7    0.1071     0.0289     180.0   0.64722  0.00   
  1  4    5    3    1.2763     0.3418     -0.0    0.64701  0.01   
  1  8    2    1    0.8375     0.2242     0.0     0.64699  0.01   
  1  0    4    12   5.5135     1.4519     -180.0  0.64631  0.03   
  1  3    5    6    3.1008     0.8161     0.0     0.64628  0.03   
  1  6    4    3    0.0009     0.0002     0.0     0.64551  0.00   
  1  3    3    13   0.0001     0.0000     180.0   0.64481  0.00   
  1  8    0    6    0.3993     0.1039     -0.0    0.64458  0.00   
  1  8    2    2    0.7484     0.1979     -180.0  0.64349  0.01   
  1  4    3    12   2.0191     0.5377     -0.0    0.64320  0.02   
  1  2    1    16   0.0243     0.0067     0.0     0.64216  0.00   
  1  1    4    12   1.0621     0.2965     -0.0    0.64194  0.01   
  1  6    0    12   0.0959     0.0270     -0.0    0.64173  0.00   
  1  7    2    8    0.0000     0.0000     -180.0  0.63952  0.00   
  1  4    5    4    0.1334     0.0462     180.0   0.63893  0.00   
  1  8    2    3    0.0711     0.0277     -0.0    0.63779  0.00   
  1  6    4    4    0.6024     0.2429     0.0     0.63749  0.01   
  1  7    3    5    0.0023     0.0010     -0.0    0.63708  0.00   
  1  7    0    10   0.5454     0.2610     0.0     0.63607  0.00   
  1  2    5    8    2.6658     1.3170     -0.0    0.63582  0.03   
  1  2    3    14   0.0176     0.0090     -0.0    0.63552  0.00   
  1  4    0    15   0.1214     0.0634     180.0   0.63538  0.00   
  1  8    1    6    0.5903     0.3148     -180.0  0.63521  0.01   
  1  3    4    11   0.9959     0.6251     0.0     0.63388  0.01   
  1  0    5    9    0.0175     0.0112     180.0   0.63368  0.00   
  1  6    1    12   1.8166     1.3196     0.0     0.63249  0.02   
  1  3    5    7    0.5575     0.4362     -180.0  0.63157  0.01   
  1  0    2    16   0.1010     0.0801     180.0   0.63138  0.00   
  1  4    2    14   0.1892     0.1531     -0.0    0.63104  0.00   
  1  5    3    11   1.4219     1.1570     -180.0  0.63095  0.01   
  1  6    2    11   0.1726     0.1427     -0.0    0.63063  0.00   
  1  3    0    16   0.5091     0.4272     -180.0  0.63030  0.00   
  1  5    4    8    0.0617     0.0519     -180.0  0.63026  0.00   
  1  8    2    4    0.0001     0.0001     0.0     0.63005  0.00   
  1  8    0    7    0.0001     0.0001     -180.0  0.62997  0.00   
  1  5    0    14   0.0022     0.0019     -180.0  0.62997  0.00   
  1  1    5    9    0.1069     0.0920     180.0   0.62956  0.00   
  1  6    3    9    0.2621     0.2264     180.0   0.62936  0.00   
  1  2    4    12   0.0066     0.0057     180.0   0.62934  0.00   
  1  4    5    5    1.0438     0.9081     -0.0    0.62898  0.01   
  1  3    2    15   0.0028     0.0024     0.0     0.62821  0.00   
  1  4    4    10   0.9930     0.8702     -0.0    0.62801  0.01   
  1  6    4    5    0.8883     0.7775     -180.0  0.62760  0.01   
  1  1    2    16   0.4567     0.3987     0.0     0.62730  0.00   
  1  1    0    17   0.0595     0.0519     180.0   0.62723  0.00   
  1  7    1    10   0.0156     0.0136     0.0     0.62707  0.00   
  1  4    1    15   0.0136     0.0117     180.0   0.62641  0.00   
  1  7    3    6    0.1906     0.1551     0.0     0.62508  0.00   
  1  5    2    13   0.9416     0.6805     -180.0  0.62363  0.01   
  1  0    6    0    6.4879     4.5542     180.0   0.62337  0.01   
  1  0    1    17   0.0013     0.0008     0.0     0.62250  0.00   
  1  3    1    16   0.8931     0.4714     -180.0  0.62154  0.01   
  1  8    1    7    1.2390     0.6149     -180.0  0.62122  0.01   
  1  5    1    14   0.2118     0.1050     -0.0    0.62122  0.00   
  1  7    2    9    0.0011     0.0005     -0.0    0.62105  0.00   
  1  0    3    15   0.0003     0.0001     0.0     0.62055  0.00   
  1  8    2    5    1.2601     0.5355     180.0   0.62050  0.01   
  1  0    6    2    1.1198     0.3508     180.0   0.61921  0.01   
  1  1    1    17   0.5480     0.1475     180.0   0.61859  0.00   
  1  5    5    1    1.5813     0.4188     -180.0  0.61853  0.01   
  1  1    6    1    0.0052     0.0013     -180.0  0.61841  0.00   
  1  2    5    9    0.1546     0.0330     180.0   0.61766  0.00   
  1  4    5    6    0.8458     0.1703     0.0     0.61742  0.01   
  1  1    3    15   0.0546     0.0092     -0.0    0.61668  0.00   
  1  4    3    13   0.3990     0.0592     180.0   0.61613  0.00   
  1  6    4    6    0.3104     0.0459     -0.0    0.61612  0.00   
  1  3    5    8    0.0979     0.0134     0.0     0.61578  0.00   
  1  2    2    16   0.1236     0.0160     180.0   0.61552  0.00   
  1  3    3    14   0.3678     0.0475     180.0   0.61551  0.00   
  1  5    5    2    6.1817     0.7905     180.0   0.61547  0.05   
  1  2    0    17   4.9819     0.6354     -180.0  0.61546  0.02   
  1  1    6    2    0.9543     0.1192     -0.0    0.61536  0.01   
  1  1    4    13   3.9262     0.4570     -180.0  0.61502  0.03   
  1  6    0    13   2.1536     0.2414     180.0   0.61484  0.01   
  1  8    0    8    0.2911     0.0293     -0.0    0.61430  0.00   
  1  7    0    11   10.2208    0.9450     180.0   0.61383  0.04   
  1  9    0    1    1.9408     0.1614     0.0     0.61322  0.01   
  1  5    4    9    0.4067     0.0304     -0.0    0.61256  0.00   
  1  7    3    7    2.4208     0.1615     -180.0  0.61173  0.02   
  1  5    5    3    2.0083     0.1154     -0.0    0.61047  0.02   
  1  1    6    3    1.8390     0.1045     -180.0  0.61036  0.02   
  1  9    0    2    0.4657     0.0261     -180.0  0.61024  0.00   
  1  1    5    10   0.1121     0.0061     0.0     0.60994  0.00   
  1  3    4    12   4.4236     0.2400     0.0     0.60988  0.04   
  1  6    3    10   9.7520     0.5228     -180.0  0.60976  0.08   
  1  8    2    6    1.3191     0.0685     180.0   0.60939  0.01   
  1  2    6    0    3.2688     0.1543     180.0   0.60810  0.01   
  1  2    1    17   3.3615     0.1515     180.0   0.60729  0.03   
  1  5    3    12   14.6500    0.6594     180.0   0.60727  0.12   
  1  0    6    4    15.3466    0.6881     0.0     0.60720  0.06   
  1  2    6    1    0.1410     0.0063     -0.0    0.60712  0.00   
  1  6    2    12   0.4019     0.0178     180.0   0.60699  0.00   
  1  6    1    13   9.9079     0.4336     180.0   0.60670  0.08   
  1  4    4    11   2.9927     0.1303     -0.0    0.60658  0.02   
  1  8    1    8    6.1605     0.2637     180.0   0.60618  0.05   
  1  7    1    11   0.6126     0.0258     -0.0    0.60573  0.01   
_reflns_number_total  604
_reflns_d_resolution_low    3.003
_reflns_d_resolution_high   0.606

# POWDER DATA TABLE
_pd_meas_number_of_points  3261

loop_
   _pd_meas_time_of_flight
   _pd_meas_intensity_total
   _pd_calc_intensity_total
   _pd_proc_intensity_bkg_calc
   _pd_proc_ls_weight
  426.47003  0            0            0           0         
  426.98179  0            0            0           0         
  427.49417  0            0            0           0         
  428.00716  0            0            0           0         
  428.52076  0            0            0           0         
  429.03498  0            0            0           0         
  429.54982  0            0            0           0         
  430.06528  0            0            0           0         
  430.58135  0            0            0           0         
  431.09804  0            0            0           0         
  431.61536  0            0            0           0         
  432.13329  0            0            0           0         
  432.65185  0            0            0           0         
  433.17103  0            0            0           0         
  433.69083  0            0            0           0         
  434.21125  0            0            0           0         
  434.73230  0            0            0           0         
  435.25398  0            0            0           0         
  435.77628  0            0            0           0         
  436.29921  0            0            0           0         
  436.82276  0            0            0           0         
  437.34694  0            0            0           0         
  437.87176  0            0            0           0         
  438.39720  0            0            0           0         
  438.92327  0            0            0           0         
  439.44997  0            0            0           0         
  439.97731  0            0            0           0         
  440.50528  0            0            0           0         
  441.03388  0            0            0           0         
  441.56312  0            0            0           0         
  442.09299  0            0            0           0         
  442.62350  0            0            0           0         
  443.15464  0            0            0           0         
  443.68642  0            0            0           0         
  444.21884  0            0            0           0         
  444.75190  0            0            0           0         
  445.28560  0            0            0           0         
  445.81994  0            0            0           0         
  446.35492  0            0            0           0         
  446.89054  0            0            0           0         
  447.42680  0            0            0           0         
  447.96371  0            0            0           0         
  448.50126  0            0            0           0         
  449.03946  0            0            0           0         
  449.57830  0            0            0           0         
  450.11779  0            0            0           0         
  450.65793  0            0            0           0         
  451.19872  0            0            0           0         
  451.74015  0            0            0           0         
  452.28223  0            0            0           0         
  452.82497  0            0            0           0         
  453.36835  0            0            0           0         
  453.91239  0            0            0           0         
  454.45708  0            0            0           0         
  455.00243  0            0            0           0         
  455.54843  0            0            0           0         
  456.09508  0            0            0           0         
  456.64239  0            0            0           0         
  457.19036  0            0            0           0         
  457.73898  0            0            0           0         
  458.28826  0            0            0           0         
  458.83820  0            0            0           0         
  459.38881  0            0            0           0         
  459.94007  0            0            0           0         
  460.49199  0            0            0           0         
  461.04458  0            0            0           0         
  461.59783  0            0            0           0         
  462.15174  0            0            0           0         
  462.70632  0            0            0           0         
  463.26156  0            0            0           0         
  463.81747  0            0            0           0         
  464.37405  0            0            0           0         
  464.93129  0            0            0           0         
  465.48921  0            0            0           0         
  466.04779  0            0            0           0         
  466.60704  0            0            0           0         
  467.16697  0            0            0           0         
  467.72756  0            0            0           0         
  468.28883  0            0            0           0         
  468.85077  0            0            0           0         
  469.41339  0            0            0           0         
  469.97668  0            0            0           0         
  470.54065  0            0            0           0         
  471.10529  0            0            0           0         
  471.67062  0            0            0           0         
  472.23662  0            0            0           0         
  472.80330  0            0            0           0         
  473.37065  0            0            0           0         
  473.93870  0            0            0           0         
  474.50742  0            0            0           0         
  475.07682  0            0            0           0         
  475.64691  0            0            0           0         
  476.21768  0            0            0           0         
  476.78914  0            0            0           0         
  477.36128  0            0            0           0         
  477.93411  0            0            0           0         
  478.50763  0            0            0           0         
  479.08183  0            0            0           0         
  479.65672  0            0            0           0         
  480.23231  0            0            0           0         
  480.80858  0            0            0           0         
  481.38555  0            0            0           0         
  481.96321  0            0            0           0         
  482.54156  0            0            0           0         
  483.12060  0            0            0           0         
  483.70034  0            0            0           0         
  484.28078  0            0            0           0         
  484.86191  0            0            0           0         
  485.44374  0            0            0           0         
  486.02627  0            0            0           0         
  486.60950  0            0            0           0         
  487.19342  0            0            0           0         
  487.77805  0            0            0           0         
  488.36338  0            0            0           0         
  488.94941  0            0            0           0         
  489.53615  0            0            0           0         
  490.12359  0            0            0           0         
  490.71173  0            0            0           0         
  491.30058  0            0            0           0         
  491.89014  0            0            0           0         
  492.48040  0            0            0           0         
  493.07137  0            0            0           0         
  493.66305  0            0            0           0         
  494.25544  0            0            0           0         
  494.84854  0            0            0           0         
  495.44236  0            0            0           0         
  496.03688  0            0            0           0         
  496.63212  0            0            0           0         
  497.22808  0            0            0           0         
  497.82475  0            0            0           0         
  498.42213  0            0            0           0         
  499.02023  0            0            0           0         
  499.61905  0            0            0           0         
  500.21859  0            0            0           0         
  500.81885  0            0            0           0         
  501.41983  0            0            0           0         
  502.02153  0            0            0           0         
  502.62395  0            0            0           0         
  503.22709  0            0            0           0         
  503.83096  0            0            0           0         
  504.43555  0            0            0           0         
  505.04087  0            0            0           0         
  505.64691  0            0            0           0         
  506.25369  0            0            0           0         
  506.86119  0            0            0           0         
  507.46942  0            0            0           0         
  508.07837  0            0            0           0         
  508.68806  0            0            0           0         
  509.29848  0            0            0           0         
  509.90964  0            0            0           0         
  510.52152  0            0            0           0         
  511.13415  0            0            0           0         
  511.74750  0            0            0           0         
  512.36159  0            0            0           0         
  512.97642  0            0            0           0         
  513.59199  0            0            0           0         
  514.20830  0            0            0           0         
  514.82534  0            0            0           0         
  515.44313  0            0            0           0         
  516.06165  0            0            0           0         
  516.68092  0            0            0           0         
  517.30093  0            0            0           0         
  517.92169  0            0            0           0         
  518.54319  0            0            0           0         
  519.16544  0            0            0           0         
  519.78843  0            0            0           0         
  520.41217  0            0            0           0         
  521.03666  0            0            0           0         
  521.66190  0            0            0           0         
  522.28789  0            0            0           0         
  522.91463  0            0            0           0         
  523.54213  0            0            0           0         
  524.17037  0            0            0           0         
  524.79937  0            0            0           0         
  525.42913  0            0            0           0         
  526.05964  0            0            0           0         
  526.69090  0            0            0           0         
  527.32293  0            0            0           0         
  527.95571  0            0            0           0         
  528.58925  0            0            0           0         
  529.22355  0            0            0           0         
  529.85862  0            0            0           0         
  530.49444  0            0            0           0         
  531.13103  0            0            0           0         
  531.76838  0            0            0           0         
  532.40650  0            0            0           0         
  533.04538  0            0            0           0         
  533.68503  0            0            0           0         
  534.32545  0            0            0           0         
  534.96664  0            0            0           0         
  535.60859  0            0            0           0         
  536.25132  0            0            0           0         
  536.89481  0            0            0           0         
  537.53908  0            0            0           0         
  538.18412  0            0            0           0         
  538.82994  0            0            0           0         
  539.47653  0            0            0           0         
  540.12390  0            0            0           0         
  540.77204  0            0            0           0         
  541.42096  0            0            0           0         
  542.07066  0            0            0           0         
  542.72114  0            0            0           0         
  543.37240  0            0            0           0         
  544.02444  0            0            0           0         
  544.67727  0            0            0           0         
  545.33088  0            0            0           0         
  545.98527  0            0            0           0         
  546.64044  0            0            0           0         
  547.29641  0            0            0           0         
  547.95316  0            0            0           0         
  548.61070  0            0            0           0         
  549.26903  0            0            0           0         
  549.92814  0            0            0           0         
  550.58805  0            0            0           0         
  551.24875  0            0            0           0         
  551.91025  0            0            0           0         
  552.57253  0            0            0           0         
  553.23561  0            0            0           0         
  553.89949  0            0            0           0         
  554.56417  0            0            0           0         
  555.22964  0            0            0           0         
  555.89591  0            0            0           0         
  556.56298  0            0            0           0         
  557.23085  0            0            0           0         
  557.89952  0            0            0           0         
  558.56900  0            0            0           0         
  559.23927  0            0            0           0         
  559.91035  0            0            0           0         
  560.58224  0            0            0           0         
  561.25494  0            0            0           0         
  561.92844  0            0            0           0         
  562.60275  0            0            0           0         
  563.27786  0            0            0           0         
  563.95379  0            0            0           0         
  564.63053  0            0            0           0         
  565.30808  0            0            0           0         
  565.98645  0            0            0           0         
  566.66563  0            0            0           0         
  567.34562  0            0            0           0         
  568.02643  0            0            0           0         
  568.70805  0            0            0           0         
  569.39050  0            0            0           0         
  570.07376  0            0            0           0         
  570.75785  0            0            0           0         
  571.44275  0            0            0           0         
  572.12848  0            0            0           0         
  572.81502  0            0            0           0         
  573.50240  0            0            0           0         
  574.19059  0            0            0           0         
  574.87962  0            0            0           0         
  575.56947  0            0            0           0         
  576.26015  0            0            0           0         
  576.95165  0            0            0           0         
  577.64399  0            0            0           0         
  578.33716  0            0            0           0         
  579.03116  0            0            0           0         
  579.72599  0            0            0           0         
  580.42165  0            0            0           0         
  581.11815  0            0            0           0         
  581.81549  0            0            0           0         
  582.51366  0            0            0           0         
  583.21268  0            0            0           0         
  583.91253  0            0            0           0         
  584.61321  0            0            0           0         
  585.31475  0            0            0           0         
  586.01712  0            0            0           0         
  586.72033  0            0            0           0         
  587.42439  0            0            0           0         
  588.12930  0            0            0           0         
  588.83505  0            0            0           0         
  589.54164  0            0            0           0         
  590.24909  0            0            0           0         
  590.95738  0            0            0           0         
  591.66652  0            0            0           0         
  592.37652  0            0            0           0         
  593.08736  0            0            0           0         
  593.79906  0            0            0           0         
  594.51162  0            0            0           0         
  595.22502  0            0            0           0         
  595.93929  0            0            0           0         
  596.65441  0            0            0           0         
  597.37039  0            0            0           0         
  598.08723  0            0            0           0         
  598.80493  0            0            0           0         
  599.52349  0            0            0           0         
  600.24291  0            0            0           0         
  600.96320  0            0            0           0         
  601.68435  0            0            0           0         
  602.40636  0            0            0           0         
  603.12925  0            0            0           0         
  603.85300  0            0            0           0         
  604.57761  0            0            0           0         
  605.30310  0            0            0           0         
  606.02946  0            0            0           0         
  606.75669  0            0            0           0         
  607.48479  0            0            0           0         
  608.21377  0            0            0           0         
  608.94362  0            0            0           0         
  609.67434  0            0            0           0         
  610.40595  0            0            0           0         
  611.13843  0            0            0           0         
  611.87179  0            0            0           0         
  612.60603  0            0            0           0         
  613.34115  0            0            0           0         
  614.07716  0            0            0           0         
  614.81404  0            0            0           0         
  615.55181  0            0            0           0         
  616.29047  0            0            0           0         
  617.03001  0            0            0           0         
  617.77044  0            0            0           0         
  618.51176  0            0            0           0         
  619.25397  0            0            0           0         
  619.99707  0            0            0           0         
  620.74106  0            0            0           0         
  621.48594  0            0            0           0         
  622.23172  0            0            0           0         
  622.97839  0            0            0           0         
  623.72596  0            0            0           0         
  624.47443  0            0            0           0         
  625.22379  0            0            0           0         
  625.97405  0            0            0           0         
  626.72522  0            0            0           0         
  627.47728  0            0            0           0         
  628.23025  0            0            0           0         
  628.98412  0            0            0           0         
  629.73889  0            0            0           0         
  630.49457  0            0            0           0         
  631.25116  0            0            0           0         
  632.00866  0            0            0           0         
  632.76706  0            0            0           0         
  633.52638  0            0            0           0         
  634.28660  0            0            0           0         
  635.04774  0            0            0           0         
  635.80979  0            0            0           0         
  636.57276  0            0            0           0         
  637.33664  0            0            0           0         
  638.10144  0            0            0           0         
  638.86715  0            0            0           0         
  639.63379  0            0            0           0         
  640.40134  0            0            0           0         
  641.16982  0            0            0           0         
  641.93922  0            0            0           0         
  642.70954  0            0            0           0         
  643.48078  0            0            0           0         
  644.25295  0            0            0           0         
  645.02605  0            0            0           0         
  645.80008  0            0            0           0         
  646.57503  0            0            0           0         
  647.35091  0            0            0           0         
  648.12773  0            0            0           0         
  648.90548  0            0            0           0         
  649.68416  0            0            0           0         
  650.46377  0            0            0           0         
  651.24432  0            0            0           0         
  652.02581  0            0            0           0         
  652.80823  0            0            0           0         
  653.59160  0            0            0           0         
  654.37590  0            0            0           0         
  655.16115  0            0            0           0         
  655.94733  0            0            0           0         
  656.73447  0            0            0           0         
  657.52254  0            0            0           0         
  658.31156  0            0            0           0         
  659.10153  0            0            0           0         
  659.89244  0            0            0           0         
  660.68431  0            0            0           0         
  661.47712  0            0            0           0         
  662.27089  0            0            0           0         
  663.06561  0            0            0           0         
  663.86128  0            0            0           0         
  664.65791  0            0            0           0         
  665.45549  0            0            0           0         
  666.25403  0            0            0           0         
  667.05353  0            0            0           0         
  667.85399  0            0            0           0         
  668.65541  0            0            0           0         
  669.45779  0            0            0           0         
  670.26113  0            0            0           0         
  671.06544  0            0            0           0         
  671.87071  0            0            0           0         
  672.67695  0            0            0           0         
  673.48416  0            0            0           0         
  674.29233  0            0            0           0         
  675.10148  0            0            0           0         
  675.91159  0            0            0           0         
  676.72268  0            0            0           0         
  677.53474  0            0            0           0         
  678.34778  0            0            0           0         
  679.16179  0            0            0           0         
  679.97677  0            0            0           0         
  680.79274  0            0            0           0         
  681.60969  0            0            0           0         
  682.42761  0            0            0           0         
  683.24652  0            0            0           0         
  684.06641  0            0            0           0         
  684.88728  0            0            0           0         
  685.70914  0            0            0           0         
  686.53198  0            0            0           0         
  687.35582  0            0            0           0         
  688.18064  0            0            0           0         
  689.00645  0            0            0           0         
  689.83325  0            0            0           0         
  690.66104  0            0            0           0         
  691.48983  0            0            0           0         
  692.31961  0            0            0           0         
  693.15039  0            0            0           0         
  693.98216  0            0            0           0         
  694.81493  0            0            0           0         
  695.64870  0            0            0           0         
  696.48348  0            0            0           0         
  697.31925  0            0            0           0         
  698.15603  0            0            0           0         
  698.99381  0            0            0           0         
  699.83259  0            0            0           0         
  700.67239  0            0            0           0         
  701.51319  0            0            0           0         
  702.35500  0            0            0           0         
  703.19781  0            0            0           0         
  704.04165  0            0            0           0         
  704.88649  0            0            0           0         
  705.73235  0            0            0           0         
  706.57922  0            0            0           0         
  707.42711  0            0            0           0         
  708.27601  0            0            0           0         
  709.12594  0            0            0           0         
  709.97688  0            0            0           0         
  710.82885  0            0            0           0         
  711.68184  0            0            0           0         
  712.53585  0            0            0           0         
  713.39088  0            0            0           0         
  714.24695  0            0            0           0         
  715.10404  0            0            0           0         
  715.96215  0            0            0           0         
  716.82130  0            0            0           0         
  717.68148  0            0            0           0         
  718.54269  0            0            0           0         
  719.40494  0            0            0           0         
  720.26822  0            0            0           0         
  721.13253  0            0            0           0         
  721.99788  0            0            0           0         
  722.86427  0            0            0           0         
  723.73170  0            0            0           0         
  724.60018  0            0            0           0         
  725.46969  0            0            0           0         
  726.34025  0            0            0           0         
  727.21185  0            0            0           0         
  728.08450  0            0            0           0         
  728.95819  0            0            0           0         
  729.83293  0            0            0           0         
  730.70873  0            0            0           0         
  731.58557  0            0            0           0         
  732.46347  0            0            0           0         
  733.34241  0            0            0           0         
  734.22242  0            0            0           0         
  735.10348  0            0            0           0         
  735.98560  0            0            0           0         
  736.86877  0            0            0           0         
  737.75301  0            0            0           0         
  738.63830  0            0            0           0         
  739.52466  0            0            0           0         
  740.41209  0            0            0           0         
  741.30057  0            0            0           0         
  742.19013  0            0            0           0         
  743.08075  0            0            0           0         
  743.97244  0            0            0           0         
  744.86520  0            0            0           0         
  745.75903  0            0            0           0         
  746.65393  0            0            0           0         
  747.54991  0            0            0           0         
  748.44697  0            0            0           0         
  749.34509  0            0            0           0         
  750.24430  0            0            0           0         
  751.14459  0            0            0           0         
  752.04595  0            0            0           0         
  752.94840  0            0            0           0         
  753.85193  0            0            0           0         
  754.75655  0            0            0           0         
  755.66225  0            0            0           0         
  756.56904  0            0            0           0         
  757.47691  0            0            0           0         
  758.38588  0            0            0           0         
  759.29593  0            0            0           0         
  760.20708  0            0            0           0         
  761.11932  0            0            0           0         
  762.03266  0            0            0           0         
  762.94709  0            0            0           0         
  763.86262  0            0            0           0         
  764.77925  0            0            0           0         
  765.69698  0            0            0           0         
  766.61581  0            0            0           0         
  767.53574  0            0            0           0         
  768.45678  0            0            0           0         
  769.37892  0            0            0           0         
  770.30216  0            0            0           0         
  771.22652  0            0            0           0         
  772.15198  0            0            0           0         
  773.07856  0            0            0           0         
  774.00625  0            0            0           0         
  774.93505  0            0            0           0         
  775.86496  0            0            0           0         
  776.79599  0            0            0           0         
  777.72814  0            0            0           0         
  778.66141  0            0            0           0         
  779.59579  0            0            0           0         
  780.53130  0            0            0           0         
  781.46793  0            0            0           0         
  782.40569  0            0            0           0         
  783.34456  0            0            0           0         
  784.28457  0            0            0           0         
  785.22571  0            0            0           0         
  786.16797  0            0            0           0         
  787.11136  0            0            0           0         
  788.05589  0            0            0           0         
  789.00155  0            0            0           0         
  789.94834  0            0            0           0         
  790.89627  0            0            0           0         
  791.84534  0            0            0           0         
  792.79555  0            0            0           0         
  793.74690  0            0            0           0         
  794.69939  0            0            0           0         
  795.65302  0            0            0           0         
  796.60779  0            0            0           0         
  797.56372  0            0            0           0         
  798.52078  0            0            0           0         
  799.47900  0            0            0           0         
  800.43837  0            0            0           0         
  801.39889  0            0            0           0         
  802.36056  0            0            0           0         
  803.32338  0            0            0           0         
  804.28737  0            0            0           0         
  805.25250  0            0            0           0         
  806.21880  0            0            0           0         
  807.18625  0            0            0           0         
  808.15487  0            0            0           0         
  809.12465  0            0            0           0         
  810.09559  0            0            0           0         
  811.06770  0            0            0           0         
  812.04097  0            0            0           0         
  813.01541  0            0            0           0         
  813.99102  0            0            0           0         
  814.96781  0            0            0           0         
  815.94576  0            0            0           0         
  816.92489  0            0            0           0         
  817.90519  0            0            0           0         
  818.88667  0            0            0           0         
  819.86932  0            0            0           0         
  820.85316  0            0            0           0         
  821.83818  0            0            0           0         
  822.82437  0            0            0           0         
  823.81176  0            0            0           0         
  824.80032  0            0            0           0         
  825.79007  0            0            0           0         
  826.78101  0            0            0           0         
  827.77314  0            0            0           0         
  828.76646  0            0            0           0         
  829.76098  0            0            0           0         
  830.75668  0            0            0           0         
  831.75358  0            0            0           0         
  832.75168  0            0            0           0         
  833.75097  0            0            0           0         
  834.75147  0            0            0           0         
  835.75316  0            0            0           0         
  836.75606  0            0            0           0         
  837.76016  0            0            0           0         
  838.76546  0            0            0           0         
  839.77197  0            0            0           0         
  840.77969  0            0            0           0         
  841.78862  0            0            0           0         
  842.79876  0            0            0           0         
  843.81011  0            0            0           0         
  844.82267  0            0            0           0         
  845.83645  0            0            0           0         
  846.85145  0            0            0           0         
  847.86766  0            0            0           0         
  848.88509  0            0            0           0         
  849.90375  0            0            0           0         
  850.92362  0            0            0           0         
  851.94473  0            0            0           0         
  852.96705  0            0            0           0         
  853.99060  0            0            0           0         
  855.01538  0            0            0           0         
  856.04139  0            0            0           0         
  857.06864  0            0            0           0         
  858.09711  0            0            0           0         
  859.12682  0            0            0           0         
  860.15776  0            0            0           0         
  861.18994  0            0            0           0         
  862.22336  0            0            0           0         
  863.25802  0            0            0           0         
  864.29393  0            0            0           0         
  865.33107  0            0            0           0         
  866.36946  0            0            0           0         
  867.40910  0            0            0           0         
  868.44998  0            0            0           0         
  869.49211  0            0            0           0         
  870.53549  0            0            0           0         
  871.58013  0            0            0           0         
  872.62602  0            0            0           0         
  873.67316  0            0            0           0         
  874.72156  0            0            0           0         
  875.77122  0            0            0           0         
  876.82213  0            0            0           0         
  877.87431  0            0            0           0         
  878.92775  0            0            0           0         
  879.98246  0            0            0           0         
  881.03843  0            0            0           0         
  882.09567  0            0            0           0         
  883.15417  0            0            0           0         
  884.21395  0            0            0           0         
  885.27500  0            0            0           0         
  886.33732  0            0            0           0         
  887.40092  0            0            0           0         
  888.46579  0            0            0           0         
  889.53194  0            0            0           0         
  890.59937  0            0            0           0         
  891.66808  0            0            0           0         
  892.73808  0            0            0           0         
  893.80935  0            0            0           0         
  894.88192  0            0            0           0         
  895.95577  0            0            0           0         
  897.03090  0            0            0           0         
  898.10733  0            0            0           0         
  899.18505  0            0            0           0         
  900.26407  0            0            0           0         
  901.34438  0            0            0           0         
  902.42598  0            0            0           0         
  903.50888  0            0            0           0         
  904.59309  0            0            0           0         
  905.67859  0            0            0           0         
  906.76539  0            0            0           0         
  907.85350  0            0            0           0         
  908.94292  0            0            0           0         
  910.03364  0            0            0           0         
  911.12568  0            0            0           0         
  912.21902  0            0            0           0         
  913.31367  0            0            0           0         
  914.40964  0            0            0           0         
  915.50692  0            0            0           0         
  916.60552  0            0            0           0         
  917.70544  0            0            0           0         
  918.80668  0            0            0           0         
  919.90924  0            0            0           0         
  921.01312  0            0            0           0         
  922.11833  0            0            0           0         
  923.22486  0            0            0           0         
  924.33272  0            0            0           0         
  925.44191  0            0            0           0         
  926.55244  0            0            0           0         
  927.66429  0            0            0           0         
  928.77748  0            0            0           0         
  929.89200  0            0            0           0         
  931.00786  0            0            0           0         
  932.12507  0            0            0           0         
  933.24361  0            0            0           0         
  934.36349  0            0            0           0         
  935.48472  0            0            0           0         
  936.60729  0            0            0           0         
  937.73121  0            0            0           0         
  938.85648  0            0            0           0         
  939.98310  0            0            0           0         
  941.11107  0            0            0           0         
  942.24039  0            0            0           0         
  943.37107  0            0            0           0         
  944.50311  0            0            0           0         
  945.63651  0            0            0           0         
  946.77126  0            0            0           0         
  947.90738  0            0            0           0         
  949.04486  0            0            0           0         
  950.18370  0            0            0           0         
  951.32391  0            0            0           0         
  952.46549  0            0            0           0         
  953.60844  0            0            0           0         
  954.75277  0            0            0           0         
  955.89846  0            0            0           0         
  957.04553  0            0            0           0         
  958.19397  0            0            0           0         
  959.34380  0            0            0           0         
  960.49500  0            0            0           0         
  961.64759  0            0            0           0         
  962.80156  0            0            0           0         
  963.95691  0            0            0           0         
  965.11365  0            0            0           0         
  966.27178  0            0            0           0         
  967.43129  0            0            0           0         
  968.59220  0            0            0           0         
  969.75450  0            0            0           0         
  970.91820  0            0            0           0         
  972.08329  0            0            0           0         
  973.24978  0            0            0           0         
  974.41767  0            0            0           0         
  975.58697  0            0            0           0         
  976.75766  0            0            0           0         
  977.92976  0            0            0           0         
  979.10327  0            0            0           0         
  980.27818  0            0            0           0         
  981.45451  0            0            0           0         
  982.63224  0            0            0           0         
  983.81139  0            0            0           0         
  984.99196  0            0            0           0         
  986.17394  0            0            0           0         
  987.35734  0            0            0           0         
  988.54216  0            0            0           0         
  989.72840  0            0            0           0         
  990.91606  0            0            0           0         
  992.10515  0            0            0           0         
  993.29567  0            0            0           0         
  994.48762  0            0            0           0         
  995.68099  0            0            0           0         
  996.87580  0            0            0           0         
  998.07204  0            0            0           0         
  999.26972  0            0            0           0         
  1000.46883 0            0            0           0         
  1001.66939 0            0            0           0         
  1002.87138 0            0            0           0         
  1004.07482 0            0            0           0         
  1005.27970 0            0            0           0         
  1006.48602 0            0            0           0         
  1007.69380 0            0            0           0         
  1008.90302 0            0            0           0         
  1010.11370 0            0            0           0         
  1011.32582 0            0            0           0         
  1012.53940 0            0            0           0         
  1013.75444 0            0            0           0         
  1014.97094 0            0            0           0         
  1016.18889 0            0            0           0         
  1017.40831 0            0            0           0         
  1018.62919 0            0            0           0         
  1019.85154 0            0            0           0         
  1021.07535 0            0            0           0         
  1022.30063 0            0            0           0         
  1023.52738 0            0            0           0         
  1024.75561 0            0            0           0         
  1025.98530 0            0            0           0         
  1027.21648 0            0            0           0         
  1028.44913 0            0            0           0         
  1029.68326 0            0            0           0         
  1030.91887 0            0            0           0         
  1032.15596 0            0            0           0         
  1033.39454 0            0            0           0         
  1034.63460 0            0            0           0         
  1035.87615 0            0            0           0         
  1037.11919 0            0            0           0         
  1038.36373 0            0            0           0         
  1039.60975 0            0            0           0         
  1040.85728 0            0            0           0         
  1042.10629 0            0            0           0         
  1043.35681 0            0            0           0         
  1044.60883 0            0            0           0         
  1045.86235 0            0            0           0         
  1047.11738 0            0            0           0         
  1048.37391 0            0            0           0         
  1049.63195 0            0            0           0         
  1050.89150 0            0            0           0         
  1052.15256 0            0            0           0         
  1053.41513 0            0            0           0         
  1054.67922 0            0            0           0         
  1055.94482 0            0            0           0         
  1057.21195 0            0            0           0         
  1058.48059 0            0            0           0         
  1059.75076 0            0            0           0         
  1061.02245 0            0            0           0         
  1062.29567 0            0            0           0         
  1063.57041 0            0            0           0         
  1064.84669 0            0            0           0         
  1066.12449 0            0            0           0         
  1067.40383 0            0            0           0         
  1068.68471 0            0            0           0         
  1069.96712 0            0            0           0         
  1071.25107 0            0            0           0         
  1072.53656 0            0            0           0         
  1073.82359 0            0            0           0         
  1075.11217 0            0            0           0         
  1076.40230 0            0            0           0         
  1077.69397 0            0            0           0         
  1078.98719 0            0            0           0         
  1080.28197 0            0            0           0         
  1081.57830 0            0            0           0         
  1082.87618 0            0            0           0         
  1084.17562 0            0            0           0         
  1085.47662 0            0            0           0         
  1086.77918 0            0            0           0         
  1088.08331 0            0            0           0         
  1089.38900 0            0            0           0         
  1090.69625 0            0            0           0         
  1092.00508 0            0            0           0         
  1093.31548 0            0            0           0         
  1094.62744 0            0            0           0         
  1095.94099 0            0            0           0         
  1097.25611 0            0            0           0         
  1098.57280 0            0            0           0         
  1099.89108 0            0            0           0         
  1101.21094 0            0            0           0         
  1102.53238 0            0            0           0         
  1103.85541 0            0            0           0         
  1105.18003 0            0            0           0         
  1106.50623 0            0            0           0         
  1107.83403 0            0            0           0         
  1109.16342 0            0            0           0         
  1110.49441 0            0            0           0         
  1111.82699 0            0            0           0         
  1113.16117 0            0            0           0         
  1114.49696 0            0            0           0         
  1115.83434 0            0            0           0         
  1117.17333 0            0            0           0         
  1118.51393 0            0            0           0         
  1119.85614 0            0            0           0         
  1121.19995 0            0            0           0         
  1122.54538 0            0            0           0         
  1123.89243 0            0            0           0         
  1125.24109 0            0            0           0         
  1126.59137 0            0            0           0         
  1127.94327 0            0            0           0         
  1129.29679 0            0            0           0         
  1130.65193 0            0            0           0         
  1132.00870 0            0            0           0         
  1133.36710 0            0            0           0         
  1134.72713 0            0            0           0         
  1136.08880 0            0            0           0         
  1137.45209 0            0            0           0         
  1138.81702 0            0            0           0         
  1140.18359 0            0            0           0         
  1141.55180 0            0            0           0         
  1142.92166 0            0            0           0         
  1144.29315 0            0            0           0         
  1145.66629 0            0            0           0         
  1147.04108 0            0            0           0         
  1148.41752 0            0            0           0         
  1149.79561 0            0            0           0         
  1151.17535 0            0            0           0         
  1152.55675 0            0            0           0         
  1153.93981 0            0            0           0         
  1155.32453 0            0            0           0         
  1156.71091 0            0            0           0         
  1158.09895 0            0            0           0         
  1159.48866 0            0            0           0         
  1160.88003 0            0            0           0         
  1162.27308 0            0            0           0         
  1163.66779 0            0            0           0         
  1165.06419 0            0            0           0         
  1166.46225 0            0            0           0         
  1167.86200 0            0            0           0         
  1169.26342 0            0            0           0         
  1170.66652 0            0            0           0         
  1172.07131 0            0            0           0         
  1173.47779 0            0            0           0         
  1174.88595 0            0            0           0         
  1176.29580 0            0            0           0         
  1177.70735 0            0            0           0         
  1179.12058 0            0            0           0         
  1180.53552 0            0            0           0         
  1181.95215 0            0            0           0         
  1183.37048 0            0            0           0         
  1184.79052 0            0            0           0         
  1186.21225 0            0            0           0         
  1187.63570 0            0            0           0         
  1189.06085 0            0            0           0         
  1190.48771 0            0            0           0         
  1191.91628 0            0            0           0         
  1193.34657 0            0            0           0         
  1194.77858 0            0            0           0         
  1196.21230 0            0            0           0         
  1197.64774 0            0            0           0         
  1199.08491 0            0            0           0         
  1200.52380 0            0            0           0         
  1201.96442 0            0            0           0         
  1203.40677 0            0            0           0         
  1204.85084 0            0            0           0         
  1206.29665 0            0            0           0         
  1207.74420 0            0            0           0         
  1209.19348 0            0            0           0         
  1210.64450 0            0            0           0         
  1212.09726 0            0            0           0         
  1213.55177 0            0            0           0         
  1215.00802 0            0            0           0         
  1216.46602 0            0            0           0         
  1217.92576 0            0            0           0         
  1219.38726 0            0            0           0         
  1220.85052 0            0            0           0         
  1222.31553 0            0            0           0         
  1223.78229 0            0            0           0         
  1225.25082 0            0            0           0         
  1226.72111 0            0            0           0         
  1228.19316 66.65215818  0            0           0         
  1229.66699 0.32832434   0            0           0         
  1231.14257 0            0            0           0         
  1232.61993 0            0            0           0         
  1234.09907 0            0            0           0         
  1235.57997 0            0            0           0         
  1237.06266 0            0            0           0         
  1238.54712 6.31810527   0            0           0         
  1240.03337 0.03780997   0            0           0         
  1241.52140 9.56143424   0            0           0         
  1243.01121 0.05892249   0            0           0         
  1244.50281 3.80522981   0            0           0         
  1245.99620 3.47007442   0            0           0         
  1247.49139 3.16860624   0            0           0         
  1248.98837 0.02019022   0            0           0         
  1250.48714 0            0            0           0         
  1251.98771 0            0            0           0         
  1253.49009 4.65992781   0            0           0         
  1254.99426 2.21826659   0            0           0         
  1256.50024 2.07609948   0            0           0         
  1258.00803 0.01369187   0            0           0         
  1259.51763 3.69744836   0            0           0         
  1261.02904 0.02475014   0            0           0         
  1262.54226 1.67572353   0            0           0         
  1264.05730 3.21297968   0            0           0         
  1265.57416 0.02164626   0            0           0         
  1267.09284 2.9391105    0            0           0         
  1268.61334 8.49012306   0            0           0         
  1270.13566 1.41596569   0            0           0         
  1271.65981 2.62659843   0            0           0         
  1273.18579 3.80572716   0            0           0         
  1274.71360 1.24569405   0            0           0         
  1276.24325 3.54715281   0            0           0         
  1277.77473 2.30851734   0            0           0         
  1279.30805 1.12262924   0            0           0         
  1280.84320 3.22887222   0            0           0         
  1282.38020 2.10747263   0            0           0         
  1283.91905 3.0539249    0            0           0         
  1285.45974 2.97720193   0            0           0         
  1287.00228 2.8977171    0            0           0         
  1288.54667 0.95420368   0            0           0         
  1290.09291 2.7377493    0            0           0         
  1291.64101 0.90705886   0            0           0         
  1293.19097 0.00624198   0            0           0         
  1294.74279 2.53786719   0            0           0         
  1296.29647 3.3230295    0            0           0         
  1297.85201 2.44520699   0            0           0         
  1299.40942 1.59480584   0            0           0         
  1300.96870 3.09448509   0            0           0         
  1302.52985 2.28137268   0            0           0         
  1304.09287 1.48769697   0            0           0         
  1305.65777 3.60444072   0            0           0         
  1307.22455 0.72761031   0            0           0         
  1308.79321 2.06204721   0            0           0         
  1310.36375 0.68430922   0            0           0         
  1311.93617 1.31285188   0            0           0         
  1313.51048 0.00933487   0            0           0         
  1315.08668 1.24817829   0            0           0         
  1316.66478 3.05790788   0            0           0         
  1318.24476 3.59761339   0            0           0         
  1319.82664 2.35596306   0            0           0         
  1321.41042 2.29523387   0            0           0         
  1322.99610 2.24465205   0            0           0         
  1324.58369 2.19551039   0            0           0         
  1326.17317 2.14764666   0            0           0         
  1327.76457 2.10091859   0            0           0         
  1329.35787 1.03514363   0            0           0         
  1330.95309 2.00311981   0            0           0         
  1332.55022 1.47865717   0            0           0         
  1334.14927 1.9203939    0            0           0         
  1335.75024 2.81629167   0            0           0         
  1337.35312 2.30516774   0            0           0         
  1338.95794 0.46374151   0            0           0         
  1340.56467 1.75355812   0            0           0         
  1342.17334 0.01275925   0            0           0         
  1343.78393 1.25805086   0            0           0         
  1345.39646 2.06258814   0            0           0         
  1347.01093 2.02650477   0            0           0         
  1348.62733 0.01474027   0            0           0         
  1350.24567 1.54542519   0            0           0         
  1351.86595 2.28401922   0            0           0         
  1353.48818 1.50249344   0            0           0         
  1355.11235 2.19700564   0            0           0         
  1356.73847 2.16093162   0            0           0         
  1358.36654 1.76987898   0            0           0         
  1359.99657 1.73474469   0            0           0         
  1361.62856 1.36515413   0            0           0         
  1363.26250 0.67410739   0            0           0         
  1364.89840 0.65725951   0            0           0         
  1366.53626 1.28670204   0            0           0         
  1368.17610 1.58408337   0            0           0         
  1369.81789 1.55905331   0            0           0         
  1371.46166 1.53203328   0            0           0         
  1373.10740 2.40172031   0            0           0         
  1374.75512 1.19212746   0            0           0         
  1376.40481 1.73936633   0            0           0         
  1378.05649 1.99686986   0            0           0         
  1379.71014 1.96464446   0            0           0         
  1381.36578 1.6575298    0            0           0         
  1383.02341 1.62781608   0            0           0         
  1384.68302 1.07146317   0            0           0         
  1386.34463 0.52909736   0            0           0         
  1388.00823 0.77323108   0            0           0         
  1389.67383 1.77294411   0            0           0         
  1391.34142 1.00775069   0            0           0         
  1393.01102 1.47675834   0            0           0         
  1394.68262 1.21749301   0            0           0         
  1396.35623 1.67366403   0            0           0         
  1398.03184 0.95031981   0            0           0         
  1399.70947 1.85636044   0            0           0         
  1401.38910 2.06604375   0            0           0         
  1403.07076 0.69046688   0            0           0         
  1404.75443 1.11500438   0            0           0         
  1406.44012 2.19944322   0            0           0         
  1408.12784 1.09832859   0            0           0         
  1409.81758 1.71712932   0            0           0         
  1411.50935 2.75586571   0            0           0         
  1413.20314 0.85482175   0            0           0         
  1414.89897 2.06599356   0            0           0         
  1416.59684 1.84784819   0            0           0         
  1418.29674 1.22142478   0            0           0         
  1419.99869 2.79448716   0            0           0         
  1421.70267 1.59536511   0            0           0         
  1423.40870 1.37420061   0            0           0         
  1425.11678 1.35788637   0            0           0         
  1426.82691 1.72433319   0            0           0         
  1428.53908 1.52082005   0            0           0         
  1430.25332 1.50367886   0            0           0         
  1431.96961 1.67299552   0            0           0         
  1433.68796 1.29217635   0            0           0         
  1435.40837 2.36217329   0            0           0         
  1437.13085 1.09340963   0            0           0         
  1438.85539 1.25051435   0            0           0         
  1440.58200 1.24000959   0            0           0         
  1442.31069 1.40245947   0            0           0         
  1444.04145 1.21832099   0            0           0         
  1445.77429 1.3766822    0            0           0         
  1447.50920 1.70422602   0            0           0         
  1449.24620 2.1950677    0            0           0         
  1450.98528 1.84687214   0            0           0         
  1452.72645 1.16853142   0            0           0         
  1454.46971 0.82628648   0            0           0         
  1456.21506 1.78871362   0            0           0         
  1457.96250 0.49602819   0            0           0         
  1459.71204 1.11875186   0            0           0         
  1461.46368 1.58822552   0            0           0         
  1463.21743 1.42213699   0            0           0         
  1464.97328 2.18566648   0            0           0         
  1466.73123 0.63336747   0            0           0         
  1468.49129 1.68444752   0            0           0         
  1470.25347 1.82903915   0            0           0         
  1472.01776 1.66275455   0            0           0         
  1473.78417 1.19938668   0            0           0         
  1475.55269 1.1822632    0            0           0         
  1477.32334 1.16774474   0            0           0         
  1479.09612 1.58092042   0            0           0         
  1480.87102 1.13938333   0            0           0         
  1482.64805 0.42521821   0            0           0         
  1484.42722 1.36892912   0            0           0         
  1486.20851 1.08553926   0            0           0         
  1487.99195 0.5368601    0            0           0         
  1489.77753 1.56179327   0            0           0         
  1491.56525 1.5428155    0            0           0         
  1493.35511 0.88920786   0            0           0         
  1495.14712 1.48373292   0            0           0         
  1496.94129 1.58322306   0            0           0         
  1498.73760 1.19997593   0            0           0         
  1500.53607 1.17599112   0            0           0         
  1502.33670 1.26999732   0            0           0         
  1504.13949 1.36132634   0            0           0         
  1505.94445 1.78078823   0            0           0         
  1507.75157 1.42657049   0            0           0         
  1509.56085 1.18429302   0            0           0         
  1511.37231 1.36869986   0            0           0         
  1513.18594 0.93259843   0            0           0         
  1515.00175 1.81026183   0            0           0         
  1516.81974 1.38394927   0            0           0         
  1518.63991 1.1557244    0            0           0         
  1520.46227 1.21695564   0            0           0         
  1522.28681 1.00385959   0            0           0         
  1524.11354 0.79854107   0            0           0         
  1525.94246 0.85949697   0            0           0         
  1527.77357 1.08360394   0            0           0         
  1529.60689 1.37536653   0            0           0         
  1531.44240 0.55724378   0            0           0         
  1533.28012 1.8223927    0            0           0         
  1535.12004 1.85355259   0            0           0         
  1536.96217 1.37242784   0            0           0         
  1538.80651 1.05255308   0            0           0         
  1540.65307 1.42625491   0            0           0         
  1542.50183 1.19376723   0            0           0         
  1544.35282 1.09640617   0            0           0         
  1546.20603 0.88035278   0            0           0         
  1548.06146 1.34090515   0            0           0         
  1549.91912 0.77835282   0            0           0         
  1551.77901 1.2125181    0            0           0         
  1553.64113 0.95854122   0            0           0         
  1555.50549 1.1978543    0            0           0         
  1557.37208 0.95090679   0            0           0         
  1559.24091 1.16636228   0            0           0         
  1561.11199 1.07359741   0            0           0         
  1562.98531 1.02712431   0            0           0         
  1564.86087 0.75931228   0            0           0         
  1566.73869 1.05767479   0            0           0         
  1568.61876 0.68802495   0            0           0         
  1570.50109 1.10536255   0            0           0         
  1572.38568 0.79927116   0            0           0         
  1574.27253 1.0594158    0            0           0         
  1576.16164 1.19382454   0            0           0         
  1578.05302 1.2443189    0            0           0         
  1579.94667 1.36376816   0            0           0         
  1581.84259 0.93159188   0            0           0         
  1583.74079 1.18055691   0            0           0         
  1585.64126 0.93714661   0            0           0         
  1587.54402 0.57160077   0            0           0         
  1589.44905 1.06427929   0            0           0         
  1591.35638 0.75420667   0            0           0         
  1593.26599 0.84091977   0            0           0         
  1595.17789 0.88330782   0            0           0         
  1597.09209 1.16738228   0            0           0         
  1599.00859 0.8776809    0            0           0         
  1600.92738 0.98281573   0            0           0         
  1602.84848 0.97349606   0            0           0         
  1604.77189 1.15161451   0            0           0         
  1606.69760 1.17947283   0            0           0         
  1608.62562 0.97963839   0            0           0         
  1610.55596 0.88685467   0            0           0         
  1612.48861 1.18195756   0            0           0         
  1614.42358 0.98088969   0            0           0         
  1616.36087 0.87650254   0            0           0         
  1618.30049 1.06809443   0            0           0         
  1620.24244 1.08176862   0            0           0         
  1622.18671 1.02115445   0            0           0         
  1624.13332 1.10070624   0            0           0         
  1626.08227 1.14797972   0            0           0         
  1628.03355 1.08512305   0            0           0         
  1629.98717 0.93797093   0            0           0         
  1631.94314 0.85553551   0            0           0         
  1633.90146 0.97267824   0            0           0         
  1635.86213 1.02945184   0            0           0         
  1637.82515 0.99083584   0            0           0         
  1639.79052 1.00830192   0            0           0         
  1641.75826 1.07122651   0            0           0         
  1643.72835 1.09816461   0            0           0         
  1645.70081 0.99860434   0            0           0         
  1647.67563 0.91234023   0            0           0         
  1649.65283 1.02992829   0            0           0         
  1651.63240 0.99927871   0            0           0         
  1653.61434 1.03366801   0            0           0         
  1655.59866 1.01081707   0            0           0         
  1657.58537 1.078429     0            0           0         
  1659.57445 1.0169266    0            0           0         
  1661.56593 1.08128801   0            0           0         
  1663.55979 0.99320053   0            0           0         
  1665.55605 0.98833197   0            0           0         
  1667.55470 1.04026309   0            0           0         
  1669.55575 0.9571634    0            0           0         
  1671.55920 1.02581215   0            0           0         
  1673.56506 1.02854221   0            0           0         
  1675.57332 1.01020654   0            0           0         
  1677.58399 1.05330748   0            0           0         
  1679.59708 1.01288493   0            0           0         
  1681.61258 1.04691434   0            0           0         
  1683.63050 1.02538634   0            0           0         
  1685.65084 1.06785662   0            0           0         
  1687.67360 1.0575138    0            0           0         
  1689.69880 0.978427     0            0           0         
  1691.72642 1.01036605   0            0           0         
  1693.75647 1.0285674    0            0           0         
  1695.78897 1.0164614    0            0           0         
  1697.82390 0.9729278    0            0           0         
  1699.86127 0.99312303   0            0           0         
  1701.90109 1.05456921   0            0           0         
  1703.94335 1.00714645   0            0           0         
  1705.98807 1.03772163   0            0           0         
  1708.03524 1.07440605   0            0           0         
  1710.08487 1.10771101   0            0           0         
  1712.13695 1.09095201   0            0           0         
  1714.19150 1.06942249   0            0           0         
  1716.24851 1.01108294   0            0           0         
  1718.30800 1.10087423   0            0           0         
  1720.36995 1.04150415   0            0           0         
  1722.43438 1.04961237   0            0           0         
  1724.50128 1.02455186   0            0           0         
  1726.57067 1.06037201   0            0           0         
  1728.64254 1.04002628   0            0           0         
  1730.71689 1.03601393   0            0           0         
  1732.79374 1.05333607   0            0           0         
  1734.87307 1.03357968   0            0           0         
  1736.95491 1.08188853   0            0           0         
  1739.03924 0.99681855   0            0           0         
  1741.12607 0.9752908    0            0           0         
  1743.21540 1.04715177   0            0           0         
  1745.30724 1.00796401   0            0           0         
  1747.40160 1.05541908   0            0           0         
  1749.49846 1.01460667   0            0           0         
  1751.59784 1.05256489   0            0           0         
  1753.69974 1.03461076   0            0           0         
  1755.80417 1.02912686   0            0           0         
  1757.91112 1.04809155   0            0           0         
  1760.02059 1.03015946   0            0           0         
  1762.13260 1.04102284   0            0           0         
  1764.24715 1.01218176   0            0           0         
  1766.36423 1.0652453    0            0           0         
  1768.48385 1.04433761   0            0           0         
  1770.60601 1.04340711   0            0           0         
  1772.73072 1.09188206   0            0           0         
  1774.85798 1.03692461   0            0           0         
  1776.98779 1.06826928   0            0           0         
  1779.12016 1.07256646   0            0           0         
  1781.25509 1.06205399   0            0           0         
  1783.39258 1.05166996   0            0           0         
  1785.53264 1.06538375   0            0           0         
  1787.67526 1.05390888   0            0           0         
  1789.82045 1.05863032   0            0           0         
  1791.96822 1.05690285   0            0           0         
  1794.11856 1.07248356   0            0           0         
  1796.27149 1.08807428   0            0           0         
  1798.42700 1.07197555   0            0           0         
  1800.58510 1.06876531   0            0           0         
  1802.74578 1.1071352    0            0           0         
  1804.90906 1.10710973   0            0           0         
  1807.07493 1.07011587   0            0           0         
  1809.24341 1.07099953   0            0           0         
  1811.41448 1.05163919   0            0           0         
  1813.58816 1.0861345    0            0           0         
  1815.76445 1.07224431   0            0           0         
  1817.94335 1.07519351   0            0           0         
  1820.12487 1.05436921   0            0           0         
  1822.30900 1.07485056   0            0           0         
  1824.49575 1.0524694    0            0           0         
  1826.68513 1.08078971   0            0           0         
  1828.87714 1.05783109   0            0           0         
  1831.07177 1.04776757   0            0           0         
  1833.26904 1.05374114   0            0           0         
  1835.46895 1.05660456   0            0           0         
  1837.67149 1.06262446   0            0           0         
  1839.87668 1.10093048   0            0           0         
  1842.08452 1.08311754   0            0           0         
  1844.29500 1.03195409   0            0           0         
  1846.50814 1.07509899   0            0           0         
  1848.72393 1.05039401   0            0           0         
  1850.94238 1.05113904   0            0           0         
  1853.16350 1.06935658   0            0           0         
  1855.38727 1.06504543   0            0           0         
  1857.61372 1.05021454   0            0           0         
  1859.84284 1.06718592   0            0           0         
  1862.07464 1.08110598   0            0           0         
  1864.30911 1.03780874   0            0           0         
  1866.54626 1.07534231   0            0           0         
  1868.78610 1.09486775   0            0           0         
  1871.02863 1.08287116   0            0           0         
  1873.27384 1.09014382   0            0           0         
  1875.52175 1.07370949   0            0           0         
  1877.77236 1.07360947   0            0           0         
  1880.02567 1.03365362   0            0           0         
  1882.28169 1.06750016   0            0           0         
  1884.54041 1.05137547   0            0           0         
  1886.80184 1.07170628   0            0           0         
  1889.06598 1.04890677   0            0           0         
  1891.33284 1.01272816   0            0           0         
  1893.60243 1.03080071   0            0           0         
  1895.87473 1.04069392   0            0           0         
  1898.14976 1.05748897   0            0           0         
  1900.42752 1.06848918   0            0           0         
  1902.70802 1.04806133   0            0           0         
  1904.99125 1.04335871   0            0           0         
  1907.27722 1.03910726   0            0           0         
  1909.56594 1.06644927   0            0           0         
  1911.85740 1.07315959   0            0           0         
  1914.15161 1.05152809   0            0           0         
  1916.44858 1.05086762   0            0           0         
  1918.74830 1.08967598   0            0           0         
  1921.05078 1.05290381   0            0           0         
  1923.35602 1.05869629   0            0           0         
  1925.66403 1.08053351   0            0           0         
  1927.97481 1.08288193   0            0           0         
  1930.28836 1.06303588   0            0           0         
  1932.60469 1.04767957   0            0           0         
  1934.92380 1.04534793   0            0           0         
  1937.24569 1.05027452   0            0           0         
  1939.57036 1.0785041    0            0           0         
  1941.89783 1.06894142   0            0           0         
  1944.22809 1.0407973    0            0           0         
  1946.56114 1.03645845   0            0           0         
  1948.89700 1.04230539   0            0           0         
  1951.23566 1.1017694    0            0           0         
  1953.57712 1.08408718   0            0           0         
  1955.92140 1.07237091   0            0           0         
  1958.26848 1.09310842   0            0           0         
  1960.61839 1.04716228   0            0           0         
  1962.97111 1.04862258   0            0           0         
  1965.32666 1.06729145   0            0           0         
  1967.68503 1.08706053   0            0           0         
  1970.04624 1.03566154   0            0           0         
  1972.41027 1.08612478   0            0           0         
  1974.77715 1.09265586   0            0           0         
  1977.14686 1.09425803   0            0           0         
  1979.51942 1.07028268   0            0           0         
  1981.89483 1.06793638   0            0           0         
  1984.27308 1.09807798   0            0           0         
  1986.65419 1.0975775    0            0           0         
  1989.03816 1.0957637    0            0           0         
  1991.42498 1.09612252   0            0           0         
  1993.81468 1.08855434   0            0           0         
  1996.20723 1.09281904   0            0           0         
  1998.60266 1.06995818   0            0           0         
  2001.00097 1.07606235   0            0           0         
  2003.40215 1.09420403   0            0           0         
  2005.80622 1.07752707   0            0           0         
  2008.21316 1.07399757   0            0           0         
  2010.62300 1.05765103   0            0           0         
  2013.03573 1.06860093   0            0           0         
  2015.45136 1.07286665   0            0           0         
  2017.86988 1.04377578   0            0           0         
  2020.29130 1.05503723   0            0           0         
  2022.71563 1.07935263   0            0           0         
  2025.14287 1.052075     0            0           0         
  2027.57303 1.04562776   0            0           0         
  2030.00610 1.06515906   0            0           0         
  2032.44208 1.07264836   0            0           0         
  2034.88100 1.06695448   0            0           0         
  2037.32283 1.08475449   0            0           0         
  2039.76760 1.0910606    0            0           0         
  2042.21530 1.10470884   0            0           0         
  2044.66594 1.10734558   0            0           0         
  2047.11952 1.08748868   0            0           0         
  2049.57605 1.08274373   0            0           0         
  2052.03552 1.07266742   0            0           0         
  2054.49794 1.09736164   0            0           0         
  2056.96332 1.03591801   0            0           0         
  2059.43166 1.0536103    0            0           0         
  2061.90296 1.033952     0            0           0         
  2064.37722 1.05585619   0            0           0         
  2066.85446 1.04433466   0            0           0         
  2069.33466 1.04373311   0            0           0         
  2071.81785 1.04496017   0            0           0         
  2074.30401 1.04462014   0            0           0         
  2076.79315 1.05400162   0            0           0         
  2079.28529 1.0752285    0            0           0         
  2081.78041 1.04760863   0            0           0         
  2084.27853 1.06963087   0            0           0         
  2086.77964 1.04759213   0            0           0         
  2089.28376 1.03342037   0            0           0         
  2091.79088 1.05225841   0            0           0         
  2094.30101 1.03554443   0            0           0         
  2096.81415 1.03990727   0            0           0         
  2099.33031 1.04345492   0            0           0         
  2101.84948 1.05524756   0            0           0         
  2104.37168 1.02053244   0            0           0         
  2106.89691 1.03036008   0            0           0         
  2109.42517 1.03693836   0            0           0         
  2111.95646 1.04900396   0            0           0         
  2114.49079 1.03433318   0            0           0         
  2117.02815 1.03227712   0            0           0         
  2119.56857 1.03599878   0            0           0         
  2122.11203 1.05813465   0            0           0         
  2124.65855 1.02869111   0            0           0         
  2127.20812 1.05614619   0            0           0         
  2129.76075 1.04073083   0            0           0         
  2132.31644 1.05406788   0            0           0         
  2134.87520 1.0789953    0            0           0         
  2137.43703 1.097689     0            0           0         
  2140.00194 1.08879648   0            0           0         
  2142.56992 1.09152031   0            0           0         
  2145.14098 1.07573367   0            0           0         
  2147.71513 1.07743847   0            0           0         
  2150.29237 1.06473836   0            0           0         
  2152.87270 1.06924104   0            0           0         
  2155.45613 1.05003004   0            0           0         
  2158.04265 1.06570973   0            0           0         
  2160.63229 1.05252561   0            0           0         
  2163.22502 1.05688849   0            0           0         
  2165.82087 1.06787036   0            0           0         
  2168.41984 1.04892361   0            0           0         
  2171.02192 1.04908546   0            0           0         
  2173.62713 1.04652425   0            0           0         
  2176.23546 1.06091344   0            0           0         
  2178.84692 1.04812615   0            0           0         
  2181.46152 1.04208114   0            0           0         
  2184.07925 1.07878934   0            0           0         
  2186.70013 1.05045282   0            0           0         
  2189.32415 1.05883439   0            0           0         
  2191.95132 1.05501628   0            0           0         
  2194.58164 1.04357436   0            0           0         
  2197.21512 1.06865426   0            0           0         
  2199.85175 1.04156076   0            0           0         
  2202.49156 1.05753984   0            0           0         
  2205.13452 1.07314561   0            0           0         
  2207.78067 1.05702644   0            0           0         
  2210.42998 1.06278889   0            0           0         
  2213.08248 1.05222516   0            0           0         
  2215.73816 1.05716049   0            0           0         
  2218.39702 1.05240772   0            0           0         
  2221.05908 1.06599972   0            0           0         
  2223.72433 1.0372303    0            0           0         
  2226.39278 1.03866069   0            0           0         
  2229.06443 1.04608628   0            0           0         
  2231.73928 1.05022414   0            0           0         
  2234.41735 1.04343406   0            0           0         
  2237.09863 1.04872518   0            0           0         
  2239.78313 1.05179143   0            0           0         
  2242.47085 1.05879544   0            0           0         
  2245.16179 1.05143257   0            0           0         
  2247.85596 1.03014814   0            0           0         
  2250.55337 1.06012353   0            0           0         
  2253.25401 1.03968789   0            0           0         
  2255.95790 1.028939     0            0           0         
  2258.66503 1.03291781   0            0           0         
  2261.37540 1.0214143    0            0           0         
  2264.08903 1.04767586   0            0           0         
  2266.80592 1.04066585   0            0           0         
  2269.52606 1.04463112   0            0           0         
  2272.24947 1.03015124   0            0           0         
  2274.97615 1.04164972   0            0           0         
  2277.70610 1.03635385   0            0           0         
  2280.43933 1.04141036   0            0           0         
  2283.17584 1.03420923   0            0           0         
  2285.91562 1.0383849    0            0           0         
  2288.65870 1.0486288    0            0           0         
  2291.40507 1.03557443   0            0           0         
  2294.15474 1.04902842   0            0           0         
  2296.90770 1.04246259   0            0           0         
  2299.66397 1.05913276   0            0           0         
  2302.42354 1.02968735   0            0           0         
  2305.18643 1.0451425    0            0           0         
  2307.95263 1.04249149   0            0           0         
  2310.72216 1.03858634   0            0           0         
  2313.49500 1.03730665   0            0           0         
  2316.27117 1.03941487   0            0           0         
  2319.05068 1.0609822    0            0           0         
  2321.83352 1.05939927   0            0           0         
  2324.61969 1.06608078   0            0           0         
  2327.40922 1.06806742   0            0           0         
  2330.20209 1.04544745   0            0           0         
  2332.99831 1.06940225   0            0           0         
  2335.79788 1.0633977    0            0           0         
  2338.60082 1.06741368   0            0           0         
  2341.40712 1.07792277   0            0           0         
  2344.21679 1.06662369   0            0           0         
  2347.02982 1.0773396    0            0           0         
  2349.84624 1.06823899   0            0           0         
  2352.66603 1.06098782   0            0           0         
  2355.48921 1.05732361   0            0           0         
  2358.31577 1.08174404   0            0           0         
  2361.14573 1.06767136   0            0           0         
  2363.97908 1.08931084   0            0           0         
  2366.81584 1.06170701   0            0           0         
  2369.65599 1.07410751   0            0           0         
  2372.49956 1.08135469   0            0           0         
  2375.34654 1.06443048   0            0           0         
  2378.19693 1.0712149    0            0           0         
  2381.05074 1.06289864   0            0           0         
  2383.90798 1.06545116   0            0           0         
  2386.76865 1.07699465   0            0           0         
  2389.63275 1.06645321   0            0           0         
  2392.50029 1.0704577    0            0           0         
  2395.37127 1.06529547   0            0           0         
  2398.24569 1.06724115   0            0           0         
  2401.12356 1.07041487   0            0           0         
  2404.00489 1.06601663   0            0           0         
  2406.88967 1.07254266   0            0           0         
  2409.77792 1.08951317   0            0           0         
  2412.66963 1.08244477   0            0           0         
  2415.56481 1.07313036   0            0           0         
  2418.46346 1.0865473    0            0           0         
  2421.36560 1.05676803   0            0           0         
  2424.27121 1.0671991    0            0           0         
  2427.18032 1.0553062    0            0           0         
  2430.09291 1.06117486   0            0           0         
  2433.00900 1.06782551   0            0           0         
  2435.92859 1.04398713   0            0           0         
  2438.85168 1.03274185   0            0           0         
  2441.77828 1.03419612   0            0           0         
  2444.70839 1.03807136   0            0           0         
  2447.64202 1.04189584   0            0           0         
  2450.57917 1.03769228   0            0           0         
  2453.51984 1.03903464   0            0           0         
  2456.46404 1.02091505   0            0           0         
  2459.41177 1.03092427   0            0           0         
  2462.36304 1.03356158   0            0           0         
  2465.31786 1.0423168    0            0           0         
  2468.27622 1.0421928    0            0           0         
  2471.23812 1.03695315   0            0           0         
  2474.20359 1.05268974   0            0           0         
  2477.17261 1.04687211   0            0           0         
  2480.14519 1.05697096   0            0           0         
  2483.12134 1.05127294   0            0           0         
  2486.10107 1.03725558   0            0           0         
  2489.08437 1.04661744   0            0           0         
  2492.07124 1.0303182    0            0           0         
  2495.06171 1.05102091   0            0           0         
  2498.05576 1.03521466   0            0           0         
  2501.05340 1.05148814   0            0           0         
  2504.05464 1.0333995    0            0           0         
  2507.05948 1.02725516   0            0           0         
  2510.06793 1.04359384   0            0           0         
  2513.07999 1.04513083   0            0           0         
  2516.09566 1.04454814   0            0           0         
  2519.11495 1.03408234   0            0           0         
  2522.13787 1.03611148   0            0           0         
  2525.16441 1.02228822   0            0           0         
  2528.19458 1.03592296   0            0           0         
  2531.22839 1.03279159   0            0           0         
  2534.26585 1.03561203   0            0           0         
  2537.30694 1.01794666   0            0           0         
  2540.35169 1.03263952   0            0           0         
  2543.40008 1.0293763    0            0           0         
  2546.45214 1.02988467   0            0           0         
  2549.50786 1.03344655   0            0           0         
  2552.56724 1.05256817   0            0           0         
  2555.63030 1.06024864   0            0           0         
  2558.69703 1.05711636   1.01229277   1.01076661  6501.471  
  2561.76745 1.06261681   1.01247093   1.01075944  6443.772  
  2564.84154 1.07287188   1.01267179   1.01075227  6328.306  
  2567.91933 1.06019444   1.01291163   1.0107451   6496.942  
  2571.00081 1.07405481   1.01321523   1.01073792  6336.021  
  2574.08599 1.07977379   1.01361631   1.01073073  6277.513  
  2577.17487 1.10129619   1.01415697   1.01072353  6034.65   
  2580.26745 1.09712087   1.01488559   1.01071633  6093.378  
  2583.36375 1.10812194   1.01585273   1.01070913  5977.437  
  2586.46376 1.09454713   1.01710489   1.01070192  6144.472  
  2589.56749 1.10247598   1.01867622   1.0106947   6062.653  
  2592.67495 1.0868635    1.02057906   1.01068747  6256.826  
  2595.78614 1.08279238   1.02279466   1.01068024  6316.638  
  2598.90106 1.06122293   1.02526615   1.01067301  6596.47   
  2602.01971 1.06164657   1.02789551   1.01066576  6602.219  
  2605.14211 1.05664223   1.03054617   1.01065851  6678.007  
  2608.26826 1.03455411   1.03305173   1.01065126  6984.619  
  2611.39816 1.04839335   1.03523039   1.01064399  6809.17   
  2614.53181 1.03675145   1.03690449   1.01063673  6977.959  
  2617.66922 1.0465862    1.03792425   1.01062945  6856.258  
  2620.81040 1.03500286   1.03819391   1.01062217  7025.517  
  2623.95535 1.05037095   1.03769346   1.01061489  6828.611  
  2627.10407 1.02528923   1.03648667   1.01060759  7185.332  
  2630.25657 1.0365431    1.03471014   1.01060029  7039.537  
  2633.41286 1.03066998   1.03254883   1.01059299  7133.265  
  2636.57293 1.0159579    1.03020744   1.01058568  7356.124  
  2639.73679 1.02852202   1.02788507   1.01057836  7187.5    
  2642.90445 1.02419093   1.02575627   1.01057104  7261.342  
  2646.07591 1.01921466   1.02395948   1.01056371  7345.459  
  2649.25118 1.0276172    1.02259228   1.01055637  7236.492  
  2652.43026 1.0248607    1.02171207   1.01054903  7288.162  
  2655.61315 1.03317541   1.02133993   1.01054168  7181.651  
  2658.79986 1.02757847   1.02146522   1.01053432  7273.493  
  2661.99039 1.01156099   1.0220492    1.01052696  7520.644  
  2665.18476 1.01718267   1.02302721   1.0105196   7449.672  
  2668.38295 1.01606827   1.02431      1.01051222  7478.774  
  2671.58499 1.03146691   1.02578568   1.01050484  7266.786  
  2674.79087 1.00679577   1.02732384   1.01049746  7643.798  
  2678.00059 1.02594023   1.02878219   1.01049006  7371.311  
  2681.21417 1.02452436   1.03001673   1.01048267  7404.461  
  2684.43160 1.03452601   1.03089462   1.01047526  7272.161  
  2687.65289 1.04634134   1.03130996   1.01046785  7117.608  
  2690.87805 1.05838897   1.03120087   1.01046043  6964.114  
  2694.10708 1.05450116   1.03056303   1.01045301  7028.817  
  2697.33998 1.06573819   1.02945253   1.01044558  6888.656  
  2700.57677 1.07316011   1.02797496   1.01043814  6801.927  
  2703.81743 1.06776827   1.02626529   1.0104307   6884.7    
  2707.06199 1.06800609   1.02446528   1.01042325  6893.059  
  2710.31044 1.0593676    1.02270427   1.0104158   7021.195  
  2713.56278 1.05833215   1.02108547   1.01040834  7047.075  
  2716.81903 1.04966286   1.01967875   1.01040087  7179.023  
  2720.07919 1.04902172   1.01851945   1.0103934   7199.952  
  2723.34326 1.04040399   1.0176123    1.01038592  7334.525  
  2726.61125 1.04828234   1.01693871   1.01037843  7234.229  
  2729.88316 1.02989186   1.01646592   1.01037094  7512.408  
  2733.15899 1.03375075   1.01615628   1.01036344  7467.779  
  2736.43876 1.03398301   1.01597557   1.01035594  7476.585  
  2739.72246 1.03953204   1.01589909   1.01034843  7407.589  
  2743.01010 1.03571764   1.01591509   1.01034091  7475.411  
  2746.30169 1.03174368   1.01602528   1.01033339  7546.284  
  2749.59722 1.02103953   1.01624273   1.01032586  7719.909  
  2752.89671 1.02449713   1.016588     1.01031833  7679.605  
  2756.20016 1.02873188   1.01708426   1.01031078  7627.846  
  2759.50758 1.03266009   1.01775243   1.01030324  7581.087  
  2762.81896 1.03145853   1.01860676   1.01029568  7611.087  
  2766.13432 1.0281352    1.01965186   1.01028812  7673.195  
  2769.45366 1.03269934   1.02088129   1.01028056  7616.424  
  2772.77697 1.015457     1.02227826   1.01027298  7892.807  
  2776.10428 1.02689168   1.0238176    1.0102654   7728.131  
  2779.43558 1.01186564   1.02546822   1.01025782  7973.974  
  2782.77088 1.03037093   1.0271948    1.01025023  7698.939  
  2786.11018 1.02078961   1.02895872   1.01024263  7858.019  
  2789.45348 1.03852046   1.03071849   1.01023502  7599.612  
  2792.80080 1.03322723   1.03243072   1.01022741  7690.668  
  2796.15214 1.03511211   1.03405098   1.0102198   7673.694  
  2799.50749 1.02408922   1.03553298   1.01021217  7853.955  
  2802.86688 1.02927899   1.0368251    1.01020455  7785.399  
  2806.23029 1.04386069   1.03786664   1.01019691  7576.648  
  2809.59774 1.03519889   1.03858708   1.01018927  7717.747  
  2812.96923 1.04796394   1.03891067   1.01018162  7537.979  
  2816.34477 1.06108599   1.03876748   1.01017397  7358.367  
  2819.72436 1.03355877   1.03810986   1.01016631  7776.173  
  2823.10800 1.03847289   1.03693041   1.01015864  7712.369  
  2826.49570 1.04514838   1.03527287   1.01015097  7622.862  
  2829.88747 1.03775624   1.03322952   1.01014329  7744.923  
  2833.28331 1.06258186   1.03092654   1.0101356   7388.865  
  2836.68322 1.05466357   1.02850414   1.01012791  7513.792  
  2840.08722 1.05690921   1.02609795   1.01012021  7491.25   
  2843.49530 1.06575741   1.0238247    1.01011251  7373.679  
  2846.90746 1.03919669   1.02177358   1.0101048   7775.983  
  2850.32373 1.04594431   1.02000339   1.01009708  7684.126  
  2853.74409 1.0451334    1.01854446   1.01008936  7706.522  
  2857.16855 1.05610997   1.01740357   1.01008163  7553.143  
  2860.59713 1.06183938   1.01657015   1.01007389  7479.259  
  2864.02982 1.05816112   1.01602221   1.01006615  7542.631  
  2867.46663 1.04838366   1.01573117   1.0100584   7697.588  
  2870.90756 1.05317246   1.01566492   1.01005065  7635.719  
  2874.35262 1.03593689   1.01578914   1.01004289  7907.645  
  2877.80182 1.03838772   1.01606737   1.01003512  7879.542  
  2881.25516 1.03297192   1.01646048   1.01002735  7973.778  
  2884.71264 1.04230007   1.01692632   1.01001957  7838.72   
  2888.17426 1.03994245   1.0174202    1.01001179  7884.683  
  2891.64005 1.04028131   1.01789662   1.01000399  7889.029  
  2895.10999 1.04193168   1.01831227   1.0099962   7873.041  
  2898.58409 1.03697517   1.01862973   1.00998839  7959.499  
  2902.06237 1.02890482   1.01882113   1.00998058  8096.557  
  2905.54482 1.04174726   1.01887125   1.00997276  7904.031  
  2909.03144 1.02686625   1.01878004   1.00996494  8148.337  
  2912.52225 1.0351904    1.01856364   1.00995711  8025.141  
  2916.01725 1.03732335   1.01825291   1.00994928  8000.823  
  2919.51645 1.03479958   1.01788905   1.00994143  8049.843  
  2923.01984 1.04268904   1.01751789   1.00993359  7935.214  
  2926.52744 1.04259171   1.01718405   1.00992573  7945.733  
  2930.03924 1.0527195    1.01692611   1.00991787  7798.821  
  2933.55526 1.04638552   1.01677291   1.00991001  7904.705  
  2937.07550 1.05937698   1.01674119   1.00990213  7715.657  
  2940.59996 1.04389135   1.01683446   1.00989425  7961.042  
  2944.12866 1.05277691   1.01704348   1.00988637  7832.685  
  2947.66158 1.03973074   1.01734802   1.00987848  8043.881  
  2951.19875 1.04099413   1.01771962   1.00987058  8032.737  
  2954.74016 1.04340424   1.01812464   1.00986267  8003.584  
  2958.28582 1.03559528   1.01852729   1.00985476  8135.934  
  2961.83574 1.02575798   1.01889259   1.00984685  8304.109  
  2965.38991 1.0486301    1.01918961   1.00983892  7947.843  
  2968.94835 1.03018188   1.01939507   1.00983099  8249.588  
  2972.51106 1.02858095   1.01949728   1.00982306  8284.486  
  2976.07805 1.03664912   1.01949955   1.00981512  8162.61   
  2979.64932 1.043025     1.01942164   1.00980717  8069.697  
  2983.22487 1.02311387   1.01929837   1.00979921  8401.058  
  2986.80471 1.03294843   1.01917615   1.00979125  8248.304  
  2990.38885 1.02931847   1.01910845   1.00978329  8316.229  
  2993.97729 1.02904441   1.01915106   1.00977531  8329.454  
  2997.57003 1.02624665   1.01935744   1.00976733  8384.34   
  3001.16709 1.04445902   1.01977396   1.00975935  8097.929  
  3004.76846 1.04495251   1.0204353    1.00975135  8098.564  
  3008.37415 1.03859021   1.02135992   1.00974336  8208.727  
  3011.98417 1.04539484   1.02254649   1.00973535  8108.453  
  3015.59853 1.04807492   1.02397182   1.00972734  8074.491  
  3019.21722 1.02638195   1.02559128   1.00971932  8434.726  
  3022.84025 1.01462461   1.02734187   1.0097113   8642.42   
  3026.46763 1.02063121   1.02914793   1.00970327  8549.024  
  3030.09936 1.02728396   1.0309286    1.00969524  8446.221  
  3033.73546 1.0228632    1.03260681   1.00968719  8529.381  
  3037.37591 1.02586499   1.03411902   1.00967915  8488.015  
  3041.02073 1.0251459    1.03542373   1.00967109  8509.23   
  3044.66993 1.02641372   1.03650406   1.00966303  8497.111  
  3048.32350 1.01697365   1.037362     1.00965496  8666.689  
  3051.98146 1.015826     1.03800636   1.00964689  8695.814  
  3055.64381 1.02247747   1.03844063   1.00963881  8591.185  
  3059.31056 1.01846341   1.03865515   1.00963073  8669.047  
  3062.98170 1.01344511   1.03862517   1.00962263  8765.196  
  3066.65725 1.01860956   1.03831528   1.00961454  8685.07   
  3070.33721 1.02914645   1.03768996   1.00960643  8515.058  
  3074.02159 1.04251735   1.03672903   1.00959832  8302.986  
  3077.71039 1.02447216   1.03544242   1.0095902   8612.155  
  3081.40361 1.01947213   1.03387735   1.00958208  8706.907  
  3085.10127 1.04945183   1.03211412   1.00957395  8216.933  
  3088.80336 1.0478415    1.03025297   1.00956582  8251.363  
  3092.50989 1.04468602   1.02839779   1.00955767  8310.988  
  3096.22088 1.07832827   1.02664154   1.00954953  7793.63   
  3099.93631 1.07112044   1.02505614   1.00954137  7910.759  
  3103.65621 1.07867498   1.02368764   1.00953321  7804.236  
  3107.38057 1.07916756   1.02255638   1.00952505  7804.665  
  3111.10939 1.09205947   1.02166104   1.00951687  7621.602  
  3114.84270 1.07517645   1.02098478   1.00950869  7880.513  
  3118.58048 1.10035152   1.02050235   1.00950051  7516.714  
  3122.32275 1.0977388    1.02018695   1.00949232  7561.588  
  3126.06951 1.09881035   1.02001661   1.00948412  7553.433  
  3129.82076 1.08202721   1.0199796    1.00947591  7807.454  
  3133.57652 1.07402645   1.02007792   1.0094677   7936.166  
  3137.33678 1.07191088   1.02032804   1.00945949  7976.118  
  3141.10155 1.05969072   1.02075809   1.00945126  8174.743  
  3144.87085 1.05192439   1.02140199   1.00944304  8306.885  
  3148.64466 1.05077255   1.02229129   1.0094348   8333.159  
  3152.42301 1.05544062   1.02344602   1.00942656  8265.147  
  3156.20588 1.05387791   1.0248654    1.00941831  8297.737  
  3159.99330 1.04172579   1.02651988   1.00941006  8504.613  
  3163.78527 1.03757639   1.02834634   1.0094018   8581.605  
  3167.58178 1.01132194   1.03024804   1.00939353  9046.463  
  3171.38285 1.04469477   1.03210032   1.00938526  8477.206  
  3175.18848 1.03692576   1.03376164   1.00937698  8614.558  
  3178.99867 1.03995679   1.03508887   1.0093687   8570.57   
  3182.81344 1.03267619   1.03595522   1.0093604   8701.184  
  3186.63279 1.02666126   1.0362684    1.00935211  8812.089  
  3190.45672 1.04062806   1.03598646   1.0093438   8580.064  
  3194.28524 1.05060647   1.03512658   1.00933549  8420.832  
  3198.11835 1.04876944   1.03376365   1.00932718  8457.614  
  3201.95606 1.0439886    1.03201865   1.00931886  8543.535  
  3205.79838 1.03940238   1.0300411    1.00931053  8627.112  
  3209.64531 1.04567015   1.02798936   1.00930219  8528.095  
  3213.49685 1.05329911   1.02601251   1.00929385  8408.081  
  3217.35302 1.05145039   1.02423625   1.00928551  8444.408  
  3221.21381 1.04343015   1.02275417   1.00927715  8583.749  
  3225.07924 1.05711499   1.02162429   1.00926879  8363.219  
  3228.94931 1.05802613   1.02086996   1.00926043  8353.961  
  3232.82401 1.0628832    1.02048338   1.00925206  8280.912  
  3236.70337 1.05344912   1.0204308    1.00924368  8439.53   
  3240.58739 1.06487337   1.02065839   1.0092353   8259.353  
  3244.47606 1.05788227   1.02109876   1.00922691  8377.229  
  3248.36940 1.06620541   1.02167751   1.00921851  8247.847  
  3252.26742 1.04652089   1.02231918   1.00921011  8574.737  
  3256.17011 1.05706735   1.02295212   1.0092017   8404.812  
  3260.07748 1.04156477   1.02351278   1.00919328  8667.707  
  3263.98954 1.04669466   1.02395018   1.00918486  8585.522  
  3267.90630 1.04510246   1.02423043   1.00917643  8616.567  
  3271.82776 1.03276481   1.02433976   1.009168    8831.937  
  3275.75392 1.03475008   1.024285     1.00915956  8801.533  
  3279.68480 1.03009815   1.02409142   1.00915112  8886.396  
  3283.62039 1.0226625    1.02379871   1.00914266  9021.595  
  3287.56070 1.03663143   1.02345557   1.00913421  8780.033  
  3291.50574 1.04066342   1.02311393   1.00912574  8714.106  
  3295.45552 1.02725075   1.02282444   1.00911727  8950.266  
  3299.41004 1.02511582   1.02263442   1.0091088   8991.078  
  3303.36930 1.02712155   1.02258866   1.00910031  8958.329  
  3307.33331 1.04166302   1.02273145   1.00909182  8708.277  
  3311.30208 1.03308582   1.02310749   1.00908333  8858.578  
  3315.27561 1.03167653   1.02376015   1.00907483  8885.369  
  3319.25391 1.02981791   1.02472645   1.00906632  8919.951  
  3323.23698 1.0427174    1.02602997   1.00905781  8698.436  
  3327.22484 1.02661672   1.02767278   1.00904929  8979.836  
  3331.21748 1.03926149   1.02962882   1.00904076  8760.454  
  3335.21491 1.04315435   1.03184092   1.00903223  8694.987  
  3339.21713 1.03513042   1.03422257   1.00902369  8833.905  
  3343.22416 1.02473534   1.03666499   1.00901515  9017.519  
  3347.23600 1.03541638   1.03904899   1.0090066   8830.188  
  3351.25265 1.03432931   1.04126009   1.00899804  8849.393  
  3355.27413 1.04299326   1.04320596   1.00898948  8700.289  
  3359.30042 1.03859512   1.04483421   1.00898091  8775.527  
  3363.33155 1.03373096   1.04614746   1.00897234  8859.488  
  3367.36752 1.02826195   1.04720846   1.00896376  8954.924  
  3371.40833 1.03806034   1.0481282    1.00895517  8783.17   
  3375.45399 1.04668534   1.04903759   1.00894658  8635.085  
  3379.50450 1.0366257    1.05005103   1.00893798  8805.862  
  3383.55988 1.02492846   1.05123277   1.00892938  9009.783  
  3387.62012 1.05036744   1.05257424   1.00892077  8569.263  
  3391.68523 1.03430304   1.05398703   1.00891215  8841.482  
  3395.75522 1.04748969   1.05531209   1.00890352  8613.928  
  3399.83009 1.04417186   1.05634405   1.0088949   8667.887  
  3403.90986 1.04184473   1.05686729   1.00888626  8705.163  
  3407.99452 1.03293273   1.05670074   1.00887762  8856.309  
  3412.08408 1.04502064   1.05574292   1.00886897  8646.027  
  3416.17855 1.040206     1.05400219   1.00886032  8725.067  
  3420.27793 1.03872485   1.05159855   1.00885166  8747.38   
  3424.38223 1.0437342    1.04873667   1.00884299  8658.687  
  3428.49146 1.04974366   1.04566355   1.00883432  8554.208  
  3432.60562 1.0491542    1.04262506   1.00882564  8560.531  
  3436.72471 1.06553659   1.03983147   1.00881696  8288.514  
  3440.84875 1.05143249   1.03743597   1.00880827  8515.048  
  3444.97774 1.06166477   1.03552708   1.00879957  8343.304  
  3449.11168 1.06357342   1.03413253   1.00879087  8308.43   
  3453.25058 1.06999263   1.03323087   1.00878216  8201.689  
  3457.39445 1.08001018   1.0327672    1.00877345  8040.602  
  3461.54329 1.06577598   1.03267007   1.00876473  8260.135  
  3465.69711 1.08446942   1.03286647   1.008756    7963.316  
  3469.85592 1.08948369   1.03329183   1.00874727  7882.65   
  3474.01971 1.09574331   1.03389335   1.00873853  7784.334  
  3478.18850 1.11612855   1.0346262    1.00872979  7484.164  
  3482.36230 1.1222867    1.03544532   1.00872104  7393.143  
  3486.54110 1.13468737   1.03629675   1.00871228  7218.32   
  3490.72492 1.13899275   1.03711284   1.00870352  7155.814  
  3494.91375 1.15352969   1.03781375   1.00869475  6960.028  
  3499.10762 1.1507916    1.03831474   1.00868598  6990.913  
  3503.30651 1.15932144   1.03853706   1.0086772   6876.488  
  3507.51045 1.15145788   1.03842017   1.00866841  6972.807  
  3511.71943 1.13227326   1.03793411   1.00865962  7222.159  
  3515.93346 1.13712812   1.03709083   1.00865082  7151.737  
  3520.15255 1.1242424    1.03595042   1.00864201  7321.665  
  3524.37670 1.10829161   1.0346172    1.0086332   7540.38   
  3528.60592 1.09345215   1.03322435   1.00862439  7750.88   
  3532.84021 1.08911003   1.03191133   1.00861557  7809.813  
  3537.07959 1.07403791   1.03080085   1.00860674  8033.435  
  3541.32405 1.07637025   1.02998064   1.0085979   7991.446  
  3545.57361 1.06147563   1.02949275   1.00858906  8218.82   
  3549.82826 1.05440203   1.02933098   1.00858022  8326.354  
  3554.08802 1.03838831   1.02944577   1.00857136  8584.67   
  3558.35289 1.04437805   1.02975519   1.00856251  8478.023  
  3562.62288 1.0427472    1.03016046   1.00855364  8498.641  
  3566.89800 1.02628686   1.03056348   1.00854477  8771.535  
  3571.17824 1.0220326    1.03088281   1.0085359   8838.821  
  3575.46362 1.02761242   1.03106345   1.00852702  8735.178  
  3579.75415 1.03109054   1.03107881   1.00851813  8668.803  
  3584.04982 1.02587718   1.03092663   1.00850923  8751.663  
  3588.35065 1.0315047    1.03062344   1.00850033  8648.431  
  3592.65663 1.01274262   1.03019945   1.00849143  8968.788  
  3596.96779 1.01657655   1.0296943    1.00848252  8894.346  
  3601.28412 1.02073652   1.02915302   1.0084736   8815.415  
  3605.60562 1.02627753   1.0286223    1.00846468  8714.161  
  3609.93232 1.01532051   1.02814673   1.00845575  8900.762  
  3614.26420 1.01331812   1.02776522   1.00844681  8932.581  
  3618.60129 1.01870509   1.02750858   1.00843787  8834.857  
  3622.94357 1.01937227   1.02739898   1.00842893  8821.282  
  3627.29107 1.02053603   1.02745093   1.00841997  8799.788  
  3631.64379 1.0006226    1.02767264   1.00841101  9154.878  
  3636.00173 1.02547187   1.02806633   1.00840205  8713.494  
  3640.36490 1.01473962   1.02862712   1.00839308  8900.78   
  3644.73330 1.03057607   1.02934068   1.0083841   8626.507  
  3649.10695 1.01958113   1.03017978   1.00837512  8816.286  
  3653.48584 1.03475616   1.03110083   1.00836613  8556.486  
  3657.86999 1.03600439   1.03204175   1.00835714  8535.868  
  3662.25940 1.03377515   1.03292292   1.00834814  8573.701  
  3666.65408 1.01709902   1.03365235   1.00833913  8861.171  
  3671.05403 1.02709839   1.03413578   1.00833012  8687.842  
  3675.45926 1.03850161   1.03429126   1.00832111  8495.242  
  3679.86977 1.04481926   1.03406404   1.00831208  8390.884  
  3684.28558 1.0461812    1.03343697   1.00830305  8368.68   
  3688.70669 1.03791589   1.03243362   1.00829402  8505.375  
  3693.13311 1.04150735   1.03111522   1.00828498  8445.663  
  3697.56483 1.05360582   1.02957363   1.00827593  8248.267  
  3702.00188 1.06540117   1.02792072   1.00826688  8061.27   
  3706.44424 1.05935842   1.02627477   1.00825782  8156.122  
  3710.89194 1.05237426   1.02474648   1.00824876  8267.454  
  3715.34498 1.05839584   1.02342771   1.00823969  8170.748  
  3719.80336 1.06316132   1.02238503   1.00823062  8095.06   
  3724.26709 1.05802776   1.02165828   1.00822154  8175.627  
  3728.73617 1.06190256   1.021263     1.00821245  8113.721  
  3733.21062 1.04441598   1.02119549   1.00820336  8394.26   
  3737.69044 1.0469011    1.02143888   1.00819426  8352.75   
  3742.17563 1.03645921   1.02196862   1.00818515  8524.517  
  3746.66621 1.0489616    1.02275557   1.00817604  8317.303  
  3751.16217 1.03841335   1.02376526   1.00816693  8489.742  
  3755.66353 1.0475508    1.02495386   1.00815781  8337.976  
  3760.17030 1.04515298   1.0262636    1.00814868  8375.865  
  3764.68247 1.03883229   1.0276201    1.00813955  8478.833  
  3769.20005 1.02278201   1.02893381   1.00813041  8749.68   
  3773.72305 1.02651471   1.03010637   1.00812127  8683.717  
  3778.25149 1.0414734    1.03104162   1.00811212  8430.2    
  3782.78535 1.04196129   1.03165977   1.00810296  8420.33   
  3787.32466 1.04661555   1.03191218   1.0080938   8342.074  
  3791.86942 1.04741465   1.03179394   1.00808463  8327.056  
  3796.41962 1.05442106   1.03135071   1.00807546  8211.939  
  3800.97529 1.0565749    1.03067703   1.00806628  8175.419  
  3805.53643 1.05646154   1.02990609   1.0080571   8174.959  
  3810.10304 1.06900178   1.0291945    1.00804791  7976.204  
  3814.67512 1.07456945   1.02870605   1.00803871  7888.527  
  3819.25270 1.08220883   1.02859732   1.00802951  7770.934  
  3823.83577 1.07915578   1.02900628   1.00802031  7814.151  
  3828.42433 1.08114249   1.03004324   1.0080111   7781.728  
  3833.01841 1.06118085   1.03178246   1.00800188  8084.849  
  3837.61799 1.06099972   1.03425347   1.00799265  8084.785  
  3842.22310 1.06636193   1.03743206   1.00798343  7998.203  
  3846.83373 1.04423958   1.04123302   1.00797419  8346.993  
  3851.44990 1.06715079   1.04550695   1.00796495  7979.814  
  3856.07160 1.04117866   1.05004331   1.0079557   8390.506  
  3860.69885 1.03359161   1.05458179   1.00794645  8512.936  
  3865.33165 1.03348665   1.05883277   1.0079372   8511.085  
  3869.97002 1.05489649   1.06250453   1.00792793  8158.247  
  3874.61394 1.04710295   1.06533206   1.00791867  8279.557  
  3879.26344 1.03649986   1.06710495   1.00790939  8449.56   
  3883.91853 1.03258905   1.06769493   1.00790011  8510.863  
  3888.57919 1.04533527   1.06708112   1.00789083  8296.716  
  3893.24545 1.0454718    1.06536265   1.00788154  8290.524  
  3897.91731 1.03429339   1.06274858   1.00787224  8470.177  
  3902.59477 1.03996391   1.05952519   1.00786294  8372.212  
  3907.27785 1.03615963   1.05601174   1.00785363  8430.731  
  3911.96655 1.0318369    1.05251552   1.00784432  8498.386  
  3916.66087 1.05102808   1.04929339   1.007835    8180.427  
  3921.36083 1.04052203   1.04652478   1.00782568  8345.881  
  3926.06642 1.02641428   1.04429889   1.00781635  8576.251  
  3930.77767 1.03324258   1.04261656   1.00780702  8457.052  
  3935.49456 1.03907945   1.04140453   1.00779768  8356.076  
  3940.21712 1.03415621   1.04053782   1.00778833  8432.675  
  3944.94535 1.03022279   1.03986614   1.00777898  8493.545  
  3949.67924 1.0292567    1.0392398    1.00776962  8505      
  3954.41882 1.04495652   1.03853129   1.00776026  8242.112  
  3959.16409 1.04675217   1.03764985   1.00775089  8208.582  
  3963.91505 1.04927702   1.0365486    1.00774152  8163.552  
  3968.67171 1.04508546   1.03522488   1.00773214  8226.003  
  3973.43408 1.05290299   1.03371318   1.00772276  8096.732  
  3978.20216 1.05032728   1.03207237   1.00771337  8132.815  
  3982.97597 1.06405303   1.03037095   1.00770397  7913.994  
  3987.75550 1.05503864   1.02867521   1.00769458  8049.131  
  3992.54077 1.05891445   1.0270423    1.00768517  7984.026  
  3997.33178 1.06090129   1.02551854   1.00767576  7948.634  
  4002.12854 1.057802     1.02414239   1.00766634  7991.969  
  4006.93106 1.05242486   1.02295039   1.00765692  8071.349  
  4011.73934 1.03148617   1.02198312   1.00764749  8404.472  
  4016.55339 1.04549023   1.02128783   1.00763806  8171.812  
  4021.37322 1.03781657   1.02091663   1.00762862  8290.78   
  4026.19883 1.0142541    1.02092161   1.00761918  8680.644  
  4031.03023 1.02938064   1.02134886   1.00760973  8419.794  
  4035.86743 1.03630756   1.022233     1.00760028  8301.098  
  4040.71043 1.01349189   1.02359276   1.00759082  8679.149  
  4045.55925 1.03042816   1.02542812   1.00758136  8388.642  
  4050.41388 1.02799288   1.02771866   1.00757189  8424.728  
  4055.27434 1.01848978   1.03042348   1.00756241  8580.372  
  4060.14063 1.02285679   1.03348232   1.00755293  8502.54   
  4065.01276 1.01273964   1.0368184    1.00754345  8670.994  
  4069.89074 1.01184758   1.04034174   1.00753396  8682.718  
  4074.77457 1.02492747   1.04395096   1.00752446  8457.066  
  4079.66426 1.03160741   1.04753165   1.00751496  8343.139  
  4084.55982 1.03851096   1.05095343   1.00750545  8227.622  
  4089.46126 1.03769895   1.05406964   1.00749594  8237.824  
  4094.36857 1.04541561   1.05672353   1.00748643  8111.398  
  4099.28178 1.04254107   1.05876217   1.0074769   8154.466  
  4104.20088 1.037997     1.0600539    1.00746738  8224.807  
  4109.12588 1.0419729    1.060503     1.00745784  8158.354  
  4114.05679 1.05868266   1.06005985   1.00744831  7894.187  
  4118.99362 1.04068219   1.05872981   1.00743876  8174.041  
  4123.93638 1.04093771   1.05658385   1.00742921  8167.525  
  4128.88506 1.04057781   1.05376491   1.00741966  8170.903  
  4133.83969 1.04754131   1.05048032   1.0074101   8057.971  
  4138.80026 1.04604159   1.04697666   1.00740054  8079.371  
  4143.76678 1.04729374   1.04350512   1.00739097  8057.473  
  4148.73926 1.05385503   1.04028793   1.0073814   7953.029  
  4153.71771 1.03017606   1.03749316   1.00737182  8328.951  
  4158.70213 1.03450368   1.03522071   1.00736223  8256.891  
  4163.69253 1.00823821   1.03349969   1.00735264  8696.52   
  4168.68893 1.02382978   1.03229591   1.00734305  8431.051  
  4173.69131 1.02322517   1.03152718   1.00733345  8441.193  
  4178.69971 1.03216169   1.03108324   1.00732385  8294.234  
  4183.71411 1.0066569    1.03084728   1.00731424  8725.316  
  4188.73452 1.02055775   1.0307161    1.00730462  8489.225  
  4193.76097 1.01540529   1.03061565   1.007295    8578.485  
  4198.79344 1.01509106   1.03050977   1.00728538  8586.318  
  4203.83195 1.02482856   1.03040142   1.00727575  8425.035  
  4208.87651 1.02995549   1.03032649   1.00726611  8343.161  
  4213.92713 1.02203881   1.0303413    1.00725647  8477.775  
  4218.98380 1.01820201   1.03050543   1.00724683  8545.701  
  4224.04654 1.01598151   1.03086385   1.00723718  8586.742  
  4229.11536 1.02583253   1.03143227   1.00722753  8424.144  
  4234.19026 1.042571     1.03218859   1.00721787  8154.456  
  4239.27125 1.02828021   1.03307104   1.0072082   8390.007  
  4244.35833 1.03726843   1.03398302   1.00719853  8246.022  
  4249.45152 1.0481069    1.0348038    1.00718886  8075.85   
  4254.55083 1.03597063   1.03540471   1.00717918  8273.276  
  4259.65625 1.04083884   1.03566958   1.00716949  8197.605  
  4264.76779 1.05128544   1.03551755   1.0071598   8034.741  
  4269.88548 1.04636979   1.0349223    1.00715011  8115.123  
  4275.00930 1.04327932   1.03391952   1.00714041  8167.186  
  4280.13927 1.04482004   1.03259951   1.00713071  8145.363  
  4285.27540 1.04544219   1.0310887    1.007121    8138.157  
  4290.41769 1.06092534   1.02952813   1.00711128  7898.83   
  4295.56615 1.0410506    1.02805405   1.00710157  8213.681  
  4300.72079 1.04408007   1.02678356   1.00709184  8167.57   
  4305.88162 1.03952109   1.02580517   1.00708211  8243.29   
  4311.04863 1.03126764   1.02517377   1.00707238  8380.498  
  4316.22185 1.02010643   1.02490912   1.00706264  8569.635  
  4321.40128 1.01697495   1.02499702   1.0070529   8625.236  
  4326.58692 1.0322367    1.02539334   1.00704315  8371.041  
  4331.77878 1.04254235   1.02603075   1.0070334   8205.248  
  4336.97688 1.02273108   1.02682799   1.00702365  8533.445  
  4342.18121 1.01951861   1.02770071   1.00701388  8589.669  
  4347.39179 1.02352424   1.02857317   1.00700412  8523.481  
  4352.60862 1.02070668   1.02938983   1.00699435  8572.66   
  4357.83171 1.03377588   1.03012564   1.00698457  8355.718  
  4363.06106 1.03151257   1.03079122   1.00697479  8394.261  
  4368.29670 1.04301796   1.03142937   1.006965    8207.78   
  4373.53861 1.05733891   1.03210244   1.00695521  7982.469  
  4378.78682 1.0596562    1.03287552   1.00694542  7947.366  
  4384.04132 1.05707302   1.03380134   1.00693562  7988.007  
  4389.30213 1.06335521   1.0349112    1.00692582  7891.628  
  4394.56925 1.07909535   1.03621328   1.00691601  7655.624  
  4399.84269 1.08310623   1.03769846   1.00690619  7597.008  
  4405.12247 1.08998343   1.03935265   1.00689638  7497.531  
  4410.40857 1.1022123    1.04117369   1.00688655  7324.462  
  4415.70102 1.1123971    1.0431876    1.00687673  7183.966  
  4420.99982 1.11172696   1.04545631   1.0068669   7192.715  
  4426.30498 1.12671351   1.04807158   1.00685706  6991.577  
  4431.61650 1.10981304   1.05113688   1.00684722  7217.663  
  4436.93440 1.10009315   1.05474371   1.00683737  7351.407  
  4442.25868 1.11523778   1.05894812   1.00682752  7142.134  
  4447.58935 1.11261295   1.06375056   1.00681767  7176.592  
  4452.92642 1.11320216   1.06908106   1.00680781  7167.334  
  4458.26989 1.08874314   1.07479177   1.00679795  7507.581  
  4463.61977 1.08534897   1.0806593    1.00678808  7554.947  
  4468.97607 1.09222789   1.0863976    1.00677821  7454.278  
  4474.33880 1.06840923   1.09168152   1.00676833  7801.667  
  4479.70797 1.07010195   1.09617964   1.00675845  7773.988  
  4485.08358 1.06830134   1.0995934    1.00674856  7798.742  
  4490.46564 1.05983964   1.10169633   1.00673867  7925.147  
  4495.85415 1.05940772   1.10236244   1.00672878  7929.063  
  4501.24914 1.06735137   1.10157241   1.00671888  7805.005  
  4506.65059 1.05307606   1.09939984   1.00670898  8021.307  
  4512.05853 1.04703248   1.09599016   1.00669907  8113.166  
  4517.47296 1.05601106   1.09154663   1.00668916  7968.91   
  4522.89389 1.03659598   1.08632511   1.00667924  8273.519  
  4528.32132 1.0528234    1.0806272    1.00666932  8011.152  
  4533.75526 1.05165153   1.07478188   1.0066594   8025.53   
  4539.19572 1.03869891   1.06911808   1.00664947  8227.286  
  4544.64272 1.05644643   1.06393827   1.00663953  7942.625  
  4550.09625 1.04354675   1.0595009    1.00662959  8140.642  
  4555.55632 1.03949126   1.05601275   1.00661965  8200.915  
  4561.02294 1.04247972   1.0536273    1.00660971  8148.193  
  4566.49613 1.03882095   1.05244499   1.00659975  8201.85   
  4571.97588 1.03429351   1.05251289   1.0065898   8269.925  
  4577.46221 1.06119345   1.05382281   1.00657984  7841.394  
  4582.95512 1.06063993   1.05630668   1.00656988  7844.598  
  4588.45463 1.08796261   1.05982955   1.00655991  7436.791  
  4593.96073 1.08791473   1.06418379   1.00654994  7432.256  
  4599.47344 1.10284503   1.06908948   1.00653996  7218.183  
  4604.99277 1.10376618   1.0742047    1.00652998  7200.245  
  4610.51871 1.08800609   1.07914794   1.00652     7414.566  
  4616.05129 1.0797522    1.08353293   1.00651001  7527.209  
  4621.59051 1.08700748   1.08701404   1.00650002  7417.236  
  4627.13638 1.08226931   1.0893355    1.00649002  7479.005  
  4632.68890 1.07661921   1.09037621   1.00648002  7554.591  
  4638.24808 1.08789917   1.09018132   1.00647002  7386.483  
  4643.81394 1.07416504   1.08897023   1.00646001  7577.719  
  4649.38647 1.06485646   1.08711081   1.00645     7708.708  
  4654.96569 1.06225499   1.08505874   1.00643998  7740.94   
  4660.55161 1.05008728   1.08327573   1.00642996  7919.402  
  4666.14423 1.05138824   1.08214672   1.00641993  7892.244  
  4671.74356 1.0554537    1.0819132    1.0064099   7822.857  
  4677.34961 1.04118381   1.08263292   1.00639987  8036.58   
  4682.96238 1.04857852   1.08417109   1.00638984  7913.759  
  4688.58189 1.0527245    1.08622228   1.00637979  7842.604  
  4694.20815 1.06028274   1.0883586    1.00636975  7720.763  
  4699.84115 1.05183466   1.09009699   1.0063597   7841.19   
  4705.48092 1.05480432   1.09097727   1.00634965  7788.374  
  4711.12745 1.05212697   1.0906413    1.00633959  7821.436  
  4716.78076 1.05867559   1.08889907   1.00632953  7714.73   
  4722.44086 1.06260524   1.08576294   1.00631947  7648.462  
  4728.10774 1.0618385    1.08143758   1.0063094   7652.161  
  4733.78143 1.06556068   1.07627033   1.00629933  7589.46   
  4739.46192 1.0588749    1.0706817    1.00628926  7680.729  
  4745.14923 1.05641065   1.06509659   1.00627918  7709.726  
  4750.84336 1.06487306   1.05988945   1.00626909  7576.281  
  4756.54433 1.05270648   1.05534853   1.00625901  7749.538  
  4762.25214 1.04585816   1.05166028   1.00624892  7845.7    
  4767.96680 1.05296038   1.04891196   1.00623882  7729.6    
  4773.68832 1.03746174   1.04710723   1.00622873  7959.225  
  4779.41670 1.04420319   1.04618714   1.00621862  7846.481  
  4785.15195 1.01699046   1.04604991   1.00620852  8270.003  
  4790.89409 1.02359962   1.04656726   1.00619841  8153.855  
  4796.64312 1.02373928   1.04759822   1.0061883   8142.997  
  4802.39905 1.03195875   1.04900031   1.00617818  8003.53   
  4808.16188 1.00781629   1.05063813   1.00616806  8386.709  
  4813.93163 1.02697884   1.0523897    1.00615794  8065.397  
  4819.70830 1.0228635    1.05415243   1.00614781  8122.646  
  4825.49191 1.02570357   1.05584831   1.00613768  8068.705  
  4831.28246 1.02208289   1.05742361   1.00612755  8118.385  
  4837.07995 1.03215989   1.05883848   1.00611741  7950.868  
  4842.88440 1.02320805   1.06004995   1.00610727  8085.565  
  4848.69582 1.02101404   1.06099631   1.00609712  8114.752  
  4854.51421 1.02471125   1.0615903    1.00608698  8050.888  
  4860.33958 1.02171028   1.06172426   1.00607683  8095.332  
  4866.17194 1.01413755   1.06128777   1.00606667  8215.534  
  4872.01130 1.02038291   1.06019597   1.00605651  8113.263  
  4877.85767 1.00956364   1.0584213    1.00604635  8289.249  
  4883.71105 1.01316589   1.05601523   1.00603619  8230.59   
  4889.57146 1.01001227   1.05310937   1.00602602  8283.446  
  4895.43890 1.01450239   1.04989714   1.00601585  8211.234  
  4901.31338 1.02880331   1.0466062    1.00600567  7983.677  
  4907.19491 1.03259479   1.04347182   1.00599549  7925.953  
  4913.08350 1.05958315   1.04071646   1.00598531  7520.165  
  4918.97916 1.06152645   1.03853759   1.00597512  7493.509  
  4924.88189 1.07271053   1.03710283   1.00596494  7334.67   
  4930.79170 1.08579048   1.03655024   1.00595474  7153.943  
  4936.70860 1.09616544   1.03698972   1.00594455  7014.85   
  4942.63261 1.11311871   1.03850122   1.00593435  6793.835  
  4948.56372 1.10839873   1.04112774   1.00592415  6856.308  
  4954.50195 1.10171169   1.04486397   1.00591395  6945.401  
  4960.44731 1.11323532   1.04964369   1.00590374  6796.45   
  4966.39980 1.11838074   1.05532926   1.00589353  6731.921  
  4972.35943 1.11802799   1.06170622   1.00588331  6737.634  
  4978.32622 1.11092443   1.06848527   1.0058731   6829.994  
  4984.30016 1.11764583   1.07531364   1.00586288  6744.812  
  4990.28128 1.11340467   1.08179715   1.00585265  6800.209  
  4996.26957 1.10087546   1.08753416   1.00584243  6964.967  
  5002.26505 1.11744971   1.09215902   1.0058322   6750.376  
  5008.26772 1.10789183   1.09538473   1.00582197  6874.583  
  5014.27759 1.08620836   1.09703063   1.00581173  7165.834  
  5020.29468 1.08678041   1.09702811   1.00580149  7158.808  
  5026.31899 1.10453023   1.09541185   1.00579125  6921.023  
  5032.35052 1.08872034   1.09231002   1.00578101  7133.686  
  5038.38930 1.10349016   1.08793799   1.00577076  6935.985  
  5044.43532 1.08818371   1.08258993   1.00576051  7142.173  
  5050.48859 1.09915937   1.07662104   1.00575026  6994.387  
  5056.54913 1.08625056   1.0704216    1.00574     7169.531  
  5062.61694 1.07568405   1.06438841   1.00572974  7316.977  
  5068.69204 1.0697509    1.05889582   1.00571948  7401.478  
  5074.77442 1.06651138   1.05426746   1.00570922  7448.142  
  5080.86410 1.0427089    1.05075118   1.00569895  7801.55   
  5086.96109 1.04065178   1.04850001   1.00568868  7833.004  
  5093.06540 1.03699759   1.04756146   1.00567841  7889.212  
  5099.17703 1.03668463   1.04787532   1.00566813  7893.79   
  5105.29599 1.03945285   1.04928022   1.00565785  7850.624  
  5111.42230 1.03544975   1.05152808   1.00564757  7912.086  
  5117.55596 1.03882325   1.05430625   1.00563729  7859.223  
  5123.69698 1.05125634   1.05726694   1.005627    7669.641  
  5129.84537 1.05029534   1.06006162   1.00561671  7683.204  
  5136.00114 1.05364949   1.06237571   1.00560642  7632.174  
  5142.16429 1.04509851   1.06395678   1.00559613  7759.575  
  5148.33484 1.06447861   1.06463392   1.00558583  7471.041  
  5154.51279 1.07187744   1.06432895   1.00557553  7363.593  
  5160.69816 1.08431209   1.06305879   1.00556523  7188.036  
  5166.89095 1.0840388    1.06092523   1.00555493  7190.318  
  5173.09117 1.08456092   1.05809326   1.00554462  7181.503  
  5179.29883 1.0821597    1.05476338   1.00553431  7212.946  
  5185.51394 1.07984433   1.05114354   1.005524    7243.239  
  5191.73651 1.08550244   1.04742436   1.00551369  7162.938  
  5197.96655 1.09090734   1.04376103   1.00550337  7087.04   
  5204.20406 1.07495346   1.04026494   1.00549305  7305.272  
  5210.44906 1.06592197   1.03700621   1.00548273  7431.402  
  5216.70155 1.08230828   1.03402568   1.00547241  7197.627  
  5222.96154 1.06099745   1.03135189   1.00546208  7497.254  
  5229.22905 1.07245356   1.0290175    1.00545175  7329.935  
  5235.50407 1.04270524   1.02707123   1.00544142  7763.271  
  5241.78663 1.03316524   1.02558412   1.00543109  7906.646  
  5248.07672 1.02450421   1.02465077   1.00542075  8039.245  
  5254.37437 1.04319194   1.02438614   1.00541042  7745.422  
  5260.67957 1.02715516   1.02491761   1.00540008  7989.616  
  5266.99234 1.01112541   1.02637164   1.00538974  8243.3    
  5273.31268 1.0346154    1.02885474   1.00537939  7864.914  
  5279.64060 1.03147531   1.0324302    1.00536905  7909.356  
  5285.97612 1.02766641   1.03709357   1.0053587   7964.48   
  5292.31925 1.01930864   1.04275141   1.00534835  8092.483  
  5298.66998 1.03410428   1.04920779   1.005338    7854.8    
  5305.02833 1.05154385   1.05616287   1.00532764  7586.331  
  5311.39432 1.03216645   1.06322642   1.00531729  7874.919  
  5317.76794 1.04756621   1.06994633   1.00530693  7635.604  
  5324.14922 1.05878127   1.07585132   1.00529657  7465.518  
  5330.53814 1.07710849   1.08050459   1.00528621  7200.471  
  5336.93474 1.0938943    1.08356579   1.00527584  6967.374  
  5343.33901 1.1005864    1.08485361   1.00526548  6874.028  
  5349.75097 1.09496523   1.08439265   1.00525511  6942.99   
  5356.17062 1.11010038   1.08242339   1.00524474  6740.807  
  5362.59798 1.12809574   1.07936659   1.00523437  6510.647  
  5369.03304 1.15265969   1.07575341   1.005224    6213.648  
  5375.47583 1.16564789   1.07214281   1.00521362  6061.097  
  5381.92636 1.18650599   1.06904316   1.00520324  5828.42   
  5388.38462 1.22533017   1.0668483    1.00519287  5427.9    
  5394.85063 1.20480857   1.06579344   1.00518248  5627.983  
  5401.32440 1.21943162   1.06593412   1.0051721   5476.535  
  5407.80594 1.20910785   1.06714939   1.00516172  5574.757  
  5414.29526 1.224437     1.06916743   1.00515133  5418.017  
  5420.79236 1.19662982   1.07160828   1.00514095  5692.426  
  5427.29726 1.18985249   1.07403529   1.00513056  5758.037  
  5433.80997 1.18189194   1.07600981   1.00512017  5837.214  
  5440.33049 1.15629101   1.07714591   1.00510978  6113.757  
  5446.85883 1.1426253    1.07716418   1.00509938  6265.43   
  5453.39501 1.14309471   1.07593624   1.00508899  6254.109  
  5459.93904 1.12113557   1.07350434   1.00507859  6511.031  
  5466.49091 1.11667775   1.07006394   1.0050682   6559.841  
  5473.05065 1.11024623   1.06591454   1.0050578   6633.856  
  5479.61826 1.09551394   1.06139693   1.0050474   6815.869  
  5486.19375 1.08708766   1.05683381   1.005037    6919.944  
  5492.77714 1.0768997    1.05248453   1.00502659  7049.908  
  5499.36842 1.08214534   1.04851805   1.00501619  6972.307  
  5505.96761 1.06760393   1.04500469   1.00500578  7163.556  
  5512.57472 1.06412285   1.04192465   1.00499537  7204.926  
  5519.18976 1.05541267   1.03919005   1.00498497  7320.642  
  5525.81273 1.05316196   1.03667618   1.00497456  7345.534  
  5532.44366 1.06114806   1.03425668   1.00496415  7225.155  
  5539.08254 1.04523874   1.03183494   1.00495373  7445.272  
  5545.72939 1.04212398   1.02936345   1.00494332  7483.372  
  5552.38421 1.04400259   1.02684769   1.00493291  7448.482  
  5559.04702 1.03361571   1.02433782   1.00492249  7594.315  
  5565.71782 1.04074943   1.02191442   1.00491208  7481.235  
  5572.39663 1.02476959   1.01967362   1.00490166  7712.745  
  5579.08346 1.03674686   1.0177144    1.00489124  7525.715  
  5585.77831 1.02079912   1.01612933   1.00488082  7759.169  
  5592.48119 1.02020822   1.01499877   1.0048704   7761.77   
  5599.19211 1.00768158   1.01438784   1.00485998  7951.438  
  5605.91109 1.01643743   1.01434466   1.00484956  7809.249  
  5612.63813 1.02384628   1.01489863   1.00483913  7691.67   
  5619.37325 1.02906327   1.01605742   1.00482871  7610.254  
  5626.11644 1.00468865   1.01780236   1.00481829  7985.967  
  5632.86773 1.006934     1.02008286   1.00480786  7950.437  
  5639.62712 1.02425348   1.02281133   1.00479743  7683.386  
  5646.39462 1.02004672   1.02586059   1.00478701  7750.797  
  5653.17024 1.03153693   1.02906555   1.00477658  7581.459  
  5659.95399 1.00994192   1.03223063   1.00476615  7918.925  
  5666.74589 1.00916427   1.03514314   1.00475572  7938.814  
  5673.54593 1.02220325   1.03759247   1.00474529  7744.523  
  5680.35413 1.00889009   1.03939417   1.00473486  7961.628  
  5687.17050 1.02178014   1.04041695   1.00472443  7770.569  
  5693.99505 1.02511349   1.04060791   1.004714    7730.002  
  5700.82780 1.02582065   1.04000884   1.00470357  7729.933  
  5707.66874 1.03080598   1.03875696   1.00469313  7665.055  
  5714.51789 1.03060844   1.03706905   1.0046827   7678.841  
  5721.37525 1.02707162   1.03521394   1.00467227  7743.498  
  5728.24085 1.02169131   1.03348161   1.00466183  7837.284  
  5735.11469 1.01989712   1.03215465   1.0046514   7876.184  
  5741.99677 1.01302633   1.03148534   1.00464097  7995.408  
  5748.88711 1.03180482   1.03167954   1.00463053  7714.46   
  5755.78573 1.02685655   1.03288738   1.00462009  7800.772  
  5762.69261 1.03076286   1.03520003   1.00460966  7751.429  
  5769.60779 1.03762611   1.0386507    1.00459922  7657.789  
  5776.53127 1.04221138   1.04321829   1.00458879  7599.345  
  5783.46305 1.05168686   1.04883179   1.00457835  7469.732  
  5790.40315 1.04350127   1.05537523   1.00456792  7600.076  
  5797.35158 1.05376544   1.06269351   1.00455748  7458.847  
  5804.30835 1.05765276   1.07059958   1.00454704  7412.063  
  5811.27347 1.07283392   1.07888111   1.00453661  7206.303  
  5818.24694 1.07048503   1.08730435   1.00452617  7248.065  
  5825.22879 1.08683245   1.0956166    1.00451573  7032.168  
  5832.21901 1.11042726   1.10355125   1.0045053   6731      
  5839.21761 1.10417515   1.11083975   1.00449486  6819.496  
  5846.22462 1.12181264   1.11722853   1.00448442  6603.29   
  5853.24004 1.1210742    1.12249535   1.00447399  6620.159  
  5860.26387 1.1393084    1.1264616    1.00446355  6404.621  
  5867.29613 1.12847156   1.12900388   1.00445311  6543.42   
  5874.33683 1.12062105   1.13006652   1.00444268  6648.229  
  5881.38598 1.11987147   1.12966551   1.00443224  6664.912  
  5888.44359 1.13209364   1.12787655   1.00442181  6520.391  
  5895.50967 1.11854038   1.1248101    1.00441137  6695.957  
  5902.58423 1.11995185   1.1205876    1.00440094  6685.108  
  5909.66727 1.10623283   1.11533153   1.0043905   6868.065  
  5916.75882 1.11308774   1.10917463   1.00438007  6786.222  
  5923.85887 1.10272059   1.10228038   1.00436964  6927.964  
  5930.96745 1.09846343   1.09485825   1.0043592   6991.216  
  5938.08456 1.09266028   1.08716035   1.00434877  7075.932  
  5945.21020 1.08835857   1.07946026   1.00433834  7141.214  
  5952.34440 1.08329628   1.07202552   1.00432791  7217.65   
  5959.48716 1.05935911   1.06509482   1.00431748  7566.191  
  5966.63849 1.0638865    1.05886467   1.00430704  7506.823  
  5973.79840 1.06649438   1.05348729   1.00429662  7475.685  
  5980.96690 1.06791671   1.04907787   1.00428619  7461.719  
  5988.14400 1.06294182   1.04572683   1.00427576  7540.537  
  5995.32972 1.06339645   1.04351163   1.00426533  7540.361  
  6002.52406 1.06361295   1.04250416   1.0042549   7543.579  
  6009.72704 1.04736163   1.04277207   1.00424448  7792.533  
  6016.93865 1.06039711   1.04437345   1.00423405  7603.405  
  6024.15892 1.0518154    1.04734479   1.00422363  7737.739  
  6031.38786 1.05730215   1.05168213   1.00421321  7661.655  
  6038.62547 1.04919559   1.05731664   1.00420278  7789.828  
  6045.87176 1.05075999   1.06408828   1.00419236  7772.173  
  6053.12675 1.05861437   1.07172468   1.00418194  7660.14   
  6060.39045 1.04368435   1.07983307   1.00417152  7892.559  
  6067.66286 1.0595832    1.08791046   1.0041611   7657.401  
  6074.94400 1.07589457   1.09537344   1.00415069  7425.062  
  6082.23388 1.07789384   1.10160631   1.00414027  7402.017  
  6089.53250 1.06661767   1.10602497   1.00412986  7570.504  
  6096.83988 1.10489112   1.10815437   1.00411944  7039.738  
  6104.15603 1.08358371   1.10770874   1.00410903  7337.505  
  6111.48096 1.10026659   1.10465053   1.00409862  7112.18   
  6118.81468 1.10308778   1.09920239   1.00408821  7079.111  
  6126.15721 1.09953452   1.09180608   1.0040778   7132.181  
  6133.50854 1.08744289   1.08304726   1.00406739  7304.007  
  6140.86869 1.07771762   1.07357218   1.00405699  7446.908  
  6148.23768 1.06035978   1.06401392   1.00404658  7706.405  
  6155.61550 1.0505854    1.05493703   1.00403618  7859.791  
  6163.00219 1.0277997    1.04680244   1.00402578  8224.726  
  6170.39773 1.02531512   1.0399525    1.00401538  8270.717  
  6177.80215 1.03058953   1.03461206   1.00400498  8190.541  
  6185.21546 1.02849276   1.03090045   1.00399459  8229.891  
  6192.63766 1.01150951   1.02884828   1.00398419  8517.018  
  6200.06876 1.01890383   1.02841317   1.0039738   8398.322  
  6207.50879 1.01800341   1.02949141   1.00396341  8418.719  
  6214.95774 1.02156874   1.03192411   1.00395302  8364.774  
  6222.41563 1.02594762   1.03549982   1.00394263  8297.877  
  6229.88248 1.0341043    1.03995659   1.00393225  8170.609  
  6237.35828 1.04412071   1.04498725   1.00392186  8016.502  
  6244.84305 1.04333705   1.05025063   1.00391148  8033.671  
  6252.33680 1.0581827    1.05539039   1.0039011   7808.977  
  6259.83955 1.06735848   1.06006046   1.00389072  7675.737  
  6267.35130 1.05934844   1.06395712   1.00388035  7800.405  
  6274.87206 1.0853643    1.06685585   1.00386997  7422.509  
  6282.40185 1.09691902   1.06864738   1.0038596   7264.287  
  6289.94067 1.07986295   1.06936009   1.00384923  7509.699  
  6297.48854 1.08200423   1.06915513   1.00383886  7482.877  
  6305.04547 1.0925435    1.06829254   1.0038285   7337.1    
  6312.61147 1.06410016   1.06708048   1.00381814  7754.061  
  6320.18654 1.05983171   1.06582295   1.00380777  7822.496  
  6327.77071 1.05858382   1.06477774   1.00379742  7845.347  
  6335.36397 1.05438613   1.06412931   1.00378706  7913.477  
  6342.96635 1.04240975   1.06397828   1.00377671  8104.564  
  6350.57785 1.0439621    1.06434588   1.00376636  8083.629  
  6358.19849 1.04120466   1.06519123   1.00375601  8130.989  
  6365.82827 1.03532325   1.06643804   1.00374566  8228.916  
  6373.46720 1.02345703   1.06800634   1.00373532  8427.181  
  6381.11530 1.01951332   1.06984101   1.00372498  8496.603  
  6388.77258 1.01450701   1.07192659   1.00371464  8584.697  
  6396.43905 1.02538189   1.07428214   1.0037043   8404.851  
  6404.11472 1.03882223   1.0769421    1.00369397  8188.247  
  6411.79960 1.0401541    1.07993298   1.00368364  8169.655  
  6419.49370 1.03667918   1.08325669   1.00367331  8228.243  
  6427.19703 1.05088839   1.08688449   1.00366299  8004.993  
  6434.90961 1.06508745   1.09076372   1.00365267  7789.337  
  6442.63144 1.06105092   1.09483724   1.00364235  7852.76   
  6450.36254 1.07721194   1.09907463   1.00363203  7613.179  
  6458.10291 1.09956262   1.10350662   1.00362172  7295.907  
  6465.85257 1.10241392   1.10824765   1.00361141  7258.123  
  6473.61154 1.1121844    1.11349192   1.00360111  7126.322  
  6481.37981 1.14645586   1.11948212   1.0035908   6683.344  
  6489.15741 1.14922508   1.12646009   1.0035805   6650.265  
  6496.94434 1.1586331    1.1346111    1.00357021  6536.28   
  6504.74061 1.18727191   1.14401257   1.00355991  6201.723  
  6512.54624 1.19152813   1.15459514   1.00354962  6154.656  
  6520.36123 1.21383119   1.16612262   1.00353933  5911.31   
  6528.18560 1.22098733   1.17818858   1.00352905  5836.296  
  6536.01937 1.22738138   1.1902236    1.00351877  5770.296  
  6543.86253 1.23212036   1.20151417   1.00350849  5722.095  
  6551.71510 1.22102974   1.21123871   1.00349822  5837.726  
  6559.57710 1.21956654   1.2185286    1.00348795  5853.624  
  6567.44853 1.20093575   1.22255758   1.00347768  6054.706  
  6575.32941 1.21627841   1.222659     1.00346742  5889.245  
  6583.21974 1.18753089   1.2184551    1.00345716  6205.181  
  6591.11955 1.19513445   1.2099591    1.00344691  6119.97   
  6599.02883 1.18445805   1.19760483   1.00343666  6240.697  
  6606.94760 1.16074017   1.18218543   1.00342641  6519.4    
  6614.87588 1.15990304   1.16473015   1.00341617  6529.669  
  6622.81367 1.14628205   1.14636046   1.00340593  6697.116  
  6630.76098 1.11756606   1.12815719   1.00339569  7067.944  
  6638.71783 1.1150584    1.11105506   1.00338546  7101.565  
  6646.68423 1.09590272   1.09577044   1.00337523  7364.814  
  6654.66019 1.07075215   1.08276459   1.00336501  7729.234  
  6662.64572 1.0731321    1.07224015   1.00335479  7693.727  
  6670.64084 1.05159016   1.06416443   1.00334457  8021.981  
  6678.64554 1.05232119   1.05831262   1.00333436  8010.434  
  6686.65986 1.04490012   1.05432162   1.00332415  8127.236  
  6694.68379 1.05992749   1.05174687   1.00331395  7892.441  
  6702.71735 1.0470719    1.05011732   1.00330375  8092.456  
  6710.76054 1.04177377   1.04898459   1.00329356  8176.617  
  6718.81339 1.02816696   1.04796298   1.00328337  8398.127  
  6726.87591 1.04043596   1.04675595   1.00327318  8197.7    
  6734.94810 1.0307368    1.04516733   1.003263    8355.307  
  6743.02997 1.0220565    1.04310061   1.00325283  8499.66   
  6751.12155 1.02934702   1.04055069   1.00324265  8378.269  
  6759.22283 1.02522098   1.03758966   1.00323249  8447.28   
  6767.33383 1.0207633    1.03434732   1.00322233  8523.143  
  6775.45457 1.04340073   1.03098864   1.00321217  8153.257  
  6783.58505 1.01489698   1.0276925    1.00320201  8627.24   
  6791.72529 1.01628558   1.02463528   1.00319187  8606.972  
  6799.87530 1.01365747   1.02198066   1.00318172  8656.423  
  6808.03509 1.0109013    1.01987509   1.00317159  8709.336  
  6816.20467 1.01907104   1.01844722   1.00316145  8575.278  
  6824.38405 1.01786948   1.01780909   1.00315132  8602.592  
  6832.57325 1.01526333   1.01805672   1.0031412   8654.768  
  6840.77227 1.02675041   1.01926812   1.00313108  8468.136  
  6848.98113 1.02024359   1.02149704   1.00312097  8586.362  
  6857.19985 1.01605788   1.02476254   1.00311086  8666.965  
  6865.42842 1.03106287   1.02903522   1.00310076  8422.718  
  6873.66687 1.01893674   1.03422281   1.00309066  8636.584  
  6881.91521 1.01647715   1.04015817   1.00308057  8688.712  
  6890.17345 1.02363058   1.04659436   1.00307049  8576.418  
  6898.44159 1.02530459   1.0532084    1.00306041  8558.162  
  6906.71966 1.02544043   1.05961627   1.00305033  8566.067  
  6915.00765 1.02472072   1.0653985    1.00304026  8588.585  
  6923.30560 1.02446514   1.07013546   1.0030302   8603.356  
  6931.61350 1.03001466   1.0734516    1.00302014  8520.042  
  6939.93137 1.02767901   1.07506576   1.00301009  8569.922  
  6948.25923 1.03000624   1.07483879   1.00300004  8541.297  
  6956.59707 1.0266614    1.07280197   1.00299     8608.73   
  6964.94493 1.02631013   1.06915361   1.00297996  8625.948  
  6973.30280 1.02551833   1.06422606   1.00296993  8651.28   
  6981.67069 1.03092332   1.05843676   1.00295991  8572.035  
  6990.04863 1.01749969   1.05223834   1.00294989  8816.363  
  6998.43663 1.02753773   1.04607639   1.00293988  8657.553  
  7006.83469 1.02427485   1.04035925   1.00292988  8729.001  
  7015.24282 1.024602     1.03544059   1.00291988  8739.467  
  7023.66105 1.01310394   1.03161372   1.00290988  8957.818  
  7032.08938 1.0186614    1.02911468   1.0028999   8876.51   
  7040.52782 1.01190566   1.02813022   1.00288992  9013.654  
  7048.97639 1.01655784   1.02880591   1.00287994  8947.911  
  7057.43509 1.01468269   1.03125092   1.00286997  8998.498  
  7065.90395 1.03980974   1.03553678   1.00286001  8579.452  
  7074.38297 1.01998149   1.04169037   1.00285006  8938.334  
  7082.87216 1.02494025   1.04968276   1.00284011  8867.739  
  7091.37154 1.03687915   1.05941775   1.00283017  8677.767  
  7099.88112 1.03065302   1.07072407   1.00282023  8800.971  
  7108.40092 1.04250666   1.08335471   1.00281031  8614.137  
  7116.93093 1.05540452   1.09699472   1.00280038  8415.116  
  7125.47118 1.07199119   1.11127747   1.00279047  8163.419  
  7134.02168 1.09506452   1.12580738   1.00278056  7823.453  
  7142.58244 1.08835571   1.14018889   1.00277066  7938.358  
  7151.15347 1.12909281   1.15406051   1.00276077  7360.627  
  7159.73479 1.13132937   1.16712821   1.00275088  7342.266  
  7168.32641 1.14397633   1.17918422   1.002741    7182.589  
  7176.92833 1.16698315   1.19009625   1.00273113  6893.8    
  7185.54058 1.16837366   1.19976678   1.00272126  6887.354  
  7194.16316 1.14514184   1.20808053   1.00271141  7202.121  
  7202.79609 1.15496115   1.21486039   1.00270155  7082.936  
  7211.43938 1.15123436   1.21985002   1.00269171  7143.243  
  7220.09304 1.1526101    1.22272881   1.00268188  7135.912  
  7228.75708 1.14699706   1.22316128   1.00267205  7221.687  
  7237.43153 1.14670913   1.22086916   1.00266223  7236.262  
  7246.11638 1.14874121   1.21570123   1.00265241  7219.425  
  7254.81165 1.14645439   1.20767504   1.00264261  7260.618  
  7263.51736 1.15423778   1.19698413   1.00263281  7166.329  
  7272.23351 1.15576401   1.18398432   1.00262302  7155.94   
  7280.96012 1.14709922   1.16917223   1.00261324  7282.035  
  7289.69721 1.15095607   1.15315312   1.00260346  7239.607  
  7298.44477 1.14965083   1.1365932    1.0025937   7266.734  
  7307.20284 1.14993871   1.12015938   1.00258394  7272.216  
  7315.97142 1.15547599   1.10445914   1.00257419  7206.915  
  7324.75051 1.1445925    1.08999361   1.00256444  7363.5    
  7333.54015 1.1331478    1.07712921   1.00255471  7532.037  
  7342.34033 1.14205186   1.06608845   1.00254498  7416.519  
  7351.15107 1.12703644   1.05695696   1.00253526  7637.239  
  7359.97238 1.12756742   1.04970273   1.00252556  7638.538  
  7368.80428 1.11554147   1.04420309   1.00251585  7822.729  
  7377.64678 1.12698294   1.04027509   1.00250616  7664.431  
  7386.49988 1.10992493   1.03770491   1.00249648  7924.19   
  7395.36361 1.09821961   1.03627361   1.0024868   8111.465  
  7404.23798 1.10665834   1.03577716   1.00247713  7990.935  
  7413.12300 1.11357468   1.03603895   1.00246748  7895.304  
  7422.01868 1.09945753   1.03691258   1.00245783  8118.452  
  7430.92503 1.11366671   1.03827483   1.00244818  7910.591  
  7439.84207 1.08261892   1.04001141   1.00243855  8401.765  
  7448.76981 1.09537565   1.04200092   1.00242893  8207.398  
  7457.70827 1.06619293   1.04410284   1.00241932  8689.933  
  7466.65745 1.07052726   1.04615216   1.00240971  8626.061  
  7475.61737 1.06783918   1.04796276   1.00240011  8679.681  
  7484.58804 1.06111695   1.04933872   1.00239053  8802.223  
  7493.56948 1.05369886   1.05009412   1.00238095  8938.927  
  7502.56169 1.04678144   1.05007905   1.00237138  9069.294  
  7511.56470 1.06560024   1.04920726   1.00236182  8751.716  
  7520.57850 1.05490457   1.04747581   1.00235227  8944.078  
  7529.60313 1.05290955   1.04496879   1.00234273  8987.591  
  7538.63858 1.036362     1.04184444   1.0023332   9292.344  
  7547.68488 1.0451301    1.03831184   1.00232368  9142.758  
  7556.74203 1.03534688   1.03460504   1.00231417  9328.822  
  7565.81005 1.02370544   1.03095966   1.00230467  9554.573  
  7574.88895 1.02658494   1.02759425   1.00229517  9509.5    
  7583.97875 1.01682358   1.02469724   1.00228569  9704.381  
  7593.07945 1.0188291    1.02241924   1.00227622  9675.389  
  7602.19108 1.02994962   1.02086963   1.00226676  9474.672  
  7611.31364 1.01969766   1.02011585   1.0022573   9678.698  
  7620.44714 1.02753275   1.02018391   1.00224786  9540.091  
  7629.59161 1.01687177   1.02105853   1.00223843  9754.007  
  7638.74705 1.01301522   1.02268278   1.00222901  9839.623  
  7647.91347 1.019054     1.02495769   1.0022196   9732.889  
  7657.09090 1.01184624   1.0277429    1.0022102   9883.76   
  7666.27934 1.01829879   1.03086032   1.0022008   9768.331  
  7675.47880 1.02636638   1.03410136   1.00219142  9623.773  
  7684.68930 1.02740162   1.037239     1.00218205  9614.126  
  7693.91086 1.0295708    1.04004441   1.00217269  9582.892  
  7703.14348 1.02700262   1.04230835   1.00216335  9641.283  
  7712.38718 1.03390096   1.04386753   1.00215401  9520.539  
  7721.64197 1.03381707   1.04463343   1.00214468  9531.372  
  7730.90787 1.02304288   1.04461793   1.00213536  9745.382  
  7740.18489 1.02896298   1.04394765   1.00212606  9641.078  
  7749.47304 1.0249965    1.04286383   1.00211676  9725.693  
  7758.77234 1.02815042   1.04171058   1.00210748  9673.888  
  7768.08279 1.03567563   1.04091824   1.00209821  9539.816  
  7777.40442 1.03984765   1.04098581   1.00208895  9469.917  
  7786.73723 1.03001257   1.04246344   1.0020797   9662.675  
  7796.08124 1.05024012   1.04593354   1.00207046  9294.158  
  7805.43647 1.0591546    1.05198754   1.00206123  9141.162  
  7814.80292 1.05793473   1.06119525   1.00205202  9169.593  
  7824.18061 1.07748001   1.07406416   1.00204281  8835.52   
  7833.56956 1.07503934   1.09098777   1.00203362  8883.215  
  7842.96977 1.11333027   1.11218457   1.00202444  8261.968  
  7852.38126 1.12755617   1.13763276   1.00201527  8048.212  
  7861.80404 1.1475961    1.16700935   1.00200611  7756.621  
  7871.23813 1.18296842   1.19964424   1.00199697  7270.179  
  7880.68355 1.19858374   1.23450086   1.00198783  7069.737  
  7890.14029 1.23409738   1.27019557   1.00197871  6634.491  
  7899.60839 1.27972153   1.30506297   1.0019696   6122.642  
  7909.08785 1.32490605   1.33726807   1.00196051  5663.756  
  7918.57868 1.34395714   1.36495863   1.00195142  5484.66   
  7928.08090 1.38758772   1.38643626   1.00194235  5097.796  
  7937.59452 1.40044363   1.40032558   1.00193329  4991.763  
  7947.11956 1.42962504   1.40573409   1.00192424  4758.864  
  7956.65603 1.41366648   1.40237889   1.0019152   4887.089  
  7966.20395 1.43368396   1.39064145   1.00190618  4730.409  
  7975.76332 1.42222287   1.37151174   1.00189717  4821.582  
  7985.33416 1.40550021   1.34643157   1.00188817  4957.842  
  7994.91648 1.35889925   1.31708747   1.00187919  5361.335  
  8004.51031 1.34840053   1.28520648   1.00187022  5458.816  
  8014.11565 1.33008717   1.25239304   1.00186126  5633.191  
  8023.73251 1.2764957    1.22001926   1.00185231  6182.797  
  8033.36092 1.25693748   1.18916961   1.00184338  6400.708  
  8043.00088 1.23019077   1.16062945   1.00183446  6714.028  
  8052.65240 1.19760734   1.13490195   1.00182555  7121.845  
  8062.31551 1.16952064   1.11224304   1.00181666  7498.602  
  8071.99021 1.15769161   1.09270611   1.00180778  7665.114  
  8081.67653 1.13340164   1.07619076   1.00179891  8020.856  
  8091.37446 1.10029366   1.06248989   1.00179006  8539.329  
  8101.08404 1.10385174   1.05133008   1.00178122  8482.158  
  8110.80526 1.08430163   1.04240317   1.00177239  8805.34   
  8120.53816 1.08672057   1.03538905   1.00176358  8764.844  
  8130.28273 1.07009496   1.0299716    1.00175478  9050.079  
  8140.03899 1.07528236   1.02584925   1.001746    8960.001  
  8149.80696 1.06670436   1.02274248   1.00173723  9109.742  
  8159.58665 1.04544835   1.0203995    1.00172847  9494.405  
  8169.37808 1.06133362   1.01860062   1.00171973  9204.903  
  8179.18126 1.05954654   1.01716235   1.001711    9236.723  
  8188.99620 1.04339228   1.01594027   1.00170229  9532.138  
  8198.82292 1.06713022   1.01483042   1.00169359  9101.392  
  8208.66143 1.04285601   1.01376696   1.0016849   9541.556  
  8218.51175 1.03674893   1.01271688   1.00167623  9656.193  
  8228.37389 1.03776414   1.01167236   1.00166758  9636.588  
  8238.24786 1.03471182   1.01064272   1.00165894  9694.171  
  8248.13368 1.0333246    1.00964705   1.00165031  9720.264  
  8258.03137 1.02120983   1.00870819   1.0016417   9955.073  
  8267.94093 1.02960103   1.00784849   1.0016331   9791.059  
  8277.86238 1.02383754   1.00708736   1.00162452  9902.942  
  8287.79574 1.02345614   1.00644038   1.00161595  9910.697  
  8297.74101 1.02848802   1.00592006   1.0016074   9813.73   
  8307.69823 1.01195383   1.00553756   1.00159887  10142.533 
  8317.66739 1.01658952   1.00530516   1.00159034  10052.812 
  8327.64851 1.01148947   1.00523884   1.00158184  10159.594 
  8337.64161 1.01632966   1.00536061   1.00157335  10067.67  
  8347.64670 1.02105624   1.00569996   1.00156487  9979.761  
  8357.66380 1.00930175   1.00629404   1.00155641  10221.977 
  8367.69292 1.02595184   1.00718623   1.00154797  9896.577  
  8377.73408 1.01276858   1.00842267   1.00153954  10165.385 
  8387.78728 1.01924958   1.01004684   1.00153113  10042.298 
  8397.85255 1.01241355   1.01209242   1.00152273  10186.401 
  8407.92989 1.03084058   1.01457513   1.00151435  9828.194  
  8418.01933 1.03254821   1.01748457   1.00150599  9801.707  
  8428.12087 1.03542551   1.02077741   1.00149764  9752.764  
  8438.23454 1.05069837   1.02437368   1.00148931  9471.456  
  8448.36034 1.05320179   1.02815689   1.00148099  9431.272  
  8458.49830 1.05901405   1.03197881   1.0014727   9330.949  
  8468.64842 1.06495105   1.03566895   1.00146441  9229.621  
  8478.81072 1.09144385   1.03904805   1.00145615  8775.814  
  8488.98521 1.09685892   1.04194484   1.0014479   8690.447  
  8499.17192 1.11646328   1.04421581   1.00143967  8377.488  
  8509.37084 1.1519222    1.04576552   1.00143145  7843      
  8519.58201 1.18305702   1.04656218   1.00142325  7408.963  
  8529.80543 1.21958559   1.04664215   1.00141507  6936.814  
  8540.04112 1.23717078   1.04609996   1.00140691  6724.661  
  8550.28909 1.25610862   1.04506802   1.00139876  6504.92   
  8560.54935 1.27689976   1.0436926    1.00139063  6273.626  
  8570.82193 1.30121832   1.04211204   1.00138252  6015.563  
  8581.10684 1.30353914   1.04044051   1.00137442  5993.844  
  8591.40409 1.30521494   1.0387586    1.00136634  5978.792  
  8601.71369 1.29274871   1.03711125   1.00135828  6111.933  
  8612.03567 1.28699759   1.03551237   1.00135024  6175.722  
  8622.37003 1.24271813   1.03395527   1.00134221  6679.702  
  8632.71680 1.22420884   1.03242549   1.00133421  6906.84   
  8643.07598 1.1992551    1.03091156   1.00132622  7227.659  
  8653.44759 1.17781409   1.02941036   1.00131825  7518.524  
  8663.83164 1.16616189   1.02792666   1.0013103   7683.585  
  8674.22816 1.14384027   1.02646915   1.00130236  8010.552  
  8684.63716 1.11318135   1.02504549   1.00129444  8487.606  
  8695.05864 1.09878577   1.02365826   1.00128655  8724.749  
  8705.49263 1.10117475   1.02230276   1.00127867  8686.811  
  8715.93914 1.10339698   1.02096722   1.00127081  8651.688  
  8726.39819 1.09803507   1.01963573   1.00126296  8741.905  
  8736.86978 1.09457672   1.01829333   1.00125514  8801.09   
  8747.35395 1.09589539   1.01693118   1.00124734  8780.118  
  8757.85069 1.0914941    1.0155501    1.00123955  8855.318  
  8768.36003 1.11187916   1.01416108   1.00123178  8519.161  
  8778.88198 1.12231659   1.01278337   1.00122404  8353.546  
  8789.41656 1.13306741   1.01144128   1.00121631  8187.033  
  8799.96377 1.14453418   1.01016072   1.0012086   8013.855  
  8810.52365 1.15380702   1.00896588   1.00120091  7877.17   
  8821.09620 1.14607793   1.00787673   1.00119324  7991.602  
  8831.68143 1.16313102   1.00690721   1.00118559  7742.826  
  8842.27937 1.15198189   1.00606449   1.00117796  7904.699  
  8852.89002 1.13509373   1.00534906   1.00117035  8157.883  
  8863.51340 1.11852883   1.00475568   1.00116276  8416.092  
  8874.14954 1.0972656    1.00427468   1.00115518  8762.641  
  8884.79844 1.07318887   1.00389357   1.00114763  9176.82   
  8895.46011 1.06644942   1.0035985    1.0011401   9296.968  
  8906.13458 1.05100161   1.00337556   1.00113259  9580.063  
  8916.82186 1.04351634   1.00321175   1.0011251   9720.921  
  8927.52196 1.04096143   1.00309559   1.00111763  9769.327  
  8938.23491 1.03351295   1.00301745   1.00111018  9912.86   
  8948.96071 1.03387605   1.0029697    1.00110275  9905.305  
  8959.69938 1.01724479   1.00294672   1.00109534  10235.592 
  8970.45093 1.03014733   1.00294484   1.00108795  9977.225  
  8981.21539 1.01391422   1.00296245   1.00108059  10302.316 
  8991.99276 1.02391206   1.00300008   1.00107324  10099.577 
  9002.78307 1.01816929   1.00306085   1.00106592  10214.415 
  9013.58633 1.01816022   1.00315095   1.00105861  10213.944 
  9024.40255 1.03266058   1.00328058   1.00105133  9924.864  
  9035.23175 1.03602507   1.00346491   1.00104407  9858.759  
  9046.07394 1.01098417   1.00372535   1.00103683  10358.538 
  9056.92915 1.01946322   1.00409072   1.00102961  10185.055 
  9067.79738 1.02998535   1.00459825   1.00102242  9975.216  
  9078.67865 1.02043868   1.00529391   1.00101524  10165.524 
  9089.57298 1.0238081    1.00623182   1.00100809  10099.321 
  9100.48038 1.02371311   1.00747224   1.00100096  10103.802 
  9111.40088 1.02068029   1.00907776   1.00099385  10168.586 
  9122.33447 1.01843177   1.0111077    1.00098677  10219.314 
  9133.28119 1.01460978   1.01361078   1.0009797   10303.67  
  9144.24104 1.02234208   1.01661681   1.00097266  10154.354 
  9155.21405 1.00620849   1.02012851   1.00096564  10493.418 
  9166.20022 1.01822373   1.0241152    1.00095864  10254.313 
  9177.19957 1.01033331   1.02850985   1.00095167  10425.356 
  9188.21213 1.02097556   1.03321176   1.00094472  10216.431 
  9199.23790 1.02908053   1.03809553   1.00093779  10063.05  
  9210.27690 1.02435237   1.04302741   1.00093089  10166.432 
  9221.32914 1.03460168   1.04788832   1.000924    9971.878  
  9232.39465 1.03657625   1.05260292   1.00091714  9941.994  
  9243.47344 1.04799304   1.05717338   1.00091031  9730.588  
  9254.56552 1.04875043   1.06171482   1.0009035   9724.633  
  9265.67092 1.04125207   1.06648542   1.00089671  9876.837  
  9276.78964 1.0581313    1.07190059   1.00088994  9564.836  
  9287.92170 1.07594309   1.07852183   1.0008832   9248.465  
  9299.06712 1.06917505   1.087017     1.00087648  9377.891  
  9310.22591 1.09417664   1.09809554   1.00086979  8945.258  
  9321.39810 1.11156457   1.11242465   1.00086312  8661.207  
  9332.58369 1.12681392   1.13053399   1.00085647  8422.168  
  9343.78270 1.14710077   1.15271791   1.00084985  8114.727  
  9354.99515 1.17169424   1.17894596   1.00084326  7759.396  
  9366.22106 1.2125893    1.20879512   1.00083668  7207.133  
  9377.46044 1.22357733   1.24141456   1.00083013  7071.121  
  9388.71330 1.25107304   1.27553603   1.00082361  6737.158  
  9399.97967 1.28228721   1.30952827   1.00081711  6381.121  
  9411.25956 1.28075087   1.34150129   1.00081064  6402.859  
  9422.55299 1.33664643   1.36944875   1.00080419  5816.921  
  9433.85996 1.34917569   1.3914284    1.00079777  5697.999  
  9445.18051 1.37163464   1.40577465   1.00079137  5489.456  
  9456.51464 1.38983915   1.41131753   1.00078499  5328.094  
  9467.86236 1.39280424   1.40756292   1.00077865  5305.203  
  9479.22371 1.3807926    1.39476931   1.00077232  5416.081  
  9490.59869 1.35663269   1.37389328   1.00076603  5644.354  
  9501.98732 1.34532986   1.34642952   1.00075976  5757.049  
  9513.38962 1.322727     1.31419897   1.00075351  5987.325  
  9524.80560 1.28905922   1.27913404   1.00074729  6350.277  
  9536.23528 1.26304473   1.24309089   1.0007411   6650.506  
  9547.67867 1.21663325   1.20770402   1.00073493  7228.466  
  9559.13580 1.20155043   1.17429006   1.00072879  7432.201  
  9570.60667 1.16710481   1.14379987   1.00072268  7919.769  
  9582.09131 1.14216701   1.11681721   1.00071659  8298.829  
  9593.58973 1.12303295   1.09359284   1.00071053  8605.862  
  9605.10195 1.0905702    1.07410323   1.0007045   9156.887  
  9616.62798 1.09880322   1.05812139   1.00069849  9017.595  
  9628.16785 1.06600095   1.04528819   1.00069251  9607.805  
  9639.72156 1.06630031   1.03517646   1.00068656  9605.615  
  9651.28914 1.05425951   1.02734243   1.00068063  9836.106  
  9662.87059 1.02798879   1.02136271   1.00067473  10359.08  
  9674.46595 1.02341734   1.01685766   1.00066886  10455.982 
  9686.07522 1.0224966    1.01350311   1.00066302  10477.731 
  9697.69842 1.02631313   1.0110336    1.0006572   10401.402 
  9709.33557 1.02350506   1.00923976   1.00065141  10461.435 
  9720.98668 1.03402779   1.00796267   1.00064565  10248.412 
  9732.65177 1.04043045   1.0070864    1.00063992  10121.902 
  9744.33086 1.03158951   1.00653165   1.00063422  10300.605 
  9756.02397 1.04380378   1.0062485    1.00062854  10057.499 
  9767.73111 1.02805146   1.00621083   1.00062289  10374.471 
  9779.45230 1.04780771   1.00641104   1.00061728  9980.201  
  9791.18755 1.03602226   1.00685525   1.00061169  10213.517 
  9802.93688 1.04863935   1.00755849   1.00060612  9964.014  
  9814.70032 1.05720684   1.00853973   1.00060059  9798.597  
  9826.47786 1.04160783   1.00981687   1.00059509  10100.867 
  9838.26955 1.05031527   1.01140166   1.00058961  9929.306  
  9850.07538 1.04751335   1.01329528   1.00058417  9982.464  
  9861.89538 1.03810784   1.01548501   1.00057875  10166.413 
  9873.72956 1.02623145   1.01794287   1.00057337  10404.935 
  9885.57794 1.03072686   1.02062682   1.00056801  10310.776 
  9897.44055 1.02768626   1.02348489   1.00056268  10370.145 
  9909.31738 1.03505983   1.026462     1.00055739  10217.711 
  9921.20847 1.03486404   1.02950906   1.00055212  10218.419 
  9933.11383 1.03364341   1.03259347   1.00054688  10239.433 
  9945.03347 1.05118115   1.03571022   1.00054167  9889.88   
  9956.96742 1.03406315   1.03889217   1.0005365   10222.951 
  9968.91569 1.03933967   1.04221689   1.00053135  10113.091 
  9980.87830 1.04472858   1.04580623   1.00052623  10002.175 
  9992.85526 1.0449915    1.04981571   1.00052115  9992.039  
  10004.84659 1.05849739   1.05441416   1.0005161   9727.152  
  10016.85232 1.06214099   1.05975781   1.00051107  9653.165  
  10028.87245 1.06089448   1.06596423   1.00050608  9670.846  
  10040.90700 1.05868087   1.07309101   1.00050112  9706.511  
  10052.95599 1.08663783   1.08112262   1.00049619  9190.6    
  10065.01945 1.08627777   1.08996703   1.00049129  9190.728  
  10077.09738 1.09551632   1.09946249   1.00048642  9023.324  
  10089.18980 1.12663135   1.10939291   1.00048159  8500.412  
  10101.29674 1.12496064   1.11950964   1.00047679  8520.699  
  10113.41820 1.15708947   1.12955814   1.00047202  8017.965  
  10125.55421 1.15678807   1.13930747   1.00046728  8015.922  
  10137.70478 1.16847493   1.14857752   1.00046257  7837.944  
  10149.86993 1.18269079   1.15725427   1.0004579   7629.175  
  10162.04968 1.19537672   1.16528258   1.00045325  7447.782  
  10174.24404 1.20178199   1.17263708   1.00044864  7354.799  
  10186.45304 1.20170075   1.17927892   1.00044407  7348.988  
  10198.67669 1.1885301    1.18511566   1.00043952  7520.198  
  10210.91501 1.19871484   1.18997509   1.00043501  7374.619  
  10223.16801 1.1972044    1.19359865   1.00043054  7387.481  
  10235.43572 1.1878556    1.19565811   1.00042609  7506.809  
  10247.71815 1.18787657   1.19579445   1.00042168  7498.668  
  10260.01531 1.17566351   1.193678     1.0004173   7660.25   
  10272.32724 1.17455696   1.18908025   1.00041296  7667.526  
  10284.65393 1.1694082    1.18193702   1.00040865  7732.027  
  10296.99542 1.17113463   1.17238152   1.00040437  7698.834  
  10309.35172 1.13989659   1.1607365    1.00040013  8149.012  
  10321.72285 1.14121622   1.14747339   1.00039593  8119.572  
  10334.10882 1.1333327    1.13315365   1.00039175  8230.639  
  10346.50966 1.11098144   1.11836739   1.00038761  8574.688  
  10358.92537 1.10196506   1.10367774   1.00038351  8712.355  
  10371.35599 1.0983898    1.08957633   1.00037944  8761.291  
  10383.80152 1.08551068   1.07645279   1.00037541  8968.811  
  10396.26198 1.06936289   1.06457894   1.00037141  9240.72   
  10408.73740 1.06427064   1.05410736   1.00036744  9320.667  
  10421.22779 1.06969265   1.04508208   1.00036351  9211.807  
  10433.73316 1.04942584   1.03745785   1.00035962  9569.647  
  10446.25355 1.04496161   1.03112461   1.00035576  9641.254  
  10458.78895 1.04441777   1.02593268   1.00035194  9639.199  
  10471.33940 1.02877553   1.02171575   1.00034815  9927.265  
  10483.90491 1.04303231   1.01830891   1.0003444   9640.527  
  10496.48550 1.0272074    1.01556108   1.00034069  9932.309  
  10509.08119 1.04013963   1.01334172   1.00033701  9670.207  
  10521.69199 1.03168766   1.01154319   1.00033337  9819.365  
  10534.31792 1.03540135   1.01007998   1.00032976  9735.147  
  10546.95900 1.03704642   1.0088861    1.0003262   9691.037  
  10559.61526 1.04047874   1.0079116    1.00032266  9613.368  
  10572.28670 1.01201574   1.00711871   1.00031917  10155.84  
  10584.97334 1.03155434   1.00647902   1.00031571  9757.817  
  10597.67521 1.03302008   1.00597065   1.00031229  9716.984  
  10610.39233 1.03415531   1.00557658   1.00030891  9682.837  
  10623.12470 1.02862091   1.00528384   1.00030557  9776.879  
  10635.87235 1.01653469   1.00508324   1.00030226  10002.076 
  10648.63530 1.01758106   1.00496999   1.00029899  9971.599  
  10661.41356 1.01573293   1.00494485   1.00029576  10000.831 
  10674.20716 1.01065452   1.00501597   1.00029256  10097.986 
  10687.01611 1.0275174    1.00520154   1.00028941  9765.706  
  10699.84043 1.0009649    1.00553314   1.00028629  10298.677 
  10712.68014 1.01689652   1.00605988   1.00028322  9985.473  
  10725.53525 1.01091137   1.00685331   1.00028018  10117.752 
  10738.40580 0.99940036   1.00801252   1.00027718  10369.505 
  10751.29178 1.01163987   1.00966908   1.00027422  10138.038 
  10764.19323 1.01525099   1.01199074   1.00027129  10085.584 
  10777.11017 1.00684179   1.01518256   1.00026841  10276.88  
  10790.04260 1.01815828   1.01948405   1.00026557  10069.156 
  10802.99055 1.01736165   1.0251606    1.00026276  10106.05  
  10815.95404 1.03452637   1.03248785   1.00026     9789.272  
  10828.93308 1.04961763   1.04172841   1.00025728  9523.247  
  10841.92770 1.06268781   1.05310088   1.00025459  9302.428  
  10854.93791 1.07901328   1.06674369   1.00025195  9030.903  
  10867.96374 1.09406431   1.08267586   1.00024935  8790.327  
  10881.00519 1.11178238   1.10076141   1.00024678  8514.213  
  10894.06230 1.1428156    1.12068063   1.00024426  8045.398  
  10907.13507 1.16770899   1.14191686   1.00024178  7694.808  
  10920.22353 1.20278294   1.16376002   1.00023934  7227.71   
  10933.32770 1.24459497   1.18533261   1.00023694  6714.238  
  10946.44759 1.25030216   1.20563534   1.00023459  6655.639  
  10959.58323 1.28277715   1.22361288   1.00023227  6293.427  
  10972.73463 1.30293584   1.23823808   1.00023     6083.494  
  10985.90181 1.32130577   1.24861108   1.00022776  5899.936  
  10999.08479 1.3133973    1.25406784   1.00022557  5986.713  
  11012.28359 1.32013733   1.25427378   1.00022342  5922.718  
  11025.49822 1.29246465   1.24927825   1.00022132  6218.072  
  11038.72872 1.27115686   1.23950893   1.00021925  6458.517  
  11051.97509 1.25267559   1.22571298   1.00021723  6676.321  
  11065.23736 1.22490348   1.20886678   1.00021525  7018.488  
  11078.51554 1.21074523   1.19007842   1.00021332  7201.916  
  11091.80966 1.1685128    1.17050018   1.00021143  7780.569  
  11105.11973 1.14861385   1.15126056   1.00020958  8073.037  
  11118.44577 1.13703654   1.13342023   1.00020777  8248.599  
  11131.78780 1.12813243   1.11795357   1.00020601  8385.63   
  11145.14584 1.12510993   1.10575404   1.00020429  8430.446  
  11158.51991 1.13055072   1.09765704   1.00020262  8340.603  
  11171.91003 1.11435783   1.09447322   1.00020099  8593.786  
  11185.31622 1.11259139   1.09702051   1.0001994   8616.121  
  11198.73850 1.13392414   1.10614409   1.00019786  8269.405  
  11212.17688 1.1389834    1.1227128    1.00019636  8183.162  
  11225.63139 1.17937631   1.14758425   1.00019491  7584.533  
  11239.10204 1.21148975   1.18153395   1.0001935   7144.541  
  11252.58886 1.25070753   1.2251506    1.00019214  6650.439  
  11266.09186 1.29687611   1.2787046    1.00019082  6122.871  
  11279.61107 1.35426421   1.34200572   1.00018955  5539.272  
  11293.14650 1.42193288   1.41426756   1.00018832  4938.697  
  11306.69817 1.47901763   1.49400867   1.00018714  4492.675  
  11320.26610 1.56671512   1.57900099   1.000186    3905.159  
  11333.85031 1.64552133   1.66629535   1.00018491  3456.687  
  11347.45083 1.73451013   1.75232227   1.00018387  3026.247  
  11361.06766 1.80756088   1.83307817   1.00018287  2721.229  
  11374.70084 1.85797487   1.90437957   1.00018192  2531.051  
  11388.35038 1.9011042    1.96219351   1.00018102  2380.371  
  11402.01629 1.94972983   2.00302374   1.00018016  2224.3    
  11415.69860 1.96362756   2.0243244    1.00017935  2177.53   
  11429.39734 1.92843374   2.02485882   1.00017859  2274.831  
  11443.11251 1.92348225   2.00489716   1.00017788  2282.854  
  11456.84414 1.87876986   1.96618394   1.00017721  2417.158  
  11470.59224 1.82504512   1.91169648   1.00017659  2594.072  
  11484.35685 1.74539224   1.84527151   1.00017602  2893.266  
  11498.13797 1.67284823   1.77119084   1.00017549  3204.604  
  11511.93563 1.60554684   1.6937853    1.00017502  3532.16   
  11525.74984 1.54143293   1.61709527   1.00017459  3884.644  
  11539.58064 1.46843361   1.54460214   1.00017421  4345.249  
  11553.42803 1.4034677    1.47904715   1.00017388  4813.462  
  11567.29203 1.36803103   1.42233025   1.0001736   5086.955  
  11581.17268 1.32513636   1.37549364   1.00017337  5449.813  
  11595.06998 1.29847447   1.33877001   1.00017319  5683.203  
  11608.98395 1.27356326   1.31168475   1.00017305  5911.24   
  11622.91463 1.27222535   1.29319097   1.00017297  5899.998  
  11636.86201 1.26206169   1.28182233   1.00017294  5980.716  
  11650.82614 1.27861224   1.27584959   1.00017296  5783.624  
  11664.80702 1.31757955   1.27343046   1.00017302  5380.972  
  11678.80468 1.32085771   1.27275103   1.00017314  5326.649  
  11692.81914 1.33205764   1.27215434   1.00017331  5201.507  
  11706.85042 1.33234545   1.27025375   1.00017353  5175.044  
  11720.89853 1.33417081   1.26601948   1.0001738   5134.947  
  11734.96350 1.31395207   1.25882441   1.00017412  5291.465  
  11749.04534 1.29551636   1.2484362    1.00017449  5437.36   
  11763.14409 1.26942694   1.23497904   1.00017491  5664.23   
  11777.25975 1.24262143   1.21885802   1.00017539  5911.113  
  11791.39236 1.21345535   1.20067723   1.00017592  6198.54   
  11805.54192 1.18232715   1.1811533    1.0001765   6527.784  
  11819.70846 1.1487355    1.16103435   1.00017713  6911.636  
  11833.89200 1.12095457   1.14103022   1.00017781  7245.181  
  11848.09256 1.08841728   1.12175984   1.00017855  7669.42   
  11862.31016 1.08487113   1.10371744   1.00017934  7683.525  
  11876.54482 1.07575327   1.08725722   1.00018018  7780.624  
  11890.79657 1.05256979   1.07259379   1.00018107  8097.732  
  11905.06541 1.05104124   1.059815     1.00018202  8081.402  
  11919.35138 1.03639008   1.04890265   1.00018303  8275.02   
  11933.65449 1.03513875   1.0397574    1.00018408  8253.922  
  11947.97477 1.02521864   1.03222439   1.00018519  8374.766  
  11962.31222 1.03081695   1.02611658   1.00018636  8241.392  
  11976.66689 1.02930561   1.02123452   1.00018757  8224.92   
  11991.03878 1.01682263   1.01738157   1.00018885  8389.103  
  12005.42791 1.01214111   1.01437449   1.00019018  8426.577  
  12019.83431 1.00467883   1.01204978   1.00019156  8512.372  
  12034.25800 1.01014557   1.01026687   1.000193    8381.353  
  12048.69900 1.01861362   1.00890785   1.00019449  8204.687  
  12063.15733 1.02164048   1.00787726   1.00019604  8120.25   
  12077.63301 1.01868609   1.00709886   1.00019764  8133.526  
  12092.12605 1.02281998   1.00651315   1.0001993   8034.273  
  12106.63649 1.02858873   1.00607435   1.00020102  7911.741  
  12121.16434 1.01648656   1.00574802   1.00020279  8072.228  
  12135.70963 1.0147083    1.00550852   1.00020462  8070.489  
  12150.27237 1.02531594   1.00533721   1.0002065   7873.994  
  12164.85258 1.01389091   1.00522098   1.00020845  8025.705  
  12179.45029 1.01216269   1.00515123   1.00021044  8025.267  
  12194.06552 1.03124773   1.00512328   1.0002125   7701.142  
  12208.69829 1.01593161   1.00513627   1.00021462  7910.669  
  12223.34861 1.03401973   1.00519356   1.00021679  7606.755  
  12238.01651 1.01899369   1.00530371   1.00021902  7808.856  
  12252.70202 1.01720085   1.00548224   1.0002213   7809.631  
  12267.40515 1.00751578   1.00575433   1.00022365  7933.906  
  12282.12592 1.03285522   1.00615852   1.00022605  7519.278  
  12296.86436 1.02114459   1.00675182   1.00022852  7668.173  
  12311.62048 1.03317419   1.00761599   1.00023104  7461.868  
  12326.39431 1.02350461   1.0088653    1.00023362  7578.584  
  12341.18587 1.02310399   1.01065517   1.00023626  7557.497  
  12355.99518 1.04711501   1.01319118   1.00023896  7183.064  
  12370.82226 1.06208526   1.01673731   1.00024172  6951.367  
  12385.66713 1.06103877   1.02162189   1.00024454  6940.024  
  12400.52982 1.07281125   1.02823908   1.00024742  6758.645  
  12415.41034 1.08567587   1.03704374   1.00025036  6568.874  
  12430.30872 1.10492402   1.04853706   1.00025336  6308.088  
  12445.22497 1.09988088   1.06324113   1.00025642  6344.824  
  12460.15912 1.13474395   1.08166121   1.00025954  5917.68   
  12475.11120 1.16485982   1.10423654   1.00026272  5573.675  
  12490.08122 1.18079755   1.13128123   1.00026597  5391.534  
  12505.06920 1.22180169   1.16292108   1.00026927  4984.966  
  12520.07517 1.25305092   1.19903164   1.00027264  4695.698  
  12535.09914 1.30120701   1.23918783   1.00027607  4298.104  
  12550.14114 1.33757564   1.28262841   1.00027956  4021.087  
  12565.20120 1.36469243   1.32825137   1.00028312  3824.692  
  12580.27932 1.42515026   1.3746344    1.00028674  3444.431  
  12595.37554 1.44954322   1.42009086   1.00029042  3296.235  
  12610.48987 1.50405827   1.4627542    1.00029416  3007.371  
  12625.62234 1.52262771   1.50069398   1.00029797  2908.147  
  12640.77297 1.55430198   1.53205829   1.00030184  2755.91   
  12655.94178 1.55310365   1.55524007   1.00030577  2749.327  
  12671.12880 1.5504901    1.56904905   1.00030977  2748.723  
  12686.33403 1.56064363   1.57284884   1.00031383  2694.073  
  12701.55752 1.55610374   1.56662414   1.00031795  2701.352  
  12716.79927 1.53918872   1.55095515   1.00032215  2761.395  
  12732.05931 1.50898023   1.52691735   1.0003264   2883.138  
  12747.33766 1.46748342   1.4959386    1.00033072  3067.224  
  12762.63435 1.42427842   1.45964887   1.00033511  3276.074  
  12777.94939 1.39810454   1.41974352   1.00033956  3405.6    
  12793.28281 1.3393648    1.37787034   1.00034408  3742.764  
  12808.63463 1.32274891   1.33554075   1.00034866  3833.393  
  12824.00488 1.29301825   1.2940645    1.00035331  4017.426  
  12839.39356 1.24317787   1.25450606   1.00035802  4366.105  
  12854.80072 1.21240642   1.21766589   1.00036281  4592.837  
  12870.22636 1.19057887   1.18408264   1.00036766  4756.614  
  12885.67051 1.16214435   1.15405514   1.00037257  4988.645  
  12901.13319 1.13120162   1.12767677   1.00037756  5260.27   
  12916.61443 1.12590281   1.1048768    1.00038261  5288.245  
  12932.11425 1.10396959   1.08546308   1.00038773  5486.586  
  12947.63267 1.09210096   1.069161     1.00039291  5585.962  
  12963.16971 1.07961703   1.05564814   1.00039817  5694.539  
  12978.72539 1.06322562   1.04458176   1.00040349  5850.121  
  12994.29974 1.03931901   1.03562024   1.00040888  6100.544  
  13009.89278 1.0398004    1.02843811   1.00041434  6066.055  
  13025.50453 1.05227847   1.02273682   1.00041987  5891.868  
  13041.13502 1.02340456   1.01824813   1.00042547  6206.05   
  13056.78426 1.02523765   1.01474038   1.00043114  6154.318  
  13072.45228 1.02855358   1.0120155    1.00043688  6085.172  
  13088.13910 1.01993021   1.00990811   1.00044269  6160.405  
  13103.84474 1.01644831   1.00828259   1.00044857  6173.616  
  13119.56924 1.02634482   1.00702956   1.00045452  6025.135  
  13135.31260 1.03148933   1.00606226   1.00046054  5936.144  
  13151.07485 1.01909907   1.00531235   1.00046663  6054.75   
  13166.85602 1.02204043   1.00472739   1.0004728   5991.729  
  13182.65612 1.02363358   1.00426707   1.00047903  5945.633  
  13198.47519 1.01471494   1.00390083   1.00048534  6024.457  
  13214.31324 1.01473089   1.00360571   1.00049171  5997.579  
  13230.17029 1.01560166   1.00336452   1.00049816  5961.004  
  13246.04637 1.00885632   1.00316446   1.00050469  6015.273  
  13261.94150 1.02924709   1.00299604   1.00051128  5752.119  
  13277.85571 1.01128282   1.0028522    1.00051795  5934.818  
  13293.78901 1.02814294   1.00272768   1.00052469  5715.206  
  13309.74144 1.01582448   1.00261855   1.00053151  5831.077  
  13325.71300 1.02332757   1.00252188   1.0005384   5720.344  
  13341.70374 1.02660139   1.00243542   1.00054536  5659.004  
  13357.71366 1.01744501   1.0023575    1.0005524   5737.643  
  13373.74279 1.02641908   1.00228678   1.00055951  5612.323  
  13389.79116 1.0407764    1.00222224   1.0005667   5432.415  
  13405.85878 1.02494664   1.00216308   1.00057396  5580.063  
  13421.94569 1.02710301   1.00210863   1.00058129  5532.237  
  13438.05190 1.0285213    1.00205838   1.0005887   5492.785  
  13454.17744 1.02501902   1.00201188   1.00059619  5506.79   
  13470.32232 1.03035189   1.00196876   1.00060376  5425.344  
  13486.48659 1.03873794   1.00192872   1.00061139  5313.239  
  13502.67024 1.03784423   1.00189148   1.00061911  5299.211  
  13518.87332 1.02048106   1.00185683   1.0006269   5459.663  
  13535.09585 1.0459014    1.00182454   1.00063477  5170.357  
  13551.33783 1.05120878   1.00179446   1.00064272  5094.418  
  13567.59931 1.03578166   1.00176641   1.00065074  5227.38   
  13583.88031 1.03408435   1.00174025   1.00065885  5221.551  
  13600.18084 1.04753624   1.00171586   1.00066702  5062.988  
  13616.50093 1.05888175   1.00169312   1.00067528  4930.161  
  13632.84060 1.06769159   1.00167193   1.00068362  4824.95   
  13649.19989 1.06164574   1.00165218   1.00069203  4859.896  
  13665.57880 1.07343792   1.0016338    1.00070053  4728.869  
  13681.97737 1.06787025   1.0016167    1.0007091   4758.447  
  13698.39561 1.05325918   1.0016008    1.00071775  4873.233  
  13714.83356 1.08408668   1.00158604   1.00072649  4570.335  
  13731.29123 1.0738033    1.00157236   1.0007353   4640.484  
  13747.76866 1.07927224   1.0015597    1.00074419  4570.905  
  13764.26585 1.06246958   1.001548     1.00075317  4700.144  
  13780.78284 1.06261306   1.00153722   1.00076222  4677.301  
  13797.31965 1.07715827   1.00152731   1.00077136  4526.735  
  13813.87631 1.08264633   1.00151822   1.00078057  4458.567  
  13830.45283 1.0738209    1.00150992   1.00078987  4514.029  
  13847.04925 1.05789969   1.00150236   1.00079925  4633.842  
  13863.66558 1.05309672   1.00149553   1.00080872  4655.667  
  13880.30185 1.05704394   1.00148937   1.00081826  4598.541  
  13896.95808 1.04090129   1.00148387   1.00082789  4723.687  
  13913.63430 1.0437675    1.00147899   1.0008376   4675.292  
  13930.33053 1.05528424   1.00147471   1.00084739  4549.945  
  13947.04680 1.0512254    1.001471     1.00085727  4564.554  
  13963.78313 1.05267625   1.00146784   1.00086723  4530.254  
  13980.53954 1.03054124   1.0014652    1.00087728  4708.808  
  13997.31606 1.04049484   1.00146308   1.00088741  4595.766  
  14014.11271 1.04429234   1.00146144   1.00089762  4540.117  
  14030.92951 1.02972977   1.00146027   1.00090792  4649.707  
  14047.76650 1.04503854   1.00145956   1.0009183   4490.562  
  14064.62369 1.03109271   1.00145928   1.00092877  4593.24   
  14081.50110 1.04030928   1.00145942   1.00093933  4489.273  
  14098.39877 1.03138255   1.00145997   1.00094997  4546.904  
  14115.31672 1.05153301   1.00146092   1.0009607   4349.913  
  14132.25497 1.02394072   1.00146225   1.00097151  4570.077  
  14149.21355 1.05146027   1.00146394   1.00098241  4308.89   
  14166.19247 1.03804852   1.001466     1.0009934   4402.197  
  14183.19177 1.02298686   1.0014684    1.00100448  4512.969  
  14200.21147 1.02738493   1.00147113   1.00101564  4452.345  
  14217.25159 1.01858966   1.0014742    1.00102689  4508.592  
  14234.31216 1.03769595   1.00147758   1.00103823  4320.808  
  14251.39320 1.03328038   1.00148128   1.00104966  4337.364  
  14268.49474 1.01987009   1.00148527   1.00106118  4432.137  
  14285.61680 1.02378413   1.00148956   1.00107278  4376.583  
  14302.75941 1.02770165   1.00149413   1.00108448  4321.734  
  14319.92259 1.02475049   1.00149898   1.00109626  4325.833  
  14337.10636 1.01294936   1.00150411   1.00110814  4406.631  
  14354.31076 1.02077178   1.0015095    1.0011201   4317.657  
  14371.53580 1.02112965   1.00151515   1.00113216  4293.687  
  14388.78151 1.03296252   1.00152106   1.0011443   4174.412  
  14406.04791 1.03100126   1.00152721   1.00115654  4170.693  
  14423.33504 1.00216092   1.00153361   1.00116887  4395.676  
  14440.64290 1.02925021   1.00154025   1.00118129  4146.331  
  14457.97154 1.02614264   1.00154712   1.0011938   4152.777  
  14475.32097 1.01638813   1.00155422   1.00120641  4214.507  
  14492.69122 1.02924444   1.00156154   1.00121911  0         
  14510.08232 1.0087817    0            0           0         
  14527.49428 1.01904089   0            0           0         
  14544.92714 1.00408583   0            0           0         
  14562.38092 1.02841638   0            0           0         
  14579.85564 1.03799581   0            0           0         
  14597.35133 1.051339     0            0           0         
  14614.86802 1.01604386   0            0           0         
  14632.40573 1.05359675   0            0           0         
  14649.96448 1.03676912   0            0           0         
  14667.54430 1.02565558   0            0           0         
  14685.14522 1.04186382   0            0           0         
  14702.76725 1.04719776   0            0           0         
  14720.41044 1.02969941   0            0           0         
  14738.07479 1.06379659   0            0           0         
  14755.76035 1.05935136   0            0           0         
  14773.46712 1.05538142   0            0           0         
  14791.19515 1.04750825   0            0           0         
  14808.94444 1.08101795   0            0           0         
  14826.71504 1.10019761   0            0           0         
  14844.50696 1.12762005   0            0           0         
  14862.32023 1.13399965   0            0           0         
  14880.15488 1.13594094   0            0           0         
  14898.01092 1.14396841   0            0           0         
  14915.88840 1.17015768   0            0           0         
  14933.78733 1.18320689   0            0           0         
  14951.70773 1.18650036   0            0           0         
  14969.64964 1.20794193   0            0           0         
  14987.61308 1.21509048   0            0           0         
  15005.59808 1.23440124   0            0           0         
  15023.60466 1.27361676   0            0           0         
  15041.63284 1.26617917   0            0           0         
  15059.68266 1.27057107   0            0           0         
  15077.75414 1.27717071   0            0           0         
  15095.84731 1.22880918   0            0           0         
  15113.96219 1.22663723   0            0           0         
  15132.09880 1.22302084   0            0           0         
  15150.25718 1.21132458   0            0           0         
  15168.43735 1.19387001   0            0           0         
  15186.63933 1.1789603    0            0           0         
  15204.86316 1.17521871   0            0           0         
  15223.10885 1.14681975   0            0           0         
  15241.37644 1.1472469    0            0           0         
  15259.66595 1.13985147   0            0           0         
  15277.97741 1.10953584   0            0           0         
  15296.31084 1.112956     0            0           0         
  15314.66627 1.08738024   0            0           0         
  15333.04373 1.06965486   0            0           0         
  15351.44324 1.07420661   0            0           0         
  15369.86483 1.07614693   0            0           0         
  15388.30852 1.04821307   0            0           0         
  15406.77435 1.05316058   0            0           0         
  15425.26234 1.01542062   0            0           0         
  15443.77251 1.05001103   0            0           0         
  15462.30489 1.02960797   0            0           0         
  15480.85951 1.04754845   0            0           0         
  15499.43640 1.05564418   0            0           0         
  15518.03558 1.06022267   0            0           0         
  15536.65708 1.04815282   0            0           0         
  15555.30093 1.02832226   0            0           0         
  15573.96714 1.07310356   0            0           0         
  15592.65576 1.06460005   0            0           0         
  15611.36680 1.05698917   0            0           0         
  15630.10030 1.02657074   0            0           0         
  15648.85627 1.06419016   0            0           0         
  15667.63475 1.04212461   0            0           0         
  15686.43577 1.03042991   0            0           0         
  15705.25935 1.0392648    0            0           0         
  15724.10551 1.00776782   0            0           0         
  15742.97429 1.03829597   0            0           0         
  15761.86572 1.04433038   0            0           0         
  15780.77981 1.01453877   0            0           0         
  15799.71660 0.99773154   0            0           0         
  15818.67611 1.02348124   0            0           0         
  15837.65838 1.01934212   0            0           0         
  15856.66342 1.03390287   0            0           0         
  15875.69127 1.02735536   0            0           0         
  15894.74195 1.02288929   0            0           0         
  15913.81549 1.01821918   0            0           0         
  15932.91192 1.03139244   0            0           0         
  15952.03127 1.01317819   0            0           0         
  15971.17356 1.0278135    0            0           0         
  15990.33882 1.00529485   0            0           0         
  16009.52708 1.04056056   0            0           0         
  16028.73836 1.01242214   0            0           0         
  16047.97270 1.03328996   0            0           0         
  16067.23012 1.02108161   0            0           0         
  16086.51064 1.02377859   0            0           0         
  16105.81431 1.04067961   0            0           0         
  16125.14114 1.0249489    0            0           0         
  16144.49116 1.02327797   0            0           0         
  16163.86440 1.03541298   0            0           0         
  16183.26088 1.03119627   0            0           0         
  16202.68065 1.0399493    0            0           0         
  16222.12371 1.04661377   0            0           0         
  16241.59011 1.01115907   0            0           0         
  16261.07987 1.02451475   0            0           0         
  16280.59301 1.01750057   0            0           0         
  16300.12957 1.00728897   0            0           0         
  16319.68958 1.02878202   0            0           0         
  16339.27305 1.03247604   0            0           0         
  16358.88003 1.04681819   0            0           0         
  16378.51053 1.02367109   0            0           0         
  16398.16459 1.03788549   0            0           0         
  16417.84224 1.01490481   0            0           0         
  16437.54350 1.01191539   0            0           0         
  16457.26840 1.01480359   0            0           0         
  16477.01697 1.01257319   0            0           0         
  16496.78923 1.04898631   0            0           0         
  16516.58523 1.03768084   0            0           0         
  16536.40498 1.02936545   0            0           0         
  16556.24851 1.04438148   0            0           0         
  16576.11585 1.00553372   0            0           0         
  16596.00704 1.025021     0            0           0         
  16615.92209 1.00778595   0            0           0         
  16635.86105 1.07102587   0            0           0         
  16655.82393 1.04470823   0            0           0         
  16675.81076 1.06189169   0            0           0         
  16695.82158 1.02637598   0            0           0         
  16715.85641 1.04473784   0            0           0         
  16735.91528 1.03540413   0            0           0         
  16755.99822 1.0773064    0            0           0         
  16776.10527 1.06815307   0            0           0         
  16796.23644 1.08028902   0            0           0         
  16816.39177 1.09399412   0            0           0         
  16836.57128 1.09829397   0            0           0         
  16856.77501 1.10912162   0            0           0         
  16877.00298 1.10671917   0            0           0         
  16897.25523 1.11120197   0            0           0         
  16917.53178 1.11522497   0            0           0         
  16937.83266 1.11171353   0            0           0         
  16958.15790 1.10797198   0            0           0         
  16978.50753 1.10371911   0            0           0         
  16998.88159 1.11571494   0            0           0         
  17019.28009 1.11769629   0            0           0         
  17039.70306 1.13004863   0            0           0         
  17060.15055 1.10840867   0            0           0         
  17080.62257 1.11811322   0            0           0         
  17101.11916 1.1078414    0            0           0         
  17121.64034 1.11286499   0            0           0         
  17142.18615 1.10813151   0            0           0         
  17162.75662 1.09086453   0            0           0         
  17183.35177 1.1106998    0            0           0         
  17203.97163 1.07925057   0            0           0         
  17224.61624 1.08345418   0            0           0         
  17245.28562 1.09813678   0            0           0         
  17265.97980 1.07139743   0            0           0         
  17286.69881 1.06864424   0            0           0         
  17307.44269 1.04580447   0            0           0         
  17328.21146 1.08558164   0            0           0         
  17349.00516 1.07418692   0            0           0         
  17369.82380 1.05456582   0            0           0         
  17390.66743 1.06173534   0            0           0         
  17411.53607 1.04042199   0            0           0         
  17432.42975 1.04752828   0            0           0         
  17453.34850 1.03543131   0            0           0         
  17474.29236 1.02858083   0            0           0         
  17495.26135 1.06259618   0            0           0         
  17516.25550 1.02186548   0            0           0         
  17537.27484 1.05183841   0            0           0         
  17558.31941 1.018103     0            0           0         
  17579.38923 1.03612861   0            0           0         
  17600.48434 1.06466053   0            0           0         
  17621.60475 1.05411608   0            0           0         
  17642.75052 1.03195227   0            0           0         
  17663.92165 1.02803681   0            0           0         
  17685.11819 1.02940259   0            0           0         
  17706.34017 1.02568997   0            0           0         
  17727.58762 1.04362093   0            0           0         
  17748.86056 1.04591047   0            0           0         
  17770.15902 1.01828453   0            0           0         
  17791.48305 1.03382516   0            0           0         
  17812.83267 1.03360233   0            0           0         
  17834.20790 1.02961975   0            0           0         
  17855.60878 1.02912696   0            0           0         
  17877.03535 1.01432314   0            0           0         
  17898.48762 1.03436707   0            0           0         
  17919.96564 1.04004822   0            0           0         
  17941.46944 1.03102773   0            0           0         
  17962.99903 1.0574021    0            0           0         
  17984.55447 1.05617097   0            0           0         
  18006.13576 1.03245044   0            0           0         
  18027.74296 1.02842327   0            0           0         
  18049.37608 1.05370227   0            0           0         
  18071.03517 1.03822604   0            0           0         
  18092.72024 1.05537188   0            0           0         
  18114.43134 1.0337857    0            0           0         
  18136.16849 1.00985171   0            0           0         
  18157.93172 1.02222843   0            0           0         
  18179.72107 1.0316182    0            0           0         
  18201.53657 1.02323812   0            0           0         
  18223.37824 1.02391551   0            0           0         
  18245.24613 1.06930573   0            0           0         
  18267.14025 1.05660594   0            0           0         
  18289.06065 1.03088512   0            0           0         
  18311.00736 1.04252275   0            0           0         
  18332.98039 1.06029704   0            0           0         
  18354.97980 1.03904699   0            0           0         
  18377.00561 1.05762732   0            0           0         
  18399.05784 1.05473424   0            0           0         
  18421.13654 1.03378535   0            0           0         
  18443.24173 1.06282219   0            0           0         
  18465.37345 1.04990491   0            0           0         
  18487.53173 1.05045652   0            0           0         
  18509.71660 1.03757898   0            0           0         
  18531.92808 1.04997564   0            0           0         
  18554.16623 1.04529531   0            0           0         
  18576.43105 1.03456044   0            0           0         
  18598.72260 1.04920948   0            0           0         
  18621.04089 1.08549004   0            0           0         
  18643.38597 1.02502548   0            0           0         
  18665.75786 1.07638061   0            0           0         
  18688.15660 1.05365577   0            0           0         
  18710.58221 1.03474039   0            0           0         
  18733.03474 1.06231216   0            0           0         
  18755.51420 1.02884793   0            0           0         
  18778.02065 1.06021937   0            0           0         
  18800.55410 1.01846415   0            0           0         
  18823.11459 1.0215382    0            0           0         
  18845.70215 1.06723868   0            0           0         
  18868.31682 1.08399663   0            0           0         
  18890.95862 1.06297032   0            0           0         
  18913.62760 1.05983837   0            0           0         
  18936.32378 1.04308958   0            0           0         
  18959.04719 1.04479937   0            0           0         
  18981.79787 1.0451494    0            0           0         
  19004.57585 1.05750699   0            0           0         
  19027.38117 1.05770243   0            0           0         
  19050.21385 1.07838074   0            0           0         
  19073.07393 1.02775713   0            0           0         
  19095.96144 0.99311716   0            0           0         
  19118.87641 0.99284848   0            0           0         
  19141.81889 1.07411243   0            0           0         
  19164.78889 1.01687894   0            0           0         
  19187.78646 1.03163795   0            0           0         
  19210.81163 1.02985442   0            0           0         
  19233.86442 1.03059165   0            0           0         
  19256.94488 1.01587781   0            0           0         
  19280.05304 1.07456896   0            0           0         
  19303.18892 1.05666685   0            0           0         
  19326.35257 1.01608691   0            0           0         
  19349.54401 1.05485097   0            0           0         
  19372.76329 1.07685823   0            0           0         
  19396.01042 1.07515771   0            0           0         
  19419.28546 1.0766637    0            0           0         
  19442.58842 1.02158895   0            0           0         
  19465.91934 1.06025193   0            0           0         
  19489.27827 1.03911967   0            0           0         
  19512.66522 1.03209936   0            0           0         
  19536.08024 1.03291098   0            0           0         
  19559.52335 1.01672501   0            0           0         
  19582.99460 1.04039858   0            0           0         
  19606.49401 1.06378043   0            0           0         
  19630.02162 1.01722664   0            0           0         
  19653.57746 1.04574483   0            0           0         
  19677.16158 1.02742442   0            0           0         
  19700.77399 1.04155299   0            0           0         
  19724.41473 1.05619787   0            0           0         
  19748.08385 1.01542067   0            0           0         
  19771.78136 1.07639823   0            0           0         
  19795.50732 1.03934377   0            0           0         
  19819.26174 1.04771121   0            0           0         
  19843.04467 1.00657226   0            0           0         
  19866.85614 1.08538548   0            0           0         
  19890.69619 1.01969112   0            0           0         
  19914.56484 1.02029557   0            0           0         
  19938.46213 0.98850217   0            0           0         
  19962.38810 1.06178665   0            0           0         
  19986.34278 1.02927943   0            0           0         
  20010.32621 1.05965293   0            0           0         
  20034.33841 1.05574352   0            0           0         
  20058.37943 1.0158077    0            0           0         
  20082.44930 1.03155818   0            0           0         
  20106.54805 0.99694751   0            0           0         
  20130.67573 1.02081595   0            0           0         
  20154.83235 1.04684258   0            0           0         
  20179.01796 1.06216496   0            0           0         
  20203.23260 1.02740224   0            0           0         
  20227.47629 1.0361683    0            0           0         
  20251.74907 1.02179571   0            0           0         
  20276.05098 1.09717594   0            0           0         
  20300.38206 1.04311514   0            0           0         
  20324.74233 1.0844793    0            0           0         
  20349.13183 1.00968813   0            0           0         
  20373.55060 1.07381729   0            0           0         
  20397.99867 1.05413321   0            0           0         
  20422.47608 1.07161325   0            0           0         
  20446.98286 1.01179398   0            0           0         
  20471.51905 1.07124092   0            0           0         
  20496.08468 1.05834243   0            0           0         
  20520.67979 1.06573045   0            0           0         
  20545.30442 0.9992532    0            0           0         
  20569.95859 0.99310664   0            0           0         
  20594.64235 1.00807182   0            0           0         
  20619.35573 1.05873738   0            0           0         
  20644.09877 1.03033853   0            0           0         
  20668.87150 1.00642658   0            0           0         
  20693.67395 1.01504669   0            0           0         
  20718.50617 1.05847152   0            0           0         
  20743.36818 1.0789704    0            0           0         
  20768.26003 1.07034691   0            0           0         
  20793.18175 1.02157151   0            0           0         
  20818.13337 1.06382197   0            0           0         
  20843.11494 1.00592469   0            0           0         
  20868.12649 1.02660484   0            0           0         
  20893.16804 1.07167873   0            0           0         
  20918.23965 1.04920884   0            0           0         
  20943.34135 1.04634789   0            0           0         
  20968.47316 1.08136635   0            0           0         
  20993.63513 1.01361884   0            0           0         
  21018.82730 1.00710314   0            0           0         
  21044.04970 1.03453373   0            0           0         
  21069.30236 1.00886466   0            0           0         
  21094.58533 1.06750079   0            0           0         
  21119.89864 1.00440614   0            0           0         
  21145.24232 0.99969327   0            0           0         
  21170.61641 1.01046978   0            0           0         
  21196.02096 1.04436447   0            0           0         
  21221.45599 1.05855361   0            0           0         
  21246.92154 0.96647536   0            0           0         
  21272.41765 1.05330003   0            0           0         
#--eof--eof--eof--eof--eof--eof--eof--eof--eof--eof--eof--eof--eof--eof--eof--#
