# Supplementary material for: Multidimensional Rietveld refinement of high-pressure neutron diffraction data of PbNCN
Source: J Appl Crystallogr. 2024 Sep 5;57(Pt 5):1436–45. doi: 10.1107/S1600576724007635 (PMC11460395; doi:10.1107/S1600576724007635)
Supplement: Supplementary file 1 [file j-57-01436-sup1.zip › 1D_PbNCN_Pb_1000.cif]

data_PbNCNPb1000_publ
_audit_creation_method  "created in GSAS-II"
_audit_creation_date  2023-11-09T16:12
_audit_author_name  "no name"
_audit_update_record
   "2023-11-09T16:12  Initial software-generated CIF"
_pd_block_id  2023-11-09T16:12|PbNCNPb1000|noname|PubInfo

# Standard version of Publication_Template template follows
#=============================================================================
# this information describes the project, paper etc. for the CIF             #
# Acta Cryst. Section C papers and editorial correspondence is generated     #
# from the information in this section                                       #
#                                                                            #
#   (from)   CIF submission form for Rietveld refinements (Acta Cryst. C)    #
#                                                 Version 14 December 1998   #
#=============================================================================
# 1. SUBMISSION DETAILS

_publ_contact_author_name        'Prof. Richard Dronskowski'
_publ_contact_author_address
;    
Institute of Inorganic Chemistry
RWTH Aachen University     
D-52056 Aachen
Germany
;
_publ_contact_author_email       drons@HAL9000.ac.rwth-aachen.de
_publ_contact_author_phone       00492418093642
_publ_contact_author_fax         00492418092642

_publ_requested_journal              'Journal of Applied Crystallography'

#==============================================================================

# 2. PROCESSING SUMMARY (IUCr Office Use Only)

_journal_data_validation_number      ?

_journal_date_recd_electronic        ?
_journal_date_to_coeditor            ?
_journal_date_from_coeditor          ?
_journal_date_accepted               ?
_journal_date_printers_first         ?
_journal_date_printers_final         ?
_journal_date_proofs_out             ?
_journal_date_proofs_in              ?
_journal_coeditor_name               ?
_journal_coeditor_code               ?
_journal_coeditor_notes
; ?
;
_journal_techeditor_code             ?
_journal_techeditor_notes
; ?
;
_journal_coden_ASTM                  ?
_journal_name_full                   ?
_journal_year                        ?
_journal_volume                      ?
_journal_issue                       ?
_journal_page_first                  ?
_journal_page_last                   ?
_journal_paper_category              ?
_journal_suppl_publ_number           ?
_journal_suppl_publ_pages            ?

#==============================================================================

# 3. TITLE AND AUTHOR LIST

_publ_section_title
; ?
;       
 
# The loop structure below should contain the names and addresses of all 
# authors, in the required order of publication. Repeat as necessary.

loop_
	_publ_author_name
	_publ_author_address
'Meinerzhagen, Yannick'
; 
Chair of Solid-State and Quantum Chemistry
Institute of Inorganic Chemistry
RWTH Aachen University
D-52056 Aachen
Germany
;

'Eickmeier, Katharina'
; 
Chair of Solid-State and Quantum Chemistry
Institute of Inorganic Chemistry
RWTH Aachen University
D-52056 Aachen
Germany
;

'Mueller, Peter C.'
; 
Chair of Solid-State and Quantum Chemistry
Institute of Inorganic Chemistry
RWTH Aachen University
D-52056 Aachen
Germany
;

'Hempelmann, Jan'
; 
Chair of Solid-State and Quantum Chemistry
Institute of Inorganic Chemistry
RWTH Aachen University
D-52056 Aachen
Germany
;

'Houben, Andreas'
; 
Chair of Solid-State and Quantum Chemistry
Institute of Inorganic Chemistry
RWTH Aachen University
D-52056 Aachen
Germany
;

'Dronskowski, Richard'
; 
Chair of Solid-State and Quantum Chemistry
Institute of Inorganic Chemistry
RWTH Aachen University
D-52056 Aachen
Germany
;

#==============================================================================
# 4. TEXT

#=============================================================================
# 5. OVERALL REFINEMENT & COMPUTING DETAILS

#==============================================================================
# 6. SAMPLE PREPARATION DATA

# (In the unusual case where multiple samples are used in a single
#  Rietveld study, this information should be moved into the phase
#  blocks)

# The following three fields describe the preparation of the material.
# The cooling rate is in K/min.  The pressure at which the sample was  
# prepared is in kPa.  The temperature of preparation is in K.
               
_pd_prep_cool_rate                ?        
_pd_prep_pressure                 ?        
_pd_prep_temperature              ?        

_pd_char_colour                   ?       # use ICDD colour descriptions

data_PbNCNPb1000_overall
_pd_block_id  2023-11-09T16:12|PbNCNPb1000|noname|Overall
_pd_proc_info_datetime  2023-11-09T16:12
_pd_calc_method  "Rietveld Refinement"
_computing_structure_refinement
   "GSAS-II (Toby & Von Dreele, J. Appl. Cryst. 46, 544-549, 2013)"
_refine_ls_matrix_type  full
_refine_ls_number_parameters  5
_refine_ls_goodness_of_fit_all  6.672

# OVERALL WEIGHTED R-FACTOR
_refine_ls_wR_factor_obs  0.09371
# POINTERS TO PHASE AND/OR HISTOGRAM BLOCKS
loop_   _pd_phase_block_id
  2023-11-09T16:12|PbNCNPb1000|phase_0|noname
  2023-11-09T16:12|PbNCNPb1000|phase_1|noname
_pd_block_diffractogram_id
   2023-11-09T16:12|PbNCNPb1000|noname|SNAP_hist_0

data_PbNCNPb1000_phase_0

# Information for phase 0
_pd_block_id  2023-11-09T16:12|PbNCNPb1000|phase_0|noname

# Standard version of Phase_Template template follows
#==============================================================================
# 7. CHEMICAL, STRUCTURAL AND CRYSTAL DATA

_chemical_name_common             'Lead'
_chemical_formula_structural      Pb
_cell_measurement_temperature     293

#==============================================================================

# 8. Phase information from GSAS-II


# phase info for Pb follows
_pd_phase_name  Pb
_cell_length_a  4.692(15)
_cell_length_b  4.692
_cell_length_c  4.692
_cell_angle_alpha  90
_cell_angle_beta   90
_cell_angle_gamma  90
_cell_volume  103.3(10)
_exptl_crystal_density_diffrn  13.3197
_symmetry_cell_setting  cubic
_symmetry_space_group_name_H-M  "F m -3 m"
_symmetry_space_group_name_Hall  "-F 4 2 3"
_diffrn_ambient_temperature  293
_diffrn_ambient_pressure  100
loop_
    _space_group_symop_id
    _space_group_symop_operation_xyz
     1  x,y,z
     2  z,x,y
     3  y,z,x
     4  x,y,-z
     5  -z,x,y
     6  y,-z,x
     7  -z,x,-y
     8  -y,-z,x
     9  y,-z,-x
    10  -x,y,-z
    11  -z,-x,y
    12  x,-y,-z
    13  y,x,z
    14  z,y,x
    15  x,z,y
    16  y,x,-z
    17  -z,y,x
    18  x,-z,y
    19  -z,y,-x
    20  -x,-z,y
    21  x,-z,-y
    22  -y,x,-z
    23  -z,-y,x
    24  y,-x,-z
    25  -x,-y,-z
    26  -z,-x,-y
    27  -y,-z,-x
    28  -x,-y,z
    29  z,-x,-y
    30  -y,z,-x
    31  z,-x,y
    32  y,z,-x
    33  -y,z,x
    34  x,-y,z
    35  z,x,-y
    36  -x,y,z
    37  -y,-x,-z
    38  -z,-y,-x
    39  -x,-z,-y
    40  -y,-x,z
    41  z,-y,-x
    42  -x,z,-y
    43  z,-y,x
    44  x,z,-y
    45  -x,z,y
    46  y,-x,z
    47  z,y,-x
    48  -y,x,z
    49  x,1/2+y,1/2+z
    50  z,1/2+x,1/2+y
    51  y,1/2+z,1/2+x
    52  x,1/2+y,1/2-z
    53  -z,1/2+x,1/2+y
    54  y,1/2-z,1/2+x
    55  -z,1/2+x,1/2-y
    56  -y,1/2-z,1/2+x
    57  y,1/2-z,1/2-x
    58  -x,1/2+y,1/2-z
    59  -z,1/2-x,1/2+y
    60  x,1/2-y,1/2-z
    61  y,1/2+x,1/2+z
    62  z,1/2+y,1/2+x
    63  x,1/2+z,1/2+y
    64  y,1/2+x,1/2-z
    65  -z,1/2+y,1/2+x
    66  x,1/2-z,1/2+y
    67  -z,1/2+y,1/2-x
    68  -x,1/2-z,1/2+y
    69  x,1/2-z,1/2-y
    70  -y,1/2+x,1/2-z
    71  -z,1/2-y,1/2+x
    72  y,1/2-x,1/2-z
    73  -x,1/2-y,1/2-z
    74  -z,1/2-x,1/2-y
    75  -y,1/2-z,1/2-x
    76  -x,1/2-y,1/2+z
    77  z,1/2-x,1/2-y
    78  -y,1/2+z,1/2-x
    79  z,1/2-x,1/2+y
    80  y,1/2+z,1/2-x
    81  -y,1/2+z,1/2+x
    82  x,1/2-y,1/2+z
    83  z,1/2+x,1/2-y
    84  -x,1/2+y,1/2+z
    85  -y,1/2-x,1/2-z
    86  -z,1/2-y,1/2-x
    87  -x,1/2-z,1/2-y
    88  -y,1/2-x,1/2+z
    89  z,1/2-y,1/2-x
    90  -x,1/2+z,1/2-y
    91  z,1/2-y,1/2+x
    92  x,1/2+z,1/2-y
    93  -x,1/2+z,1/2+y
    94  y,1/2-x,1/2+z
    95  z,1/2+y,1/2-x
    96  -y,1/2+x,1/2+z
    97  1/2+x,y,1/2+z
    98  1/2+z,x,1/2+y
    99  1/2+y,z,1/2+x
   100  1/2+x,y,1/2-z
   101  1/2-z,x,1/2+y
   102  1/2+y,-z,1/2+x
   103  1/2-z,x,1/2-y
   104  1/2-y,-z,1/2+x
   105  1/2+y,-z,1/2-x
   106  1/2-x,y,1/2-z
   107  1/2-z,-x,1/2+y
   108  1/2+x,-y,1/2-z
   109  1/2+y,x,1/2+z
   110  1/2+z,y,1/2+x
   111  1/2+x,z,1/2+y
   112  1/2+y,x,1/2-z
   113  1/2-z,y,1/2+x
   114  1/2+x,-z,1/2+y
   115  1/2-z,y,1/2-x
   116  1/2-x,-z,1/2+y
   117  1/2+x,-z,1/2-y
   118  1/2-y,x,1/2-z
   119  1/2-z,-y,1/2+x
   120  1/2+y,-x,1/2-z
   121  1/2-x,-y,1/2-z
   122  1/2-z,-x,1/2-y
   123  1/2-y,-z,1/2-x
   124  1/2-x,-y,1/2+z
   125  1/2+z,-x,1/2-y
   126  1/2-y,z,1/2-x
   127  1/2+z,-x,1/2+y
   128  1/2+y,z,1/2-x
   129  1/2-y,z,1/2+x
   130  1/2+x,-y,1/2+z
   131  1/2+z,x,1/2-y
   132  1/2-x,y,1/2+z
   133  1/2-y,-x,1/2-z
   134  1/2-z,-y,1/2-x
   135  1/2-x,-z,1/2-y
   136  1/2-y,-x,1/2+z
   137  1/2+z,-y,1/2-x
   138  1/2-x,z,1/2-y
   139  1/2+z,-y,1/2+x
   140  1/2+x,z,1/2-y
   141  1/2-x,z,1/2+y
   142  1/2+y,-x,1/2+z
   143  1/2+z,y,1/2-x
   144  1/2-y,x,1/2+z
   145  1/2+x,1/2+y,z
   146  1/2+z,1/2+x,y
   147  1/2+y,1/2+z,x
   148  1/2+x,1/2+y,-z
   149  1/2-z,1/2+x,y
   150  1/2+y,1/2-z,x
   151  1/2-z,1/2+x,-y
   152  1/2-y,1/2-z,x
   153  1/2+y,1/2-z,-x
   154  1/2-x,1/2+y,-z
   155  1/2-z,1/2-x,y
   156  1/2+x,1/2-y,-z
   157  1/2+y,1/2+x,z
   158  1/2+z,1/2+y,x
   159  1/2+x,1/2+z,y
   160  1/2+y,1/2+x,-z
   161  1/2-z,1/2+y,x
   162  1/2+x,1/2-z,y
   163  1/2-z,1/2+y,-x
   164  1/2-x,1/2-z,y
   165  1/2+x,1/2-z,-y
   166  1/2-y,1/2+x,-z
   167  1/2-z,1/2-y,x
   168  1/2+y,1/2-x,-z
   169  1/2-x,1/2-y,-z
   170  1/2-z,1/2-x,-y
   171  1/2-y,1/2-z,-x
   172  1/2-x,1/2-y,z
   173  1/2+z,1/2-x,-y
   174  1/2-y,1/2+z,-x
   175  1/2+z,1/2-x,y
   176  1/2+y,1/2+z,-x
   177  1/2-y,1/2+z,x
   178  1/2+x,1/2-y,z
   179  1/2+z,1/2+x,-y
   180  1/2-x,1/2+y,z
   181  1/2-y,1/2-x,-z
   182  1/2-z,1/2-y,-x
   183  1/2-x,1/2-z,-y
   184  1/2-y,1/2-x,z
   185  1/2+z,1/2-y,-x
   186  1/2-x,1/2+z,-y
   187  1/2+z,1/2-y,x
   188  1/2+x,1/2+z,-y
   189  1/2-x,1/2+z,y
   190  1/2+y,1/2-x,z
   191  1/2+z,1/2+y,-x
   192  1/2-y,1/2+x,z

# ATOMIC COORDINATES AND DISPLACEMENT PARAMETERS
loop_ 
   _atom_site_label
   _atom_site_type_symbol
   _atom_site_fract_x
   _atom_site_fract_y
   _atom_site_fract_z
   _atom_site_occupancy
   _atom_site_adp_type
   _atom_site_U_iso_or_equiv
   _atom_site_site_symmetry_multiplicity
Pb1    Pb   0.00000     0.00000     0.00000     1.0000     Uiso 0.0004     4   

loop_  _atom_type_symbol _atom_type_number_in_cell
        _atom_type_scat_Cromer_Mann_a1 _atom_type_scat_Cromer_Mann_a2 _atom_type_scat_Cromer_Mann_a3
        _atom_type_scat_Cromer_Mann_a4 _atom_type_scat_Cromer_Mann_b1 _atom_type_scat_Cromer_Mann_b2
        _atom_type_scat_Cromer_Mann_b3 _atom_type_scat_Cromer_Mann_b4 _atom_type_scat_Cromer_Mann_c
        _atom_type_scat_length_neutron _atom_type_scat_source
  Pb      4      31.0617    13.0637    18.442     5.9696     0.6902     2.3576     8.618      47.2579    13.4118    0.9401
      https://subversion.xray.aps.anl.gov/pyGSAS/trunk/atmdata.py

# Note that Z affects _cell_formula_sum and _weight
_cell_formula_units_Z  4
_chemical_formula_sum  Pb
_chemical_formula_weight  207.2

# MOLECULAR GEOMETRY
loop_
   _geom_bond_atom_site_label_1
   _geom_bond_atom_site_label_2
   _geom_bond_distance
   _geom_bond_site_symmetry_1
   _geom_bond_site_symmetry_2
   _geom_bond_publ_flag
  Pb1    Pb1    0(0)    1_555    1_555 yes
  
loop_
   _geom_angle_atom_site_label_1
   _geom_angle_atom_site_label_2
   _geom_angle_atom_site_label_3
   _geom_angle
   _geom_angle_site_symmetry_1
   _geom_angle_site_symmetry_2
   _geom_angle_site_symmetry_3
   _geom_angle_publ_flag
  Pb1    Pb1     Pb1     180(0)     1_555  1_555    1_555 yes
_pd_proc_ls_pref_orient_corr
   "March-Dollase correction coef. = 1.000 axis = [0, 0, 1]"

data_PbNCNPb1000_phase_1

# Information for phase 1
_pd_block_id  2023-11-09T16:12|PbNCNPb1000|phase_1|noname

# Standard version of Phase_Template template follows
#==============================================================================
# 7. CHEMICAL, STRUCTURAL AND CRYSTAL DATA

_chemical_name_common             'Lead Cyanamide'
_chemical_formula_structural      PbNCN
_cell_measurement_temperature     293
#==============================================================================

# 8. Phase information from GSAS-II


# phase info for PbNCN900bar follows
_pd_phase_name  PbNCN900bar
_cell_length_a  5.509(9)
_cell_length_b  3.722(5)
_cell_length_c  10.515(16)
_cell_angle_alpha  90
_cell_angle_beta   90
_cell_angle_gamma  90
_cell_volume  215.6(4)
_exptl_crystal_density_diffrn  7.6169
_symmetry_cell_setting  orthorhombic
_symmetry_space_group_name_H-M  "P n m a"
_symmetry_space_group_name_Hall  "-P 2ac 2n"
_diffrn_ambient_temperature  293
_diffrn_ambient_pressure  100
loop_
    _space_group_symop_id
    _space_group_symop_operation_xyz
     1  x,y,z
     2  1/2-x,1/2+y,1/2+z
     3  x,1/2-y,z
     4  1/2-x,-y,1/2+z
     5  -x,-y,-z
     6  1/2+x,1/2-y,1/2-z
     7  -x,1/2+y,-z
     8  1/2+x,y,1/2-z

# ATOMIC COORDINATES AND DISPLACEMENT PARAMETERS
loop_ 
   _atom_site_label
   _atom_site_type_symbol
   _atom_site_fract_x
   _atom_site_fract_y
   _atom_site_fract_z
   _atom_site_occupancy
   _atom_site_adp_type
   _atom_site_U_iso_or_equiv
   _atom_site_site_symmetry_multiplicity
Pb1    Pb4+ 0.37230     0.25000     0.62830     1.0000     Uiso 0.0369     4   
N1     N    0.39330     0.25000     0.44340     1.0000     Uiso 0.0369     4   
N2     N    0.90070     0.25000     0.33880     1.0000     Uiso 0.0369     4   
C1     C    0.06100     0.25000     0.41190     1.0000     Uiso 0.0369     4   

loop_  _atom_type_symbol _atom_type_number_in_cell
        _atom_type_scat_Cromer_Mann_a1 _atom_type_scat_Cromer_Mann_a2 _atom_type_scat_Cromer_Mann_a3
        _atom_type_scat_Cromer_Mann_a4 _atom_type_scat_Cromer_Mann_b1 _atom_type_scat_Cromer_Mann_b2
        _atom_type_scat_Cromer_Mann_b3 _atom_type_scat_Cromer_Mann_b4 _atom_type_scat_Cromer_Mann_c
        _atom_type_scat_length_neutron _atom_type_scat_source
  C       4      2.31       1.02       1.5886     0.865      20.8439    10.2075    0.5687     51.6512    0.2156     0.6648
      https://subversion.xray.aps.anl.gov/pyGSAS/trunk/atmdata.py
  N       8      12.2126    3.1322     2.0125     1.1663     0.0057     9.8933     28.9975    0.5826     -11.529    0.936
      https://subversion.xray.aps.anl.gov/pyGSAS/trunk/atmdata.py
  Pb+4    4      32.1244    18.8003    12.0175    6.9689     1.0057     6.1093     0.147      14.714     8.0843     0.9401
      https://subversion.xray.aps.anl.gov/pyGSAS/trunk/atmdata.py

# Note that Z affects _cell_formula_sum and _weight
_cell_formula_units_Z  4
_chemical_formula_sum  "C N2 Pb"
_chemical_formula_weight  247.22

# MOLECULAR GEOMETRY
loop_
   _geom_bond_atom_site_label_1
   _geom_bond_atom_site_label_2
   _geom_bond_distance
   _geom_bond_site_symmetry_1
   _geom_bond_site_symmetry_2
   _geom_bond_publ_flag
  Pb1    N1     1.948(3)      1_555    1_555 yes
  Pb1    N1     2.387(4)      1_555    5_656 yes
  Pb1    N1     2.387(4)      1_555    5_666 yes
  Pb1    N2     2.418(4)      1_555    5_656 yes
  Pb1    N2     2.418(4)      1_555    5_666 yes
  N1     Pb1    1.948(3)      1_555    1_555 yes
  N1     Pb1    2.387(4)      1_555    5_656 yes
  N1     Pb1    2.387(4)      1_555    5_666 yes
  N1     C1     1.860(3)      1_555    1_555 yes
  N2     Pb1    2.418(4)      1_555    5_656 yes
  N2     Pb1    2.418(4)      1_555    5_666 yes
  N2     C1     1.1708(19)      1_555    1_655 yes
  C1     N1     1.860(3)      1_555    1_555 yes
  C1     N2     1.1708(19)      1_555    1_455 yes

loop_
   _geom_angle_atom_site_label_1
   _geom_angle_atom_site_label_2
   _geom_angle_atom_site_label_3
   _geom_angle
   _geom_angle_site_symmetry_1
   _geom_angle_site_symmetry_2
   _geom_angle_site_symmetry_3
   _geom_angle_publ_flag
  Pb1    N1     C1      96.85(3)        1_555  1_555    1_555 yes
  N1     C1     N2     149.22           1_555  1_555    1_455 yes
_pd_proc_ls_pref_orient_corr
   "March-Dollase correction coef. = 1.000 axis = [0, 0, 1]"

data_PbNCNPb1000_pwd_0
# Information for histogram 0: PWDR SNAP_55728_All.gsa Bank 1
_pd_proc_ls_profile_function
;
Von Dreele-Jorgenson-Windsor function parameters
   alpha, beta-0, beta-1, beta-q, sig-0, sig-1, sig-2, sig-q, X, Y:
    0.145, 0.009, -0.022, 0.112, 0.006, 630.000, 50.000, 0.000, 0.000, 0.000, 
;
_pd_block_id  2023-11-09T16:12|PbNCNPb1000|noname|SNAP_hist_0

# Standard version of Instrument_Template template follows
#==============================================================================
# 9. INSTRUMENT CHARACTERIZATION

# The following item is used to identify the equipment used to record 
# the powder pattern when the diffractogram was measured at a laboratory 
# other than the authors' home institution, e.g. when neutron or synchrotron
# radiation is used.

_pd_instr_location
; ?
;

_diffrn_source                    'neutron spallation source'       

_pd_meas_scan_method              tof       


# The following two items identify the program(s) used (if appropriate).      
_computing_data_reduction         'PowderReduceP2D in Mantid'                     

# The following items are used to define the size of the instrument.
# Not all distances are appropriate for all instrument types.

_pd_instr_dist_src/spec           15000
#==============================================================================
# 10. Specimen size and mounting information


_pd_spec_mount_mode               transmission       
                                          
    
_pd_spec_shape                    irregular
# PHASE TABLE
loop_
   _pd_phase_id
   _pd_phase_block_id
   _pd_phase_mass_%
  0  2023-11-09T16:12|PbNCNPb1000|phase_0|noname  0.17323
  1  2023-11-09T16:12|PbNCNPb1000|phase_1|noname  0.82677
loop_
   _gsas_proc_phase_R_F_factor
   _gsas_proc_phase_R_Fsqd_factor
   _gsas_proc_phase_id
   _gsas_proc_phase_block_id
    0.48968  0.88932  0  2023-11-09T16:12|PbNCNPb1000|phase_0|noname
    0.50000  0.84618  1  2023-11-09T16:12|PbNCNPb1000|phase_1|noname
_pd_proc_ls_prof_R_factor     0.06859
_pd_proc_ls_prof_wR_factor    0.09371
_gsas_proc_ls_prof_R_B_factor   0.21719
_gsas_proc_ls_prof_wR_B_factor  0.36297
_pd_proc_ls_prof_wR_expected  0.01407
_refine_ls_goodness_of_fit_all  6.66
_diffrn_radiation_probe  neutron
_pd_meas_2theta_fixed  65.549
_pd_proc_ls_background_function
;
Background function: "chebyschev-1" function with 3 terms:
    1.005, -0.003, -0.001, 
;

# STRUCTURE FACTOR TABLE
loop_
   _pd_refln_phase_id
   _refln_index_h
   _refln_index_k
   _refln_index_l
   _refln_F_squared_meas
   _refln_F_squared_calc
   _refln_phase_calc
   _refln_d_spacing
   _gsas_i100_meas
  0  1    1    1    17.9861    14.1102    0.0     2.70920  2.77   
  0  2    0    0    25.1272    14.1001    0.0     2.34623  1.63   
  0  2    2    0    10.5891    14.0597    0.0     1.65904  0.34   
  0  3    1    1    71.3440    14.0295    0.0     1.41483  2.45   
  0  2    2    2    15.0806    14.0194    0.0     1.35460  0.15   
  0  4    0    0    111.8766   13.9793    0.0     1.17312  0.45   
  0  3    3    1    23.6093    13.9492    0.0     1.07653  0.27   
  0  4    2    0    14.5883    13.9392    0.0     1.04927  0.15   
  0  4    2    2    12.1005    13.8993    0.0     0.95785  0.09   
  0  3    3    3    76.0069    13.8694    0.0     0.90307  0.14   
  0  5    1    1    76.0069    13.8694    0.0     0.90307  0.43   
  0  4    4    0    141.5104   13.8198    0.0     0.82952  0.29   
  0  5    3    1    21.3748    13.7901    0.0     0.79317  0.15   
  0  4    4    2    30.8882    13.7802    0.0     0.78208  0.10   
  0  6    0    0    30.8882    13.7802    0.0     0.78208  0.02   
  0  6    2    0    66.3886    13.7407    0.0     0.74194  0.17   
  0  5    3    3    31.7230    13.7112    0.0     0.71559  0.07   
  0  6    2    2    38.7721    13.7014    0.0     0.70742  0.08   
  0  4    4    4    288.6922   13.6621    0.0     0.67730  0.17   
  0  5    5    1    42.1899    13.6328    0.0     0.65708  0.07   
  0  7    1    1    42.1899    13.6328    0.0     0.65708  0.07   
  0  6    4    0    72.0821    13.6230    0.0     0.65073  0.11   
  0  6    4    2    55.8887    13.5840    0.0     0.62706  0.15   
  0  5    5    3    105.7539   13.5548    0.0     0.61091  0.13   
  0  7    3    1    105.7539   13.5548    0.0     0.61091  0.25   
  1  1    1    1    15.6991    11.8459    0.0     2.95938  26.42  
  1  1    0    3    8.1793     6.1758     0.0     2.95710  6.86   
  1  2    0    0    18.3823    12.1032    0.0     2.75435  5.80   
  1  2    0    1    0.2893     0.2928     0.0     2.66445  0.16   
  1  1    1    2    25.4920    25.8146    -0.0    2.66013  28.01  
  1  0    0    4    40.2964    40.6910    -180.0  2.62868  10.55  
  1  0    1    3    19.8507    11.6892    180.0   2.55165  9.23   
  1  2    0    2    2.2975     0.7618     -0.0    2.43979  0.89   
  1  1    0    4    25.7386    19.6627    -0.0    2.37241  8.94   
  1  1    1    3    4.6651     1.0660     -0.0    2.31532  2.94   
  1  2    1    0    75.4465    61.6499    -0.0    2.21405  19.89  
  1  2    1    1    6.2281     4.2379     -180.0  2.16654  3.01   
  1  2    0    3    0.6435     0.4309     -180.0  2.16564  0.16   
  1  2    1    2    4.8022     0.0344     -0.0    2.04048  1.83   
  1  1    1    4    284.5347   8.7252     -180.0  2.00057  100.00 
  1  1    0    5    4.9989     0.6885     -180.0  1.96465  0.82   
  1  2    0    4    4.6750     1.7658     -180.0  1.90163  0.67   
  1  2    1    3    6.3784     5.4036     180.0   1.87185  1.72   
  1  0    2    0    131.4127   127.0086   180.0   1.86102  8.65   
  1  0    1    5    10.6952    10.5703    180.0   1.83091  1.32   
  1  3    0    1    16.4486    9.0829     -180.0  1.80886  1.93   
  1  0    2    2    4.6469     3.0830     180.0   1.75435  0.48   
  1  0    0    6    0.2016     0.1453     -180.0  1.75245  0.01   
  1  1    2    1    0.4866     0.4491     -180.0  1.73884  0.10   
  1  1    1    5    10.0915    9.2064     -180.0  1.73746  2.02   
  1  3    0    2    1.2990     1.1202     180.0   1.73354  0.13   
  1  2    1    4    13.9163    11.0210    180.0   1.69341  2.51   
  1  1    2    2    2.9663     3.0281     -0.0    1.67162  0.51   
  1  2    0    5    3.5643     3.6484     -0.0    1.67146  0.31   
  1  1    0    6    13.6709    14.3568    -0.0    1.66998  1.17   
  1  3    1    1    8.6490     14.9478    0.0     1.62691  1.33   
  1  3    0    3    0.0334     0.0572     0.0     1.62653  0.00   
  1  1    2    3    5.8407     4.0553     -180.0  1.57506  0.79   
  1  3    1    2    2.4408     1.7398     180.0   1.57145  0.33   
  1  2    2    0    10.4583    7.9474     180.0   1.54202  0.65   
  1  2    2    1    0.1676     0.1923     -180.0  1.52570  0.02   
  1  2    1    5    0.0466     0.0548     180.0   1.52477  0.01   
  1  1    1    6    16.5880    20.1079    180.0   1.52365  1.96   
  1  0    2    4    19.4546    26.7194    0.0     1.51890  1.14   
  1  3    0    4    19.2667    36.4194    -0.0    1.50533  1.09   
  1  3    1    3    2.4952     4.9391     -0.0    1.49043  0.27   
  1  2    2    2    0.3397     0.5002     180.0   1.47969  0.04   
  1  2    0    6    0.5213     0.7307     -180.0  1.47855  0.03   
  1  1    2    4    25.5728    12.9113    180.0   1.46426  2.58   
  1  1    0    7    1.0104     0.1277     -180.0  1.44919  0.05   
  1  2    2    3    1.0845     0.2830     0.0     1.41146  0.09   
  1  3    1    4    6.6954     5.9832     -0.0    1.39552  0.56   
  1  0    1    7    13.6274    13.9804    -180.0  1.39294  0.56   
  1  3    0    5    4.2994     5.6597     0.0     1.38316  0.17   
  1  4    0    0    37.3440    46.3551    -180.0  1.37717  0.74   
  1  2    1    6    5.7745     6.7142     -0.0    1.37410  0.45   
  1  4    0    1    0.7695     0.7472     0.0     1.36551  0.03   
  1  1    2    5    0.4763     0.4521     0.0     1.35109  0.03   
  1  1    1    7    1.7626     1.6804     -180.0  1.35044  0.13   
  1  4    0    2    0.4197     0.4646     180.0   1.33222  0.01   
  1  2    2    4    1.0123     1.1595     0.0     1.33006  0.07   
  1  2    0    7    20.5884    29.4940    0.0     1.31874  0.68   
  1  0    0    8    0.6763     1.0190     -180.0  1.31434  0.01   
  1  3    2    1    8.4797     5.9642     0.0     1.29710  0.53   
  1  3    1    5    21.1079    14.0297    -180.0  1.29653  1.31   
  1  4    1    0    1.0578     0.4203     -0.0    1.29160  0.03   
  1  4    1    1    2.2087     0.3676     0.0     1.28196  0.13   
  1  4    0    3    1.5672     0.2576     -180.0  1.28178  0.05   
  1  1    0    8    24.3861    3.3107     180.0   1.27845  0.71   
  1  0    2    6    0.7805     0.0954     0.0     1.27582  0.02   
  1  3    2    2    6.5060     0.7356     -0.0    1.26847  0.37   
  1  3    0    6    113.6147   12.9543    -0.0    1.26775  3.22   
  1  4    1    2    1.6289     0.3274     -180.0  1.25430  0.09   
  1  2    2    5    6.2841     2.3957     180.0   1.24353  0.33   
  1  2    1    7    0.0003     0.0001     180.0   1.24303  0.00   
  1  1    2    6    24.1591    9.4273     180.0   1.24293  1.27   
  1  0    3    1    9.5191     3.8352     0.0     1.23213  0.24   
  1  3    2    3    0.1026     0.0376     -180.0  1.22469  0.01   
  1  4    0    4    24.9911    9.4626     0.0     1.21990  0.61   
  1  4    1    3    0.3331     0.1629     -0.0    1.21192  0.02   
  1  1    1    8    0.0152     0.0085     -0.0    1.20912  0.00   
  1  1    3    1    7.0222     5.1077     -180.0  1.20242  0.32   
  1  3    1    6    8.3695     6.2693     -0.0    1.20005  0.38   
  1  2    0    8    3.1457     1.1142     180.0   1.18621  0.07   
  1  1    3    2    54.9121    11.1307    180.0   1.17950  2.33   
  1  3    2    4    228.2180   23.9145    180.0   1.17038  9.40   
  1  0    3    3    50.4504    5.0401     -0.0    1.16956  1.04   
  1  3    0    7    1.6677     0.1249     0.0     1.16265  0.03   
  1  4    1    4    2.3936     0.1706     0.0     1.15922  0.09   
  1  2    2    6    6.7197     0.4798     0.0     1.15766  0.26   
  1  4    0    5    11.1557    0.9170     180.0   1.15211  0.22   
  1  1    3    3    3.0904     0.4596     180.0   1.14406  0.12   
  1  1    2    7    0.5272     0.0838     0.0     1.14341  0.02   
  1  1    0    9    1.1942     0.2007     0.0     1.14288  0.02   
  1  2    3    0    43.2634    26.5821    -180.0  1.13121  0.78   
  1  2    1    8    0.0090     0.0060     -180.0  1.13020  0.00   
  1  2    3    1    2.0582     1.8273     0.0     1.12472  0.07   
  1  0    1    9    6.2102     6.9895     0.0     1.11468  0.11   
  1  3    2    5    3.1859     3.7164     -180.0  1.11012  0.11   
  1  3    1    7    6.4532     7.5004     180.0   1.10976  0.21   
  1  4    2    0    28.1979    30.4387    -0.0    1.10702  0.46   
  1  2    3    2    0.0145     0.0148     180.0   1.10590  0.00   
  1  4    2    1    0.7051     0.4906     -180.0  1.10094  0.02   
  1  4    1    5    5.0108     3.3774     -0.0    1.10059  0.16   
  1  1    3    4    6.2095     3.7621     0.0     1.09941  0.20   
  1  5    0    1    3.7237     1.6588     -180.0  1.09574  0.06   
  1  1    1    9    1.9339     0.7092     0.0     1.09254  0.06   
  1  4    2    2    0.8298     0.3051     -0.0    1.08327  0.03   
  1  4    0    6    2.2212     0.8344     180.0   1.08282  0.03   
  1  5    0    2    11.5018    5.8509     0.0     1.07832  0.17   
  1  2    3    3    3.9450     2.3299     -0.0    1.07653  0.12   
  1  2    2    7    31.2879    19.3670    -180.0  1.07598  0.92   
  1  2    0    9    0.0940     0.0604     -180.0  1.07555  0.00   
  1  0    2    8    0.8844     0.6691     0.0     1.07359  0.01   
  1  3    0    8    7.5530     7.6169     -180.0  1.06877  0.11   
  1  0    3    5    4.4897     4.5577     -0.0    1.06857  0.06   
  1  4    2    3    0.1637     0.1692     0.0     1.05562  0.00   
  1  1    2    8    2.1206     2.1740     -0.0    1.05376  0.06   
  1  0    0    10   6.9717     6.9798     180.0   1.05147  0.05   
  1  5    1    1    0.1096     0.1091     -180.0  1.05114  0.00   
  1  5    0    3    3.7933     3.7706     180.0   1.05103  0.05   
  1  1    3    5    4.1839     3.9696     0.0     1.04902  0.11   
  1  3    2    6    9.3428     8.5063     180.0   1.04775  0.25   
  1  4    1    6    6.4675     3.9563     -0.0    1.03972  0.17   
  1  2    3    4    8.0395     4.7520     -0.0    1.03908  0.21   
  1  5    1    2    9.1725     4.5368     180.0   1.03573  0.23   
  1  2    1    9    1.2051     0.5224     0.0     1.03327  0.03   
  1  1    0    10   4.8832     2.0642     -180.0  1.03282  0.06   
  1  3    1    8    3.9141     1.1229     180.0   1.02725  0.10   
  1  3    3    1    33.1508    6.4452     -180.0  1.02314  0.80   
  1  4    2    4    42.6769    6.2136     -180.0  1.02024  1.01   
  1  5    0    4    2.6687     0.2714     0.0     1.01610  0.03   
  1  4    0    7    46.5353    4.4184     0.0     1.01511  0.54   
  1  5    1    3    8.0757     0.6435     -0.0    1.01148  0.19   
  1  3    3    2    9.8390     0.7501     -0.0    1.00891  0.22   
  1  2    2    8    6.6611     0.7316     -0.0    1.00029  0.15   
  1  2    3    5    0.1430     0.0236     -0.0    0.99623  0.00   
  1  1    3    6    50.6809    8.6701     -0.0    0.99591  1.09   
  1  1    1    10   0.0115     0.0021     0.0     0.99522  0.00   
  1  3    3    3    4.7339     2.1296     180.0   0.98646  0.10   
  1  3    2    7    0.1774     0.0820     -180.0  0.98604  0.00   
  1  3    0    9    0.8323     0.3927     -180.0  0.98570  0.01   
  1  2    0    10   0.0265     0.0145     180.0   0.98233  0.00   
  1  5    1    4    13.9092    8.0528     0.0     0.98023  0.28   
  1  4    2    5    1.0267     0.6021     -0.0    0.97958  0.02   
  1  4    1    7    15.7182    9.2606     0.0     0.97934  0.32   
  1  5    0    5    2.6099     1.6178     0.0     0.97592  0.03   
  1  1    2    9    0.2067     0.1318     -180.0  0.97389  0.00   
  1  3    3    4    2.2133     2.5798     180.0   0.95741  0.04   
  1  0    3    7    5.0509     6.0280     0.0     0.95657  0.05   
  1  3    1    9    0.7153     0.8799     0.0     0.95285  0.01   
  1  4    0    8    0.0078     0.0093     0.0     0.95082  0.00   
  1  2    3    6    2.4516     2.8950     180.0   0.95041  0.04   
  1  2    1    10   11.4147    13.2773    180.0   0.94980  0.20   
  1  5    2    1    1.1021     1.0893     0.0     0.94423  0.02   
  1  5    1    5    0.0294     0.0289     180.0   0.94401  0.00   
  1  1    3    7    0.7632     0.7245     0.0     0.94247  0.01   
  1  1    0    11   10.6525    9.9902     -180.0  0.94181  0.09   
  1  4    2    6    0.6070     0.5479     -0.0    0.93592  0.01   
  1  5    2    2    4.2960     3.8419     -180.0  0.93301  0.07   
  1  5    0    6    3.2700     2.9157     -180.0  0.93272  0.03   
  1  2    2    9    0.0457     0.0397     0.0     0.93121  0.00   
  1  0    4    0    42.2722    35.9599    -0.0    0.93051  0.17   
  1  3    2    8    7.2138     5.0016     0.0     0.92680  0.12   
  1  0    1    11   22.1616    14.1977    0.0     0.92584  0.18   
  1  3    3    5    11.6885    6.0493     0.0     0.92357  0.19   
  1  4    3    0    0.4195     0.1812     -180.0  0.92178  0.00   
  1  4    1    8    1.1987     0.4899     -180.0  0.92123  0.02   
  1  4    3    1    0.5150     0.1585     -180.0  0.91826  0.01   
  1  6    0    0    27.4864    8.3527     180.0   0.91812  0.11   
  1  0    4    2    3.3418     0.8729     -0.0    0.91627  0.03   
  1  0    2    10   18.6117    4.5832     -0.0    0.91546  0.14   
  1  5    2    3    10.2558    2.4759     -0.0    0.91517  0.16   
  1  6    0    1    0.9897     0.2307     -180.0  0.91464  0.01   
  1  1    4    1    0.5660     0.1271     0.0     0.91404  0.01   
  1  1    1    11   8.9601     1.9041     180.0   0.91303  0.14   
  1  3    0    10   8.4406     1.7440     180.0   0.91246  0.06   
  1  4    3    2    0.7829     0.1412     0.0     0.90793  0.01   
  1  5    1    6    39.0219    6.9721     -0.0    0.90475  0.57   
  1  6    0    2    1.4865     0.2663     180.0   0.90443  0.01   
  1  1    4    2    4.7549     0.8574     180.0   0.90385  0.07   
  1  2    3    7    0.0003     0.0001     -0.0    0.90363  0.00   
  1  1    2    10   7.4287     1.3554     0.0     0.90307  0.11   
  1  2    0    11   54.1921    9.8921     -180.0  0.90305  0.40   
  1  5    2    4    0.6172     0.1782     -180.0  0.89183  0.01   
  1  4    3    3    0.2396     0.0703     180.0   0.89147  0.00   
  1  6    1    0    62.6226    18.4152    180.0   0.89140  0.43   
  1  4    2    7    9.7725     2.9013     -180.0  0.89116  0.14   
  1  4    0    9    6.0090     1.8008     -0.0    0.89091  0.04   
  1  1    3    8    0.0120     0.0037     180.0   0.89035  0.00   
  1  5    0    7    4.1255     1.3154     0.0     0.88839  0.03   
  1  6    1    1    10.7024    3.4182     0.0     0.88821  0.15   
  1  6    0    3    2.4921     0.7963     180.0   0.88815  0.02   
  1  1    4    3    3.5846     1.1482     0.0     0.88760  0.05   
  1  3    3    6    8.4750     2.7032     180.0   0.88671  0.11   
  1  3    1    10   5.6912     1.8035     -180.0  0.88622  0.08   
  1  2    4    0    8.4488     2.2502     -0.0    0.88156  0.06   
  1  6    1    2    2.5721     0.5996     180.0   0.87885  0.03   
  1  2    4    1    0.2375     0.0544     0.0     0.87848  0.00   
  1  2    1    11   2.9327     0.6476     -0.0    0.87759  0.04   
  1  0    4    4    34.7998    7.5651     -180.0  0.87717  0.23   
  1  0    0    12   0.3139     0.0661     0.0     0.87623  0.00   
  1  3    2    9    1.2838     0.2579     0.0     0.87106  0.02   
  1  4    3    4    0.3593     0.0736     -180.0  0.86985  0.00   
  1  2    4    2    0.6853     0.1416     -0.0    0.86942  0.01   
  1  2    2    10   0.0453     0.0095     -0.0    0.86873  0.00   
  1  6    0    4    3.1805     0.7116     0.0     0.86677  0.02   
  1  4    1    9    3.3282     0.7538     -180.0  0.86643  0.04   
  1  1    4    4    16.0375    3.6556     -0.0    0.86626  0.20   
  1  1    0    12   0.0262     0.0062     -180.0  0.86535  0.00   
  1  5    2    5    4.3120     1.0623     -180.0  0.86429  0.05   
  1  5    1    7    7.4241     1.8418     180.0   0.86412  0.09   
  1  6    1    3    11.0856    2.7753     -0.0    0.86389  0.14   
  1  2    3    8    0.0082     0.0026     0.0     0.85738  0.00   
  1  2    4    3    0.2404     0.0801     -180.0  0.85493  0.00   
  1  0    3    9    8.7793     3.0137     -180.0  0.85055  0.05   
  1  3    3    7    9.7060     3.2340     -0.0    0.84836  0.11   
  1  3    0    11   2.7239     0.8973     -0.0    0.84788  0.02   
  1  4    2    8    0.0193     0.0061     -180.0  0.84671  0.00   
  1  5    0    8    2.2706     0.6476     -180.0  0.84434  0.01   
  1  4    3    5    5.1336     1.4562     180.0   0.84424  0.06   
  1  6    1    4    15.3700    4.3453     0.0     0.84418  0.17   
  1  1    1    12   1.3530     0.3523     0.0     0.84287  0.01   
  1  6    0    5    10.8717    2.5471     180.0   0.84142  0.06   
  1  1    4    5    0.5668     0.1280     -180.0  0.84095  0.01   
  1  1    3    9    1.3947     0.3058     -180.0  0.84059  0.02   
  1  1    2    11   30.5695    6.5600     0.0     0.84033  0.33   
  1  2    4    4    2.2572     0.3283     -180.0  0.83581  0.02   
  1  4    0    10   33.0086    4.7687     -0.0    0.83573  0.18   
  1  2    0    12   6.3325     0.8614     0.0     0.83499  0.03   
  1  5    2    6    15.3585    1.9146     0.0     0.83386  0.16   
  1  3    4    1    18.1973    1.6886     -180.0  0.82744  0.19   
  1  3    1    11   9.4335     0.8698     180.0   0.82670  0.10   
  1  5    1    8    5.2822     0.5112     180.0   0.82341  0.05   
  1  6    2    0    56.5836    5.4848     -0.0    0.82337  0.29   
  1  0    4    6    0.2613     0.0270     -180.0  0.82184  0.00   
  1  5    3    1    0.4424     0.0471     0.0     0.82129  0.00   
  1  6    2    1    1.3893     0.1515     0.0     0.82086  0.01   
  1  6    1    5    0.0483     0.0053     -180.0  0.82071  0.00   
  1  3    4    2    1.7949     0.2083     180.0   0.81986  0.02   
  1  3    2    10   9.4853     1.1452     -0.0    0.81928  0.09   
  1  4    3    6    10.8301    1.7059     180.0   0.81581  0.11   
  1  4    1    10   18.1749    2.9488     180.0   0.81543  0.18   
  1  2    1    12   8.8496     1.5127     180.0   0.81474  0.09   
  1  5    3    2    10.7489    1.9562     -0.0    0.81388  0.10   
  1  6    2    2    0.9334     0.1749     -0.0    0.81345  0.01   
  1  6    0    6    0.0010     0.0002     0.0     0.81326  0.00   
  1  2    4    5    3.5183     0.6783     -0.0    0.81301  0.03   
  1  1    4    6    13.6968    2.6691     -0.0    0.81284  0.13   
  1  2    3    9    1.1444     0.2252     -180.0  0.81268  0.01   
  1  2    2    11   32.5408    6.4956     0.0     0.81245  0.31   
  1  3    3    8    2.1302     0.4842     -0.0    0.80975  0.02   
  1  3    4    3    0.0437     0.0106     0.0     0.80768  0.00   
  1  4    2    9    4.1856     1.1825     180.0   0.80357  0.04   
  1  5    3    3    0.8982     0.2775     180.0   0.80195  0.01   
  1  5    2    7    2.7561     0.8637     -180.0  0.80173  0.02   
  1  6    2    3    1.6493     0.5229     -0.0    0.80155  0.01   
  1  5    0    9    0.3514     0.1114     -180.0  0.80155  0.00   
  1  1    0    13   9.1514     3.1844     180.0   0.80024  0.04   
  1  6    1    6    0.1566     0.0905     0.0     0.79452  0.00   
  1  1    3    10   0.0015     0.0009     -180.0  0.79378  0.00   
  1  0    2    12   0.0652     0.0434     -180.0  0.79275  0.00   
  1  3    4    4    9.3950     6.7709     -0.0    0.79150  0.08   
  1  3    0    12   0.0030     0.0022     -180.0  0.79080  0.00   
  1  0    1    13   1.8134     1.3746     -180.0  0.79038  0.01   
  1  2    4    6    0.1776     0.1358     -180.0  0.78753  0.00   
  1  5    3    4    4.8792     3.4722     -180.0  0.78611  0.04   
  1  6    2    4    0.6755     0.4672     -180.0  0.78573  0.01   
  1  4    3    7    5.8102     3.9930     -180.0  0.78565  0.05   
  1  4    0    11   1.0633     0.7069     -180.0  0.78526  0.00   
  1  7    0    1    3.2438     2.0534     -0.0    0.78476  0.01   
  1  1    2    12   0.0065     0.0041     0.0     0.78467  0.00   
  1  5    1    9    0.0015     0.0008     180.0   0.78358  0.00   
  1  6    0    7    3.0463     1.6354     -180.0  0.78337  0.01   
  1  1    4    7    0.0465     0.0237     -180.0  0.78300  0.00   
  1  1    1    13   1.4889     0.6935     180.0   0.78237  0.01   
  1  7    0    2    6.3099     1.5158     -0.0    0.77829  0.03   
  1  2    0    13   0.0181     0.0031     -0.0    0.77606  0.00   
  1  3    1    12   0.0039     0.0005     -0.0    0.77354  0.00   
  1  3    4    5    10.4829    1.0522     0.0     0.77206  0.08   
  1  3    3    9    3.8938     0.3794     -180.0  0.77177  0.03   
  1  3    2    11   6.1729     0.5892     180.0   0.77157  0.05   
  1  4    4    0    95.3514    8.6181     180.0   0.77101  0.37   
  1  2    3    10   68.3225    5.7249     -0.0    0.77015  0.53   
  1  4    4    1    1.8124     0.1389     0.0     0.76895  0.01   
  1  5    2    8    5.5653     0.4252     0.0     0.76890  0.04   
  1  4    1    11   60.4904    4.4683     -180.0  0.76835  0.46   
  1  7    1    1    5.9528     0.4286     -180.0  0.76788  0.05   
  1  7    0    3    16.3101    1.1721     -180.0  0.76784  0.06   
  1  5    3    5    0.1797     0.0125     -0.0    0.76705  0.00   
  1  6    2    5    24.4258    1.6725     -0.0    0.76670  0.19   
  1  6    1    7    6.2824     0.4285     -0.0    0.76658  0.05   
  1  4    4    2    1.2940     0.0864     180.0   0.76285  0.01   
  1  4    2    10   46.3872    3.1314     180.0   0.76239  0.34   
  1  2    2    12   8.2352     0.5656     -180.0  0.76182  0.06   
  1  7    1    2    0.0859     0.0059     -180.0  0.76181  0.00   
  1  5    0    10   2.4487     0.1767     0.0     0.76065  0.01   
  1  2    4    7    74.5822    5.4834     0.0     0.76030  0.55   
  1  2    1    13   1.5856     0.1205     -180.0  0.75972  0.01   
  1  0    4    8    2.4508     0.1894     -180.0  0.75945  0.01   
  1  0    3    11   66.8567    6.1217     -180.0  0.75721  0.24   
  1  4    3    8    1.8176     0.2112     0.0     0.75468  0.01   
  1  7    0    4    20.1330    2.5341     -180.0  0.75390  0.07   
  1  4    4    3    0.3474     0.0479     -180.0  0.75301  0.00   
  1  6    0    8    8.1941     1.1695     0.0     0.75267  0.03   
  1  1    4    8    4.1700     0.6155     180.0   0.75233  0.03   
  1  7    1    3    6.7356     1.0273     180.0   0.75200  0.05   
  1  0    0    14   2.1468     0.3588     -0.0    0.75105  0.00   
  1  1    3    11   4.5362     0.8210     -0.0    0.75015  0.03   
  1  3    4    6    13.2837    2.4084     -0.0    0.75013  0.09   
  1  5    3    6    13.3267    3.0062     180.0   0.74554  0.09   
  1  5    1    10   0.2126     0.0480     -180.0  0.74525  0.00   
  1  6    2    6    0.0005     0.0001     -180.0  0.74521  0.00   
  1  1    0    14   0.2333     0.0520     180.0   0.74417  0.00   
  1  0    5    1    3.3600     0.7130     -180.0  0.74255  0.01   
  1  3    0    13   1.1470     0.2194     0.0     0.74020  0.00   
  1  4    4    4    9.3399     1.7592     0.0     0.73984  0.06   
  1  4    0    12   2.2410     0.4123     -0.0    0.73928  0.01   
  1  7    1    4    0.4472     0.0811     180.0   0.73889  0.00   
  1  6    3    0    45.0911    7.9402     -0.0    0.73802  0.15   
  1  6    1    8    0.0089     0.0015     0.0     0.73773  0.00   
  1  7    0    5    5.2416     0.9022     -180.0  0.73704  0.02   
  1  6    3    1    8.6507     1.4739     -180.0  0.73620  0.06   
  1  5    2    9    0.4295     0.0732     0.0     0.73617  0.00   
  1  1    5    1    5.5818     0.9496     0.0     0.73589  0.04   
  1  1    2    13   12.2695    2.0910     -0.0    0.73516  0.08   
  1  3    3    10   4.5596     0.7776     0.0     0.73507  0.03   
  1  2    4    8    1.1177     0.2071     180.0   0.73213  0.01   
  1  6    3    2    1.3043     0.2585     -0.0    0.73085  0.01   
  1  1    5    2    10.2521    2.0694     -0.0    0.73054  0.06   
  1  2    3    11   1.3475     0.2792     180.0   0.73012  0.01   
  1  1    1    14   10.3145    2.1926     -0.0    0.72972  0.06   
  1  0    5    3    3.9657     0.9370     180.0   0.72816  0.01   
  1  3    2    12   0.0060     0.0014     0.0     0.72782  0.00   
  1  3    4    7    0.0877     0.0232     0.0     0.72649  0.00   
  1  3    1    13   2.0892     0.5715     180.0   0.72598  0.01   
  1  4    1    12   0.1722     0.0497     180.0   0.72511  0.00   
  1  2    0    14   0.0238     0.0071     -0.0    0.72460  0.00   
  1  4    4    5    0.5518     0.1705     180.0   0.72389  0.00   
  1  4    3    9    1.0392     0.3250     0.0     0.72366  0.01   
  1  4    2    11   1.4714     0.4642     0.0     0.72349  0.01   
  1  7    2    1    4.1906     1.3484     180.0   0.72310  0.03   
  1  7    1    5    1.0560     0.3415     0.0     0.72300  0.01   
  1  5    3    7    2.3761     0.7941     -0.0    0.72231  0.01   
  1  6    3    3    3.5589     1.1967     180.0   0.72218  0.02   
  1  6    2    7    3.1697     1.0739     0.0     0.72201  0.02   
  1  5    0    11   6.7430     2.2847     0.0     0.72201  0.02   
  1  1    5    3    0.2507     0.0855     -0.0    0.72188  0.00   
  1  6    0    9    3.6738     1.2522     0.0     0.72188  0.01   
  1  1    4    9    0.1080     0.0373     0.0     0.72159  0.00   
  1  2    5    0    12.6578    4.9420     -0.0    0.71862  0.04   
  1  7    2    2    2.4922     0.9954     180.0   0.71802  0.01   
  1  7    0    6    6.0519     2.4287     180.0   0.71789  0.02   
  1  2    5    1    0.8189     0.3397     -180.0  0.71695  0.00   
  1  2    2    13   0.0047     0.0020     180.0   0.71627  0.00   
  1  2    5    2    0.0062     0.0028     -0.0    0.71200  0.00   
  1  2    1    14   0.3646     0.1607     -0.0    0.71124  0.00   
  1  6    3    4    4.3410     1.8736     -180.0  0.71054  0.02   
  1  1    5    4    1.6381     0.6994     -180.0  0.71026  0.01   
  1  7    2    3    1.8405     0.7696     0.0     0.70980  0.01   
  1  1    3    12   0.3639     0.1519     -180.0  0.70976  0.00   
  1  5    4    1    0.7588     0.3084     -180.0  0.70927  0.00   
  1  5    1    11   4.1348     1.6315     -0.0    0.70880  0.02   
  1  6    1    9    0.0495     0.0194     -180.0  0.70868  0.00   
  1  4    4    6    0.5238     0.1551     180.0   0.70573  0.00   
  1  7    1    6    0.9499     0.2546     180.0   0.70490  0.01   
  1  5    4    2    4.2822     1.0878     0.0     0.70448  0.02   
  1  5    2    10   0.4790     0.1160     -180.0  0.70411  0.00   
  1  2    5    3    1.8185     0.4332     180.0   0.70398  0.01   
  1  2    4    9    0.0489     0.0112     -180.0  0.70370  0.00   
  1  3    4    8    7.9243     1.4161     -180.0  0.70179  0.04   
  1  0    5    5    4.7756     0.8473     180.0   0.70174  0.01   
  1  3    3    11   2.6129     0.3750     -0.0    0.70002  0.01   
  1  7    2    4    13.3568    1.6640     0.0     0.69874  0.07   
  1  5    3    8    1.8989     0.2204     -0.0    0.69803  0.01   
  1  6    2    8    6.7823     0.7679     -180.0  0.69776  0.04   
  1  4    0    13   3.3318     0.3665     180.0   0.69744  0.01   
  1  7    0    7    1.0974     0.1171     -0.0    0.69708  0.00   
  1  0    4    10   12.4122    1.2976     180.0   0.69683  0.03   
  1  5    4    3    6.7730     0.7010     180.0   0.69670  0.04   
  1  0    2    14   2.3170     0.2356     180.0   0.69647  0.01   
  1  6    3    5    0.0227     0.0023     0.0     0.69638  0.00   
  1  1    5    5    7.4505     0.7380     -180.0  0.69611  0.04   
  1  1    0    15   31.3067    2.9524     0.0     0.69537  0.08   
  1  3    0    14   2.1327     0.1984     180.0   0.69515  0.01   
  1  2    5    4    10.4634    0.8835     180.0   0.69319  0.05   
  1  4    3    10   15.0866    1.2715     -0.0    0.69314  0.08   
  1  2    3    12   7.8657     0.6522     -0.0    0.69272  0.04   
  1  6    0    10   5.9374     0.4738     -0.0    0.69158  0.01   
  1  1    4    10   4.8464     0.3838     -180.0  0.69132  0.02   
  1  1    2    14   0.4358     0.0342     -0.0    0.69097  0.00   
  1  0    1    15   5.3315     0.3946     -180.0  0.68887  0.01   
  1  8    0    0    12.0672    0.8860     0.0     0.68859  0.01   
  1  3    5    1    16.4116    1.1983     0.0     0.68839  0.08   
  1  3    2    13   2.0085     0.1441     -180.0  0.68779  0.01   
  1  8    0    1    13.5517    0.9516     -180.0  0.68711  0.03   
  1  4    2    12   3.8631     0.2707     180.0   0.68705  0.02   
  1  5    4    4    0.7406     0.0505     0.0     0.68624  0.00   
  1  4    4    7    12.1920    0.8215     0.0     0.68593  0.06   
  1  5    0    12   0.5596     0.0375     0.0     0.68578  0.00   
  1  4    1    13   1.5957     0.1058     0.0     0.68550  0.01   
  1  7    2    5    9.0239     0.5924     0.0     0.68526  0.04   
  1  7    1    7    4.9049     0.3209     0.0     0.68517  0.02   
  1  3    5    2    2.2381     0.1395     180.0   0.68401  0.01   
  1  1    1    15   19.8429    1.2115     0.0     0.68355  0.10   
  1  3    1    14   0.8935     0.0540     0.0     0.68333  0.00   
  1  8    0    2    0.0042     0.0002     180.0   0.68276  0.00   
  1  6    3    6    0.7453     0.0390     -180.0  0.68016  0.00   
  1  2    5    5    0.0844     0.0044     180.0   0.68002  0.00   
  1  6    1    10   10.5525    0.5472     -0.0    0.67994  0.05   
  1  1    5    6    31.1203    1.6119     180.0   0.67992  0.15   
  1  2    0    15   1.1289     0.0571     180.0   0.67933  0.00   
  1  0    3    13   12.4396    0.5927     0.0     0.67756  0.03   
  1  8    1    0    34.7931    1.6385     180.0   0.67710  0.08   
  1  3    5    3    8.4470     0.3959     -0.0    0.67688  0.04   
  1  3    4    9    1.5653     0.0730     -180.0  0.67664  0.01   
  1  8    1    1    5.2261     0.2406     -0.0    0.67570  0.02   
  1  8    0    3    11.0403    0.5081     180.0   0.67567  0.03   
  1  2    4    10   0.0587     0.0027     180.0   0.67554  0.00   
  1  2    2    14   0.1012     0.0046     180.0   0.67522  0.00   
  1  7    0    8    2.2123     0.1015     0.0     0.67518  0.01   
  1  5    1    12   2.0581     0.0946     -180.0  0.67443  0.01   
  1  5    4    5    6.4600     0.3008     0.0     0.67345  0.03   
  1  5    3    9    0.0077     0.0004     -0.0    0.67326  0.00   
  1  5    2    11   31.9918    1.5003     -180.0  0.67313  0.14   
  1  6    2    9    17.4870    0.8222     -180.0  0.67302  0.08   
  1  1    3    13   6.2592     0.2990     -0.0    0.67249  0.03   
  1  8    1    2    0.4915     0.0244     180.0   0.67155  0.00   
  1  7    2    6    28.7948    1.5948     -0.0    0.66979  0.13   
  1  2    1    15   1.4741     0.0931     180.0   0.66829  0.01   
  1  3    5    4    6.8125     0.4796     -0.0    0.66728  0.03   
  1  0    5    7    15.4024    1.1207     -180.0  0.66699  0.03   
  1  3    3    12   0.0027     0.0002     180.0   0.66686  0.00   
  1  8    0    4    2.7039     0.2197     180.0   0.66611  0.01   
  1  4    4    8    0.0184     0.0017     0.0     0.66503  0.00   
  1  2    5    6    5.5904     0.5382     -0.0    0.66489  0.02   
  1  8    1    3    3.4493     0.3364     0.0     0.66480  0.01   
  1  7    1    8    0.8699     0.0910     -0.0    0.66434  0.00   
  1  4    3    11   16.2077    1.9266     0.0     0.66353  0.07   
  1  7    3    1    1.4800     0.1848     0.0     0.66322  0.01   
  1  6    3    7    1.2861     0.1848     180.0   0.66238  0.01   
  1  1    5    7    0.9021     0.1347     -180.0  0.66216  0.00   
  1  6    0    11   10.1050    1.5095     0.0     0.66215  0.02   
  1  1    4    11   11.9591    1.8573     -180.0  0.66193  0.05   
  1  4    0    14   0.4841     0.1160     180.0   0.65937  0.00   
  1  7    3    2    0.0105     0.0025     0.0     0.65930  0.00   
  1  5    4    6    2.0566     0.5421     -180.0  0.65875  0.01   
  1  2    3    13   0.1766     0.0520     0.0     0.65794  0.00   
  1  0    0    16   0.1362     0.0436     0.0     0.65717  0.00   
  1  8    1    4    0.1854     0.0646     0.0     0.65569  0.00   
  1  3    5    5    3.2254     1.1247     -180.0  0.65550  0.01   
  1  3    0    15   1.4808     0.5110     180.0   0.65488  0.00   
  1  4    5    0    0.0977     0.0337     0.0     0.65486  0.00   
  1  8    0    5    0.0612     0.0206     -0.0    0.65440  0.00   
  1  4    5    1    0.0942     0.0295     0.0     0.65359  0.00   
  1  6    4    0    4.9950     1.5529     180.0   0.65354  0.01   
  1  4    2    13   0.8219     0.2406     -0.0    0.65308  0.00   
  1  7    3    3    1.5500     0.4429     -0.0    0.65291  0.01   
  1  7    2    7    0.2742     0.0769     180.0   0.65279  0.00   
  1  7    0    9    0.1615     0.0446     0.0     0.65269  0.00   
  1  1    0    16   0.0439     0.0118     180.0   0.65254  0.00   
  1  6    4    1    0.1663     0.0429     -180.0  0.65228  0.00   
  1  5    0    13   3.5395     0.8652     -0.0    0.65199  0.01   
  1  6    1    11   3.1690     0.7643     180.0   0.65192  0.01   
  1  3    4    10   1.4606     0.3242     180.0   0.65149  0.01   
  1  1    2    15   8.9269     1.9387     -180.0  0.65139  0.04   
  1  3    2    14   0.6230     0.1303     -0.0    0.65120  0.00   
  1  4    5    2    0.1693     0.0262     -180.0  0.64984  0.00   
  1  4    1    14   0.0000     0.0000     180.0   0.64926  0.00   
  1  6    4    2    0.4276     0.0495     180.0   0.64855  0.00   
  1  5    3    10   0.1816     0.0207     0.0     0.64848  0.00   
  1  6    2    10   2.8659     0.3111     180.0   0.64826  0.01   
  1  2    5    7    0.0001     0.0000     180.0   0.64826  0.00   
  1  2    4    11   17.7969    1.8391     -180.0  0.64804  0.07   
  1  8    2    0    8.9113     0.5818     -180.0  0.64580  0.02   
  1  3    1    15   20.9805    1.1860     0.0     0.64498  0.08   
  1  8    2    1    11.7762    0.6249     0.0     0.64458  0.04   
  1  8    1    5    5.7669     0.3027     -180.0  0.64451  0.02   
  1  7    3    4    0.6901     0.0350     -0.0    0.64428  0.00   
  1  4    5    3    0.2789     0.0131     -0.0    0.64372  0.00   
  1  4    4    9    7.3476     0.3348     -0.0    0.64351  0.03   
  1  6    3    8    0.0147     0.0007     -180.0  0.64351  0.00   
  1  5    2    12   0.5422     0.0246     -180.0  0.64348  0.00   
  1  1    5    8    0.0154     0.0007     -0.0    0.64330  0.00   
  1  7    1    9    0.2649     0.0112     -180.0  0.64288  0.00   
  1  1    1    16   3.9583     0.1648     -0.0    0.64274  0.01   
  1  5    4    7    5.9809     0.2445     0.0     0.64256  0.02   
  1  6    4    3    3.6539     0.1481     180.0   0.64247  0.01   
  1  5    1    13   6.4323     0.2544     -0.0    0.64221  0.02   
  1  3    5    6    13.0221    0.5026     -0.0    0.64192  0.05   
  1  8    2    2    0.0045     0.0002     -0.0    0.64098  0.00   
  1  8    0    6    6.5764     0.2373     -0.0    0.64089  0.01   
  1  2    0    16   3.4860     0.1214     -180.0  0.63923  0.01   
  1  1    3    14   26.4620    0.9454     180.0   0.63817  0.10   
  1  2    2    15   1.0478     0.0375     -0.0    0.63814  0.00   
  1  0    4    12   0.3400     0.0123     0.0     0.63791  0.00   
  1  3    3    13   5.5921     0.2464     -0.0    0.63566  0.02   
  1  4    5    4    0.3017     0.0137     0.0     0.63544  0.00   
  1  8    2    3    7.0297     0.3336     -0.0    0.63511  0.03   
  1  4    3    12   0.4496     0.0214     -0.0    0.63508  0.00   
  1  7    2    8    1.3228     0.0667     -180.0  0.63470  0.00   
  1  6    4    4    2.4344     0.1323     0.0     0.63424  0.01   
  1  6    0    12   6.7587     0.3908     -180.0  0.63388  0.01   
  1  1    4    12   0.0192     0.0011     -180.0  0.63368  0.00   
  1  7    3    5    2.4486     0.1472     -180.0  0.63366  0.01   
  1  8    1    6    0.7869     0.0726     180.0   0.63159  0.00   
  1  2    5    8    0.0041     0.0005     -180.0  0.63053  0.00   
  1  7    0    10   0.0950     0.0126     0.0     0.63004  0.00   
  1  2    1    16   4.7821     0.6396     0.0     0.63000  0.02   
  1  0    5    9    2.6024     0.5603     0.0     0.62780  0.00   
  1  8    2    4    0.6015     0.1442     -0.0    0.62715  0.00   
  1  3    5    7    2.4250     0.6012     180.0   0.62692  0.01   
  1  3    4    11   0.6560     0.1668     -0.0    0.62672  0.00   
  1  8    0    7    1.3924     0.3824     180.0   0.62595  0.00   
  1  2    3    14   0.2481     0.0693     180.0   0.62570  0.00   
  1  5    4    8    0.4231     0.1204     -180.0  0.62529  0.00   
  1  4    5    5    0.9503     0.2707     -0.0    0.62525  0.00   
  1  6    1    12   0.0955     0.0274     -0.0    0.62488  0.00   
  1  4    0    15   0.6308     0.1810     -180.0  0.62471  0.00   
  1  6    4    5    1.6698     0.4735     180.0   0.62410  0.01   
  1  5    3    11   2.4863     0.7034     180.0   0.62403  0.01   
  1  6    3    9    0.0296     0.0083     0.0     0.62395  0.00   
  1  6    2    11   3.5315     0.9912     -180.0  0.62384  0.01   
  1  1    5    9    0.2034     0.0569     0.0     0.62376  0.00   
  1  4    4    10   3.7120     0.8866     -0.0    0.62177  0.01   
  1  4    2    14   0.3270     0.0762     -0.0    0.62151  0.00   
  1  2    4    12   0.6910     0.1601     0.0     0.62146  0.00   
  1  7    3    6    0.4781     0.1098     -0.0    0.62137  0.00   
  1  7    1    10   2.8573     0.6450     -0.0    0.62120  0.01   
  1  5    0    14   0.0177     0.0038     -0.0    0.62057  0.00   
  1  0    6    0    21.2243    4.3900     180.0   0.62034  0.02   
  1  0    2    16   0.1480     0.0287     -180.0  0.61967  0.00   
  1  3    0    16   0.0112     0.0020     0.0     0.61874  0.00   
  1  3    2    15   2.0508     0.3356     -0.0    0.61775  0.01   
  1  8    2    5    0.0852     0.0135     180.0   0.61734  0.00   
  1  8    1    7    5.1840     0.8192     -180.0  0.61728  0.02   
  1  4    1    15   0.0201     0.0029     0.0     0.61609  0.00   
  1  0    6    2    0.7284     0.1066     180.0   0.61606  0.00   
  1  7    2    9    0.2019     0.0293     -180.0  0.61591  0.00   
  1  1    2    16   0.0539     0.0078     -0.0    0.61579  0.00   
  1  5    5    1    0.0608     0.0087     -180.0  0.61575  0.00   
  1  1    6    1    0.1099     0.0155     -180.0  0.61539  0.00   
  1  5    2    13   4.0327     0.5681     180.0   0.61532  0.01   
  1  1    0    17   6.7206     0.9206     0.0     0.61465  0.01   
  1  4    5    6    2.4031     0.3171     -0.0    0.61343  0.01   
  1  5    5    2    2.7999     0.3637     180.0   0.61261  0.01   
  1  6    4    6    0.0003     0.0000     0.0     0.61235  0.00   
  1  1    6    2    0.8097     0.1047     -0.0    0.61225  0.00   
  1  5    1    14   5.4230     0.7000     180.0   0.61212  0.02   
  1  2    5    9    0.3245     0.0419     0.0     0.61210  0.00   
  1  9    0    1    4.8380     0.6203     0.0     0.61104  0.01   
  1  3    5    8    0.7023     0.0900     180.0   0.61084  0.00   
  1  3    1    16   0.0737     0.0095     180.0   0.61036  0.00   
  1  0    3    15   1.3268     0.1701     0.0     0.61030  0.00   
  1  0    1    17   9.9511     1.2764     -0.0    0.61015  0.02   
  1  8    0    8    0.6174     0.0793     -0.0    0.60995  0.00   
  1  9    0    2    0.7687     0.1002     -180.0  0.60797  0.00   
  1  4    3    13   0.3499     0.0456     -180.0  0.60796  0.00   
  1  7    3    7    1.0590     0.1384     -180.0  0.60773  0.00   
  1  7    0    11   0.0007     0.0001     0.0     0.60755  0.00   
  1  5    5    3    0.3938     0.0516     -0.0    0.60747  0.00   
  1  5    4    9    0.1578     0.0207     -180.0  0.60730  0.00   
  1  1    6    3    1.0658     0.1402     -180.0  0.60712  0.00   
  1  6    0    13   1.4382     0.1896     -180.0  0.60691  0.00   
  1  1    4    13   4.4826     0.5920     180.0   0.60673  0.01   
  1  1    3    15   3.9491     0.5224     -180.0  0.60659  0.01   
  1  3    3    14   0.1759     0.0233     -180.0  0.60645  0.00   
  1  1    1    17   0.9219     0.1221     0.0     0.60644  0.00   
  1  8    2    6    1.1702     0.1558     180.0   0.60596  0.00   
_reflns_number_total  589
_reflns_d_resolution_low    2.959
_reflns_d_resolution_high   0.606

# POWDER DATA TABLE
_pd_meas_number_of_points  3261

loop_
   _pd_meas_time_of_flight
   _pd_meas_intensity_total
   _pd_calc_intensity_total
   _pd_proc_intensity_bkg_calc
   _pd_proc_ls_weight
  426.47003  0            0            0           0         
  426.98179  0            0            0           0         
  427.49417  0            0            0           0         
  428.00716  0            0            0           0         
  428.52076  0            0            0           0         
  429.03498  0            0            0           0         
  429.54982  0            0            0           0         
  430.06528  0            0            0           0         
  430.58135  0            0            0           0         
  431.09804  0            0            0           0         
  431.61536  0            0            0           0         
  432.13329  0            0            0           0         
  432.65185  0            0            0           0         
  433.17103  0            0            0           0         
  433.69083  0            0            0           0         
  434.21125  0            0            0           0         
  434.73230  0            0            0           0         
  435.25398  0            0            0           0         
  435.77628  0            0            0           0         
  436.29921  0            0            0           0         
  436.82276  0            0            0           0         
  437.34694  0            0            0           0         
  437.87176  0            0            0           0         
  438.39720  0            0            0           0         
  438.92327  0            0            0           0         
  439.44997  0            0            0           0         
  439.97731  0            0            0           0         
  440.50528  0            0            0           0         
  441.03388  0            0            0           0         
  441.56312  0            0            0           0         
  442.09299  0            0            0           0         
  442.62350  0            0            0           0         
  443.15464  0            0            0           0         
  443.68642  0            0            0           0         
  444.21884  0            0            0           0         
  444.75190  0            0            0           0         
  445.28560  0            0            0           0         
  445.81994  0            0            0           0         
  446.35492  0            0            0           0         
  446.89054  0            0            0           0         
  447.42680  0            0            0           0         
  447.96371  0            0            0           0         
  448.50126  0            0            0           0         
  449.03946  0            0            0           0         
  449.57830  0            0            0           0         
  450.11779  0            0            0           0         
  450.65793  0            0            0           0         
  451.19872  0            0            0           0         
  451.74015  0            0            0           0         
  452.28223  0            0            0           0         
  452.82497  0            0            0           0         
  453.36835  0            0            0           0         
  453.91239  0            0            0           0         
  454.45708  0            0            0           0         
  455.00243  0            0            0           0         
  455.54843  0            0            0           0         
  456.09508  0            0            0           0         
  456.64239  0            0            0           0         
  457.19036  0            0            0           0         
  457.73898  0            0            0           0         
  458.28826  0            0            0           0         
  458.83820  0            0            0           0         
  459.38881  0            0            0           0         
  459.94007  0            0            0           0         
  460.49199  0            0            0           0         
  461.04458  0            0            0           0         
  461.59783  0            0            0           0         
  462.15174  0            0            0           0         
  462.70632  0            0            0           0         
  463.26156  0            0            0           0         
  463.81747  0            0            0           0         
  464.37405  0            0            0           0         
  464.93129  0            0            0           0         
  465.48921  0            0            0           0         
  466.04779  0            0            0           0         
  466.60704  0            0            0           0         
  467.16697  0            0            0           0         
  467.72756  0            0            0           0         
  468.28883  0            0            0           0         
  468.85077  0            0            0           0         
  469.41339  0            0            0           0         
  469.97668  0            0            0           0         
  470.54065  0            0            0           0         
  471.10529  0            0            0           0         
  471.67062  0            0            0           0         
  472.23662  0            0            0           0         
  472.80330  0            0            0           0         
  473.37065  0            0            0           0         
  473.93870  0            0            0           0         
  474.50742  0            0            0           0         
  475.07682  0            0            0           0         
  475.64691  0            0            0           0         
  476.21768  0            0            0           0         
  476.78914  0            0            0           0         
  477.36128  0            0            0           0         
  477.93411  0            0            0           0         
  478.50763  0            0            0           0         
  479.08183  0            0            0           0         
  479.65672  0            0            0           0         
  480.23231  0            0            0           0         
  480.80858  0            0            0           0         
  481.38555  0            0            0           0         
  481.96321  0            0            0           0         
  482.54156  0            0            0           0         
  483.12060  0            0            0           0         
  483.70034  0            0            0           0         
  484.28078  0            0            0           0         
  484.86191  0            0            0           0         
  485.44374  0            0            0           0         
  486.02627  0            0            0           0         
  486.60950  0            0            0           0         
  487.19342  0            0            0           0         
  487.77805  0            0            0           0         
  488.36338  0            0            0           0         
  488.94941  0            0            0           0         
  489.53615  0            0            0           0         
  490.12359  0            0            0           0         
  490.71173  0            0            0           0         
  491.30058  0            0            0           0         
  491.89014  0            0            0           0         
  492.48040  0            0            0           0         
  493.07137  0            0            0           0         
  493.66305  0            0            0           0         
  494.25544  0            0            0           0         
  494.84854  0            0            0           0         
  495.44236  0            0            0           0         
  496.03688  0            0            0           0         
  496.63212  0            0            0           0         
  497.22808  0            0            0           0         
  497.82475  0            0            0           0         
  498.42213  0            0            0           0         
  499.02023  0            0            0           0         
  499.61905  0            0            0           0         
  500.21859  0            0            0           0         
  500.81885  0            0            0           0         
  501.41983  0            0            0           0         
  502.02153  0            0            0           0         
  502.62395  0            0            0           0         
  503.22709  0            0            0           0         
  503.83096  0            0            0           0         
  504.43555  0            0            0           0         
  505.04087  0            0            0           0         
  505.64691  0            0            0           0         
  506.25369  0            0            0           0         
  506.86119  0            0            0           0         
  507.46942  0            0            0           0         
  508.07837  0            0            0           0         
  508.68806  0            0            0           0         
  509.29848  0            0            0           0         
  509.90964  0            0            0           0         
  510.52152  0            0            0           0         
  511.13415  0            0            0           0         
  511.74750  0            0            0           0         
  512.36159  0            0            0           0         
  512.97642  0            0            0           0         
  513.59199  0            0            0           0         
  514.20830  0            0            0           0         
  514.82534  0            0            0           0         
  515.44313  0            0            0           0         
  516.06165  0            0            0           0         
  516.68092  0            0            0           0         
  517.30093  0            0            0           0         
  517.92169  0            0            0           0         
  518.54319  0            0            0           0         
  519.16544  0            0            0           0         
  519.78843  0            0            0           0         
  520.41217  0            0            0           0         
  521.03666  0            0            0           0         
  521.66190  0            0            0           0         
  522.28789  0            0            0           0         
  522.91463  0            0            0           0         
  523.54213  0            0            0           0         
  524.17037  0            0            0           0         
  524.79937  0            0            0           0         
  525.42913  0            0            0           0         
  526.05964  0            0            0           0         
  526.69090  0            0            0           0         
  527.32293  0            0            0           0         
  527.95571  0            0            0           0         
  528.58925  0            0            0           0         
  529.22355  0            0            0           0         
  529.85862  0            0            0           0         
  530.49444  0            0            0           0         
  531.13103  0            0            0           0         
  531.76838  0            0            0           0         
  532.40650  0            0            0           0         
  533.04538  0            0            0           0         
  533.68503  0            0            0           0         
  534.32545  0            0            0           0         
  534.96664  0            0            0           0         
  535.60859  0            0            0           0         
  536.25132  0            0            0           0         
  536.89481  0            0            0           0         
  537.53908  0            0            0           0         
  538.18412  0            0            0           0         
  538.82994  0            0            0           0         
  539.47653  0            0            0           0         
  540.12390  0            0            0           0         
  540.77204  0            0            0           0         
  541.42096  0            0            0           0         
  542.07066  0            0            0           0         
  542.72114  0            0            0           0         
  543.37240  0            0            0           0         
  544.02444  0            0            0           0         
  544.67727  0            0            0           0         
  545.33088  0            0            0           0         
  545.98527  0            0            0           0         
  546.64044  0            0            0           0         
  547.29641  0            0            0           0         
  547.95316  0            0            0           0         
  548.61070  0            0            0           0         
  549.26903  0            0            0           0         
  549.92814  0            0            0           0         
  550.58805  0            0            0           0         
  551.24875  0            0            0           0         
  551.91025  0            0            0           0         
  552.57253  0            0            0           0         
  553.23561  0            0            0           0         
  553.89949  0            0            0           0         
  554.56417  0            0            0           0         
  555.22964  0            0            0           0         
  555.89591  0            0            0           0         
  556.56298  0            0            0           0         
  557.23085  0            0            0           0         
  557.89952  0            0            0           0         
  558.56900  0            0            0           0         
  559.23927  0            0            0           0         
  559.91035  0            0            0           0         
  560.58224  0            0            0           0         
  561.25494  0            0            0           0         
  561.92844  0            0            0           0         
  562.60275  0            0            0           0         
  563.27786  0            0            0           0         
  563.95379  0            0            0           0         
  564.63053  0            0            0           0         
  565.30808  0            0            0           0         
  565.98645  0            0            0           0         
  566.66563  0            0            0           0         
  567.34562  0            0            0           0         
  568.02643  0            0            0           0         
  568.70805  0            0            0           0         
  569.39050  0            0            0           0         
  570.07376  0            0            0           0         
  570.75785  0            0            0           0         
  571.44275  0            0            0           0         
  572.12848  0            0            0           0         
  572.81502  0            0            0           0         
  573.50240  0            0            0           0         
  574.19059  0            0            0           0         
  574.87962  0            0            0           0         
  575.56947  0            0            0           0         
  576.26015  0            0            0           0         
  576.95165  0            0            0           0         
  577.64399  0            0            0           0         
  578.33716  0            0            0           0         
  579.03116  0            0            0           0         
  579.72599  0            0            0           0         
  580.42165  0            0            0           0         
  581.11815  0            0            0           0         
  581.81549  0            0            0           0         
  582.51366  0            0            0           0         
  583.21268  0            0            0           0         
  583.91253  0            0            0           0         
  584.61321  0            0            0           0         
  585.31475  0            0            0           0         
  586.01712  0            0            0           0         
  586.72033  0            0            0           0         
  587.42439  0            0            0           0         
  588.12930  0            0            0           0         
  588.83505  0            0            0           0         
  589.54164  0            0            0           0         
  590.24909  0            0            0           0         
  590.95738  0            0            0           0         
  591.66652  0            0            0           0         
  592.37652  0            0            0           0         
  593.08736  0            0            0           0         
  593.79906  0            0            0           0         
  594.51162  0            0            0           0         
  595.22502  0            0            0           0         
  595.93929  0            0            0           0         
  596.65441  0            0            0           0         
  597.37039  0            0            0           0         
  598.08723  0            0            0           0         
  598.80493  0            0            0           0         
  599.52349  0            0            0           0         
  600.24291  0            0            0           0         
  600.96320  0            0            0           0         
  601.68435  0            0            0           0         
  602.40636  0            0            0           0         
  603.12925  0            0            0           0         
  603.85300  0            0            0           0         
  604.57761  0            0            0           0         
  605.30310  0            0            0           0         
  606.02946  0            0            0           0         
  606.75669  0            0            0           0         
  607.48479  0            0            0           0         
  608.21377  0            0            0           0         
  608.94362  0            0            0           0         
  609.67434  0            0            0           0         
  610.40595  0            0            0           0         
  611.13843  0            0            0           0         
  611.87179  0            0            0           0         
  612.60603  0            0            0           0         
  613.34115  0            0            0           0         
  614.07716  0            0            0           0         
  614.81404  0            0            0           0         
  615.55181  0            0            0           0         
  616.29047  0            0            0           0         
  617.03001  0            0            0           0         
  617.77044  0            0            0           0         
  618.51176  0            0            0           0         
  619.25397  0            0            0           0         
  619.99707  0            0            0           0         
  620.74106  0            0            0           0         
  621.48594  0            0            0           0         
  622.23172  0            0            0           0         
  622.97839  0            0            0           0         
  623.72596  0            0            0           0         
  624.47443  0            0            0           0         
  625.22379  0            0            0           0         
  625.97405  0            0            0           0         
  626.72522  0            0            0           0         
  627.47728  0            0            0           0         
  628.23025  0            0            0           0         
  628.98412  0            0            0           0         
  629.73889  0            0            0           0         
  630.49457  0            0            0           0         
  631.25116  0            0            0           0         
  632.00866  0            0            0           0         
  632.76706  0            0            0           0         
  633.52638  0            0            0           0         
  634.28660  0            0            0           0         
  635.04774  0            0            0           0         
  635.80979  0            0            0           0         
  636.57276  0            0            0           0         
  637.33664  0            0            0           0         
  638.10144  0            0            0           0         
  638.86715  0            0            0           0         
  639.63379  0            0            0           0         
  640.40134  0            0            0           0         
  641.16982  0            0            0           0         
  641.93922  0            0            0           0         
  642.70954  0            0            0           0         
  643.48078  0            0            0           0         
  644.25295  0            0            0           0         
  645.02605  0            0            0           0         
  645.80008  0            0            0           0         
  646.57503  0            0            0           0         
  647.35091  0            0            0           0         
  648.12773  0            0            0           0         
  648.90548  0            0            0           0         
  649.68416  0            0            0           0         
  650.46377  0            0            0           0         
  651.24432  0            0            0           0         
  652.02581  0            0            0           0         
  652.80823  0            0            0           0         
  653.59160  0            0            0           0         
  654.37590  0            0            0           0         
  655.16115  0            0            0           0         
  655.94733  0            0            0           0         
  656.73447  0            0            0           0         
  657.52254  0            0            0           0         
  658.31156  0            0            0           0         
  659.10153  0            0            0           0         
  659.89244  0            0            0           0         
  660.68431  0            0            0           0         
  661.47712  0            0            0           0         
  662.27089  0            0            0           0         
  663.06561  0            0            0           0         
  663.86128  0            0            0           0         
  664.65791  0            0            0           0         
  665.45549  0            0            0           0         
  666.25403  0            0            0           0         
  667.05353  0            0            0           0         
  667.85399  0            0            0           0         
  668.65541  0            0            0           0         
  669.45779  0            0            0           0         
  670.26113  0            0            0           0         
  671.06544  0            0            0           0         
  671.87071  0            0            0           0         
  672.67695  0            0            0           0         
  673.48416  0            0            0           0         
  674.29233  0            0            0           0         
  675.10148  0            0            0           0         
  675.91159  0            0            0           0         
  676.72268  0            0            0           0         
  677.53474  0            0            0           0         
  678.34778  0            0            0           0         
  679.16179  0            0            0           0         
  679.97677  0            0            0           0         
  680.79274  0            0            0           0         
  681.60969  0            0            0           0         
  682.42761  0            0            0           0         
  683.24652  0            0            0           0         
  684.06641  0            0            0           0         
  684.88728  0            0            0           0         
  685.70914  0            0            0           0         
  686.53198  0            0            0           0         
  687.35582  0            0            0           0         
  688.18064  0            0            0           0         
  689.00645  0            0            0           0         
  689.83325  0            0            0           0         
  690.66104  0            0            0           0         
  691.48983  0            0            0           0         
  692.31961  0            0            0           0         
  693.15039  0            0            0           0         
  693.98216  0            0            0           0         
  694.81493  0            0            0           0         
  695.64870  0            0            0           0         
  696.48348  0            0            0           0         
  697.31925  0            0            0           0         
  698.15603  0            0            0           0         
  698.99381  0            0            0           0         
  699.83259  0            0            0           0         
  700.67239  0            0            0           0         
  701.51319  0            0            0           0         
  702.35500  0            0            0           0         
  703.19781  0            0            0           0         
  704.04165  0            0            0           0         
  704.88649  0            0            0           0         
  705.73235  0            0            0           0         
  706.57922  0            0            0           0         
  707.42711  0            0            0           0         
  708.27601  0            0            0           0         
  709.12594  0            0            0           0         
  709.97688  0            0            0           0         
  710.82885  0            0            0           0         
  711.68184  0            0            0           0         
  712.53585  0            0            0           0         
  713.39088  0            0            0           0         
  714.24695  0            0            0           0         
  715.10404  0            0            0           0         
  715.96215  0            0            0           0         
  716.82130  0            0            0           0         
  717.68148  0            0            0           0         
  718.54269  0            0            0           0         
  719.40494  0            0            0           0         
  720.26822  0            0            0           0         
  721.13253  0            0            0           0         
  721.99788  0            0            0           0         
  722.86427  0            0            0           0         
  723.73170  0            0            0           0         
  724.60018  0            0            0           0         
  725.46969  0            0            0           0         
  726.34025  0            0            0           0         
  727.21185  0            0            0           0         
  728.08450  0            0            0           0         
  728.95819  0            0            0           0         
  729.83293  0            0            0           0         
  730.70873  0            0            0           0         
  731.58557  0            0            0           0         
  732.46347  0            0            0           0         
  733.34241  0            0            0           0         
  734.22242  0            0            0           0         
  735.10348  0            0            0           0         
  735.98560  0            0            0           0         
  736.86877  0            0            0           0         
  737.75301  0            0            0           0         
  738.63830  0            0            0           0         
  739.52466  0            0            0           0         
  740.41209  0            0            0           0         
  741.30057  0            0            0           0         
  742.19013  0            0            0           0         
  743.08075  0            0            0           0         
  743.97244  0            0            0           0         
  744.86520  0            0            0           0         
  745.75903  0            0            0           0         
  746.65393  0            0            0           0         
  747.54991  0            0            0           0         
  748.44697  0            0            0           0         
  749.34509  0            0            0           0         
  750.24430  0            0            0           0         
  751.14459  0            0            0           0         
  752.04595  0            0            0           0         
  752.94840  0            0            0           0         
  753.85193  0            0            0           0         
  754.75655  0            0            0           0         
  755.66225  0            0            0           0         
  756.56904  0            0            0           0         
  757.47691  0            0            0           0         
  758.38588  0            0            0           0         
  759.29593  0            0            0           0         
  760.20708  0            0            0           0         
  761.11932  0            0            0           0         
  762.03266  0            0            0           0         
  762.94709  0            0            0           0         
  763.86262  0            0            0           0         
  764.77925  0            0            0           0         
  765.69698  0            0            0           0         
  766.61581  0            0            0           0         
  767.53574  0            0            0           0         
  768.45678  0            0            0           0         
  769.37892  0            0            0           0         
  770.30216  0            0            0           0         
  771.22652  0            0            0           0         
  772.15198  0            0            0           0         
  773.07856  0            0            0           0         
  774.00625  0            0            0           0         
  774.93505  0            0            0           0         
  775.86496  0            0            0           0         
  776.79599  0            0            0           0         
  777.72814  0            0            0           0         
  778.66141  0            0            0           0         
  779.59579  0            0            0           0         
  780.53130  0            0            0           0         
  781.46793  0            0            0           0         
  782.40569  0            0            0           0         
  783.34456  0            0            0           0         
  784.28457  0            0            0           0         
  785.22571  0            0            0           0         
  786.16797  0            0            0           0         
  787.11136  0            0            0           0         
  788.05589  0            0            0           0         
  789.00155  0            0            0           0         
  789.94834  0            0            0           0         
  790.89627  0            0            0           0         
  791.84534  0            0            0           0         
  792.79555  0            0            0           0         
  793.74690  0            0            0           0         
  794.69939  0            0            0           0         
  795.65302  0            0            0           0         
  796.60779  0            0            0           0         
  797.56372  0            0            0           0         
  798.52078  0            0            0           0         
  799.47900  0            0            0           0         
  800.43837  0            0            0           0         
  801.39889  0            0            0           0         
  802.36056  0            0            0           0         
  803.32338  0            0            0           0         
  804.28737  0            0            0           0         
  805.25250  0            0            0           0         
  806.21880  0            0            0           0         
  807.18625  0            0            0           0         
  808.15487  0            0            0           0         
  809.12465  0            0            0           0         
  810.09559  0            0            0           0         
  811.06770  0            0            0           0         
  812.04097  0            0            0           0         
  813.01541  0            0            0           0         
  813.99102  0            0            0           0         
  814.96781  0            0            0           0         
  815.94576  0            0            0           0         
  816.92489  0            0            0           0         
  817.90519  0            0            0           0         
  818.88667  0            0            0           0         
  819.86932  0            0            0           0         
  820.85316  0            0            0           0         
  821.83818  0            0            0           0         
  822.82437  0            0            0           0         
  823.81176  0            0            0           0         
  824.80032  0            0            0           0         
  825.79007  0            0            0           0         
  826.78101  0            0            0           0         
  827.77314  0            0            0           0         
  828.76646  0            0            0           0         
  829.76098  0            0            0           0         
  830.75668  0            0            0           0         
  831.75358  0            0            0           0         
  832.75168  0            0            0           0         
  833.75097  0            0            0           0         
  834.75147  0            0            0           0         
  835.75316  0            0            0           0         
  836.75606  0            0            0           0         
  837.76016  0            0            0           0         
  838.76546  0            0            0           0         
  839.77197  0            0            0           0         
  840.77969  0            0            0           0         
  841.78862  0            0            0           0         
  842.79876  0            0            0           0         
  843.81011  0            0            0           0         
  844.82267  0            0            0           0         
  845.83645  0            0            0           0         
  846.85145  0            0            0           0         
  847.86766  0            0            0           0         
  848.88509  0            0            0           0         
  849.90375  0            0            0           0         
  850.92362  0            0            0           0         
  851.94473  0            0            0           0         
  852.96705  0            0            0           0         
  853.99060  0            0            0           0         
  855.01538  0            0            0           0         
  856.04139  0            0            0           0         
  857.06864  0            0            0           0         
  858.09711  0            0            0           0         
  859.12682  0            0            0           0         
  860.15776  0            0            0           0         
  861.18994  0            0            0           0         
  862.22336  0            0            0           0         
  863.25802  0            0            0           0         
  864.29393  0            0            0           0         
  865.33107  0            0            0           0         
  866.36946  0            0            0           0         
  867.40910  0            0            0           0         
  868.44998  0            0            0           0         
  869.49211  0            0            0           0         
  870.53549  0            0            0           0         
  871.58013  0            0            0           0         
  872.62602  0            0            0           0         
  873.67316  0            0            0           0         
  874.72156  0            0            0           0         
  875.77122  0            0            0           0         
  876.82213  0            0            0           0         
  877.87431  0            0            0           0         
  878.92775  0            0            0           0         
  879.98246  0            0            0           0         
  881.03843  0            0            0           0         
  882.09567  0            0            0           0         
  883.15417  0            0            0           0         
  884.21395  0            0            0           0         
  885.27500  0            0            0           0         
  886.33732  0            0            0           0         
  887.40092  0            0            0           0         
  888.46579  0            0            0           0         
  889.53194  0            0            0           0         
  890.59937  0            0            0           0         
  891.66808  0            0            0           0         
  892.73808  0            0            0           0         
  893.80935  0            0            0           0         
  894.88192  0            0            0           0         
  895.95577  0            0            0           0         
  897.03090  0            0            0           0         
  898.10733  0            0            0           0         
  899.18505  0            0            0           0         
  900.26407  0            0            0           0         
  901.34438  0            0            0           0         
  902.42598  0            0            0           0         
  903.50888  0            0            0           0         
  904.59309  0            0            0           0         
  905.67859  0            0            0           0         
  906.76539  0            0            0           0         
  907.85350  0            0            0           0         
  908.94292  0            0            0           0         
  910.03364  0            0            0           0         
  911.12568  0            0            0           0         
  912.21902  0            0            0           0         
  913.31367  0            0            0           0         
  914.40964  0            0            0           0         
  915.50692  0            0            0           0         
  916.60552  0            0            0           0         
  917.70544  0            0            0           0         
  918.80668  0            0            0           0         
  919.90924  0            0            0           0         
  921.01312  0            0            0           0         
  922.11833  0            0            0           0         
  923.22486  0            0            0           0         
  924.33272  0            0            0           0         
  925.44191  0            0            0           0         
  926.55244  0            0            0           0         
  927.66429  0            0            0           0         
  928.77748  0            0            0           0         
  929.89200  0            0            0           0         
  931.00786  0            0            0           0         
  932.12507  0            0            0           0         
  933.24361  0            0            0           0         
  934.36349  0            0            0           0         
  935.48472  0            0            0           0         
  936.60729  0            0            0           0         
  937.73121  0            0            0           0         
  938.85648  0            0            0           0         
  939.98310  0            0            0           0         
  941.11107  0            0            0           0         
  942.24039  0            0            0           0         
  943.37107  0            0            0           0         
  944.50311  0            0            0           0         
  945.63651  0            0            0           0         
  946.77126  0            0            0           0         
  947.90738  0            0            0           0         
  949.04486  0            0            0           0         
  950.18370  0            0            0           0         
  951.32391  0            0            0           0         
  952.46549  0            0            0           0         
  953.60844  0            0            0           0         
  954.75277  0            0            0           0         
  955.89846  0            0            0           0         
  957.04553  0            0            0           0         
  958.19397  0            0            0           0         
  959.34380  0            0            0           0         
  960.49500  0            0            0           0         
  961.64759  0            0            0           0         
  962.80156  0            0            0           0         
  963.95691  0            0            0           0         
  965.11365  0            0            0           0         
  966.27178  0            0            0           0         
  967.43129  0            0            0           0         
  968.59220  0            0            0           0         
  969.75450  0            0            0           0         
  970.91820  0            0            0           0         
  972.08329  0            0            0           0         
  973.24978  0            0            0           0         
  974.41767  0            0            0           0         
  975.58697  0            0            0           0         
  976.75766  0            0            0           0         
  977.92976  0            0            0           0         
  979.10327  0            0            0           0         
  980.27818  0            0            0           0         
  981.45451  0            0            0           0         
  982.63224  0            0            0           0         
  983.81139  0            0            0           0         
  984.99196  0            0            0           0         
  986.17394  0            0            0           0         
  987.35734  0            0            0           0         
  988.54216  0            0            0           0         
  989.72840  0            0            0           0         
  990.91606  0            0            0           0         
  992.10515  0            0            0           0         
  993.29567  0            0            0           0         
  994.48762  0            0            0           0         
  995.68099  0            0            0           0         
  996.87580  0            0            0           0         
  998.07204  0            0            0           0         
  999.26972  0            0            0           0         
  1000.46883 0            0            0           0         
  1001.66939 0            0            0           0         
  1002.87138 0            0            0           0         
  1004.07482 0            0            0           0         
  1005.27970 0            0            0           0         
  1006.48602 0            0            0           0         
  1007.69380 0            0            0           0         
  1008.90302 0            0            0           0         
  1010.11370 0            0            0           0         
  1011.32582 0            0            0           0         
  1012.53940 0            0            0           0         
  1013.75444 0            0            0           0         
  1014.97094 0            0            0           0         
  1016.18889 0            0            0           0         
  1017.40831 0            0            0           0         
  1018.62919 0            0            0           0         
  1019.85154 0            0            0           0         
  1021.07535 0            0            0           0         
  1022.30063 0            0            0           0         
  1023.52738 0            0            0           0         
  1024.75561 0            0            0           0         
  1025.98530 0            0            0           0         
  1027.21648 0            0            0           0         
  1028.44913 0            0            0           0         
  1029.68326 0            0            0           0         
  1030.91887 0            0            0           0         
  1032.15596 0            0            0           0         
  1033.39454 0            0            0           0         
  1034.63460 0            0            0           0         
  1035.87615 0            0            0           0         
  1037.11919 0            0            0           0         
  1038.36373 0            0            0           0         
  1039.60975 0            0            0           0         
  1040.85728 0            0            0           0         
  1042.10629 0            0            0           0         
  1043.35681 0            0            0           0         
  1044.60883 0            0            0           0         
  1045.86235 0            0            0           0         
  1047.11738 0            0            0           0         
  1048.37391 0            0            0           0         
  1049.63195 0            0            0           0         
  1050.89150 0            0            0           0         
  1052.15256 0            0            0           0         
  1053.41513 0            0            0           0         
  1054.67922 0            0            0           0         
  1055.94482 0            0            0           0         
  1057.21195 0            0            0           0         
  1058.48059 0            0            0           0         
  1059.75076 0            0            0           0         
  1061.02245 0            0            0           0         
  1062.29567 0            0            0           0         
  1063.57041 0            0            0           0         
  1064.84669 0            0            0           0         
  1066.12449 0            0            0           0         
  1067.40383 0            0            0           0         
  1068.68471 0            0            0           0         
  1069.96712 0            0            0           0         
  1071.25107 0            0            0           0         
  1072.53656 0            0            0           0         
  1073.82359 0            0            0           0         
  1075.11217 0            0            0           0         
  1076.40230 0            0            0           0         
  1077.69397 0            0            0           0         
  1078.98719 0            0            0           0         
  1080.28197 0            0            0           0         
  1081.57830 0            0            0           0         
  1082.87618 0            0            0           0         
  1084.17562 0            0            0           0         
  1085.47662 0            0            0           0         
  1086.77918 0            0            0           0         
  1088.08331 0            0            0           0         
  1089.38900 0            0            0           0         
  1090.69625 0            0            0           0         
  1092.00508 0            0            0           0         
  1093.31548 0            0            0           0         
  1094.62744 0            0            0           0         
  1095.94099 0            0            0           0         
  1097.25611 0            0            0           0         
  1098.57280 0            0            0           0         
  1099.89108 0            0            0           0         
  1101.21094 0            0            0           0         
  1102.53238 0            0            0           0         
  1103.85541 0            0            0           0         
  1105.18003 0            0            0           0         
  1106.50623 0            0            0           0         
  1107.83403 0            0            0           0         
  1109.16342 0            0            0           0         
  1110.49441 0            0            0           0         
  1111.82699 0            0            0           0         
  1113.16117 0            0            0           0         
  1114.49696 0            0            0           0         
  1115.83434 0            0            0           0         
  1117.17333 0            0            0           0         
  1118.51393 0            0            0           0         
  1119.85614 0            0            0           0         
  1121.19995 0            0            0           0         
  1122.54538 0            0            0           0         
  1123.89243 0            0            0           0         
  1125.24109 0            0            0           0         
  1126.59137 0            0            0           0         
  1127.94327 0            0            0           0         
  1129.29679 0            0            0           0         
  1130.65193 0            0            0           0         
  1132.00870 0            0            0           0         
  1133.36710 0            0            0           0         
  1134.72713 0            0            0           0         
  1136.08880 0            0            0           0         
  1137.45209 0            0            0           0         
  1138.81702 0            0            0           0         
  1140.18359 0            0            0           0         
  1141.55180 0            0            0           0         
  1142.92166 0            0            0           0         
  1144.29315 0            0            0           0         
  1145.66629 0            0            0           0         
  1147.04108 0            0            0           0         
  1148.41752 0            0            0           0         
  1149.79561 0            0            0           0         
  1151.17535 0            0            0           0         
  1152.55675 0            0            0           0         
  1153.93981 0            0            0           0         
  1155.32453 0            0            0           0         
  1156.71091 0            0            0           0         
  1158.09895 0            0            0           0         
  1159.48866 0            0            0           0         
  1160.88003 0            0            0           0         
  1162.27308 0            0            0           0         
  1163.66779 0            0            0           0         
  1165.06419 0            0            0           0         
  1166.46225 0            0            0           0         
  1167.86200 0            0            0           0         
  1169.26342 0            0            0           0         
  1170.66652 0            0            0           0         
  1172.07131 0            0            0           0         
  1173.47779 0            0            0           0         
  1174.88595 0            0            0           0         
  1176.29580 0            0            0           0         
  1177.70735 0            0            0           0         
  1179.12058 0            0            0           0         
  1180.53552 0            0            0           0         
  1181.95215 0            0            0           0         
  1183.37048 0            0            0           0         
  1184.79052 0            0            0           0         
  1186.21225 0            0            0           0         
  1187.63570 0            0            0           0         
  1189.06085 0            0            0           0         
  1190.48771 0            0            0           0         
  1191.91628 0            0            0           0         
  1193.34657 0            0            0           0         
  1194.77858 0            0            0           0         
  1196.21230 0            0            0           0         
  1197.64774 0            0            0           0         
  1199.08491 0            0            0           0         
  1200.52380 0            0            0           0         
  1201.96442 0            0            0           0         
  1203.40677 0            0            0           0         
  1204.85084 0            0            0           0         
  1206.29665 0            0            0           0         
  1207.74420 0            0            0           0         
  1209.19348 0            0            0           0         
  1210.64450 0            0            0           0         
  1212.09726 0            0            0           0         
  1213.55177 0            0            0           0         
  1215.00802 0            0            0           0         
  1216.46602 0            0            0           0         
  1217.92576 0            0            0           0         
  1219.38726 0            0            0           0         
  1220.85052 0            0            0           0         
  1222.31553 0            0            0           0         
  1223.78229 0            0            0           0         
  1225.25082 0            0            0           0         
  1226.72111 0            0            0           0         
  1228.19316 28.57987926  0            0           0         
  1229.66699 0.17178453   0            0           0         
  1231.14257 0            0            0           0         
  1232.61993 0            0            0           0         
  1234.09907 17.72280374  0            0           0         
  1235.57997 0.11035137   0            0           0         
  1237.06266 14.40371006  0            0           0         
  1238.54712 13.03354988  0            0           0         
  1240.03337 0.0802227    0            0           0         
  1241.52140 0            0            0           0         
  1243.01121 18.25754628  0            0           0         
  1244.50281 0.11220339   0            0           0         
  1245.99620 14.25284017  0            0           0         
  1247.49139 0.08782677   0            0           0         
  1248.98837 5.5868542    0            0           0         
  1250.48714 0.03473148   0            0           0         
  1251.98771 0            0            0           0         
  1253.49009 0            0            0           0         
  1254.99426 0            0            0           0         
  1256.50024 9.84895541   0            0           0         
  1258.00803 3.06205812   0            0           0         
  1259.51763 2.77244674   0            0           0         
  1261.02904 10.17562606  0            0           0         
  1262.54226 0.0663227    0            0           0         
  1264.05730 8.75564409   0            0           0         
  1265.57416 6.19072434   0            0           0         
  1267.09284 0.04064584   0            0           0         
  1268.61334 7.2079313    0            0           0         
  1270.13566 10.24720827  0            0           0         
  1271.65981 3.28445259   0            0           0         
  1273.18579 3.07172039   0            0           0         
  1274.71360 4.36966895   0            0           0         
  1276.24325 4.17229467   0            0           0         
  1277.77473 2.66401258   0            0           0         
  1279.30805 6.31759001   0            0           0         
  1280.84320 1.24942985   0            0           0         
  1282.38020 0.00826967   0            0           0         
  1283.91905 1.11062882   0            0           0         
  1285.45974 1.07536996   0            0           0         
  1287.00228 3.09048974   0            0           0         
  1288.54667 0.02133349   0            0           0         
  1290.09291 0.95537583   0            0           0         
  1291.64101 0.92927223   0            0           0         
  1293.19097 0.89834663   0            0           0         
  1294.74279 3.45852452   0            0           0         
  1296.29647 0.86008456   0            0           0         
  1297.85201 0.0058572    0            0           0         
  1299.40942 2.35885538   0            0           0         
  1300.96870 2.30715318   0            0           0         
  1302.52985 4.46808312   0            0           0         
  1304.09287 1.47461832   0            0           0         
  1305.65777 1.41467781   0            0           0         
  1307.22455 2.74513567   0            0           0         
  1308.79321 2.0178234    0            0           0         
  1310.36375 3.25983218   0            0           0         
  1311.93617 1.28838406   0            0           0         
  1313.51048 3.09220804   0            0           0         
  1315.08668 3.02737839   0            0           0         
  1316.66478 1.19341499   0            0           0         
  1318.24476 2.29387249   0            0           0         
  1319.82664 1.68821879   0            0           0         
  1321.41042 3.27444502   0            0           0         
  1322.99610 1.08492101   0            0           0         
  1324.58369 0.00763064   0            0           0         
  1326.17317 1.51924381   0            0           0         
  1327.76457 1.49605389   0            0           0         
  1329.35787 0.49487048   0            0           0         
  1330.95309 0.95094716   0            0           0         
  1332.55022 3.25305423   0            0           0         
  1334.14927 2.74859296   0            0           0         
  1335.75024 1.79978226   0            0           0         
  1337.35312 0.01295258   0            0           0         
  1338.95794 1.71087761   0            0           0         
  1340.56467 1.69080745   0            0           0         
  1342.17334 2.89450719   0            0           0         
  1343.78393 1.23371716   0            0           0         
  1345.39646 1.19971189   0            0           0         
  1347.01093 1.56848113   0            0           0         
  1348.62733 1.54416461   0            0           0         
  1350.24567 1.89452299   0            0           0         
  1351.86595 0.75456417   0            0           0         
  1353.48818 1.46245823   0            0           0         
  1355.11235 1.08582321   0            0           0         
  1356.73847 2.12383647   0            0           0         
  1358.36654 2.09840581   0            0           0         
  1359.99657 1.0407558    0            0           0         
  1361.62856 2.02709496   0            0           0         
  1363.26250 1.00966012   0            0           0         
  1364.89840 1.64072531   0            0           0         
  1366.53626 1.94371502   0            0           0         
  1368.17610 2.87028256   0            0           0         
  1369.81789 0.9598756    0            0           0         
  1371.46166 1.24099842   0            0           0         
  1373.10740 1.22629814   0            0           0         
  1374.75512 1.20971673   0            0           0         
  1376.40481 1.78584035   0            0           0         
  1378.05649 0.89003304   0            0           0         
  1379.71014 2.89054545   0            0           0         
  1381.36578 0.59100282   0            0           0         
  1383.02341 2.25173912   0            0           0         
  1384.68302 0.84878904   0            0           0         
  1386.34463 2.19550769   0            0           0         
  1388.00823 1.36690404   0            0           0         
  1389.67383 1.34281698   0            0           0         
  1391.34142 2.64014911   0            0           0         
  1393.01102 0.53902174   0            0           0         
  1394.68262 1.02834592   0            0           0         
  1396.35623 1.01865912   0            0           0         
  1398.03184 0.7558475    0            0           0         
  1399.70947 1.72842674   0            0           0         
  1401.38910 1.71327555   0            0           0         
  1403.07076 0.97178017   0            0           0         
  1404.75443 2.84613339   0            0           0         
  1406.44012 0.95560936   0            0           0         
  1408.12784 1.15917654   0            0           0         
  1409.81758 1.37298208   0            0           0         
  1411.50935 1.80507771   0            0           0         
  1413.20314 2.00548525   0            0           0         
  1414.89897 1.54317741   0            0           0         
  1416.59684 2.59423551   0            0           0         
  1418.29674 1.29246162   0            0           0         
  1419.99869 0.63655745   0            0           0         
  1421.70267 0.82746817   0            0           0         
  1423.40870 1.22023728   0            0           0         
  1425.11678 1.40163064   0            0           0         
  1426.82691 0.79239827   0            0           0         
  1428.53908 1.54120118   0            0           0         
  1430.25332 1.33038638   0            0           0         
  1431.96961 0.74953649   0            0           0         
  1433.68796 0.73109617   0            0           0         
  1435.40837 1.25092982   0            0           0         
  1437.13085 1.2313164    0            0           0         
  1438.85539 0.86558234   0            0           0         
  1440.58200 1.68667308   0            0           0         
  1442.31069 1.82664049   0            0           0         
  1444.04145 1.63241393   0            0           0         
  1445.77429 0.96589055   0            0           0         
  1447.50920 1.41163472   0            0           0         
  1449.24620 1.23699319   0            0           0         
  1450.98528 1.21416843   0            0           0         
  1452.72645 1.48920896   0            0           0         
  1454.46971 1.90265846   0            0           0         
  1456.21506 1.30215319   0            0           0         
  1457.96250 1.27624141   0            0           0         
  1459.71204 1.25557079   0            0           0         
  1461.46368 1.64412635   0            0           0         
  1463.21743 0.81720837   0            0           0         
  1464.97328 1.45811981   0            0           0         
  1466.73123 0.40138042   0            0           0         
  1468.49129 1.41126448   0            0           0         
  1470.25347 1.77687282   0            0           0         
  1472.01776 1.13256201   0            0           0         
  1473.78417 0.98886518   0            0           0         
  1475.55269 1.33617401   0            0           0         
  1477.32334 1.43947245   0            0           0         
  1479.09612 1.06829496   0            0           0         
  1480.87102 1.28264731   0            0           0         
  1482.64805 1.61015571   0            0           0         
  1484.42722 0.91496995   0            0           0         
  1486.20851 1.56540052   0            0           0         
  1487.99195 1.44071291   0            0           0         
  1489.77753 1.74689352   0            0           0         
  1491.56525 1.40625517   0            0           0         
  1493.35511 0.64582652   0            0           0         
  1495.14712 0.94537362   0            0           0         
  1496.94129 1.45248886   0            0           0         
  1498.73760 0.72546744   0            0           0         
  1500.53607 1.11418893   0            0           0         
  1502.33670 1.20401315   0            0           0         
  1504.13949 1.28934667   0            0           0         
  1505.94445 0.4969306    0            0           0         
  1507.75157 1.35091098   0            0           0         
  1509.56085 1.3428555    0            0           0         
  1511.37231 1.51619553   0            0           0         
  1513.18594 1.68727554   0            0           0         
  1515.00175 1.0262036    0            0           0         
  1516.81974 1.64742375   0            0           0         
  1518.63991 1.00447586   0            0           0         
  1520.46227 1.16704145   0            0           0         
  1522.28681 1.68542002   0            0           0         
  1524.11354 0.9735604    0            0           0         
  1525.94246 0.95691824   0            0           0         
  1527.77357 1.54206421   0            0           0         
  1529.60689 1.52651102   0            0           0         
  1531.44240 1.50380014   0            0           0         
  1533.28012 1.23403695   0            0           0         
  1535.12004 1.44799588   0            0           0         
  1536.96217 1.57472111   0            0           0         
  1538.80651 0.92760715   0            0           0         
  1540.65307 0.89757714   0            0           0         
  1542.50183 1.0151006    0            0           0         
  1544.35282 0.70529455   0            0           0         
  1546.20603 1.151106     0            0           0         
  1548.06146 1.24481142   0            0           0         
  1549.91912 1.01300164   0            0           0         
  1551.77901 1.03455324   0            0           0         
  1553.64113 0.76374702   0            0           0         
  1555.50549 0.95614551   0            0           0         
  1557.37208 1.34997017   0            0           0         
  1559.24091 1.19586286   0            0           0         
  1561.11199 1.04630144   0            0           0         
  1562.98531 1.28343881   0            0           0         
  1564.86087 0.95727626   0            0           0         
  1566.73869 0.91030831   0            0           0         
  1568.61876 0.98898487   0            0           0         
  1570.50109 1.05733138   0            0           0         
  1572.38568 0.74615507   0            0           0         
  1574.27253 1.01998567   0            0           0         
  1576.16164 1.00168844   0            0           0         
  1578.05302 1.01070948   0            0           0         
  1579.94667 0.86683499   0            0           0         
  1581.84259 1.23641724   0            0           0         
  1583.74079 0.87849333   0            0           0         
  1585.64126 0.89783067   0            0           0         
  1587.54402 0.93597081   0            0           0         
  1589.44905 1.07335189   0            0           0         
  1591.35638 0.92444048   0            0           0         
  1593.26599 0.93981484   0            0           0         
  1595.17789 0.82582766   0            0           0         
  1597.09209 0.98814133   0            0           0         
  1599.00859 0.87976742   0            0           0         
  1600.92738 0.94036435   0            0           0         
  1602.84848 1.115093     0            0           0         
  1604.77189 1.15106255   0            0           0         
  1606.69760 1.04588543   0            0           0         
  1608.62562 1.10754002   0            0           0         
  1610.55596 1.0749081    0            0           0         
  1612.48861 1.17280275   0            0           0         
  1614.42358 1.01178814   0            0           0         
  1616.36087 0.98910253   0            0           0         
  1618.30049 0.9172503    0            0           0         
  1620.24244 0.8907231    0            0           0         
  1622.18671 1.08418966   0            0           0         
  1624.13332 1.09371316   0            0           0         
  1626.08227 0.97751477   0            0           0         
  1628.03355 1.03139828   0            0           0         
  1629.98717 1.01287451   0            0           0         
  1631.94314 0.9710534    0            0           0         
  1633.90146 1.09319515   0            0           0         
  1635.86213 1.12491105   0            0           0         
  1637.82515 0.99453645   0            0           0         
  1639.79052 0.94574767   0            0           0         
  1641.75826 1.0492699    0            0           0         
  1643.72835 1.00592889   0            0           0         
  1645.70081 1.01465405   0            0           0         
  1647.67563 0.98467493   0            0           0         
  1649.65283 0.99430376   0            0           0         
  1651.63240 1.14793232   0            0           0         
  1653.61434 0.96851023   0            0           0         
  1655.59866 1.009305     0            0           0         
  1657.58537 0.99072954   0            0           0         
  1659.57445 0.93994505   0            0           0         
  1661.56593 1.00953885   0            0           0         
  1663.55979 1.07579099   0            0           0         
  1665.55605 1.07952673   0            0           0         
  1667.55470 1.01172253   0            0           0         
  1669.55575 1.01147721   0            0           0         
  1671.55920 0.99349994   0            0           0         
  1673.56506 0.97108772   0            0           0         
  1675.57332 1.06064918   0            0           0         
  1677.58399 0.99305816   0            0           0         
  1679.59708 1.07343735   0            0           0         
  1681.61258 1.10609954   0            0           0         
  1683.63050 1.00084211   0            0           0         
  1685.65084 1.07077209   0            0           0         
  1687.67360 1.02238209   0            0           0         
  1689.69880 1.01277097   0            0           0         
  1691.72642 1.00037775   0            0           0         
  1693.75647 1.04279954   0            0           0         
  1695.78897 1.05088549   0            0           0         
  1697.82390 0.98215479   0            0           0         
  1699.86127 1.04871485   0            0           0         
  1701.90109 1.05115468   0            0           0         
  1703.94335 1.04706335   0            0           0         
  1705.98807 1.05122708   0            0           0         
  1708.03524 1.06979488   0            0           0         
  1710.08487 1.0690872    0            0           0         
  1712.13695 1.0807874    0            0           0         
  1714.19150 1.10173773   0            0           0         
  1716.24851 1.09744426   0            0           0         
  1718.30800 1.05180938   0            0           0         
  1720.36995 1.07784849   0            0           0         
  1722.43438 1.02574232   0            0           0         
  1724.50128 1.08564151   0            0           0         
  1726.57067 1.02373642   0            0           0         
  1728.64254 1.01962019   0            0           0         
  1730.71689 0.96988937   0            0           0         
  1732.79374 1.06412979   0            0           0         
  1734.87307 1.11207902   0            0           0         
  1736.95491 1.00089714   0            0           0         
  1739.03924 1.02131105   0            0           0         
  1741.12607 1.004303     0            0           0         
  1743.21540 1.03454545   0            0           0         
  1745.30724 1.01228858   0            0           0         
  1747.40160 1.03541896   0            0           0         
  1749.49846 1.00364142   0            0           0         
  1751.59784 1.06142064   0            0           0         
  1753.69974 1.06955526   0            0           0         
  1755.80417 1.02597218   0            0           0         
  1757.91112 1.01344063   0            0           0         
  1760.02059 1.06687622   0            0           0         
  1762.13260 1.06569832   0            0           0         
  1764.24715 1.03077415   0            0           0         
  1766.36423 1.095172     0            0           0         
  1768.48385 1.02179918   0            0           0         
  1770.60601 1.05750687   0            0           0         
  1772.73072 1.0733796    0            0           0         
  1774.85798 1.07788961   0            0           0         
  1776.98779 1.08204351   0            0           0         
  1779.12016 1.06947526   0            0           0         
  1781.25509 1.06270468   0            0           0         
  1783.39258 1.0989653    0            0           0         
  1785.53264 1.06391049   0            0           0         
  1787.67526 1.00327669   0            0           0         
  1789.82045 1.06065409   0            0           0         
  1791.96822 1.08109483   0            0           0         
  1794.11856 1.07232041   0            0           0         
  1796.27149 1.09227893   0            0           0         
  1798.42700 1.06764989   0            0           0         
  1800.58510 1.08889681   0            0           0         
  1802.74578 1.07708941   0            0           0         
  1804.90906 1.09905894   0            0           0         
  1807.07493 1.09755716   0            0           0         
  1809.24341 1.0796745    0            0           0         
  1811.41448 1.09985673   0            0           0         
  1813.58816 1.04630401   0            0           0         
  1815.76445 1.06012029   0            0           0         
  1817.94335 1.04889465   0            0           0         
  1820.12487 1.05408816   0            0           0         
  1822.30900 1.04628839   0            0           0         
  1824.49575 1.01347289   0            0           0         
  1826.68513 1.0576236    0            0           0         
  1828.87714 1.09146898   0            0           0         
  1831.07177 1.05739341   0            0           0         
  1833.26904 1.08259953   0            0           0         
  1835.46895 1.05489522   0            0           0         
  1837.67149 1.09828759   0            0           0         
  1839.87668 1.05750022   0            0           0         
  1842.08452 1.06761246   0            0           0         
  1844.29500 1.07788595   0            0           0         
  1846.50814 1.0735061    0            0           0         
  1848.72393 1.03208386   0            0           0         
  1850.94238 1.10080577   0            0           0         
  1853.16350 1.05797641   0            0           0         
  1855.38727 1.06320905   0            0           0         
  1857.61372 1.09827638   0            0           0         
  1859.84284 1.0425495    0            0           0         
  1862.07464 1.08329365   0            0           0         
  1864.30911 1.05899255   0            0           0         
  1866.54626 1.08915449   0            0           0         
  1868.78610 1.10886845   0            0           0         
  1871.02863 1.07365987   0            0           0         
  1873.27384 1.10858552   0            0           0         
  1875.52175 1.094677     0            0           0         
  1877.77236 1.03987195   0            0           0         
  1880.02567 1.0587271    0            0           0         
  1882.28169 1.09328539   0            0           0         
  1884.54041 1.09791639   0            0           0         
  1886.80184 1.06416616   0            0           0         
  1889.06598 1.04189365   0            0           0         
  1891.33284 1.06803224   0            0           0         
  1893.60243 1.04981581   0            0           0         
  1895.87473 1.06943733   0            0           0         
  1898.14976 1.08837503   0            0           0         
  1900.42752 1.0224008    0            0           0         
  1902.70802 1.05280854   0            0           0         
  1904.99125 1.03650127   0            0           0         
  1907.27722 1.05427855   0            0           0         
  1909.56594 1.05897634   0            0           0         
  1911.85740 1.03533888   0            0           0         
  1914.15161 1.07404167   0            0           0         
  1916.44858 1.05860585   0            0           0         
  1918.74830 1.07270993   0            0           0         
  1921.05078 1.05925314   0            0           0         
  1923.35602 1.02284422   0            0           0         
  1925.66403 1.03231128   0            0           0         
  1927.97481 1.07362719   0            0           0         
  1930.28836 1.03434826   0            0           0         
  1932.60469 1.05545538   0            0           0         
  1934.92380 1.03560974   0            0           0         
  1937.24569 1.0722188    0            0           0         
  1939.57036 1.08109368   0            0           0         
  1941.89783 1.05228606   0            0           0         
  1944.22809 1.05751787   0            0           0         
  1946.56114 1.05526588   0            0           0         
  1948.89700 1.0665379    0            0           0         
  1951.23566 1.07480536   0            0           0         
  1953.57712 1.07683421   0            0           0         
  1955.92140 1.09462477   0            0           0         
  1958.26848 1.10725879   0            0           0         
  1960.61839 1.1137184    0            0           0         
  1962.97111 1.10126336   0            0           0         
  1965.32666 1.10903997   0            0           0         
  1967.68503 1.11411852   0            0           0         
  1970.04624 1.11336975   0            0           0         
  1972.41027 1.10735966   0            0           0         
  1974.77715 1.12882411   0            0           0         
  1977.14686 1.13348488   0            0           0         
  1979.51942 1.10271945   0            0           0         
  1981.89483 1.12960661   0            0           0         
  1984.27308 1.10066179   0            0           0         
  1986.65419 1.12110241   0            0           0         
  1989.03816 1.09925451   0            0           0         
  1991.42498 1.10392024   0            0           0         
  1993.81468 1.08343357   0            0           0         
  1996.20723 1.09507403   0            0           0         
  1998.60266 1.10831644   0            0           0         
  2001.00097 1.07449853   0            0           0         
  2003.40215 1.06018414   0            0           0         
  2005.80622 1.06356987   0            0           0         
  2008.21316 1.05960536   0            0           0         
  2010.62300 1.10054822   0            0           0         
  2013.03573 1.06250388   0            0           0         
  2015.45136 1.05090009   0            0           0         
  2017.86988 1.09940809   0            0           0         
  2020.29130 1.09442473   0            0           0         
  2022.71563 1.07426274   0            0           0         
  2025.14287 1.08326152   0            0           0         
  2027.57303 1.09281304   0            0           0         
  2030.00610 1.07872629   0            0           0         
  2032.44208 1.07533046   0            0           0         
  2034.88100 1.11437161   0            0           0         
  2037.32283 1.09868649   0            0           0         
  2039.76760 1.09428926   0            0           0         
  2042.21530 1.12381485   0            0           0         
  2044.66594 1.12378432   0            0           0         
  2047.11952 1.10119353   0            0           0         
  2049.57605 1.11500081   0            0           0         
  2052.03552 1.0912983    0            0           0         
  2054.49794 1.07799358   0            0           0         
  2056.96332 1.07590686   0            0           0         
  2059.43166 1.04625747   0            0           0         
  2061.90296 1.06165576   0            0           0         
  2064.37722 1.05983579   0            0           0         
  2066.85446 1.07163357   0            0           0         
  2069.33466 1.10567169   0            0           0         
  2071.81785 1.09481258   0            0           0         
  2074.30401 1.08836415   0            0           0         
  2076.79315 1.09615861   0            0           0         
  2079.28529 1.10952202   0            0           0         
  2081.78041 1.08609984   0            0           0         
  2084.27853 1.08618307   0            0           0         
  2086.77964 1.08306767   0            0           0         
  2089.28376 1.07718532   0            0           0         
  2091.79088 1.0744299    0            0           0         
  2094.30101 1.04964744   0            0           0         
  2096.81415 1.03614975   0            0           0         
  2099.33031 1.04062707   0            0           0         
  2101.84948 1.03810716   0            0           0         
  2104.37168 1.06456541   0            0           0         
  2106.89691 1.07002277   0            0           0         
  2109.42517 1.05259288   0            0           0         
  2111.95646 1.0447426    0            0           0         
  2114.49079 1.04263754   0            0           0         
  2117.02815 1.0501338    0            0           0         
  2119.56857 1.04284839   0            0           0         
  2122.11203 1.05401685   0            0           0         
  2124.65855 1.05877215   0            0           0         
  2127.20812 1.0670225    0            0           0         
  2129.76075 1.0546042    0            0           0         
  2132.31644 1.07392641   0            0           0         
  2134.87520 1.0849559    0            0           0         
  2137.43703 1.11050903   0            0           0         
  2140.00194 1.10814038   0            0           0         
  2142.56992 1.09516613   0            0           0         
  2145.14098 1.11889546   0            0           0         
  2147.71513 1.09099425   0            0           0         
  2150.29237 1.06297519   0            0           0         
  2152.87270 1.10736443   0            0           0         
  2155.45613 1.06339418   0            0           0         
  2158.04265 1.09346047   0            0           0         
  2160.63229 1.05899665   0            0           0         
  2163.22502 1.05864239   0            0           0         
  2165.82087 1.03426237   0            0           0         
  2168.41984 1.04551693   0            0           0         
  2171.02192 1.05621558   0            0           0         
  2173.62713 1.05196556   0            0           0         
  2176.23546 1.0655214    0            0           0         
  2178.84692 1.07642039   0            0           0         
  2181.46152 1.06916825   0            0           0         
  2184.07925 1.07676878   0            0           0         
  2186.70013 1.08862382   0            0           0         
  2189.32415 1.06994178   0            0           0         
  2191.95132 1.06987086   0            0           0         
  2194.58164 1.10285282   0            0           0         
  2197.21512 1.08301354   0            0           0         
  2199.85175 1.07998998   0            0           0         
  2202.49156 1.11325083   0            0           0         
  2205.13452 1.12071327   0            0           0         
  2207.78067 1.12252749   0            0           0         
  2210.42998 1.1100869    0            0           0         
  2213.08248 1.11083497   0            0           0         
  2215.73816 1.12131249   0            0           0         
  2218.39702 1.11233011   0            0           0         
  2221.05908 1.11120876   0            0           0         
  2223.72433 1.07030237   0            0           0         
  2226.39278 1.08022644   0            0           0         
  2229.06443 1.06984361   0            0           0         
  2231.73928 1.06618819   0            0           0         
  2234.41735 1.04675807   0            0           0         
  2237.09863 1.05476814   0            0           0         
  2239.78313 1.06400248   0            0           0         
  2242.47085 1.03346052   0            0           0         
  2245.16179 1.02436158   0            0           0         
  2247.85596 1.05255053   0            0           0         
  2250.55337 1.04955378   0            0           0         
  2253.25401 1.02924432   0            0           0         
  2255.95790 1.02815238   0            0           0         
  2258.66503 1.05051359   0            0           0         
  2261.37540 1.03314223   0            0           0         
  2264.08903 1.04269029   0            0           0         
  2266.80592 1.04644214   0            0           0         
  2269.52606 1.0487031    0            0           0         
  2272.24947 1.0505977    0            0           0         
  2274.97615 1.03868711   0            0           0         
  2277.70610 1.02778273   0            0           0         
  2280.43933 1.05160011   0            0           0         
  2283.17584 1.05816806   0            0           0         
  2285.91562 1.03823003   0            0           0         
  2288.65870 1.04333172   0            0           0         
  2291.40507 1.05831166   0            0           0         
  2294.15474 1.04262413   0            0           0         
  2296.90770 1.0367389    0            0           0         
  2299.66397 1.02819429   0            0           0         
  2302.42354 1.03438119   0            0           0         
  2305.18643 1.04735231   0            0           0         
  2307.95263 1.06325187   0            0           0         
  2310.72216 1.03706484   0            0           0         
  2313.49500 1.05006448   0            0           0         
  2316.27117 1.05033161   0            0           0         
  2319.05068 1.0521407    0            0           0         
  2321.83352 1.0545355    0            0           0         
  2324.61969 1.06707318   0            0           0         
  2327.40922 1.07989245   0            0           0         
  2330.20209 1.08358588   0            0           0         
  2332.99831 1.07431725   0            0           0         
  2335.79788 1.07781951   0            0           0         
  2338.60082 1.085374     0            0           0         
  2341.40712 1.08279546   0            0           0         
  2344.21679 1.07820752   0            0           0         
  2347.02982 1.09031215   0            0           0         
  2349.84624 1.10106186   0            0           0         
  2352.66603 1.09156235   0            0           0         
  2355.48921 1.09822827   0            0           0         
  2358.31577 1.11463559   0            0           0         
  2361.14573 1.1264252    0            0           0         
  2363.97908 1.14838786   0            0           0         
  2366.81584 1.15287071   0            0           0         
  2369.65599 1.15737494   0            0           0         
  2372.49956 1.1655607    0            0           0         
  2375.34654 1.17586902   0            0           0         
  2378.19693 1.16028224   0            0           0         
  2381.05074 1.17555238   0            0           0         
  2383.90798 1.13875016   0            0           0         
  2386.76865 1.15319219   0            0           0         
  2389.63275 1.12990345   0            0           0         
  2392.50029 1.12974418   0            0           0         
  2395.37127 1.15056776   0            0           0         
  2398.24569 1.12748934   0            0           0         
  2401.12356 1.12392796   0            0           0         
  2404.00489 1.13545895   0            0           0         
  2406.88967 1.11458071   0            0           0         
  2409.77792 1.12063683   0            0           0         
  2412.66963 1.11013116   0            0           0         
  2415.56481 1.11116325   0            0           0         
  2418.46346 1.09433591   0            0           0         
  2421.36560 1.11112225   0            0           0         
  2424.27121 1.08642515   0            0           0         
  2427.18032 1.08531154   0            0           0         
  2430.09291 1.07777013   0            0           0         
  2433.00900 1.05377498   0            0           0         
  2435.92859 1.04140465   0            0           0         
  2438.85168 1.05118772   0            0           0         
  2441.77828 1.04387228   0            0           0         
  2444.70839 1.05161733   0            0           0         
  2447.64202 1.06806007   0            0           0         
  2450.57917 1.05989519   0            0           0         
  2453.51984 1.0640552    0            0           0         
  2456.46404 1.0633283    0            0           0         
  2459.41177 1.06345176   0            0           0         
  2462.36304 1.05927524   0            0           0         
  2465.31786 1.07982405   0            0           0         
  2468.27622 1.09129135   0            0           0         
  2471.23812 1.09167157   0            0           0         
  2474.20359 1.0786563    0            0           0         
  2477.17261 1.06593864   0            0           0         
  2480.14519 1.07334155   0            0           0         
  2483.12134 1.07950806   0            0           0         
  2486.10107 1.08283899   0            0           0         
  2489.08437 1.07422267   0            0           0         
  2492.07124 1.06502728   0            0           0         
  2495.06171 1.05123168   0            0           0         
  2498.05576 1.04274379   0            0           0         
  2501.05340 1.05737531   0            0           0         
  2504.05464 1.04146639   0            0           0         
  2507.05948 1.03035204   0            0           0         
  2510.06793 1.04014838   0            0           0         
  2513.07999 1.02785885   0            0           0         
  2516.09566 1.03610555   0            0           0         
  2519.11495 1.03570028   0            0           0         
  2522.13787 1.02605149   0            0           0         
  2525.16441 1.03423228   0            0           0         
  2528.19458 1.05439583   0            0           0         
  2531.22839 1.03525007   0            0           0         
  2534.26585 1.04756446   0            0           0         
  2537.30694 1.05208114   0            0           0         
  2540.35169 1.05687743   0            0           0         
  2543.40008 1.03702841   0            0           0         
  2546.45214 1.04929709   0            0           0         
  2549.50786 1.07095702   0            0           0         
  2552.56724 1.06925376   0            0           0         
  2555.63030 1.05442079   0            0           0         
  2558.69703 1.07315692   1.01589994   1.00691078  4560.5962 
  2561.76745 1.06694902   1.01773153   1.00691188  4621.6143 
  2564.84154 1.10266177   1.01959325   1.00691299  4321.0271 
  2567.91933 1.10944078   1.02137378   1.0069141   4271.2039 
  2571.00081 1.11866331   1.02294963   1.0069152   4202.6617 
  2574.08599 1.12920373   1.02419775   1.00691631  4125.2849 
  2577.17487 1.16831202   1.02501106   1.00691741  3840.4866 
  2580.26745 1.16266498   1.02531606   1.00691852  3885.6475 
  2583.36375 1.17999748   1.02508855   1.00691963  3768.295  
  2586.46376 1.15713444   1.02436132   1.00692073  3935.5145 
  2589.56749 1.15654578   1.02321919   1.00692184  3944.7434 
  2592.67495 1.13208458   1.02178374   1.00692294  4134.069  
  2595.78614 1.10998829   1.02019408   1.00692405  4315.3715 
  2598.90106 1.11049002   1.01858895   1.00692516  4316.6359 
  2602.01971 1.07688366   1.01709309   1.00692626  4608.6653 
  2605.14211 1.07397097   1.01580842   1.00692737  4640.3738 
  2608.26826 1.05341405   1.0148099    1.00692847  4835.0496 
  2611.39816 1.06133752   1.01414498   1.00692958  4767.0251 
  2614.53181 1.04390277   1.01383534   1.00693068  4937.9465 
  2617.66922 1.04085091   1.01387937   1.00693179  4973.7679 
  2620.81040 1.03869395   1.01425446   1.00693289  5001.177  
  2623.95535 1.04739426   1.01491864   1.006934    4923.0226 
  2627.10407 1.03254093   1.01581188   1.0069351   5075.2457 
  2630.25657 1.02670069   1.0168576    1.00693621  5140.9764 
  2633.41286 1.03286268   1.01796541   1.00693731  5085.9844 
  2636.57293 1.01912431   1.01903561   1.00693841  5233.3427 
  2639.73679 1.03299695   1.01996603   1.00693952  5099.3732 
  2642.90445 1.01760039   1.02066059   1.00694062  5264.7309 
  2646.07591 1.02728067   1.02103974   1.00694173  5172.726  
  2649.25118 1.01364331   1.02105181   1.00694283  5322.5339 
  2652.43026 1.03986287   1.02068295   1.00694393  5061.9279 
  2655.61315 1.0269492    1.01996081   1.00694504  5200.3832 
  2658.79986 1.0311154    1.01894919   1.00694614  5166.0148 
  2661.99039 1.05125678   1.01773566   1.00694724  4973.9417 
  2665.18476 1.03156424   1.01641671   1.00694835  5177.9444 
  2668.38295 1.03604433   1.01508459   1.00694945  5140.7363 
  2671.58499 1.0314234    1.01381752   1.00695055  5196.0157 
  2674.79087 1.0397161    1.01267389   1.00695165  5120.2203 
  2678.00059 1.03763328   1.01169052   1.00695276  5149.456  
  2681.21417 1.06937186   1.01088419   1.00695386  4848.4283 
  2684.43160 1.07045333   1.01025552   1.00695496  4846.0703 
  2687.65289 1.09985579   1.00979404   1.00695606  4587.5838 
  2690.87805 1.08838963   1.00948328   1.00695716  4696.6973 
  2694.10708 1.11848978   1.00930531   1.00695826  4442.4536 
  2697.33998 1.12995955   1.00924405   1.00695937  4354.466  
  2700.57677 1.13007696   1.00928761   1.00696047  4360.4413 
  2703.81743 1.11679491   1.0094293    1.00696157  4478.033  
  2707.06199 1.12874846   1.00966774   1.00696267  4385.2274 
  2710.31044 1.12196618   1.01000609   1.00696377  4448.5888 
  2713.56278 1.10719685   1.01045071   1.00696487  4581.853  
  2716.81903 1.11613046   1.01100944   1.00696597  4512.0341 
  2720.07919 1.0975196    1.01168956   1.00696707  4681.655  
  2723.34326 1.07602458   1.01249564   1.00696817  4886.2269 
  2726.61125 1.07446901   1.01342759   1.00696927  4908.5054 
  2729.88316 1.07299058   1.01447922   1.00697036  4930.1257 
  2733.15899 1.0619049    1.01563748   1.00697146  5044.7727 
  2736.43876 1.04572639   1.0168824    1.00697256  5214.2574 
  2739.72246 1.03377528   1.01818771   1.00697366  5346.0444 
  2743.01010 1.04899616   1.01952198   1.00697476  5196.7388 
  2746.30169 1.04039865   1.02085003   1.00697585  5292.8284 
  2749.59722 1.06885605   1.02213497   1.00697695  5014.9445 
  2752.89671 1.02789754   1.02334038   1.00697805  5440.6891 
  2756.20016 1.02933885   1.02443148   1.00697915  5433.1967 
  2759.50758 1.03045416   1.02537396   1.00698024  5429.1467 
  2762.81896 1.02575425   1.02613131   1.00698134  5487.6201 
  2766.13432 1.02851882   1.02666309   1.00698243  5465.5546 
  2769.45366 1.02319654   1.02692627   1.00698353  5531.1285 
  2772.77697 1.02912076   1.02688051   1.00698463  5474.4611 
  2776.10428 1.04639737   1.02649741   1.00698572  5299.2112 
  2779.43558 1.03975738   1.02577176   1.00698682  5375.9449 
  2782.77088 1.03963596   1.02472946   1.00698791  5384.5335 
  2786.11018 1.03114709   1.02342734   1.006989    5482.5002 
  2789.45348 1.02994522   1.02194451   1.0069901   5502.8028 
  2792.80080 1.0445523    1.02036964   1.00699119  5354.202  
  2796.15214 1.04541733   1.01878881   1.00699228  5352.0843 
  2799.50749 1.05277641   1.01727646   1.00699338  5282.4893 
  2802.86688 1.06391357   1.01589024   1.00699447  5175.901  
  2806.23029 1.06802894   1.01466924   1.00699556  5141.2282 
  2809.59774 1.06602391   1.01363501   1.00699665  5167.5831 
  2812.96923 1.05315809   1.01279431   1.00699774  5304.8126 
  2816.34477 1.06196286   1.0121427    1.00699884  5221.0147 
  2819.72436 1.06735312   1.01166825   1.00699993  5172.8726 
  2823.10800 1.06552256   1.01135466   1.00700102  5197.2921 
  2826.49570 1.09339266   1.01118354   1.00700211  4931.5952 
  2829.88747 1.09043282   1.01113556   1.0070032   4965.2058 
  2833.28331 1.10225425   1.01119082   1.00700429  4859.8551 
  2836.68322 1.10718976   1.01132869   1.00700538  4819.7635 
  2840.08722 1.12350057   1.01152731   1.00700646  4678.4123 
  2843.49530 1.13968673   1.01176347   1.00700755  4543.2709 
  2846.90746 1.13779484   1.01201295   1.00700864  4564.1528 
  2850.32373 1.14918961   1.01225157   1.00700973  4472.7337 
  2853.74409 1.14966849   1.01245654   1.00701081  4473.2842 
  2857.16855 1.14052968   1.01260798   1.0070119   4554.7097 
  2860.59713 1.16142193   1.01269073   1.00701299  4385.4546 
  2864.02982 1.11375988   1.01269642   1.00701407  4799.2171 
  2867.46663 1.13229535   1.01262515   1.00701516  4638.8948 
  2870.90756 1.12737587   1.01248568   1.00701624  4686.3302 
  2874.35262 1.11297516   1.01229379   1.00701733  4819.837  
  2877.80182 1.09636731   1.01206943   1.00701841  4978.9168 
  2881.25516 1.09011542   1.01183348   1.00701949  5043.2439 
  2884.71264 1.08778915   1.01160503   1.00702058  5070.1886 
  2888.17426 1.06202426   1.01139932   1.00702166  5333.0252 
  2891.64005 1.06621914   1.01122691   1.00702274  5294.3043 
  2895.10999 1.07235141   1.01109376   1.00702382  5236.2458 
  2898.58409 1.06257703   1.01100213   1.00702491  5340.5939 
  2902.06237 1.06471368   1.01095176   1.00702599  5322.7879 
  2905.54482 1.06480916   1.0109409    1.00702707  5326.0074 
  2909.03144 1.04353781   1.01096712   1.00702815  5555.6261 
  2912.52225 1.05250079   1.0110277    1.00702923  5463.3643 
  2916.01725 1.06322723   1.01111963   1.00703031  5354.6293 
  2919.51645 1.06201432   1.01123935   1.00703138  5371.2163 
  2923.01984 1.07017142   1.01138258   1.00703246  5290.8901 
  2926.52744 1.06919155   1.01154445   1.00703354  5304.7255 
  2930.03924 1.06559261   1.01172044   1.00703462  5345.5774 
  2933.55526 1.06449128   1.01190775   1.00703569  5360.7255 
  2937.07550 1.08344565   1.01210686   1.00703677  5171.7917 
  2940.59996 1.07446004   1.01232281   1.00703784  5265.5621 
  2944.12866 1.08569278   1.01256584   1.00703892  5156.4521 
  2947.66158 1.07025348   1.0128514    1.00703999  5315.5327 
  2951.19875 1.06403862   1.01319897   1.00704107  5383.351  
  2954.74016 1.04310192   1.01362972   1.00704214  5611.0855 
  2958.28582 1.048482     1.01416292   1.00704321  5555.8667 
  2961.83574 1.0439547    1.01481172   1.00704429  5608.7726 
  2965.38991 1.04608087   1.01557904   1.00704536  5588.9414 
  2968.94835 1.04853849   1.0164547    1.00704643  5565.5613 
  2972.51106 1.04126199   1.01741448   1.0070475   5648.7823 
  2976.07805 1.03460069   1.01842163   1.00704857  5726.5723 
  2979.64932 1.04339929   1.01943044   1.00704964  5631.8874 
  2983.22487 1.02627307   1.02039165   1.00705071  5828.2013 
  2986.80471 1.02128774   1.02125886   1.00705177  5889.3635 
  2990.38885 1.03412772   1.02199552   1.00705284  5745.3446 
  2993.97729 1.04341102   1.02258138   1.00705391  5644.861  
  2997.57003 1.03933143   1.02301571   1.00705498  5693.4283 
  3001.16709 1.04855077   1.02331494   1.00705604  5594.7723 
  3004.76846 1.03279011   1.02350516   1.00705711  5773.6199 
  3008.37415 1.03105472   1.0236124    1.00705817  5796.6398 
  3011.98417 1.03934356   1.02365423   1.00705924  5706.1391 
  3015.59853 1.04143524   1.02363439   1.0070603   5685.953  
  3019.21722 1.02746643   1.02354173   1.00706136  5847.5794 
  3022.84025 1.0333521    1.02335375   1.00706242  5783.3586 
  3026.46763 1.02512312   1.02304461   1.00706349  5881.222  
  3030.09936 1.0549246    1.02259509   1.00706455  5550.3831 
  3033.73546 1.04923051   1.02200062   1.00706561  5615.4554 
  3037.37591 1.03391919   1.02127395   1.00706667  5789.7259 
  3041.02073 1.04302598   1.02044276   1.00706772  5690.3396 
  3044.66993 1.02918812   1.01954438   1.00706878  5850.5387 
  3048.32350 1.04623356   1.01861991   1.00706984  5661.2529 
  3051.98146 1.03050855   1.01770903   1.0070709   5842.1483 
  3055.64381 1.03828277   1.0168468    1.00707195  5756.897  
  3059.31056 1.03786128   1.01606245   1.00707301  5765.0559 
  3062.98170 1.0407437    1.01537943   1.00707406  5735.914  
  3066.65725 1.02733354   1.01481573   1.00707512  5892.6863 
  3070.33721 1.0272845    1.01438428   1.00707617  5896.6824 
  3074.02159 1.01696029   1.01409337   1.00707722  6021.8499 
  3077.71039 1.01609578   1.01394755   1.00707827  6035.6342 
  3081.40361 1.04748154   1.01394857   1.00707933  5677.0766 
  3085.10127 1.02833431   1.01409652   1.00708038  5897.8464 
  3088.80336 1.04427611   1.01439074   1.00708143  5719.1102 
  3092.50989 1.04305738   1.01483023   1.00708247  5735.8839 
  3096.22088 1.06656443   1.01541289   1.00708352  5482.1818 
  3099.93631 1.06031947   1.01613314   1.00708457  5551.8876 
  3103.65621 1.07735719   1.01697866   1.00708562  5374.7089 
  3107.38057 1.09642721   1.01792711   1.00708666  5184.3872 
  3111.10939 1.11330534   1.01894428   1.00708771  5023.2107 
  3114.84270 1.10526931   1.01998403   1.00708875  5102.848  
  3118.58048 1.12722676   1.02099032   1.0070898   4897.7126 
  3122.32275 1.10095779   1.021901     1.00709084  5149.7364 
  3126.06951 1.09799364   1.02265287   1.00709188  5181.2738 
  3129.82076 1.09464684   1.02318763   1.00709292  5216.8026 
  3133.57652 1.08133005   1.02345844   1.00709396  5353.9612 
  3137.33678 1.05597204   1.02343697   1.007095    5625.4836 
  3141.10155 1.06777055   1.02312009   1.00709604  5500.4251 
  3144.87085 1.04255713   1.02253357   1.00709708  5779.4885 
  3148.64466 1.06001709   1.02172971   1.00709812  5588.16   
  3152.42301 1.04903376   1.02077891   1.00709915  5711.1478 
  3156.20588 1.03871066   1.01975879   1.00710019  5829.8872 
  3159.99330 1.04823738   1.01874386   1.00710122  5724.1958 
  3163.78527 1.0306222    1.01779765   1.00710226  5927.5309 
  3167.58178 1.0441394    1.01696769   1.00710329  5774.1814 
  3171.38285 1.05439341   1.0162837    1.00710432  5661.5598 
  3175.18848 1.0497418    1.01575871   1.00710535  5714.9259 
  3178.99867 1.04107881   1.01539234   1.00710638  5814.3429 
  3182.81344 1.03558804   1.01517491   1.00710741  5879.0461 
  3186.63279 1.06235442   1.01509113   1.00710844  5581.1961 
  3190.45672 1.05555241   1.01512297   1.00710947  5656.9621 
  3194.28524 1.0618335    1.0152516    1.00711049  5589.7459 
  3198.11835 1.07954718   1.01545843   1.00711152  5402.9738 
  3201.95606 1.10732914   1.01572602   1.00711254  5124.7637 
  3205.79838 1.0996478    1.01603886   1.00711357  5201.317  
  3209.64531 1.12429192   1.01638428   1.00711459  4965.1105 
  3213.49685 1.12947536   1.01675296   1.00711561  4917.8912 
  3217.35302 1.17661257   1.01713896   1.00711663  4506.3604 
  3221.21381 1.1910781    1.01753925   1.00711765  4389.3005 
  3225.07924 1.21806137   1.01795243   1.00711867  4180.322  
  3228.94931 1.23649043   1.01837637   1.00711969  4044.8974 
  3232.82401 1.25138486   1.01880538   1.00712071  3939.5177 
  3236.70337 1.25127994   1.01922777   1.00712172  3940.7081 
  3240.58739 1.26525802   1.0196252    1.00712274  3844.8324 
  3244.47606 1.24327745   1.01997475   1.00712375  3997.9481 
  3248.36940 1.22722957   1.02025409   1.00712477  4114.6354 
  3252.26742 1.21198782   1.02044851   1.00712578  4229.3994 
  3256.17011 1.1956839    1.02055838   1.00712679  4356.5603 
  3260.07748 1.17237217   1.02060474   1.0071278   4546.6709 
  3263.98954 1.14454518   1.02063132   1.00712881  4787.3309 
  3267.90630 1.14106533   1.02070158   1.00712982  4818.5194 
  3271.82776 1.11922784   1.02089033   1.00713083  5020.1413 
  3275.75392 1.08344482   1.02127115   1.00713183  5373.89   
  3279.68480 1.08871505   1.02190261   1.00713284  5319.5744 
  3283.62039 1.0636164    1.02281651   1.00713384  5582.8167 
  3287.56070 1.0634483    1.02401097   1.00713485  5584.1602 
  3291.50574 1.04726928   1.02544951   1.00713585  5762.2404 
  3295.45552 1.04483992   1.02706653   1.00713685  5788.9803 
  3299.41004 1.04425238   1.02877768   1.00713785  5794.834  
  3303.36930 1.02663018   1.03049388   1.00713885  5998.1445 
  3307.33331 1.0356197    1.03213701   1.00713984  5891.8203 
  3311.30208 1.02049929   1.03365496   1.00714084  6069.0433 
  3315.27561 1.02675264   1.03503126   1.00714184  5993.1794 
  3319.25391 1.04635064   1.03628348   1.00714283  5765.4554 
  3323.23698 1.03134239   1.03744957   1.00714382  5936.2853 
  3327.22484 1.03250926   1.03856739   1.00714482  5921.0401 
  3331.21748 1.038138     1.03965451   1.00714581  5854.1617 
  3335.21491 1.03064572   1.04069315   1.0071468   5939.1975 
  3339.21713 1.02697757   1.0416231    1.00714779  5980.3161 
  3343.22416 1.03948487   1.04234444   1.00714877  5832.8457 
  3347.23600 1.0390234    1.04273048   1.00714976  5835.9343 
  3351.25265 1.04184708   1.04265003   1.00715074  5801.4081 
  3355.27413 1.03581914   1.04199599   1.00715173  5867.9932 
  3359.30042 1.04401538   1.04071438   1.00715271  5771.8809 
  3363.33155 1.04851729   1.03882411   1.00715369  5718.6681 
  3367.36752 1.06145612   1.03641858   1.00715467  5573.7245 
  3371.40833 1.0421616    1.03364865   1.00715565  5784.533  
  3375.45399 1.04314151   1.03069528   1.00715663  5770.4275 
  3379.50450 1.03610381   1.02774191   1.00715761  5847.4719 
  3383.55988 1.04624399   1.02495254   1.00715858  5729.1623 
  3387.62012 1.04085625   1.02245797   1.00715956  5786.5411 
  3391.68523 1.04800647   1.02034992   1.00716053  5702.6856 
  3395.75522 1.0624394    1.01868156   1.0071615   5541.2233 
  3399.83009 1.05968807   1.01747203   1.00716247  5567.3129 
  3403.90986 1.04702928   1.01671249   1.00716344  5702.5612 
  3407.99452 1.0623837    1.01637186   1.00716441  5530.8021 
  3412.08408 1.04613472   1.01640122   1.00716538  5704.6354 
  3416.17855 1.04120822   1.01673695   1.00716634  5755.7741 
  3420.27793 1.05896758   1.01730332   1.00716731  5555.584  
  3424.38223 1.04838097   1.01801549   1.00716827  5667.0668 
  3428.49146 1.03756384   1.01878374   1.00716923  5783.919  
  3432.60562 1.04408956   1.01951926   1.00717019  5705.8658 
  3436.72471 1.05975473   1.02014174   1.00717115  5529.7284 
  3440.84875 1.04409813   1.02058811   1.00717211  5696.4407 
  3444.97774 1.06181515   1.02082094   1.00717307  5498.4668 
  3449.11168 1.06280092   1.02083366   1.00717402  5483.2546 
  3453.25058 1.0691343    1.02065082   1.00717497  5411.6812 
  3457.39445 1.0898151    1.02032296   1.00717593  5195.9572 
  3461.54329 1.09489182   1.01991755   1.00717688  5141.1193 
  3465.69711 1.08518538   1.01950768   1.00717783  5232.7384 
  3469.85592 1.10759292   1.01916098   1.00717878  5009.0272 
  3474.01971 1.11636107   1.01893052   1.00717972  4921.8784 
  3478.18850 1.13727652   1.01884879   1.00718067  4727.4955 
  3482.36230 1.16369551   1.0189251    1.00718161  4496.4576 
  3486.54110 1.1508399    1.01914662   1.00718255  4600.4162 
  3490.72492 1.17615588   1.01948244   1.0071835   4385.7393 
  3494.91375 1.20511554   1.01988945   1.00718443  4155.7692 
  3499.10762 1.2071105    1.02031895   1.00718537  4136.5992 
  3503.30651 1.19998038   1.02072332   1.00718631  4186.2034 
  3507.51045 1.19723229   1.02106276   1.00718725  4202.8643 
  3511.71943 1.18914931   1.02131141   1.00718818  4260.8542 
  3515.93346 1.17888499   1.02146179   1.00718911  4337.1735 
  3520.15255 1.1375677    1.02152536   1.00719004  4677.4206 
  3524.37670 1.13179516   1.02152809   1.00719097  4723.3122 
  3528.60592 1.10960022   1.02150253   1.0071919   4920.054  
  3532.84021 1.10819122   1.02147927   1.00719283  4927.9752 
  3537.07959 1.09190954   1.02148033   1.00719375  5077.7947 
  3541.32405 1.08715764   1.02151511   1.00719468  5118.7109 
  3545.57361 1.09597      1.02157873   1.0071956   5027.7363 
  3549.82826 1.07399282   1.02165228   1.00719652  5238.6464 
  3554.08802 1.06277907   1.02170542   1.00719744  5347.7341 
  3558.35289 1.04354476   1.02170124   1.00719835  5545.9739 
  3562.62288 1.04994713   1.02160306   1.00719927  5471.0539 
  3566.89800 1.04332172   1.02138075   1.00720018  5536.3608 
  3571.17824 1.04868242   1.02101511   1.0072011   5472.673  
  3575.46362 1.03809146   1.02049997   1.00720201  5581.2844 
  3579.75415 1.03855748   1.0198428    1.00720292  5570.1612 
  3584.04982 1.04818924   1.01906365   1.00720383  5460.2844 
  3588.35065 1.03649283   1.0181927    1.00720473  5581.0932 
  3592.65663 1.04777178   1.01726727   1.00720564  5453.7611 
  3596.96779 1.02344457   1.01632938   1.00720654  5715.6654 
  3601.28412 1.02435468   1.01542369   1.00720744  5700.639  
  3605.60562 1.02422399   1.01459524   1.00720834  5697.8276 
  3609.93232 1.02144421   1.01388669   1.00720924  5725.3464 
  3614.26420 1.01823818   1.01333507   1.00721013  5758.2223 
  3618.60129 1.02761991   1.01296844   1.00721103  5649.0341 
  3622.94357 1.02898529   1.01280295   1.00721192  5630.6569 
  3627.29107 1.02047335   1.01284048   1.00721281  5722.9864 
  3631.64379 1.02396955   1.01306741   1.0072137   5680.3993 
  3636.00173 1.03078807   1.01345465   1.00721459  5601.361  
  3640.36490 1.02333633   1.01395925   1.00721548  5681.1834 
  3644.73330 1.0391289    1.01452778   1.00721636  5504.0571 
  3649.10695 1.0217022    1.01510121   1.00721725  5693.0926 
  3653.48584 1.04062138   1.01562108   1.00721813  5481.6286 
  3657.86999 1.02647689   1.0160366    1.00721901  5632.9899 
  3662.25940 1.03618643   1.01631177   1.00721988  5522.9473 
  3666.65408 1.06254815   1.01643098   1.00722076  5242.6555 
  3671.05403 1.04686318   1.01640149   1.00722163  5401.8612 
  3675.45926 1.05120943   1.01625166   1.00722251  5352.7783 
  3679.86977 1.04987174   1.01602546   1.00722338  5363.2551 
  3684.28558 1.06195813   1.01577474   1.00722425  5235.0709 
  3688.70669 1.04959032   1.01555124   1.00722511  5358.9495 
  3693.13311 1.06098151   1.0154004    1.00722598  5237.7594 
  3697.56483 1.05087272   1.01535766   1.00722684  5338.0108 
  3702.00188 1.07295374   1.01544733   1.0072277   5110.3922 
  3706.44424 1.06260345   1.01568364   1.00722856  5209.8876 
  3710.89194 1.05764467   1.01607327   1.00722942  5256.3037 
  3715.34498 1.056378     1.01661857   1.00723028  5265.1768 
  3719.80336 1.06137768   1.01732032   1.00723113  5210.1333 
  3724.26709 1.03873112   1.01817845   1.00723198  5441.1789 
  3728.73617 1.05662903   1.01918993   1.00723283  5249.8397 
  3733.21062 1.0434854    1.02034466   1.00723368  5381.7202 
  3737.69044 1.04140414   1.02162131   1.00723453  5399.0715 
  3742.17563 1.04816592   1.02298494   1.00723537  5323.4497 
  3746.66621 1.0500255    1.02438791   1.00723622  5299.4346 
  3751.16217 1.04837634   1.02577465   1.00723706  5311.7104 
  3755.66353 1.05065613   1.02709075   1.00723789  5283.2491 
  3760.17030 1.05503901   1.0282949    1.00723873  5233.4002 
  3764.68247 1.04628734   1.02937056   1.00723957  5318.4605 
  3769.20005 1.06188365   1.03033394   1.0072404   5154.3243 
  3773.72305 1.06559417   1.03123593   1.00724123  5112.3507 
  3778.25149 1.07491642   1.03215718   1.00724206  5016.0628 
  3782.78535 1.0886822    1.03319576   1.00724289  4880.1572 
  3787.32466 1.10195746   1.03444694   1.00724371  4753.1314 
  3791.86942 1.10965318   1.03597824   1.00724453  4679.2751 
  3796.41962 1.1442841    1.03780607   1.00724535  4379.5941 
  3800.97529 1.18535372   1.03988061   1.00724617  4055.2491 
  3805.53643 1.17977607   1.04208282   1.00724699  4092.4832 
  3810.10304 1.21050798   1.04423462   1.0072478   3865.4575 
  3814.67512 1.25655594   1.04612033   1.00724862  3555.7627 
  3819.25270 1.23711148   1.04751758   1.00724943  3676.7831 
  3823.83577 1.25593617   1.04823484   1.00725024  3551.6886 
  3828.42433 1.2538478    1.0481501    1.00725104  3560.7989 
  3833.01841 1.25867149   1.04723984   1.00725185  3526.4519 
  3837.61799 1.27050006   1.04558632   1.00725265  3449.6153 
  3842.22310 1.23830708   1.0433599    1.00725345  3647.9116 
  3846.83373 1.21946108   1.04078461   1.00725425  3768.8574 
  3851.44990 1.20492402   1.03809952   1.00725504  3864.581  
  3856.07160 1.20096033   1.03552535   1.00725584  3887.8177 
  3860.69885 1.16211931   1.03324128   1.00725663  4169.6865 
  3865.33165 1.15464061   1.03137313   1.00725742  4222.7345 
  3869.97002 1.12654426   1.02999208   1.0072582   4444.9184 
  3874.61394 1.11631107   1.02912131   1.00725899  4525.9429 
  3879.26344 1.08885289   1.02874676   1.00725977  4762.7859 
  3883.91853 1.08857873   1.0288283    1.00726055  4759.3482 
  3888.57919 1.07162985   1.02930826   1.00726133  4910.8979 
  3893.24545 1.06067772   1.03011613   1.00726211  5009.8437 
  3897.91731 1.05023052   1.03117012   1.00726288  5106.2953 
  3902.59477 1.05927096   1.03237719   1.00726365  5010.8098 
  3907.27785 1.05434732   1.033634     1.00726442  5052.5709 
  3911.96655 1.03772168   1.03483043   1.00726519  5212.8463 
  3916.66087 1.03836115   1.03585704   1.00726595  5199.6014 
  3921.36083 1.02290824   1.03661533   1.00726671  5353.4287 
  3926.06642 1.02029566   1.03702889   1.00726747  5374.2038 
  3930.77767 1.02597775   1.03705249   1.00726823  5307.2354 
  3935.49456 1.02667636   1.03667668   1.00726899  5293.0036 
  3940.21712 1.05178116   1.03592773   1.00726974  5032.0034 
  3944.94535 1.01732061   1.03486459   1.00727049  5377.7897 
  3949.67924 1.03656021   1.03357439   1.00727124  5170.5697 
  3954.41882 1.02551052   1.03216588   1.00727198  5277.3953 
  3959.16409 1.02188404   1.03076019   1.00727273  5308.3556 
  3963.91505 1.04229005   1.02947958   1.00727347  5092.5541 
  3968.67171 1.03433223   1.02843601   1.00727421  5165.8817 
  3973.43408 1.03609979   1.02772154   1.00727494  5141.137  
  3978.20216 1.03409104   1.02740189   1.00727568  5154.6321 
  3982.97597 1.0252232    1.02751351   1.00727641  5238.5694 
  3987.75550 1.02733375   1.02806427   1.00727714  5209.8491 
  3992.54077 1.04395571   1.02903713   1.00727787  5035.6813 
  3997.33178 1.02564041   1.03039519   1.00727859  5213.4013 
  4002.12854 1.04208407   1.03208573   1.00727931  5040.7432 
  4006.93106 1.02955664   1.03404174   1.00728003  5159.5683 
  4011.73934 1.02636536   1.0361811    1.00728075  5185.3981 
  4016.55339 1.0255282    1.03840541   1.00728146  5187.3989 
  4021.37322 1.03098929   1.04060112   1.00728217  5125.5903 
  4026.19883 1.03448895   1.04264504   1.00728288  5084.6035 
  4031.03023 1.042399     1.04441302   1.00728359  5001.0184 
  4035.86743 1.02327485   1.04578804   1.00728429  5187.9451 
  4040.71043 1.04024923   1.04666486   1.00728499  5013.2031 
  4045.55925 1.02027499   1.04695307   1.00728569  5210.7178 
  4050.41388 1.0347609    1.04658265   1.00728639  5060.7612 
  4055.27434 1.00833055   1.0455149    1.00728708  5329.8201 
  4060.14063 1.02762861   1.04375828   1.00728777  5127.5654 
  4065.01276 1.02080997   1.04138247   1.00728846  5195.3532 
  4069.89074 1.03562932   1.03852135   1.00728914  5044.2603 
  4074.77457 1.04690765   1.03536069   1.00728983  4932.8499 
  4079.66426 1.02469788   1.03211513   1.00729051  5151.9699 
  4084.55982 1.03072233   1.02900274   1.00729119  5090.2473 
  4089.46126 1.02150186   1.02622277   1.00729186  5183.0049 
  4094.36857 1.0257882    1.0239388    1.00729253  5138.5222 
  4099.28178 1.03546569   1.02226738   1.0072932   5040.7537 
  4104.20088 1.03074447   1.0212718    1.00729387  5087.0854 
  4109.12588 1.04238546   1.0209603    1.00729453  4971.344  
  4114.05679 1.02622379   1.02128816   1.00729519  5131.1528 
  4118.99362 1.02276429   1.02216297   1.00729585  5165.572  
  4123.93638 1.03043756   1.02345285   1.00729651  5087.1059 
  4128.88506 1.02944182   1.02499731   1.00729716  5096.2705 
  4133.83969 1.0549351    1.02662046   1.00729781  4847.1532 
  4138.80026 1.03161405   1.02814591   1.00729846  5072.7499 
  4143.76678 1.02597782   1.02941284   1.0072991   5128.5096 
  4148.73926 1.0578276    1.0302929    1.00729974  4817.2935 
  4153.71771 1.04118186   1.0307066    1.00730038  4975.4156 
  4158.70213 1.04688821   1.03063518   1.00730102  4919.1232 
  4163.69253 1.03506608   1.03012224   1.00730165  5033.3653 
  4168.68893 1.03484657   1.02926211   1.00730228  5034.3937 
  4173.69131 1.05599288   1.02817897   1.00730291  4829.246  
  4178.69971 1.02844309   1.02700357   1.00730353  5095.8143 
  4183.71411 1.04728553   1.02585287   1.00730416  4909.4695 
  4188.73452 1.05031767   1.02481539   1.00730478  4879.1721 
  4193.76097 1.01373067   1.02394259   1.00730539  5242.1896 
  4198.79344 1.04802522   1.02324635   1.007306    4898.263  
  4203.83195 1.02764703   1.02270242   1.00730661  5096.681  
  4208.87651 1.02527431   1.02225921   1.00730722  5119.0052 
  4213.92713 1.02712844   1.02185037   1.00730782  5098.6336 
  4218.98380 1.06346693   1.02140988   1.00730842  4747.154  
  4224.04654 1.05815359   1.02088724   1.00730902  4794.6987 
  4229.11536 1.05844409   1.02025923   1.00730962  4790.2537 
  4234.19026 1.09044953   1.01953462   1.00731021  4501.8055 
  4239.27125 1.07989047   1.01875104   1.0073108   4592.1628 
  4244.35833 1.10729024   1.01796665   1.00731138  4356.1569 
  4249.45152 1.13246286   1.01724999   1.00731197  4152.3475 
  4254.55083 1.14404657   1.01667028   1.00731255  4061.6075 
  4259.65625 1.1716077    1.01628922   1.00731312  3857.6362 
  4264.76779 1.1773165    1.01615502   1.00731369  3815.6272 
  4269.88548 1.18050631   1.01629857   1.00731426  3791.5993 
  4275.00930 1.19976806   1.01673178   1.00731483  3658.8354 
  4280.13927 1.20100316   1.01744737   1.0073154   3648.8524 
  4285.27540 1.23326441   1.0184197    1.00731596  3440.9305 
  4290.41769 1.22949585   1.01960606   1.00731651  3462.4612 
  4295.56615 1.19939415   1.02094851   1.00731707  3653.9119 
  4300.72079 1.16639659   1.02237685   1.00731762  3879.5195 
  4305.88162 1.17363584   1.0238131    1.00731817  3826.0004 
  4311.04863 1.14155709   1.02517751   1.00731871  4058.1425 
  4316.22185 1.12149735   1.02639564   1.00731925  4211.4125 
  4321.40128 1.11177956   1.02740619   1.00731979  4286.9669 
  4326.58692 1.09694886   1.02816948   1.00732033  4406.926  
  4331.77878 1.08295761   1.02867552   1.00732086  4523.7994 
  4336.97688 1.0686051    1.02894927   1.00732139  4647.8073 
  4342.18121 1.05396302   1.02905072   1.00732191  4778.7776 
  4347.39179 1.06006342   1.02906889   1.00732243  4719.3724 
  4352.60862 1.03618187   1.02911075   1.00732295  4941.5346 
  4357.83171 1.05356634   1.02928744   1.00732346  4773.0949 
  4363.06106 1.07069204   1.02970158   1.00732398  4613.9781 
  4368.29670 1.07520379   1.03043774   1.00732448  4570.8334 
  4373.53861 1.06048311   1.03155715   1.00732499  4699.6164 
  4378.78682 1.06602079   1.0330965    1.00732549  4646.1288 
  4384.04132 1.069563     1.03506983   1.00732599  4611.0809 
  4389.30213 1.08454377   1.03747141   1.00732648  4476.6588 
  4394.56925 1.07390751   1.04027753   1.00732697  4565.8536 
  4399.84269 1.05801947   1.04344521   1.00732746  4705.0058 
  4405.12247 1.07136032   1.04690782   1.00732795  4581.4555 
  4410.40857 1.05350379   1.05056908   1.00732843  4739.3064 
  4415.70102 1.07497966   1.05429717   1.0073289   4542.5474 
  4420.99982 1.08484867   1.05792076   1.00732938  4453.6235 
  4426.30498 1.05737312   1.06122985   1.00732985  4692.6689 
  4431.61650 1.03932191   1.06398513   1.00733031  4857.18   
  4436.93440 1.04363581   1.06593877   1.00733078  4812.3743 
  4442.25868 1.04962036   1.06686711   1.00733124  4752.495  
  4447.58935 1.05470353   1.06661223   1.00733169  4701.7252 
  4452.92642 1.04784586   1.06512297   1.00733214  4761.0486 
  4458.26989 1.06348312   1.06248026   1.00733259  4614.419  
  4463.61977 1.03033271   1.05889593   1.00733304  4919.1368 
  4468.97607 1.03766982   1.05468661   1.00733348  4844.4723 
  4474.33880 1.03632068   1.05023329   1.00733392  4853.1069 
  4479.70797 1.04068765   1.04593827   1.00733435  4807.4696 
  4485.08358 1.05357188   1.04218639   1.00733478  4683.775  
  4490.46564 1.04627495   1.03931383   1.00733521  4746.7282 
  4495.85415 1.05286144   1.03758592   1.00733563  4681.8782 
  4501.24914 1.04366811   1.03718278   1.00733605  4762.4048 
  4506.65059 1.04000353   1.03819106   1.00733646  4792.3556 
  4512.05853 1.0312054    1.04059952   1.00733687  4871.4776 
  4517.47296 1.03989749   1.044297     1.00733728  4784.527  
  4522.89389 1.01920479   1.04907333   1.00733769  4979.1112 
  4528.32132 1.01896612   1.0546254    1.00733809  4976.802  
  4533.75526 1.04030821   1.06057098   1.00733848  4767.2574 
  4539.19572 1.03674638   1.06647121   1.00733888  4796.1512 
  4544.64272 1.03279099   1.07185958   1.00733926  4828.9915 
  4550.09625 1.05253432   1.07627669   1.00733965  4641.3488 
  4555.55632 1.0580514    1.07931063   1.00734003  4587.3392 
  4561.02294 1.04755692   1.08064482   1.00734041  4677.6    
  4566.49613 1.08606646   1.08010898   1.00734078  4337.3347 
  4571.97588 1.09347244   1.07771808   1.00734115  4272.085  
  4577.46221 1.09761539   1.07367899   1.00734151  4234.2594 
  4582.95512 1.13815971   1.06835775   1.00734188  3918.2064 
  4588.45463 1.13230185   1.06222016   1.00734223  3957.5118 
  4593.96073 1.17328476   1.05576563   1.00734259  3663.6973 
  4599.47344 1.18616984   1.04946943   1.00734294  3574.5258 
  4604.99277 1.17161061   1.04373988   1.00734328  3667.644  
  4610.51871 1.16587802   1.03889224   1.00734362  3702.8873 
  4616.05129 1.15119121   1.03513856   1.00734396  3801.1937 
  4621.59051 1.14775796   1.03259065   1.00734429  3821.6759 
  4627.13638 1.12918844   1.0312724    1.00734462  3952.7289 
  4632.68890 1.09637647   1.03113673   1.00734495  4201.8115 
  4638.24808 1.09192426   1.03208285   1.00734527  4233.3672 
  4643.81394 1.0584625    1.03397048   1.00734558  4510.8553 
  4649.38647 1.03712092   1.03662953   1.0073459   4698.0939 
  4654.96569 1.01749298   1.03986587   1.0073462   4878.6294 
  4660.55161 1.03324018   1.04346532   1.00734651  4724.3103 
  4666.14423 1.03288694   1.04719881   1.00734681  4722.7028 
  4671.74356 1.03725463   1.05082978   1.0073471   4677.466  
  4677.34961 1.02479159   1.05412328   1.0073474   4788.7527 
  4682.96238 1.03700121   1.05685578   1.00734768  4670.0718 
  4688.58189 1.03238098   1.05882801   1.00734797  4707.7867 
  4694.20815 1.0291481    1.05988291   1.00734824  4732.9283 
  4699.84115 1.0514668    1.05992796   1.00734852  4525.5139 
  4705.48092 1.03176686   1.05895526   1.00734879  4698.7366 
  4711.12745 1.0340888    1.05705066   1.00734906  4672.4211 
  4716.78076 1.02219383   1.05438723   1.00734932  4778.3591 
  4722.44086 1.0438669    1.05120395   1.00734957  4574.0316 
  4728.10774 1.03818199   1.0477753    1.00734983  4620.4479 
  4733.78143 1.03115445   1.0443785    1.00735008  4679.837  
  4739.46192 1.0360632    1.04126328   1.00735032  4630.0145 
  4745.14923 1.05007024   1.03862652   1.00735056  4500.0762 
  4750.84336 1.04419559   1.03659378   1.00735079  4547.4598 
  4756.54433 1.04488446   1.03520971   1.00735102  4536.9882 
  4762.25214 1.00886201   1.03443833   1.00735125  4867.0879 
  4767.96680 1.03897762   1.03417283   1.00735147  4582.1911 
  4773.68832 1.03726244   1.03425313   1.00735169  4594.5711 
  4779.41670 1.04545667   1.03448806   1.0073519   4518.846  
  4785.15195 1.02883392   1.03467928   1.00735211  4666.6893 
  4790.89409 1.03192859   1.03464475   1.00735231  4636.6027 
  4796.64312 1.02222703   1.03424137   1.00735251  4724.822  
  4802.39905 1.01286099   1.03338473   1.00735271  4812.1883 
  4808.16188 1.01512498   1.03206027   1.0073529   4789.5436 
  4813.93163 1.03549399   1.03032066   1.00735308  4599.7236 
  4819.70830 1.040791     1.02826981   1.00735326  4551.2947 
  4825.49191 1.02530015   1.02604033   1.00735344  4691.3467 
  4831.28246 1.03889362   1.02377125   1.00735361  4566.6359 
  4837.07995 1.03460645   1.02159058   1.00735378  4604.4464 
  4842.88440 1.03401749   1.01960415   1.00735394  4608.964  
  4848.69582 1.03179729   1.01789122   1.0073541   4628.3181 
  4854.51421 1.04601681   1.01650609   1.00735425  4500.136  
  4860.33958 1.05002638   1.01548438   1.0073544   4464.2022 
  4866.17194 1.06794881   1.01485186   1.00735454  4310.5968 
  4872.01130 1.07612103   1.01463386   1.00735468  4242.3047 
  4877.85767 1.08813484   1.0148634    1.00735481  4144.6938 
  4883.71105 1.13647719   1.01558663   1.00735494  3781.3183 
  4889.57146 1.17603028   1.01686428   1.00735506  3513.1192 
  4895.43890 1.23373795   1.0187681    1.00735518  3163.425  
  4901.31338 1.26568113   1.02137169   1.00735529  2988.3125 
  4907.19491 1.34480471   1.02473632   1.0073554   2605.016  
  4913.08350 1.43422457   1.02889319   1.00735551  2243.493  
  4918.97916 1.49313863   1.03382506   1.00735561  2039.4118 
  4924.88189 1.57419467   1.03945011   1.0073557   1795.6877 
  4930.79170 1.66195521   1.04561151   1.00735579  1572.079  
  4936.70860 1.67641316   1.0520757    1.00735587  1538.4318 
  4942.63261 1.71642585   1.05854056   1.00735595  1450.5357 
  4948.56372 1.72865897   1.06465446   1.00735603  1424.7247 
  4954.50195 1.71371313   1.07004497   1.0073561   1455.6058 
  4960.44731 1.68281083   1.07435778   1.00735616  1522.6021 
  4966.39980 1.63872506   1.07730269   1.00735622  1625.3327 
  4972.35943 1.56926404   1.07869729   1.00735627  1806.1186 
  4978.32622 1.48964671   1.07849292   1.00735632  2046.1732 
  4984.30016 1.42888296   1.07677328   1.00735636  2257.0768 
  4990.28128 1.34042464   1.07372986   1.0073564   2616.246  
  4996.26957 1.27022851   1.06962669   1.00735644  2953.8054 
  5002.26505 1.22487783   1.06476738   1.00735646  3201.1028 
  5008.26772 1.1888321    1.0594703    1.00735649  3416.3118 
  5014.27759 1.15953689   1.05405039   1.0073565   3604.597  
  5020.29468 1.11899133   1.04880198   1.00735652  3887.5848 
  5026.31899 1.09842066   1.04398138   1.00735652  4041.3567 
  5032.35052 1.08528697   1.03979141   1.00735652  4143.2238 
  5038.38930 1.05607318   1.0363709    1.00735652  4382.9131 
  5044.43532 1.0485659    1.03378964   1.00735651  4446.6946 
  5050.48859 1.04672184   1.03204807   1.0073565   4461.9713 
  5056.54913 1.0361118    1.03108141   1.00735648  4554.9753 
  5062.61694 1.02615529   1.03076801   1.00735645  4644.4422 
  5068.69204 1.00836751   1.0309422    1.00735642  4810.4504 
  5074.77442 1.02905883   1.03141075   1.00735639  4616.389  
  5080.86410 1.0230366    1.03197245   1.00735634  4670.8199 
  5086.96109 1.02663148   1.03243932   1.0073563   4636.9377 
  5093.06540 1.03070067   1.0326583    1.00735625  4599.0231 
  5099.17703 1.02321424   1.03253031   1.00735619  4666.5937 
  5105.29599 1.03597456   1.03202176   1.00735612  4549.7459 
  5111.42230 1.02764395   1.03116419   1.00735606  4624.0198 
  5117.55596 1.03538226   1.03004144   1.00735598  4553.0618 
  5123.69698 1.03051395   1.02876822   1.0073559   4595.8172 
  5129.84537 1.02685688   1.02746636   1.00735581  4627.9379 
  5136.00114 1.04408871   1.02624397   1.00735572  4472.633  
  5142.16429 1.02701838   1.02518095   1.00735563  4623.983  
  5148.33484 1.03257203   1.02432201   1.00735552  4572.3143 
  5154.51279 1.07774616   1.02367682   1.00735542  4186.0781 
  5160.69816 1.04533558   1.02322649   1.0073553   4456.4329 
  5166.89095 1.04826688   1.02293444   1.00735518  4429.4833 
  5173.09117 1.06120232   1.0227602    1.00735506  4317.7843 
  5179.29883 1.05745686   1.02267368   1.00735492  4347.7163 
  5185.51394 1.05829864   1.02266639   1.00735479  4338.9331 
  5191.73651 1.04751747   1.02275562   1.00735464  4429.2841 
  5197.96655 1.0638471    1.02298065   1.0073545   4288.9159 
  5204.20406 1.05527304   1.0233926    1.00735434  4359.0421 
  5210.44906 1.07351006   1.02404121   1.00735418  4205.7403 
  5216.70155 1.07117499   1.02496144   1.00735401  4222.7416 
  5222.96154 1.05747266   1.02616196   1.00735384  4334.2571 
  5229.22905 1.04055466   1.02761755   1.00735366  4477.5497 
  5235.50407 1.05460889   1.02926618   1.00735348  4353.9532 
  5241.78663 1.04344381   1.03101101   1.00735329  4447.4873 
  5248.07672 1.03419549   1.0327265    1.00735309  4526.3862 
  5254.37437 1.05058269   1.03426887   1.00735289  4380.8257 
  5260.67957 1.05635407   1.03549034   1.00735268  4329.2344 
  5266.99234 1.05820686   1.03625739   1.00735247  4310.9934 
  5273.31268 1.05808532   1.03647223   1.00735225  4309.2678 
  5279.64060 1.05245282   1.03609387   1.00735202  4353.9303 
  5285.97612 1.04276731   1.03515179   1.00735179  4434.1387 
  5292.31925 1.05911557   1.03374512   1.00735155  4291.9938 
  5298.66998 1.0666524    1.03202699   1.00735131  4226.7264 
  5305.02833 1.0506879    1.03018013   1.00735106  4356.7798 
  5311.39432 1.06109421   1.0283907    1.0073508   4266.2814 
  5317.76794 1.09058042   1.02682506   1.00735054  4027.5411 
  5324.14922 1.07122614   1.0256118    1.00735027  4177.0233 
  5330.53814 1.10295294   1.02482997   1.00734999  3927.4639 
  5336.93474 1.11654648   1.02450401   1.00734971  3824.4603 
  5343.33901 1.1046344    1.02460505   1.00734942  3908.6112 
  5349.75097 1.15624063   1.02505821   1.00734912  3544.688  
  5356.17062 1.14532217   1.02575423   1.00734882  3614.3539 
  5362.59798 1.14979192   1.02656442   1.00734852  3581.3243 
  5369.03304 1.19211324   1.02735735   1.0073482   3309.8366 
  5375.47583 1.22618658   1.02801665   1.00734788  3109.1622 
  5381.92636 1.2577117    1.02845891   1.00734755  2936.6289 
  5388.38462 1.26987025   1.02864873   1.00734722  2871.6846 
  5394.85063 1.28742082   1.02860622   1.00734688  2782.1278 
  5401.32440 1.2776178    1.02840429   1.00734653  2827.6468 
  5407.80594 1.27635122   1.02815782   1.00734618  2831.2842 
  5414.29526 1.26074651   1.02800858   1.00734582  2907.4189 
  5420.79236 1.2330653    1.02810933   1.00734546  3051.2268 
  5427.29726 1.20898254   1.02860833   1.00734508  3183.3193 
  5433.80997 1.16384502   1.02963401   1.0073447   3453.9107 
  5440.33049 1.13293251   1.03127938   1.00734432  3654.9393 
  5446.85883 1.12343787   1.03358665   1.00734393  3717.0758 
  5453.39501 1.1107449    1.03653384   1.00734353  3803.5152 
  5459.93904 1.08879916   1.04002637   1.00734312  3961.9497 
  5466.49091 1.07261045   1.04389664   1.00734271  4083.0952 
  5473.05065 1.03998788   1.04791308   1.00734229  4346.2641 
  5479.61826 1.04436023   1.05179948   1.00734186  4304.7907 
  5486.19375 1.05031326   1.05526309   1.00734143  4250.632  
  5492.77714 1.04885867   1.05802971   1.00734099  4258.3227 
  5499.36842 1.04623108   1.05988409   1.00734054  4275.8096 
  5505.96761 1.04484372   1.06071095   1.00734009  4282.9692 
  5512.57472 1.03265092   1.06052535   1.00733963  4382.1129 
  5519.18976 1.0299337    1.05947767   1.00733916  4401.0154 
  5525.81273 1.05644737   1.05782739   1.00733868  4173.9471 
  5532.44366 1.04164654   1.05589366   1.0073382   4291.8131 
  5539.08254 1.02326226   1.05399836   1.00733771  4445.2885 
  5545.72939 1.0219099    1.05241374   1.00733722  4452.4792 
  5552.38421 1.03226727   1.05132296   1.00733672  4357.7515 
  5559.04702 1.02918016   1.05079715   1.00733621  4379.6823 
  5565.71782 1.0258567    1.05079098   1.00733569  4403.8132 
  5572.39663 1.04406653   1.05115552   1.00733517  4244.4035 
  5579.08346 1.0163647    1.05166541   1.00733464  4477.7971 
  5585.77831 1.02004163   1.05205637   1.0073341   4440.5365 
  5592.48119 1.02043671   1.05206893   1.00733355  4432.335  
  5599.19211 1.04409885   1.05149368   1.007333    4226.0935 
  5605.91109 1.03821326   1.05020898   1.00733244  4270.6622 
  5612.63813 1.02440577   1.04819976   1.00733187  4383.9629 
  5619.37325 1.02973183   1.04555194   1.0073313   4333.9721 
  5626.11644 1.03477      1.04242803   1.00733072  4287.4661 
  5632.86773 1.03615312   1.039035     1.00733013  4272.6083 
  5639.62712 1.02950818   1.03559409   1.00732953  4326.227  
  5646.39462 1.03562424   1.03231668   1.00732893  4272.5745 
  5653.17024 1.03180623   1.02938801   1.00732832  4303.6909 
  5659.95399 1.03308642   1.02695734   1.0073277   4292.589  
  5666.74589 1.00767981   1.02513306   1.00732707  4514.6868 
  5673.54593 1.0185057    1.02398088   1.00732644  4419.9702 
  5680.35413 1.02259769   1.02352408   1.0073258   4386.4314 
  5687.17050 1.02223576   1.02374488   1.00732515  4392.3673 
  5693.99505 1.03718698   1.02458702   1.00732449  4268.0252 
  5700.82780 1.03443959   1.02595946   1.00732383  4294.7662 
  5707.66874 1.01937575   1.02774225   1.00732316  4428.4033 
  5714.51789 1.03492224   1.02979529   1.00732248  4298.6198 
  5721.37525 1.01695662   1.0319703    1.00732179  4458.1427 
  5728.24085 1.03697459   1.03412619   1.0073211   4289.5369 
  5735.11469 1.01656044   1.03614644   1.00732039  4470.238  
  5741.99677 1.02980692   1.03795692   1.00731968  4358.8172 
  5748.88711 1.04287625   1.03954095   1.00731897  4252.3418 
  5755.78573 1.03937595   1.04094788   1.00731824  4285.6406 
  5762.69261 1.06908804   1.04229018   1.00731751  4048.4133 
  5769.60779 1.05350043   1.04372592   1.00731677  4176.5897 
  5776.53127 1.04848812   1.04542868   1.00731602  4221.4245 
  5783.46305 1.07464954   1.04755236   1.00731526  4015.9819 
  5790.40315 1.06193718   1.0501985    1.00731449  4119.5357 
  5797.35158 1.05597468   1.05339267   1.00731372  4171.0866 
  5804.30835 1.04837569   1.05707326   1.00731294  4236.8633 
  5811.27347 1.05899357   1.06109383   1.00731215  4153.4891 
  5818.24694 1.0704522    1.06523871   1.00731136  4065.4984 
  5825.22879 1.05406474   1.06924987   1.00731055  4200.0726 
  5832.21901 1.04848721   1.07286256   1.00730974  4249.2016 
  5839.21761 1.05090081   1.07584537   1.00730892  4232.3088 
  5846.22462 1.04549498   1.07803743   1.00730809  4280.2591 
  5853.24004 1.0575935    1.07937288   1.00730725  4183.3015 
  5860.26387 1.05167016   1.07988449   1.0073064   4234.6274 
  5867.29613 1.04295149   1.07968544   1.00730555  4310.1421 
  5874.33683 1.03778194   1.07893727   1.00730469  4356.7264 
  5881.38598 1.02935823   1.07781598   1.00730382  4432.146  
  5888.44359 1.04567721   1.07648441   1.00730294  4294.7884 
  5895.50967 1.04154138   1.07507554   1.00730205  4332.0456 
  5902.58423 1.03999845   1.07368782   1.00730116  4347.4112 
  5909.66727 1.0539742    1.07239321   1.00730025  4232.3354 
  5916.75882 1.03350099   1.07125513   1.00729934  4407.4774 
  5923.85887 1.05614842   1.0703489    1.00729842  4218.2917 
  5930.96745 1.04694232   1.0697737    1.00729749  4296.5099 
  5938.08456 1.06459794   1.06964703   1.00729655  4153.0146 
  5945.21020 1.05754291   1.07008072   1.00729561  4211.8436 
  5952.34440 1.06975301   1.0711459    1.00729465  4114.7329 
  5959.48716 1.07441295   1.07283797   1.00729369  4079.1922 
  5966.63849 1.1081846    1.07505215   1.00729272  3825.1192 
  5973.79840 1.10295511   1.07757556   1.00729174  3864.3865 
  5980.96690 1.12950225   1.08009802   1.00729075  3676.1749 
  5988.14400 1.14529455   1.0822412    1.00728975  3569.946  
  5995.32972 1.17264955   1.08360358   1.00728874  3394.2558 
  6002.52406 1.1988712    1.08381846   1.00728773  3235.8833 
  6009.72704 1.21781423   1.08261807   1.0072867   3127.3202 
  6016.93865 1.23696135   1.07988713   1.00728567  3022.1378 
  6024.15892 1.30015836   1.07568666   1.00728463  2704.1615 
  6031.38786 1.33184009   1.07023762   1.00728358  2560.7261 
  6038.62547 1.36754662   1.06387535   1.00728252  2410.3059 
  6045.87176 1.40241705   1.05699213   1.00728145  2273.9921 
  6053.12675 1.41632355   1.04998322   1.00728037  2222.4184 
  6060.39045 1.42376401   1.04320392   1.00727929  2195.4547 
  6067.66286 1.43039349   1.03694139   1.00727819  2171.7537 
  6074.94400 1.39665848   1.03140134   1.00727709  2296.1537 
  6082.23388 1.36296719   1.02670873   1.00727597  2429.4869 
  6089.53250 1.34072361   1.02291913   1.00727485  2522.8642 
  6096.83988 1.30976973   1.02003675   1.00727372  2660.4621 
  6104.15603 1.2800235    1.01803465   1.00727258  2801.6848 
  6111.48096 1.22270261   1.01687312   1.00727143  3101.5813 
  6118.81468 1.19376357   1.01651325   1.00727027  3268.2028 
  6126.15721 1.14748109   1.0169238    1.0072691   3558.8584 
  6133.50854 1.14947808   1.01808104   1.00726792  3545.343  
  6140.86869 1.09720208   1.01996212   1.00726674  3911.9324 
  6148.23768 1.11104004   1.02253375   1.00726554  3809.9515 
  6155.61550 1.06427289   1.02573864   1.00726433  4166.7413 
  6163.00219 1.08206044   1.02948294   1.00726312  4025.6548 
  6170.39773 1.07607941   1.03362747   1.00726189  4071.7485 
  6177.80215 1.06519875   1.03798576   1.00726066  4157.7181 
  6185.21546 1.04665742   1.04232977   1.00725942  4309.9017 
  6192.63766 1.08523851   1.04640412   1.00725816  3999.0433 
  6200.06876 1.07516185   1.04994753   1.0072569   4076.7212 
  6207.50879 1.07772587   1.05272064   1.00725563  4056.0372 
  6214.95774 1.08520866   1.0545391    1.00725435  3997.5219 
  6222.41563 1.04505486   1.05530722   1.00725305  4320.2868 
  6229.88248 1.03462321   1.05504191   1.00725175  4408.9298 
  6237.35828 1.04427892   1.05387591   1.00725044  4325.5378 
  6244.84305 1.0299423    1.05203756   1.00724912  4448.3935 
  6252.33680 1.02161982   1.04981593   1.00724779  4521.4434 
  6259.83955 1.01984928   1.04752228   1.00724645  4536.6873 
  6267.35130 1.03659168   1.04545626   1.0072451   4388.7575 
  6274.87206 1.02782854   1.04388086   1.00724374  4464.7011 
  6282.40185 1.03450231   1.04300758   1.00724237  4406.0866 
  6289.94067 1.01665751   1.04299115   1.00724099  4563.9887 
  6297.48854 1.02041123   1.04393138   1.0072396   4530.0988 
  6305.04547 1.02806967   1.04587918   1.0072382   4462.0855 
  6312.61147 1.02422      1.04884402   1.00723679  4496.2645 
  6320.18654 1.02785357   1.05280175   1.00723537  4464.3023 
  6327.77071 1.02183202   1.05770248   1.00723394  4517.9699 
  6335.36397 1.03259275   1.06347802   1.0072325   4423.276  
  6342.96635 1.02190329   1.0700468    1.00723105  4517.8612 
  6350.57785 1.03069982   1.07731384   1.00722959  4440.3383 
  6358.19849 1.02590625   1.08516741   1.00722812  4482.8066 
  6365.82827 1.02991629   1.09347444   1.00722664  4447.7569 
  6373.46720 1.04157567   1.10207871   1.00722515  4347.2619 
  6381.11530 1.0468144    1.11080323   1.00722365  4303.1797 
  6388.77258 1.04933682   1.11945954   1.00722214  4282.2888 
  6396.43905 1.05472537   1.12786236   1.00722061  4237.7877 
  6404.11472 1.06879675   1.13584094   1.00721908  4123.8781 
  6411.79960 1.05619391   1.14323425   1.00721754  4226.1916 
  6419.49370 1.08688938   1.14986932   1.00721599  3983.1485 
  6427.19703 1.08010117   1.15553372   1.00721442  4035.6395 
  6434.90961 1.09030725   1.15996092   1.00721285  3957.6017 
  6442.63144 1.13024664   1.16283936   1.00721126  3669.2066 
  6450.36254 1.09534526   1.16384798   1.00720967  3920.0954 
  6458.10291 1.11242748   1.16271263   1.00720806  3795.0052 
  6465.85257 1.10832152   1.1592681    1.00720644  3824.8576 
  6473.61154 1.09769052   1.15351073   1.00720482  3903.1977 
  6481.37981 1.11532313   1.14562542   1.00720318  3774.8409 
  6489.15741 1.11870536   1.13597623   1.00720153  3750.9748 
  6496.94434 1.09709409   1.12505963   1.00719987  3908.2134 
  6504.74061 1.09291573   1.11343461   1.0071982   3939.7078 
  6512.54624 1.10765619   1.10165023   1.00719651  3830.802  
  6520.36123 1.08709328   1.09018636   1.00719482  3984.2274 
  6528.18560 1.07784285   1.07941502   1.00719312  4055.8483 
  6536.01937 1.07763799   1.06958444   1.0071914   4057.6245 
  6543.86253 1.07499517   1.06082477   1.00718968  4078.5146 
  6551.71510 1.06233511   1.05317082   1.00718794  4179.7883 
  6559.57710 1.06300096   1.04659421   1.00718619  4174.5646 
  6567.44853 1.06432506   1.04103524   1.00718443  4164.0295 
  6575.32941 1.05610229   1.03642687   1.00718266  4231.2273 
  6583.21974 1.03981651   1.03270845   1.00718088  4368.1913 
  6591.11955 1.04592591   1.02983017   1.00717909  4316.4001 
  6599.02883 1.03499452   1.0277505    1.00717729  4410.0903 
  6606.94760 1.07494336   1.02642878   1.00717547  4080.2109 
  6614.87588 1.0277589    1.02581559   1.00717364  4473.7258 
  6622.81367 1.04077304   1.0258431    1.00717181  4360.8233 
  6630.76098 1.03174536   1.02641787   1.00716996  4439.0311 
  6638.71783 1.05147531   1.02741773   1.0071681   4270.8169 
  6646.68423 1.02625832   1.02869364   1.00716622  4487.6455 
  6654.66019 1.0165224    1.03007634   1.00716434  4575.1301 
  6662.64572 1.0267006    1.03138758   1.00716245  4484.0452 
  6670.64084 1.02581384   1.03245463   1.00716054  4492.0616 
  6678.64554 1.0308453    1.0331271    1.00715862  4447.8528 
  6686.65986 1.05643429   1.03329408   1.00715669  4230.6532 
  6694.68379 1.03724265   1.03289822   1.00715475  4392.5373 
  6702.71735 1.04473939   1.03194271   1.0071528   4328.6058 
  6710.76054 1.01900316   1.03048837   1.00715083  4553.7999 
  6718.81339 1.05626993   1.02864151   1.00714885  4232.6203 
  6726.87591 1.02577495   1.02653686   1.00714686  4493.5757 
  6734.94810 1.02473935   1.02432024   1.00714486  4503.0287 
  6743.02997 1.03700639   1.02213441   1.00714285  4395.813  
  6751.12155 1.02312982   1.02010963   1.00714083  4518.1115 
  6759.22283 1.05159032   1.01835924   1.00713879  4273.0164 
  6767.33383 1.03234469   1.01697981   1.00713674  4437.9373 
  6775.45457 1.03156653   1.01605493   1.00713468  4445.6692 
  6783.58505 1.01811875   1.01566061   1.00713261  4566.6243 
  6791.72529 1.0288251    1.01587062   1.00713052  4472.4993 
  6799.87530 1.02310163   1.01675936   1.00712842  4525.2714 
  6808.03509 1.02133475   1.01840079   1.00712631  4543.4655 
  6816.20467 1.03248548   1.02086204   1.00712419  4447.2622 
  6824.38405 1.01925498   1.02419198   1.00712206  4568.2262 
  6832.57325 1.04238362   1.02840553   1.00711991  4368.2151 
  6840.77227 1.01630201   1.03346629   1.00711775  4602.8079 
  6848.98113 1.01175739   1.03927096   1.00711558  4649.0605 
  6857.19985 1.03103838   1.04563941   1.0071134   4479.6527 
  6865.42842 1.02429303   1.05231304   1.0071112   4544.7441 
  6873.66687 1.04660987   1.05896538   1.00710899  4354.8256 
  6881.91521 1.03474886   1.06522346   1.00710677  4462.8724 
  6890.17345 1.03953173   1.0707002    1.00710454  4427.0136 
  6898.44159 1.03726905   1.07503637   1.00710229  4452.9623 
  6906.71966 1.04553474   1.07795038   1.00710003  4387.8703 
  6915.00765 1.04206631   1.07929056   1.00709776  4424.5649 
  6923.30560 1.02662339   1.07907593   1.00709548  4568.2553 
  6931.61350 1.05197154   1.07750867   1.00709318  4353.6569 
  6939.93137 1.03561554   1.07495115   1.00709087  4502.6944 
  6948.25923 1.02876488   1.07187612   1.00708854  4571.3771 
  6956.59707 1.01938587   1.06880506   1.00708621  4664.6264 
  6964.94493 1.01655171   1.06624689   1.00708386  4698.6788 
  6973.30280 1.02655841   1.06464414   1.0070815   4614.143  
  6981.67069 1.04583046   1.06433054   1.00707912  4449.9927 
  6990.04863 1.03423992   1.06550255   1.00707673  4559.7895 
  6998.43663 1.02413153   1.06820564   1.00707433  4659.1962 
  7006.83469 1.05879342   1.07233518   1.00707192  4360.2705 
  7015.24282 1.0399394    1.07765017   1.00706949  4531.0983 
  7023.66105 1.03773755   1.0837975    1.00706705  4558.0619 
  7032.08938 1.04365081   1.09034516   1.0070646   4512.7508 
  7040.52782 1.05357783   1.09682428   1.00706213  4433.1622 
  7048.97639 1.07140558   1.10277868   1.00705965  4289.2581 
  7057.43509 1.06233151   1.10781519   1.00705715  4372.1505 
  7065.90395 1.08867116   1.1116426    1.00705465  4162.2044 
  7074.38297 1.09115779   1.11408971   1.00705212  4148.8875 
  7082.87216 1.10337109   1.11510528   1.00704959  4059.6112 
  7091.37154 1.11209336   1.11474898   1.00704704  3999.0891 
  7099.88112 1.10910949   1.11318179   1.00704448  4027.9063 
  7108.40092 1.09816094   1.11065237   1.0070419   4118.8843 
  7116.93093 1.13375122   1.10747137   1.00703931  3856.6369 
  7125.47118 1.10020133   1.10396958   1.00703671  4115.2051 
  7134.02168 1.11872565   1.10044757   1.00703409  3979.0316 
  7142.58244 1.11785597   1.09712964   1.00703146  3991.4378 
  7151.15347 1.09700382   1.09413298   1.00702882  4158.6735 
  7159.73479 1.10685328   1.09145659   1.00702616  4087.3554 
  7168.32641 1.09146579   1.08898997   1.00702349  4215.0574 
  7176.92833 1.07672365   1.08653941   1.0070208   4342.2466 
  7185.54058 1.09795989   1.08386947   1.0070181   4174.9586 
  7194.16316 1.08870258   1.08075562   1.00701539  4255.4622 
  7202.79609 1.07658203   1.07703807   1.00701266  4361.7933 
  7211.43938 1.08717139   1.07266242   1.00700992  4279.8495 
  7220.09304 1.06949985   1.0676942    1.00700716  4434.0412 
  7228.75708 1.07766377   1.06230692   1.00700439  4370.701  
  7237.43153 1.05839259   1.05675329   1.0070016   4542.8821 
  7246.11638 1.07288025   1.05133004   1.0069988   4423.1107 
  7254.81165 1.07396074   1.04634404   1.00699599  4419.7847 
  7263.51736 1.05532857   1.04208276   1.00699316  4588.35   
  7272.23351 1.07075961   1.0387906    1.00699032  4458.9153 
  7280.96012 1.04262968   1.03665144   1.00698746  4715.8619 
  7289.69721 1.07582217   1.03577685   1.00698459  4427.0278 
  7298.44477 1.06298776   1.03619908   1.0069817   4544.0697 
  7307.20284 1.06446112   1.0378681    1.0069788   4536.864  
  7315.97142 1.08020445   1.04065241   1.00697588  4406.5825 
  7324.75051 1.06188564   1.04434392   1.00697295  4571.0234 
  7333.54015 1.05968138   1.04866749   1.00697001  4596.3087 
  7342.34033 1.06007866   1.05329579   1.00696705  4598.3948 
  7351.15107 1.05598507   1.0578692    1.00696407  4640.7672 
  7359.97238 1.06241491   1.06202066   1.00696108  4588.6619 
  7368.80428 1.06441163   1.0654053    1.00695808  4576.3743 
  7377.64678 1.06302781   1.06773381   1.00695506  4594.0787 
  7386.49988 1.03013641   1.0688067    1.00695202  4904.9206 
  7395.36361 1.03531944   1.06854028   1.00694897  4860.7357 
  7404.23798 1.04037855   1.06697362   1.00694591  4818.1826 
  7413.12300 1.05218153   1.06425295   1.00694283  4713.5675 
  7422.01868 1.04534448   1.06059959   1.00693973  4782.248  
  7430.92503 1.04586464   1.05627285   1.00693662  4782.6405 
  7439.84207 1.02586462   1.05153624   1.00693349  4979.7768 
  7448.76981 1.03319731   1.04663237   1.00693035  4913.5642 
  7457.70827 1.03488593   1.04176753   1.00692719  4902.4434 
  7466.65745 1.03022144   1.03710511   1.00692402  4952.8176 
  7475.61737 1.03124025   1.03276539   1.00692083  4947.9556 
  7484.58804 1.0358245    1.02882888   1.00691763  4908.4773 
  7493.56948 1.00635749   1.02534209   1.00691441  5208.5108 
  7502.56169 1.04533655   1.02232475   1.00691117  4827.2746 
  7511.56470 1.04064176   1.01977774   1.00690792  4876.5419 
  7520.57850 1.02409537   1.01769079   1.00690466  5042.7633 
  7529.60313 1.0306371    1.0160491    1.00690138  4982.6834 
  7538.63858 1.03540122   1.01483857   1.00689808  4940.6637 
  7547.68488 1.03430826   1.01404932   1.00689476  4955.6977 
  7556.74203 1.05732711   1.01367754   1.00689143  4741.6684 
  7565.81005 1.04663307   1.01372567   1.00688809  4845.7092 
  7574.88895 1.06862153   1.01420071   1.00688473  4646.7587 
  7583.97875 1.05528734   1.01511086   1.00688135  4772.4433 
  7593.07945 1.06865892   1.01646071   1.00687795  4653.9087 
  7602.19108 1.06129561   1.01824558   1.00687454  4724.4466 
  7611.31364 1.07056774   1.02044593   1.00687112  4643.8784 
  7620.44714 1.06675729   1.02302292   1.00686767  4681.6779 
  7629.59161 1.07869027   1.02591633   1.00686422  4578.3531 
  7638.74705 1.06735664   1.02904542   1.00686074  4682.8684 
  7647.91347 1.07761145   1.03231291   1.00685725  4594.183  
  7657.09090 1.05293278   1.03561202   1.00685374  4822.3376 
  7666.27934 1.05601409   1.03883546   1.00685022  4796.5428 
  7675.47880 1.04473829   1.0418865    1.00684667  4906.2842 
  7684.68930 1.04711069   1.04469161   1.00684312  4886.4943 
  7693.91086 1.0366065    1.0472125    1.00683954  4991.0027 
  7703.14348 1.03994813   1.04945386   1.00683595  4961.1403 
  7712.38718 1.03189033   1.05146256   1.00683234  5043.0466 
  7721.64197 1.03495066   1.05331958   1.00682872  5015.3739 
  7730.90787 1.0464485    1.05512987   1.00682508  4906.0283 
  7740.18489 1.04198019   1.05701541   1.00682142  4951.5058 
  7749.47304 1.03458671   1.05911458   1.00681774  5026.2175 
  7758.77234 1.05548498   1.06158729   1.00681405  4826.9935 
  7768.08279 1.04670808   1.0646247    1.00681034  4912.4405 
  7777.40442 1.06312662   1.06845981   1.00680661  4759.8219 
  7786.73723 1.06276347   1.07337381   1.00680287  4765.0346 
  7796.08124 1.06499815   1.07968907   1.00679911  4746.2059 
  7805.43647 1.0750284    1.08774088   1.00679533  4656.7353 
  7814.80292 1.07985738   1.09782686   1.00679153  4615.1942 
  7824.18061 1.11174911   1.11014158   1.00678772  4344.0055 
  7833.56956 1.10112791   1.12470953   1.00678389  4433.8886 
  7842.96977 1.13735165   1.14132837   1.00678004  4142.043  
  7852.38126 1.1279407    1.15953566   1.00677617  4216.9788 
  7861.80404 1.13734239   1.17860345   1.00677229  4144.3566 
  7871.23813 1.15148413   1.19756919   1.00676839  4037.4711 
  7880.68355 1.17233532   1.21529836   1.00676447  3885.6094 
  7890.14029 1.16467838   1.23058046   1.00676054  3941.7506 
  7899.60839 1.17298175   1.24225354   1.00675658  3882.6768 
  7909.08785 1.1771726    1.24935126   1.00675261  3853.6426 
  7918.57868 1.18138037   1.25124643   1.00674862  3824.722  
  7928.08090 1.17645415   1.24774652   1.00674461  3860.1451 
  7937.59452 1.17009836   1.23910802   1.00674059  3906.2122 
  7947.11956 1.17477604   1.22597324   1.00673654  3873.3317 
  7956.65603 1.15623113   1.20926196   1.00673248  4008.8922 
  7966.20395 1.14150442   1.19005151   1.0067284   4120.8849 
  7975.76332 1.14352245   1.16946191   1.0067243   4105.9345 
  7985.33416 1.11637279   1.14855435   1.00672019  4321.2719 
  7994.91648 1.09174548   1.12824921   1.00671605  4528.9768 
  8004.51031 1.09387381   1.10927116   1.0067119   4511.0978 
  8014.11565 1.11243959   1.09212422   1.00670773  4355.0316 
  8023.73251 1.08573495   1.07709459   1.00670354  4582.9035 
  8033.36092 1.09333694   1.06427487   1.00669933  4517.1249 
  8043.00088 1.07720792   1.05360154   1.0066951   4659.5375 
  8052.65240 1.05654577   1.04489804   1.00669085  4850.1307 
  8062.31551 1.0474733    1.03791778   1.00668659  4937.1303 
  8071.99021 1.05734028   1.0323824    1.00668231  4843.4896 
  8081.67653 1.05663241   1.02801328   1.006678    4850.5765 
  8091.37446 1.04703882   1.02455483   1.00667368  4942.5887 
  8101.08404 1.02851434   1.02178907   1.00666934  5126.1022 
  8110.80526 1.0399122    1.01954174   1.00666498  5012.8764 
  8120.53816 1.05324072   1.01768142   1.00666061  4884.3679 
  8130.28273 1.03260746   1.01611427   1.00665621  5086.331  
  8140.03899 1.02789823   1.01477659   1.00665179  5134.5112 
  8149.80696 1.02740743   1.013627     1.00664736  5140.6351 
  8159.58665 1.03463264   1.01263947   1.0066429   5069.729  
  8169.37808 1.03758336   1.01179745   1.00663843  5043.0229 
  8179.18126 1.02624105   1.01108954   1.00663394  5160.749  
  8188.99620 1.01625937   1.01050669   1.00662942  5269.072  
  8198.82292 1.01420633   1.01004066   1.00662489  5297.5995 
  8208.66143 1.02526575   1.00968337   1.00662034  5191.399  
  8218.51175 1.01844346   1.00942686   1.00661577  5272.5127 
  8228.37389 1.01288057   1.0092635    1.00661118  5343.3151 
  8238.24786 1.02215392   1.00918628   1.00660656  5259.0658 
  8248.13368 1.02414795   1.00918901   1.00660193  5252.1564 
  8258.03137 1.01368371   1.00926648   1.00659728  5376.6226 
  8267.94093 1.02291268   1.0094147    1.00659261  5293.4522 
  8277.86238 1.02250989   1.00963143   1.00658792  5311.9828 
  8287.79574 1.0449025    1.0099171    1.00658321  5096.6291 
  8297.74101 1.055716     1.01027642   1.00657848  5003.3775 
  8307.69823 1.03608167   1.01072051   1.00657373  5212.728  
  8317.66739 1.05774696   1.01126967   1.00656896  5009.259  
  8327.64851 1.04663961   1.01195622   1.00656417  5131.6136 
  8337.64161 1.0477661    1.01282727   1.00655936  5132.6939 
  8347.64670 1.0470371    1.01394643   1.00655453  5152.0607 
  8357.66380 1.03916286   1.01539371   1.00654967  5244.0017 
  8367.69292 1.03453967   1.01726242   1.0065448   5303.4361 
  8377.73408 1.05367565   1.01965195   1.00653991  5119.2265 
  8387.78728 1.06666119   1.02265622   1.006535    5001.8338 
  8397.85255 1.07080834   1.02634845   1.00653006  4971.4688 
  8407.92989 1.10859459   1.03076414   1.00652511  4633.0222 
  8418.01933 1.11222263   1.03588415   1.00652013  4609.3066 
  8428.12087 1.16824485   1.04162139   1.00651513  4157.9315 
  8438.23454 1.22694009   1.04781258   1.00651012  3742.5647 
  8448.36034 1.30789722   1.0542189    1.00650508  3249.7044 
  8458.49830 1.39802611   1.06053571   1.00650002  2792.9193 
  8468.64842 1.51419399   1.06641146   1.00649494  2316.517  
  8478.81072 1.66430384   1.07147502   1.00648984  1842.8763 
  8488.98521 1.87281368   1.07537085   1.00648471  1371.0966 
  8499.17192 2.08731101   1.07780045   1.00647957  1036.0613 
  8509.37084 2.37330956   1.07856523   1.0064744   736.5332  
  8519.58201 2.60899783   1.07760019   1.00646922  569.6249  
  8529.80543 2.89913774   1.07498557   1.00646401  425.7723  
  8540.04112 3.17092505   1.07093172   1.00645878  331.3554  
  8550.28909 3.39020127   1.06574417   1.00645353  274.3501  
  8560.54935 3.53808553   1.0597803    1.00644825  243.0377  
  8570.82193 3.61045272   1.05340721   1.00644296  229.4414  
  8581.10684 3.61336034   1.04696656   1.00643764  228.946   
  8591.40409 3.53229406   1.04074855   1.0064323   244.2782  
  8601.71369 3.37158065   1.0349763    1.00642694  278.8703  
  8612.03567 3.16730849   1.02980011   1.00642156  332.7549  
  8622.37003 2.90670928   1.02530042   1.00641615  423.2374  
  8632.71680 2.65355079   1.02149726   1.00641073  544.6082  
  8643.07598 2.396977     1.01836357   1.00640528  718.4508  
  8653.44759 2.18164281   1.01583972   1.00639981  924.0619  
  8663.83164 1.97323645   1.0138475    1.00639432  1201.7892 
  8674.22816 1.81316862   1.01230168   1.0063888   1491.8416 
  8684.63716 1.67654497   1.01111887   1.00638326  1814.0121 
  8695.05864 1.57285335   1.01022327   1.0063777   2119.5073 
  8705.49263 1.47313172   1.00954973   1.00637212  2477.7313 
  8715.93914 1.44687583   1.00904478   1.00636651  2582.8022 
  8726.39819 1.40523762   1.00866608   1.00636089  2762.7554 
  8736.86978 1.37948481   1.00838114   1.00635523  2880.7986 
  8747.35395 1.34515165   1.00816565   1.00634956  3049.2885 
  8757.85069 1.36571108   1.00800169   1.00634386  2941.4397 
  8768.36003 1.34402156   1.00787634   1.00633814  3047.7413 
  8778.88198 1.35288356   1.00778022   1.0063324   2998.3163 
  8789.41656 1.3684384    1.00770659   1.00632664  2916.62   
  8799.96377 1.34493641   1.00765054   1.00632085  3030.7851 
  8810.52365 1.3503758    1.00760843   1.00631504  2998.6076 
  8821.09620 1.33639422   1.00757757   1.0063092   3066.3441 
  8831.68143 1.31565499   1.00755591   1.00630334  3172.66   
  8842.27937 1.28202832   1.00754189   1.00629746  3358.3361 
  8852.89002 1.23919833   1.00753434   1.00629155  3616.7655 
  8863.51340 1.22086859   1.00753241   1.00628563  3731.6023 
  8874.14954 1.17454792   1.0075355    1.00627967  4053.1426 
  8884.79844 1.12614369   1.00754326   1.0062737   4427.7355 
  8895.46011 1.09336307   1.00755558   1.0062677   4703.8717 
  8906.13458 1.07696906   1.00757267   1.00626167  4846.0461 
  8916.82186 1.08218668   1.00759508   1.00625563  4789.5257 
  8927.52196 1.06596809   1.0076239    1.00624955  4933.3243 
  8938.23491 1.03152726   1.007661     1.00624346  5267.5363 
  8948.96071 1.04597235   1.00770934   1.00623734  5111.503  
  8959.69938 1.03866666   1.00777356   1.0062312   5176.2534 
  8970.45093 1.02534565   1.00786064   1.00622503  5304.6556 
  8981.21539 1.02786745   1.00798081   1.00621883  5269.2355 
  8991.99276 1.02002255   1.00814865   1.00621262  5342.5587 
  9002.78307 1.0334846    1.00838431   1.00620638  5194.0265 
  9013.58633 1.0249383    1.00871472   1.00620011  5274.3668 
  9024.40255 1.028051     1.00917456   1.00619382  5235.036  
  9035.23175 0.99940036   1.00980673   1.00618751  5535.411  
  9046.07394 1.0328712    1.01066185   1.00618117  5174.974  
  9056.92915 1.02321004   1.01179642   1.0061748   5271.111  
  9067.79738 1.02082057   1.01326941   1.00616841  5293.9919 
  9078.67865 1.01061944   1.01513687   1.006162    5401.4914 
  9089.57298 1.02976948   1.01744501   1.00615556  5200.8939 
  9100.48038 1.00998612   1.02022204   1.0061491   5410.3052 
  9111.40088 1.03254734   1.02346992   1.00614261  5176.3387 
  9122.33447 1.03436306   1.02715763   1.00613609  5160.9075 
  9133.28119 1.01995855   1.0312171    1.00612955  5313.4001 
  9144.24104 1.02687636   1.03554417   1.00612299  5245.1859 
  9155.21405 1.03399492   1.04000516   1.0061164   5176.2852 
  9166.20022 1.01384743   1.04445003   1.00610978  5391.1079 
  9177.19957 1.03299623   1.04873176   1.00610314  5195.1823 
  9188.21213 1.02608787   1.0527317    1.00609647  5270.9076 
  9199.23790 1.02288173   1.05638975   1.00608978  5308.9266 
  9210.27690 1.0450469    1.05973767   1.00608306  5086.727  
  9221.32914 1.03442401   1.06292939   1.00607632  5198.2149 
  9232.39465 1.03634274   1.06625968   1.00606954  5182.9775 
  9243.47344 1.05417105   1.0701622    1.00606275  5009.4693 
  9254.56552 1.05017346   1.07518385   1.00605593  5052.8016 
  9265.67092 1.05451657   1.08193803   1.00604908  5014.2519 
  9276.78964 1.06938325   1.09104147   1.0060422   4875.5525 
  9287.92170 1.0659712    1.10304006   1.0060353   4911.6981 
  9299.06712 1.09983158   1.11832912   1.00602837  4605.9464 
  9310.22591 1.11902939   1.13707527   1.00602142  4444.6157 
  9321.39810 1.11903154   1.15914975   1.00601444  4447.8823 
  9332.58369 1.12425796   1.18408367   1.00600743  4407.4432 
  9343.78270 1.15046192   1.21105249   1.0060004   4199.4604 
  9354.99515 1.17437148   1.23889938   1.00599334  4020.5439 
  9366.22106 1.20187652   1.26619524   1.00598625  3825.9828 
  9377.46044 1.21142159   1.29133573   1.00597913  3762.7997 
  9388.71330 1.22148518   1.31267022   1.00597199  3697.4075 
  9399.97967 1.21714633   1.32865833   1.00596482  3728.6405 
  9411.25956 1.23053973   1.33804861   1.00595763  3642.0278 
  9422.55299 1.26325191   1.34005312   1.0059504   3438.0494 
  9433.85996 1.23930735   1.33447038   1.00594315  3589.189  
  9445.18051 1.25070582   1.3217124    1.00593588  3518.8257 
  9456.51464 1.23338077   1.30272707   1.00592857  3630.8746 
  9467.86236 1.22114152   1.27884629   1.00592124  3713.1235 
  9479.22371 1.22370986   1.25160839   1.00591388  3697.5033 
  9490.59869 1.19213438   1.22258714   1.00590649  3916.5358 
  9501.98732 1.18528917   1.19324926   1.00589907  3967.1775 
  9513.38962 1.16056509   1.16484851   1.00589163  4153.1545 
  9524.80560 1.12625686   1.13836056   1.00588416  4428.9842 
  9536.23528 1.1120624    1.11445779   1.00587666  4550.3649 
  9547.67867 1.10663133   1.09351907   1.00586913  4598.4281 
  9559.13580 1.09821087   1.07566611   1.00586158  4673.504  
  9570.60667 1.08725894   1.0608161    1.00585399  4773.0338 
  9582.09131 1.0820042    1.04874101   1.00584638  4821.8941 
  9593.58973 1.07422648   1.03912483   1.00583874  4894.9497 
  9605.10195 1.04386842   1.03161291   1.00583107  5192.5327 
  9616.62798 1.07075621   1.02585023   1.00582337  4927.9246 
  9628.16785 1.04897823   1.02150783   1.00581565  5140.6045 
  9639.72156 1.03486109   1.01829852   1.00580789  5284.3338 
  9651.28914 1.03531368   1.01598371   1.00580011  5278.9739 
  9662.87059 1.03437062   1.01437381   1.00579229  5287.9093 
  9674.46595 1.04450424   1.01332458   1.00578445  5182.7761 
  9686.07522 1.06910042   1.01273104   1.00577658  4939.4526 
  9697.69842 1.05959283   1.01252026   1.00576868  5029.9241 
  9709.33557 1.06248504   1.01264479   1.00576075  5000.1886 
  9720.98668 1.07339633   1.01307593   1.00575279  4894.0112 
  9732.65177 1.07957574   1.01379845   1.0057448   4834.2014 
  9744.33086 1.08769204   1.01480647   1.00573679  4757.4152 
  9756.02397 1.09728423   1.01610089   1.00572874  4668.792  
  9767.73111 1.09758359   1.01768809   1.00572066  4663.793  
  9779.45230 1.08618374   1.01957995   1.00571256  4764.0383 
  9791.18755 1.12651163   1.02179485   1.00570442  4410.2279 
  9802.93688 1.12367369   1.02435889   1.00569626  4431.1646 
  9814.70032 1.14474036   1.0273068    1.00568806  4256.8782 
  9826.47786 1.13810288   1.03068209   1.00567983  4307.0789 
  9838.26955 1.13674383   1.03453634   1.00567158  4314.993  
  9850.07538 1.16168351   1.03892705   1.00566329  4116.2417 
  9861.89538 1.16028857   1.0439136    1.00565497  4123.6994 
  9873.72956 1.1368978    1.04955052   1.00564663  4303.7785 
  9885.57794 1.13673107   1.05587833   1.00563825  4301.5394 
  9897.44055 1.1202128    1.06291342   1.00562984  4433.3518 
  9909.31738 1.12119843   1.07063987   1.0056214   4421.1787 
  9921.20847 1.13957768   1.07900375   1.00561293  4267.2816 
  9933.11383 1.1410146    1.08791093   1.00560443  4251.8172 
  9945.03347 1.10772377   1.09722758   1.0055959   4522.5061 
  9956.96742 1.12928266   1.10678419   1.00558734  4337.7677 
  9968.91569 1.13896358   1.11638369   1.00557875  4255.4234 
  9980.87830 1.16012418   1.12581348   1.00557012  4086.8552 
  9992.85526 1.14855497   1.13485671   1.00556147  4171.143  
  10004.84659 1.17043372   1.14329728   1.00555278  4001.1504 
  10016.85232 1.17057431   1.15091475   1.00554406  3995.6915 
  10028.87245 1.18954004   1.15747411   1.00553531  3854.7302 
  10040.90700 1.18870282   1.16271847   1.00552653  3856.2161 
  10052.95599 1.19029628   1.16637091   1.00551772  3840.5481 
  10065.01945 1.18868829   1.16815101   1.00550887  3847.3097 
  10077.09738 1.1957282    1.16780626   1.00549999  3793.6952 
  10089.18980 1.20742751   1.16515739   1.00549108  3709.4613 
  10101.29674 1.18516467   1.16014622   1.00548214  3858.1857 
  10113.41820 1.17097393   1.15286913   1.00547317  3955.1527 
  10125.55421 1.13507768   1.14358177   1.00546417  4222.6468 
  10137.70478 1.12634716   1.1326742    1.00545513  4287.0468 
  10149.86993 1.10306053   1.12062588   1.00544606  4474.4671 
  10162.04968 1.1077162    1.10795526   1.00543695  4429.4148 
  10174.24404 1.09504169   1.09517233   1.00542782  4531.7916 
  10186.45304 1.09103681   1.08273901   1.00541865  4560.7408 
  10198.67669 1.06302429   1.07104016   1.00540945  4807.3834 
  10210.91501 1.05586775   1.06036614   1.00540022  4868.3662 
  10223.16801 1.06393023   1.05090665   1.00539095  4786.4825 
  10235.43572 1.03982464   1.04275477   1.00538165  5010.2992 
  10247.71815 1.04715728   1.03591876   1.00537232  4932.4225 
  10260.01531 1.04377886   1.03033874   1.00536295  4958.6248 
  10272.32724 1.04341442   1.02590529   1.00535355  4955.6624 
  10284.65393 1.0206089    1.0224778    1.00534412  5176.4848 
  10296.99542 1.02143278   1.01990032   1.00533465  5161.3207 
  10309.35172 1.03866392   1.01801435   1.00532515  4982.5889 
  10321.72285 1.01304919   1.0166683    1.00531562  5234.6535 
  10334.10882 1.01458446   1.01572377   1.00530605  5212.56   
  10346.50966 1.03991369   1.01505934   1.00529645  4952.9337 
  10358.92537 1.02409648   1.01457265   1.00528682  5104.5216 
  10371.35599 1.04119223   1.01418144   1.00527715  4931.2472 
  10383.80152 1.02731058   1.01382387   1.00526744  5063.9359 
  10396.26198 1.02652286   1.01345794   1.00525771  5068.722  
  10408.73740 1.01249624   1.01305997   1.00524794  5209.1482 
  10421.22779 1.02635266   1.01262164   1.00523813  5066.4805 
  10433.73316 1.02177952   1.01214639   1.00522829  5111.6034 
  10446.25355 1.03528543   1.0116456    1.00521841  4977.021  
  10458.78895 1.02953345   1.01113512   1.0052085   5034.0828 
  10471.33940 1.02867466   1.01063242   1.00519856  5043.513  
  10483.90491 1.0203278    1.01015438   1.00518858  5128.7569 
  10496.48550 1.01780301   1.00971596   1.00517856  5156.1983 
  10509.08119 1.0283626    1.00932961   1.00516851  5051.5472 
  10521.69199 1.02661923   1.00900545   1.00515842  5071.0233 
  10534.31792 1.02652332   1.00875211   1.0051483   5074.1043 
  10546.95900 1.04393005   1.00857827   1.00513815  4905.4753 
  10559.61526 1.03682969   1.00849455   1.00512795  4976.3437 
  10572.28670 1.05589942   1.00851587   1.00511773  4796.1875 
  10584.97334 1.03689254   1.00866401   1.00510746  4979.7788 
  10597.67521 1.04339163   1.00897021   1.00509716  4918.6225 
  10610.39233 1.0395058    1.00947756   1.00508683  4958.0775 
  10623.12470 1.04845545   1.01024285   1.00507646  4873.7078 
  10635.87235 1.03945582   1.01133738   1.00506605  4961.9954 
  10648.63530 1.03511287   1.01284623   1.00505561  5006.0713 
  10661.41356 1.04102087   1.01486537   1.00504513  4949.7772 
  10674.20716 1.03422844   1.01749608   1.00503461  5017.5591 
  10687.01611 1.03512034   1.02083645   1.00502406  5009.9411 
  10699.84043 1.04623022   1.02496997   1.00501347  4902.988  
  10712.68014 1.08654105   1.02995191   1.00500284  4535.6183 
  10725.53525 1.07186126   1.03579453   1.00499218  4666.1966 
  10738.40580 1.08881894   1.04245354   1.00498148  4516.9106 
  10751.29178 1.09932169   1.04981618   1.00497074  4427.4317 
  10764.19323 1.1366626    1.05769637   1.00495997  4125.9806 
  10777.11017 1.11327016   1.06583518   1.00494916  4311.6147 
  10790.04260 1.13159352   1.07390979   1.00493831  4164.9345 
  10802.99055 1.15016086   1.08155053   1.00492742  4022.4249 
  10815.95404 1.14282304   1.08836565   1.0049165   4077.0914 
  10828.93308 1.15703282   1.09397287   1.00490554  3969.815  
  10841.92770 1.16467606   1.09803766   1.00489454  3912.9438 
  10854.93791 1.16959553   1.10031519   1.0048835   3876.2646 
  10867.96374 1.14015726   1.10068811   1.00487242  4092.3355 
  10881.00519 1.1538144    1.09919027   1.00486131  3987.6946 
  10894.06230 1.11473611   1.09600821   1.00485016  4288.4978 
  10907.13507 1.11910118   1.0914622    1.00483897  4250.7786 
  10920.22353 1.1067699    1.08597417   1.00482774  4348.358  
  10933.32770 1.10600445   1.0800321    1.00481648  4351.5549 
  10946.44759 1.08159125   1.07415599   1.00480517  4555.769  
  10959.58323 1.06961505   1.0688689    1.00479383  4658.1651 
  10972.73463 1.05430272   1.06467369   1.00478244  4794.1858 
  10985.90181 1.04721712   1.06203597   1.00477102  4856.0492 
  10999.08479 1.04918932   1.06137152   1.00475956  4832.1681 
  11012.28359 1.04140793   1.06303804   1.00474806  4900.6366 
  11025.49822 1.06708104   1.06732897   1.00473652  4655.8832 
  11038.72872 1.07204551   1.07446892   1.00472494  4605.3929 
  11051.97509 1.06704031   1.08461004   1.00471333  4643.7414 
  11065.23736 1.08593692   1.09782944   1.00470167  4471.1591 
  11078.51554 1.09539609   1.11412854   1.00468997  4384.1873 
  11091.80966 1.12274742   1.13343516   1.00467824  4155.7825 
  11105.11973 1.11907346   1.15560696   1.00466646  4177.5673 
  11118.44577 1.15491016   1.18043715   1.00465464  3899.5653 
  11131.78780 1.17672343   1.20765873   1.00464279  3738.6398 
  11145.14584 1.20016084   1.23694652   1.00463089  3574.9583 
  11158.51991 1.23561777   1.26791849   1.00461895  3346.8496 
  11171.91003 1.26293865   1.30013831   1.00460697  3181.5717 
  11185.31622 1.30909051   1.33311939   1.00459495  2928.6802 
  11198.73850 1.33795329   1.36632638   1.00458289  2780.7006 
  11212.17688 1.33379158   1.39916167   1.00457079  2793.9872 
  11225.63139 1.38798444   1.43094131   1.00455865  2543.3505 
  11239.10204 1.41505915   1.46086562   1.00454647  2425.531  
  11252.58886 1.43984846   1.48800616   1.00453425  2322.8576 
  11266.09186 1.46683176   1.51132295   1.00452198  2217.465  
  11279.61107 1.47152652   1.52971989   1.00450968  2194.7502 
  11293.14650 1.48852303   1.54214102   1.00449733  2129.7454 
  11306.69817 1.47125443   1.54770608   1.00448494  2183.2584 
  11320.26610 1.47976584   1.5458668    1.00447251  2147.249  
  11333.85031 1.48860917   1.5365456    1.00446004  2110.6676 
  11347.45083 1.43535408   1.52020569   1.00444753  2293.2927 
  11361.06766 1.43066234   1.49782283   1.00443497  2303.6663 
  11374.70084 1.40326888   1.47076895   1.00442237  2402.2862 
  11388.35038 1.34800294   1.44064502   1.00440973  2627.1255 
  11402.01629 1.32735963   1.4091014    1.00439705  2712.2116 
  11415.69860 1.31195614   1.37767544   1.00438432  2775.5335 
  11429.39734 1.27343332   1.3476588    1.00437155  2957.8324 
  11443.11251 1.24125343   1.32000871   1.00435874  3120.1068 
  11456.84414 1.23509003   1.29530415   1.00434589  3143.2641 
  11470.59224 1.1911548    1.27374718   1.00433299  3390.4431 
  11484.35685 1.19354404   1.25520663   1.00432005  3363.1514 
  11498.13797 1.22235159   1.239294     1.00430707  3180.1754 
  11511.93563 1.18625679   1.22546245   1.00429404  3382.3682 
  11525.74984 1.18824079   1.21311747   1.00428097  3357.0685 
  11539.58064 1.20625071   1.20171839   1.00426786  3236.0874 
  11553.42803 1.22138964   1.19085412   1.0042547   3136.3198 
  11567.29203 1.22467869   1.18027844   1.0042415   3105.3124 
  11581.17268 1.25431263   1.16990454   1.00422826  2933.4046 
  11595.06998 1.25015915   1.15977105   1.00421497  2942.994  
  11608.98395 1.25180473   1.14999322   1.00420164  2922.2691 
  11622.91463 1.25948972   1.14071256   1.00418826  2870.7204 
  11636.86201 1.23525379   1.13205223   1.00417484  2984.5239 
  11650.82614 1.22046533   1.12408315   1.00416137  3051.7637 
  11664.80702 1.20547604   1.11680687   1.00414786  3122.1194 
  11678.80468 1.16515309   1.1101504    1.00413431  3346.7254 
  11692.81914 1.15289353   1.10397762   1.00412071  3408.7547 
  11706.85042 1.13505414   1.09811317   1.00410706  3508.736  
  11720.89853 1.11800878   1.09237401   1.00409337  3607.1613 
  11734.96350 1.1035478    1.08660258   1.00407963  3691.029  
  11749.04534 1.08967319   1.08069208   1.00406585  3773.2407 
  11763.14409 1.07295939   1.0745991    1.00405203  3879.0702 
  11777.25975 1.05888692   1.06834233   1.00403815  3968.3979 
  11791.39236 1.05665091   1.06199186   1.00402424  3967.7718 
  11805.54192 1.02420671   1.05565311   1.00401027  4209.3359 
  11819.70846 1.04083889   1.04944952   1.00399626  4055.3038 
  11833.89200 1.04687356   1.04350588   1.00398221  3989.4788 
  11848.09256 1.05145964   1.0379349    1.0039681   3935.9112 
  11862.31016 1.03722304   1.03282638   1.00395395  4028.647  
  11876.54482 1.03183046   1.02824219   1.00393976  4052.9709 
  11890.79657 1.04660733   1.02421387   1.00392552  3919.1016 
  11905.06541 1.05017459   1.0207445    1.00391123  3874.019  
  11919.35138 1.02708892   1.017813     1.00389689  4034.9484 
  11933.65449 1.03007093   1.01537994   1.00388251  3992.8169 
  11947.97477 1.00803934   1.01339381   1.00386808  4151.7994 
  11962.31222 1.03690061   1.01179693   1.0038536   3903.3612 
  11976.66689 1.01085831   1.01053043   1.00383908  4090.8282 
  11991.03878 1.04142463   1.00953804   1.00382451  3833.8006 
  12005.42791 1.02259294   1.00876863   1.00380989  3960.9275 
  12019.83431 1.02867664   1.0081776    1.00379522  3896.536  
  12034.25800 1.01848914   1.00772737   1.00378051  3958.8607 
  12048.69900 1.02960036   1.00738727   1.00376574  3856.7112 
  12063.15733 1.03397907   1.00713275   1.00375093  3807.9898 
  12077.63301 1.02742081   1.006945     1.00373607  3842.0324 
  12092.12605 1.02062873   1.00680986   1.00372116  3878.5192 
  12106.63649 1.00851761   1.00671719   1.00370621  3957.2948 
  12121.16434 1.03323705   1.00666041   1.0036912   3753.4793 
  12135.70963 1.03275572   1.00663617   1.00367614  3742.2926 
  12150.27237 1.03782225   1.00664448   1.00366104  3690.6532 
  12164.85258 1.01985884   1.00668916   1.00364589  3808.7029 
  12179.45029 1.03728023   1.00677881   1.00363069  3665.5407 
  12194.06552 1.03536211   1.00692842   1.00361544  3664.8364 
  12208.69829 1.03359901   1.00716169   1.00360014  3662.9858 
  12223.34861 1.05301841   1.00751419   1.00358479  3512.283  
  12238.01651 1.03341541   1.00803743   1.00356939  3635.1666 
  12252.70202 1.03476041   1.00880379   1.00355394  3611.0385 
  12267.40515 1.0430741    1.00991219   1.00353844  3538.3192 
  12282.12592 1.01312747   1.01149395   1.00352288  3738.5164 
  12296.86436 1.04513865   1.01371821   1.00350728  3495.6001 
  12311.62048 1.03848785   1.01679591   1.00349163  3527.0455 
  12326.39431 1.06686321   1.02098091   1.00347593  3323.624  
  12341.18587 1.04784719   1.02656663   1.00346018  3434.688  
  12355.99518 1.05502978   1.03387666   1.00344438  3372.9513 
  12370.82226 1.07933361   1.04324795   1.00342852  3204.6436 
  12385.66713 1.11456427   1.05500573   1.00341262  2983.8622 
  12400.52982 1.08857848   1.0694304    1.00339666  3122.0977 
  12415.41034 1.11070541   1.08671791   1.00338065  2980.655  
  12430.30872 1.12948173   1.10693699   1.00336459  2864.791  
  12445.22497 1.15111334   1.12998726   1.00334848  2739.6533 
  12460.15912 1.1456781    1.15556458   1.00333232  2755.7707 
  12475.11120 1.14765348   1.1831381    1.0033161   2733.9439 
  12490.08122 1.20397526   1.21194709   1.00329984  2454.5225 
  12505.06920 1.20123414   1.24101678   1.00328352  2456.1677 
  12520.07517 1.22462275   1.26919813   1.00326714  2344.391  
  12535.09914 1.24855401   1.29522968   1.00325072  2236.5183 
  12550.14114 1.23806198   1.31781824   1.00323424  2268.8114 
  12565.20120 1.25347009   1.33573936   1.00321771  2197.8182 
  12580.27932 1.27002489   1.34795201   1.00320113  2125.1277 
  12595.37554 1.26821532   1.35371642   1.00318449  2122.5422 
  12610.48987 1.25604157   1.35268884   1.0031678   2159.1145 
  12625.62234 1.25209819   1.34496882   1.00315106  2164.6435 
  12640.77297 1.22375861   1.33108149   1.00313427  2266.9169 
  12655.94178 1.22068016   1.31190492   1.00311742  2269.3584 
  12671.12880 1.2070492    1.28856275   1.00310051  2315.5268 
  12686.33403 1.19403859   1.26230751   1.00308355  2360.3012 
  12701.55752 1.17833869   1.23440996   1.00306654  2418.1579 
  12716.79927 1.16127485   1.20606504   1.00304948  2484.1862 
  12732.05931 1.16372905   1.17831947   1.00303236  2461.7729 
  12747.33766 1.12121767   1.15202314   1.00301518  2653.0704 
  12762.63435 1.12130395   1.1278054    1.00299795  2640.6064 
  12777.94939 1.10826671   1.1060736    1.00298067  2694.2354 
  12793.28281 1.08858231   1.08703015   1.00296333  2784.5249 
  12808.63463 1.07152984   1.07070304   1.00294593  2864.2357 
  12824.00488 1.08773532   1.05698338   1.00292848  2763.6142 
  12839.39356 1.08881932   1.04566563   1.00291098  2745.2412 
  12854.80072 1.04204168   1.03648508   1.00289342  2991.8313 
  12870.22636 1.06063864   1.02915015   1.0028758   2871.9835 
  12885.67051 1.02477447   1.02336795   1.00285813  3066.8049 
  12901.13319 1.03819708   1.01886221   1.0028404   2973.0113 
  12916.61443 1.02991177   1.01538463   1.00282261  3007.9034 
  12932.11425 1.03485325   1.0127206    1.00280477  2965.0196 
  12947.63267 1.04630466   1.01069031   1.00278687  2885.8101 
  12963.16971 1.04165979   1.00914656   1.00276892  2898.7882 
  12978.72539 1.03046613   1.00797299   1.00275091  2949.7388 
  12994.29974 1.02946124   1.00707825   1.00273284  2942.2312 
  13009.89278 1.01145721   1.00639214   1.00271471  3035.409  
  13025.50453 1.01637694   1.00586141   1.00269653  2992.6271 
  13041.13502 1.03719639   1.00544613   1.00267829  2859.6074 
  13056.78426 1.02627333   1.00511663   1.00265999  2909.1933 
  13072.45228 1.02295562   1.00485098   1.00264164  2915.8153 
  13088.13910 1.02409837   1.00463306   1.00262322  2896.8738 
  13103.84474 1.01901675   1.00445103   1.00260475  2913.7713 
  13119.56924 1.03269636   1.00429622   1.00258622  2824.1156 
  13135.31260 1.04283157   1.00416224   1.00256763  2756.7737 
  13151.07485 1.00879064   1.00404441   1.00254899  2936.0335 
  13166.85602 1.02369944   1.00393926   1.00253028  2838.3723 
  13182.65612 1.04332816   1.00384419   1.00251152  2719.2597 
  13198.47519 1.01996284   1.00375727   1.00249269  2835.2191 
  13214.31324 1.05711674   1.00367704   1.00247381  2624.5984 
  13230.17029 1.04369574   1.00360237   1.00245487  2682.7513 
  13246.04637 1.0509385    1.00353239   1.00243587  2633.7381 
  13261.94150 1.03919021   1.00346643   1.00241681  2683.4296 
  13277.85571 1.01825744   1.00340394   1.00239769  2784.5236 
  13293.78901 1.04571197   1.0033445    1.00237851  2626.6279 
  13309.74144 1.03491014   1.00328774   1.00235927  2671.2814 
  13325.71300 1.02893256   1.00323337   1.00233997  2691.2144 
  13341.70374 1.03456277   1.00318114   1.00232061  2649.9928 
  13357.71366 1.04724106   1.00313085   1.00230118  2573.6931 
  13373.74279 1.01745399   1.00308232   1.0022817   2717.2346 
  13389.79116 1.06980094   1.00303538   1.00226216  2441.8069 
  13405.85878 1.05530132   1.00298991   1.00224255  2500.4491 
  13421.94569 1.07216861   1.00294578   1.00222289  2409.3605 
  13438.05190 1.03779262   1.00290288   1.00220316  2564.7823 
  13454.17744 1.06511385   1.00286112   1.00218337  2420.9347 
  13470.32232 1.04026242   1.0028204    1.00216352  2529.8235 
  13486.48659 1.04475821   1.00278066   1.00214361  2496.4876 
  13502.67024 1.04099558   1.00274182   1.00212363  2503.7347 
  13518.87332 1.04331116   1.00270382   1.0021036   2481.2516 
  13535.09585 1.02853872   1.00266659   1.0020835   2542.8835 
  13551.33783 1.042225     1.00263008   1.00206334  2464.2429 
  13567.59931 1.04680012   1.00259425   1.00204311  2431.2572 
  13583.88031 1.05136629   1.00255904   1.00202283  2398.7719 
  13600.18084 1.06188559   1.00252442   1.00200248  2339.5144 
  13616.50093 1.03530386   1.00249034   1.00198206  2452.9695 
  13632.84060 1.03167822   1.00245677   1.00196159  2459.2553 
  13649.19989 1.05180078   1.00242369   1.00194104  2353.3433 
  13665.57880 1.06905699   1.00239104   1.00192044  2265.3448 
  13681.97737 1.05612064   1.00235881   1.00189977  2312.219  
  13698.39561 1.06269099   1.00232698   1.00187904  2272.3535 
  13714.83356 1.05565455   1.00229551   1.00185824  2292.9722 
  13731.29123 1.05473887   1.00226438   1.00183738  2286.4021 
  13747.76866 1.0393118    1.00223357   1.00181646  2345.4295 
  13764.26585 1.02784574   1.00220307   1.00179547  2387.7491 
  13780.78284 1.05448347   1.00217284   1.00177441  2255.6642 
  13797.31965 1.0539071    1.00214288   1.00175329  2247.6036 
  13813.87631 1.04775423   1.00211317   1.00173211  2264.0469 
  13830.45283 1.04280014   1.00208369   1.00171085  2275.3147 
  13847.04925 1.0673497    1.00205442   1.00168954  2158.8642 
  13863.66558 1.04222452   1.00202536   1.00166815  2256.3655 
  13880.30185 1.0486941    1.0019965    1.00164671  2217.4034 
  13896.95808 1.03748088   1.00196781   1.00162519  2255.8379 
  13913.63430 1.0487488    1.00193929   1.00160361  2196.0673 
  13930.33053 1.02877941   1.00191092   1.00158196  2272.9094 
  13947.04680 1.04682237   1.0018827    1.00156025  2183.2701 
  13963.78313 1.05732054   1.00185462   1.00153847  2128.7465 
  13980.53954 1.07326861   1.00182667   1.00151662  2054.0325 
  13997.31606 1.04189609   1.00179884   1.0014947   2172.6946 
  14014.11271 1.04341105   1.00177111   1.00147272  2155.766  
  14030.92951 1.01438106   1.0017435    1.00145067  2271.7072 
  14047.76650 1.02442936   1.00171597   1.00142855  2216.094  
  14064.62369 1.05384631   1.00168854   1.00140636  2081.6016 
  14081.50110 1.03880441   1.00166119   1.00138411  2133.261  
  14098.39877 1.01573563   1.00163392   1.00136179  2221.7061 
  14115.31672 1.03787108   1.00160672   1.0013394   2116.279  
  14132.25497 1.02662746   1.00157958   1.00131694  2153.0142 
  14149.21355 1.04667133   1.0015525    1.00129441  2059.6856 
  14166.19247 1.02809909   1.00152548   1.00127181  2125.6544 
  14183.19177 1.03068142   1.00149851   1.00124914  2104.4043 
  14200.21147 1.03905207   1.00147158   1.00122641  2059.8097 
  14217.25159 1.05796207   1.00144469   1.0012036   1975.3093 
  14234.31216 1.02228835   1.00141784   1.00118072  2108.0379 
  14251.39320 1.04750505   1.00139103   1.00115778  1996.2662 
  14268.49474 1.04949839   1.00136424   1.00113476  1978.9084 
  14285.61680 1.01822746   1.00133747   1.00111168  2094.463  
  14302.75941 1.02646184   1.00131073   1.00108852  2050.98   
  14319.92259 1.03175761   1.00128401   1.00106529  2020.3405 
  14337.10636 1.02141612   1.0012573    1.00104199  2052.6735 
  14354.31076 1.01741624   1.0012306    1.00101862  2059.7394 
  14371.53580 1.03418799   1.00120391   1.00099518  1983.7701 
  14388.78151 1.00603491   1.00117723   1.00097167  2088.2476 
  14406.04791 1.03456499   1.00115055   1.00094809  1964.7987 
  14423.33504 1.03368091   1.00112387   1.00092443  1959.5104 
  14440.64290 1.04165325   1.00109719   1.0009007   1920.5247 
  14457.97154 1.06802058   1.0010705    1.0008769   1816.3054 
  14475.32097 1.0187331    1.00104381   1.00085303  1991.4318 
  14492.69122 1.02677725   1.0010171    1.00082908  0         
  14510.08232 1.02912931   0            0           0         
  14527.49428 1.03037367   0            0           0         
  14544.92714 1.04771909   0            0           0         
  14562.38092 1.04046793   0            0           0         
  14579.85564 1.04663873   0            0           0         
  14597.35133 1.05221881   0            0           0         
  14614.86802 1.06909477   0            0           0         
  14632.40573 1.06030429   0            0           0         
  14649.96448 1.05823783   0            0           0         
  14667.54430 1.05483549   0            0           0         
  14685.14522 1.06085005   0            0           0         
  14702.76725 1.05335388   0            0           0         
  14720.41044 1.08174114   0            0           0         
  14738.07479 1.08416727   0            0           0         
  14755.76035 1.10709188   0            0           0         
  14773.46712 1.08090031   0            0           0         
  14791.19515 1.11260538   0            0           0         
  14808.94444 1.11040473   0            0           0         
  14826.71504 1.10553152   0            0           0         
  14844.50696 1.13939517   0            0           0         
  14862.32023 1.09882978   0            0           0         
  14880.15488 1.10766101   0            0           0         
  14898.01092 1.11250675   0            0           0         
  14915.88840 1.13668103   0            0           0         
  14933.78733 1.12415747   0            0           0         
  14951.70773 1.11680103   0            0           0         
  14969.64964 1.13002511   0            0           0         
  14987.61308 1.11864299   0            0           0         
  15005.59808 1.1343572    0            0           0         
  15023.60466 1.11608588   0            0           0         
  15041.63284 1.15713016   0            0           0         
  15059.68266 1.09452444   0            0           0         
  15077.75414 1.10225367   0            0           0         
  15095.84731 1.11012127   0            0           0         
  15113.96219 1.07414482   0            0           0         
  15132.09880 1.06502487   0            0           0         
  15150.25718 1.10082901   0            0           0         
  15168.43735 1.06974536   0            0           0         
  15186.63933 1.09389603   0            0           0         
  15204.86316 1.05348749   0            0           0         
  15223.10885 1.0261719    0            0           0         
  15241.37644 1.05792021   0            0           0         
  15259.66595 1.02620269   0            0           0         
  15277.97741 1.05933218   0            0           0         
  15296.31084 1.0670841    0            0           0         
  15314.66627 1.06918917   0            0           0         
  15333.04373 1.01893154   0            0           0         
  15351.44324 1.05625574   0            0           0         
  15369.86483 1.02960301   0            0           0         
  15388.30852 1.07741876   0            0           0         
  15406.77435 1.00563301   0            0           0         
  15425.26234 1.02959257   0            0           0         
  15443.77251 1.05370037   0            0           0         
  15462.30489 1.07020342   0            0           0         
  15480.85951 1.06564042   0            0           0         
  15499.43640 1.06556825   0            0           0         
  15518.03558 1.05288355   0            0           0         
  15536.65708 1.08099363   0            0           0         
  15555.30093 1.0968928    0            0           0         
  15573.96714 1.07963309   0            0           0         
  15592.65576 1.08024639   0            0           0         
  15611.36680 1.11044719   0            0           0         
  15630.10030 1.06460504   0            0           0         
  15648.85627 1.07103329   0            0           0         
  15667.63475 1.07582923   0            0           0         
  15686.43577 1.04336707   0            0           0         
  15705.25935 1.07404792   0            0           0         
  15724.10551 1.0424708    0            0           0         
  15742.97429 1.06666959   0            0           0         
  15761.86572 1.06504112   0            0           0         
  15780.77981 1.04819571   0            0           0         
  15799.71660 1.09581702   0            0           0         
  15818.67611 1.02657969   0            0           0         
  15837.65838 1.03705826   0            0           0         
  15856.66342 1.05460339   0            0           0         
  15875.69127 1.01791432   0            0           0         
  15894.74195 1.02390631   0            0           0         
  15913.81549 1.01621215   0            0           0         
  15932.91192 1.04289673   0            0           0         
  15952.03127 1.0180946    0            0           0         
  15971.17356 1.04646015   0            0           0         
  15990.33882 1.00429916   0            0           0         
  16009.52708 1.02458617   0            0           0         
  16028.73836 1.04697869   0            0           0         
  16047.97270 1.04129909   0            0           0         
  16067.23012 1.02339137   0            0           0         
  16086.51064 1.05826924   0            0           0         
  16105.81431 1.0145583    0            0           0         
  16125.14114 1.0118767    0            0           0         
  16144.49116 1.02871432   0            0           0         
  16163.86440 1.04138265   0            0           0         
  16183.26088 1.00334701   0            0           0         
  16202.68065 1.01286422   0            0           0         
  16222.12371 1.06203861   0            0           0         
  16241.59011 1.01929688   0            0           0         
  16261.07987 1.02948385   0            0           0         
  16280.59301 1.04751579   0            0           0         
  16300.12957 1.02049912   0            0           0         
  16319.68958 1.01934635   0            0           0         
  16339.27305 1.03150526   0            0           0         
  16358.88003 1.02516083   0            0           0         
  16378.51053 1.01827841   0            0           0         
  16398.16459 1.05953031   0            0           0         
  16417.84224 1.06100653   0            0           0         
  16437.54350 1.04216162   0            0           0         
  16457.26840 1.03910828   0            0           0         
  16477.01697 1.04830074   0            0           0         
  16496.78923 0.99981689   0            0           0         
  16516.58523 1.05496891   0            0           0         
  16536.40498 1.07314348   0            0           0         
  16556.24851 1.05626002   0            0           0         
  16576.11585 1.05100115   0            0           0         
  16596.00704 1.03940476   0            0           0         
  16615.92209 1.04647562   0            0           0         
  16635.86105 1.07580603   0            0           0         
  16655.82393 1.05827152   0            0           0         
  16675.81076 1.07838146   0            0           0         
  16695.82158 1.07846599   0            0           0         
  16715.85641 1.08346818   0            0           0         
  16735.91528 1.09594631   0            0           0         
  16755.99822 1.10231516   0            0           0         
  16776.10527 1.10720748   0            0           0         
  16796.23644 1.05506652   0            0           0         
  16816.39177 1.06296438   0            0           0         
  16836.57128 1.0987297    0            0           0         
  16856.77501 1.10298347   0            0           0         
  16877.00298 1.10648198   0            0           0         
  16897.25523 1.0546373    0            0           0         
  16917.53178 1.10357477   0            0           0         
  16937.83266 1.09859861   0            0           0         
  16958.15790 1.06155161   0            0           0         
  16978.50753 1.05995849   0            0           0         
  16998.88159 1.10102114   0            0           0         
  17019.28009 1.04912418   0            0           0         
  17039.70306 1.058461     0            0           0         
  17060.15055 1.03593473   0            0           0         
  17080.62257 1.06417008   0            0           0         
  17101.11916 1.10566182   0            0           0         
  17121.64034 1.06076886   0            0           0         
  17142.18615 1.05984352   0            0           0         
  17162.75662 1.0636511    0            0           0         
  17183.35177 1.05667742   0            0           0         
  17203.97163 1.00231518   0            0           0         
  17224.61624 1.05650282   0            0           0         
  17245.28562 1.10613465   0            0           0         
  17265.97980 1.06142773   0            0           0         
  17286.69881 1.01595239   0            0           0         
  17307.44269 1.00875104   0            0           0         
  17328.21146 1.04742713   0            0           0         
  17349.00516 1.03746114   0            0           0         
  17369.82380 1.03270684   0            0           0         
  17390.66743 1.03688048   0            0           0         
  17411.53607 1.03628931   0            0           0         
  17432.42975 1.04842326   0            0           0         
  17453.34850 1.04239974   0            0           0         
  17474.29236 1.0176584    0            0           0         
  17495.26135 1.11150772   0            0           0         
  17516.25550 1.01748948   0            0           0         
  17537.27484 1.05231854   0            0           0         
  17558.31941 1.047817     0            0           0         
  17579.38923 1.03338104   0            0           0         
  17600.48434 0.97778692   0            0           0         
  17621.60475 1.04523534   0            0           0         
  17642.75052 1.05743762   0            0           0         
  17663.92165 1.02676293   0            0           0         
  17685.11819 1.04375724   0            0           0         
  17706.34017 1.05058928   0            0           0         
  17727.58762 0.99019469   0            0           0         
  17748.86056 1.07836586   0            0           0         
  17770.15902 1.09481791   0            0           0         
  17791.48305 1.0267114    0            0           0         
  17812.83267 1.03840664   0            0           0         
  17834.20790 1.05040522   0            0           0         
  17855.60878 1.05482317   0            0           0         
  17877.03535 1.04230966   0            0           0         
  17898.48762 1.05911693   0            0           0         
  17919.96564 0.99891703   0            0           0         
  17941.46944 1.09102124   0            0           0         
  17962.99903 1.07461744   0            0           0         
  17984.55447 1.08996705   0            0           0         
  18006.13576 1.08885501   0            0           0         
  18027.74296 1.03559881   0            0           0         
  18049.37608 1.06314054   0            0           0         
  18071.03517 1.05518879   0            0           0         
  18092.72024 1.06076585   0            0           0         
  18114.43134 1.07309097   0            0           0         
  18136.16849 1.05184599   0            0           0         
  18157.93172 1.06714234   0            0           0         
  18179.72107 1.04845179   0            0           0         
  18201.53657 1.0582244    0            0           0         
  18223.37824 1.04191148   0            0           0         
  18245.24613 1.05844733   0            0           0         
  18267.14025 1.07608131   0            0           0         
  18289.06065 1.05217526   0            0           0         
  18311.00736 1.08176638   0            0           0         
  18332.98039 1.08664279   0            0           0         
  18354.97980 1.08097142   0            0           0         
  18377.00561 1.10271468   0            0           0         
  18399.05784 1.05859511   0            0           0         
  18421.13654 1.04734      0            0           0         
  18443.24173 1.05495873   0            0           0         
  18465.37345 1.09586099   0            0           0         
  18487.53173 1.06262018   0            0           0         
  18509.71660 1.05610658   0            0           0         
  18531.92808 1.05920031   0            0           0         
  18554.16623 1.06420609   0            0           0         
  18576.43105 1.12598017   0            0           0         
  18598.72260 1.04819062   0            0           0         
  18621.04089 1.06803496   0            0           0         
  18643.38597 1.06084654   0            0           0         
  18665.75786 1.05534076   0            0           0         
  18688.15660 1.07068798   0            0           0         
  18710.58221 1.01998608   0            0           0         
  18733.03474 1.12636285   0            0           0         
  18755.51420 1.00492925   0            0           0         
  18778.02065 1.06962286   0            0           0         
  18800.55410 1.04273203   0            0           0         
  18823.11459 1.05330491   0            0           0         
  18845.70215 1.03991321   0            0           0         
  18868.31682 1.0246056    0            0           0         
  18890.95862 1.0297246    0            0           0         
  18913.62760 1.00002367   0            0           0         
  18936.32378 1.02762079   0            0           0         
  18959.04719 1.03865213   0            0           0         
  18981.79787 1.03559805   0            0           0         
  19004.57585 1.07967324   0            0           0         
  19027.38117 1.06767143   0            0           0         
  19050.21385 1.10241668   0            0           0         
  19073.07393 1.01763119   0            0           0         
  19095.96144 0.9991536    0            0           0         
  19118.87641 1.03510005   0            0           0         
  19141.81889 1.02057547   0            0           0         
  19164.78889 1.07752187   0            0           0         
  19187.78646 1.02077516   0            0           0         
  19210.81163 1.00746265   0            0           0         
  19233.86442 1.06053998   0            0           0         
  19256.94488 1.04908637   0            0           0         
  19280.05304 0.98223392   0            0           0         
  19303.18892 1.1195371    0            0           0         
  19326.35257 1.01953028   0            0           0         
  19349.54401 1.03627717   0            0           0         
  19372.76329 1.07160466   0            0           0         
  19396.01042 1.01664469   0            0           0         
  19419.28546 1.09905259   0            0           0         
  19442.58842 1.08507467   0            0           0         
  19465.91934 1.06091542   0            0           0         
  19489.27827 1.03846237   0            0           0         
  19512.66522 1.02543676   0            0           0         
  19536.08024 1.04857208   0            0           0         
  19559.52335 1.05290885   0            0           0         
  19582.99460 1.03636468   0            0           0         
  19606.49401 0.99436123   0            0           0         
  19630.02162 1.0421683    0            0           0         
  19653.57746 1.02601584   0            0           0         
  19677.16158 1.04247861   0            0           0         
  19700.77399 0.99935783   0            0           0         
  19724.41473 1.05074161   0            0           0         
  19748.08385 1.1238026    0            0           0         
  19771.78136 1.09961105   0            0           0         
  19795.50732 1.01838328   0            0           0         
  19819.26174 1.05858932   0            0           0         
  19843.04467 1.10296891   0            0           0         
  19866.85614 1.11754187   0            0           0         
  19890.69619 0.99761484   0            0           0         
  19914.56484 0.98729111   0            0           0         
  19938.46213 1.08049664   0            0           0         
  19962.38810 1.12143442   0            0           0         
  19986.34278 1.06158576   0            0           0         
  20010.32621 1.06267146   0            0           0         
  20034.33841 0.9591476    0            0           0         
  20058.37943 1.11120234   0            0           0         
  20082.44930 0.97463518   0            0           0         
  20106.54805 1.08824396   0            0           0         
  20130.67573 1.10799401   0            0           0         
  20154.83235 1.0910741    0            0           0         
  20179.01796 1.09549734   0            0           0         
  20203.23260 1.04375767   0            0           0         
  20227.47629 1.02503171   0            0           0         
  20251.74907 1.12374865   0            0           0         
  20276.05098 1.11515173   0            0           0         
  20300.38206 1.144801     0            0           0         
  20324.74233 1.06528318   0            0           0         
  20349.13183 0.98806784   0            0           0         
  20373.55060 1.04486535   0            0           0         
  20397.99867 1.13700132   0            0           0         
  20422.47608 1.0429454    0            0           0         
  20446.98286 1.04021977   0            0           0         
  20471.51905 1.10297759   0            0           0         
  20496.08468 1.08140207   0            0           0         
  20520.67979 1.14580001   0            0           0         
  20545.30442 1.03305058   0            0           0         
  20569.95859 0.98356136   0            0           0         
  20594.64235 0.95238167   0            0           0         
  20619.35573 1.09228566   0            0           0         
  20644.09877 1.07118599   0            0           0         
  20668.87150 1.11436644   0            0           0         
  20693.67395 1.05816408   0            0           0         
  20718.50617 1.05678445   0            0           0         
  20743.36818 1.15017534   0            0           0         
  20768.26003 1.01030752   0            0           0         
  20793.18175 1.07343487   0            0           0         
  20818.13337 1.03794376   0            0           0         
  20843.11494 1.17155798   0            0           0         
  20868.12649 1.18495359   0            0           0         
  20893.16804 1.06061489   0            0           0         
  20918.23965 1.10247021   0            0           0         
  20943.34135 1.08048596   0            0           0         
  20968.47316 1.0646691    0            0           0         
  20993.63513 1.10295147   0            0           0         
  21018.82730 1.07924587   0            0           0         
  21044.04970 1.07804792   0            0           0         
  21069.30236 1.11927875   0            0           0         
  21094.58533 1.150165     0            0           0         
  21119.89864 1.15511746   0            0           0         
  21145.24232 1.11832135   0            0           0         
  21170.61641 0.97492756   0            0           0         
  21196.02096 1.04607912   0            0           0         
  21221.45599 0.97852523   0            0           0         
  21246.92154 1.05163477   0            0           0         
  21272.41765 1.00381859   0            0           0         
#--eof--eof--eof--eof--eof--eof--eof--eof--eof--eof--eof--eof--eof--eof--eof--#
