# Supplementary material for: Multidimensional Rietveld refinement of high-pressure neutron diffraction data of PbNCN
Source: J Appl Crystallogr. 2024 Sep 5;57(Pt 5):1436–45. doi: 10.1107/S1600576724007635 (PMC11460395; doi:10.1107/S1600576724007635)
Supplement: Supplementary file 1 [file j-57-01436-sup1.zip › 2D_PbNCN_070bar.cif]

data_PbNCN_070bar_refinement_new
_pd_block_id
   2023-11-09T12:14|PbNCN_070bar_refinement_new|MeinerzhagenYannick|SNAP
_audit_creation_method  "created in GSAS-II"
_audit_creation_date  2023-11-09T12:14
_audit_author_name  "Meinerzhagen, Yannick"
_audit_update_record
   "2023-11-09T12:14  Initial software-generated CIF"
# GSAS-II edited template follows Publication_Template
#=============================================================================
# this information describes the project, paper etc. for the CIF             #
# Acta Cryst. Section C papers and editorial correspondence is generated     #
# from the information in this section                                       #
#                                                                            #
#   (from)   CIF submission form for Rietveld refinements (Acta Cryst. C)    #
#                                                 Version 14 December 1998   #
#=============================================================================
# 1. SUBMISSION DETAILS

_publ_contact_author_name        'Prof. Richard Dronskowski'
_publ_contact_author_address
;    
Institute of Inorganic Chemistry
RWTH Aachen University     
D-52056 Aachen
Germany
;
_publ_contact_author_email       drons@HAL9000.ac.rwth-aachen.de
_publ_contact_author_phone       00492418093642
_publ_contact_author_fax         00492418092642

_publ_requested_journal              'Journal of Applied Crystallography'

#==============================================================================

# 2. PROCESSING SUMMARY (IUCr Office Use Only)

_journal_data_validation_number      ?

_journal_date_recd_electronic        ?
_journal_date_to_coeditor            ?
_journal_date_from_coeditor          ?
_journal_date_accepted               ?
_journal_date_printers_first         ?
_journal_date_printers_final         ?
_journal_date_proofs_out             ?
_journal_date_proofs_in              ?
_journal_coeditor_name               ?
_journal_coeditor_code               ?
_journal_coeditor_notes
; ?
;
_journal_techeditor_code             ?
_journal_techeditor_notes
; ?
;
_journal_coden_ASTM                  ?
_journal_name_full                   ?
_journal_year                        ?
_journal_volume                      ?
_journal_issue                       ?
_journal_page_first                  ?
_journal_page_last                   ?
_journal_paper_category              ?
_journal_suppl_publ_number           ?
_journal_suppl_publ_pages            ?

#==============================================================================

# 3. TITLE AND AUTHOR LIST

_publ_section_title
; ?
;       
 
# The loop structure below should contain the names and addresses of all 
# authors, in the required order of publication. Repeat as necessary.

loop_
	_publ_author_name
	_publ_author_address
'Meinerzhagen, Yannick'
; 
Chair of Solid-State and Quantum Chemistry
Institute of Inorganic Chemistry
RWTH Aachen University
D-52056 Aachen
Germany
;

'Eickmeier, Katharina'
; 
Chair of Solid-State and Quantum Chemistry
Institute of Inorganic Chemistry
RWTH Aachen University
D-52056 Aachen
Germany
;

'Mueller, Peter C.'
; 
Chair of Solid-State and Quantum Chemistry
Institute of Inorganic Chemistry
RWTH Aachen University
D-52056 Aachen
Germany
;

'Hempelmann, Jan'
; 
Chair of Solid-State and Quantum Chemistry
Institute of Inorganic Chemistry
RWTH Aachen University
D-52056 Aachen
Germany
;

'Houben, Andreas'
; 
Chair of Solid-State and Quantum Chemistry
Institute of Inorganic Chemistry
RWTH Aachen University
D-52056 Aachen
Germany
;

'Dronskowski, Richard'
; 
Chair of Solid-State and Quantum Chemistry
Institute of Inorganic Chemistry
RWTH Aachen University
D-52056 Aachen
Germany
;

#==============================================================================
# 4. TEXT

#=============================================================================
# 5. OVERALL REFINEMENT & COMPUTING DETAILS

#==============================================================================
# 6. SAMPLE PREPARATION DATA

# (In the unusual case where multiple samples are used in a single
#  Rietveld study, this information should be moved into the phase
#  blocks)

# The following three fields describe the preparation of the material.
# The cooling rate is in K/min.  The pressure at which the sample was  
# prepared is in kPa.  The temperature of preparation is in K.
               
_pd_proc_info_datetime  2023-11-09T12:14
_pd_calc_method  "Rietveld Refinement"
_computing_structure_refinement
   "GSAS-II (Toby & Von Dreele, J. Appl. Cryst. 46, 544-549, 2013)"
_refine_ls_number_parameters  13
_refine_ls_goodness_of_fit_all  0.107

# OVERALL WEIGHTED R-FACTOR
_refine_ls_wR_factor_obs  0.09607
_refine_ls_matrix_type  full
# GSAS-II edited template follows Phase_Template

#==============================================================================
# 7. CHEMICAL, STRUCTURAL AND CRYSTAL DATA

_chemical_name_common             'Lead Cyanamide'
_chemical_formula_structural      PbNCN
_cell_measurement_temperature     293      

#==============================================================================
# 8. Phase information from GSAS

# phase info for Lead cyanamide follows
_pd_phase_name  "Lead cyanamide"
_cell_length_a  5.55272(27)
_cell_length_b  3.85533(11)
_cell_length_c  11.66507(30)
_cell_angle_alpha  90
_cell_angle_beta   90
_cell_angle_gamma  90
_cell_volume  249.721(9)
_exptl_crystal_density_diffrn  6.5758
_symmetry_cell_setting  orthorhombic
_symmetry_space_group_name_H-M  "P n m a"
_symmetry_space_group_name_Hall  "-P 2ac 2n"
_diffrn_ambient_temperature  293
_diffrn_ambient_pressure  100
loop_
    _space_group_symop_id
    _space_group_symop_operation_xyz
     1  x,y,z
     2  1/2-x,1/2+y,1/2+z
     3  x,1/2-y,z
     4  1/2-x,-y,1/2+z
     5  -x,-y,-z
     6  1/2+x,1/2-y,1/2-z
     7  -x,1/2+y,-z
     8  1/2+x,y,1/2-z

# ATOMIC COORDINATES AND DISPLACEMENT PARAMETERS
loop_ 
   _atom_site_label
   _atom_site_type_symbol
   _atom_site_fract_x
   _atom_site_fract_y
   _atom_site_fract_z
   _atom_site_occupancy
   _atom_site_adp_type
   _atom_site_U_iso_or_equiv
   _atom_site_symmetry_multiplicity
Pb1    Pb   0.3943(4)   0.25000     0.63119(17) 1.000      Uiso 0.037      4   
N1     N    0.3299(4)   0.25000     0.45733(16) 1.000      Uiso 0.037      4   
N2     N    0.9042(4)   0.25000     0.36057(15) 1.000      Uiso 0.037      4   
C1     C    0.1439(5)   0.25000     0.40221(21) 1.000      Uiso 0.037      4   

loop_  _atom_type_symbol _atom_type_number_in_cell
  C    4
  N    8
  Pb   4

# Note that Z affects _cell_formula_sum and _weight
_cell_formula_units_Z  4
_chemical_formula_sum  "C N2 Pb"
_chemical_formula_weight  247.22

# MOLECULAR GEOMETRY
loop_
   _geom_bond_atom_site_label_1
   _geom_bond_atom_site_label_2
   _geom_bond_distance
   _geom_bond_site_symmetry_1
   _geom_bond_site_symmetry_2
   _geom_bond_publ_flag
  Pb1    N1     2.0595(19)   1_555    1_555 yes
  Pb1    N2     2.5439(21)   1_555    5_656 yes
  Pb1    N2     2.5439(21)   1_555    5_666 yes
  N1     Pb1    2.0595(19)   1_555    1_555 yes
  N1     C1     1.2164(25)   1_555    1_555 yes
  N2     Pb1    2.5439(21)   1_555    5_656 yes
  N2     Pb1    2.5439(21)   1_555    5_666 yes
  N2     C1     1.4170(30)   1_555    1_655 yes
  C1     N1     1.2164(25)   1_555    1_555 yes
  C1     N2     1.4170(30)   1_555    1_455 yes

loop_
   _geom_angle_atom_site_label_1
   _geom_angle_atom_site_label_2
   _geom_angle_atom_site_label_3
   _geom_angle
   _geom_angle_site_symmetry_1
   _geom_angle_site_symmetry_2
   _geom_angle_site_symmetry_3
   _geom_angle_publ_flag
  Pb1    N1     C1     131.92(23)    1_555  1_555    1_555 yes
  N1     C1     N2     168.1(3)      1_555  1_555    1_455 yes
_pd_proc_ls_profile_function
;
Houben-Jacobs-Meinerzhagen function parameters for multi-dimensional data sets (pfType = 8.0)
   similar to Von Dreele-Jorgenson-Windsor function parameters
   alpha-0,alpha-1,beta-0,beta-1,beta-q,L2A,L2B,div,DthDet,Dtt,DL,DthF,Add,W-Pixel,W-Sample,Eta
302.560526, 416.110419, 334.561780, 682.162588, 0.000000, 0.810000, 0.000000, 0.001920, 0.006780, 0.000623, 0.002000, 1.031257, 0.001480, 0.000000, 0.004330, 0.210000, 
  Crystallite size in microns with "isotropic" model:
  parameters: Size, G/L mix
    1.000, 1.000, 
  Microstrain, "isotropic" model (10^6^ * delta Q/Q)
    parameters: Mustrain, G/L mix
    1000.000, 1.000, 

;
# Standard version of Instrument_Template template follows
#==============================================================================
# 9. INSTRUMENT CHARACTERIZATION

# The following item is used to identify the equipment used to record 
# the powder pattern when the diffractogram was measured at a laboratory 
# other than the authors' home institution, e.g. when neutron or synchrotron
# radiation is used.

_pd_instr_location
; ?
;

_diffrn_source                    'neutron spallation source'       

_pd_meas_scan_method              tof       


# The following two items identify the program(s) used (if appropriate).      
_computing_data_reduction         'PowderReduceP2D in Mantid'                     

# The following items are used to define the size of the instrument.
# Not all distances are appropriate for all instrument types.

_pd_instr_dist_src/spec           15000
#==============================================================================
# 10. Specimen size and mounting information


_pd_spec_mount_mode               transmission       
                                          
    
_pd_spec_shape                    irregular

_refine_ls_R_F_factor        0.9971
_refine_ls_R_Fsqd_factor     1.0
_pd_proc_ls_prof_R_factor     0.0761
_pd_proc_ls_prof_wR_factor    0.0961
_gsas_proc_ls_prof_R_B_factor   0.0867
_gsas_proc_ls_prof_wR_B_factor  0.1117

_diffrn_radiation_probe  neutron
_pd_meas_2theta_fixed  65.549

# POWDER DATA TABLE
_pd_meas_number_of_points  140335

loop_
   _pd_meas_2theta_scan
   _pd_proc_wavelength
   _pd_proc_d_spacing
   _pd_proc_ls_special_details
   _pd_meas_intensity_total
   _pd_calc_intensity_total
   _pd_proc_intensity_bkg_calc
   _pd_proc_ls_weight
  59.20920    0.59350    0.60070    0.79500    0.69585    0.75597    0.75410    1.43709
  63.82311    0.63507    0.60070    0.85500    0.82115    0.75748    0.75570    1.21780
  80.96472    0.77996    0.60070    1.07500    0.85404    0.82465    0.82313    1.17090
  77.03982    0.74821    0.60070    1.02500    0.83063    0.79908    0.79751    1.20390
  63.05226    0.62820    0.60070    0.84500    0.73481    0.75723    0.75543    1.36090
  66.91400    0.66234    0.60070    0.89500    0.78744    0.76385    0.76213    1.26994
  58.44282    0.58651    0.60070    0.78500    0.84419    0.75572    0.75383    1.18456
  68.46391    0.67584    0.60070    0.91500    0.81506    0.76972    0.76802    1.22691
  72.35148    0.70914    0.60070    0.96500    0.76855    0.78438    0.78274    1.30115
  53.09870    0.53699    0.60070    0.71500    0.72527    0.73361    0.73160    1.37879
  64.59471    0.64192    0.60070    0.86500    0.69444    0.75774    0.75597    1.44000
  70.01676    0.68924    0.60070    0.93500    0.76254    0.77558    0.77391    1.31140
  54.62196    0.55123    0.60070    0.73500    0.71667    0.73993    0.73795    1.39535
  84.11511    0.80479    0.60070    1.11500    0.85177    0.86108    0.85959    1.17402
  70.79428    0.69590    0.60070    0.94500    0.81922    0.77851    0.77685    1.22068
  78.60792    0.76101    0.60070    1.04500    0.79658    0.80398    0.80243    1.25536
  67.68858    0.66910    0.60070    0.90500    0.80064    0.76678    0.76507    1.24900
  77.82355    0.75463    0.60070    1.03500    0.81784    0.80153    0.79997    1.22274
  76.25674    0.74177    0.60070    1.01500    0.86398    0.79663    0.79505    1.15743
  79.39291    0.76736    0.60070    1.05500    0.83741    0.80644    0.80489    1.19415
  69.23997    0.68255    0.60070    0.92500    0.80763    0.77265    0.77096    1.23819
  61.51279    0.61438    0.60070    0.82500    0.76033    0.75672    0.75490    1.31522
  80.17852    0.77368    0.60070    1.06500    0.80439    0.81554    0.81401    1.24318
  51.57827    0.52268    0.60070    0.69500    0.52778    0.72730    0.72525    1.89474
  84.90401    0.81091    0.60070    1.12500    0.90343    0.87019    0.86871    1.10689
  83.32671    0.79863    0.60070    1.10500    0.78967    0.85197    0.85048    1.26636
  73.13115    0.71572    0.60070    0.97500    0.84706    0.78683    0.78520    1.18056
  60.74418    0.60744    0.60070    0.81500    0.82955    0.75647    0.75463    1.20548
  71.57252    0.70253    0.60070    0.95500    0.75038    0.78145    0.77980    1.33265
  57.67718    0.57949    0.60070    0.77500    0.73887    0.75256    0.75065    1.35341
  65.36706    0.64875    0.60070    0.87500    0.75448    0.75799    0.75624    1.32542
  53.85997    0.54412    0.60070    0.72500    0.88710    0.73677    0.73477    1.12727
  75.47432    0.73530    0.60070    1.00500    0.77072    0.79418    0.79259    1.29748
  81.75150    0.78622    0.60070    1.08500    0.90079    0.83376    0.83224    1.11013
  59.97632    0.60048    0.60070    0.80500    0.85037    0.75622    0.75436    1.17595
  62.28215    0.62130    0.60070    0.83500    0.80594    0.75698    0.75517    1.24079
  82.53883    0.79244    0.60070    1.09500    0.79057    0.84287    0.84136    1.26492
  66.14016    0.65556    0.60070    0.88500    0.78849    0.76092    0.75918    1.26824
  55.38468    0.55832    0.60070    0.74500    0.87264    0.74308    0.74113    1.14595
  52.33813    0.52984    0.60070    0.70500    0.77966    0.73046    0.72842    1.28261
  72.30276    0.70958    0.60142    0.96500    0.77273    0.78455    0.78255    1.29412
  78.55575    0.76150    0.60142    1.04500    0.71705    0.80417    0.80226    1.39461
  57.63741    0.57982    0.60142    0.77500    0.72436    0.75274    0.75048    1.38053
  76.20583    0.74224    0.60142    1.01500    0.82353    0.79681    0.79487    1.21429
  61.47059    0.61474    0.60142    0.82500    0.72577    0.75651    0.75434    1.37784
  80.12553    0.77418    0.60142    1.06500    0.78804    0.81563    0.81374    1.26897
  84.84866    0.81146    0.60142    1.12500    0.86334    0.87027    0.86843    1.15829
  53.82267    0.54442    0.60142    0.72500    1.02632    0.73694    0.73461    0.97436
  59.16845    0.59385    0.60142    0.79500    0.75245    0.75575    0.75353    1.32899
  70.74646    0.69632    0.60142    0.94500    0.85395    0.77869    0.77668    1.17103
  58.40256    0.58684    0.60142    0.78500    0.64615    0.75569    0.75345    1.54762
  66.86847    0.66274    0.60142    0.89500    0.73279    0.76403    0.76195    1.36465
  59.93508    0.60083    0.60142    0.80500    0.73589    0.75600    0.75380    1.35890
  69.96939    0.68966    0.60142    0.93500    0.80515    0.77576    0.77373    1.24200
  51.54246    0.52297    0.60142    0.69500    0.86364    0.72718    0.72480    1.15789
  73.08198    0.71617    0.60142    0.97500    0.79805    0.78701    0.78503    1.25306
  65.32247    0.64914    0.60142    0.87500    0.76537    0.75798    0.75587    1.30655
  80.91132    0.78047    0.60142    1.07500    0.83551    0.82473    0.82285    1.19687
  67.64259    0.66951    0.60142    0.90500    0.77653    0.76696    0.76490    1.28778
  69.19306    0.68297    0.60142    0.92500    0.73279    0.77283    0.77079    1.36465
  55.34638    0.55863    0.60142    0.74500    0.61778    0.74326    0.74096    1.61870
  75.42384    0.73577    0.60142    1.00500    0.77037    0.79436    0.79241    1.29808
  60.70246    0.60779    0.60142    0.81500    0.82569    0.75626    0.75407    1.21111
  52.30182    0.53014    0.60142    0.70500    0.85714    0.73062    0.72826    1.16667
  83.27213    0.79916    0.60142    1.10500    0.78881    0.85206    0.85020    1.26773
  71.52425    0.70297    0.60142    0.95500    0.75156    0.78163    0.77962    1.33056
  82.48464    0.79297    0.60142    1.09500    0.86111    0.84295    0.84109    1.16129
  62.23946    0.62166    0.60142    0.83500    0.69735    0.75676    0.75460    1.43401
  66.09510    0.65595    0.60142    0.88500    0.70173    0.76110    0.75901    1.42506
  63.77947    0.63544    0.60142    0.85500    0.76000    0.75727    0.75514    1.31579
  76.98848    0.74869    0.60142    1.02500    0.89627    0.79926    0.79733    1.11574
  63.00909    0.62856    0.60142    0.84500    0.74773    0.75702    0.75487    1.33738
  64.55060    0.64230    0.60142    0.86500    0.75965    0.75752    0.75541    1.31640
  81.69770    0.78674    0.60142    1.08500    0.77816    0.83384    0.83197    1.28508
  79.34033    0.76785    0.60142    1.05500    0.81607    0.80676    0.80486    1.22538
  68.41746    0.67625    0.60142    0.91500    0.75594    0.76990    0.76784    1.32285
  77.77179    0.75511    0.60142    1.03500    0.83181    0.80171    0.79980    1.20220
  53.06189    0.53729    0.60142    0.71500    0.75455    0.73378    0.73143    1.32530
  54.58416    0.55153    0.60142    0.73500    0.70652    0.74010    0.73778    1.41538
  84.06015    0.80533    0.60142    1.11500    0.84600    0.86117    0.85932    1.18204
  70.69860    0.69675    0.60214    0.94500    0.76987    0.77892    0.77650    1.29892
  55.30806    0.55895    0.60214    0.74500    1.00498    0.74346    0.74079    0.99505
  66.82292    0.66314    0.60214    0.89500    0.74074    0.76425    0.76178    1.35000
  79.28770    0.76835    0.60214    1.05500    0.86293    0.80714    0.80483    1.15884
  75.37333    0.73623    0.60214    1.00500    0.75224    0.79459    0.79224    1.32936
  84.79327    0.81200    0.60214    1.12500    0.96305    0.87041    0.86816    1.03837
  84.00513    0.80586    0.60214    1.11500    0.91232    0.86130    0.85905    1.09611
  83.21750    0.79969    0.60214    1.10500    0.90000    0.85219    0.84993    1.11111
  82.43041    0.79349    0.60214    1.09500    0.85769    0.84309    0.84081    1.16592
  59.89382    0.60118    0.60214    0.80500    0.70183    0.75583    0.75324    1.42484
  81.64386    0.78725    0.60214    1.08500    0.85199    0.83398    0.83170    1.17372
  62.19675    0.62202    0.60214    0.83500    0.78643    0.75659    0.75404    1.27157
  76.15489    0.74271    0.60214    1.01500    0.84821    0.79704    0.79470    1.17895
  64.50646    0.64268    0.60214    0.86500    0.78311    0.75736    0.75484    1.27696
  69.14612    0.68338    0.60214    0.92500    0.78100    0.77305    0.77061    1.28041
  54.54634    0.55184    0.60214    0.73500    0.75706    0.74030    0.73762    1.32090
  63.73580    0.63582    0.60214    0.85500    0.72727    0.75710    0.75457    1.37500
  62.96590    0.62893    0.60214    0.84500    0.75091    0.75684    0.75431    1.33172
  80.07249    0.77468    0.60214    1.06500    0.80920    0.81576    0.81346    1.23579
  65.27786    0.64952    0.60214    0.87500    0.75649    0.75801    0.75551    1.32189
  78.50353    0.76199    0.60214    1.04500    0.65169    0.80440    0.80208    1.53448
  71.47594    0.70340    0.60214    0.95500    0.76324    0.78186    0.77945    1.31020
  69.92199    0.69008    0.60214    0.93500    0.81715    0.77599    0.77356    1.22376
  53.78534    0.54472    0.60214    0.72500    0.92920    0.73714    0.73444    1.07619
  66.05002    0.65634    0.60214    0.88500    0.77038    0.76132    0.75883    1.29806
  61.42836    0.61509    0.60214    0.82500    0.71146    0.75634    0.75377    1.40556
  77.72000    0.75559    0.60214    1.03500    0.87912    0.80195    0.79962    1.13750
  53.02506    0.53758    0.60214    0.71500    0.83516    0.73398    0.73126    1.19737
  68.37098    0.67666    0.60214    0.91500    0.77668    0.77012    0.76767    1.28753
  80.85788    0.78098    0.60214    1.07500    0.77170    0.82487    0.82258    1.29584
  73.03279    0.71661    0.60214    0.97500    0.76651    0.78724    0.78485    1.30462
  58.36227    0.58718    0.60214    0.78500    0.75706    0.75569    0.75308    1.32090
  60.66071    0.60815    0.60214    0.81500    0.86468    0.75608    0.75350    1.15650
  51.50663    0.52326    0.60214    0.69500    0.52778    0.72710    0.72436    1.89474
  57.59761    0.58015    0.60214    0.77500    0.75079    0.75295    0.75032    1.33193
  76.93711    0.74917    0.60214    1.02500    0.78424    0.79950    0.79716    1.27512
  72.25401    0.71002    0.60214    0.96500    0.73178    0.78476    0.78237    1.36653
  59.12767    0.59419    0.60214    0.79500    0.84810    0.75557    0.75297    1.17910
  52.26549    0.53043    0.60214    0.70500    0.65625    0.73082    0.72809    1.52381
  67.59658    0.66991    0.60214    0.90500    0.88496    0.76719    0.76472    1.13000
  77.66817    0.75607    0.60286    1.03500    0.79310    0.80223    0.79944    1.26087
  71.42761    0.70383    0.60286    0.95500    0.77229    0.78213    0.77927    1.29485
  79.23503    0.76884    0.60286    1.05500    0.91502    0.80756    0.80479    1.09287
  69.09915    0.68379    0.60286    0.92500    0.70665    0.77332    0.77044    1.41514
  62.15402    0.62238    0.60286    0.83500    0.80364    0.75645    0.75347    1.24433
  65.23322    0.64991    0.60286    0.87500    0.71603    0.75808    0.75515    1.39659
  64.46229    0.64306    0.60286    0.86500    0.67116    0.75722    0.75428    1.48995
  67.55053    0.67031    0.60286    0.90500    0.78339    0.76745    0.76455    1.27651
  80.80440    0.78149    0.60286    1.07500    0.78521    0.82506    0.82231    1.27354
  52.98821    0.53788    0.60286    0.71500    0.89888    0.73420    0.73110    1.11250
  54.50850    0.55215    0.60286    0.73500    0.80541    0.74053    0.73745    1.24161
  76.88571    0.74964    0.60286    1.02500    0.81489    0.79978    0.79698    1.22717
  68.32447    0.67706    0.60286    0.91500    0.73163    0.77039    0.76749    1.36681
  81.58998    0.78777    0.60286    1.08500    0.82243    0.83417    0.83142    1.21591
  66.00490    0.65673    0.60286    0.88500    0.70249    0.76158    0.75866    1.42350
  63.69211    0.63619    0.60286    0.85500    0.74336    0.75697    0.75401    1.34524
  62.92269    0.62930    0.60286    0.84500    0.82534    0.75671    0.75374    1.21163
  66.77734    0.66353    0.60286    0.89500    0.78003    0.76452    0.76160    1.28200
  72.20522    0.71046    0.60286    0.96500    0.77670    0.78503    0.78218    1.28750
  83.95008    0.80640    0.60286    1.11500    0.87052    0.86150    0.85877    1.14874
  61.38611    0.61545    0.60286    0.82500    0.73269    0.75619    0.75321    1.36483
  80.01941    0.77518    0.60286    1.06500    0.86154    0.81595    0.81319    1.16071
  75.32278    0.73669    0.60286    1.00500    0.83029    0.79487    0.79206    1.20440
  53.74800    0.54503    0.60286    0.72500    0.93496    0.73737    0.73427    1.06957
  57.55779    0.58048    0.60286    0.77500    0.76266    0.75319    0.75015    1.31120
  59.85254    0.60152    0.60286    0.80500    0.72088    0.75568    0.75267    1.38720
  72.98355    0.71706    0.60286    0.97500    0.80125    0.78752    0.78468    1.24805
  60.61895    0.60850    0.60286    0.81500    0.86237    0.75594    0.75294    1.15960
  83.16283    0.80022    0.60286    1.10500    0.91176    0.85239    0.84966    1.09677
  84.73784    0.81254    0.60286    1.12500    1.03016    0.87060    0.86788    0.97072
  69.87457    0.69050    0.60286    0.93500    0.78135    0.77626    0.77338    1.27984
  78.45128    0.76247    0.60286    1.04500    0.76377    0.80468    0.80191    1.30930
  58.32196    0.58751    0.60286    0.78500    0.74309    0.75573    0.75270    1.34572
  55.26972    0.55926    0.60286    0.74500    0.95431    0.74370    0.74062    1.04787
  59.08688    0.59452    0.60286    0.79500    0.92244    0.75542    0.75240    1.08408
  70.65072    0.69718    0.60286    0.94500    0.80640    0.77920    0.77633    1.24008
  51.47079    0.52355    0.60286    0.69500    0.25714    0.72704    0.72391    3.88889
  82.37613    0.79401    0.60286    1.09500    0.81640    0.84328    0.84054    1.22489
  76.10391    0.74318    0.60286    1.01500    0.77798    0.79733    0.79452    1.28538
  52.22914    0.53072    0.60286    0.70500    0.46575    0.73104    0.72792    2.14706
  60.57716    0.60885    0.60359    0.81500    0.70417    0.75582    0.75237    1.42012
  59.04606    0.59486    0.60359    0.79500    0.79859    0.75530    0.75184    1.25220
  52.19278    0.53102    0.60359    0.70500    0.85965    0.73128    0.72775    1.16327
  76.83426    0.75012    0.60359    1.02500    0.84736    0.80011    0.79681    1.18014
  62.11126    0.62275    0.60359    0.83500    0.75676    0.75634    0.75291    1.32143
  64.41810    0.64344    0.60359    0.86500    0.84127    0.75713    0.75371    1.18868
  80.75088    0.78200    0.60359    1.07500    0.76130    0.82530    0.82203    1.31354
  83.10812    0.80075    0.60359    1.10500    0.87361    0.85263    0.84938    1.14468
  82.32180    0.79453    0.60359    1.09500    0.94528    0.84352    0.84027    1.05788
  71.37924    0.70426    0.60359    0.95500    0.84174    0.78245    0.77910    1.18802
  75.27220    0.73716    0.60359    1.00500    0.82447    0.79520    0.79189    1.21290
  63.64840    0.63656    0.60359    0.85500    0.75089    0.75687    0.75344    1.33175
  65.18856    0.65029    0.60359    0.87500    0.76543    0.75819    0.75478    1.30645
  55.23137    0.55957    0.60359    0.74500    0.82949    0.74396    0.74045    1.20556
  57.51796    0.58080    0.60359    0.77500    0.81818    0.75346    0.74998    1.22222
  69.82711    0.69091    0.60359    0.93500    0.82623    0.77657    0.77321    1.21032
  53.71064    0.54533    0.60359    0.72500    0.68072    0.73762    0.73410    1.46903
  59.81123    0.60186    0.60359    0.80500    0.82564    0.75556    0.75211    1.21118
  72.93429    0.71750    0.60359    0.97500    0.75481    0.78784    0.78450    1.32484
  58.28164    0.58784    0.60359    0.78500    0.86508    0.75579    0.75232    1.15596
  70.60281    0.69760    0.60359    0.94500    0.80609    0.77951    0.77615    1.24056
  76.05289    0.74365    0.60359    1.01500    0.84174    0.79765    0.79435    1.18802
  65.95977    0.65712    0.60359    0.88500    0.73064    0.76188    0.75848    1.36866
  51.43493    0.52383    0.60359    0.69500    0.83333    0.72700    0.72346    1.20000
  72.15640    0.71089    0.60359    0.96500    0.78331    0.78533    0.78199    1.27664
  69.05215    0.68420    0.60359    0.92500    0.76759    0.77363    0.77026    1.30277
  84.68235    0.81309    0.60359    1.12500    1.00224    0.87084    0.86760    0.99776
  52.95135    0.53818    0.60359    0.71500    0.83333    0.73445    0.73093    1.20000
  78.39899    0.76296    0.60359    1.04500    0.81890    0.80502    0.80173    1.22115
  79.18233    0.76934    0.60359    1.05500    0.86957    0.80804    0.80476    1.15000
  66.73174    0.66393    0.60359    0.89500    0.84520    0.76482    0.76143    1.18316
  83.89497    0.80694    0.60359    1.11500    0.98246    0.86174    0.85850    1.01786
  55.99283    0.56667    0.60359    0.75500    0.81148    0.74712    0.74363    1.23232
  67.50446    0.67071    0.60359    0.90500    0.82363    0.76776    0.76437    1.21414
  54.47064    0.55246    0.60359    0.73500    0.63636    0.74079    0.73728    1.57143
  68.27793    0.67747    0.60359    0.91500    0.86542    0.77070    0.76732    1.15551
  81.53605    0.78828    0.60359    1.08500    0.74088    0.83441    0.83115    1.34975
  62.87945    0.62966    0.60359    0.84500    0.73443    0.75661    0.75318    1.36160
  61.34383    0.61581    0.60359    0.82500    0.78769    0.75608    0.75264    1.26954
  77.61630    0.75655    0.60359    1.03500    0.83521    0.80256    0.79927    1.19731
  79.96629    0.77569    0.60359    1.06500    0.83712    0.81619    0.81292    1.19457
  55.95396    0.56699    0.60431    0.75500    0.67407    0.74740    0.74346    1.48352
  69.77962    0.69133    0.60431    0.93500    0.77492    0.77691    0.77303    1.29045
  81.48208    0.78880    0.60431    1.08500    0.91221    0.83469    0.83088    1.09623
  82.26743    0.79506    0.60431    1.09500    0.83978    0.84381    0.83999    1.19079
  80.69731    0.78251    0.60431    1.07500    0.82056    0.82558    0.82176    1.21868
  66.68610    0.66432    0.60431    0.89500    0.76355    0.76514    0.76125    1.30968
  61.30154    0.61616    0.60431    0.82500    0.73796    0.75599    0.75208    1.35509
  79.91314    0.77619    0.60431    1.06500    0.81651    0.81647    0.81264    1.22472
  59.00523    0.59520    0.60431    0.79500    0.80425    0.75520    0.75127    1.24340
  76.00184    0.74412    0.60431    1.01500    0.87329    0.79802    0.79417    1.14509
  71.33084    0.70469    0.60431    0.95500    0.81742    0.78279    0.77892    1.22336
  59.76991    0.60221    0.60431    0.80500    0.73568    0.75546    0.75154    1.35928
  76.78278    0.75059    0.60431    1.02500    0.80847    0.80047    0.79663    1.23690
  84.62682    0.81363    0.60431    1.12500    0.98409    0.87113    0.86733    1.01617
  78.34666    0.76345    0.60431    1.04500    0.81172    0.80539    0.80155    1.23195
  65.14387    0.65067    0.60431    0.87500    0.73898    0.75831    0.75442    1.35322
  55.19300    0.55989    0.60431    0.74500    0.85024    0.74423    0.74029    1.17614
  72.88499    0.71794    0.60431    0.97500    0.83388    0.78819    0.78433    1.19922
  68.23136    0.67788    0.60431    0.91500    0.83278    0.77103    0.76714    1.20080
  77.56439    0.75704    0.60431    1.03500    0.80680    0.80293    0.79909    1.23947
  53.67326    0.54563    0.60431    0.72500    0.52083    0.73788    0.73394    1.92000
  52.91447    0.53848    0.60431    0.71500    0.76636    0.73471    0.73076    1.30488
  65.91461    0.65751    0.60431    0.88500    0.69936    0.76220    0.75831    1.42989
  58.24129    0.58818    0.60431    0.78500    0.76880    0.75587    0.75195    1.30072
  51.39905    0.52412    0.60431    0.69500    0.90323    0.72697    0.72301    1.10714
  67.45836    0.67111    0.60431    0.90500    0.77849    0.76809    0.76420    1.28454
  70.55486    0.69802    0.60431    0.94500    0.84238    0.77985    0.77598    1.18711
  72.10755    0.71133    0.60431    0.96500    0.73979    0.78567    0.78180    1.35174
  62.83619    0.63003    0.60431    0.84500    0.76817    0.75652    0.75261    1.30180
  75.22158    0.73762    0.60431    1.00500    0.71902    0.79556    0.79171    1.39078
  79.12958    0.76983    0.60431    1.05500    0.83915    0.80856    0.80473    1.19169
  83.05335    0.80128    0.60431    1.10500    0.74407    0.85292    0.84911    1.34396
  83.83982    0.80747    0.60431    1.11500    0.92739    0.86203    0.85823    1.07830
  54.43276    0.55277    0.60431    0.73500    0.78534    0.74105    0.73711    1.27333
  60.53535    0.60920    0.60431    0.81500    0.78971    0.75573    0.75181    1.26629
  62.06849    0.62311    0.60431    0.83500    0.75432    0.75626    0.75234    1.32570
  69.00512    0.68462    0.60431    0.92500    0.74593    0.77397    0.77009    1.34061
  63.60466    0.63693    0.60431    0.85500    0.78543    0.75679    0.75288    1.27320
  52.15641    0.53131    0.60431    0.70500    1.08696    0.73153    0.72758    0.92000
  64.37388    0.64381    0.60431    0.86500    0.73759    0.75705    0.75315    1.35577
  60.49351    0.60955    0.60504    0.81500    0.70923    0.75564    0.75124    1.40997
  52.87758    0.53878    0.60504    0.71500    0.78889    0.73497    0.73059    1.26761
  58.96437    0.59554    0.60504    0.79500    0.78676    0.75510    0.75071    1.27103
  68.18477    0.67828    0.60504    0.91500    0.83559    0.77137    0.76697    1.19675
  61.25922    0.61652    0.60504    0.82500    0.76923    0.75591    0.75151    1.30000
  71.28241    0.70512    0.60504    0.95500    0.71429    0.78316    0.77875    1.40000
  52.12001    0.53160    0.60504    0.70500    0.89091    0.73179    0.72742    1.12245
  82.21302    0.79558    0.60504    1.09500    0.93642    0.84412    0.83972    1.06790
  65.09915    0.65106    0.60504    0.87500    0.76410    0.75846    0.75405    1.30872
  51.36316    0.52441    0.60504    0.69500    0.83871    0.72694    0.72256    1.19231
  82.99855    0.80181    0.60504    1.10500    0.95049    0.85323    0.84884    1.05208
  62.02568    0.62347    0.60504    0.83500    0.76460    0.75618    0.75178    1.30788
  81.42806    0.78931    0.60504    1.08500    0.94336    0.83500    0.83060    1.06004
  62.79291    0.63040    0.60504    0.84500    0.67384    0.75645    0.75204    1.48404
  54.39487    0.55307    0.60504    0.73500    0.68649    0.74133    0.73694    1.45669
  83.78463    0.80801    0.60504    1.11500    0.82364    0.86235    0.85795    1.21412
  72.05867    0.71177    0.60504    0.96500    0.74437    0.78602    0.78161    1.34341
  70.50689    0.69845    0.60504    0.94500    0.85338    0.78021    0.77580    1.17181
  59.72856    0.60255    0.60504    0.80500    0.76242    0.75537    0.75097    1.31161
  84.57124    0.81417    0.60504    1.12500    1.01121    0.87145    0.86705    0.98891
  55.91507    0.56730    0.60504    0.75500    0.75175    0.74768    0.74329    1.33023
  69.73210    0.69175    0.60504    0.93500    0.83681    0.77727    0.77286    1.19502
  53.63586    0.54593    0.60504    0.72500    0.96923    0.73815    0.73377    1.03175
  65.86942    0.65790    0.60504    0.88500    0.74560    0.76254    0.75813    1.34120
  72.83566    0.71838    0.60504    0.97500    0.78056    0.78856    0.78415    1.28112
  68.95806    0.68503    0.60504    0.92500    0.78889    0.77432    0.76991    1.26761
  55.15461    0.56020    0.60504    0.74500    0.81776    0.74451    0.74012    1.22286
  75.95075    0.74459    0.60504    1.01500    0.78481    0.79840    0.79399    1.27419
  64.32964    0.64419    0.60504    0.86500    0.83423    0.75699    0.75258    1.19870
  80.64370    0.78302    0.60504    1.07500    0.78533    0.82589    0.82148    1.27335
  76.73126    0.75107    0.60504    1.02500    0.81413    0.80086    0.79646    1.22831
  63.56090    0.63731    0.60504    0.85500    0.68562    0.75672    0.75231    1.45853
  67.41223    0.67151    0.60504    0.90500    0.86177    0.76843    0.76402    1.16040
  58.20092    0.58851    0.60504    0.78500    0.93878    0.75596    0.75157    1.06522
  75.17092    0.73808    0.60504    1.00500    0.86078    0.79594    0.79153    1.16174
  79.85994    0.77669    0.60504    1.06500    0.78007    0.81677    0.81237    1.28194
  66.64044    0.66472    0.60504    0.89500    0.91264    0.76548    0.76108    1.09572
  79.07679    0.77033    0.60504    1.05500    0.83170    0.80910    0.80469    1.20235
  77.51245    0.75752    0.60504    1.03500    0.79588    0.80332    0.79892    1.25647
  78.29430    0.76394    0.60504    1.04500    0.81818    0.80578    0.80138    1.22222
  60.45166    0.60989    0.60576    0.81500    0.70510    0.75555    0.75067    1.41824
  83.72938    0.80854    0.60576    1.11500    0.89069    0.86268    0.85768    1.12273
  77.46046    0.75800    0.60576    1.03500    0.93863    0.80372    0.79874    1.06538
  79.02397    0.77082    0.60576    1.05500    0.85331    0.80965    0.80466    1.17191
  67.36608    0.67191    0.60576    0.90500    0.78655    0.76877    0.76385    1.27137
  54.35696    0.55338    0.60576    0.73500    0.74595    0.74160    0.73677    1.34058
  69.68456    0.69217    0.60576    0.93500    0.74264    0.77762    0.77268    1.34656
  62.74960    0.63076    0.60576    0.84500    0.77695    0.75637    0.75148    1.28708
  63.51711    0.63768    0.60576    0.85500    0.77338    0.75665    0.75175    1.29302
  61.98286    0.62383    0.60576    0.83500    0.81542    0.75610    0.75121    1.22637
  76.67970    0.75154    0.60576    1.02500    0.82505    0.80126    0.79628    1.21205
  52.08360    0.53189    0.60576    0.70500    0.84483    0.73205    0.72725    1.18367
  82.94369    0.80234    0.60576    1.10500    0.78686    0.85356    0.84856    1.27088
  75.12024    0.73854    0.60576    1.00500    0.82008    0.79633    0.79136    1.21940
  55.11620    0.56051    0.60576    0.74500    0.76522    0.74478    0.73995    1.30682
  71.23395    0.70555    0.60576    0.95500    0.73871    0.78352    0.77857    1.35371
  55.87617    0.56762    0.60576    0.75500    0.73145    0.74796    0.74313    1.36715
  82.15856    0.79610    0.60576    1.09500    0.91373    0.84444    0.83944    1.09442
  79.80670    0.77719    0.60576    1.06500    0.76592    0.81708    0.81209    1.30562
  66.59476    0.66511    0.60576    0.89500    0.71077    0.76582    0.76090    1.40693
  68.13815    0.67869    0.60576    0.91500    0.77303    0.77172    0.76679    1.29362
  64.28538    0.64457    0.60576    0.86500    0.74662    0.75692    0.75201    1.33937
  81.37401    0.78983    0.60576    1.08500    0.85660    0.83532    0.83033    1.16741
  75.89963    0.74505    0.60576    1.01500    0.85294    0.79879    0.79382    1.17241
  61.21688    0.61687    0.60576    0.82500    0.67899    0.75583    0.75094    1.47278
  80.59005    0.78352    0.60576    1.07500    0.90698    0.82620    0.82121    1.10256
  59.68720    0.60290    0.60576    0.80500    0.74550    0.75528    0.75041    1.34138
  84.51561    0.81471    0.60576    1.12500    0.96610    0.87178    0.86677    1.03509
  78.24189    0.76442    0.60576    1.04500    0.82374    0.80619    0.80120    1.21397
  53.59845    0.54624    0.60576    0.72500    0.80690    0.73841    0.73360    1.23932
  72.00976    0.71220    0.60576    0.96500    0.79270    0.78638    0.78143    1.26151
  72.78630    0.71883    0.60576    0.97500    0.72727    0.78893    0.78397    1.37500
  51.32725    0.52470    0.60576    0.69500    0.87879    0.72690    0.72212    1.13793
  58.92349    0.59588    0.60576    0.79500    0.73188    0.75501    0.75014    1.36634
  68.91098    0.68544    0.60576    0.92500    0.85231    0.77467    0.76974    1.17328
  52.84067    0.53907    0.60576    0.71500    0.67227    0.73523    0.73042    1.48750
  65.05441    0.65144    0.60576    0.87500    0.75862    0.75860    0.75368    1.31818
  70.45888    0.69887    0.60576    0.94500    0.81924    0.78057    0.77563    1.22065
  65.82420    0.65829    0.60576    0.88500    0.72625    0.76287    0.75796    1.37694
  58.16054    0.58884    0.60576    0.78500    0.77333    0.75605    0.75119    1.29310
  82.10406    0.79662    0.60649    1.09500    0.83582    0.84475    0.83917    1.19643
  55.07777    0.56082    0.60649    0.74500    0.71429    0.74504    0.73978    1.40000
  51.29133    0.52498    0.60649    0.69500    0.70968    0.72686    0.72167    1.40909
  65.00965    0.65182    0.60649    0.87500    0.69297    0.75872    0.75332    1.44307
  53.56103    0.54654    0.60649    0.72500    0.74074    0.73866    0.73343    1.35000
  58.12013    0.58918    0.60649    0.78500    0.67546    0.75612    0.75081    1.48047
  75.06951    0.73900    0.60649    1.00500    0.81980    0.79670    0.79118    1.21981
  82.88880    0.80286    0.60649    1.10500    0.76557    0.85387    0.84829    1.30622
  71.18546    0.70598    0.60649    0.95500    0.94043    0.78387    0.77840    1.06334
  59.64581    0.60324    0.60649    0.80500    0.83296    0.75517    0.74984    1.20054
  71.96082    0.71264    0.60649    0.96500    0.87822    0.78672    0.78124    1.13867
  75.84847    0.74552    0.60649    1.01500    0.91751    0.79917    0.79364    1.08991
  70.41085    0.69930    0.60649    0.94500    0.80091    0.78092    0.77545    1.24858
  81.31991    0.79034    0.60649    1.08500    0.84291    0.83563    0.83005    1.18636
  77.40844    0.75848    0.60649    1.03500    0.80749    0.80410    0.79856    1.23841
  78.97110    0.77131    0.60649    1.05500    0.85326    0.81018    0.80463    1.17197
  52.80374    0.53937    0.60649    0.71500    0.84536    0.73547    0.73025    1.18293
  67.31989    0.67231    0.60649    0.90500    0.82293    0.76910    0.76367    1.21516
  76.62811    0.75201    0.60649    1.02500    0.76812    0.80164    0.79610    1.30189
  72.73691    0.71927    0.60649    0.97500    0.75647    0.78929    0.78380    1.32193
  62.70628    0.63113    0.60649    0.84500    0.73042    0.75628    0.75091    1.36908
  78.18944    0.76491    0.60649    1.04500    0.86719    0.80657    0.80103    1.15315
  63.47330    0.63805    0.60649    0.85500    0.87545    0.75656    0.75118    1.14227
  84.45994    0.81525    0.60649    1.12500    1.05066    0.87210    0.86649    0.95178
  64.24109    0.64494    0.60649    0.86500    0.68874    0.75684    0.75145    1.45192
  68.09150    0.67909    0.60649    0.91500    0.78441    0.77206    0.76662    1.27484
  61.94001    0.62419    0.60649    0.83500    0.71218    0.75601    0.75064    1.40415
  54.31903    0.55369    0.60649    0.73500    0.76842    0.74185    0.73661    1.30137
  83.67410    0.80908    0.60649    1.11500    1.04812    0.86300    0.85740    0.95409
  65.77896    0.65867    0.60649    0.88500    0.83553    0.76319    0.75778    1.19685
  80.53636    0.78403    0.60649    1.07500    0.90522    0.82650    0.82094    1.10470
  66.54905    0.66550    0.60649    0.89500    0.81293    0.76615    0.76073    1.23013
  58.88260    0.59622    0.60649    0.79500    0.80235    0.75489    0.74957    1.24633
  79.75341    0.77769    0.60649    1.06500    0.90226    0.81738    0.81182    1.10833
  60.40979    0.61024    0.60649    0.81500    0.75053    0.75545    0.75011    1.33239
  68.86386    0.68585    0.60649    0.92500    0.80225    0.77501    0.76956    1.24649
  69.63698    0.69259    0.60649    0.93500    0.77179    0.77796    0.77251    1.29569
  61.17452    0.61723    0.60649    0.82500    0.75649    0.75573    0.75037    1.32190
  52.04718    0.53218    0.60649    0.70500    0.72857    0.73228    0.72708    1.37255
  55.83725    0.56794    0.60649    0.75500    0.81429    0.74823    0.74296    1.22807
  58.84168    0.59656    0.60722    0.79500    0.88918    0.75475    0.74900    1.12464
  78.91820    0.77181    0.60722    1.05500    0.89279    0.81068    0.80459    1.12009
  71.91184    0.71307    0.60722    0.96500    0.86395    0.78703    0.78105    1.15748
  52.76680    0.53967    0.60722    0.71500    0.82524    0.73569    0.73009    1.21176
  83.61876    0.80961    0.60722    1.11500    0.92039    0.86327    0.85713    1.08650
  76.57648    0.75249    0.60722    1.02500    0.78165    0.80198    0.79593    1.27934
  71.13694    0.70641    0.60722    0.95500    0.75929    0.78419    0.77822    1.31702
  59.60440    0.60358    0.60722    0.80500    0.79524    0.75503    0.74927    1.25749
  73.46385    0.72632    0.60722    0.98500    0.85110    0.79209    0.78608    1.17495
  75.79727    0.74599    0.60722    1.01500    0.84023    0.79951    0.79347    1.19016
  68.81672    0.68626    0.60722    0.92500    0.82683    0.77532    0.76938    1.20945
  55.03933    0.56113    0.60722    0.74500    0.77477    0.74528    0.73961    1.29070
  60.36789    0.61059    0.60722    0.81500    0.81505    0.75532    0.74954    1.22691
  84.40422    0.81580    0.60722    1.12500    0.95455    0.87237    0.86622    1.04762
  61.13214    0.61758    0.60722    0.82500    0.75967    0.75560    0.74981    1.31635
  66.50331    0.66590    0.60722    0.89500    0.82886    0.76644    0.76055    1.20648
  55.79831    0.56826    0.60722    0.75500    0.87903    0.74847    0.74279    1.13761
  77.35638    0.75896    0.60722    1.03500    0.74087    0.80445    0.79839    1.34977
  53.52358    0.54684    0.60722    0.72500    0.93617    0.73889    0.73326    1.06818
  82.83386    0.80339    0.60722    1.10500    0.80110    0.85415    0.84801    1.24828
  52.01074    0.53248    0.60722    0.70500    0.71250    0.73250    0.72691    1.40351
  81.26577    0.79085    0.60722    1.08500    0.89777    0.83589    0.82978    1.11387
  63.42947    0.63842    0.60722    0.85500    0.72093    0.75645    0.75061    1.38710
  69.58938    0.69300    0.60722    0.93500    0.77364    0.77827    0.77233    1.29259
  65.73370    0.65906    0.60722    0.88500    0.70942    0.76348    0.75760    1.40961
  58.07971    0.58951    0.60722    0.78500    0.73684    0.75616    0.75043    1.35714
  62.66292    0.63149    0.60722    0.84500    0.78850    0.75616    0.75034    1.26824
  75.01875    0.73946    0.60722    1.00500    0.78024    0.79703    0.79100    1.28165
  64.96486    0.65220    0.60722    0.87500    0.75618    0.75882    0.75295    1.32243
  70.36278    0.69972    0.60722    0.94500    0.79869    0.78123    0.77527    1.25205
  67.27369    0.67271    0.60722    0.90500    0.86323    0.76940    0.76349    1.15844
  68.04483    0.67950    0.60722    0.91500    0.76783    0.77236    0.76644    1.30238
  51.25539    0.52527    0.60722    0.69500    0.60976    0.72679    0.72122    1.64000
  54.28109    0.55400    0.60722    0.73500    0.71429    0.74208    0.73644    1.40000
  80.48262    0.78454    0.60722    1.07500    0.88346    0.82676    0.82066    1.13191
  61.89715    0.62455    0.60722    0.83500    0.81299    0.75588    0.75007    1.23002
  64.19678    0.64532    0.60722    0.86500    0.71382    0.75673    0.75088    1.40091
  79.70009    0.77819    0.60722    1.06500    0.81607    0.81764    0.81154    1.22538
  82.04952    0.79714    0.60722    1.09500    0.84314    0.84502    0.83889    1.18605
  72.68748    0.71971    0.60722    0.97500    0.82515    0.78961    0.78362    1.21190
  78.13696    0.76540    0.60722    1.04500    0.78476    0.80692    0.80085    1.27427
  75.74604    0.74645    0.60795    1.01500    0.86613    0.79979    0.79329    1.15457
  82.77887    0.80392    0.60795    1.10500    0.89809    0.85435    0.84773    1.11348
  61.08973    0.61793    0.60795    0.82500    0.71951    0.75543    0.74924    1.38983
  78.86526    0.77230    0.60795    1.05500    0.83708    0.81112    0.80456    1.19463
  73.41395    0.72677    0.60795    0.98500    0.75167    0.79236    0.78591    1.33038
  83.56338    0.81014    0.60795    1.11500    0.77419    0.86348    0.85685    1.29167
  68.76955    0.68667    0.60795    0.92500    0.80928    0.77558    0.76921    1.23567
  51.97428    0.53277    0.60795    0.70500    0.77333    0.73268    0.72674    1.29310
  79.64673    0.77869    0.60795    1.06500    0.84870    0.81783    0.81127    1.17828
  61.85426    0.62491    0.60795    0.83500    0.74502    0.75572    0.74950    1.34225
  54.24313    0.55430    0.60795    0.73500    0.82514    0.74228    0.73627    1.21192
  67.99812    0.67990    0.60795    0.91500    0.77888    0.77261    0.76626    1.28390
  67.22745    0.67311    0.60795    0.90500    0.75832    0.76965    0.76332    1.31871
  62.61955    0.63186    0.60795    0.84500    0.75862    0.75600    0.74977    1.31818
  60.32597    0.61094    0.60795    0.81500    0.76707    0.75515    0.74897    1.30366
  70.31469    0.70014    0.60795    0.94500    0.79294    0.78150    0.77510    1.26113
  77.30429    0.75944    0.60795    1.03500    0.82255    0.80474    0.79821    1.21573
  52.72984    0.53996    0.60795    0.71500    1.01905    0.73588    0.72992    0.98131
  81.21159    0.79137    0.60795    1.08500    0.83585    0.83609    0.82950    1.19639
  65.68841    0.65945    0.60795    0.88500    0.76911    0.76373    0.75743    1.30021
  64.92004    0.65258    0.60795    0.87500    0.80944    0.75887    0.75258    1.23543
  58.03926    0.58984    0.60795    0.78500    0.87397    0.75617    0.75005    1.14420
  80.42885    0.78504    0.60795    1.07500    0.91337    0.82696    0.82038    1.09485
  51.21944    0.52556    0.60795    0.69500    0.55814    0.72668    0.72077    1.79167
  64.15244    0.64570    0.60795    0.86500    0.76614    0.75657    0.75031    1.30524
  81.99493    0.79766    0.60795    1.09500    0.86042    0.84522    0.83862    1.16222
  53.48612    0.54714    0.60795    0.72500    0.81250    0.73908    0.73309    1.23077
  59.56298    0.60393    0.60795    0.80500    0.76977    0.75486    0.74870    1.29909
  76.52482    0.75296    0.60795    1.02500    0.72875    0.80226    0.79575    1.37221
  58.80074    0.59689    0.60795    0.79500    0.84615    0.75457    0.74843    1.18182
  84.34845    0.81634    0.60795    1.12500    0.97645    0.87258    0.86594    1.02412
  71.86284    0.71351    0.60795    0.96500    0.74747    0.78729    0.78086    1.33784
  55.75935    0.56857    0.60795    0.75500    0.82812    0.74867    0.74262    1.20755
  72.63802    0.72015    0.60795    0.97500    0.87252    0.78989    0.78344    1.14611
  55.00087    0.56145    0.60795    0.74500    0.78970    0.74548    0.73944    1.26630
  78.08444    0.76588    0.60795    1.04500    0.77835    0.80721    0.80067    1.28477
  66.45755    0.66629    0.60795    0.89500    0.81126    0.76669    0.76037    1.23265
  63.38561    0.63879    0.60795    0.85500    0.89320    0.75629    0.75004    1.11957
  69.54174    0.69342    0.60795    0.93500    0.91111    0.77854    0.77215    1.09756
  71.08839    0.70684    0.60795    0.95500    0.77496    0.78446    0.77804    1.29039
  52.69286    0.54026    0.60868    0.71500    0.81982    0.73603    0.72975    1.21978
  61.04731    0.61829    0.60868    0.82500    0.71200    0.75521    0.74867    1.40449
  65.64309    0.65983    0.60868    0.88500    0.79200    0.76392    0.75725    1.26263
  64.87520    0.65296    0.60868    0.87500    0.76715    0.75886    0.75222    1.30353
  72.58854    0.72059    0.60868    0.97500    0.89000    0.79010    0.78327    1.12360
  62.57615    0.63222    0.60868    0.84500    0.73810    0.75579    0.74920    1.35484
  67.18119    0.67351    0.60868    0.90500    0.81209    0.76985    0.76314    1.23139
  75.69477    0.74692    0.60868    1.01500    0.82703    0.80001    0.79311    1.20915
  54.20515    0.55461    0.60868    0.73500    0.93299    0.74243    0.73610    1.07182
  57.99880    0.59017    0.60868    0.78500    0.87463    0.75613    0.74967    1.14334
  80.37503    0.78555    0.60868    1.07500    0.82732    0.82709    0.82011    1.20872
  58.75979    0.59723    0.60868    0.79500    0.80653    0.75434    0.74786    1.23988
  51.18347    0.52584    0.60868    0.69500    0.75758    0.72654    0.72031    1.32000
  83.50796    0.81068    0.60868    1.11500    0.96266    0.86361    0.85658    1.03879
  77.25216    0.75991    0.60868    1.03500    0.87048    0.80496    0.79803    1.14880
  78.03188    0.76637    0.60868    1.04500    0.90440    0.80743    0.80050    1.10571
  53.44864    0.54744    0.60868    0.72500    0.77703    0.73923    0.73292    1.28696
  79.59333    0.77918    0.60868    1.06500    0.96234    0.81796    0.81099    1.03914
  78.81227    0.77279    0.60868    1.05500    0.80952    0.81148    0.80453    1.23529
  71.81380    0.71394    0.60868    0.96500    0.75080    0.78748    0.78067    1.33191
  70.26657    0.70056    0.60868    0.94500    0.82051    0.78170    0.77492    1.21875
  59.52153    0.60427    0.60868    0.80500    0.72467    0.75463    0.74813    1.37994
  60.28403    0.61129    0.60868    0.81500    0.73306    0.75492    0.74840    1.36415
  84.29263    0.81688    0.60868    1.12500    0.87695    0.87271    0.86566    1.14031
  51.93781    0.53306    0.60868    0.70500    0.62651    0.73283    0.72657    1.59615
  63.34173    0.63916    0.60868    0.85500    0.78697    0.75608    0.74947    1.27069
  82.72384    0.80444    0.60868    1.10500    0.96273    0.85448    0.84746    1.03871
  71.03981    0.70726    0.60868    0.95500    0.84502    0.78466    0.77787    1.18340
  61.81134    0.62526    0.60868    0.83500    0.70158    0.75550    0.74893    1.42535
  67.95139    0.68031    0.60868    0.91500    0.81650    0.77281    0.76609    1.22474
  66.41176    0.66668    0.60868    0.89500    0.77213    0.76688    0.76020    1.29512
  68.72236    0.68708    0.60868    0.92500    0.76771    0.77577    0.76903    1.30258
  55.72037    0.56889    0.60868    0.75500    0.80690    0.74883    0.74245    1.23932
  54.96239    0.56176    0.60868    0.74500    0.72889    0.74563    0.73927    1.37195
  73.36401    0.72721    0.60868    0.98500    0.72377    0.79257    0.78573    1.38166
  64.10808    0.64607    0.60868    0.86500    0.81718    0.75637    0.74974    1.22371
  81.94030    0.79818    0.60868    1.09500    0.80110    0.84535    0.83834    1.24828
  81.15736    0.79188    0.60868    1.08500    0.77778    0.83622    0.82923    1.28571
  69.49408    0.69384    0.60868    0.93500    0.74919    0.77874    0.77198    1.33478
  76.47312    0.75343    0.60868    1.02500    0.82625    0.80248    0.79557    1.21029
  80.32118    0.78605    0.60941    1.07500    0.92308    0.82714    0.81983    1.08333
  72.53901    0.72103    0.60941    0.97500    0.79439    0.79024    0.78309    1.25882
  52.65587    0.54055    0.60941    0.71500    0.76316    0.73613    0.72958    1.31034
  51.14749    0.52613    0.60941    0.69500    0.93939    0.72636    0.71986    1.06452
  61.00486    0.61864    0.60941    0.82500    0.74498    0.75494    0.74810    1.34232
  71.76473    0.71437    0.60941    0.96500    0.80233    0.78761    0.78048    1.24638
  70.21842    0.70098    0.60941    0.94500    0.72334    0.78184    0.77474    1.38248
  82.66877    0.80497    0.60941    1.10500    0.87617    0.85453    0.84718    1.14133
  51.90132    0.53335    0.60941    0.70500    0.75000    0.73293    0.72640    1.33333
  64.83034    0.65335    0.60941    0.87500    0.66299    0.75880    0.75185    1.50831
  55.68138    0.56920    0.60941    0.75500    0.77660    0.74895    0.74228    1.28767
  75.64347    0.74738    0.60941    1.01500    0.93154    0.80015    0.79293    1.07350
  57.95832    0.59050    0.60941    0.78500    0.81843    0.75604    0.74929    1.22185
  63.29783    0.63953    0.60941    0.85500    0.74747    0.75581    0.74890    1.33784
  77.97928    0.76685    0.60941    1.04500    0.82569    0.80758    0.80032    1.21111
  81.88563    0.79870    0.60941    1.09500    0.84440    0.84540    0.83807    1.18427
  83.45249    0.81121    0.60941    1.11500    0.92480    0.86366    0.85630    1.08132
  53.41115    0.54774    0.60941    0.72500    0.84828    0.73934    0.73275    1.17886
  60.24208    0.61164    0.60941    0.81500    0.72745    0.75465    0.74783    1.37466
  77.19999    0.76039    0.60941    1.03500    0.88780    0.80510    0.79786    1.12639
  58.71881    0.59757    0.60941    0.79500    0.81546    0.75406    0.74729    1.22630
  59.48006    0.60461    0.60941    0.80500    0.71047    0.75435    0.74756    1.40751
  76.42138    0.75390    0.60941    1.02500    0.87140    0.80263    0.79540    1.14758
  54.92390    0.56207    0.60941    0.74500    0.91000    0.74574    0.73910    1.09890
  84.23677    0.81742    0.60941    1.12500    0.95708    0.87275    0.86538    1.04484
  70.99120    0.70769    0.60941    0.95500    0.76183    0.78480    0.77769    1.31263
  66.36594    0.66707    0.60941    0.89500    0.81784    0.76701    0.76002    1.22273
  73.31404    0.72766    0.60941    0.98500    0.77551    0.79272    0.78555    1.28947
  64.06370    0.64645    0.60941    0.86500    0.76795    0.75610    0.74917    1.30217
  79.53989    0.77968    0.60941    1.06500    0.77431    0.81801    0.81072    1.29147
  68.67513    0.68749    0.60941    0.92500    0.76258    0.77591    0.76885    1.31134
  54.16716    0.55491    0.60941    0.73500    0.70370    0.74254    0.73593    1.42105
  78.75925    0.77328    0.60941    1.05500    0.77311    0.81177    0.80449    1.29348
  65.59775    0.66022    0.60941    0.88500    0.86379    0.76405    0.75707    1.15769
  67.90463    0.68071    0.60941    0.91500    0.76312    0.77294    0.76591    1.31042
  81.10309    0.79239    0.60941    1.08500    0.84405    0.83627    0.82895    1.18476
  67.13490    0.67390    0.60941    0.90500    0.74749    0.76998    0.76296    1.33781
  61.76841    0.62562    0.60941    0.83500    0.69384    0.75523    0.74836    1.44126
  62.53273    0.63259    0.60941    0.84500    0.75797    0.75552    0.74863    1.31931
  69.44639    0.69425    0.60941    0.93500    0.78878    0.77887    0.77180    1.26778
  81.04879    0.79290    0.61014    1.08500    0.82214    0.83624    0.82867    1.21634
  75.59214    0.74785    0.61014    1.01500    0.87617    0.80022    0.79276    1.14133
  52.61887    0.54085    0.61014    0.71500    0.69492    0.73619    0.72941    1.43902
  84.96531    0.82413    0.61014    1.13500    0.95643    0.87989    0.87225    1.04556
  63.25390    0.63990    0.61014    0.85500    0.92830    0.75548    0.74833    1.07724
  77.92665    0.76734    0.61014    1.04500    0.92308    0.80765    0.80014    1.08333
  51.11149    0.52641    0.61014    0.69500    0.64583    0.72614    0.71941    1.54839
  68.62788    0.68790    0.61014    0.92500    0.79762    0.77598    0.76868    1.25373
  66.32010    0.66747    0.61014    0.89500    0.79293    0.76708    0.75984    1.26115
  69.39867    0.69467    0.61014    0.93500    0.85479    0.77894    0.77162    1.16988
  81.83091    0.79921    0.61014    1.09500    0.88060    0.84537    0.83779    1.13559
  59.43857    0.60495    0.61014    0.80500    0.81439    0.75402    0.74699    1.22792
  51.86482    0.53364    0.61014    0.70500    0.98667    0.73288    0.72612    1.01351
  77.14778    0.76087    0.61014    1.03500    0.79406    0.80517    0.79768    1.25935
  58.67781    0.59790    0.61014    0.79500    0.77396    0.75380    0.74679    1.29206
  65.55239    0.66061    0.61014    0.88500    0.79123    0.76404    0.75682    1.26386
  70.94255    0.70812    0.61014    0.95500    0.89261    0.78487    0.77751    1.12032
  67.08859    0.67430    0.61014    0.90500    0.83642    0.77005    0.76279    1.19556
  84.18087    0.81795    0.61014    1.12500    0.94939    0.87272    0.86510    1.05330
  54.88538    0.56238    0.61014    0.74500    0.84186    0.74581    0.73893    1.18785
  53.37364    0.54804    0.61014    0.72500    0.95238    0.73940    0.73258    1.05000
  57.91782    0.59084    0.61014    0.78500    0.88235    0.75589    0.74891    1.13333
  64.01929    0.64682    0.61014    0.86500    0.76111    0.75577    0.74860    1.31387
  62.48929    0.63295    0.61014    0.84500    0.73030    0.75519    0.74806    1.36930
  76.36961    0.75437    0.61014    1.02500    0.83513    0.80270    0.79522    1.19742
  54.12914    0.55522    0.61014    0.73500    0.86473    0.74260    0.73576    1.15642
  64.78545    0.65373    0.61014    0.87500    0.78873    0.75867    0.75148    1.26786
  70.17023    0.70141    0.61014    0.94500    0.79589    0.78191    0.77457    1.25646
  67.85785    0.68111    0.61014    0.91500    0.78983    0.77301    0.76573    1.26609
  61.72545    0.62598    0.61014    0.83500    0.78988    0.75489    0.74779    1.26601
  72.48946    0.72147    0.61014    0.97500    0.78339    0.79030    0.78291    1.27651
  78.70619    0.77377    0.61014    1.05500    0.81555    0.81199    0.80446    1.22616
  80.26728    0.78656    0.61014    1.07500    0.78585    0.82711    0.81956    1.27251
  83.39697    0.81174    0.61014    1.11500    0.92990    0.86363    0.85602    1.07539
  82.61365    0.80549    0.61014    1.10500    0.87805    0.85450    0.84691    1.13889
  55.64237    0.56952    0.61014    0.75500    0.87970    0.74901    0.74211    1.13675
  79.48641    0.78018    0.61014    1.06500    0.80916    0.81807    0.81053    1.23585
  73.26403    0.72811    0.61014    0.98500    0.73421    0.79278    0.78537    1.36200
  60.96239    0.61899    0.61014    0.82500    0.78831    0.75460    0.74753    1.26854
  60.20010    0.61198    0.61014    0.81500    0.87500    0.75431    0.74726    1.14286
  71.71563    0.71481    0.61014    0.96500    0.78231    0.78766    0.78029    1.27826
  70.89388    0.70855    0.61087    0.95500    0.81686    0.78486    0.77734    1.22421
  60.15810    0.61233    0.61087    0.81500    0.73469    0.75391    0.74669    1.36111
  62.44583    0.63331    0.61087    0.84500    0.75992    0.75478    0.74749    1.31592
  54.84686    0.56269    0.61087    0.74500    0.82353    0.74581    0.73876    1.21429
  59.39706    0.60529    0.61087    0.80500    0.74895    0.75362    0.74642    1.33520
  82.55849    0.80602    0.61087    1.10500    0.88619    0.85439    0.84663    1.12842
  63.97486    0.64720    0.61087    0.86500    0.80256    0.75536    0.74802    1.24601
  57.87729    0.59117    0.61087    0.78500    0.78392    0.75568    0.74853    1.27564
  51.07548    0.52670    0.61087    0.69500    0.78571    0.72586    0.71896    1.27273
  53.33611    0.54834    0.61087    0.72500    0.86076    0.73940    0.73241    1.16176
  80.99444    0.79341    0.61087    1.08500    0.87311    0.83613    0.82840    1.14534
  79.43289    0.78068    0.61087    1.06500    0.84762    0.81820    0.81050    1.17978
  81.77616    0.79973    0.61087    1.09500    0.76451    0.84526    0.83751    1.30804
  83.34141    0.81227    0.61087    1.11500    0.83117    0.86352    0.85575    1.20313
  69.35093    0.69508    0.61087    0.93500    0.88699    0.77893    0.77145    1.12741
  64.74054    0.65411    0.61087    0.87500    0.69712    0.75847    0.75111    1.43448
  76.31780    0.75485    0.61087    1.02500    0.75963    0.80269    0.79504    1.31643
  84.12492    0.81849    0.61087    1.12500    0.99783    0.87261    0.86482    1.00217
  67.04225    0.67470    0.61087    0.90500    0.80504    0.77004    0.76261    1.24217
  68.58060    0.68831    0.61087    0.92500    0.85839    0.77597    0.76850    1.16497
  77.87397    0.76782    0.61087    1.04500    0.87546    0.80764    0.79996    1.14225
  63.20996    0.64027    0.61087    0.85500    0.69349    0.75507    0.74776    1.44198
  78.65309    0.77426    0.61087    1.05500    0.90133    0.81212    0.80443    1.10947
  60.91990    0.61934    0.61087    0.82500    0.80435    0.75420    0.74695    1.24324
  80.21334    0.78706    0.61087    1.07500    0.81733    0.82700    0.81928    1.22350
  73.21400    0.72855    0.61087    0.98500    0.71662    0.79277    0.78520    1.39545
  84.90897    0.82468    0.61087    1.13500    0.98194    0.88059    0.87279    1.01839
  70.12202    0.70183    0.61087    0.94500    0.68478    0.78190    0.77439    1.46032
  58.63680    0.59824    0.61087    0.79500    0.81159    0.75359    0.74641    1.23214
  67.81104    0.68152    0.61087    0.91500    0.84732    0.77300    0.76556    1.18020
  52.58184    0.54114    0.61087    0.71500    0.98058    0.73620    0.72924    1.01980
  51.82830    0.53393    0.61087    0.70500    0.77027    0.73260    0.72567    1.29825
  54.09112    0.55552    0.61087    0.73500    0.79255    0.74261    0.73559    1.26174
  61.68247    0.62634    0.61087    0.83500    0.80000    0.75449    0.74722    1.25000
  77.09554    0.76135    0.61087    1.03500    0.82792    0.80516    0.79750    1.20785
  65.50700    0.66099    0.61087    0.88500    0.84310    0.76384    0.75646    1.18609
  55.60334    0.56983    0.61087    0.75500    0.83142    0.74901    0.74194    1.20277
  72.43988    0.72191    0.61087    0.97500    0.76835    0.79028    0.78272    1.30149
  71.66650    0.71524    0.61087    0.96500    0.73312    0.78764    0.78010    1.36403
  75.54076    0.74831    0.61087    1.01500    0.73868    0.80021    0.79258    1.35377
  66.27423    0.66786    0.61087    0.89500    0.81601    0.76707    0.75967    1.22547
  60.11608    0.61268    0.61160    0.81500    0.75705    0.75345    0.74611    1.32092
  84.85259    0.82523    0.61160    1.13500    0.99558    0.88122    0.87333    1.00444
  71.61734    0.71567    0.61160    0.96500    0.77597    0.78755    0.77991    1.28870
  57.83675    0.59150    0.61160    0.78500    0.79104    0.75541    0.74815    1.26415
  51.79177    0.53422    0.61160    0.70500    0.64198    0.73227    0.72522    1.55769
  77.04326    0.76183    0.61160    1.03500    0.77064    0.80508    0.79732    1.29762
  64.69560    0.65449    0.61160    0.87500    0.70266    0.75821    0.75074    1.42317
  65.46158    0.66138    0.61160    0.88500    0.72368    0.76357    0.75609    1.38182
  80.94004    0.79392    0.61160    1.08500    0.94479    0.83594    0.82812    1.05844
  63.93040    0.64757    0.61160    0.86500    0.80749    0.75490    0.74745    1.23841
  77.82126    0.76831    0.61160    1.04500    0.76588    0.80755    0.79979    1.30569
  51.03945    0.52698    0.61160    0.69500    0.75000    0.72553    0.71850    1.33333
  53.29857    0.54864    0.61160    0.72500    0.79762    0.73935    0.73224    1.25373
  55.56429    0.57015    0.61160    0.75500    0.82022    0.74896    0.74177    1.21918
  82.50328    0.80654    0.61160    1.10500    0.82819    0.85420    0.84635    1.20746
  68.53329    0.68872    0.61160    0.92500    0.77496    0.77589    0.76832    1.29039
  83.28581    0.81280    0.61160    1.11500    0.78210    0.86333    0.85547    1.27861
  67.76420    0.68192    0.61160    0.91500    0.81219    0.77292    0.76538    1.23124
  70.84518    0.70897    0.61160    0.95500    0.75969    0.78478    0.77716    1.31633
  79.37933    0.78118    0.61160    1.06500    0.87382    0.81826    0.81046    1.14440
  78.59996    0.77476    0.61160    1.05500    0.94778    0.81218    0.80439    1.05510
  63.16598    0.64063    0.61160    0.85500    0.75839    0.75461    0.74718    1.31858
  54.05307    0.55583    0.61160    0.73500    0.84456    0.74256    0.73542    1.18405
  69.30315    0.69550    0.61160    0.93500    0.86156    0.77885    0.77127    1.16068
  66.99588    0.67510    0.61160    0.90500    0.80227    0.76996    0.76243    1.24646
  62.40234    0.63368    0.61160    0.84500    0.75583    0.75432    0.74692    1.32304
  61.63947    0.62670    0.61160    0.83500    0.71020    0.75403    0.74665    1.40806
  66.22834    0.66825    0.61160    0.89500    0.84381    0.76699    0.75949    1.18511
  80.15936    0.78756    0.61160    1.07500    0.74200    0.82681    0.81900    1.34772
  72.39026    0.72235    0.61160    0.97500    0.75402    0.79018    0.78253    1.32623
  81.72136    0.80025    0.61160    1.09500    0.79856    0.84507    0.83723    1.25225
  76.26595    0.75532    0.61160    1.02500    0.86604    0.80260    0.79486    1.15468
  59.35553    0.60564    0.61160    0.80500    0.81777    0.75316    0.74585    1.22284
  54.80831    0.56300    0.61160    0.74500    0.83796    0.74576    0.73859    1.19337
  70.07378    0.70225    0.61160    0.94500    0.78205    0.78181    0.77421    1.27869
  75.48936    0.74878    0.61160    1.01500    0.85742    0.80012    0.79240    1.16629
  58.59576    0.59858    0.61160    0.79500    0.83791    0.75332    0.74603    1.19345
  84.06892    0.81903    0.61160    1.12500    0.91959    0.87242    0.86454    1.08744
  52.54481    0.54144    0.61160    0.71500    0.48921    0.73615    0.72907    2.04412
  60.87739    0.61970    0.61160    0.82500    0.74364    0.75374    0.74638    1.34474
  73.16393    0.72900    0.61160    0.98500    0.73676    0.79269    0.78502    1.35729
  52.50775    0.54173    0.61234    0.71500    0.71963    0.73606    0.72890    1.38961
  68.48595    0.68913    0.61234    0.92500    0.68750    0.77574    0.76815    1.45455
  76.21407    0.75579    0.61234    1.02500    0.86293    0.80244    0.79469    1.15884
  76.99094    0.76230    0.61234    1.03500    0.88082    0.80491    0.79715    1.13531
  60.07403    0.61302    0.61234    0.81500    0.75108    0.75293    0.74554    1.33141
  51.75522    0.53451    0.61234    0.70500    0.97101    0.73190    0.72476    1.02985
  70.79645    0.70940    0.61234    0.95500    0.77950    0.78463    0.77698    1.28287
  66.94949    0.67549    0.61234    0.90500    0.76661    0.76982    0.76226    1.30444
  51.00341    0.52727    0.61234    0.69500    0.75556    0.72516    0.71805    1.32353
  67.71733    0.68232    0.61234    0.91500    0.72741    0.77278    0.76520    1.37473
  71.56815    0.71611    0.61234    0.96500    0.84184    0.78738    0.77972    1.18788
  70.02551    0.70267    0.61234    0.94500    0.80479    0.78166    0.77404    1.24255
  77.76852    0.76879    0.61234    1.04500    0.81056    0.80739    0.79961    1.23371
  63.88593    0.64794    0.61234    0.86500    0.76112    0.75437    0.74688    1.31385
  80.88561    0.79443    0.61234    1.08500    0.86765    0.83568    0.82784    1.15254
  63.12199    0.64100    0.61234    0.85500    0.79255    0.75408    0.74661    1.26174
  75.43792    0.74924    0.61234    1.01500    0.83431    0.79996    0.79222    1.19860
  83.23016    0.81333    0.61234    1.11500    0.88073    0.86307    0.85519    1.13542
  78.54678    0.77525    0.61234    1.05500    0.90909    0.81216    0.80436    1.10000
  59.31399    0.60598    0.61234    0.80500    0.78076    0.75264    0.74527    1.28080
  54.01501    0.55613    0.61234    0.73500    0.86010    0.74246    0.73525    1.16265
  81.66651    0.80077    0.61234    1.09500    0.88390    0.84481    0.83696    1.13136
  69.25535    0.69591    0.61234    0.93500    0.74842    0.77870    0.77109    1.33615
  62.35883    0.63404    0.61234    0.84500    0.69217    0.75379    0.74634    1.44472
  53.26102    0.54894    0.61234    0.72500    0.78710    0.73926    0.73207    1.27049
  72.34061    0.72279    0.61234    0.97500    0.76238    0.79001    0.78234    1.31169
  57.79620    0.59183    0.61234    0.78500    0.75749    0.75509    0.74776    1.32014
  84.01287    0.81957    0.61234    1.12500    0.79423    0.87215    0.86426    1.25908
  79.32573    0.78167    0.61234    1.06500    0.88829    0.81824    0.81043    1.12576
  55.52523    0.57046    0.61234    0.75500    0.80144    0.74886    0.74160    1.24775
  73.11383    0.72944    0.61234    0.98500    0.73392    0.79253    0.78484    1.36255
  58.55471    0.59891    0.61234    0.79500    0.85340    0.75300    0.74565    1.17178
  80.10535    0.78807    0.61234    1.07500    0.88697    0.82655    0.81872    1.12743
  66.18242    0.66864    0.61234    0.89500    0.79561    0.76685    0.75931    1.25690
  84.79615    0.82577    0.61234    1.13500    1.02387    0.88105    0.87315    0.97669
  54.76975    0.56331    0.61234    0.74500    0.86134    0.74566    0.73842    1.16098
  82.44804    0.80707    0.61234    1.10500    0.83210    0.85394    0.84607    1.20177
  64.65064    0.65487    0.61234    0.87500    0.73132    0.75788    0.75037    1.36739
  61.59645    0.62705    0.61234    0.83500    0.79735    0.75350    0.74607    1.25416
  50.25232    0.52001    0.61234    0.68500    0.50000    0.66796    0.66088    2.00000
  60.83486    0.62005    0.61234    0.82500    0.73211    0.75322    0.74581    1.36592
  65.41614    0.66176    0.61234    0.88500    0.82014    0.76324    0.75572    1.21930
  63.84142    0.64832    0.61307    0.86500    0.82593    0.75378    0.74630    1.21076
  69.97722    0.70309    0.61307    0.94500    0.76786    0.78145    0.77386    1.30233
  72.29094    0.72323    0.61307    0.97500    0.69091    0.78978    0.78215    1.44737
  80.83114    0.79494    0.61307    1.08500    0.86517    0.83534    0.82756    1.15584
  83.17447    0.81386    0.61307    1.11500    0.93737    0.86272    0.85491    1.06681
  82.39274    0.80759    0.61307    1.10500    0.88430    0.85360    0.84580    1.13084
  54.73117    0.56362    0.61307    0.74500    0.76293    0.74551    0.73825    1.31073
  50.21677    0.52029    0.61307    0.68500    0.92308    0.67310    0.66597    1.08333
  53.97693    0.55644    0.61307    0.73500    0.77419    0.74232    0.73508    1.29167
  51.71866    0.53480    0.61307    0.70500    1.20290    0.73148    0.72431    0.83133
  62.31530    0.63440    0.61307    0.84500    0.70377    0.75321    0.74577    1.42091
  67.67044    0.68272    0.61307    0.91500    0.78595    0.77258    0.76502    1.27234
  66.90307    0.67589    0.61307    0.90500    0.74465    0.76962    0.76208    1.34292
  81.61163    0.80128    0.61307    1.09500    0.84124    0.84447    0.83668    1.18872
  61.55341    0.62741    0.61307    0.83500    0.76218    0.75293    0.74550    1.31202
  78.49357    0.77573    0.61307    1.05500    0.85432    0.81207    0.80433    1.17053
  73.06370    0.72989    0.61307    0.98500    0.89819    0.79231    0.78466    1.11335
  64.60566    0.65524    0.61307    0.87500    0.76460    0.75749    0.75000    1.30787
  77.71573    0.76927    0.61307    1.04500    0.78938    0.80716    0.79943    1.26682
  60.03197    0.61337    0.61307    0.81500    0.76048    0.75236    0.74497    1.31496
  71.51893    0.71654    0.61307    0.96500    0.78404    0.78715    0.77953    1.27545
  65.37068    0.66215    0.61307    0.88500    0.88908    0.76285    0.75535    1.12476
  80.05129    0.78857    0.61307    1.07500    0.86694    0.82621    0.81845    1.15349
  84.73967    0.82632    0.61307    1.13500    0.92777    0.88070    0.87287    1.07786
  58.51363    0.59925    0.61307    0.79500    0.77700    0.75262    0.74527    1.28701
  76.93859    0.76278    0.61307    1.03500    0.79890    0.80468    0.79697    1.25172
  60.79230    0.62040    0.61307    0.82500    0.70408    0.75264    0.74523    1.42029
  83.95679    0.82011    0.61307    1.12500    0.92813    0.87180    0.86398    1.07743
  57.75562    0.59216    0.61307    0.78500    0.81612    0.75472    0.74738    1.22531
  55.48615    0.57078    0.61307    0.75500    0.69360    0.74871    0.74143    1.44175
  53.22344    0.54924    0.61307    0.72500    0.96552    0.73912    0.73190    1.03571
  50.96735    0.52755    0.61307    0.69500    0.46939    0.72475    0.71759    2.13043
  69.20752    0.69632    0.61307    0.93500    0.89483    0.77850    0.77091    1.11753
  79.27209    0.78217    0.61307    1.06500    0.84706    0.81815    0.81040    1.18056
  75.38644    0.74971    0.61307    1.01500    0.85985    0.79974    0.79205    1.16300
  66.13648    0.66903    0.61307    0.89500    0.74778    0.76666    0.75913    1.33729
  52.47068    0.54203    0.61307    0.71500    0.66372    0.73592    0.72873    1.50667
  76.16216    0.75626    0.61307    1.02500    0.82726    0.80221    0.79451    1.20882
  63.07797    0.64137    0.61307    0.85500    0.82846    0.75350    0.74604    1.20706
  70.74769    0.70983    0.61307    0.95500    0.80574    0.78441    0.77680    1.24109
  59.27242    0.60632    0.61307    0.80500    0.73378    0.75207    0.74470    1.36280
  68.43859    0.68954    0.61307    0.92500    0.82393    0.77554    0.76797    1.21369
  63.79690    0.64869    0.61381    0.86500    0.76581    0.75315    0.74573    1.30580
  58.47254    0.59958    0.61381    0.79500    0.76179    0.75221    0.74488    1.31270
  55.44705    0.57109    0.61381    0.75500    0.85502    0.74852    0.74126    1.16957
  79.99719    0.78907    0.61381    1.07500    0.76732    0.82581    0.81817    1.30324
  73.01353    0.73033    0.61381    0.98500    0.81099    0.79204    0.78448    1.23307
  59.98989    0.61371    0.61381    0.81500    0.74343    0.75174    0.74439    1.34511
  61.51035    0.62777    0.61381    0.83500    0.80469    0.75230    0.74493    1.24272
  79.21842    0.78266    0.61381    1.06500    0.89231    0.81799    0.81036    1.12069
  76.11021    0.75673    0.61381    1.02500    0.78053    0.80192    0.79433    1.28117
  69.15966    0.69674    0.61381    0.93500    0.76263    0.77823    0.77074    1.31126
  60.74973    0.62075    0.61381    0.82500    0.78384    0.75202    0.74466    1.27577
  80.77662    0.79545    0.61381    1.08500    0.82510    0.83493    0.82728    1.21198
  54.69257    0.56393    0.61381    0.74500    0.82812    0.74533    0.73808    1.20755
  68.39120    0.68994    0.61381    0.92500    0.76861    0.77528    0.76779    1.30105
  81.55670    0.80180    0.61381    1.09500    0.82047    0.84406    0.83640    1.21882
  51.68208    0.53509    0.61381    0.70500    0.75281    0.73103    0.72385    1.32836
  66.09052    0.66942    0.61381    0.89500    0.72771    0.76641    0.75896    1.37416
  76.88620    0.76325    0.61381    1.03500    0.86767    0.80439    0.79679    1.15251
  69.92889    0.70351    0.61381    0.94500    0.78990    0.78119    0.77368    1.26598
  83.11873    0.81439    0.61381    1.11500    0.92200    0.86231    0.85463    1.08460
  72.24123    0.72366    0.61381    0.97500    0.80476    0.78950    0.78195    1.24260
  70.69890    0.71025    0.61381    0.95500    0.76382    0.78415    0.77662    1.30921
  53.93884    0.55674    0.61381    0.73500    0.84239    0.74214    0.73491    1.18710
  57.71502    0.59249    0.61381    0.78500    0.87080    0.75431    0.74700    1.14837
  62.27175    0.63476    0.61381    0.84500    0.77615    0.75258    0.74519    1.28842
  59.23083    0.60666    0.61381    0.80500    0.82561    0.75146    0.74412    1.21123
  83.90065    0.82064    0.61381    1.12500    0.95579    0.87138    0.86370    1.04626
  78.44032    0.77622    0.61381    1.05500    0.85057    0.81192    0.80429    1.17568
  77.66291    0.76975    0.61381    1.04500    0.81203    0.80686    0.79925    1.23148
  53.18585    0.54954    0.61381    0.72500    0.77049    0.73894    0.73173    1.29787
  50.93128    0.52784    0.61381    0.69500    0.50980    0.72430    0.71714    1.96154
  84.68315    0.82686    0.61381    1.13500    0.91494    0.88028    0.87259    1.09297
  64.56065    0.65562    0.61381    0.87500    0.75128    0.75706    0.74963    1.33107
  50.18120    0.52057    0.61381    0.68500    0.28000    0.67821    0.67107    3.57143
  63.03393    0.64174    0.61381    0.85500    0.67887    0.75287    0.74546    1.47304
  67.62352    0.68313    0.61381    0.91500    0.76748    0.77232    0.76485    1.30297
  65.32519    0.66253    0.61381    0.88500    0.73744    0.76242    0.75498    1.35604
  71.46968    0.71697    0.61381    0.96500    0.85620    0.78687    0.77934    1.16795
  66.85663    0.67629    0.61381    0.90500    0.71545    0.76936    0.76190    1.39773
  75.33494    0.75017    0.61381    1.01500    0.82098    0.79945    0.79187    1.21806
  82.33741    0.80811    0.61381    1.10500    0.87324    0.85319    0.84552    1.14516
  52.43360    0.54232    0.61381    0.71500    0.96190    0.73575    0.72856    1.03960
  53.14825    0.54984    0.61454    0.72500    0.82390    0.73873    0.73156    1.21374
  70.65008    0.71068    0.61454    0.95500    0.80693    0.78384    0.77645    1.23926
  79.16470    0.78316    0.61454    1.06500    0.83236    0.81779    0.81033    1.20141
  57.67441    0.59282    0.61454    0.78500    0.82656    0.75386    0.74661    1.20984
  83.84447    0.82118    0.61454    1.12500    0.89754    0.87091    0.86341    1.11416
  76.83378    0.76373    0.61454    1.03500    0.77247    0.80405    0.79661    1.29455
  79.94305    0.78957    0.61454    1.07500    0.77148    0.82535    0.81789    1.29621
  84.62658    0.82740    0.61454    1.13500    0.97669    0.87981    0.87230    1.02386
  71.42040    0.71740    0.61454    0.96500    0.74430    0.78654    0.77914    1.34354
  75.28339    0.75063    0.61454    1.01500    0.80969    0.79912    0.79169    1.23503
  59.18922    0.60700    0.61454    0.80500    0.75964    0.75081    0.74355    1.31642
  77.61005    0.77024    0.61454    1.04500    0.82486    0.80652    0.79907    1.21233
  55.40793    0.57141    0.61454    0.75500    0.88679    0.74830    0.74109    1.12766
  66.81016    0.67668    0.61454    0.90500    0.69599    0.76907    0.76172    1.43681
  67.57658    0.68353    0.61454    0.91500    0.71226    0.77203    0.76467    1.40397
  72.96334    0.73077    0.61454    0.98500    0.70833    0.79171    0.78430    1.41176
  82.28203    0.80864    0.61454    1.10500    0.83992    0.85272    0.84524    1.19059
  54.65396    0.56424    0.61454    0.74500    0.80753    0.74511    0.73791    1.23834
  66.04452    0.66981    0.61454    0.89500    0.78089    0.76612    0.75878    1.28059
  78.38703    0.77671    0.61454    1.05500    0.80312    0.81171    0.80426    1.24515
  61.46726    0.62812    0.61454    0.83500    0.73258    0.75164    0.74435    1.36504
  81.50173    0.80231    0.61454    1.09500    0.87146    0.84360    0.83612    1.14751
  65.27968    0.66292    0.61454    0.88500    0.78007    0.76194    0.75460    1.28194
  51.64548    0.53538    0.61454    0.70500    0.95588    0.73055    0.72340    1.04615
  53.90073    0.55705    0.61454    0.73500    0.80296    0.74192    0.73474    1.24540
  80.72207    0.79596    0.61454    1.08500    0.95248    0.83448    0.82701    1.04990
  62.22817    0.63512    0.61454    0.84500    0.79348    0.75192    0.74462    1.26027
  83.06295    0.81492    0.61454    1.11500    0.81584    0.86185    0.85436    1.22573
  72.19149    0.72410    0.61454    0.97500    0.82724    0.78917    0.78176    1.20884
  52.39650    0.54262    0.61454    0.71500    0.77679    0.73555    0.72838    1.28736
  58.43143    0.59992    0.61454    0.79500    0.83333    0.75175    0.74450    1.20000
  59.94779    0.61406    0.61454    0.81500    0.75322    0.75109    0.74382    1.32764
  76.05822    0.75719    0.61454    1.02500    0.84746    0.80158    0.79415    1.18000
  64.51562    0.65600    0.61454    0.87500    0.77815    0.75659    0.74926    1.28510
  62.98987    0.64210    0.61454    0.85500    0.81273    0.75220    0.74489    1.23041
  69.11177    0.69715    0.61454    0.93500    0.71335    0.77793    0.77056    1.40183
  50.89520    0.52812    0.61454    0.69500    0.83333    0.72382    0.71668    1.20000
  68.34378    0.69035    0.61454    0.92500    0.76552    0.77498    0.76761    1.30631
  60.70714    0.62110    0.61454    0.82500    0.82353    0.75137    0.74408    1.21429
  69.88054    0.70393    0.61454    0.94500    0.78833    0.78088    0.77350    1.26850
  63.75235    0.64906    0.61454    0.86500    0.78448    0.75247    0.74515    1.27473
  50.14563    0.52085    0.61454    0.68500    0.76471    0.68330    0.67618    1.30769
  50.11004    0.52113    0.61528    0.68500    0.30435    0.68837    0.68129    3.28571
  84.56996    0.82795    0.61528    1.13500    0.97603    0.87930    0.87202    1.02455
  72.14172    0.72454    0.61528    0.97500    0.73482    0.78881    0.78157    1.36087
  57.63377    0.59315    0.61528    0.78500    0.72074    0.75340    0.74623    1.38745
  58.39030    0.60025    0.61528    0.79500    0.68019    0.75129    0.74411    1.47018
  69.83216    0.70434    0.61528    0.94500    0.78683    0.78056    0.77332    1.27093
  53.86260    0.55735    0.61528    0.73500    0.77387    0.74169    0.73456    1.29221
  76.78132    0.76420    0.61528    1.03500    0.83743    0.80369    0.79643    1.19413
  78.33370    0.77720    0.61528    1.05500    0.82194    0.81149    0.80423    1.21663
  72.91311    0.73122    0.61528    0.98500    0.81410    0.79137    0.78413    1.22835
  70.60124    0.71110    0.61528    0.95500    0.76631    0.78351    0.77627    1.30495
  80.66747    0.79647    0.61528    1.08500    0.80961    0.83399    0.82673    1.23516
  83.78825    0.82172    0.61528    1.12500    0.82072    0.87041    0.86313    1.21845
  59.14760    0.60734    0.61528    0.80500    0.71767    0.75015    0.74297    1.39339
  81.44672    0.80283    0.61528    1.09500    0.79676    0.84311    0.83584    1.25508
  62.18458    0.63549    0.61528    0.84500    0.76157    0.75124    0.74404    1.31308
  55.36880    0.57172    0.61528    0.75500    0.67857    0.74806    0.74092    1.47368
  53.11063    0.55014    0.61528    0.72500    0.81529    0.73851    0.73139    1.22656
  69.06386    0.69756    0.61528    0.93500    0.76797    0.77761    0.77038    1.30213
  75.23182    0.75109    0.61528    1.01500    0.94118    0.79876    0.79151    1.06250
  61.42416    0.62848    0.61528    0.83500    0.79183    0.75097    0.74377    1.26290
  66.76366    0.67708    0.61528    0.90500    0.79739    0.76877    0.76154    1.25410
  64.47057    0.65638    0.61528    0.87500    0.68317    0.75610    0.74889    1.46377
  65.23414    0.66330    0.61528    0.88500    0.73473    0.76145    0.75423    1.36105
  76.00620    0.75766    0.61528    1.02500    0.74113    0.80123    0.79397    1.34928
  60.66452    0.62145    0.61528    0.82500    0.82590    0.75069    0.74351    1.21080
  52.35938    0.54291    0.61528    0.71500    0.75862    0.73533    0.72821    1.31818
  83.00713    0.81545    0.61528    1.11500    0.77818    0.86135    0.85408    1.28506
  79.11095    0.78365    0.61528    1.06500    0.84758    0.81756    0.81030    1.17982
  67.52961    0.68393    0.61528    0.91500    0.71538    0.77171    0.76449    1.39785
  68.29634    0.69076    0.61528    0.92500    0.79097    0.77466    0.76743    1.26427
  79.88887    0.79008    0.61528    1.07500    0.78873    0.82487    0.81761    1.26786
  82.22661    0.80916    0.61528    1.10500    0.84087    0.85223    0.84496    1.18925
  62.94579    0.64247    0.61528    0.85500    0.80819    0.75151    0.74431    1.23733
  50.85910    0.52841    0.61528    0.69500    0.58621    0.72332    0.71623    1.70588
  51.60888    0.53567    0.61528    0.70500    0.72093    0.73005    0.72294    1.38710
  63.70778    0.64944    0.61528    0.86500    0.76091    0.75178    0.74458    1.31422
  77.55716    0.77072    0.61528    1.04500    0.73574    0.80615    0.79889    1.35917
  54.61533    0.56454    0.61528    0.74500    0.84979    0.74488    0.73774    1.17677
  65.99851    0.67020    0.61528    0.89500    0.74010    0.76582    0.75860    1.35118
  71.37109    0.71783    0.61528    0.96500    0.77647    0.78619    0.77895    1.28788
  59.90567    0.61440    0.61528    0.81500    0.76573    0.75042    0.74324    1.30595
  53.82446    0.55765    0.61602    0.73500    0.66809    0.74145    0.73439    1.49682
  77.50423    0.77120    0.61602    1.04500    0.76257    0.80578    0.79871    1.31136
  72.09192    0.72497    0.61602    0.97500    0.74411    0.78845    0.78138    1.34388
  59.10595    0.60768    0.61602    0.80500    0.71520    0.74947    0.74240    1.39820
  82.95126    0.81598    0.61602    1.11500    0.83594    0.86084    0.85380    1.19626
  59.86353    0.61475    0.61602    0.81500    0.64625    0.74974    0.74266    1.54740
  81.39167    0.80334    0.61602    1.09500    0.88454    0.84262    0.83556    1.13053
  65.95247    0.67059    0.61602    0.89500    0.73258    0.76550    0.75842    1.36504
  62.90168    0.64284    0.61602    0.85500    0.69625    0.75081    0.74373    1.43627
  68.24887    0.69116    0.61602    0.92500    0.76578    0.77433    0.76725    1.30586
  57.59312    0.59348    0.61602    0.78500    0.67925    0.75292    0.74585    1.47222
  51.57225    0.53595    0.61602    0.70500    0.73563    0.72953    0.72249    1.35937
  80.61283    0.79698    0.61602    1.08500    0.86233    0.83350    0.82645    1.15965
  60.62189    0.62180    0.61602    0.82500    0.61261    0.75001    0.74293    1.63235
  69.78375    0.70476    0.61602    0.94500    0.72990    0.78022    0.77314    1.37004
  69.01592    0.69798    0.61602    0.93500    0.79112    0.77728    0.77020    1.26403
  70.55236    0.71153    0.61602    0.95500    0.75798    0.78317    0.77609    1.31929
  72.86285    0.73166    0.61602    0.98500    0.80452    0.79102    0.78395    1.24297
  62.14096    0.63585    0.61602    0.84500    0.68223    0.75054    0.74347    1.46579
  71.32175    0.71826    0.61602    0.96500    0.72516    0.78584    0.77876    1.37901
  64.42549    0.65676    0.61602    0.87500    0.73102    0.75559    0.74851    1.36795
  54.57668    0.56485    0.61602    0.74500    0.87946    0.74463    0.73757    1.13706
  50.82298    0.52869    0.61602    0.69500    0.87500    0.72281    0.71577    1.14286
  84.51329    0.82849    0.61602    1.13500    0.93172    0.87878    0.87174    1.07329
  50.07443    0.52141    0.61602    0.68500    0.82353    0.69344    0.68641    1.21429
  58.34915    0.60059    0.61602    0.79500    0.65721    0.75080    0.74373    1.52159
  76.72883    0.76468    0.61602    1.03500    0.80154    0.80332    0.79625    1.24760
  79.83466    0.79058    0.61602    1.07500    0.71848    0.82439    0.81733    1.39183
  82.17115    0.80968    0.61602    1.10500    0.88085    0.85173    0.84468    1.13527
  75.95415    0.75813    0.61602    1.02500    0.88798    0.80086    0.79379    1.12615
  66.71714    0.67747    0.61602    0.90500    0.77668    0.76844    0.76136    1.28753
  67.48261    0.68433    0.61602    0.91500    0.76872    0.77139    0.76431    1.30087
  55.32965    0.57203    0.61602    0.75500    0.91575    0.74781    0.74074    1.09200
  61.38103    0.62883    0.61602    0.83500    0.75787    0.75028    0.74320    1.31948
  75.18021    0.75155    0.61602    1.01500    0.80073    0.79840    0.79133    1.24886
  53.07299    0.55044    0.61602    0.72500    0.69697    0.73827    0.73122    1.43478
  65.18858    0.66368    0.61602    0.88500    0.71477    0.76094    0.75386    1.39906
  78.28034    0.77769    0.61602    1.05500    0.82022    0.81125    0.80419    1.21918
  52.32225    0.54320    0.61602    0.71500    0.89381    0.73509    0.72804    1.11881
  63.66319    0.64981    0.61602    0.86500    0.80316    0.75108    0.74400    1.24508
  83.73198    0.82225    0.61602    1.12500    0.94153    0.86990    0.86285    1.06210
  79.05715    0.78415    0.61602    1.06500    0.87573    0.81732    0.81026    1.14191
  79.78040    0.79108    0.61676    1.07500    0.85122    0.82392    0.81705    1.17478
  79.00332    0.78464    0.61676    1.06500    0.79213    0.81711    0.81023    1.26241
  62.09732    0.63621    0.61676    0.84500    0.67016    0.74985    0.74289    1.49219
  82.89535    0.81651    0.61676    1.11500    0.83846    0.86037    0.85352    1.19266
  51.53562    0.53624    0.61676    0.70500    0.73469    0.72901    0.72203    1.36111
  71.27238    0.71869    0.61676    0.96500    0.79575    0.78549    0.77857    1.25667
  50.78685    0.52897    0.61676    0.69500    0.61667    0.72229    0.71531    1.62162
  52.28511    0.54350    0.61676    0.71500    0.73109    0.73485    0.72787    1.36782
  53.03534    0.55073    0.61676    0.72500    0.85057    0.73803    0.73105    1.17568
  77.45126    0.77168    0.61676    1.04500    0.82143    0.80542    0.79853    1.21739
  59.06428    0.60802    0.61676    0.80500    0.73849    0.74879    0.74182    1.35411
  55.29049    0.57235    0.61676    0.75500    0.86617    0.74755    0.74057    1.15451
  68.96795    0.69839    0.61676    0.93500    0.78191    0.77696    0.77002    1.27893
  67.43559    0.68473    0.61676    0.91500    0.80986    0.77107    0.76413    1.23478
  83.67567    0.82279    0.61676    1.12500    0.88377    0.86941    0.86257    1.13152
  68.20137    0.69157    0.61676    0.92500    0.74022    0.77402    0.76708    1.35095
  80.55816    0.79748    0.61676    1.08500    0.79596    0.83303    0.82617    1.25635
  66.67060    0.67786    0.61676    0.90500    0.79305    0.76813    0.76119    1.26096
  69.73531    0.70518    0.61676    0.94500    0.80227    0.77990    0.77297    1.24646
  76.67630    0.76515    0.61676    1.03500    0.81096    0.80297    0.79607    1.23310
  58.30798    0.60092    0.61676    0.79500    0.81418    0.75032    0.74335    1.22823
  72.04209    0.72541    0.61676    0.97500    0.78593    0.78811    0.78119    1.27238
  70.50345    0.71195    0.61676    0.95500    0.84975    0.78284    0.77591    1.17682
  57.55245    0.59380    0.61676    0.78500    0.67236    0.75244    0.74546    1.48729
  64.38039    0.65713    0.61676    0.87500    0.67128    0.75510    0.74814    1.48969
  63.61857    0.65018    0.61676    0.86500    0.74539    0.75038    0.74342    1.34157
  84.45658    0.82903    0.61676    1.13500    1.12827    0.87829    0.87146    0.88632
  60.57923    0.62215    0.61676    0.82500    0.81526    0.74932    0.74235    1.22660
  61.33788    0.62919    0.61676    0.83500    0.72993    0.74959    0.74262    1.37000
  62.85755    0.64320    0.61676    0.85500    0.65650    0.75012    0.74316    1.52323
  65.90640    0.67098    0.61676    0.89500    0.66989    0.76519    0.75824    1.49279
  75.90206    0.75860    0.61676    1.02500    0.83712    0.80051    0.79361    1.19457
  53.78631    0.55796    0.61676    0.73500    0.74872    0.74120    0.73422    1.33562
  54.53802    0.56516    0.61676    0.74500    0.83193    0.74438    0.73740    1.20202
  82.11564    0.81020    0.61676    1.10500    0.79545    0.85126    0.84440    1.25714
  78.22694    0.77818    0.61676    1.05500    0.93402    0.81104    0.80416    1.07064
  65.14300    0.66407    0.61676    0.88500    0.69967    0.76044    0.75349    1.42925
  81.33657    0.80386    0.61676    1.09500    0.86523    0.84214    0.83528    1.15576
  50.03881    0.52169    0.61676    0.68500    0.80952    0.69851    0.69153    1.23529
  75.12856    0.75202    0.61676    1.01500    0.79119    0.79805    0.79115    1.26392
  59.82137    0.61509    0.61676    0.81500    0.69777    0.74906    0.74209    1.43314
  72.81256    0.73210    0.61676    0.98500    0.79495    0.79068    0.78377    1.25794
  50.75071    0.52925    0.61750    0.69500    0.90566    0.72178    0.71486    1.10417
  54.49934    0.56547    0.61750    0.74500    0.85714    0.74413    0.73722    1.16667
  71.22298    0.71912    0.61750    0.96500    0.77467    0.78518    0.77838    1.29087
  81.28144    0.80437    0.61750    1.09500    0.90018    0.84172    0.83500    1.11088
  57.51177    0.59413    0.61750    0.78500    0.65361    0.75197    0.74508    1.52995
  68.91995    0.69880    0.61750    0.93500    0.72546    0.77666    0.76984    1.37844
  62.05366    0.63657    0.61750    0.84500    0.73929    0.74917    0.74231    1.35264
  71.99223    0.72585    0.61750    0.97500    0.72179    0.78779    0.78100    1.38544
  59.02260    0.60835    0.61750    0.80500    0.78681    0.74812    0.74124    1.27095
  63.57394    0.65055    0.61750    0.86500    0.86833    0.74970    0.74285    1.15164
  67.38854    0.68513    0.61750    0.91500    0.79610    0.77078    0.76395    1.25612
  53.74813    0.55826    0.61750    0.73500    0.74874    0.74096    0.73405    1.33557
  69.68684    0.70560    0.61750    0.94500    0.76961    0.77960    0.77279    1.29936
  58.26680    0.60125    0.61750    0.79500    0.78846    0.74985    0.74296    1.26829
  64.33526    0.65751    0.61750    0.87500    0.74917    0.75462    0.74777    1.33481
  75.84994    0.75907    0.61750    1.02500    0.79317    0.80019    0.79343    1.26077
  50.00318    0.52196    0.61750    0.68500    1.15000    0.70359    0.69666    0.86957
  84.39983    0.82957    0.61750    1.13500    0.99318    0.87786    0.87117    1.00687
  80.50344    0.79799    0.61750    1.08500    0.78063    0.83261    0.82589    1.28101
  76.62373    0.76563    0.61750    1.03500    0.77737    0.80265    0.79589    1.28638
  65.86031    0.67137    0.61750    0.89500    0.79194    0.76490    0.75806    1.26273
  68.15385    0.69198    0.61750    0.92500    0.87657    0.77372    0.76690    1.14082
  77.39825    0.77216    0.61750    1.04500    0.88200    0.80510    0.79836    1.13379
  75.07689    0.75248    0.61750    1.01500    0.79017    0.79774    0.79097    1.26555
  72.76224    0.73254    0.61750    0.98500    0.78778    0.79037    0.78359    1.26939
  65.09739    0.66445    0.61750    0.88500    0.76430    0.75996    0.75311    1.30839
  55.25130    0.57266    0.61750    0.75500    0.86926    0.74730    0.74040    1.15041
  78.94945    0.78514    0.61750    1.06500    0.90108    0.81693    0.81020    1.10978
  60.53656    0.62250    0.61750    0.82500    0.73614    0.74865    0.74177    1.35844
  70.45452    0.71237    0.61750    0.95500    0.82380    0.78254    0.77573    1.21388
  52.24795    0.54379    0.61750    0.71500    0.64706    0.73462    0.72770    1.54545
  66.62403    0.67826    0.61750    0.90500    0.78734    0.76784    0.76101    1.27010
  82.83939    0.81704    0.61750    1.11500    0.92632    0.85994    0.85324    1.07955
  61.29471    0.62954    0.61750    0.83500    0.83104    0.74891    0.74204    1.20331
  52.99767    0.55103    0.61750    0.72500    0.66138    0.73779    0.73087    1.51200
  83.61931    0.82332    0.61750    1.12500    0.88270    0.86898    0.86228    1.13288
  62.81340    0.64357    0.61750    0.85500    0.72727    0.74944    0.74258    1.37500
  51.49896    0.53653    0.61750    0.70500    0.60215    0.72849    0.72157    1.66071
  59.77919    0.61544    0.61750    0.81500    0.80172    0.74838    0.74151    1.24731
  78.17350    0.77866    0.61750    1.05500    0.88439    0.81087    0.80413    1.13072
  79.72611    0.79158    0.61750    1.07500    0.78450    0.82350    0.81677    1.27470
  82.06010    0.81072    0.61750    1.10500    0.85743    0.85083    0.84412    1.16628
  68.87193    0.69921    0.61824    0.93500    0.82742    0.77639    0.76966    1.20858
  68.10630    0.69238    0.61824    0.92500    0.73794    0.77345    0.76672    1.35512
  84.34303    0.83011    0.61824    1.13500    1.00000    0.87749    0.87089    1.00000
  78.12002    0.77915    0.61824    1.05500    0.87524    0.81074    0.80409    1.14254
  55.21210    0.57297    0.61824    0.75500    0.65472    0.74707    0.74023    1.52736
  49.96753    0.52224    0.61824    0.68500    0.50000    0.70868    0.70180    2.00000
  55.96432    0.58015    0.61824    0.76500    0.75232    0.75024    0.74340    1.32922
  70.40556    0.71280    0.61824    0.95500    0.77651    0.78227    0.77555    1.28782
  66.57743    0.67865    0.61824    0.90500    0.78392    0.76757    0.76083    1.27564
  58.22559    0.60159    0.61824    0.79500    0.85788    0.74939    0.74257    1.16566
  81.22626    0.80488    0.61824    1.09500    0.92190    0.84135    0.83472    1.08471
  65.05176    0.66483    0.61824    0.88500    0.83709    0.75950    0.75274    1.19462
  76.57113    0.76610    0.61824    1.03500    0.81538    0.80238    0.79571    1.22642
  67.34147    0.68553    0.61824    0.91500    0.70701    0.77051    0.76377    1.41441
  83.56291    0.82386    0.61824    1.12500    0.94570    0.86861    0.86200    1.05742
  52.95999    0.55133    0.61824    0.72500    0.76647    0.73756    0.73070    1.30469
  58.98090    0.60869    0.61824    0.80500    0.72936    0.74747    0.74066    1.37107
  75.02517    0.75294    0.61824    1.01500    0.81210    0.79747    0.79079    1.23138
  63.52928    0.65092    0.61824    0.86500    0.72194    0.74904    0.74227    1.38515
  61.25152    0.62990    0.61824    0.83500    0.75564    0.74825    0.74146    1.32338
  50.71455    0.52954    0.61824    0.69500    0.86047    0.72127    0.71440    1.16216
  82.00451    0.81124    0.61824    1.10500    0.92141    0.85046    0.84384    1.08529
  82.78339    0.81756    0.61824    1.11500    0.88911    0.85957    0.85296    1.12472
  59.73699    0.61578    0.61824    0.81500    0.68164    0.74773    0.74093    1.46705
  62.76923    0.64394    0.61824    0.85500    0.73097    0.74878    0.74200    1.36804
  60.49386    0.62285    0.61824    0.82500    0.70337    0.74799    0.74120    1.42172
  52.21078    0.54408    0.61824    0.71500    0.64122    0.73439    0.72753    1.55952
  71.94234    0.72628    0.61824    0.97500    0.70679    0.78750    0.78080    1.41485
  54.46065    0.56577    0.61824    0.74500    0.71910    0.74390    0.73705    1.39063
  65.81420    0.67175    0.61824    0.89500    0.78322    0.76463    0.75788    1.27679
  79.67177    0.79208    0.61824    1.07500    0.76937    0.82313    0.81649    1.29977
  69.63835    0.70602    0.61824    0.94500    0.78261    0.77933    0.77261    1.27778
  71.17356    0.71955    0.61824    0.96500    0.77129    0.78489    0.77818    1.29652
  73.48222    0.73966    0.61824    0.99500    0.72778    0.79256    0.78587    1.37405
  51.46230    0.53682    0.61824    0.70500    0.78571    0.72798    0.72111    1.27273
  72.71189    0.73299    0.61824    0.98500    0.80723    0.79010    0.78341    1.23881
  64.29012    0.65789    0.61824    0.87500    0.74707    0.75416    0.74740    1.33856
  75.79778    0.75953    0.61824    1.02500    0.81341    0.79992    0.79325    1.22940
  53.70994    0.55856    0.61824    0.73500    0.70000    0.74073    0.73388    1.42857
  80.44868    0.79850    0.61824    1.08500    0.84704    0.83224    0.82561    1.18059
  62.00998    0.63693    0.61824    0.84500    0.72842    0.74851    0.74173    1.37284
  78.89555    0.78563    0.61824    1.06500    0.73921    0.81681    0.81016    1.35280
  77.34521    0.77264    0.61824    1.04500    0.88178    0.80483    0.79818    1.13407
  84.28618    0.83066    0.61898    1.13500    0.99301    0.87718    0.87061    1.00704
  55.17289    0.57328    0.61898    0.75500    0.74074    0.74685    0.74006    1.35000
  72.66151    0.73343    0.61898    0.98500    0.72121    0.78987    0.78323    1.38655
  78.84160    0.78612    0.61898    1.06500    0.80427    0.81673    0.81013    1.24336
  60.45114    0.62320    0.61898    0.82500    0.70518    0.74736    0.74062    1.41808
  52.17359    0.54437    0.61898    0.71500    0.78358    0.73418    0.72735    1.27619
  79.61740    0.79258    0.61898    1.07500    0.84877    0.82281    0.81621    1.17817
  65.00610    0.66521    0.61898    0.88500    0.70772    0.75907    0.75237    1.41299
  76.51850    0.76657    0.61898    1.03500    0.83333    0.80215    0.79553    1.20000
  78.06651    0.77963    0.61898    1.05500    0.78596    0.81066    0.80406    1.27233
  50.67838    0.52982    0.61898    0.69500    0.53623    0.72078    0.71394    1.86486
  81.94888    0.81176    0.61898    1.10500    0.80037    0.85014    0.84356    1.24943
  66.53081    0.67905    0.61898    0.90500    0.80996    0.76734    0.76065    1.23462
  63.48459    0.65129    0.61898    0.86500    0.75585    0.74840    0.74169    1.32301
  54.42194    0.56608    0.61898    0.74500    0.74170    0.74368    0.73688    1.34826
  58.18437    0.60192    0.61898    0.79500    0.74074    0.74895    0.74219    1.35000
  55.92460    0.58047    0.61898    0.76500    0.85893    0.75002    0.74323    1.16423
  64.24495    0.65826    0.61898    0.87500    0.83938    0.75373    0.74702    1.19136
  49.93187    0.52252    0.61898    0.68500    0.75000    0.71379    0.70694    1.33333
  75.74559    0.76000    0.61898    1.02500    0.88540    0.79969    0.79307    1.12944
  83.50646    0.82439    0.61898    1.12500    0.84825    0.86829    0.86172    1.17890
  71.12410    0.71998    0.61898    0.96500    0.72628    0.78465    0.77799    1.37687
  80.39388    0.79900    0.61898    1.08500    0.85551    0.83192    0.82533    1.16889
  58.93917    0.60903    0.61898    0.80500    0.74836    0.74684    0.74008    1.33626
  68.82388    0.69962    0.61898    0.93500    0.71803    0.77615    0.76948    1.39270
  82.72735    0.81809    0.61898    1.11500    0.93416    0.85926    0.85268    1.07048
  73.43139    0.74011    0.61898    0.99500    0.77853    0.79233    0.78569    1.28446
  77.29214    0.77312    0.61898    1.04500    0.79851    0.80461    0.79800    1.25234
  53.67174    0.55886    0.61898    0.73500    0.95722    0.74051    0.73371    1.04469
  52.92229    0.55163    0.61898    0.72500    0.84337    0.73735    0.73053    1.18571
  81.17105    0.80540    0.61898    1.09500    0.85524    0.84103    0.83444    1.16927
  59.69477    0.61612    0.61898    0.81500    0.72070    0.74710    0.74035    1.38753
  65.76806    0.67214    0.61898    0.89500    0.78583    0.76440    0.75770    1.27253
  69.58983    0.70643    0.61898    0.94500    0.79900    0.77909    0.77243    1.25157
  67.29437    0.68593    0.61898    0.91500    0.73228    0.77028    0.76359    1.36559
  61.20831    0.63025    0.61898    0.83500    0.77960    0.74762    0.74088    1.28271
  62.72504    0.64430    0.61898    0.85500    0.75666    0.74814    0.74142    1.32160
  61.96628    0.63729    0.61898    0.84500    0.76678    0.74788    0.74115    1.30415
  70.35657    0.71322    0.61898    0.95500    0.75896    0.78203    0.77537    1.31760
  71.89242    0.72672    0.61898    0.97500    0.70147    0.78726    0.78061    1.42558
  51.42562    0.53710    0.61898    0.70500    0.74737    0.72749    0.72065    1.33803
  68.05873    0.69279    0.61898    0.92500    0.73872    0.77322    0.76654    1.35368
  55.88487    0.58079    0.61973    0.76500    0.91475    0.74982    0.74306    1.09319
  79.56299    0.79308    0.61973    1.07500    0.85662    0.82276    0.81616    1.16737
  53.63352    0.55916    0.61973    0.73500    0.75117    0.74032    0.73353    1.33125
  68.77580    0.70003    0.61973    0.93500    0.87197    0.77595    0.76930    1.14683
  68.01113    0.69319    0.61973    0.92500    0.71897    0.77301    0.76636    1.39089
  51.38892    0.53739    0.61973    0.70500    0.54455    0.72701    0.72019    1.83636
  50.64220    0.53010    0.61973    0.69500    0.76190    0.72030    0.71348    1.31250
  75.69336    0.76047    0.61973    1.02500    0.84149    0.79950    0.79289    1.18837
  80.33905    0.79951    0.61973    1.08500    0.88025    0.83163    0.82505    1.13604
  77.23903    0.77360    0.61973    1.04500    0.80899    0.80455    0.79795    1.23611
  64.19975    0.65864    0.61973    0.87500    0.78283    0.75333    0.74665    1.27742
  66.48417    0.67944    0.61973    0.90500    0.70149    0.76713    0.76047    1.42553
  59.65253    0.61647    0.61973    0.81500    0.68350    0.74649    0.73977    1.46307
  81.89320    0.81228    0.61973    1.10500    0.88866    0.84986    0.84328    1.12528
  71.07461    0.72041    0.61973    0.96500    0.76651    0.78443    0.77780    1.30461
  69.54128    0.70685    0.61973    0.94500    0.75246    0.77889    0.77225    1.32898
  54.38321    0.56639    0.61973    0.74500    0.89700    0.74349    0.73671    1.11483
  62.68082    0.64466    0.61973    0.85500    0.76042    0.74753    0.74084    1.31507
  84.22929    0.83120    0.61973    1.13500    0.90505    0.87690    0.87032    1.10491
  71.84247    0.72715    0.61973    0.97500    0.74046    0.78704    0.78042    1.35052
  63.43989    0.65166    0.61973    0.86500    0.87269    0.74799    0.74130    1.14588
  52.88458    0.55192    0.61973    0.72500    0.64286    0.73715    0.73036    1.55556
  64.96042    0.66560    0.61973    0.88500    0.78238    0.75867    0.75199    1.27815
  76.46582    0.76705    0.61973    1.03500    0.80769    0.80196    0.79535    1.23810
  81.11579    0.80591    0.61973    1.09500    0.82375    0.84075    0.83416    1.21396
  61.16508    0.63061    0.61973    0.83500    0.76119    0.74701    0.74030    1.31373
  60.40841    0.62355    0.61973    0.82500    0.75581    0.74675    0.74004    1.32308
  78.78762    0.78661    0.61973    1.06500    0.85878    0.81669    0.81009    1.16444
  83.44997    0.82492    0.61973    1.12500    0.90253    0.86801    0.86143    1.10799
  58.89743    0.60937    0.61973    0.80500    0.71973    0.74641    0.73968    1.38941
  73.38052    0.74056    0.61973    0.99500    0.82362    0.79213    0.78551    1.21415
  65.72189    0.67253    0.61973    0.89500    0.76973    0.76401    0.75734    1.29916
  78.01296    0.78012    0.61973    1.05500    0.93487    0.81062    0.80402    1.06967
  82.67127    0.81862    0.61973    1.11500    0.90173    0.85898    0.85240    1.10897
  49.89620    0.52280    0.61973    0.68500    0.82759    0.71360    0.70676    1.20833
  61.92255    0.63765    0.61973    0.84500    0.71664    0.74727    0.74057    1.39541
  52.13638    0.54466    0.61973    0.71500    0.56522    0.73371    0.72691    1.76923
  55.13366    0.57360    0.61973    0.75500    0.66667    0.74665    0.73988    1.50000
  58.14313    0.60225    0.61973    0.79500    0.70670    0.74854    0.74180    1.41503
  70.30755    0.71364    0.61973    0.95500    0.76336    0.78182    0.77518    1.31000
  67.24725    0.68633    0.61973    0.91500    0.73460    0.77007    0.76341    1.36129
  72.61110    0.73387    0.61973    0.98500    0.74924    0.78966    0.78304    1.33469
  81.83749    0.81280    0.62047    1.10500    0.80192    0.84960    0.84300    1.24700
  64.91472    0.66598    0.62047    0.88500    0.75662    0.75829    0.75162    1.32166
  59.61027    0.61681    0.62047    0.81500    0.71748    0.74590    0.73919    1.39377
  71.79249    0.72759    0.62047    0.97500    0.86575    0.78685    0.78022    1.15507
  78.73360    0.78711    0.62047    1.06500    0.85409    0.81667    0.81006    1.17084
  61.87881    0.63800    0.62047    0.84500    0.75850    0.74668    0.73999    1.31840
  72.56066    0.73431    0.62047    0.98500    0.76962    0.78947    0.78284    1.29935
  73.32961    0.74100    0.62047    0.99500    0.87521    0.79195    0.78533    1.14258
  77.18588    0.77408    0.62047    1.04500    0.81836    0.80453    0.79792    1.22196
  61.12183    0.63096    0.62047    0.83500    0.78828    0.74642    0.73972    1.26859
  50.60600    0.53038    0.62047    0.69500    1.07547    0.71984    0.71302    0.92982
  79.50854    0.79357    0.62047    1.07500    0.76064    0.82274    0.81613    1.31469
  60.36565    0.62389    0.62047    0.82500    0.71667    0.74616    0.73946    1.39535
  51.35221    0.53768    0.62047    0.70500    0.71028    0.72655    0.71973    1.40789
  52.09916    0.54496    0.62047    0.71500    0.73333    0.73325    0.72645    1.36364
  82.61514    0.81914    0.62047    1.11500    0.83779    0.85872    0.85211    1.19362
  66.43750    0.67983    0.62047    0.90500    0.77190    0.76695    0.76029    1.29550
  71.02510    0.72084    0.62047    0.96500    0.78100    0.78424    0.77761    1.28041
  55.09441    0.57391    0.62047    0.75500    0.67524    0.74648    0.73971    1.48095
  62.63659    0.64503    0.62047    0.85500    0.77561    0.74694    0.74026    1.28931
  67.96350    0.69360    0.62047    0.92500    0.76424    0.77283    0.76618    1.30849
  68.72770    0.70044    0.62047    0.93500    0.70300    0.77577    0.76912    1.42247
  55.84511    0.58110    0.62047    0.76500    0.86139    0.74964    0.74289    1.16092
  63.39516    0.65203    0.62047    0.86500    0.71924    0.74761    0.74093    1.39035
  58.10187    0.60258    0.62047    0.79500    0.76905    0.74814    0.74141    1.30030
  77.95938    0.78061    0.62047    1.05500    0.79323    0.81060    0.80399    1.26067
  54.34447    0.56669    0.62047    0.74500    0.74419    0.74331    0.73654    1.34375
  65.67571    0.67292    0.62047    0.89500    0.73935    0.76363    0.75696    1.35253
  58.85567    0.60971    0.62047    0.80500    0.69147    0.74602    0.73930    1.44620
  76.41312    0.76752    0.62047    1.03500    0.82156    0.80178    0.79517    1.21719
  52.84685    0.55222    0.62047    0.72500    0.71341    0.73698    0.73018    1.40171
  83.39344    0.82546    0.62047    1.12500    0.84808    0.86775    0.86115    1.17914
  49.86051    0.52307    0.62047    0.68500    0.56667    0.71314    0.70631    1.76471
  81.06049    0.80642    0.62047    1.09500    0.83114    0.84048    0.83388    1.20316
  53.59528    0.55947    0.62047    0.73500    0.86432    0.74014    0.73336    1.15698
  75.64110    0.76093    0.62047    1.02500    0.83582    0.79933    0.79271    1.19643
  67.20010    0.68673    0.62047    0.91500    0.78291    0.76989    0.76323    1.27729
  64.15454    0.65902    0.62047    0.87500    0.76382    0.75295    0.74627    1.30921
  70.25850    0.71406    0.62047    0.95500    0.76783    0.78162    0.77499    1.30238
  80.28417    0.80001    0.62047    1.08500    0.88484    0.83137    0.82476    1.13015
  69.49270    0.70727    0.62047    0.94500    0.79933    0.77871    0.77207    1.25105
  84.95188    0.83798    0.62047    1.14500    0.99761    0.88305    0.87645    1.00239
  84.17235    0.83174    0.62047    1.13500    0.90224    0.87664    0.87004    1.10835
  79.45405    0.79407    0.62121    1.07500    0.80556    0.82273    0.81610    1.24138
  52.80911    0.55251    0.62121    0.72500    0.72067    0.73682    0.73001    1.38760
  73.27868    0.74145    0.62121    0.99500    0.81433    0.79179    0.78515    1.22800
  76.36038    0.76799    0.62121    1.03500    0.84055    0.80163    0.79499    1.18970
  83.33686    0.82599    0.62121    1.12500    0.93145    0.86749    0.86086    1.07359
  61.83505    0.63836    0.62121    0.84500    0.75273    0.74612    0.73941    1.32850
  62.59233    0.64539    0.62121    0.85500    0.67157    0.74638    0.73968    1.48905
  49.82481    0.52335    0.62121    0.68500    0.78571    0.71269    0.70584    1.27273
  55.05515    0.57422    0.62121    0.75500    0.75415    0.74632    0.73954    1.32599
  61.07856    0.63131    0.62121    0.83500    0.72340    0.74586    0.73914    1.38235
  71.74248    0.72802    0.62121    0.97500    0.79639    0.78668    0.78003    1.25567
  81.78173    0.81332    0.62121    1.10500    0.77323    0.84934    0.84272    1.29327
  58.81390    0.61004    0.62121    0.80500    0.62245    0.74565    0.73891    1.60656
  53.55703    0.55977    0.62121    0.73500    0.78261    0.73999    0.73319    1.27778
  72.51019    0.73475    0.62121    0.98500    0.74092    0.78929    0.78265    1.34968
  64.10930    0.65939    0.62121    0.87500    0.75949    0.75259    0.74590    1.31667
  77.13270    0.77455    0.62121    1.04500    0.90180    0.80452    0.79789    1.10889
  58.06059    0.60291    0.62121    0.79500    0.73594    0.74777    0.74102    1.35880
  52.06193    0.54525    0.62121    0.71500    0.65584    0.73281    0.72599    1.52475
  64.86900    0.66636    0.62121    0.88500    0.78103    0.75793    0.75124    1.28035
  69.44410    0.70768    0.62121    0.94500    0.85833    0.77855    0.77189    1.16505
  80.22926    0.80052    0.62121    1.08500    0.82908    0.83111    0.82448    1.20616
  68.67957    0.70085    0.62121    0.93500    0.75160    0.77561    0.76894    1.33049
  84.11537    0.83227    0.62121    1.13500    0.88235    0.87638    0.86975    1.13333
  54.30571    0.56700    0.62121    0.74500    0.86066    0.74315    0.73636    1.16190
  82.55897    0.81967    0.62121    1.11500    0.82772    0.85846    0.85183    1.20814
  50.56979    0.53066    0.62121    0.69500    0.90625    0.71940    0.71256    1.10345
  70.97556    0.72127    0.62121    0.96500    0.75382    0.78406    0.77741    1.32657
  81.00516    0.80693    0.62121    1.09500    0.94163    0.84023    0.83360    1.06198
  77.90575    0.78109    0.62121    1.05500    0.85553    0.81059    0.80396    1.16886
  67.91585    0.69400    0.62121    0.92500    0.76032    0.77266    0.76600    1.31524
  84.89450    0.83853    0.62121    1.14500    0.97241    0.88363    0.87700    1.02837
  78.67954    0.78760    0.62121    1.06500    0.81262    0.81666    0.81003    1.23058
  70.20943    0.71449    0.62121    0.95500    0.78837    0.78145    0.77479    1.26844
  66.39081    0.68022    0.62121    0.90500    0.79125    0.76678    0.76011    1.26383
  75.58881    0.76140    0.62121    1.02500    0.80038    0.79917    0.79253    1.24940
  60.32288    0.62424    0.62121    0.82500    0.68798    0.74560    0.73887    1.45352
  59.56799    0.61715    0.62121    0.81500    0.66602    0.74534    0.73861    1.50146
  51.31549    0.53796    0.62121    0.70500    1.13750    0.72610    0.71927    0.87912
  63.35041    0.65240    0.62121    0.86500    0.74446    0.74725    0.74055    1.34325
  55.80535    0.58142    0.62121    0.76500    0.81988    0.74949    0.74271    1.21970
  67.15292    0.68712    0.62121    0.91500    0.80449    0.76972    0.76305    1.24303
  65.62950    0.67330    0.62121    0.89500    0.78261    0.76327    0.75659    1.27778
  67.10573    0.68752    0.62196    0.91500    0.74245    0.76958    0.76287    1.34690
  64.06404    0.65977    0.62196    0.87500    0.72917    0.75225    0.74552    1.37143
  60.28009    0.62459    0.62196    0.82500    0.83800    0.74506    0.73829    1.19332
  68.63142    0.70126    0.62196    0.93500    0.72170    0.77546    0.76876    1.38562
  53.51877    0.56007    0.62196    0.73500    0.86385    0.73985    0.73301    1.15761
  65.58326    0.67369    0.62196    0.89500    0.68116    0.76293    0.75621    1.46809
  67.86817    0.69440    0.62196    0.92500    0.75645    0.77252    0.76582    1.32196
  78.62545    0.78809    0.62196    1.06500    0.80194    0.81666    0.80999    1.24697
  80.17430    0.80102    0.62196    1.08500    0.72270    0.83086    0.82420    1.38369
  66.34409    0.68062    0.62196    0.90500    0.74462    0.76664    0.75993    1.34298
  62.54805    0.64576    0.62196    0.85500    0.77798    0.74584    0.73909    1.28538
  50.53356    0.53095    0.62196    0.69500    0.67742    0.71898    0.71210    1.47619
  59.52570    0.61749    0.62196    0.81500    0.74297    0.74480    0.73802    1.34595
  61.03527    0.63167    0.62196    0.83500    0.75665    0.74532    0.73856    1.32161
  69.39547    0.70810    0.62196    0.94500    0.77087    0.77841    0.77171    1.29724
  71.69244    0.72845    0.62196    0.97500    0.85781    0.78652    0.77984    1.16576
  61.79126    0.63872    0.62196    0.84500    0.81250    0.74558    0.73883    1.23077
  79.39952    0.79457    0.62196    1.07500    0.80112    0.82272    0.81606    1.24826
  51.27876    0.53825    0.62196    0.70500    0.62393    0.72568    0.71881    1.60274
  73.22772    0.74190    0.62196    0.99500    0.85761    0.79165    0.78497    1.16604
  52.02468    0.54554    0.62196    0.71500    0.66438    0.73239    0.72553    1.50515
  58.77210    0.61038    0.62196    0.80500    0.80430    0.74530    0.73852    1.24332
  63.30564    0.65277    0.62196    0.86500    0.74286    0.74692    0.74018    1.34615
  80.94978    0.80745    0.62196    1.09500    0.85385    0.83998    0.83332    1.17117
  84.05835    0.83281    0.62196    1.13500    0.84551    0.87612    0.86947    1.18272
  55.76556    0.58174    0.62196    0.76500    0.91892    0.74935    0.74254    1.08824
  58.01929    0.60325    0.62196    0.79500    0.72622    0.74742    0.74064    1.37700
  72.45969    0.73519    0.62196    0.98500    0.72669    0.78914    0.78246    1.37611
  76.30761    0.76846    0.62196    1.03500    0.87123    0.80148    0.79481    1.14781
  64.82325    0.66674    0.62196    0.88500    0.77686    0.75759    0.75087    1.28723
  83.28024    0.82652    0.62196    1.12500    0.91002    0.86724    0.86058    1.09888
  81.72594    0.81384    0.62196    1.10500    0.68761    0.84909    0.84243    1.45431
  55.01587    0.57453    0.62196    0.75500    0.82274    0.74619    0.73937    1.21545
  70.16033    0.71491    0.62196    0.95500    0.81506    0.78129    0.77460    1.22691
  75.53649    0.76186    0.62196    1.02500    0.78445    0.79902    0.79235    1.27477
  54.26694    0.56731    0.62196    0.74500    0.67279    0.74302    0.73619    1.48634
  82.50276    0.82019    0.62196    1.11500    0.94118    0.85821    0.85155    1.06250
  70.92598    0.72169    0.62196    0.96500    0.82520    0.78391    0.77722    1.21183
  49.78910    0.52363    0.62196    0.68500    1.25000    0.71227    0.70538    0.80000
  84.83707    0.83907    0.62196    1.14500    1.03538    0.88420    0.87755    0.96583
  77.07948    0.77503    0.62196    1.04500    0.78476    0.80452    0.79785    1.27427
  77.85210    0.78157    0.62196    1.05500    0.79004    0.81059    0.80392    1.26577
  52.77135    0.55281    0.62196    0.72500    0.66667    0.73669    0.72984    1.50000
  82.44651    0.82072    0.62271    1.11500    0.77840    0.85797    0.85127    1.28469
  73.17673    0.74234    0.62271    0.99500    0.80354    0.79152    0.78479    1.24449
  84.77960    0.83962    0.62271    1.14500    0.97778    0.88476    0.87807    1.02273
  84.00128    0.83335    0.62271    1.13500    0.85863    0.87588    0.86918    1.16465
  55.72576    0.58205    0.62271    0.76500    0.87987    0.74924    0.74237    1.13653
  79.34496    0.79507    0.62271    1.07500    0.75275    0.82274    0.81603    1.32847
  71.64237    0.72889    0.62271    0.97500    0.87479    0.78639    0.77964    1.14313
  63.26085    0.65314    0.62271    0.86500    0.85691    0.74660    0.73980    1.16699
  57.97798    0.60358    0.62271    0.79500    0.71396    0.74710    0.74025    1.40063
  67.82046    0.69481    0.62271    0.92500    0.77368    0.77241    0.76564    1.29253
  76.25480    0.76893    0.62271    1.03500    0.80243    0.80135    0.79463    1.24622
  70.87638    0.72212    0.62271    0.96500    0.79450    0.78377    0.77702    1.25866
  83.22357    0.82705    0.62271    1.12500    0.86803    0.86699    0.86029    1.15203
  80.11931    0.80153    0.62271    1.08500    0.88327    0.83062    0.82392    1.13216
  66.29735    0.68101    0.62271    0.90500    0.77391    0.76653    0.75975    1.29213
  67.05850    0.68792    0.62271    0.91500    0.71521    0.76947    0.76269    1.39819
  58.73028    0.61072    0.62271    0.80500    0.79691    0.74498    0.73813    1.25485
  77.02623    0.77551    0.62271    1.04500    0.80318    0.80454    0.79782    1.24505
  70.11120    0.71533    0.62271    0.95500    0.74775    0.78116    0.77441    1.33735
  52.73358    0.55311    0.62271    0.72500    0.85799    0.73657    0.72967    1.16552
  68.58323    0.70167    0.62271    0.93500    0.73955    0.77535    0.76858    1.35217
  69.34681    0.70851    0.62271    0.94500    0.74838    0.77829    0.77153    1.33623
  54.97657    0.57484    0.62271    0.75500    0.77068    0.74608    0.73919    1.29756
  51.24200    0.53854    0.62271    0.70500    0.75728    0.72528    0.71835    1.32051
  54.22815    0.56761    0.62271    0.74500    0.76449    0.74291    0.73602    1.30806
  50.49732    0.53123    0.62271    0.69500    0.50909    0.71857    0.71164    1.96429
  65.53701    0.67407    0.62271    0.89500    0.75042    0.76262    0.75584    1.33258
  53.48049    0.56037    0.62271    0.73500    0.88991    0.73974    0.73284    1.12371
  60.23727    0.62494    0.62271    0.82500    0.70793    0.74454    0.73771    1.41257
  80.89436    0.80796    0.62271    1.09500    0.89249    0.83974    0.83304    1.12045
  51.98742    0.54583    0.62271    0.71500    0.70000    0.73198    0.72507    1.42857
  75.48413    0.76233    0.62271    1.02500    0.87573    0.79889    0.79217    1.14191
  49.75337    0.52390    0.62271    0.68500    0.63636    0.71187    0.70492    1.57143
  59.48338    0.61784    0.62271    0.81500    0.76609    0.74428    0.73744    1.30532
  60.99196    0.63202    0.62271    0.83500    0.72165    0.74480    0.73798    1.38571
  81.67010    0.81435    0.62271    1.10500    0.79685    0.84885    0.84215    1.25495
  72.40915    0.73563    0.62271    0.98500    0.76277    0.78900    0.78226    1.31102
  62.50375    0.64612    0.62271    0.85500    0.73524    0.74532    0.73851    1.36010
  78.57132    0.78858    0.62271    1.06500    0.75758    0.81667    0.80996    1.32000
  77.79840    0.78206    0.62271    1.05500    0.75043    0.81060    0.80389    1.33257
  64.01876    0.66014    0.62271    0.87500    0.74627    0.75194    0.74515    1.34000
  61.74745    0.63908    0.62271    0.84500    0.71352    0.74506    0.73824    1.40150
  64.77748    0.66712    0.62271    0.88500    0.78584    0.75728    0.75049    1.27253
  72.35859    0.73607    0.62345    0.98500    0.88448    0.78889    0.78207    1.13061
  78.51715    0.78907    0.62345    1.06500    0.97425    0.81671    0.80992    1.02643
  77.74467    0.78254    0.62345    1.05500    0.77215    0.81064    0.80385    1.29508
  65.49073    0.67446    0.62345    0.89500    0.71429    0.76233    0.75546    1.40000
  55.68594    0.58237    0.62345    0.76500    0.81791    0.74915    0.74219    1.22263
  57.93665    0.60391    0.62345    0.79500    0.77336    0.74680    0.73986    1.29305
  70.82676    0.72255    0.62345    0.96500    0.72741    0.78366    0.77683    1.37474
  58.68845    0.61105    0.62345    0.80500    0.77117    0.74467    0.73774    1.29674
  64.73168    0.66750    0.62345    0.88500    0.85507    0.75699    0.75011    1.16949
  76.97294    0.77599    0.62345    1.04500    0.83168    0.80458    0.79778    1.20238
  83.16687    0.82758    0.62345    1.12500    0.84082    0.86676    0.86001    1.18931
  84.72209    0.84016    0.62345    1.14500    0.93722    0.88453    0.87779    1.06699
  52.69580    0.55340    0.62345    0.72500    0.77515    0.73648    0.72949    1.29008
  54.18934    0.56792    0.62345    0.74500    0.73016    0.74282    0.73584    1.36957
  67.77273    0.69521    0.62345    0.92500    0.82487    0.77231    0.76546    1.21231
  62.45943    0.64648    0.62345    0.85500    0.76565    0.74482    0.73793    1.30607
  81.61422    0.81487    0.62345    1.10500    0.84615    0.84863    0.84187    1.18182
  70.06204    0.71575    0.62345    0.95500    0.87741    0.78105    0.77421    1.13972
  76.20196    0.76940    0.62345    1.03500    0.82734    0.80125    0.79445    1.20870
  54.93726    0.57515    0.62345    0.75500    0.75510    0.74598    0.73902    1.32432
  49.71763    0.52418    0.62345    0.68500    0.72414    0.71148    0.70446    1.38095
  82.39021    0.82124    0.62345    1.11500    0.91502    0.85775    0.85099    1.09287
  80.83890    0.80847    0.62345    1.09500    0.86654    0.83952    0.83275    1.15401
  50.46107    0.53151    0.62345    0.69500    0.87273    0.71818    0.71117    1.14583
  67.01125    0.68831    0.62345    0.91500    0.73632    0.76937    0.76251    1.35811
  73.12570    0.74279    0.62345    0.99500    0.72409    0.79142    0.78460    1.38105
  61.70363    0.63944    0.62345    0.84500    0.69640    0.74456    0.73766    1.43596
  51.20524    0.53882    0.62345    0.70500    0.98039    0.72489    0.71789    1.02000
  79.29036    0.79556    0.62345    1.07500    0.83684    0.82277    0.81599    1.19497
  71.59228    0.72932    0.62345    0.97500    0.79332    0.78628    0.77945    1.26052
  63.97346    0.66051    0.62345    0.87500    0.81228    0.75165    0.74477    1.23110
  69.29813    0.70893    0.62345    0.94500    0.78333    0.77819    0.77135    1.27660
  66.25058    0.68140    0.62345    0.90500    0.72926    0.76643    0.75957    1.37124
  80.06428    0.80203    0.62345    1.08500    0.78571    0.83041    0.82364    1.27273
  59.44105    0.61818    0.62345    0.81500    0.74745    0.74378    0.73686    1.33787
  75.43173    0.76279    0.62345    1.02500    0.79255    0.79879    0.79199    1.26174
  60.94863    0.63237    0.62345    0.83500    0.70107    0.74430    0.73739    1.42640
  83.94416    0.83389    0.62345    1.13500    0.86374    0.87565    0.86890    1.15776
  53.44219    0.56067    0.62345    0.73500    0.72222    0.73965    0.73267    1.38462
  51.95015    0.54612    0.62345    0.71500    0.70470    0.73160    0.72460    1.41905
  68.53503    0.70208    0.62345    0.93500    0.71941    0.77525    0.76840    1.39002
  60.19444    0.62528    0.62345    0.82500    0.62162    0.74404    0.73712    1.60870
  63.21604    0.65351    0.62345    0.86500    0.63594    0.74631    0.73942    1.57248
  76.14908    0.76987    0.62420    1.03500    0.83774    0.80117    0.79427    1.19369
  66.96398    0.68871    0.62420    0.91500    0.77436    0.76931    0.76233    1.29139
  65.44442    0.67484    0.62420    0.89500    0.81528    0.76207    0.75508    1.22658
  57.89530    0.60424    0.62420    0.79500    0.78618    0.74652    0.73947    1.27198
  61.65978    0.63979    0.62420    0.84500    0.71897    0.74409    0.73708    1.39089
  55.64610    0.58268    0.62420    0.76500    0.77778    0.74908    0.74202    1.28571
  77.69091    0.78302    0.62420    1.05500    0.90541    0.81071    0.80382    1.10448
  83.11012    0.82811    0.62420    1.12500    0.94915    0.86657    0.85972    1.05357
  73.07465    0.74323    0.62420    0.99500    0.80130    0.79135    0.78442    1.24797
  60.90528    0.63272    0.62420    0.83500    0.67093    0.74383    0.73681    1.49046
  63.17120    0.65388    0.62420    0.86500    0.72821    0.74605    0.73905    1.37324
  82.33388    0.82177    0.62420    1.11500    0.87476    0.85756    0.85070    1.14317
  64.68587    0.66788    0.62420    0.88500    0.68865    0.75673    0.74974    1.45212
  51.16846    0.53911    0.62420    0.70500    0.74227    0.72452    0.71743    1.34722
  75.37931    0.76325    0.62420    1.02500    0.83300    0.79872    0.79181    1.20048
  80.78341    0.80898    0.62420    1.09500    0.86214    0.83934    0.83247    1.15991
  59.39869    0.61852    0.62420    0.81500    0.70659    0.74331    0.73627    1.41525
  52.65799    0.55370    0.62420    0.72500    0.91803    0.73640    0.72932    1.08929
  58.64660    0.61139    0.62420    0.80500    0.79202    0.74439    0.73735    1.26260
  54.15052    0.56822    0.62420    0.74500    0.76744    0.74274    0.73567    1.30303
  80.00921    0.80253    0.62420    1.08500    0.78103    0.83023    0.82335    1.28035
  67.72498    0.69561    0.62420    0.92500    0.85274    0.77225    0.76528    1.17269
  69.24942    0.70934    0.62420    0.94500    0.77583    0.77812    0.77117    1.28893
  81.55830    0.81539    0.62420    1.10500    0.88589    0.84845    0.84159    1.12881
  62.41509    0.64685    0.62420    0.85500    0.71036    0.74435    0.73734    1.40774
  53.40388    0.56097    0.62420    0.73500    0.76606    0.73957    0.73249    1.30539
  70.01285    0.71617    0.62420    0.95500    0.79350    0.78097    0.77402    1.26025
  63.92813    0.66089    0.62420    0.87500    0.83012    0.75139    0.74439    1.20464
  72.30800    0.73650    0.62420    0.98500    0.79289    0.78881    0.78187    1.26121
  68.48679    0.70249    0.62420    0.93500    0.80496    0.77518    0.76822    1.24229
  54.89793    0.57546    0.62420    0.75500    0.84818    0.74591    0.73884    1.17899
  49.68188    0.52445    0.62420    0.68500    0.55814    0.71111    0.70400    1.79167
  71.54215    0.72975    0.62420    0.97500    0.83660    0.78619    0.77925    1.19531
  76.91962    0.77646    0.62420    1.04500    0.79574    0.80465    0.79775    1.25670
  78.46295    0.78956    0.62420    1.06500    0.86940    0.81678    0.80989    1.15021
  83.88701    0.83443    0.62420    1.13500    0.93474    0.87546    0.86861    1.06982
  66.20379    0.68179    0.62420    0.90500    0.71222    0.76637    0.75939    1.40406
  79.23572    0.79606    0.62420    1.07500    0.89714    0.82284    0.81596    1.11465
  51.91286    0.54641    0.62420    0.71500    0.83942    0.73123    0.72414    1.19130
  84.66453    0.84071    0.62420    1.14500    0.98361    0.88434    0.87750    1.01667
  60.15159    0.62563    0.62420    0.82500    0.71881    0.74357    0.73654    1.39119
  50.42481    0.53179    0.62420    0.69500    0.85714    0.71781    0.71071    1.16667
  70.77710    0.72297    0.62420    0.96500    0.81218    0.78358    0.77664    1.23125
  83.82980    0.83497    0.62495    1.13500    0.94783    0.87531    0.86832    1.05505
  51.13167    0.53939    0.62495    0.70500    0.88119    0.72417    0.71696    1.13483
  79.18104    0.79656    0.62495    1.07500    0.82081    0.82295    0.81593    1.21831
  69.20068    0.70975    0.62495    0.94500    0.84808    0.77809    0.77098    1.17913
  79.95410    0.80304    0.62495    1.08500    0.92453    0.83009    0.82307    1.08163
  70.72742    0.72340    0.62495    0.96500    0.79102    0.78353    0.77644    1.26419
  58.60473    0.61172    0.62495    0.80500    0.77778    0.74414    0.73696    1.28571
  63.12635    0.65425    0.62495    0.86500    0.78772    0.74581    0.73867    1.26949
  52.62018    0.55399    0.62495    0.72500    0.80769    0.73635    0.72914    1.23810
  84.60692    0.84125    0.62495    1.14500    0.95900    0.88419    0.87721    1.04276
  67.67720    0.69601    0.62495    0.92500    0.75920    0.77221    0.76509    1.31718
  69.96364    0.71659    0.62495    0.95500    0.80769    0.78092    0.77382    1.23810
  83.05332    0.82864    0.62495    1.12500    0.87709    0.86643    0.85944    1.14013
  54.85859    0.57577    0.62495    0.75500    0.96029    0.74586    0.73867    1.04135
  76.86626    0.77694    0.62495    1.04500    0.83460    0.80476    0.79772    1.19818
  73.02356    0.74367    0.62495    0.99500    0.82899    0.79132    0.78424    1.20629
  82.27750    0.82229    0.62495    1.11500    0.85311    0.85742    0.85042    1.17219
  61.61591    0.64015    0.62495    0.84500    0.75774    0.74365    0.73649    1.31971
  60.86191    0.63307    0.62495    0.83500    0.69259    0.74338    0.73622    1.44385
  78.40870    0.79005    0.62495    1.06500    0.92857    0.81689    0.80986    1.07692
  77.63711    0.78351    0.62495    1.05500    0.78189    0.81082    0.80379    1.27896
  64.64003    0.66826    0.62495    0.88500    0.78855    0.75650    0.74936    1.26815
  72.25738    0.73694    0.62495    0.98500    0.80186    0.78876    0.78168    1.24710
  81.50234    0.81590    0.62495    1.10500    0.76603    0.84831    0.84130    1.30543
  49.64612    0.52473    0.62495    0.68500    0.60000    0.71075    0.70353    1.66667
  54.11169    0.56853    0.62495    0.74500    0.77289    0.74269    0.73550    1.29384
  62.37073    0.64721    0.62495    0.85500    0.68718    0.74391    0.73676    1.45522
  68.43853    0.70290    0.62495    0.93500    0.78913    0.77515    0.76804    1.26722
  66.91668    0.68911    0.62495    0.91500    0.79340    0.76927    0.76215    1.26039
  71.49200    0.73018    0.62495    0.97500    0.74390    0.78615    0.77906    1.34426
  65.39810    0.67523    0.62495    0.89500    0.82047    0.76184    0.75471    1.21881
  50.38853    0.53207    0.62495    0.69500    0.73077    0.71746    0.71025    1.36842
  53.36556    0.56127    0.62495    0.73500    0.86765    0.73952    0.73232    1.15254
  60.10872    0.62598    0.62495    0.82500    0.77451    0.74312    0.73596    1.29114
  51.87555    0.54670    0.62495    0.71500    0.93023    0.73088    0.72368    1.07500
  75.32685    0.76372    0.62495    1.02500    0.82600    0.79868    0.79163    1.21065
  59.35632    0.61886    0.62495    0.81500    0.68155    0.74286    0.73569    1.46724
  63.88278    0.66126    0.62495    0.87500    0.72977    0.75116    0.74401    1.37029
  76.09617    0.77034    0.62495    1.03500    0.96767    0.80114    0.79409    1.03341
  80.72787    0.80949    0.62495    1.09500    0.82027    0.83920    0.83219    1.21911
  57.85393    0.60457    0.62495    0.79500    0.78436    0.74626    0.73908    1.27492
  66.15698    0.68218    0.62495    0.90500    0.80385    0.76633    0.75920    1.24401
  55.60625    0.58300    0.62495    0.76500    0.88013    0.74903    0.74185    1.13620
  63.08147    0.65461    0.62570    0.86500    0.76703    0.74560    0.73829    1.30374
  75.27436    0.76418    0.62570    1.02500    0.81346    0.79868    0.79144    1.22931
  76.81287    0.77741    0.62570    1.04500    0.71453    0.80491    0.79768    1.39953
  72.20673    0.73738    0.62570    0.98500    0.80275    0.78874    0.78148    1.24571
  63.83741    0.66163    0.62570    0.87500    0.78609    0.75094    0.74364    1.27212
  71.44181    0.73061    0.62570    0.97500    0.65278    0.78613    0.77887    1.53191
  49.61034    0.52500    0.62570    0.68500    1.29167    0.71040    0.70307    0.77419
  54.81923    0.57608    0.62570    0.75500    0.82390    0.74582    0.73850    1.21374
  60.06583    0.62632    0.62570    0.82500    0.59138    0.74268    0.73537    1.69096
  79.89895    0.80354    0.62570    1.08500    0.88868    0.83000    0.82279    1.12527
  60.81852    0.63342    0.62570    0.83500    0.81503    0.74295    0.73564    1.22695
  68.39025    0.70330    0.62570    0.93500    0.75510    0.77514    0.76786    1.32432
  52.58235    0.55429    0.62570    0.72500    0.84615    0.73630    0.72897    1.18182
  61.57203    0.64051    0.62570    0.84500    0.80632    0.74321    0.73590    1.24020
  82.99649    0.82917    0.62570    1.12500    0.76493    0.86634    0.85915    1.30730
  66.86936    0.68950    0.62570    0.91500    0.76886    0.76926    0.76197    1.30063
  82.22108    0.82281    0.62570    1.11500    0.96130    0.85733    0.85014    1.04025
  84.54927    0.84180    0.62570    1.14500    0.99781    0.88410    0.87693    1.00219
  64.59417    0.66863    0.62570    0.88500    0.76244    0.75628    0.74898    1.31158
  72.97245    0.74412    0.62570    0.99500    0.74768    0.79132    0.78406    1.33747
  66.11014    0.68257    0.62570    0.90500    0.76606    0.76632    0.75902    1.30538
  51.09487    0.53968    0.62570    0.70500    0.70833    0.72383    0.71650    1.41176
  59.31393    0.61920    0.62570    0.81500    0.87225    0.74242    0.73510    1.14646
  67.62940    0.69641    0.62570    0.92500    0.80731    0.77220    0.76491    1.23868
  69.15192    0.71017    0.62570    0.94500    0.74620    0.77808    0.77080    1.34012
  54.07284    0.56883    0.62570    0.74500    0.82143    0.74265    0.73532    1.21739
  69.91440    0.71701    0.62570    0.95500    0.78288    0.78090    0.77363    1.27733
  76.04323    0.77081    0.62570    1.03500    0.90075    0.80114    0.79390    1.11019
  62.32634    0.64757    0.62570    0.85500    0.71282    0.74348    0.73617    1.40288
  79.12633    0.79705    0.62570    1.07500    0.73466    0.82311    0.81589    1.36118
  77.58327    0.78399    0.62570    1.05500    0.83333    0.81098    0.80375    1.20000
  58.56284    0.61206    0.62570    0.80500    0.75000    0.74389    0.73657    1.33333
  70.67770    0.72382    0.62570    0.96500    0.86134    0.78352    0.77625    1.16098
  81.44634    0.81642    0.62570    1.10500    0.85741    0.84822    0.84102    1.16630
  53.32722    0.56157    0.62570    0.73500    0.67480    0.73947    0.73215    1.48193
  80.67229    0.80999    0.62570    1.09500    0.87992    0.83911    0.83190    1.13647
  65.35175    0.67561    0.62570    0.89500    0.75444    0.76162    0.75433    1.32548
  55.56639    0.58331    0.62570    0.76500    0.93919    0.74900    0.74167    1.06475
  57.81255    0.60490    0.62570    0.79500    0.69957    0.74601    0.73869    1.42945
  51.83824    0.54699    0.62570    0.71500    0.82759    0.73054    0.72321    1.20833
  78.35443    0.79054    0.62570    1.06500    0.90855    0.81704    0.80982    1.10066
  50.35224    0.53235    0.62570    0.69500    0.68919    0.71711    0.70978    1.45098
  83.77256    0.83550    0.62570    1.13500    0.85380    0.87522    0.86804    1.17123
  84.49158    0.84234    0.62645    1.14500    1.07366    0.88406    0.87664    0.93139
  51.05805    0.53996    0.62645    0.70500    0.88462    0.72349    0.71603    1.13043
  83.71527    0.83604    0.62645    1.13500    0.87854    0.87518    0.86775    1.13825
  77.52940    0.78447    0.62645    1.05500    0.83168    0.81117    0.80372    1.20238
  67.58157    0.69682    0.62645    0.92500    0.80033    0.77221    0.76473    1.24949
  68.34194    0.70371    0.62645    0.93500    0.74461    0.77515    0.76768    1.34298
  82.93961    0.82970    0.62645    1.12500    0.99348    0.86629    0.85886    1.00656
  57.77115    0.60523    0.62645    0.79500    0.66161    0.74577    0.73830    1.51148
  62.28194    0.64793    0.62645    0.85500    0.74830    0.74307    0.73559    1.33636
  69.10313    0.71058    0.62645    0.94500    0.78481    0.77810    0.77062    1.27419
  65.30537    0.67600    0.62645    0.89500    0.67405    0.76143    0.75395    1.48357
  52.54451    0.55458    0.62645    0.72500    0.66829    0.73626    0.72880    1.49635
  49.57455    0.52528    0.62645    0.68500    0.65854    0.71005    0.70261    1.51852
  70.62796    0.72425    0.62645    0.96500    0.85406    0.78353    0.77605    1.17087
  66.06328    0.68296    0.62645    0.90500    0.68140    0.76632    0.75884    1.46756
  55.52650    0.58363    0.62645    0.76500    0.84923    0.74897    0.74150    1.17754
  72.92130    0.74456    0.62645    0.99500    0.71562    0.79135    0.78388    1.39738
  58.52094    0.61239    0.62645    0.80500    0.80499    0.74366    0.73618    1.24225
  82.16462    0.82333    0.62645    1.11500    0.79664    0.85729    0.84985    1.25527
  79.84376    0.80404    0.62645    1.08500    0.95148    0.82995    0.82250    1.05100
  64.54829    0.66901    0.62645    0.88500    0.77866    0.75609    0.74860    1.28425
  75.99025    0.77128    0.62645    1.03500    0.80669    0.80118    0.79372    1.23963
  76.75944    0.77789    0.62645    1.04500    0.87669    0.80510    0.79765    1.14066
  63.03657    0.65498    0.62645    0.86500    0.71672    0.74539    0.73791    1.39524
  75.22183    0.76464    0.62645    1.02500    0.82226    0.79872    0.79126    1.21616
  78.30011    0.79102    0.62645    1.06500    0.80203    0.81724    0.80979    1.24684
  51.80090    0.54728    0.62645    0.71500    0.84286    0.73021    0.72275    1.18644
  69.86514    0.71743    0.62645    0.95500    0.81506    0.78091    0.77343    1.22691
  72.15605    0.73782    0.62645    0.98500    0.86815    0.78876    0.78129    1.15187
  79.07157    0.79755    0.62645    1.07500    0.85119    0.82330    0.81586    1.17483
  66.82202    0.68990    0.62645    0.91500    0.76132    0.76927    0.76179    1.31350
  60.77511    0.63378    0.62645    0.83500    0.65195    0.74253    0.73505    1.53385
  59.27153    0.61954    0.62645    0.81500    0.73361    0.74199    0.73452    1.36313
  50.31593    0.53263    0.62645    0.69500    0.69444    0.71677    0.70932    1.44000
  80.61668    0.81050    0.62645    1.09500    0.82075    0.83906    0.83162    1.21839
  71.39160    0.73104    0.62645    0.97500    0.80944    0.78614    0.77867    1.23542
  54.03397    0.56914    0.62645    0.74500    0.79377    0.74261    0.73515    1.25980
  60.02292    0.62667    0.62645    0.82500    0.69947    0.74226    0.73478    1.42965
  54.77985    0.57639    0.62645    0.75500    0.81395    0.74579    0.73832    1.22857
  61.52812    0.64086    0.62645    0.84500    0.79087    0.74280    0.73532    1.26442
  53.28886    0.56187    0.62645    0.73500    0.69136    0.73943    0.73197    1.44643
  81.39030    0.81693    0.62645    1.10500    0.82472    0.84817    0.84074    1.21253
  63.79202    0.66201    0.62645    0.87500    0.73254    0.75074    0.74326    1.36512
  79.01679    0.79804    0.62720    1.07500    0.76148    0.82353    0.81582    1.31323
  69.05431    0.71099    0.62720    0.94500    0.78947    0.77813    0.77044    1.26667
  68.29360    0.70412    0.62720    0.93500    0.71517    0.77518    0.76749    1.39827
  59.22910    0.61988    0.62720    0.81500    0.69691    0.74157    0.73393    1.43490
  79.78854    0.80454    0.62720    1.08500    0.81955    0.82992    0.82222    1.22018
  72.10534    0.73825    0.62720    0.98500    0.79848    0.78879    0.78109    1.25237
  58.47902    0.61273    0.62720    0.80500    0.70942    0.74343    0.73579    1.40960
  52.50665    0.55487    0.62720    0.72500    0.67961    0.73621    0.72862    1.47143
  59.97999    0.62701    0.62720    0.82500    0.68076    0.74184    0.73420    1.46894
  50.27961    0.53291    0.62720    0.69500    0.72973    0.71643    0.70885    1.37037
  81.33422    0.81745    0.62720    1.10500    0.92449    0.84815    0.84045    1.08168
  62.99165    0.65535    0.62720    0.86500    0.79766    0.74520    0.73753    1.25367
  66.77465    0.69029    0.62720    0.91500    0.72368    0.76928    0.76160    1.38182
  83.65794    0.83657    0.62720    1.13500    0.84867    0.87517    0.86746    1.17831
  84.43384    0.84288    0.62720    1.14500    0.96581    0.88406    0.87635    1.03540
  66.01640    0.68335    0.62720    0.90500    0.75080    0.76634    0.75866    1.33191
  70.57820    0.72467    0.62720    0.96500    0.80196    0.78355    0.77586    1.24694
  53.99509    0.56944    0.62720    0.74500    0.80083    0.74258    0.73497    1.24870
  64.50238    0.66939    0.62720    0.88500    0.80743    0.75590    0.74822    1.23849
  61.48420    0.64122    0.62720    0.84500    0.70979    0.74239    0.73473    1.40887
  69.81584    0.71784    0.62720    0.95500    0.78020    0.78093    0.77324    1.28172
  71.34136    0.73148    0.62720    0.97500    0.79126    0.78617    0.77848    1.26380
  63.74661    0.66238    0.62720    0.87500    0.70878    0.75055    0.74288    1.41087
  51.76356    0.54757    0.62720    0.71500    0.78146    0.72987    0.72228    1.27966
  77.47549    0.78495    0.62720    1.05500    0.71250    0.81138    0.80368    1.40351
  75.93724    0.77175    0.62720    1.03500    0.83865    0.80124    0.79354    1.19239
  76.70598    0.77836    0.62720    1.04500    0.89251    0.80531    0.79761    1.12043
  80.56102    0.81101    0.62720    1.09500    0.90207    0.83904    0.83133    1.10856
  53.25049    0.56217    0.62720    0.73500    0.93720    0.73940    0.73180    1.06701
  67.53371    0.69722    0.62720    0.92500    0.77167    0.77223    0.76455    1.29590
  65.25898    0.67638    0.62720    0.89500    0.74478    0.76124    0.75357    1.34267
  55.48661    0.58394    0.62720    0.76500    0.79179    0.74894    0.74132    1.26296
  57.72973    0.60556    0.62720    0.79500    0.76445    0.74554    0.73790    1.30812
  60.73169    0.63413    0.62720    0.83500    0.69604    0.74211    0.73446    1.43669
  75.16928    0.76510    0.62720    1.02500    0.87091    0.79878    0.79108    1.14823
  54.74046    0.57670    0.62720    0.75500    0.68519    0.74576    0.73815    1.45946
  51.02122    0.54024    0.62720    0.70500    0.89091    0.72315    0.71557    1.12245
  62.23752    0.64829    0.62720    0.85500    0.75413    0.74266    0.73500    1.32604
  72.87013    0.74500    0.62720    0.99500    0.82825    0.79139    0.78369    1.20736
  78.24576    0.79151    0.62720    1.06500    0.76091    0.81746    0.80975    1.31422
  82.88269    0.83023    0.62720    1.12500    0.86538    0.86628    0.85857    1.15556
  82.10811    0.82386    0.62720    1.11500    0.80273    0.85727    0.84957    1.24574
  49.53875    0.52555    0.62720    0.68500    0.78788    0.70971    0.70214    1.26923
  53.95620    0.56974    0.62795    0.74500    0.83396    0.74253    0.73480    1.19909
  58.43708    0.61306    0.62795    0.80500    0.66866    0.74318    0.73540    1.49552
  65.96949    0.68374    0.62795    0.90500    0.87075    0.76634    0.75848    1.14844
  80.50533    0.81152    0.62795    1.09500    0.81136    0.83902    0.83105    1.23251
  65.21256    0.67676    0.62795    0.89500    0.81788    0.76105    0.75319    1.22268
  53.21211    0.56246    0.62795    0.73500    0.74477    0.73935    0.73162    1.34270
  78.96196    0.79853    0.62795    1.07500    0.85631    0.82375    0.81579    1.16780
  69.00547    0.71140    0.62795    0.94500    0.75530    0.77815    0.77026    1.32397
  81.27810    0.81796    0.62795    1.10500    0.84393    0.84814    0.84017    1.18493
  66.72725    0.69069    0.62795    0.91500    0.75594    0.76929    0.76142    1.32285
  75.11669    0.76556    0.62795    1.02500    0.71327    0.79883    0.79090    1.40199
  68.24524    0.70452    0.62795    0.93500    0.77327    0.77520    0.76731    1.29322
  49.50293    0.52583    0.62795    0.68500    0.67568    0.70935    0.70167    1.48000
  51.72620    0.54786    0.62795    0.71500    0.66667    0.72952    0.72182    1.50000
  63.70117    0.66275    0.62795    0.87500    0.82939    0.75034    0.74250    1.20570
  59.18666    0.62022    0.62795    0.81500    0.77030    0.74114    0.73334    1.29820
  62.19307    0.64865    0.62795    0.85500    0.76442    0.74224    0.73441    1.30819
  79.73328    0.80504    0.62795    1.08500    0.78650    0.82990    0.82193    1.27146
  59.93704    0.62736    0.62795    0.82500    0.70055    0.74141    0.73361    1.42744
  71.29110    0.73191    0.62795    0.97500    0.78268    0.78619    0.77828    1.27766
  72.81892    0.74545    0.62795    0.99500    0.80471    0.79143    0.78351    1.24268
  61.44025    0.64157    0.62795    0.84500    0.74908    0.74196    0.73414    1.33496
  60.68824    0.63448    0.62795    0.83500    0.72163    0.74169    0.73388    1.38575
  50.98437    0.54053    0.62795    0.70500    0.60000    0.72280    0.71510    1.66667
  82.05157    0.82438    0.62795    1.11500    0.82643    0.85726    0.84928    1.21002
  50.24328    0.53319    0.62795    0.69500    0.76056    0.71607    0.70839    1.31481
  82.82573    0.83076    0.62795    1.12500    0.94867    0.86627    0.85829    1.05411
  78.19138    0.79200    0.62795    1.06500    0.71581    0.81768    0.80972    1.39702
  76.65249    0.77884    0.62795    1.04500    0.77148    0.80553    0.79758    1.29621
  52.46878    0.55517    0.62795    0.72500    0.77340    0.73616    0.72845    1.29299
  54.70106    0.57701    0.62795    0.75500    0.80936    0.74572    0.73797    1.23554
  69.76652    0.71826    0.62795    0.95500    0.77199    0.78094    0.77304    1.29536
  62.94671    0.65571    0.62795    0.86500    0.77601    0.74499    0.73715    1.28864
  64.45645    0.66977    0.62795    0.88500    0.87407    0.75570    0.74785    1.14407
  84.37606    0.84343    0.62795    1.14500    0.96840    0.88405    0.87606    1.03263
  70.52840    0.72510    0.62795    0.96500    0.79475    0.78357    0.77566    1.25825
  75.88420    0.77221    0.62795    1.03500    0.89353    0.80130    0.79336    1.11916
  55.44669    0.58425    0.62795    0.76500    0.81143    0.74890    0.74115    1.23239
  67.48583    0.69762    0.62795    0.92500    0.78503    0.77225    0.76437    1.27383
  77.42155    0.78543    0.62795    1.05500    0.83109    0.81160    0.80365    1.20323
  72.05460    0.73869    0.62795    0.98500    0.78114    0.78881    0.78090    1.28017
  57.68829    0.60589    0.62795    0.79500    0.80425    0.74529    0.73751    1.24340
  83.60056    0.83711    0.62795    1.13500    0.83835    0.87516    0.86717    1.19283
  52.43089    0.55546    0.62871    0.72500    0.75510    0.73589    0.72807    1.32432
  59.89408    0.62770    0.62871    0.82500    0.67778    0.74096    0.73302    1.47541
  71.24080    0.73233    0.62871    0.97500    0.75772    0.78619    0.77808    1.31976
  54.66164    0.57731    0.62871    0.75500    0.70606    0.74566    0.73780    1.41631
  83.54315    0.83764    0.62871    1.13500    0.98077    0.87514    0.86689    1.01961
  65.92256    0.68413    0.62871    0.90500    0.74537    0.76619    0.75816    1.34161
  63.65572    0.66312    0.62871    0.87500    0.72583    0.75012    0.74212    1.37773
  81.99499    0.82490    0.62871    1.11500    0.89544    0.85723    0.84900    1.11677
  51.68883    0.54814    0.62871    0.71500    0.80263    0.72916    0.72135    1.24590
  78.90710    0.79903    0.62871    1.07500    0.81996    0.82395    0.81575    1.21957
  62.14861    0.64901    0.62871    0.85500    0.76690    0.74180    0.73382    1.30394
  68.95660    0.71182    0.62871    0.94500    0.87267    0.77815    0.77008    1.14591
  82.76873    0.83129    0.62871    1.12500    0.78967    0.86624    0.85800    1.26636
  67.43793    0.69802    0.62871    0.92500    0.74682    0.77224    0.76419    1.33902
  64.41051    0.67014    0.62871    0.88500    0.77147    0.75548    0.74747    1.29622
  61.39628    0.64193    0.62871    0.84500    0.72137    0.74152    0.73355    1.38626
  77.36757    0.78591    0.62871    1.05500    0.78873    0.81180    0.80361    1.26786
  53.91729    0.57005    0.62871    0.74500    0.86667    0.74247    0.73462    1.15385
  78.13696    0.79249    0.62871    1.06500    0.85397    0.81788    0.80968    1.17100
  75.06407    0.76602    0.62871    1.02500    0.71455    0.79887    0.79071    1.39948
  59.14420    0.62056    0.62871    0.81500    0.77308    0.74082    0.73289    1.29353
  70.47858    0.72552    0.62871    0.96500    0.78105    0.78356    0.77547    1.28033
  84.31823    0.84397    0.62871    1.14500    0.87778    0.88403    0.87578    1.13924
  60.64477    0.63483    0.62871    0.83500    0.73077    0.74124    0.73329    1.36842
  68.19685    0.70493    0.62871    0.93500    0.80629    0.77520    0.76713    1.24025
  79.67798    0.80554    0.62871    1.08500    0.85714    0.83003    0.82182    1.16667
  72.76769    0.74589    0.62871    0.99500    0.85641    0.79145    0.78332    1.16766
  50.94751    0.54081    0.62871    0.70500    0.63504    0.72243    0.71464    1.57471
  49.46710    0.52610    0.62871    0.68500    0.54054    0.70898    0.70121    1.85000
  76.59896    0.77931    0.62871    1.04500    0.79342    0.80572    0.79754    1.26037
  58.39512    0.61340    0.62871    0.80500    0.76615    0.74292    0.73500    1.30523
  69.71718    0.71868    0.62871    0.95500    0.82580    0.78093    0.77285    1.21095
  75.83112    0.77268    0.62871    1.03500    0.83734    0.80134    0.79317    1.19426
  62.90175    0.65608    0.62871    0.86500    0.78560    0.74476    0.73677    1.27292
  81.22194    0.81848    0.62871    1.10500    0.86800    0.84811    0.83988    1.15207
  66.67983    0.69108    0.62871    0.91500    0.71240    0.76929    0.76124    1.40371
  80.44960    0.81202    0.62871    1.09500    0.82136    0.83898    0.83076    1.21749
  50.20694    0.53346    0.62871    0.69500    0.82927    0.71571    0.70792    1.20588
  53.17371    0.56276    0.62871    0.73500    0.80263    0.73928    0.73145    1.24590
  65.16612    0.67715    0.62871    0.89500    0.78680    0.76083    0.75281    1.27097
  57.64684    0.60622    0.62871    0.79500    0.73304    0.74503    0.73712    1.36418
  72.00384    0.73912    0.62871    0.98500    0.76277    0.78882    0.78070    1.31102
  55.40676    0.58457    0.62871    0.76500    0.86859    0.74885    0.74097    1.15129
  77.31356    0.78639    0.62946    1.05500    0.88186    0.81195    0.80358    1.13397
  84.26036    0.84451    0.62946    1.14500    1.00442    0.88397    0.87549    0.99559
  50.17059    0.53374    0.62946    0.69500    0.78205    0.71532    0.70746    1.27869
  49.43126    0.52638    0.62946    0.68500    0.97297    0.70859    0.70074    1.02778
  53.87837    0.57035    0.62946    0.74500    0.78397    0.74239    0.73445    1.27556
  79.62264    0.80604    0.62946    1.08500    0.88803    0.83020    0.82179    1.12609
  58.35314    0.61373    0.62946    0.80500    0.74730    0.74264    0.73461    1.33815
  68.90771    0.71223    0.62946    0.94500    0.78714    0.77812    0.76989    1.27043
  71.95304    0.73956    0.62946    0.98500    0.82550    0.78879    0.78051    1.21138
  75.01142    0.76648    0.62946    1.02500    0.81224    0.79886    0.79053    1.23116
  82.71168    0.83181    0.62946    1.12500    0.82531    0.86617    0.85771    1.21166
  65.11966    0.67753    0.62946    0.89500    0.79934    0.76059    0.75243    1.25103
  59.10172    0.62090    0.62946    0.81500    0.78288    0.74054    0.73250    1.27733
  57.60537    0.60654    0.62946    0.79500    0.72821    0.74474    0.73673    1.37324
  55.36682    0.58488    0.62946    0.76500    0.79300    0.74877    0.74080    1.26103
  61.35230    0.64228    0.62946    0.84500    0.73864    0.74105    0.73296    1.35385
  53.13530    0.56306    0.62946    0.73500    0.90404    0.73920    0.73127    1.10615
  67.39000    0.69842    0.62946    0.92500    0.82324    0.77220    0.76400    1.21471
  60.60129    0.63517    0.62946    0.83500    0.76976    0.74077    0.73270    1.29911
  78.08250    0.79297    0.62946    1.06500    0.85150    0.81803    0.80965    1.17439
  69.66781    0.71910    0.62946    0.95500    0.82124    0.78089    0.77265    1.21767
  64.36454    0.67052    0.62946    0.88500    0.74637    0.75523    0.74709    1.33983
  70.42873    0.72594    0.62946    0.96500    0.84228    0.78352    0.77527    1.18725
  76.54540    0.77978    0.62946    1.04500    0.75795    0.80587    0.79751    1.31935
  50.91064    0.54110    0.62946    0.70500    0.84167    0.72205    0.71417    1.18812
  81.16574    0.81899    0.62946    1.10500    0.87830    0.84803    0.83960    1.13857
  51.65144    0.54843    0.62946    0.71500    0.68072    0.72878    0.72089    1.46903
  81.93836    0.82542    0.62946    1.11500    0.86965    0.85716    0.84871    1.14988
  66.63239    0.69148    0.62946    0.91500    0.81148    0.76924    0.76106    1.23232
  63.61024    0.66349    0.62946    0.87500    0.72358    0.74987    0.74174    1.38202
  80.39383    0.81253    0.62946    1.09500    0.78026    0.83890    0.83048    1.28162
  75.77801    0.77315    0.62946    1.03500    0.74256    0.80134    0.79299    1.34670
  62.10413    0.64937    0.62946    0.85500    0.79310    0.74133    0.73323    1.26087
  78.85220    0.79952    0.62946    1.07500    0.78237    0.82412    0.81572    1.27816
  72.71642    0.74633    0.62946    0.99500    0.80929    0.79142    0.78312    1.23564
  65.87561    0.68451    0.62946    0.90500    0.80532    0.76595    0.75778    1.24174
  59.85110    0.62805    0.62946    0.82500    0.71558    0.74049    0.73243    1.39747
  54.62220    0.57762    0.62946    0.75500    0.74922    0.74558    0.73762    1.33473
  68.14844    0.70533    0.62946    0.93500    0.82847    0.77516    0.76695    1.20704
  62.85677    0.65644    0.62946    0.86500    0.71429    0.74451    0.73639    1.40000
  52.39299    0.55575    0.62946    0.72500    0.72936    0.73551    0.72760    1.37107
  71.19048    0.73276    0.62946    0.97500    0.81369    0.78616    0.77789    1.22896
  73.48062    0.75308    0.62946    1.00500    0.82202    0.79392    0.78561    1.21652
  83.48569    0.83818    0.62946    1.13500    0.88034    0.87507    0.86660    1.13592
  49.39541    0.52665    0.63022    0.68500    0.87234    0.70819    0.70027    1.14634
  50.87376    0.54138    0.63022    0.70500    0.77679    0.72165    0.71370    1.28736
  69.61841    0.71951    0.63022    0.95500    0.76816    0.78080    0.77246    1.30181
  71.90222    0.74000    0.63022    0.98500    0.75154    0.78870    0.78031    1.33060
  81.88170    0.82594    0.63022    1.11500    0.85606    0.85701    0.84843    1.16814
  70.37885    0.72637    0.63022    0.96500    0.78323    0.78344    0.77507    1.27677
  75.72487    0.77362    0.63022    1.03500    0.81736    0.80128    0.79281    1.22345
  73.42886    0.75352    0.63022    1.00500    0.76068    0.79385    0.78542    1.31461
  77.25952    0.78687    0.63022    1.05500    0.89513    0.81204    0.80354    1.11715
  53.83943    0.57065    0.63022    0.74500    0.78082    0.74228    0.73427    1.28070
  65.07317    0.67791    0.63022    0.89500    0.73101    0.76030    0.75205    1.36797
  72.66513    0.74677    0.63022    0.99500    0.74921    0.79134    0.78293    1.33475
  67.34205    0.69882    0.63022    0.92500    0.78365    0.77212    0.76382    1.27607
  60.55779    0.63552    0.63022    0.83500    0.70952    0.74026    0.73211    1.40941
  59.05922    0.62124    0.63022    0.81500    0.68750    0.74023    0.73210    1.45455
  84.20244    0.84505    0.63022    1.14500    0.90784    0.88383    0.87520    1.10151
  66.58493    0.69187    0.63022    0.91500    0.81220    0.76916    0.76087    1.23123
  81.10950    0.81950    0.63022    1.10500    0.84676    0.84788    0.83931    1.18097
  80.33802    0.81304    0.63022    1.09500    0.87674    0.83875    0.83019    1.14059
  51.61404    0.54872    0.63022    0.71500    0.78981    0.72838    0.72042    1.26613
  50.13422    0.53402    0.63022    0.69500    0.61111    0.71492    0.70699    1.63636
  59.80810    0.62839    0.63022    0.82500    0.68174    0.73998    0.73184    1.46684
  78.79726    0.80001    0.63022    1.07500    0.88781    0.82421    0.81568    1.12636
  78.02801    0.79346    0.63022    1.06500    0.79206    0.81813    0.80961    1.26253
  63.56474    0.66386    0.63022    0.87500    0.75815    0.74958    0.74136    1.31900
  62.05962    0.64973    0.63022    0.85500    0.72202    0.74083    0.73264    1.38500
  58.31115    0.61406    0.63022    0.80500    0.76082    0.74232    0.73422    1.31437
  64.31854    0.67090    0.63022    0.88500    0.77097    0.75494    0.74670    1.29707
  76.49180    0.78026    0.63022    1.04500    0.90258    0.80596    0.79748    1.10793
  57.56388    0.60687    0.63022    0.79500    0.76675    0.74442    0.73633    1.30421
  79.56727    0.80654    0.63022    1.08500    0.79006    0.83030    0.82175    1.26573
  68.85879    0.71264    0.63022    0.94500    0.79872    0.77804    0.76971    1.25200
  61.30829    0.64264    0.63022    0.84500    0.73619    0.74055    0.73237    1.35835
  82.65460    0.83234    0.63022    1.12500    0.75836    0.86602    0.85742    1.31863
  84.97736    0.85135    0.63022    1.15500    0.87912    0.88886    0.88022    1.13750
  65.82863    0.68490    0.63022    0.90500    0.75082    0.76566    0.75740    1.33188
  55.32686    0.58519    0.63022    0.76500    0.73803    0.74867    0.74062    1.35496
  54.58275    0.57793    0.63022    0.75500    0.82051    0.74547    0.73745    1.21875
  62.81177    0.65681    0.63022    0.86500    0.76451    0.74422    0.73601    1.30804
  83.42818    0.83871    0.63022    1.13500    0.83516    0.87493    0.86631    1.19737
  52.35508    0.55605    0.63022    0.72500    0.82873    0.73511    0.72713    1.20667
  71.14013    0.73319    0.63022    0.97500    0.76997    0.78607    0.77769    1.29876
  68.10001    0.70574    0.63022    0.93500    0.78033    0.77508    0.76676    1.28151
  53.09687    0.56336    0.63022    0.73500    0.85774    0.73909    0.73110    1.16585
  76.43818    0.78073    0.63097    1.04500    0.77170    0.80597    0.79744    1.29584
  53.05843    0.56365    0.63097    0.73500    0.80800    0.73896    0.73092    1.23762
  57.52238    0.60720    0.63097    0.79500    0.70879    0.74407    0.73594    1.41085
  50.09784    0.53430    0.63097    0.69500    0.83784    0.71450    0.70652    1.19355
  81.82499    0.82646    0.63097    1.11500    0.78709    0.85678    0.84814    1.27051
  49.35955    0.52692    0.63097    0.68500    0.55000    0.70776    0.69981    1.81818
  63.51922    0.66423    0.63097    0.87500    0.76800    0.74924    0.74098    1.30208
  83.37064    0.83925    0.63097    1.13500    0.83433    0.87469    0.86602    1.19856
  80.28217    0.81354    0.63097    1.09500    0.79928    0.83852    0.82991    1.25112
  64.27253    0.67127    0.63097    0.88500    0.73046    0.75460    0.74632    1.36900
  70.32895    0.72679    0.63097    0.96500    0.73393    0.78328    0.77488    1.36253
  51.57663    0.54901    0.63097    0.71500    0.79747    0.72796    0.71995    1.25397
  54.54329    0.57824    0.63097    0.75500    0.70336    0.74534    0.73727    1.42174
  67.29408    0.69921    0.63097    0.92500    0.81090    0.77198    0.76364    1.23319
  84.91899    0.85190    0.63097    1.15500    0.90175    0.88948    0.88078    1.10896
  71.08975    0.73362    0.63097    0.97500    0.76442    0.78592    0.77750    1.30818
  72.61381    0.74721    0.63097    0.99500    0.93250    0.79119    0.78273    1.07238
  82.59747    0.83287    0.63097    1.12500    0.92449    0.86579    0.85713    1.08168
  84.14448    0.84559    0.63097    1.14500    1.02237    0.88360    0.87491    0.97812
  71.85137    0.74043    0.63097    0.98500    0.77597    0.78855    0.78011    1.28870
  50.83686    0.54166    0.63097    0.70500    0.65909    0.72123    0.71324    1.51724
  68.05155    0.70614    0.63097    0.93500    0.82019    0.77494    0.76658    1.21923
  78.74229    0.80051    0.63097    1.07500    0.85502    0.82423    0.81565    1.16957
  59.76508    0.62873    0.63097    0.82500    0.76346    0.73943    0.73125    1.30982
  58.26914    0.61440    0.63097    0.80500    0.81136    0.74197    0.73382    1.23250
  79.51186    0.80704    0.63097    1.08500    0.72535    0.83032    0.82172    1.37864
  61.26427    0.64299    0.63097    0.84500    0.78625    0.74000    0.73178    1.27187
  55.28688    0.58550    0.63097    0.76500    0.77654    0.74853    0.74045    1.28777
  68.80985    0.71305    0.63097    0.94500    0.83333    0.77790    0.76953    1.20000
  66.53744    0.69226    0.63097    0.91500    0.75734    0.76902    0.76069    1.32041
  77.97348    0.79394    0.63097    1.06500    0.76429    0.81815    0.80958    1.30841
  53.80047    0.57095    0.63097    0.74500    0.69408    0.74215    0.73410    1.44076
  73.37707    0.75397    0.63097    1.00500    0.89565    0.79371    0.78524    1.11650
  81.05322    0.82002    0.63097    1.10500    0.80076    0.84765    0.83902    1.24882
  65.02667    0.67829    0.63097    0.89500    0.79658    0.75996    0.75167    1.25536
  52.31715    0.55634    0.63097    0.72500    0.88043    0.73469    0.72667    1.13580
  59.01670    0.62157    0.63097    0.81500    0.74510    0.73987    0.73171    1.34211
  65.78164    0.68529    0.63097    0.90500    0.81759    0.76533    0.75701    1.22311
  69.56898    0.71993    0.63097    0.95500    0.80775    0.78065    0.77226    1.23800
  60.51426    0.63587    0.63097    0.83500    0.79015    0.73971    0.73152    1.26559
  62.01510    0.65009    0.63097    0.85500    0.73171    0.74028    0.73205    1.36667
  77.20544    0.78735    0.63097    1.05500    0.79525    0.81206    0.80351    1.25747
  62.76675    0.65717    0.63097    0.86500    0.85791    0.74388    0.73563    1.16562
  75.67170    0.77408    0.63097    1.03500    0.82342    0.80114    0.79262    1.21445
  55.99075    0.59307    0.63173    0.77500    0.91843    0.74788    0.73978    1.08882
  80.22629    0.81405    0.63173    1.09500    0.87189    0.83819    0.82962    1.14693
  52.27921    0.55663    0.63173    0.72500    0.83902    0.73423    0.72620    1.19186
  66.48993    0.69266    0.63173    0.91500    0.88384    0.76882    0.76051    1.13143
  71.03934    0.73405    0.63173    0.97500    0.76480    0.78570    0.77730    1.30754
  79.45641    0.80754    0.63173    1.08500    0.76667    0.83024    0.82169    1.30435
  64.22649    0.67165    0.63173    0.88500    0.77723    0.75421    0.74594    1.28662
  61.97056    0.65045    0.63173    0.85500    0.70000    0.73968    0.73146    1.42857
  50.06144    0.53458    0.63173    0.69500    0.61111    0.71404    0.70605    1.63636
  77.91892    0.79443    0.63173    1.06500    0.87179    0.81807    0.80955    1.14706
  55.24689    0.58582    0.63173    0.76500    0.81065    0.74836    0.74027    1.23358
  68.00306    0.70655    0.63173    0.93500    0.77647    0.77474    0.76640    1.28788
  78.68729    0.80100    0.63173    1.07500    0.72037    0.82416    0.81562    1.38817
  54.50381    0.57854    0.63173    0.75500    0.72586    0.74517    0.73710    1.37768
  67.24608    0.69961    0.63173    0.92500    0.69091    0.77178    0.76345    1.44737
  80.99690    0.82053    0.63173    1.10500    0.78169    0.84732    0.83874    1.27928
  59.72204    0.62908    0.63173    0.82500    0.78212    0.73884    0.73066    1.27857
  72.56246    0.74765    0.63173    0.99500    0.79560    0.79096    0.78254    1.25692
  51.53921    0.54929    0.63173    0.71500    0.98450    0.72750    0.71948    1.01575
  69.51953    0.72035    0.63173    0.95500    0.78947    0.78043    0.77206    1.26667
  76.38451    0.78120    0.63173    1.04500    0.76792    0.80591    0.79741    1.30221
  63.47368    0.66461    0.63173    0.87500    0.78559    0.74885    0.74060    1.27292
  75.61849    0.77455    0.63173    1.03500    0.72987    0.80093    0.79244    1.37010
  65.73462    0.68568    0.63173    0.90500    0.80469    0.76493    0.75663    1.24272
  58.97417    0.62191    0.63173    0.81500    0.80738    0.73948    0.73131    1.23858
  71.80049    0.74086    0.63173    0.98500    0.86971    0.78833    0.77992    1.14981
  70.27902    0.72721    0.63173    0.96500    0.81176    0.78307    0.77468    1.23188
  53.01998    0.56395    0.63173    0.73500    0.65041    0.73879    0.73075    1.53750
  83.31305    0.83978    0.63173    1.13500    0.87214    0.87436    0.86573    1.14661
  84.86058    0.85245    0.63173    1.15500    0.99544    0.88999    0.88133    1.00458
  53.76151    0.57126    0.63173    0.74500    0.88192    0.74198    0.73392    1.13389
  50.79995    0.54194    0.63173    0.70500    0.72932    0.72077    0.71277    1.37113
  49.32367    0.52719    0.63173    0.68500    0.57895    0.70731    0.69934    1.72727
  73.32525    0.75442    0.63173    1.00500    0.84424    0.79350    0.78506    1.18450
  58.22711    0.61473    0.63173    0.80500    0.82932    0.74158    0.73343    1.20580
  68.76088    0.71346    0.63173    0.94500    0.73440    0.77770    0.76934    1.36166
  61.22023    0.64335    0.63173    0.84500    0.78080    0.73940    0.73119    1.28074
  60.47072    0.63622    0.63173    0.83500    0.67918    0.73912    0.73092    1.47236
  84.08648    0.84613    0.63173    1.14500    0.83137    0.88326    0.87462    1.20283
  62.72171    0.65754    0.63173    0.86500    0.74871    0.74349    0.73525    1.33563
  77.15132    0.78783    0.63173    1.05500    0.77391    0.81199    0.80348    1.29213
  82.54030    0.83339    0.63173    1.12500    0.79705    0.86545    0.85684    1.25463
  64.98014    0.67867    0.63173    0.89500    0.81129    0.75957    0.75129    1.23261
  81.76825    0.82698    0.63173    1.11500    0.78125    0.85645    0.84785    1.28000
  80.17037    0.81455    0.63249    1.09500    0.89400    0.83778    0.82933    1.11857
  78.63224    0.80149    0.63249    1.07500    0.85143    0.82401    0.81558    1.17450
  80.94055    0.82104    0.63249    1.10500    0.82490    0.84691    0.83845    1.21226
  67.19805    0.70001    0.63249    0.92500    0.71566    0.77153    0.76327    1.39732
  84.02844    0.84667    0.63249    1.14500    0.81385    0.88283    0.87433    1.22872
  58.93162    0.62225    0.63249    0.81500    0.73655    0.73905    0.73092    1.35768
  76.33082    0.78167    0.63249    1.04500    0.77123    0.80577    0.79737    1.29663
  77.86432    0.79491    0.63249    1.06500    0.82037    0.81793    0.80951    1.21896
  58.18507    0.61506    0.63249    0.80500    0.67695    0.74115    0.73303    1.47720
  55.95024    0.59339    0.63249    0.77500    0.77403    0.74746    0.73938    1.29195
  62.67664    0.65790    0.63249    0.86500    0.72830    0.74306    0.73487    1.37307
  66.44240    0.69305    0.63249    0.91500    0.83196    0.76857    0.76033    1.20198
  64.18044    0.67203    0.63249    0.88500    0.78053    0.75377    0.74556    1.28118
  52.98151    0.56425    0.63249    0.73500    0.96983    0.73860    0.73057    1.03111
  69.47006    0.72076    0.63249    0.95500    0.79808    0.78016    0.77187    1.25301
  64.93359    0.67905    0.63249    0.89500    0.76375    0.75913    0.75091    1.30932
  77.09718    0.78831    0.63249    1.05500    0.81836    0.81185    0.80344    1.22196
  63.42812    0.66497    0.63249    0.87500    0.74834    0.74841    0.74021    1.33628
  50.02504    0.53485    0.63249    0.69500    0.73494    0.71357    0.70558    1.36066
  61.17617    0.64370    0.63249    0.84500    0.78660    0.73877    0.73060    1.27130
  73.27340    0.75486    0.63249    1.00500    0.91368    0.79322    0.78487    1.09447
  70.22907    0.72763    0.63249    0.96500    0.79967    0.78279    0.77448    1.25052
  82.48309    0.83392    0.63249    1.12500    0.92263    0.86503    0.85655    1.08386
  84.80212    0.85300    0.63249    1.15500    0.99781    0.89040    0.88189    1.00220
  50.76303    0.54223    0.63249    0.70500    0.68116    0.72029    0.71230    1.46809
  75.56526    0.77501    0.63249    1.03500    0.87332    0.80064    0.79226    1.14505
  83.25542    0.84031    0.63249    1.13500    0.79747    0.87393    0.86544    1.25397
  60.42716    0.63657    0.63249    0.83500    0.73596    0.73849    0.73033    1.35878
  81.71146    0.82749    0.63249    1.11500    0.83549    0.85604    0.84757    1.19690
  49.28778    0.52747    0.63249    0.68500    0.64706    0.70684    0.69887    1.54545
  53.72253    0.57156    0.63249    0.74500    0.72669    0.74179    0.73374    1.37611
  65.68757    0.68606    0.63249    0.90500    0.70032    0.76449    0.75625    1.42792
  52.24126    0.55692    0.63249    0.72500    0.81720    0.73375    0.72573    1.22368
  54.46431    0.57885    0.63249    0.75500    0.77882    0.74498    0.73692    1.28400
  70.98891    0.73448    0.63249    0.97500    0.83503    0.78542    0.77710    1.19756
  68.71189    0.71387    0.63249    0.94500    0.76962    0.77744    0.76916    1.29935
  72.51108    0.74809    0.63249    0.99500    0.81132    0.79068    0.78234    1.23256
  59.67899    0.62942    0.63249    0.82500    0.79206    0.73821    0.73006    1.26253
  48.55126    0.52007    0.63249    0.67500    1.07143    0.66349    0.65553    0.93333
  67.95455    0.70695    0.63249    0.93500    0.67534    0.77449    0.76622    1.48073
  79.40093    0.80804    0.63249    1.08500    0.87006    0.83009    0.82165    1.14935
  55.20688    0.58613    0.63249    0.76500    0.85163    0.74816    0.74010    1.17422
  71.74958    0.74130    0.63249    0.98500    0.77516    0.78805    0.77972    1.29006
  61.92599    0.65081    0.63249    0.85500    0.80952    0.73904    0.73087    1.23529
  51.50177    0.54958    0.63249    0.71500    0.82500    0.72702    0.71901    1.21212
  70.93845    0.73490    0.63325    0.97500    0.82107    0.78509    0.77690    1.21792
  49.25188    0.52774    0.63325    0.68500    0.91379    0.70635    0.69840    1.09434
  80.11441    0.81506    0.63325    1.09500    0.85905    0.83731    0.82905    1.16408
  58.88905    0.62259    0.63325    0.81500    0.69153    0.73859    0.73052    1.44606
  84.74363    0.85354    0.63325    1.15500    1.05543    0.89075    0.88245    0.94748
  71.69864    0.74173    0.63325    0.98500    0.79872    0.78772    0.77952    1.25200
  77.80969    0.79540    0.63325    1.06500    0.93608    0.81772    0.80948    1.06828
  83.97035    0.84721    0.63325    1.14500    0.99778    0.88234    0.87404    1.00222
  67.90602    0.70735    0.63325    0.93500    0.80750    0.77419    0.76603    1.23838
  64.13436    0.67240    0.63325    0.88500    0.75214    0.75330    0.74518    1.32955
  49.98862    0.53513    0.63325    0.69500    0.72632    0.71307    0.70511    1.37681
  55.90970    0.59370    0.63325    0.77500    0.74442    0.74702    0.73899    1.34333
  77.04299    0.78878    0.63325    1.05500    0.87692    0.81165    0.80341    1.14035
  53.68353    0.57186    0.63325    0.74500    0.82807    0.74157    0.73357    1.20763
  80.88415    0.82155    0.63325    1.10500    0.88645    0.84644    0.83816    1.12809
  83.19775    0.84084    0.63325    1.13500    0.86940    0.87344    0.86515    1.15022
  70.17908    0.72805    0.63325    0.96500    0.85027    0.78247    0.77429    1.17610
  63.38254    0.66534    0.63325    0.87500    0.74407    0.74795    0.73983    1.34396
  51.46432    0.54987    0.63325    0.71500    0.80357    0.72652    0.71854    1.24444
  62.63156    0.65827    0.63325    0.86500    0.72771    0.74259    0.73449    1.37418
  48.51588    0.52033    0.63325    0.67500    0.81250    0.66873    0.66079    1.23077
  61.13209    0.64405    0.63325    0.84500    0.70486    0.73810    0.73001    1.41872
  52.20329    0.55721    0.63325    0.72500    0.76328    0.73324    0.72526    1.31013
  64.88701    0.67943    0.63325    0.89500    0.74660    0.75865    0.75052    1.33941
  79.34541    0.80853    0.63325    1.08500    0.84298    0.82988    0.82162    1.18627
  59.63591    0.62976    0.63325    0.82500    0.71454    0.73755    0.72947    1.39950
  50.72610    0.54251    0.63325    0.70500    0.75439    0.71980    0.71183    1.32558
  60.38359    0.63692    0.63325    0.83500    0.80633    0.73782    0.72974    1.24018
  65.64051    0.68645    0.63325    0.90500    0.75594    0.76400    0.75587    1.32285
  75.51199    0.77548    0.63325    1.03500    0.80996    0.80030    0.79207    1.23462
  69.42056    0.72118    0.63325    0.95500    0.80661    0.77984    0.77167    1.23975
  73.22152    0.75531    0.63325    1.00500    0.79242    0.79290    0.78469    1.26195
  81.65464    0.82801    0.63325    1.11500    0.88235    0.85556    0.84728    1.13333
  54.42481    0.57916    0.63325    0.75500    0.76364    0.74476    0.73674    1.30952
  68.66287    0.71428    0.63325    0.94500    0.75232    0.77714    0.76898    1.32922
  82.42584    0.83444    0.63325    1.12500    0.77778    0.86455    0.85626    1.28571
  76.27709    0.78214    0.63325    1.04500    0.92169    0.80557    0.79734    1.08497
  58.14301    0.61539    0.63325    0.80500    0.71743    0.74070    0.73264    1.39385
  52.94303    0.56454    0.63325    0.73500    0.66920    0.73839    0.73039    1.49432
  66.39484    0.69344    0.63325    0.91500    0.81450    0.76829    0.76014    1.22774
  78.57717    0.80198    0.63325    1.07500    0.78369    0.82380    0.81555    1.27602
  72.45967    0.74853    0.63325    0.99500    0.76389    0.79034    0.78214    1.30909
  61.88141    0.65117    0.63325    0.85500    0.64495    0.73837    0.73028    1.55051
  67.15001    0.70041    0.63325    0.92500    0.80135    0.77124    0.76309    1.24790
  55.16686    0.58644    0.63325    0.76500    0.77233    0.74794    0.73992    1.29478
  69.37103    0.72159    0.63401    0.95500    0.73053    0.77950    0.77147    1.36887
  58.10093    0.61572    0.63401    0.80500    0.74162    0.74022    0.73224    1.34840
  84.68508    0.85409    0.63401    1.15500    0.89760    0.89069    0.88264    1.11408
  77.75502    0.79588    0.63401    1.06500    0.82482    0.81749    0.80944    1.21239
  55.12682    0.58675    0.63401    0.76500    0.76504    0.74770    0.73974    1.30712
  60.33999    0.63726    0.63401    0.83500    0.77543    0.73714    0.72915    1.28960
  49.21597    0.52801    0.63401    0.68500    0.65306    0.70584    0.69793    1.53125
  81.59777    0.82853    0.63401    1.11500    0.83890    0.85505    0.84699    1.19204
  79.28985    0.80903    0.63401    1.08500    0.77699    0.82963    0.82158    1.28702
  75.45868    0.77594    0.63401    1.03500    0.86990    0.79993    0.79189    1.14955
  66.34726    0.69383    0.63401    0.91500    0.69764    0.76797    0.75996    1.43341
  67.85746    0.70776    0.63401    0.93500    0.80369    0.77387    0.76585    1.24426
  50.68915    0.54279    0.63401    0.70500    0.73109    0.71928    0.71136    1.36782
  71.64768    0.74216    0.63401    0.98500    0.74722    0.78736    0.77933    1.33830
  53.64452    0.57216    0.63401    0.74500    0.91165    0.74134    0.73339    1.09692
  61.83681    0.65153    0.63401    0.85500    0.71382    0.73768    0.72968    1.40092
  59.59282    0.63010    0.63401    0.82500    0.73792    0.73687    0.72888    1.35516
  68.61382    0.71469    0.63401    0.94500    0.74386    0.77682    0.76879    1.34433
  64.84042    0.67981    0.63401    0.89500    0.75949    0.75815    0.75014    1.31667
  83.91222    0.84775    0.63401    1.14500    0.88511    0.88180    0.87375    1.12981
  49.95219    0.53541    0.63401    0.69500    1.04938    0.71256    0.70464    0.95294
  80.82772    0.82206    0.63401    1.10500    0.84400    0.84593    0.83788    1.18483
  76.22333    0.78262    0.63401    1.04500    0.88409    0.80535    0.79730    1.13111
  55.86916    0.59402    0.63401    0.77500    0.81934    0.74655    0.73859    1.22050
  62.58646    0.65863    0.63401    0.86500    0.82100    0.74211    0.73410    1.21803
  52.16531    0.55751    0.63401    0.72500    0.74762    0.73273    0.72479    1.33758
  76.98878    0.78926    0.63401    1.05500    0.84053    0.81142    0.80337    1.18973
  78.52205    0.80247    0.63401    1.07500    0.72759    0.82356    0.81551    1.37440
  61.08799    0.64441    0.63401    0.84500    0.67061    0.73741    0.72941    1.49118
  58.84647    0.62292    0.63401    0.81500    0.81059    0.73811    0.73013    1.23367
  70.88796    0.73533    0.63401    0.97500    0.78905    0.78474    0.77671    1.26735
  54.38528    0.57946    0.63401    0.75500    0.80000    0.74452    0.73657    1.25000
  51.42685    0.55015    0.63401    0.71500    0.91566    0.72600    0.71807    1.09211
  70.12908    0.72847    0.63401    0.96500    0.72273    0.78212    0.77409    1.38365
  72.40823    0.74897    0.63401    0.99500    0.77870    0.78998    0.78194    1.28419
  64.08826    0.67277    0.63401    0.88500    0.80782    0.75280    0.74479    1.23789
  67.10194    0.70081    0.63401    0.92500    0.68991    0.77092    0.76290    1.44946
  80.05841    0.81556    0.63401    1.09500    0.80501    0.83681    0.82876    1.24222
  82.36855    0.83497    0.63401    1.12500    0.91535    0.86403    0.85597    1.09247
  52.90453    0.56484    0.63401    0.73500    0.74340    0.73816    0.73022    1.34518
  73.16961    0.75575    0.63401    1.00500    0.70865    0.79254    0.78450    1.41113
  48.48048    0.52060    0.63401    0.67500    0.85714    0.67396    0.66606    1.16667
  83.14004    0.84137    0.63401    1.13500    0.87771    0.87291    0.86486    1.13933
  65.59342    0.68683    0.63401    0.90500    0.74109    0.76350    0.75549    1.34937
  63.33694    0.66571    0.63401    0.87500    0.76221    0.74745    0.73945    1.31197
  76.93453    0.78974    0.63477    1.05500    0.76642    0.81119    0.80334    1.30476
  61.04387    0.64476    0.63477    0.84500    0.71358    0.73672    0.72882    1.40138
  52.12732    0.55780    0.63477    0.72500    0.87701    0.73220    0.72432    1.14024
  69.32148    0.72201    0.63477    0.95500    0.82492    0.77915    0.77127    1.21224
  51.38938    0.55044    0.63477    0.71500    0.79885    0.72548    0.71760    1.25180
  55.82859    0.59433    0.63477    0.77500    0.83333    0.74609    0.73819    1.20000
  79.23426    0.80953    0.63477    1.08500    0.81989    0.82939    0.82155    1.21968
  65.54631    0.68722    0.63477    0.90500    0.69818    0.76299    0.75510    1.43230
  80.00238    0.81606    0.63477    1.09500    0.81767    0.83631    0.82847    1.22299
  67.05384    0.70120    0.63477    0.92500    0.68372    0.77060    0.76272    1.46259
  68.56475    0.71510    0.63477    0.94500    0.69565    0.77649    0.76861    1.43750
  58.05884    0.61605    0.63477    0.80500    0.74130    0.73974    0.73185    1.34897
  77.70032    0.79636    0.63477    1.06500    0.82409    0.81725    0.80941    1.21346
  52.86602    0.56514    0.63477    0.73500    0.88034    0.73793    0.73004    1.13592
  66.29966    0.69422    0.63477    0.91500    0.78203    0.76766    0.75977    1.27872
  72.35677    0.74941    0.63477    0.99500    0.86700    0.78961    0.78175    1.15340
  60.29638    0.63761    0.63477    0.83500    0.74286    0.73645    0.72855    1.34615
  63.29132    0.66608    0.63477    0.87500    0.77446    0.74696    0.73907    1.29122
  61.79219    0.65189    0.63477    0.85500    0.72000    0.73698    0.72909    1.38889
  70.07904    0.72889    0.63477    0.96500    0.78161    0.78177    0.77389    1.27941
  71.59669    0.74260    0.63477    0.98500    0.78939    0.78700    0.77913    1.26680
  67.80888    0.70816    0.63477    0.93500    0.77597    0.77355    0.76566    1.28870
  49.91575    0.53568    0.63477    0.69500    0.61176    0.71205    0.70417    1.63462
  55.08677    0.58706    0.63477    0.76500    0.80870    0.74746    0.73957    1.23656
  62.54134    0.65899    0.63477    0.86500    0.70978    0.74162    0.73372    1.40888
  80.77125    0.82257    0.63477    1.10500    0.89173    0.84542    0.83759    1.12141
  83.08228    0.84190    0.63477    1.13500    0.81460    0.87239    0.86457    1.22760
  53.60550    0.57246    0.63477    0.74500    0.71528    0.74110    0.73322    1.39806
  54.34574    0.57977    0.63477    0.75500    0.71560    0.74428    0.73639    1.39744
  70.83745    0.73576    0.63477    0.97500    0.76863    0.78438    0.77651    1.30101
  75.40535    0.77640    0.63477    1.03500    0.77441    0.79956    0.79170    1.29130
  64.04214    0.67315    0.63477    0.88500    0.72947    0.75230    0.74441    1.37086
  58.80387    0.62326    0.63477    0.81500    0.82744    0.73763    0.72973    1.20854
  50.65219    0.54307    0.63477    0.70500    0.86066    0.71876    0.71089    1.16190
  78.46690    0.80296    0.63477    1.07500    0.79818    0.82332    0.81548    1.25285
  81.54087    0.82905    0.63477    1.11500    0.84061    0.85453    0.84670    1.18962
  76.16954    0.78309    0.63477    1.04500    0.75093    0.80512    0.79727    1.33168
  73.11768    0.75620    0.63477    1.00500    0.78045    0.79219    0.78432    1.28131
  49.18005    0.52828    0.63477    0.68500    0.58621    0.70533    0.69746    1.70588
  84.62650    0.85463    0.63477    1.15500    0.93392    0.89016    0.88235    1.07075
  83.85405    0.84828    0.63477    1.14500    1.04545    0.88128    0.87346    0.95652
  59.54971    0.63044    0.63477    0.82500    0.74717    0.73618    0.72828    1.33838
  48.44508    0.52087    0.63477    0.67500    0.60000    0.67920    0.67134    1.66667
  82.31122    0.83549    0.63477    1.12500    0.90760    0.86351    0.85568    1.10181
  64.79380    0.68019    0.63477    0.89500    0.75503    0.75765    0.74976    1.32444
  66.25203    0.69461    0.63553    0.91500    0.72727    0.76736    0.75959    1.37500
  67.76027    0.70856    0.63553    0.93500    0.83072    0.77324    0.76548    1.20378
  62.49620    0.65936    0.63553    0.86500    0.71334    0.74113    0.73334    1.40185
  71.54567    0.74303    0.63553    0.98500    0.76271    0.78665    0.77893    1.31111
  75.35199    0.77687    0.63553    1.03500    0.82385    0.79921    0.79152    1.21381
  70.02898    0.72931    0.63553    0.96500    0.81664    0.78143    0.77369    1.22453
  76.11571    0.78355    0.63553    1.04500    0.82027    0.80492    0.79723    1.21911
  80.71474    0.82308    0.63553    1.10500    0.80952    0.84494    0.83730    1.23529
  58.76125    0.62359    0.63553    0.81500    0.71910    0.73715    0.72933    1.39063
  58.01673    0.61639    0.63553    0.80500    0.71627    0.73927    0.73145    1.39612
  49.14411    0.52855    0.63553    0.68500    0.62264    0.70480    0.69699    1.60606
  81.48393    0.82956    0.63553    1.11500    0.93964    0.85405    0.84642    1.06424
  60.25275    0.63796    0.63553    0.83500    0.70588    0.73576    0.72796    1.41667
  52.82750    0.56543    0.63553    0.73500    0.84681    0.73769    0.72986    1.18090
  83.79583    0.84882    0.63553    1.14500    0.87527    0.88078    0.87317    1.14251
  61.74755    0.65224    0.63553    0.85500    0.68509    0.73629    0.72849    1.45966
  73.06571    0.75664    0.63553    1.00500    0.76935    0.79185    0.78414    1.29980
  72.30527    0.74985    0.63553    0.99500    0.83961    0.78927    0.78155    1.19103
  82.25385    0.83601    0.63553    1.12500    0.88800    0.86302    0.85539    1.12613
  69.27190    0.72242    0.63553    0.95500    0.76369    0.77882    0.77108    1.30943
  64.74717    0.68057    0.63553    0.89500    0.87331    0.75715    0.74937    1.14507
  84.56787    0.85518    0.63553    1.15500    0.97204    0.88966    0.88205    1.02876
  55.04671    0.58737    0.63553    0.76500    0.68750    0.74721    0.73939    1.45455
  49.87929    0.53596    0.63553    0.69500    0.56481    0.71152    0.70370    1.77049
  65.49918    0.68760    0.63553    0.90500    0.75630    0.76249    0.75472    1.32222
  70.78691    0.73618    0.63553    0.97500    0.79058    0.78404    0.77631    1.26489
  54.30619    0.58007    0.63553    0.75500    0.78488    0.74404    0.73621    1.27407
  76.88025    0.79021    0.63553    1.05500    0.89734    0.81098    0.80330    1.11441
  51.35189    0.55073    0.63553    0.71500    0.76398    0.72496    0.71713    1.30894
  52.08931    0.55809    0.63553    0.72500    0.84184    0.73167    0.72385    1.18788
  59.50659    0.63079    0.63553    0.82500    0.76866    0.73550    0.72769    1.30097
  60.99973    0.64511    0.63553    0.84500    0.77358    0.73603    0.72822    1.29268
  79.94630    0.81657    0.63553    1.09500    0.79885    0.83583    0.82818    1.25180
  67.00573    0.70160    0.63553    0.92500    0.74220    0.77030    0.76253    1.34735
  83.02449    0.84243    0.63553    1.13500    0.82738    0.87190    0.86428    1.20863
  77.64559    0.79685    0.63553    1.06500    0.80651    0.81704    0.80937    1.23991
  48.40966    0.52114    0.63553    0.67500    0.57143    0.68443    0.67662    1.75000
  79.17863    0.81002    0.63553    1.08500    0.72396    0.82917    0.82151    1.38130
  63.24568    0.66645    0.63553    0.87500    0.74834    0.74647    0.73868    1.33628
  55.78801    0.59465    0.63553    0.77500    0.76368    0.74562    0.73780    1.30945
  50.61522    0.54335    0.63553    0.70500    0.83051    0.71824    0.71042    1.20408
  63.99600    0.67352    0.63553    0.88500    0.76789    0.75181    0.74403    1.30227
  68.51566    0.71550    0.63553    0.94500    0.78095    0.77617    0.76842    1.28049
  78.41172    0.80345    0.63553    1.07500    0.87143    0.82310    0.81544    1.14754
  53.56646    0.57276    0.63553    0.74500    0.84766    0.74086    0.73304    1.17972
  60.20910    0.63830    0.63629    0.83500    0.67466    0.73509    0.72736    1.48223
  78.35650    0.80394    0.63629    1.07500    0.85178    0.82294    0.81541    1.17401
  52.05130    0.55838    0.63629    0.72500    0.72500    0.73114    0.72338    1.37931
  55.74742    0.59497    0.63629    0.77500    0.71066    0.74516    0.73740    1.40714
  54.26663    0.58038    0.63629    0.75500    0.77389    0.74380    0.73604    1.29218
  62.45104    0.65972    0.63629    0.86500    0.79606    0.74066    0.73295    1.25618
  58.71862    0.62393    0.63629    0.81500    0.68288    0.73668    0.72894    1.46439
  75.29859    0.77733    0.63629    1.03500    0.82593    0.79890    0.79133    1.21076
  82.19644    0.83654    0.63629    1.12500    0.90317    0.86258    0.85510    1.10722
  82.96665    0.84296    0.63629    1.13500    0.75906    0.87146    0.86399    1.31742
  72.25375    0.75029    0.63629    0.99500    0.76206    0.78896    0.78135    1.31224
  66.20438    0.69500    0.63629    0.91500    0.68285    0.76708    0.75941    1.46445
  49.84283    0.53624    0.63629    0.69500    0.77451    0.71100    0.70323    1.29114
  59.46345    0.63113    0.63629    0.82500    0.68681    0.73483    0.72709    1.45600
  51.31439    0.55101    0.63629    0.71500    0.76190    0.72443    0.71666    1.31250
  50.57823    0.54363    0.63629    0.70500    0.79675    0.71772    0.70995    1.25510
  53.52741    0.57306    0.63629    0.74500    0.79310    0.74063    0.73286    1.26087
  84.50919    0.85572    0.63629    1.15500    0.83471    0.88922    0.88176    1.19802
  73.01372    0.75709    0.63629    1.00500    0.84765    0.79155    0.78395    1.17973
  76.06186    0.78402    0.63629    1.04500    0.85294    0.80476    0.79720    1.17241
  81.42695    0.83008    0.63629    1.11500    0.90637    0.85362    0.84613    1.10331
  49.10817    0.52883    0.63629    0.68500    1.06250    0.70428    0.69652    0.94118
  70.73634    0.73661    0.63629    0.97500    0.74686    0.78374    0.77611    1.33895
  79.89020    0.81707    0.63629    1.09500    0.86803    0.83541    0.82789    1.15203
  48.37424    0.52140    0.63629    0.67500    0.28571    0.68967    0.68190    3.50000
  71.49463    0.74346    0.63629    0.98500    0.78846    0.78635    0.77873    1.26829
  65.45202    0.68799    0.63629    0.90500    0.81803    0.76202    0.75433    1.22245
  83.73758    0.84936    0.63629    1.14500    0.90164    0.88034    0.87287    1.10909
  76.82594    0.79069    0.63629    1.05500    0.77838    0.81082    0.80327    1.28472
  66.95759    0.70200    0.63629    0.92500    0.74841    0.77002    0.76235    1.33617
  57.97460    0.61672    0.63629    0.80500    0.75197    0.73880    0.73105    1.32984
  69.22229    0.72283    0.63629    0.95500    0.76710    0.77852    0.77088    1.30361
  61.70289    0.65260    0.63629    0.85500    0.73147    0.73561    0.72790    1.36712
  52.78897    0.56573    0.63629    0.73500    0.61686    0.73745    0.72969    1.62112
  80.65819    0.82359    0.63629    1.10500    0.89683    0.84451    0.83701    1.11504
  69.97889    0.72973    0.63629    0.96500    0.74884    0.78113    0.77350    1.33539
  67.71164    0.70896    0.63629    0.93500    0.76160    0.77295    0.76530    1.31303
  64.70051    0.68095    0.63629    0.89500    0.72231    0.75668    0.74899    1.38444
  68.46654    0.71591    0.63629    0.94500    0.72033    0.77589    0.76824    1.38826
  79.12296    0.81052    0.63629    1.08500    0.71669    0.82900    0.82148    1.39529
  60.95558    0.64546    0.63629    0.84500    0.69896    0.73535    0.72763    1.43069
  77.59082    0.79733    0.63629    1.06500    0.75993    0.81688    0.80934    1.31591
  63.20002    0.66682    0.63629    0.87500    0.75421    0.74600    0.73830    1.32589
  55.00663    0.58768    0.63629    0.76500    0.79706    0.74697    0.73921    1.25461
  63.94984    0.67390    0.63629    0.88500    0.68831    0.75134    0.74364    1.45283
  54.22705    0.58068    0.63706    0.75500    0.71212    0.74357    0.73586    1.40426
  72.96169    0.75753    0.63706    1.00500    0.78855    0.79130    0.78377    1.26815
  78.30125    0.80443    0.63706    1.07500    0.93117    0.82283    0.81537    1.07391
  79.83405    0.81757    0.63706    1.09500    0.79074    0.83505    0.82761    1.26464
  79.06726    0.81101    0.63706    1.08500    0.80901    0.82889    0.82144    1.23608
  71.44355    0.74389    0.63706    0.98500    0.81863    0.78608    0.77853    1.22156
  48.33880    0.52167    0.63706    0.67500    1.04348    0.69491    0.68720    0.95833
  53.48834    0.57336    0.63706    0.74500    0.80690    0.74040    0.73268    1.23932
  76.00797    0.78449    0.63706    1.04500    0.82192    0.80465    0.79716    1.21667
  62.40586    0.66008    0.63706    0.86500    0.80445    0.74022    0.73257    1.24308
  59.42029    0.63147    0.63706    0.82500    0.76136    0.73418    0.72650    1.31343
  76.77159    0.79117    0.63706    1.05500    0.79568    0.81071    0.80323    1.25679
  72.20220    0.75072    0.63706    0.99500    0.78595    0.78869    0.78115    1.27234
  77.53602    0.79781    0.63706    1.06500    0.79385    0.81677    0.80930    1.25968
  67.66299    0.70937    0.63706    0.93500    0.76271    0.77271    0.76511    1.31111
  60.16543    0.63865    0.63706    0.83500    0.71354    0.73444    0.72676    1.40146
  64.65383    0.68133    0.63706    0.89500    0.79682    0.75624    0.74860    1.25499
  63.90366    0.67427    0.63706    0.88500    0.80579    0.75090    0.74326    1.24101
  54.96653    0.58799    0.63706    0.76500    0.73056    0.74674    0.73904    1.36882
  70.68575    0.73703    0.63706    0.97500    0.82391    0.78348    0.77592    1.21373
  49.07221    0.52910    0.63706    0.68500    1.09756    0.70376    0.69604    0.91111
  52.75042    0.56602    0.63706    0.73500    0.64912    0.73723    0.72951    1.54054
  61.65821    0.65296    0.63706    0.85500    0.73524    0.73496    0.72730    1.36009
  52.01326    0.55867    0.63706    0.72500    0.71552    0.73062    0.72290    1.39759
  57.93246    0.61705    0.63706    0.80500    0.81595    0.73835    0.73065    1.22556
  82.90877    0.84349    0.63706    1.13500    0.87430    0.87109    0.86369    1.14378
  80.60161    0.82410    0.63706    1.10500    0.84843    0.84415    0.83672    1.17865
  65.40485    0.68837    0.63706    0.90500    0.72934    0.76157    0.75395    1.37111
  66.15671    0.69539    0.63706    0.91500    0.79445    0.76684    0.75922    1.25873
  63.15434    0.66719    0.63706    0.87500    0.76603    0.74556    0.73791    1.30543
  75.24516    0.77779    0.63706    1.03500    0.82156    0.79865    0.79115    1.21719
  58.67596    0.62427    0.63706    0.81500    0.75000    0.73623    0.72854    1.33333
  55.70681    0.59528    0.63706    0.77500    0.80965    0.74471    0.73700    1.23510
  81.36993    0.83059    0.63706    1.11500    0.76880    0.85326    0.84584    1.30073
  68.41740    0.71632    0.63706    0.94500    0.78146    0.77564    0.76806    1.27966
  66.90943    0.70239    0.63706    0.92500    0.72337    0.76977    0.76217    1.38242
  84.45048    0.85626    0.63706    1.15500    1.01313    0.88885    0.88147    0.98704
  69.17267    0.72325    0.63706    0.95500    0.90609    0.77826    0.77068    1.10365
  60.91141    0.64581    0.63706    0.84500    0.78328    0.73470    0.72703    1.27669
  83.67928    0.84990    0.63706    1.14500    0.79842    0.87997    0.87258    1.25248
  69.92878    0.73015    0.63706    0.96500    0.72601    0.78087    0.77330    1.37740
  51.27687    0.55130    0.63706    0.71500    0.79670    0.72391    0.71619    1.25517
  49.80635    0.53651    0.63706    0.69500    0.71429    0.71048    0.70276    1.40000
  82.13898    0.83706    0.63706    1.12500    0.87033    0.86222    0.85481    1.14898
  50.54124    0.54391    0.63706    0.70500    0.65323    0.71719    0.70947    1.53086
  69.87864    0.73057    0.63782    0.96500    0.78404    0.78065    0.77310    1.27545
  64.60713    0.68171    0.63782    0.89500    0.77946    0.75583    0.74822    1.28294
  77.48118    0.79829    0.63782    1.06500    0.84554    0.81673    0.80927    1.18267
  81.31287    0.83111    0.63782    1.11500    0.98085    0.85297    0.84555    1.01952
  51.23934    0.55158    0.63782    0.71500    0.89571    0.72339    0.71572    1.11644
  75.95405    0.78496    0.63782    1.04500    0.72777    0.80461    0.79713    1.37406
  52.71186    0.56632    0.63782    0.73500    0.82927    0.73682    0.72914    1.20588
  57.89030    0.61738    0.63782    0.80500    0.72640    0.73791    0.73026    1.37666
  49.03624    0.52937    0.63782    0.68500    0.77358    0.70324    0.69557    1.29268
  65.35765    0.68876    0.63782    0.90500    0.75731    0.76116    0.75356    1.32045
  66.10902    0.69578    0.63782    0.91500    0.86562    0.76650    0.75891    1.15524
  63.10864    0.66755    0.63782    0.87500    0.79004    0.74515    0.73753    1.26577
  69.12301    0.72366    0.63782    0.95500    0.73773    0.77804    0.77048    1.35551
  60.12175    0.63899    0.63782    0.83500    0.72300    0.73381    0.72617    1.38313
  84.39172    0.85681    0.63782    1.15500    0.94781    0.88856    0.88118    1.05507
  83.62093    0.85043    0.63782    1.14500    0.98013    0.87968    0.87229    1.02027
  48.30335    0.52193    0.63782    0.67500    0.47368    0.69653    0.68886    2.11111
  61.61352    0.65331    0.63782    0.85500    0.66447    0.73447    0.72684    1.50495
  71.39245    0.74432    0.63782    0.98500    0.85714    0.78587    0.77833    1.16667
  53.44926    0.57366    0.63782    0.74500    0.72368    0.74018    0.73251    1.38182
  82.85085    0.84402    0.63782    1.13500    0.80978    0.87080    0.86340    1.23490
  54.92643    0.58830    0.63782    0.76500    0.76471    0.74639    0.73872    1.30769
  82.08149    0.83758    0.63782    1.12500    0.82060    0.86192    0.85451    1.21861
  60.86722    0.64616    0.63782    0.84500    0.68174    0.73407    0.72644    1.46683
  79.77787    0.81807    0.63782    1.09500    0.75458    0.83492    0.82748    1.32524
  79.01152    0.81151    0.63782    1.08500    0.79520    0.82886    0.82141    1.25754
  54.18745    0.58099    0.63782    0.75500    0.78698    0.74335    0.73568    1.27068
  70.63513    0.73746    0.63782    0.97500    0.84797    0.78326    0.77572    1.17928
  68.36824    0.71673    0.63782    0.94500    0.74326    0.77543    0.76786    1.34542
  55.66619    0.59559    0.63782    0.77500    0.76136    0.74427    0.73660    1.31343
  58.63329    0.62460    0.63782    0.81500    0.75000    0.73579    0.72814    1.33333
  63.85746    0.67464    0.63782    0.88500    0.82747    0.75049    0.74287    1.20850
  67.61431    0.70977    0.63782    0.93500    0.82759    0.77250    0.76493    1.20833
  75.19171    0.77825    0.63782    1.03500    0.76860    0.79855    0.79106    1.30108
  78.24596    0.80491    0.63782    1.07500    0.85361    0.82280    0.81534    1.17149
  51.97522    0.55896    0.63782    0.72500    0.88038    0.73011    0.72243    1.13587
  80.54499    0.82461    0.63782    1.10500    0.90816    0.84386    0.83643    1.10112
  62.36066    0.66044    0.63782    0.86500    0.78632    0.73981    0.73218    1.27174
  66.86124    0.70279    0.63782    0.92500    0.73552    0.76957    0.76198    1.35957
  72.90964    0.75797    0.63782    1.00500    0.84251    0.79109    0.78357    1.18693
  49.76986    0.53679    0.63782    0.69500    0.83146    0.70996    0.70229    1.20270
  72.15063    0.75116    0.63782    0.99500    0.82293    0.78848    0.78095    1.21516
  50.50423    0.54419    0.63782    0.70500    0.73529    0.71668    0.70900    1.36000
  76.71721    0.79164    0.63782    1.05500    0.90373    0.81067    0.80320    1.10652
  59.37711    0.63181    0.63782    0.82500    0.68603    0.73367    0.72603    1.45767
  54.88630    0.58861    0.63859    0.76500    0.89728    0.74596    0.73832    1.11448
  82.02396    0.83810    0.63859    1.12500    0.85771    0.86170    0.85422    1.16590
  48.26789    0.52220    0.63859    0.67500    0.56522    0.69601    0.68838    1.76923
  79.72165    0.81857    0.63859    1.09500    0.80979    0.83495    0.82744    1.23488
  72.85756    0.75842    0.63859    1.00500    0.85983    0.79093    0.78337    1.16302
  61.56880    0.65367    0.63859    0.85500    0.73166    0.73408    0.72645    1.36675
  70.58448    0.73788    0.63859    0.97500    0.76056    0.78309    0.77552    1.31481
  51.20181    0.55187    0.63859    0.71500    0.90000    0.72288    0.71524    1.11111
  59.33391    0.63215    0.63859    0.82500    0.64654    0.73326    0.72563    1.54670
  64.56041    0.68209    0.63859    0.89500    0.77703    0.75545    0.74783    1.28696
  63.81124    0.67501    0.63859    0.88500    0.83045    0.75010    0.74249    1.20417
  57.84813    0.61771    0.63859    0.80500    0.70849    0.73750    0.72986    1.41144
  66.06131    0.69617    0.63859    0.91500    0.68603    0.76613    0.75852    1.45767
  52.67328    0.56661    0.63859    0.73500    0.73145    0.73631    0.72867    1.36715
  50.46721    0.54447    0.63859    0.70500    0.85345    0.71616    0.70853    1.17172
  51.93716    0.55925    0.63859    0.72500    0.70776    0.72960    0.72196    1.41290
  49.00026    0.52964    0.63859    0.68500    0.66102    0.70273    0.69510    1.51282
  75.13822    0.77872    0.63859    1.03500    0.89522    0.79856    0.79102    1.11704
  54.14784    0.58129    0.63859    0.75500    0.67610    0.74315    0.73550    1.47907
  71.34133    0.74475    0.63859    0.98500    0.89613    0.78571    0.77814    1.11591
  60.07804    0.63934    0.63859    0.83500    0.71809    0.73320    0.72557    1.39259
  63.06292    0.66792    0.63859    0.87500    0.75671    0.74476    0.73714    1.32151
  81.25577    0.83162    0.63859    1.11500    0.84162    0.85275    0.84526    1.18818
  78.19064    0.80540    0.63859    1.07500    0.78919    0.82282    0.81530    1.26712
  76.66280    0.79211    0.63859    1.05500    0.79330    0.81069    0.80316    1.26056
  75.90010    0.78543    0.63859    1.04500    0.79684    0.80463    0.79709    1.25495
  72.09902    0.75160    0.63859    0.99500    0.77744    0.78832    0.78075    1.28627
  69.82848    0.73099    0.63859    0.96500    0.78803    0.78048    0.77290    1.26899
  69.07334    0.72407    0.63859    0.95500    0.68405    0.77787    0.77028    1.46187
  65.31043    0.68914    0.63859    0.90500    0.78514    0.76079    0.75318    1.27366
  66.81303    0.70318    0.63859    0.92500    0.73292    0.76940    0.76180    1.36441
  60.82301    0.64651    0.63859    0.84500    0.76715    0.73347    0.72584    1.30353
  49.73336    0.53706    0.63859    0.69500    0.72527    0.70945    0.70181    1.37879
  62.31544    0.66080    0.63859    0.86500    0.75475    0.73942    0.73180    1.32494
  77.42631    0.79877    0.63859    1.06500    0.83152    0.81676    0.80923    1.20261
  68.31905    0.71713    0.63859    0.94500    0.73652    0.77525    0.76766    1.35774
  84.33292    0.85735    0.63859    1.15500    0.92616    0.88835    0.88089    1.07973
  78.95575    0.81200    0.63859    1.08500    0.71525    0.82888    0.82137    1.39810
  80.48833    0.82511    0.63859    1.10500    0.90554    0.84364    0.83614    1.10431
  55.62555    0.59591    0.63859    0.77500    0.76533    0.74385    0.73620    1.30662
  83.56255    0.85097    0.63859    1.14500    0.84917    0.87947    0.87200    1.17762
  58.59061    0.62494    0.63859    0.81500    0.73870    0.73538    0.72774    1.35372
  82.79290    0.84455    0.63859    1.13500    0.91411    0.87059    0.86311    1.09396
  53.41017    0.57396    0.63859    0.74500    0.72474    0.73997    0.73233    1.37981
  67.56561    0.71017    0.63859    0.93500    0.80392    0.77234    0.76474    1.24390
  53.37107    0.57426    0.63935    0.74500    0.76667    0.73976    0.73215    1.30435
  67.51689    0.71057    0.63935    0.93500    0.74686    0.77219    0.76455    1.33895
  54.84616    0.58892    0.63935    0.76500    0.71989    0.74554    0.73792    1.38910
  78.89994    0.81250    0.63935    1.08500    0.71936    0.82895    0.82134    1.39012
  72.80545    0.75886    0.63935    1.00500    0.79242    0.79080    0.78317    1.26195
  69.77829    0.73141    0.63935    0.96500    0.78887    0.78034    0.77270    1.26763
  59.29070    0.63249    0.63935    0.82500    0.69245    0.73286    0.72523    1.44416
  76.60835    0.79259    0.63935    1.05500    0.80072    0.81075    0.80313    1.24887
  51.89909    0.55954    0.63935    0.72500    1.00980    0.72909    0.72148    0.99029
  72.04739    0.75203    0.63935    0.99500    0.84967    0.78819    0.78056    1.17692
  66.76480    0.70358    0.63935    0.92500    0.71360    0.76925    0.76161    1.40135
  68.26983    0.71754    0.63935    0.94500    0.82877    0.77510    0.76746    1.20661
  54.10822    0.58160    0.63935    0.75500    0.78864    0.74294    0.73533    1.26800
  75.08470    0.77918    0.63935    1.03500    0.78927    0.79861    0.79099    1.26699
  80.43163    0.82562    0.63935    1.10500    0.81555    0.84347    0.83585    1.22616
  63.76500    0.67539    0.63935    0.88500    0.70635    0.74974    0.74210    1.41573
  49.69685    0.53734    0.63935    0.69500    0.81633    0.70893    0.70134    1.22500
  70.53381    0.73831    0.63935    0.97500    0.85197    0.78295    0.77532    1.17375
  75.84611    0.78590    0.63935    1.04500    0.84121    0.80468    0.79706    1.18876
  51.16425    0.55215    0.63935    0.71500    0.79290    0.72237    0.71477    1.26119
  48.23242    0.52247    0.63935    0.67500    0.82609    0.69549    0.68791    1.21053
  83.50413    0.85150    0.63935    1.14500    0.88139    0.87931    0.87170    1.13457
  63.01718    0.66829    0.63935    0.87500    0.83677    0.74439    0.73676    1.19507
  61.52407    0.65402    0.63935    0.85500    0.79617    0.73370    0.72606    1.25602
  84.27407    0.85789    0.63935    1.15500    0.90217    0.88819    0.88059    1.10843
  66.01357    0.69656    0.63935    0.91500    0.70859    0.76577    0.75814    1.41126
  57.80594    0.61803    0.63935    0.80500    0.75941    0.73709    0.72946    1.31680
  62.27020    0.66117    0.63935    0.86500    0.71765    0.73905    0.73141    1.39344
  60.77878    0.64686    0.63935    0.84500    0.73333    0.73287    0.72524    1.36364
  81.96639    0.83862    0.63935    1.12500    0.86364    0.86154    0.85393    1.15789
  65.26319    0.68952    0.63935    0.90500    0.82173    0.76043    0.75279    1.21694
  82.73490    0.84508    0.63935    1.13500    0.81461    0.87042    0.86282    1.22759
  69.02363    0.72448    0.63935    0.95500    0.77500    0.77772    0.77008    1.29032
  60.03432    0.63968    0.63935    0.83500    0.74081    0.73260    0.72497    1.34988
  64.51367    0.68247    0.63935    0.89500    0.77381    0.75508    0.74745    1.29231
  79.66540    0.81907    0.63935    1.09500    0.77841    0.83502    0.82741    1.28467
  77.37141    0.79925    0.63935    1.06500    0.78782    0.81682    0.80920    1.26932
  55.58490    0.59622    0.63935    0.77500    0.75912    0.74343    0.73580    1.31731
  71.29017    0.74518    0.63935    0.98500    0.84477    0.78557    0.77794    1.18375
  81.19863    0.83214    0.63935    1.11500    0.77024    0.85258    0.84497    1.29829
  52.63469    0.56691    0.63935    0.73500    0.69261    0.73581    0.72820    1.44382
  50.43017    0.54475    0.63935    0.70500    0.80741    0.71565    0.70805    1.23853
  78.13528    0.80589    0.63935    1.07500    0.85125    0.82289    0.81527    1.17474
  58.54791    0.62527    0.63935    0.81500    0.78074    0.73497    0.72734    1.28084
  48.96427    0.52991    0.63935    0.68500    0.95652    0.70221    0.69462    1.04545
  79.60911    0.81957    0.64012    1.09500    0.85478    0.83512    0.82737    1.16989
  78.84410    0.81299    0.64012    1.08500    0.90103    0.82905    0.82130    1.10984
  60.73454    0.64721    0.64012    0.84500    0.78559    0.73229    0.72464    1.27293
  83.44566    0.85204    0.64012    1.14500    0.88658    0.87918    0.87141    1.12793
  49.66033    0.53761    0.64012    0.69500    0.64815    0.70841    0.70086    1.54286
  54.80601    0.58923    0.64012    0.76500    0.71866    0.74512    0.73752    1.39147
  68.22060    0.71794    0.64012    0.94500    0.70878    0.77496    0.76726    1.41087
  82.67686    0.84561    0.64012    1.13500    0.81679    0.87028    0.86252    1.22430
  51.86101    0.55982    0.64012    0.72500    0.80088    0.72858    0.72101    1.24862
  81.14146    0.83265    0.64012    1.11500    0.84030    0.85244    0.84468    1.19005
  52.59609    0.56720    0.64012    0.73500    0.60811    0.73530    0.72772    1.64444
  77.31647    0.79973    0.64012    1.06500    0.93103    0.81690    0.80916    1.07407
  68.97391    0.72490    0.64012    0.95500    0.79092    0.77758    0.76988    1.26434
  59.99059    0.64003    0.64012    0.83500    0.72804    0.73201    0.72437    1.37355
  65.21593    0.68991    0.64012    0.90500    0.84991    0.76008    0.75241    1.17659
  62.22495    0.66153    0.64012    0.86500    0.72397    0.73868    0.73102    1.38128
  61.47932    0.65438    0.64012    0.85500    0.71327    0.73333    0.72568    1.40199
  75.03115    0.77964    0.64012    1.03500    0.89744    0.79868    0.79095    1.11429
  64.46691    0.68284    0.64012    0.89500    0.75447    0.75473    0.74706    1.32543
  70.48311    0.73873    0.64012    0.97500    0.76672    0.78283    0.77512    1.30426
  62.97142    0.66865    0.64012    0.87500    0.73913    0.74403    0.73637    1.35294
  72.75332    0.75930    0.64012    1.00500    0.77393    0.79069    0.78297    1.29211
  66.71655    0.70397    0.64012    0.92500    0.71405    0.76911    0.76142    1.40045
  51.12669    0.55244    0.64012    0.71500    0.60714    0.72186    0.71429    1.64706
  65.96581    0.69695    0.64012    0.91500    0.81250    0.76543    0.75775    1.23077
  59.24747    0.63283    0.64012    0.82500    0.76030    0.73246    0.72483    1.31527
  84.21519    0.85843    0.64012    1.15500    0.89087    0.88807    0.88030    1.12249
  67.46814    0.71097    0.64012    0.93500    0.84194    0.77206    0.76437    1.18774
  54.06859    0.58190    0.64012    0.75500    0.71552    0.74274    0.73515    1.39759
  55.54423    0.59654    0.64012    0.77500    0.76623    0.74301    0.73541    1.30508
  76.55387    0.79306    0.64012    1.05500    0.75275    0.81083    0.80309    1.32847
  69.72808    0.73183    0.64012    0.96500    0.79370    0.78020    0.77250    1.25992
  63.71874    0.67576    0.64012    0.88500    0.82594    0.74938    0.74171    1.21074
  48.92826    0.53018    0.64012    0.68500    0.85714    0.70169    0.69415    1.16667
  80.37490    0.82613    0.64012    1.10500    0.77800    0.84332    0.83556    1.28535
  58.50519    0.62560    0.64012    0.81500    0.71650    0.73457    0.72694    1.39566
  48.19694    0.52273    0.64012    0.67500    0.54839    0.69497    0.68743    1.82353
  81.90879    0.83914    0.64012    1.12500    0.81516    0.86139    0.85363    1.22676
  50.39313    0.54503    0.64012    0.70500    0.89683    0.71514    0.70758    1.11504
  53.33195    0.57456    0.64012    0.74500    0.68687    0.73956    0.73197    1.45588
  75.79210    0.78636    0.64012    1.04500    0.77863    0.80476    0.79702    1.28431
  57.76373    0.61836    0.64012    0.80500    0.77185    0.73668    0.72906    1.29558
  78.07989    0.80638    0.64012    1.07500    0.79065    0.82298    0.81523    1.26478
  84.98541    0.86480    0.64012    1.16500    1.01683    0.89187    0.88410    0.98345
  71.99573    0.75247    0.64012    0.99500    0.74363    0.78807    0.78036    1.34476
  71.23899    0.74561    0.64012    0.98500    0.81399    0.78545    0.77774    1.22852
  65.91803    0.69734    0.64089    0.91500    0.73160    0.76507    0.75736    1.36688
  64.42012    0.68322    0.64089    0.89500    0.74740    0.75436    0.74667    1.33796
  65.16865    0.69029    0.64089    0.90500    0.72981    0.75972    0.75202    1.37021
  84.15626    0.85897    0.64089    1.15500    0.86885    0.88792    0.88001    1.15094
  62.92564    0.66902    0.64089    0.87500    0.72403    0.74365    0.73598    1.38117
  83.38716    0.85257    0.64089    1.14500    0.80534    0.87903    0.87112    1.24171
  66.66827    0.70436    0.64089    0.92500    0.78667    0.76896    0.76124    1.27119
  68.92416    0.72531    0.64089    0.95500    0.74665    0.77743    0.76968    1.33932
  81.08425    0.83316    0.64089    1.11500    0.77992    0.85228    0.84439    1.28218
  55.50355    0.59685    0.64089    0.77500    0.85519    0.74258    0.73501    1.16933
  78.02446    0.80686    0.64089    1.07500    0.78203    0.82305    0.81520    1.27873
  75.73805    0.78683    0.64089    1.04500    0.79091    0.80481    0.79699    1.26437
  78.78822    0.81348    0.64089    1.08500    0.82109    0.82913    0.82127    1.21789
  58.46246    0.62594    0.64089    0.81500    0.74245    0.73416    0.72654    1.34688
  71.94404    0.75290    0.64089    0.99500    0.78808    0.78794    0.78016    1.26891
  76.49936    0.79353    0.64089    1.05500    0.93413    0.81089    0.80306    1.07051
  67.41937    0.71137    0.64089    0.93500    0.77852    0.77191    0.76418    1.28448
  80.31813    0.82663    0.64089    1.10500    0.89780    0.84315    0.83527    1.11384
  49.62379    0.53789    0.64089    0.69500    0.66667    0.70788    0.70039    1.50000
  68.17134    0.71835    0.64089    0.94500    0.88644    0.77480    0.76707    1.12811
  62.17967    0.66189    0.64089    0.86500    0.73913    0.73830    0.73064    1.35294
  82.61878    0.84613    0.64089    1.13500    0.88247    0.87013    0.86223    1.13318
  53.29282    0.57486    0.64089    0.74500    0.78169    0.73934    0.73179    1.27928
  69.67784    0.73224    0.64089    0.96500    0.77900    0.78006    0.77230    1.28370
  84.92606    0.86535    0.64089    1.16500    0.89485    0.89259    0.88467    1.11751
  77.26150    0.80021    0.64089    1.06500    0.79304    0.81697    0.80913    1.26097
  61.43455    0.65473    0.64089    0.85500    0.72743    0.73294    0.72529    1.37471
  48.16144    0.52299    0.64089    0.67500    0.75000    0.69444    0.68696    1.33333
  60.69027    0.64756    0.64089    0.84500    0.70752    0.73168    0.72404    1.41339
  54.02894    0.58220    0.64089    0.75500    0.79341    0.74252    0.73497    1.26038
  70.43239    0.73915    0.64089    0.97500    0.86393    0.78268    0.77492    1.15750
  51.08911    0.55272    0.64089    0.71500    0.68586    0.72133    0.71382    1.45802
  63.67245    0.67613    0.64089    0.88500    0.73281    0.74901    0.74133    1.36461
  52.55748    0.56749    0.64089    0.73500    0.79693    0.73478    0.72725    1.25481
  81.85114    0.83966    0.64089    1.12500    0.81784    0.86123    0.85334    1.22273
  59.94683    0.64037    0.64089    0.83500    0.65517    0.73140    0.72377    1.52632
  59.20423    0.63316    0.64089    0.82500    0.65091    0.73205    0.72443    1.53631
  48.89225    0.53045    0.64089    0.68500    1.00000    0.70116    0.69367    1.00000
  71.18779    0.74604    0.64089    0.98500    0.85161    0.78531    0.77754    1.17424
  73.45911    0.76655    0.64089    1.01500    0.74955    0.79310    0.78530    1.33413
  57.72151    0.61869    0.64089    0.80500    0.69215    0.73626    0.72866    1.44478
  79.55278    0.82007    0.64089    1.09500    0.91908    0.83521    0.82734    1.08805
  54.76585    0.58953    0.64089    0.76500    0.71935    0.74468    0.73712    1.39015
  72.70115    0.75974    0.64089    1.00500    0.80476    0.79057    0.78277    1.24260
  51.82291    0.56011    0.64089    0.72500    0.71739    0.72806    0.72053    1.39394
  50.35608    0.54531    0.64089    0.70500    0.87770    0.71461    0.70710    1.13934
  62.13438    0.66225    0.64166    0.86500    0.81436    0.73789    0.73025    1.22796
  68.12205    0.71875    0.64166    0.94500    0.86102    0.77461    0.76687    1.16142
  54.72567    0.58984    0.64166    0.76500    0.82301    0.74423    0.73672    1.21505
  84.86668    0.86589    0.64166    1.16500    0.93706    0.89326    0.88523    1.06716
  49.58724    0.53816    0.64166    0.69500    0.78000    0.70734    0.69991    1.28205
  76.44482    0.79401    0.64166    1.05500    0.82231    0.81091    0.80302    1.21609
  82.56066    0.84666    0.64166    1.13500    0.84981    0.86993    0.86193    1.17673
  81.02700    0.83368    0.64166    1.11500    0.91820    0.85207    0.84410    1.08909
  53.98928    0.58251    0.64166    0.75500    0.67448    0.74229    0.73479    1.48263
  70.38164    0.73958    0.64166    0.97500    0.69080    0.78251    0.77472    1.44760
  63.62615    0.67650    0.64166    0.88500    0.79201    0.74861    0.74094    1.26261
  71.89233    0.75334    0.64166    0.99500    0.80336    0.78777    0.77996    1.24477
  81.79345    0.84018    0.64166    1.12500    0.90593    0.86103    0.85305    1.10384
  78.73231    0.81397    0.64166    1.08500    0.83086    0.82916    0.82123    1.20358
  58.41971    0.62627    0.64166    0.81500    0.72254    0.73372    0.72614    1.38400
  79.49642    0.82057    0.64166    1.09500    0.85971    0.83524    0.82730    1.16318
  75.68397    0.78730    0.64166    1.04500    0.80410    0.80483    0.79695    1.24362
  66.61998    0.70476    0.64166    0.92500    0.79145    0.76877    0.76105    1.26350
  50.31901    0.54559    0.64166    0.70500    0.70803    0.71407    0.70663    1.41237
  77.96900    0.80735    0.64166    1.07500    0.90354    0.82308    0.81516    1.10675
  80.26132    0.82714    0.64166    1.10500    0.88582    0.84294    0.83498    1.12890
  77.20650    0.80069    0.64166    1.06500    0.77401    0.81700    0.80909    1.29197
  60.64599    0.64791    0.64166    0.84500    0.77993    0.73105    0.72344    1.28217
  65.12135    0.69067    0.64166    0.90500    0.68421    0.75932    0.75163    1.46154
  62.87984    0.66938    0.64166    0.87500    0.71266    0.74325    0.73559    1.40319
  59.90306    0.64072    0.64166    0.83500    0.71875    0.73077    0.72317    1.39130
  73.40644    0.76700    0.64166    1.01500    0.75733    0.79295    0.78511    1.32043
  72.64896    0.76018    0.64166    1.00500    0.80225    0.79040    0.78257    1.24649
  48.85622    0.53072    0.64166    0.68500    0.57143    0.70062    0.69320    1.75000
  84.09729    0.85952    0.64166    1.15500    0.86965    0.88773    0.87971    1.14988
  83.32861    0.85310    0.64166    1.14500    0.94444    0.87883    0.87082    1.05882
  67.37058    0.71177    0.64166    0.93500    0.72910    0.77173    0.76400    1.37156
  59.16097    0.63350    0.64166    0.82500    0.81000    0.73161    0.72403    1.23457
  53.25367    0.57515    0.64166    0.74500    0.72903    0.73910    0.73162    1.37168
  71.13655    0.74647    0.64166    0.98500    0.74798    0.78514    0.77734    1.33693
  48.12594    0.52326    0.64166    0.67500    1.19048    0.69389    0.68648    0.84000
  65.87023    0.69772    0.64166    0.91500    0.69955    0.76468    0.75698    1.42949
  55.46286    0.59716    0.64166    0.77500    0.74378    0.74213    0.73460    1.34448
  61.38977    0.65509    0.64166    0.85500    0.67732    0.73253    0.72490    1.47642
  52.51885    0.56779    0.64166    0.73500    0.84188    0.73425    0.72677    1.18782
  51.05153    0.55300    0.64166    0.71500    0.70874    0.72079    0.71334    1.41096
  57.67927    0.61902    0.64166    0.80500    0.78763    0.73582    0.72826    1.26963
  51.78481    0.56040    0.64166    0.72500    0.81778    0.72752    0.72006    1.22283
  69.62758    0.73266    0.64166    0.96500    0.72397    0.77987    0.77210    1.38126
  68.87438    0.72572    0.64166    0.95500    0.82154    0.77724    0.76948    1.21722
  64.37332    0.68360    0.64166    0.89500    0.76254    0.75396    0.74628    1.31140
  75.62986    0.78776    0.64243    1.04500    0.80150    0.80478    0.79692    1.24766
  57.63702    0.61935    0.64243    0.80500    0.73885    0.73535    0.72786    1.35345
  64.32650    0.68397    0.64243    0.89500    0.78041    0.75353    0.74590    1.28139
  77.91351    0.80783    0.64243    1.07500    0.83647    0.82304    0.81513    1.19551
  61.34496    0.65544    0.64243    0.85500    0.73666    0.73208    0.72451    1.35748
  53.94960    0.58281    0.64243    0.75500    0.63025    0.74203    0.73461    1.58667
  81.73573    0.84070    0.64243    1.12500    0.94538    0.86074    0.85275    1.05778
  71.84059    0.75377    0.64243    0.99500    0.83419    0.78754    0.77976    1.19877
  59.85927    0.64106    0.64243    0.83500    0.79330    0.73011    0.72257    1.26056
  48.09043    0.52352    0.64243    0.67500    0.77419    0.69333    0.68601    1.29167
  51.01393    0.55329    0.64243    0.71500    0.68317    0.72024    0.71287    1.46377
  69.57729    0.73308    0.64243    0.96500    0.77152    0.77964    0.77190    1.29614
  68.07274    0.71916    0.64243    0.94500    0.72045    0.77437    0.76667    1.38803
  82.50250    0.84719    0.64243    1.13500    0.80460    0.86964    0.86164    1.24286
  62.08907    0.66261    0.64243    0.86500    0.71132    0.73744    0.72986    1.40583
  51.74669    0.56069    0.64243    0.72500    0.81933    0.72696    0.71958    1.22051
  65.82241    0.69811    0.64243    0.91500    0.77796    0.76425    0.75659    1.28542
  84.80724    0.86644    0.64243    1.16500    0.95316    0.89385    0.88580    1.04914
  60.60170    0.64826    0.64243    0.84500    0.74781    0.73039    0.72284    1.33724
  77.15147    0.80117    0.64243    1.06500    0.72761    0.81695    0.80906    1.37436
  67.32177    0.71217    0.64243    0.93500    0.74917    0.77150    0.76381    1.33481
  55.42215    0.59747    0.64243    0.77500    0.72749    0.74165    0.73420    1.37458
  72.59674    0.76062    0.64243    1.00500    0.86555    0.79018    0.78237    1.15534
  78.67636    0.81447    0.64243    1.08500    0.81413    0.82912    0.82120    1.22831
  70.33086    0.74000    0.64243    0.97500    0.75041    0.78227    0.77452    1.33261
  80.96971    0.83419    0.64243    1.11500    0.80961    0.85178    0.84381    1.23516
  63.57983    0.67687    0.64243    0.88500    0.69904    0.74816    0.74055    1.43052
  73.35375    0.76745    0.64243    1.01500    0.76789    0.79274    0.78492    1.30228
  68.82458    0.72613    0.64243    0.95500    0.88542    0.77701    0.76928    1.12941
  65.07402    0.69105    0.64243    0.90500    0.76122    0.75889    0.75124    1.31368
  50.28193    0.54587    0.64243    0.70500    0.68148    0.71351    0.70615    1.46739
  83.27002    0.85364    0.64243    1.14500    0.96218    0.87855    0.87053    1.03930
  79.44002    0.82107    0.64243    1.09500    0.79804    0.83521    0.82727    1.25307
  54.68548    0.59015    0.64243    0.76500    0.82759    0.74375    0.73632    1.20833
  52.48021    0.56808    0.64243    0.73500    0.86667    0.73369    0.72630    1.15385
  58.37694    0.62660    0.64243    0.81500    0.64015    0.73325    0.72574    1.56213
  66.57166    0.70515    0.64243    0.92500    0.81270    0.76854    0.76087    1.23046
  80.20448    0.82764    0.64243    1.10500    0.79439    0.84265    0.83469    1.25882
  71.08530    0.74690    0.64243    0.98500    0.73418    0.78491    0.77714    1.36207
  48.82019    0.53099    0.64243    0.68500    0.67164    0.70005    0.69272    1.48889
  84.03827    0.86006    0.64243    1.15500    0.90810    0.88745    0.87942    1.10120
  59.11769    0.63384    0.64243    0.82500    0.72163    0.73115    0.72363    1.38575
  62.83402    0.66975    0.64243    0.87500    0.70262    0.74280    0.73521    1.42325
  76.39025    0.79448    0.64243    1.05500    0.73070    0.81087    0.80299    1.36855
  49.55069    0.53843    0.64243    0.69500    0.82727    0.70678    0.69944    1.20879
  53.21452    0.57545    0.64243    0.74500    0.61714    0.73885    0.73144    1.62037
  55.38143    0.59779    0.64320    0.77500    0.76980    0.74115    0.73380    1.29904
  79.38359    0.82157    0.64320    1.09500    0.81851    0.83508    0.82723    1.22173
  48.05490    0.52379    0.64320    0.67500    0.60870    0.69275    0.68553    1.64286
  71.78882    0.75421    0.64320    0.99500    0.77548    0.78725    0.77956    1.28953
  71.03401    0.74733    0.64320    0.98500    0.79180    0.78461    0.77694    1.26295
  50.97632    0.55357    0.64320    0.71500    0.92949    0.71966    0.71239    1.07586
  52.44156    0.56837    0.64320    0.73500    0.79848    0.73311    0.72582    1.25238
  51.70856    0.56098    0.64320    0.72500    0.84038    0.72638    0.71910    1.18994
  83.97922    0.86059    0.64320    1.15500    0.89407    0.88707    0.87912    1.11848
  66.52332    0.70554    0.64320    0.92500    0.71311    0.76825    0.76068    1.40230
  69.52698    0.73349    0.64320    0.96500    0.86074    0.77934    0.77170    1.16179
  65.77457    0.69850    0.64320    0.91500    0.80565    0.76376    0.75620    1.24124
  64.27966    0.68435    0.64320    0.89500    0.74032    0.75303    0.74551    1.35076
  54.64527    0.59046    0.64320    0.76500    0.77233    0.74325    0.73592    1.29478
  76.33564    0.79495    0.64320    1.05500    0.81588    0.81074    0.80295    1.22566
  61.30014    0.65580    0.64320    0.85500    0.73727    0.73159    0.72413    1.35635
  73.30102    0.76789    0.64320    1.01500    0.77054    0.79246    0.78474    1.29779
  63.53349    0.67724    0.64320    0.88500    0.67164    0.74767    0.74016    1.48889
  81.67796    0.84122    0.64320    1.12500    0.80000    0.86036    0.85246    1.25000
  62.78819    0.67011    0.64320    0.87500    0.68058    0.74231    0.73482    1.46934
  53.17534    0.57575    0.64320    0.74500    0.75092    0.73856    0.73126    1.33171
  59.81547    0.64140    0.64320    0.83500    0.69783    0.72940    0.72197    1.43301
  57.59475    0.61967    0.64320    0.80500    0.76157    0.73484    0.72745    1.31307
  53.90991    0.58311    0.64320    0.75500    0.82621    0.74175    0.73443    1.21034
  84.74777    0.86699    0.64320    1.16500    1.01711    0.89433    0.88637    0.98317
  72.54449    0.76106    0.64320    1.00500    0.70840    0.78988    0.78217    1.41163
  59.07440    0.63418    0.64320    0.82500    0.67921    0.73064    0.72322    1.47230
  80.14760    0.82815    0.64320    1.10500    0.83174    0.84227    0.83440    1.20230
  50.24484    0.54614    0.64320    0.70500    0.58491    0.71293    0.70567    1.70968
  70.28006    0.74042    0.64320    0.97500    0.84768    0.78198    0.77432    1.17969
  60.55738    0.64861    0.64320    0.84500    0.69527    0.72968    0.72223    1.43829
  68.77476    0.72654    0.64320    0.95500    0.78788    0.77671    0.76908    1.26923
  62.04374    0.66296    0.64320    0.86500    0.80372    0.73695    0.72947    1.24421
  78.62038    0.81496    0.64320    1.08500    0.80478    0.82900    0.82116    1.24257
  75.57572    0.78823    0.64320    1.04500    0.93333    0.80465    0.79688    1.07143
  77.85798    0.80832    0.64320    1.07500    0.82792    0.82291    0.81509    1.20785
  83.21139    0.85417    0.64320    1.14500    0.95874    0.87817    0.87023    1.04303
  67.27293    0.71256    0.64320    0.93500    0.80705    0.77122    0.76362    1.23909
  80.91239    0.83470    0.64320    1.11500    0.81157    0.85140    0.84352    1.23218
  49.51412    0.53871    0.64320    0.69500    0.80208    0.70620    0.69896    1.24675
  48.78414    0.53125    0.64320    0.68500    0.70492    0.69948    0.69225    1.41860
  77.09640    0.80165    0.64320    1.06500    0.91402    0.81683    0.80902    1.09407
  65.02668    0.69143    0.64320    0.90500    0.75000    0.75840    0.75085    1.33333
  82.44430    0.84771    0.64320    1.13500    0.80603    0.86926    0.86134    1.24065
  58.33416    0.62694    0.64320    0.81500    0.78144    0.73274    0.72534    1.27968
  68.02341    0.71956    0.64320    0.94500    0.77690    0.77407    0.76647    1.28717
  53.13616    0.57605    0.64397    0.74500    0.83612    0.73825    0.73108    1.19600
  63.48713    0.67761    0.64397    0.88500    0.80513    0.74713    0.73977    1.24204
  68.72492    0.72695    0.64397    0.95500    0.73071    0.77634    0.76888    1.36853
  82.38606    0.84824    0.64397    1.13500    0.89558    0.86877    0.86105    1.11659
  76.28101    0.79542    0.64397    1.05500    0.82420    0.81052    0.80292    1.21330
  81.62016    0.84174    0.64397    1.12500    0.82012    0.85987    0.85216    1.21934
  62.74233    0.67048    0.64397    0.87500    0.69194    0.74177    0.73443    1.44521
  64.23279    0.68472    0.64397    0.89500    0.76797    0.75249    0.74512    1.30213
  70.98270    0.74775    0.64397    0.98500    0.71451    0.78424    0.77674    1.39955
  61.25530    0.65615    0.64397    0.85500    0.65565    0.73105    0.72374    1.52520
  84.68825    0.86753    0.64397    1.16500    0.82937    0.89470    0.88694    1.20573
  67.22407    0.71296    0.64397    0.93500    0.80136    0.77087    0.76344    1.24788
  67.97406    0.71997    0.64397    0.94500    0.85614    0.77371    0.76626    1.16803
  80.85503    0.83521    0.64397    1.11500    0.84530    0.85092    0.84322    1.18301
  59.03109    0.63452    0.64397    0.82500    0.76758    0.73010    0.72282    1.30280
  57.55246    0.62000    0.64397    0.80500    0.64747    0.73430    0.72705    1.54448
  75.52155    0.78869    0.64397    1.04500    0.76840    0.80444    0.79685    1.30140
  49.47754    0.53898    0.64397    0.69500    0.75893    0.70561    0.69848    1.31765
  72.49222    0.76150    0.64397    1.00500    0.83713    0.78951    0.78197    1.19455
  53.87021    0.58341    0.64397    0.75500    0.70380    0.74144    0.73425    1.42085
  80.09068    0.82865    0.64397    1.10500    0.81629    0.84179    0.83411    1.22506
  70.22924    0.74084    0.64397    0.97500    0.80223    0.78161    0.77412    1.24652
  48.74809    0.53152    0.64397    0.68500    0.88136    0.69888    0.69177    1.13462
  65.72670    0.69888    0.64397    0.91500    0.70747    0.76321    0.75581    1.41348
  69.47664    0.73391    0.64397    0.96500    0.74351    0.77898    0.77150    1.34498
  51.67041    0.56126    0.64397    0.72500    0.72146    0.72578    0.71863    1.38608
  77.04130    0.80213    0.64397    1.06500    0.81836    0.81661    0.80899    1.22196
  52.40290    0.56866    0.64397    0.73500    0.78544    0.73251    0.72534    1.27317
  64.97932    0.69181    0.64397    0.90500    0.77318    0.75785    0.75046    1.29336
  60.51305    0.64896    0.64397    0.84500    0.69388    0.72893    0.72163    1.44118
  83.92012    0.86113    0.64397    1.15500    0.89027    0.88658    0.87883    1.12326
  77.80243    0.80880    0.64397    1.07500    0.75717    0.82269    0.81506    1.32071
  83.15272    0.85470    0.64397    1.14500    0.87084    0.87767    0.86994    1.14831
  66.47495    0.70593    0.64397    0.92500    0.75510    0.76791    0.76049    1.32432
  54.60505    0.59076    0.64397    0.76500    0.76359    0.74271    0.73551    1.30961
  55.34069    0.59810    0.64397    0.77500    0.71202    0.74061    0.73340    1.40446
  59.77165    0.64175    0.64397    0.83500    0.65932    0.72865    0.72136    1.51671
  50.93869    0.55385    0.64397    0.71500    0.75275    0.71906    0.71191    1.32847
  48.01937    0.52405    0.64397    0.67500    0.83333    0.69216    0.68505    1.20000
  79.32712    0.82206    0.64397    1.09500    0.79842    0.83486    0.82720    1.25248
  61.99839    0.66332    0.64397    0.86500    0.71287    0.73641    0.72908    1.40278
  73.24827    0.76834    0.64397    1.01500    0.80519    0.79210    0.78455    1.24194
  78.56437    0.81545    0.64397    1.08500    0.87908    0.82878    0.82113    1.13755
  50.20774    0.54642    0.64397    0.70500    0.67808    0.71233    0.70520    1.47475
  71.73703    0.75464    0.64397    0.99500    0.82673    0.78687    0.77936    1.20958
  58.29136    0.62727    0.64397    0.81500    0.73675    0.73220    0.72494    1.35732
  55.29994    0.59841    0.64474    0.77500    0.74341    0.74005    0.73300    1.34516
  62.69646    0.67084    0.64474    0.87500    0.79322    0.74119    0.73404    1.26068
  67.17519    0.71336    0.64474    0.93500    0.76960    0.77047    0.76325    1.29938
  60.46870    0.64931    0.64474    0.84500    0.78276    0.72815    0.72103    1.27753
  76.22634    0.79589    0.64474    1.05500    0.85380    0.81023    0.80288    1.17123
  57.51017    0.62033    0.64474    0.80500    0.72208    0.73373    0.72665    1.38488
  69.42628    0.73432    0.64474    0.96500    0.78974    0.77855    0.77130    1.26625
  83.86099    0.86167    0.64474    1.15500    0.85347    0.88598    0.87853    1.17169
  65.67882    0.69927    0.64474    0.91500    0.73885    0.76261    0.75542    1.35345
  78.50832    0.81594    0.64474    1.08500    0.77698    0.82847    0.82109    1.28704
  50.90106    0.55413    0.64474    0.71500    0.98765    0.71844    0.71143    1.01250
  61.21044    0.65650    0.64474    0.85500    0.70119    0.73048    0.72335    1.42615
  53.09697    0.57634    0.64474    0.74500    0.83276    0.73792    0.73090    1.20082
  80.03373    0.82916    0.64474    1.10500    0.79826    0.84121    0.83382    1.25272
  80.79763    0.83572    0.64474    1.11500    0.83564    0.85034    0.84293    1.19668
  79.27062    0.82256    0.64474    1.09500    0.93227    0.83455    0.82716    1.07265
  71.68521    0.75507    0.64474    0.99500    0.79805    0.78643    0.77916    1.25306
  54.56482    0.59107    0.64474    0.76500    0.74731    0.74215    0.73511    1.33813
  52.36422    0.56895    0.64474    0.73500    0.77255    0.73188    0.72486    1.29442
  66.42657    0.70633    0.64474    0.92500    0.78620    0.76751    0.76031    1.27195
  51.63226    0.56155    0.64474    0.72500    0.66537    0.72516    0.71815    1.50292
  58.24855    0.62760    0.64474    0.81500    0.70926    0.73162    0.72453    1.40992
  61.95302    0.66368    0.64474    0.86500    0.70588    0.73583    0.72869    1.41667
  73.19549    0.76878    0.64474    1.01500    0.82000    0.79166    0.78436    1.21951
  50.17063    0.54670    0.64474    0.70500    0.81379    0.71171    0.70472    1.22881
  58.98776    0.63485    0.64474    0.82500    0.82692    0.72952    0.72242    1.20930
  63.44076    0.67798    0.64474    0.88500    0.74068    0.74654    0.73938    1.35011
  68.67505    0.72736    0.64474    0.95500    0.72552    0.77592    0.76868    1.37832
  81.56232    0.84226    0.64474    1.12500    0.81853    0.85928    0.85187    1.22171
  64.93193    0.69219    0.64474    0.90500    0.69499    0.75726    0.75008    1.43886
  64.18591    0.68510    0.64474    0.89500    0.69720    0.75190    0.74473    1.43430
  47.98383    0.52432    0.64474    0.67500    1.04000    0.69155    0.68458    0.96154
  77.74683    0.80928    0.64474    1.07500    0.87452    0.82239    0.81502    1.14349
  70.17839    0.74126    0.64474    0.97500    0.65846    0.78118    0.77392    1.51869
  67.92468    0.72037    0.64474    0.94500    0.87919    0.77329    0.76606    1.13740
  53.83049    0.58371    0.64474    0.75500    0.72622    0.74111    0.73408    1.37698
  75.46735    0.78916    0.64474    1.04500    0.88548    0.80415    0.79681    1.12933
  76.98617    0.80260    0.64474    1.06500    0.83570    0.81631    0.80895    1.19660
  72.43992    0.76194    0.64474    1.00500    0.72093    0.78906    0.78177    1.38710
  48.71202    0.53179    0.64474    0.68500    0.77027    0.69827    0.69129    1.29825
  59.72781    0.64209    0.64474    0.83500    0.68577    0.72787    0.72076    1.45822
  70.93137    0.74818    0.64474    0.98500    0.72031    0.78381    0.77654    1.38829
  49.44095    0.53925    0.64474    0.69500    0.89011    0.70499    0.69800    1.12346
  82.32779    0.84876    0.64474    1.13500    0.91124    0.86818    0.86075    1.09740
  84.62869    0.86808    0.64474    1.16500    0.86316    0.89488    0.88742    1.15854
  83.09401    0.85523    0.64474    1.14500    0.87184    0.87708    0.86964    1.14699
  79.97674    0.82966    0.64552    1.10500    0.84061    0.84057    0.83352    1.18962
  76.17164    0.79636    0.64552    1.05500    0.66779    0.80987    0.80285    1.49749
  66.37816    0.70672    0.64552    0.92500    0.86106    0.76707    0.76012    1.16135
  84.56909    0.86862    0.64552    1.16500    0.99574    0.89420    0.88712    1.00428
  75.41312    0.78962    0.64552    1.04500    0.81353    0.80380    0.79678    1.22921
  58.20572    0.62793    0.64552    0.81500    0.68100    0.73102    0.72413    1.46842
  67.12629    0.71376    0.64552    0.93500    0.75563    0.77002    0.76306    1.32340
  71.63336    0.75550    0.64552    0.99500    0.74286    0.78595    0.77895    1.34615
  47.94827    0.52458    0.64552    0.67500    0.93333    0.69094    0.68410    1.07143
  70.12752    0.74168    0.64552    0.97500    0.84193    0.78070    0.77372    1.18775
  55.25917    0.59872    0.64552    0.77500    0.66748    0.73946    0.73259    1.49817
  50.13350    0.54698    0.64552    0.70500    0.73611    0.71109    0.70424    1.35849
  83.80181    0.86221    0.64552    1.15500    0.88115    0.88531    0.87824    1.13488
  54.52457    0.59138    0.64552    0.76500    0.81620    0.74157    0.73471    1.22519
  64.88453    0.69257    0.64552    0.90500    0.77946    0.75662    0.74969    1.28294
  52.32553    0.56925    0.64552    0.73500    0.70915    0.73124    0.72438    1.41014
  51.59409    0.56184    0.64552    0.72500    0.75104    0.72452    0.71767    1.33149
  76.93101    0.80308    0.64552    1.06500    0.79713    0.81595    0.80892    1.25450
  59.68396    0.64243    0.64552    0.83500    0.77589    0.72706    0.72016    1.28884
  48.67594    0.53206    0.64552    0.68500    0.77143    0.69765    0.69081    1.29630
  83.03526    0.85576    0.64552    1.14500    0.80252    0.87642    0.86935    1.24607
  61.90764    0.66404    0.64552    0.86500    0.74478    0.73522    0.72830    1.34267
  68.62515    0.72777    0.64552    0.95500    0.72786    0.77545    0.76848    1.37389
  67.87529    0.72077    0.64552    0.94500    0.77869    0.77283    0.76586    1.28421
  80.74020    0.83623    0.64552    1.11500    0.79769    0.84969    0.84264    1.25362
  49.40435    0.53953    0.64552    0.69500    0.61321    0.70437    0.69753    1.63077
  82.26947    0.84928    0.64552    1.13500    0.84270    0.86752    0.86046    1.18667
  55.99458    0.60605    0.64552    0.78500    0.69802    0.73735    0.73048    1.43262
  78.45224    0.81643    0.64552    1.08500    0.90299    0.82810    0.82106    1.10744
  60.42434    0.64965    0.64552    0.84500    0.73378    0.72733    0.72042    1.36281
  79.21408    0.82306    0.64552    1.09500    0.81204    0.83417    0.82713    1.23146
  65.63091    0.69966    0.64552    0.91500    0.80034    0.76198    0.75503    1.24947
  77.69121    0.80977    0.64552    1.07500    0.87747    0.82202    0.81499    1.13964
  81.50445    0.84277    0.64552    1.12500    0.90411    0.85863    0.85157    1.10606
  69.37590    0.73474    0.64552    0.96500    0.86473    0.77807    0.77110    1.15644
  50.86341    0.55442    0.64552    0.71500    0.73438    0.71780    0.71096    1.36170
  58.94442    0.63519    0.64552    0.82500    0.73872    0.72891    0.72202    1.35369
  61.16556    0.65686    0.64552    0.85500    0.70000    0.72987    0.72296    1.42857
  73.14268    0.76923    0.64552    1.01500    0.80124    0.79118    0.78417    1.24806
  53.05776    0.57664    0.64552    0.74500    0.65000    0.73758    0.73072    1.53846
  63.39436    0.67835    0.64552    0.88500    0.72788    0.74592    0.73899    1.37385
  70.88000    0.74861    0.64552    0.98500    0.79492    0.78332    0.77634    1.25800
  62.65057    0.67120    0.64552    0.87500    0.73748    0.74057    0.73365    1.35597
  72.38759    0.76238    0.64552    1.00500    0.83612    0.78857    0.78157    1.19600
  53.79077    0.58402    0.64552    0.75500    0.78916    0.74076    0.73390    1.26718
  64.13901    0.68547    0.64552    0.89500    0.82082    0.75127    0.74434    1.21830
  76.87581    0.80356    0.64629    1.06500    0.80682    0.81556    0.80888    1.23944
  83.74259    0.86275    0.64629    1.15500    0.80318    0.88461    0.87794    1.24505
  82.21112    0.84981    0.64629    1.13500    0.84109    0.86683    0.86016    1.18894
  50.82576    0.55470    0.64629    0.71500    0.74129    0.71717    0.71048    1.34899
  76.11691    0.79683    0.64629    1.05500    0.74419    0.80949    0.80281    1.34375
  54.48431    0.59168    0.64629    0.76500    0.81649    0.74099    0.73431    1.22476
  68.57524    0.72817    0.64629    0.95500    0.76531    0.77496    0.76828    1.30667
  72.33523    0.76282    0.64629    1.00500    0.78037    0.78805    0.78137    1.28145
  58.90106    0.63553    0.64629    0.82500    0.82959    0.72829    0.72161    1.20542
  64.09209    0.68585    0.64629    0.89500    0.72142    0.75063    0.74395    1.38616
  75.35886    0.79008    0.64629    1.04500    0.90787    0.80342    0.79674    1.10148
  82.97648    0.85629    0.64629    1.14500    0.99136    0.87572    0.86905    1.00871
  62.60466    0.67157    0.64629    0.87500    0.69833    0.73993    0.73326    1.43198
  49.36774    0.53980    0.64629    0.69500    0.71053    0.70374    0.69705    1.40741
  50.09637    0.54725    0.64629    0.70500    0.81884    0.71045    0.70376    1.22124
  59.64009    0.64277    0.64629    0.83500    0.65744    0.72623    0.71955    1.52105
  58.16288    0.62826    0.64629    0.81500    0.63492    0.73040    0.72373    1.57500
  70.07662    0.74210    0.64629    0.97500    0.86589    0.78019    0.77352    1.15488
  63.34794    0.67872    0.64629    0.88500    0.77425    0.74528    0.73860    1.29158
  79.15751    0.82355    0.64629    1.09500    0.71639    0.83377    0.82709    1.39589
  52.28683    0.56954    0.64629    0.73500    0.74803    0.73059    0.72391    1.33684
  61.86224    0.66440    0.64629    0.86500    0.69712    0.73459    0.72791    1.43447
  48.63985    0.53233    0.64629    0.68500    0.71642    0.69703    0.69033    1.39583
  77.63555    0.81025    0.64629    1.07500    0.83821    0.82163    0.81495    1.19302
  61.12067    0.65721    0.64629    0.85500    0.69257    0.72924    0.72257    1.44390
  80.68273    0.83674    0.64629    1.11500    0.78626    0.84902    0.84235    1.27184
  55.95329    0.60637    0.64629    0.78500    0.74402    0.73675    0.73007    1.34405
  78.39612    0.81692    0.64629    1.08500    0.81836    0.82770    0.82102    1.22196
  60.37995    0.65000    0.64629    0.84500    0.75042    0.72649    0.71982    1.33259
  67.82586    0.72117    0.64629    0.94500    0.80472    0.77234    0.76566    1.24266
  53.75103    0.58432    0.64629    0.75500    0.75775    0.74040    0.73372    1.31970
  51.55591    0.56212    0.64629    0.72500    0.73896    0.72388    0.71719    1.35326
  65.58299    0.70004    0.64629    0.91500    0.78333    0.76132    0.75464    1.27660
  81.44653    0.84329    0.64629    1.12500    0.86373    0.85795    0.85127    1.15777
  70.82862    0.74903    0.64629    0.98500    0.77038    0.78281    0.77613    1.29806
  69.32549    0.73515    0.64629    0.96500    0.76136    0.77758    0.77090    1.31343
  64.83710    0.69295    0.64629    0.90500    0.74102    0.75597    0.74929    1.34949
  55.21839    0.59903    0.64629    0.77500    0.80851    0.73887    0.73219    1.23684
  66.32974    0.70711    0.64629    0.92500    0.73270    0.76661    0.75993    1.36481
  47.91271    0.52484    0.64629    0.67500    0.63158    0.69032    0.68362    1.58333
  71.58149    0.75594    0.64629    0.99500    0.76886    0.78543    0.77875    1.30063
  73.08985    0.76967    0.64629    1.01500    0.77215    0.79066    0.78399    1.29508
  79.91972    0.83016    0.64629    1.10500    0.84615    0.83990    0.83323    1.18182
  84.50944    0.86917    0.64629    1.16500    1.10076    0.89350    0.88683    0.90847
  67.07736    0.71415    0.64629    0.93500    0.78215    0.76955    0.76288    1.27853
  53.01854    0.57693    0.64629    0.74500    0.78799    0.73722    0.73054    1.26906
  76.82058    0.80403    0.64707    1.06500    0.81188    0.81517    0.80885    1.23171
  81.38858    0.84381    0.64707    1.12500    0.82107    0.85727    0.85098    1.21792
  49.33111    0.54007    0.64707    0.69500    0.66372    0.70312    0.69657    1.50667
  80.62522    0.83725    0.64707    1.11500    0.94398    0.84835    0.84205    1.05934
  67.02842    0.71455    0.64707    0.93500    0.77451    0.76909    0.76269    1.29114
  78.33997    0.81741    0.64707    1.08500    0.69336    0.82730    0.82099    1.44225
  76.06215    0.79730    0.64707    1.05500    0.88235    0.80911    0.80278    1.13333
  65.53504    0.70043    0.64707    0.91500    0.81333    0.76066    0.75425    1.22951
  79.86266    0.83066    0.64707    1.10500    0.91633    0.83943    0.83312    1.09131
  68.52530    0.72858    0.64707    0.95500    0.79412    0.77447    0.76808    1.25926
  58.12002    0.62859    0.64707    0.81500    0.73069    0.72979    0.72332    1.36856
  67.77642    0.72158    0.64707    0.94500    0.75000    0.77185    0.76546    1.33333
  51.51772    0.56241    0.64707    0.72500    0.64854    0.72324    0.71671    1.54194
  83.68333    0.86328    0.64707    1.15500    0.97817    0.88392    0.87764    1.02232
  82.15273    0.85033    0.64707    1.13500    0.81395    0.86615    0.85987    1.22857
  60.33556    0.65035    0.64707    0.84500    0.77358    0.72566    0.71921    1.29268
  66.28129    0.70750    0.64707    0.92500    0.81198    0.76600    0.75960    1.23156
  55.17760    0.59934    0.64707    0.77500    0.72180    0.73828    0.73179    1.38542
  72.28285    0.76326    0.64707    1.00500    0.88440    0.78753    0.78117    1.13071
  62.55873    0.67193    0.64707    0.87500    0.75084    0.73930    0.73287    1.33184
  70.77721    0.74946    0.64707    0.98500    0.81488    0.78230    0.77593    1.22718
  70.02570    0.74252    0.64707    0.97500    0.74194    0.77969    0.77331    1.34783
  52.97930    0.57723    0.64707    0.74500    0.85149    0.73666    0.73014    1.17442
  63.30151    0.67908    0.64707    0.88500    0.78547    0.74464    0.73821    1.27312
  79.10090    0.82405    0.64707    1.09500    0.81574    0.83337    0.82706    1.22588
  73.03698    0.77012    0.64707    1.01500    0.78571    0.79014    0.78379    1.27273
  54.44404    0.59199    0.64707    0.76500    0.77616    0.74040    0.73390    1.28839
  64.78966    0.69333    0.64707    0.90500    0.81987    0.75532    0.74890    1.21971
  64.04515    0.68622    0.64707    0.89500    0.70924    0.74998    0.74356    1.40995
  52.24812    0.56983    0.64707    0.73500    0.65273    0.72995    0.72343    1.53202
  50.05922    0.54753    0.64707    0.70500    0.67500    0.70983    0.70328    1.48148
  82.91765    0.85682    0.64707    1.14500    0.93263    0.87504    0.86875    1.07223
  61.81682    0.66475    0.64707    0.86500    0.73510    0.73396    0.72752    1.36036
  58.85769    0.63586    0.64707    0.82500    0.76923    0.72767    0.72121    1.30000
  48.60375    0.53259    0.64707    0.68500    0.60000    0.69642    0.68985    1.66667
  55.91198    0.60668    0.64707    0.78500    0.65217    0.73616    0.72967    1.53333
  59.59620    0.64311    0.64707    0.83500    0.69634    0.72555    0.71909    1.43609
  77.57986    0.81073    0.64707    1.07500    0.85597    0.82124    0.81492    1.16827
  53.71127    0.58462    0.64707    0.75500    0.74766    0.74004    0.73354    1.33750
  71.52959    0.75637    0.64707    0.99500    0.86745    0.78492    0.77855    1.15280
  69.27506    0.73556    0.64707    0.96500    0.74919    0.77708    0.77070    1.33478
  84.44976    0.86971    0.64707    1.16500    1.02752    0.89280    0.88653    0.97321
  75.30457    0.79055    0.64707    1.04500    0.80682    0.80304    0.79671    1.23944
  50.78809    0.55498    0.64707    0.71500    0.61165    0.71653    0.71000    1.63492
  61.07576    0.65756    0.64707    0.85500    0.69707    0.72862    0.72218    1.43458
  47.87713    0.52510    0.64707    0.67500    0.50000    0.68971    0.68314    2.00000
  53.67151    0.58492    0.64784    0.75500    0.81548    0.73971    0.73336    1.22628
  72.98409    0.77056    0.64784    1.01500    0.82278    0.78965    0.78359    1.21538
  78.28379    0.81789    0.64784    1.08500    0.88306    0.82694    0.82095    1.13242
  47.84155    0.52537    0.64784    0.67500    0.62162    0.68911    0.68266    1.60870
  60.29114    0.65069    0.64784    0.84500    0.65679    0.72485    0.71861    1.52257
  52.94006    0.57753    0.64784    0.74500    0.67257    0.73602    0.72966    1.48684
  82.09430    0.85085    0.64784    1.13500    0.82593    0.86551    0.85957    1.21076
  72.23044    0.76369    0.64784    1.00500    0.78405    0.78704    0.78097    1.27542
  70.72577    0.74988    0.64784    0.98500    0.80032    0.78182    0.77573    1.24950
  58.81430    0.63620    0.64784    0.82500    0.63652    0.72707    0.72080    1.57105
  67.72695    0.72198    0.64784    0.94500    0.74267    0.77139    0.76526    1.34649
  66.23282    0.70789    0.64784    0.92500    0.72134    0.76536    0.75920    1.38631
  62.51278    0.67229    0.64784    0.87500    0.74198    0.73868    0.73248    1.34774
  80.56768    0.83776    0.64784    1.11500    0.79304    0.84772    0.84176    1.26098
  61.77138    0.66511    0.64784    0.86500    0.73432    0.73335    0.72713    1.36180
  61.03083    0.65791    0.64784    0.85500    0.78237    0.72802    0.72179    1.27816
  48.56765    0.53286    0.64784    0.68500    0.51899    0.69582    0.68937    1.92683
  50.02207    0.54781    0.64784    0.70500    0.89552    0.70922    0.70280    1.11667
  52.20940    0.57012    0.64784    0.73500    0.79693    0.72932    0.72295    1.25481
  75.25025    0.79101    0.64784    1.04500    0.89720    0.80270    0.79667    1.11458
  58.07714    0.62892    0.64784    0.81500    0.72595    0.72920    0.72292    1.37750
  55.87065    0.60700    0.64784    0.78500    0.75342    0.73558    0.72927    1.32727
  54.40375    0.59229    0.64784    0.76500    0.82675    0.73984    0.73350    1.20956
  68.47534    0.72899    0.64784    0.95500    0.74646    0.77400    0.76788    1.33966
  63.25505    0.67945    0.64784    0.88500    0.72160    0.74402    0.73782    1.38581
  69.22460    0.73598    0.64784    0.96500    0.83446    0.77661    0.77049    1.19838
  49.29448    0.54034    0.64784    0.69500    0.85437    0.70252    0.69609    1.17045
  51.47952    0.56270    0.64784    0.72500    0.63745    0.72262    0.71623    1.56875
  50.75041    0.55526    0.64784    0.71500    0.84492    0.71592    0.70952    1.18354
  69.97475    0.74294    0.64784    0.97500    0.80000    0.77921    0.77311    1.25000
  82.85878    0.85735    0.64784    1.14500    0.84242    0.87439    0.86846    1.18705
  76.76533    0.80451    0.64784    1.06500    0.80439    0.81482    0.80881    1.24318
  79.04426    0.82454    0.64784    1.09500    0.80600    0.83300    0.82702    1.24069
  59.55230    0.64345    0.64784    0.83500    0.79693    0.72494    0.71869    1.25481
  55.13680    0.59965    0.64784    0.77500    0.86480    0.73771    0.73138    1.15634
  65.48707    0.70081    0.64784    0.91500    0.76606    0.76002    0.75386    1.30538
  63.99819    0.68659    0.64784    0.89500    0.78114    0.74935    0.74317    1.28017
  76.00736    0.79777    0.64784    1.05500    0.79572    0.80876    0.80274    1.25672
  79.80556    0.83117    0.64784    1.10500    0.70377    0.83906    0.83309    1.42092
  84.39003    0.87026    0.64784    1.16500    0.96487    0.89215    0.88623    1.03641
  64.74219    0.69371    0.64784    0.90500    0.80763    0.75469    0.74851    1.23819
  83.62403    0.86382    0.64784    1.15500    0.87449    0.88327    0.87735    1.14352
  71.47767    0.75680    0.64784    0.99500    0.81895    0.78443    0.77835    1.22107
  81.33059    0.84432    0.64784    1.12500    0.78462    0.85663    0.85068    1.27451
  77.52414    0.81121    0.64784    1.07500    0.86389    0.82088    0.81488    1.15755
  66.97945    0.71494    0.64784    0.93500    0.74257    0.76864    0.76250    1.34667
  63.20858    0.67982    0.64862    0.88500    0.75201    0.74343    0.73743    1.32976
  78.98759    0.82504    0.64862    1.09500    0.82364    0.83270    0.82698    1.21413
  63.95121    0.68697    0.64862    0.89500    0.78361    0.74876    0.74278    1.27615
  69.92378    0.74336    0.64862    0.97500    0.76159    0.77878    0.77291    1.31304
  79.74843    0.83167    0.64862    1.10500    0.78476    0.83875    0.83305    1.27427
  80.51010    0.83827    0.64862    1.11500    0.91716    0.84715    0.84147    1.09032
  49.25784    0.54061    0.64862    0.69500    0.81416    0.70193    0.69561    1.22826
  68.42535    0.72940    0.64862    0.95500    0.85103    0.77357    0.76767    1.17505
  50.71272    0.55554    0.64862    0.71500    0.76111    0.71532    0.70904    1.31387
  58.03425    0.62925    0.64862    0.81500    0.74297    0.72863    0.72251    1.34595
  83.56469    0.86436    0.64862    1.15500    0.84369    0.88269    0.87705    1.18527
  84.33026    0.87080    0.64862    1.16500    0.83891    0.89157    0.88594    1.19202
  55.82932    0.60731    0.64862    0.78500    0.72461    0.73503    0.72886    1.38006
  59.50838    0.64380    0.64862    0.83500    0.68081    0.72437    0.71828    1.46883
  52.17066    0.57041    0.64862    0.73500    0.73469    0.72872    0.72246    1.36111
  69.17412    0.73639    0.64862    0.96500    0.81541    0.77618    0.77029    1.22638
  66.93046    0.71534    0.64862    0.93500    0.74582    0.76824    0.76231    1.34081
  48.53153    0.53313    0.64862    0.68500    0.72222    0.69523    0.68889    1.38462
  77.46838    0.81170    0.64862    1.07500    0.85857    0.82058    0.81484    1.16473
  60.98589    0.65826    0.64862    0.85500    0.78559    0.72744    0.72139    1.27293
  49.98490    0.54808    0.64862    0.70500    0.89697    0.70863    0.70232    1.11486
  82.79987    0.85788    0.64862    1.14500    0.79352    0.87381    0.86816    1.26020
  54.36345    0.59260    0.64862    0.76500    0.75798    0.73929    0.73309    1.31930
  81.27256    0.84484    0.64862    1.12500    0.90038    0.85606    0.85038    1.11064
  75.19590    0.79147    0.64862    1.04500    0.84701    0.80241    0.79664    1.18062
  66.18433    0.70828    0.64862    0.92500    0.67697    0.76475    0.75881    1.47717
  71.42572    0.75723    0.64862    0.99500    0.79808    0.78399    0.77815    1.25301
  53.63173    0.58522    0.64862    0.75500    0.71642    0.73939    0.73317    1.39583
  47.80596    0.52563    0.64862    0.67500    0.97143    0.68854    0.68218    1.02941
  55.09598    0.59996    0.64862    0.77500    0.85752    0.73716    0.73098    1.16615
  72.93118    0.77100    0.64862    1.01500    0.83577    0.78920    0.78338    1.19650
  60.24671    0.65104    0.64862    0.84500    0.78159    0.72406    0.71800    1.27945
  65.43908    0.70119    0.64862    0.91500    0.75597    0.75942    0.75347    1.32280
  52.90080    0.57782    0.64862    0.74500    0.77524    0.73541    0.72918    1.28992
  61.72592    0.66547    0.64862    0.86500    0.79195    0.73277    0.72674    1.26271
  58.77089    0.63653    0.64862    0.82500    0.73849    0.72650    0.72040    1.35411
  64.69471    0.69409    0.64862    0.90500    0.72115    0.75409    0.74812    1.38667
  67.67746    0.72238    0.64862    0.94500    0.69195    0.77097    0.76506    1.44519
  62.46682    0.67265    0.64862    0.87500    0.77038    0.73810    0.73208    1.29806
  76.71004    0.80498    0.64862    1.06500    0.74908    0.81452    0.80877    1.33496
  51.44130    0.56298    0.64862    0.72500    0.80000    0.72202    0.71575    1.25000
  70.67431    0.75031    0.64862    0.98500    0.72468    0.78138    0.77553    1.37991
  78.22757    0.81838    0.64862    1.08500    0.82659    0.82664    0.82091    1.20979
  82.03583    0.85137    0.64862    1.13500    0.86187    0.86494    0.85927    1.16027
  72.17801    0.76413    0.64862    1.00500    0.78503    0.78659    0.78077    1.27383
  75.95254    0.79824    0.64862    1.05500    0.81888    0.80847    0.80270    1.22118
  66.88145    0.71573    0.64940    0.93500    0.75929    0.76789    0.76212    1.31702
  69.12362    0.73680    0.64940    0.96500    0.72165    0.77581    0.77009    1.38571
  82.74093    0.85841    0.64940    1.14500    0.77407    0.87331    0.86786    1.29188
  64.64720    0.69447    0.64940    0.90500    0.80526    0.75355    0.74773    1.24183
  55.05514    0.60027    0.64940    0.77500    0.76000    0.73665    0.73057    1.31579
  72.12555    0.76457    0.64940    1.00500    0.75478    0.78621    0.78056    1.32489
  77.41260    0.81218    0.64940    1.07500    0.83716    0.82035    0.81481    1.19451
  49.94772    0.54836    0.64940    0.70500    0.70395    0.70807    0.70184    1.42056
  58.72747    0.63687    0.64940    0.82500    0.69259    0.72597    0.71999    1.44386
  47.77035    0.52589    0.64940    0.67500    1.02941    0.68799    0.68170    0.97143
  83.50531    0.86489    0.64940    1.15500    0.89409    0.88219    0.87675    1.11845
  66.13582    0.70867    0.64940    0.92500    0.81387    0.76421    0.75842    1.22869
  78.93088    0.82553    0.64940    1.09500    0.84574    0.83246    0.82695    1.18240
  54.32314    0.59290    0.64940    0.76500    0.78226    0.73879    0.73269    1.27835
  72.87823    0.77145    0.64940    1.01500    0.80336    0.78882    0.78318    1.24477
  50.67502    0.55582    0.64940    0.71500    0.63547    0.71476    0.70855    1.57364
  63.16209    0.68019    0.64940    0.88500    0.70081    0.74290    0.73704    1.42691
  75.89769    0.79871    0.64940    1.05500    0.70648    0.80824    0.80267    1.41546
  62.42084    0.67301    0.64940    0.87500    0.70101    0.73757    0.73169    1.42651
  52.86153    0.57812    0.64940    0.74500    0.78816    0.73484    0.72870    1.26877
  79.69127    0.83217    0.64940    1.10500    0.85010    0.83852    0.83302    1.17633
  70.62282    0.75073    0.64940    0.98500    0.75000    0.78101    0.77533    1.33333
  57.99135    0.62958    0.64940    0.81500    0.74432    0.72811    0.72211    1.34351
  52.13191    0.57070    0.64940    0.73500    0.66192    0.72815    0.72198    1.51075
  69.87278    0.74378    0.64940    0.97500    0.74295    0.77841    0.77271    1.34598
  48.49540    0.53339    0.64940    0.68500    0.63380    0.69468    0.68841    1.57778
  61.68045    0.66582    0.64940    0.86500    0.75377    0.73224    0.72635    1.32667
  78.17132    0.81887    0.64940    1.08500    0.75455    0.82641    0.82088    1.32530
  81.97732    0.85189    0.64940    1.13500    0.78905    0.86444    0.85897    1.26735
  53.59194    0.58552    0.64940    0.75500    0.79936    0.73911    0.73299    1.25100
  60.20226    0.65138    0.64940    0.84500    0.74377    0.72333    0.71739    1.34450
  68.37535    0.72980    0.64940    0.95500    0.87158    0.77321    0.76747    1.14735
  67.62795    0.72278    0.64940    0.94500    0.76623    0.77060    0.76485    1.30508
  84.27045    0.87134    0.64940    1.16500    0.90044    0.89106    0.88564    1.11057
  80.45248    0.83877    0.64940    1.11500    0.85828    0.84666    0.84117    1.16512
  55.78796    0.60763    0.64940    0.78500    0.74186    0.73451    0.72846    1.34796
  51.40308    0.56327    0.64940    0.72500    0.66000    0.72145    0.71527    1.51515
  76.65472    0.80545    0.64940    1.06500    0.81489    0.81430    0.80874    1.22717
  65.39107    0.70158    0.64940    0.91500    0.74611    0.75888    0.75307    1.34029
  71.37374    0.75766    0.64940    0.99500    0.79260    0.78361    0.77795    1.26166
  49.22118    0.54088    0.64940    0.69500    0.82812    0.70137    0.69512    1.20755
  81.21450    0.84535    0.64940    1.12500    0.88824    0.85556    0.85009    1.12583
  63.90421    0.68734    0.64940    0.89500    0.71493    0.74822    0.74238    1.39873
  60.94093    0.65861    0.64940    0.85500    0.70130    0.72692    0.72100    1.42593
  75.14152    0.79193    0.64940    1.04500    0.80634    0.80219    0.79660    1.24017
  59.46444    0.64414    0.64940    0.83500    0.64804    0.72383    0.71788    1.54310
  75.08711    0.79239    0.65018    1.04500    0.77799    0.80204    0.79656    1.28536
  53.55213    0.58582    0.65018    0.75500    0.74063    0.73888    0.73281    1.35019
  81.91878    0.85242    0.65018    1.13500    0.83740    0.86402    0.85868    1.19417
  62.37484    0.67338    0.65018    0.87500    0.77720    0.73710    0.73130    1.28667
  52.82225    0.57841    0.65018    0.74500    0.69592    0.73430    0.72822    1.43694
  79.63407    0.83267    0.65018    1.10500    0.83658    0.83837    0.83298    1.19535
  81.15640    0.84586    0.65018    1.12500    0.80036    0.85514    0.84979    1.24943
  78.11504    0.81936    0.65018    1.08500    0.80645    0.82626    0.82084    1.24000
  70.57131    0.75116    0.65018    0.98500    0.71944    0.78070    0.77512    1.38998
  69.82176    0.74420    0.65018    0.97500    0.77868    0.77810    0.77251    1.28423
  80.39483    0.83928    0.65018    1.11500    0.86476    0.84625    0.84088    1.15639
  57.94843    0.62991    0.65018    0.81500    0.78675    0.72763    0.72170    1.27105
  47.73474    0.52615    0.65018    0.67500    0.50000    0.68747    0.68121    2.00000
  60.89595    0.65896    0.65018    0.85500    0.67089    0.72645    0.72061    1.49057
  60.15779    0.65173    0.65018    0.84500    0.72594    0.72264    0.71678    1.37753
  66.83241    0.71613    0.65018    0.93500    0.79104    0.76761    0.76194    1.26415
  71.32174    0.75809    0.65018    0.99500    0.72141    0.78330    0.77774    1.38618
  75.84281    0.79917    0.65018    1.05500    0.81800    0.80809    0.80263    1.22249
  63.85719    0.68771    0.65018    0.89500    0.74536    0.74774    0.74199    1.34163
  65.34305    0.70196    0.65018    0.91500    0.77530    0.75839    0.75268    1.28982
  76.59936    0.80593    0.65018    1.06500    0.83208    0.81415    0.80870    1.20181
  78.87414    0.82603    0.65018    1.09500    0.82567    0.83231    0.82691    1.21114
  66.08729    0.70906    0.65018    0.92500    0.76452    0.76372    0.75803    1.30801
  77.35678    0.81266    0.65018    1.07500    0.77586    0.82020    0.81477    1.28889
  51.36484    0.56355    0.65018    0.72500    0.72541    0.72092    0.71479    1.37853
  72.07306    0.76500    0.65018    1.00500    0.81818    0.78590    0.78036    1.22222
  67.57842    0.72318    0.65018    0.94500    0.75355    0.77031    0.76465    1.32704
  55.01430    0.60058    0.65018    0.77500    0.76359    0.73618    0.73017    1.30961
  83.44589    0.86543    0.65018    1.15500    0.81664    0.88177    0.87645    1.22454
  84.97605    0.87831    0.65018    1.17500    1.05263    0.89339    0.88810    0.95000
  59.42049    0.64448    0.65018    0.83500    0.66143    0.72335    0.71747    1.51187
  64.59968    0.69485    0.65018    0.90500    0.74742    0.75307    0.74734    1.33793
  52.09316    0.57099    0.65018    0.73500    0.72101    0.72761    0.72150    1.38693
  63.11558    0.68055    0.65018    0.88500    0.70912    0.74242    0.73664    1.41020
  50.63731    0.55610    0.65018    0.71500    0.82258    0.71423    0.70807    1.21569
  49.91053    0.54863    0.65018    0.70500    0.76398    0.70754    0.70136    1.30894
  84.21060    0.87188    0.65018    1.16500    0.88960    0.89065    0.88534    1.12411
  54.28281    0.59321    0.65018    0.76500    0.77778    0.73832    0.73228    1.28571
  48.45926    0.53366    0.65018    0.68500    0.53933    0.69416    0.68793    1.85417
  61.63496    0.66618    0.65018    0.86500    0.76068    0.73177    0.72595    1.31461
  72.82526    0.77189    0.65018    1.01500    0.74730    0.78851    0.78298    1.33814
  58.68404    0.63720    0.65018    0.82500    0.81503    0.72549    0.71959    1.22695
  68.32532    0.73021    0.65018    0.95500    0.87789    0.77291    0.76727    1.13910
  55.74660    0.60794    0.65018    0.78500    0.73810    0.73404    0.72805    1.35484
  82.68194    0.85894    0.65018    1.14500    0.82857    0.87289    0.86756    1.20690
  49.18452    0.54115    0.65018    0.69500    0.72072    0.70085    0.69464    1.38750
  69.07310    0.73721    0.65018    0.96500    0.73095    0.77550    0.76989    1.36809
  47.69912    0.52641    0.65096    0.67500    0.76190    0.68699    0.68073    1.31250
  54.24248    0.59351    0.65096    0.76500    0.72468    0.73790    0.73187    1.37993
  60.11331    0.65207    0.65096    0.84500    0.77717    0.72202    0.71617    1.28671
  49.87333    0.54891    0.65096    0.70500    0.75352    0.70705    0.70087    1.32710
  53.51232    0.58612    0.65096    0.75500    0.74783    0.73869    0.73263    1.33721
  68.27526    0.73061    0.65096    0.95500    0.73171    0.77268    0.76707    1.36667
  78.81736    0.82652    0.65096    1.09500    0.88176    0.83225    0.82688    1.13409
  67.52887    0.72358    0.65096    0.94500    0.73660    0.77008    0.76445    1.35759
  72.77226    0.77233    0.65096    1.01500    0.84984    0.78828    0.78278    1.17669
  77.30093    0.81314    0.65096    1.07500    0.83585    0.82014    0.81474    1.19639
  84.15070    0.87242    0.65096    1.16500    0.81723    0.89031    0.88504    1.22365
  72.02055    0.76544    0.65096    1.00500    0.81197    0.78568    0.78016    1.23158
  63.06905    0.68092    0.65096    0.88500    0.76977    0.74201    0.73625    1.29909
  51.32660    0.56384    0.65096    0.72500    0.76419    0.72043    0.71430    1.30857
  64.55214    0.69522    0.65096    0.90500    0.70717    0.75266    0.74694    1.41410
  79.57684    0.83317    0.65096    1.10500    0.74159    0.83830    0.83295    1.34845
  71.26972    0.75852    0.65096    0.99500    0.74844    0.78308    0.77754    1.33612
  52.05438    0.57128    0.65096    0.73500    0.85214    0.72712    0.72102    1.17352
  76.54398    0.80640    0.65096    1.06500    0.79083    0.81408    0.80867    1.26450
  55.70522    0.60825    0.65096    0.78500    0.84491    0.73362    0.72764    1.18356
  48.42311    0.53393    0.65096    0.68500    0.71605    0.69368    0.68745    1.39655
  54.97344    0.60089    0.65096    0.77500    0.67873    0.73576    0.72976    1.47333
  65.29500    0.70234    0.65096    0.91500    0.76628    0.75798    0.75229    1.30501
  62.32882    0.67374    0.65096    0.87500    0.70774    0.73668    0.73091    1.41295
  78.05872    0.81984    0.65096    1.08500    0.82724    0.82619    0.82081    1.20885
  63.81016    0.68808    0.65096    0.89500    0.75635    0.74733    0.74160    1.32215
  75.03268    0.79285    0.65096    1.04500    0.75992    0.80198    0.79653    1.31593
  82.62292    0.85946    0.65096    1.14500    0.91633    0.87256    0.86727    1.09131
  66.03874    0.70944    0.65096    0.92500    0.86401    0.76331    0.75763    1.15739
  57.90550    0.63024    0.65096    0.81500    0.63304    0.72721    0.72130    1.57967
  50.59958    0.55638    0.65096    0.71500    0.73057    0.71374    0.70759    1.36879
  80.33714    0.83979    0.65096    1.11500    0.77969    0.84592    0.84058    1.28256
  66.78336    0.71652    0.65096    0.93500    0.69301    0.76740    0.76175    1.44298
  49.14785    0.54142    0.65096    0.69500    0.73770    0.70036    0.69416    1.35556
  81.09827    0.84638    0.65096    1.12500    0.80616    0.85481    0.84949    1.24045
  84.91573    0.87886    0.65096    1.17500    0.87421    0.89393    0.88867    1.14388
  70.51978    0.75158    0.65096    0.98500    0.67147    0.78048    0.77492    1.48927
  58.64059    0.63754    0.65096    0.82500    0.77323    0.72507    0.71918    1.29327
  75.78790    0.79964    0.65096    1.05500    0.79735    0.80803    0.80260    1.25416
  69.77072    0.74461    0.65096    0.97500    0.86201    0.77788    0.77230    1.16008
  81.86020    0.85294    0.65096    1.13500    0.81202    0.86369    0.85838    1.23150
  52.78296    0.57871    0.65096    0.74500    0.66862    0.73381    0.72773    1.49561
  60.85096    0.65931    0.65096    0.85500    0.71289    0.72604    0.72022    1.40275
  83.38643    0.86596    0.65096    1.15500    0.88105    0.88144    0.87615    1.13501
  59.37653    0.64481    0.65096    0.83500    0.70087    0.72293    0.71707    1.42680
  69.02255    0.73763    0.65096    0.96500    0.72767    0.77528    0.76969    1.37425
  61.58946    0.66653    0.65096    0.86500    0.68730    0.73136    0.72556    1.45497
  68.97198    0.73804    0.65174    0.96500    0.73609    0.77513    0.76948    1.35853
  84.09077    0.87297    0.65174    1.16500    0.94397    0.89007    0.88474    1.05936
  49.83613    0.54918    0.65174    0.70500    0.68293    0.70661    0.70039    1.46429
  82.56386    0.85999    0.65174    1.14500    0.74902    0.87232    0.86697    1.33508
  66.73429    0.71692    0.65174    0.93500    0.81145    0.76726    0.76156    1.23237
  59.33254    0.64515    0.65174    0.83500    0.76289    0.72257    0.71666    1.31081
  71.21767    0.75895    0.65174    0.99500    0.74648    0.78293    0.77734    1.33962
  63.02251    0.68128    0.65174    0.88500    0.79826    0.74167    0.73586    1.25272
  77.24505    0.81361    0.65174    1.07500    0.70036    0.82016    0.81470    1.42784
  84.85537    0.87940    0.65174    1.17500    0.95599    0.89456    0.88925    1.04604
  48.38695    0.53419    0.65174    0.68500    0.83824    0.69323    0.68696    1.19298
  83.32693    0.86649    0.65174    1.15500    0.93418    0.88119    0.87586    1.07045
  65.99017    0.70983    0.65174    0.92500    0.73594    0.76297    0.75724    1.35881
  61.54393    0.66689    0.65174    0.86500    0.74833    0.73102    0.72517    1.33630
  78.76055    0.82701    0.65174    1.09500    0.80851    0.83227    0.82684    1.23684
  81.04009    0.84689    0.65174    1.12500    0.87771    0.85457    0.84919    1.13933
  52.74365    0.57900    0.65174    0.74500    0.82692    0.73337    0.72725    1.20930
  58.59712    0.63787    0.65174    0.82500    0.65336    0.72471    0.71877    1.53056
  69.71965    0.74503    0.65174    0.97500    0.74163    0.77773    0.77210    1.34839
  81.80158    0.85346    0.65174    1.13500    0.86214    0.86345    0.85808    1.15991
  53.47249    0.58641    0.65174    0.75500    0.70977    0.73855    0.73245    1.40891
  60.80595    0.65966    0.65174    0.85500    0.75690    0.72569    0.71982    1.32118
  68.22519    0.73102    0.65174    0.95500    0.74056    0.77253    0.76686    1.35033
  75.73295    0.80011    0.65174    1.05500    0.78917    0.80805    0.80256    1.26716
  49.11116    0.54169    0.65174    0.69500    0.82857    0.69992    0.69368    1.20690
  78.00238    0.82033    0.65174    1.08500    0.80464    0.82621    0.82077    1.24279
  80.27942    0.84029    0.65174    1.11500    0.86706    0.84568    0.84029    1.15332
  50.56185    0.55666    0.65174    0.71500    0.63889    0.71330    0.70711    1.56522
  57.86255    0.63057    0.65174    0.81500    0.69913    0.72685    0.72089    1.43035
  73.47135    0.77964    0.65174    1.02500    0.75046    0.79066    0.78513    1.33252
  63.76310    0.68845    0.65174    0.89500    0.79304    0.74699    0.74120    1.26096
  70.46822    0.75200    0.65174    0.98500    0.69922    0.78033    0.77472    1.43016
  62.28279    0.67410    0.65174    0.87500    0.68912    0.73634    0.73051    1.45113
  47.66348    0.52667    0.65174    0.67500    0.83784    0.68655    0.68025    1.19355
  51.28834    0.56412    0.65174    0.72500    0.84279    0.71999    0.71382    1.18653
  60.06882    0.65242    0.65174    0.84500    0.80037    0.72145    0.71556    1.24943
  79.51957    0.83367    0.65174    1.10500    0.77256    0.83832    0.83291    1.29439
  54.93257    0.60120    0.65174    0.77500    0.73058    0.73540    0.72935    1.36877
  64.50458    0.69560    0.65174    0.90500    0.78947    0.75231    0.74655    1.26667
  72.71924    0.77277    0.65174    1.01500    0.83474    0.78813    0.78257    1.19798
  71.96801    0.76587    0.65174    1.00500    0.80187    0.78553    0.77996    1.24708
  67.47929    0.72398    0.65174    0.94500    0.69969    0.76993    0.76425    1.42921
  54.20213    0.59382    0.65174    0.76500    0.66408    0.73754    0.73147    1.50584
  55.66383    0.60857    0.65174    0.78500    0.68591    0.73326    0.72724    1.45791
  65.24693    0.70273    0.65174    0.91500    0.75349    0.75764    0.75189    1.32716
  52.01560    0.57157    0.65174    0.73500    0.66443    0.72668    0.72054    1.50505
  76.48857    0.80687    0.65174    1.06500    0.75963    0.81411    0.80863    1.31643
  63.71603    0.68882    0.65252    0.89500    0.76070    0.74671    0.74081    1.31458
  73.41782    0.78009    0.65252    1.02500    0.76795    0.79061    0.78494    1.30217
  58.55364    0.63821    0.65252    0.82500    0.67153    0.72440    0.71837    1.48913
  60.76092    0.66001    0.65252    0.85500    0.70833    0.72540    0.71943    1.41176
  65.94157    0.71022    0.65252    0.92500    0.75000    0.76269    0.75685    1.33333
  54.89169    0.60151    0.65252    0.77500    0.74648    0.73509    0.72894    1.33962
  72.66619    0.77321    0.65252    1.01500    0.84818    0.78806    0.78237    1.17899
  55.62242    0.60888    0.65252    0.78500    0.69651    0.73295    0.72683    1.43574
  80.22167    0.84080    0.65252    1.11500    0.81261    0.84553    0.83999    1.23060
  60.02430    0.65276    0.65252    0.84500    0.75773    0.72095    0.71495    1.31973
  84.79497    0.87995    0.65252    1.17500    0.99762    0.89528    0.88982    1.00238
  66.68519    0.71731    0.65252    0.93500    0.81436    0.76720    0.76137    1.22796
  79.46227    0.83417    0.65252    1.10500    0.80228    0.83843    0.83288    1.24645
  49.07447    0.54196    0.65252    0.69500    0.85000    0.69952    0.69319    1.17647
  48.35079    0.53446    0.65252    0.68500    0.65333    0.69283    0.68648    1.53061
  51.97681    0.57186    0.65252    0.73500    0.78073    0.72628    0.72005    1.28085
  81.74292    0.85397    0.65252    1.13500    0.82411    0.86329    0.85778    1.21343
  84.03080    0.87351    0.65252    1.16500    0.85169    0.88991    0.88444    1.17413
  54.16176    0.59412    0.65252    0.76500    0.69856    0.73722    0.73106    1.43151
  50.52410    0.55694    0.65252    0.71500    0.73438    0.71290    0.70662    1.36170
  76.43313    0.80735    0.65252    1.06500    0.70896    0.81421    0.80860    1.41053
  80.98189    0.84740    0.65252    1.12500    0.83268    0.85441    0.84889    1.20093
  47.62784    0.52693    0.65252    0.67500    0.92105    0.68614    0.67976    1.08571
  69.66856    0.74545    0.65252    0.97500    0.80750    0.77766    0.77190    1.23838
  71.16559    0.75938    0.65252    0.99500    0.72266    0.78286    0.77713    1.38377
  68.92138    0.73845    0.65252    0.96500    0.72222    0.77506    0.76928    1.38462
  75.67798    0.80057    0.65252    1.05500    0.85393    0.80815    0.80253    1.17105
  68.17509    0.73142    0.65252    0.95500    0.84441    0.77245    0.76666    1.18427
  64.45700    0.69598    0.65252    0.90500    0.73684    0.75204    0.74615    1.35714
  77.18913    0.81409    0.65252    1.07500    0.79443    0.82026    0.81467    1.25877
  51.25007    0.56441    0.65252    0.72500    0.66406    0.71959    0.71334    1.50588
  62.97594    0.68165    0.65252    0.88500    0.71141    0.74138    0.73546    1.40566
  61.49839    0.66724    0.65252    0.86500    0.71577    0.73073    0.72477    1.39709
  83.26739    0.86703    0.65252    1.15500    0.85513    0.88104    0.87556    1.16941
  62.23673    0.67446    0.65252    0.87500    0.68606    0.73606    0.73012    1.45759
  59.28855    0.64549    0.65252    0.83500    0.65690    0.72227    0.71625    1.52231
  67.42970    0.72438    0.65252    0.94500    0.75974    0.76985    0.76404    1.31624
  57.81958    0.63090    0.65252    0.81500    0.55651    0.72654    0.72048    1.79692
  82.50476    0.86052    0.65252    1.14500    0.82583    0.87216    0.86667    1.21090
  77.94600    0.82081    0.65252    1.08500    0.76208    0.82632    0.82074    1.31220
  70.41663    0.75242    0.65252    0.98500    0.73197    0.78026    0.77452    1.36617
  71.91545    0.76631    0.65252    1.00500    0.75932    0.78546    0.77975    1.31696
  53.43265    0.58671    0.65252    0.75500    0.89645    0.73845    0.73227    1.11551
  49.79891    0.54946    0.65252    0.70500    0.79114    0.70621    0.69991    1.26400
  52.70433    0.57929    0.65252    0.74500    0.71246    0.73297    0.72677    1.40359
  78.70371    0.82750    0.65252    1.09500    0.90039    0.83237    0.82681    1.11063
  65.19884    0.70311    0.65252    0.91500    0.73693    0.75736    0.75150    1.35699
  80.16387    0.84130    0.65331    1.11500    0.79083    0.84546    0.83969    1.26450
  71.11350    0.75981    0.65331    0.99500    0.73981    0.78286    0.77693    1.35169
  65.15074    0.70349    0.65331    0.91500    0.74359    0.75715    0.75111    1.34483
  55.58101    0.60919    0.65331    0.78500    0.65517    0.73268    0.72642    1.52632
  48.31461    0.53472    0.65331    0.68500    0.67470    0.69246    0.68599    1.48214
  75.62298    0.80104    0.65331    1.05500    0.73694    0.80834    0.80249    1.35696
  51.93800    0.57214    0.65331    0.73500    0.79554    0.72592    0.71957    1.25701
  61.45284    0.66760    0.65331    0.86500    0.85971    0.73050    0.72438    1.16318
  63.66894    0.68919    0.65331    0.89500    0.65710    0.74649    0.74041    1.52184
  77.88959    0.82130    0.65331    1.08500    0.82963    0.82651    0.82070    1.20536
  70.36503    0.75285    0.65331    0.98500    0.78536    0.78026    0.77431    1.27331
  53.39280    0.58701    0.65331    0.75500    0.84024    0.73840    0.73209    1.19014
  52.66500    0.57959    0.65331    0.74500    0.68239    0.73262    0.72628    1.46544
  77.13319    0.81457    0.65331    1.07500    0.77861    0.82045    0.81463    1.28434
  78.64684    0.82800    0.65331    1.09500    0.83012    0.83256    0.82677    1.20465
  79.40494    0.83466    0.65331    1.10500    0.85417    0.83862    0.83284    1.17073
  66.63608    0.71770    0.65331    0.93500    0.69606    0.76720    0.76118    1.43665
  65.89296    0.71061    0.65331    0.92500    0.72520    0.76248    0.75645    1.37892
  47.59219    0.52719    0.65331    0.67500    0.71429    0.68577    0.67928    1.40000
  69.61745    0.74586    0.65331    0.97500    0.81260    0.77765    0.77169    1.23062
  72.61311    0.77365    0.65331    1.01500    0.76026    0.78807    0.78217    1.31533
  84.73453    0.88050    0.65331    1.17500    1.00472    0.89609    0.89040    0.99531
  54.85079    0.60182    0.65331    0.77500    0.70000    0.73482    0.72854    1.42857
  59.97978    0.65311    0.65331    0.84500    0.71804    0.72050    0.71434    1.39268
  62.92936    0.68202    0.65331    0.88500    0.80247    0.74116    0.73507    1.24615
  83.20781    0.86756    0.65331    1.15500    0.89936    0.88097    0.87526    1.11190
  62.19066    0.67482    0.65331    0.87500    0.85441    0.73583    0.72972    1.17040
  57.77661    0.63123    0.65331    0.81500    0.72542    0.72628    0.72007    1.37852
  73.36425    0.78054    0.65331    1.02500    0.84534    0.79063    0.78475    1.18295
  71.86286    0.76674    0.65331    1.00500    0.77812    0.78547    0.77955    1.28515
  49.76168    0.54973    0.65331    0.70500    0.87898    0.70584    0.69942    1.13768
  58.51015    0.63854    0.65331    0.82500    0.75986    0.72415    0.71796    1.31604
  82.44562    0.86104    0.65331    1.14500    0.89633    0.87209    0.86637    1.11566
  68.12497    0.73183    0.65331    0.95500    0.72308    0.77245    0.76646    1.38298
  49.03777    0.54223    0.65331    0.69500    0.77358    0.69915    0.69271    1.29268
  54.12139    0.59442    0.65331    0.76500    0.80220    0.73695    0.73065    1.24658
  76.37765    0.80782    0.65331    1.06500    0.81203    0.81439    0.80856    1.23148
  50.48635    0.55722    0.65331    0.71500    0.68246    0.71254    0.70614    1.46528
  60.71588    0.66036    0.65331    0.85500    0.74237    0.72517    0.71903    1.34703
  68.87076    0.73886    0.65331    0.96500    0.75748    0.77505    0.76908    1.32018
  81.68423    0.85449    0.65331    1.13500    0.82869    0.86322    0.85748    1.20673
  51.21179    0.56469    0.65331    0.72500    0.89669    0.71923    0.71285    1.11521
  64.40940    0.69635    0.65331    0.90500    0.70827    0.75182    0.74576    1.41189
  67.38008    0.72478    0.65331    0.94500    0.77228    0.76984    0.76384    1.29487
  83.97079    0.87405    0.65331    1.16500    0.89353    0.88984    0.88415    1.11916
  80.92364    0.84791    0.65331    1.12500    0.76895    0.85434    0.84859    1.30048
  59.24453    0.64583    0.65331    0.83500    0.63262    0.72202    0.71584    1.58073
  51.89919    0.57243    0.65409    0.73500    0.73818    0.72561    0.71908    1.35468
  73.31067    0.78098    0.65409    1.02500    0.78595    0.79073    0.78456    1.27235
  52.62566    0.57988    0.65409    0.74500    0.64146    0.73231    0.72580    1.55895
  65.10261    0.70387    0.65409    0.91500    0.76059    0.75700    0.75071    1.31478
  51.17350    0.56497    0.65409    0.72500    1.03865    0.71892    0.71237    0.96279
  57.73362    0.63156    0.65409    0.81500    0.75649    0.72607    0.71967    1.32190
  70.31339    0.75327    0.65409    0.98500    0.71472    0.78033    0.77411    1.39915
  49.72444    0.55001    0.65409    0.70500    0.82386    0.70552    0.69894    1.21379
  63.62183    0.68956    0.65409    0.89500    0.75127    0.74633    0.74002    1.33108
  62.14458    0.67518    0.65409    0.87500    0.62041    0.73566    0.72933    1.61183
  61.40726    0.66795    0.65409    0.86500    0.71197    0.73033    0.72398    1.40455
  59.93523    0.65345    0.65409    0.84500    0.71617    0.72010    0.71373    1.39631
  83.14820    0.86809    0.65409    1.15500    0.87327    0.88100    0.87496    1.14512
  67.33044    0.72517    0.65409    0.94500    0.70808    0.76989    0.76364    1.41226
  55.53958    0.60951    0.65409    0.78500    0.73611    0.73246    0.72601    1.35849
  78.58993    0.82849    0.65409    1.09500    0.93789    0.83284    0.82673    1.06623
  48.27842    0.53499    0.65409    0.68500    0.69663    0.69213    0.68551    1.43548
  64.36178    0.69673    0.65409    0.90500    0.79441    0.75167    0.74537    1.25880
  60.67082    0.66071    0.65409    0.85500    0.72742    0.72500    0.71864    1.37472
  50.44858    0.55750    0.65409    0.71500    0.80952    0.71222    0.70565    1.23529
  69.56631    0.74628    0.65409    0.97500    0.76771    0.77772    0.77149    1.30258
  54.80988    0.60212    0.65409    0.77500    0.80796    0.73459    0.72813    1.23768
  80.86536    0.84842    0.65409    1.12500    0.90607    0.85437    0.84829    1.10367
  66.58694    0.71810    0.65409    0.93500    0.83756    0.76726    0.76099    1.19394
  80.10605    0.84181    0.65409    1.11500    0.85437    0.84548    0.83940    1.17045
  79.34757    0.83516    0.65409    1.10500    0.89278    0.83890    0.83280    1.12009
  81.62550    0.85501    0.65409    1.13500    0.98920    0.86325    0.85718    1.01092
  68.07483    0.73223    0.65409    0.95500    0.69219    0.77250    0.76625    1.44469
  83.91073    0.87458    0.65409    1.16500    0.92843    0.88988    0.88385    1.07709
  49.00105    0.54250    0.65409    0.69500    0.77519    0.69883    0.69222    1.29000
  84.67404    0.88105    0.65409    1.17500    0.97642    0.89700    0.89098    1.02415
  68.82013    0.73927    0.65409    0.96500    0.74501    0.77511    0.76887    1.34227
  82.38645    0.86157    0.65409    1.14500    0.77736    0.87212    0.86607    1.28641
  62.88276    0.68238    0.65409    0.88500    0.75530    0.74100    0.73467    1.32397
  72.56001    0.77409    0.65409    1.01500    0.80288    0.78815    0.78196    1.24551
  58.46664    0.63887    0.65409    0.82500    0.75458    0.72395    0.71755    1.32524
  47.55653    0.52746    0.65409    0.67500    0.55102    0.68544    0.67879    1.81481
  65.84433    0.71099    0.65409    0.92500    0.71097    0.76233    0.75606    1.40652
  53.35293    0.58731    0.65409    0.75500    0.75000    0.73840    0.73191    1.33333
  75.56795    0.80150    0.65409    1.05500    0.88113    0.80860    0.80246    1.13490
  77.83314    0.82178    0.65409    1.08500    0.73997    0.82678    0.82066    1.35142
  59.20051    0.64617    0.65409    0.83500    0.80597    0.72182    0.71543    1.24074
  54.08100    0.59472    0.65409    0.76500    0.74124    0.73673    0.73024    1.34909
  71.81024    0.76717    0.65409    1.00500    0.82353    0.78554    0.77935    1.21429
  71.06137    0.76023    0.65409    0.99500    0.82302    0.78293    0.77673    1.21503
  77.07722    0.81505    0.65409    1.07500    0.73675    0.82072    0.81459    1.35732
  76.32215    0.80829    0.65409    1.06500    0.81203    0.81466    0.80853    1.23148
  60.62574    0.66106    0.65487    0.85500    0.72242    0.72485    0.71824    1.38424
  66.53778    0.71849    0.65487    0.93500    0.76825    0.76735    0.76080    1.30165
  47.52086    0.52771    0.65487    0.67500    0.69048    0.68513    0.67831    1.44828
  79.29016    0.83566    0.65487    1.10500    0.74570    0.83924    0.83277    1.34101
  54.04060    0.59503    0.65487    0.76500    0.69487    0.73653    0.72983    1.43911
  81.56673    0.85553    0.65487    1.13500    0.81215    0.86334    0.85688    1.23129
  84.61351    0.88159    0.65487    1.17500    0.98144    0.89799    0.89156    1.01891
  68.02467    0.73264    0.65487    0.95500    0.78146    0.77259    0.76605    1.27966
  48.96433    0.54277    0.65487    0.69500    0.80000    0.69853    0.69174    1.25000
  58.42311    0.63920    0.65487    0.82500    0.70874    0.72377    0.71714    1.41096
  76.26662    0.80876    0.65487    1.06500    0.80658    0.81498    0.80849    1.23981
  54.76896    0.60243    0.65487    0.77500    0.72104    0.73440    0.72772    1.38689
  46.80024    0.52017    0.65487    0.66500    0.55556    0.67250    0.66566    1.80000
  69.51515    0.74669    0.65487    0.97500    0.73602    0.77782    0.77129    1.35865
  65.05447    0.70425    0.65487    0.91500    0.72086    0.75688    0.75031    1.38723
  55.49813    0.60982    0.65487    0.78500    0.76923    0.73227    0.72560    1.30000
  80.04819    0.84231    0.65487    1.11500    0.87474    0.84557    0.83910    1.14319
  65.79568    0.71138    0.65487    0.92500    0.84603    0.76222    0.75566    1.18199
  59.89067    0.65379    0.65487    0.84500    0.77303    0.71973    0.71311    1.29362
  51.13520    0.56526    0.65487    0.72500    0.82449    0.71863    0.71188    1.21287
  67.28078    0.72557    0.65487    0.94500    0.71494    0.76998    0.76343    1.39872
  68.76946    0.73968    0.65487    0.96500    0.74652    0.77521    0.76867    1.33954
  48.24222    0.53525    0.65487    0.68500    0.70330    0.69183    0.68502    1.42188
  77.02121    0.81553    0.65487    1.07500    0.74858    0.82105    0.81456    1.33586
  51.86036    0.57272    0.65487    0.73500    0.73913    0.72533    0.71860    1.35294
  83.85064    0.87512    0.65487    1.16500    0.83750    0.88999    0.88355    1.19403
  72.50688    0.77453    0.65487    1.01500    0.75911    0.78827    0.78176    1.31733
  59.15646    0.64651    0.65487    0.83500    0.66392    0.72165    0.71503    1.50620
  80.80705    0.84894    0.65487    1.12500    0.89000    0.85445    0.84799    1.12360
  78.53299    0.82898    0.65487    1.09500    0.83784    0.83318    0.82670    1.19355
  71.00922    0.76066    0.65487    0.99500    0.77124    0.78305    0.77652    1.29661
  64.31414    0.69710    0.65487    0.90500    0.80065    0.75154    0.74497    1.24898
  50.41081    0.55778    0.65487    0.71500    0.73733    0.71193    0.70517    1.35625
  77.77667    0.82227    0.65487    1.08500    0.89574    0.82711    0.82063    1.11639
  82.32723    0.86209    0.65487    1.14500    0.81091    0.87222    0.86577    1.23318
  73.25705    0.78143    0.65487    1.02500    0.87015    0.79088    0.78436    1.14922
  57.69061    0.63188    0.65487    0.81500    0.71708    0.72590    0.71926    1.39454
  70.26174    0.75369    0.65487    0.98500    0.77070    0.78043    0.77391    1.29752
  71.75760    0.76761    0.65487    1.00500    0.78922    0.78566    0.77914    1.26708
  62.09847    0.67553    0.65487    0.87500    0.69281    0.73552    0.72893    1.44340
  63.57470    0.68993    0.65487    0.89500    0.75862    0.74620    0.73962    1.31818
  61.36167    0.66831    0.65487    0.86500    0.75309    0.73019    0.72359    1.32787
  75.51290    0.80197    0.65487    1.05500    0.81489    0.80892    0.80242    1.22717
  49.68719    0.55028    0.65487    0.70500    0.80128    0.70523    0.69845    1.24800
  53.31306    0.58761    0.65487    0.75500    0.71309    0.73843    0.73172    1.40234
  62.83615    0.68274    0.65487    0.88500    0.72139    0.74086    0.73428    1.38621
  83.08854    0.86862    0.65487    1.15500    0.91277    0.88110    0.87466    1.09557
  52.58631    0.58017    0.65487    0.74500    0.72455    0.73203    0.72531    1.38017
  64.26649    0.69748    0.65566    0.90500    0.75527    0.75144    0.74457    1.32403
  62.78951    0.68311    0.65566    0.88500    0.75733    0.74075    0.73388    1.32043
  80.74869    0.84945    0.65566    1.12500    0.80762    0.85458    0.84769    1.23821
  77.72016    0.82275    0.65566    1.08500    0.75265    0.82747    0.82059    1.32864
  59.11241    0.64684    0.65566    0.83500    0.70432    0.72150    0.71462    1.41981
  51.82152    0.57301    0.65566    0.73500    0.67340    0.72507    0.71811    1.48500
  70.21006    0.75411    0.65566    0.98500    0.72920    0.78057    0.77370    1.37137
  76.96517    0.81600    0.65566    1.07500    0.79412    0.82140    0.81452    1.25926
  57.64759    0.63221    0.65566    0.81500    0.71264    0.72574    0.71885    1.40323
  72.45373    0.77497    0.65566    1.01500    0.80840    0.78843    0.78156    1.23701
  55.45667    0.61013    0.65566    0.78500    0.78313    0.73211    0.72519    1.27692
  59.84610    0.65413    0.65566    0.84500    0.62827    0.71938    0.71250    1.59167
  83.79051    0.87566    0.65566    1.16500    0.92466    0.89014    0.88324    1.08148
  71.70494    0.76804    0.65566    1.00500    0.71865    0.78581    0.77894    1.39149
  62.05235    0.67589    0.65566    0.87500    0.66016    0.73541    0.72854    1.51478
  79.99029    0.84281    0.65566    1.11500    0.93869    0.84569    0.83880    1.06532
  70.95705    0.76109    0.65566    0.99500    0.80960    0.78319    0.77632    1.23517
  61.31607    0.66866    0.65566    0.86500    0.72770    0.73007    0.72319    1.37419
  48.20602    0.53551    0.65566    0.68500    0.83099    0.69156    0.68454    1.20339
  67.23110    0.72597    0.65566    0.94500    0.79768    0.77009    0.76323    1.25364
  65.74701    0.71177    0.65566    0.92500    0.75801    0.76213    0.75526    1.31924
  75.45781    0.80243    0.65566    1.05500    0.77372    0.80926    0.80238    1.29245
  51.09688    0.56554    0.65566    0.72500    0.80658    0.71836    0.71140    1.23980
  46.76509    0.52042    0.65566    0.66500    0.87500    0.67816    0.67111    1.14286
  83.02885    0.86915    0.65566    1.15500    0.84549    0.88125    0.87436    1.18274
  69.46397    0.74711    0.65566    0.97500    0.72222    0.77795    0.77108    1.38462
  78.47602    0.82947    0.65566    1.09500    0.75407    0.83355    0.82666    1.32614
  79.23273    0.83616    0.65566    1.10500    0.85380    0.83962    0.83273    1.17123
  81.50793    0.85605    0.65566    1.13500    0.78599    0.86347    0.85658    1.27228
  49.64993    0.55055    0.65566    0.70500    0.60773    0.70496    0.69797    1.64545
  67.97449    0.73304    0.65566    0.95500    0.75385    0.77271    0.76585    1.32653
  65.00630    0.70463    0.65566    0.91500    0.68689    0.75679    0.74992    1.45585
  50.37302    0.55805    0.65566    0.71500    0.63291    0.71166    0.70468    1.58000
  84.55295    0.88214    0.65566    1.17500    0.94469    0.89903    0.89213    1.05855
  47.48518    0.52797    0.65566    0.67500    0.70455    0.68486    0.67782    1.41935
  82.26798    0.86262    0.65566    1.14500    0.80116    0.87236    0.86547    1.24819
  54.00019    0.59533    0.65566    0.76500    0.77692    0.73635    0.72942    1.28713
  66.48860    0.71888    0.65566    0.93500    0.72857    0.76748    0.76061    1.37255
  52.54695    0.58046    0.65566    0.74500    0.74763    0.73177    0.72483    1.33755
  54.72802    0.60274    0.65566    0.77500    0.72886    0.73423    0.72731    1.37201
  73.20341    0.78187    0.65566    1.02500    0.82542    0.79105    0.78417    1.21150
  76.21105    0.80923    0.65566    1.06500    0.79429    0.81533    0.80845    1.25899
  48.92760    0.54304    0.65566    0.69500    0.61870    0.69826    0.69125    1.61628
  68.71878    0.74009    0.65566    0.96500    0.68553    0.77533    0.76846    1.45872
  58.37957    0.63954    0.65566    0.82500    0.73875    0.72362    0.71673    1.35363
  63.52756    0.69030    0.65566    0.89500    0.67707    0.74610    0.73923    1.47696
  60.58065    0.66141    0.65566    0.85500    0.64177    0.72473    0.71785    1.55820
  53.27317    0.58790    0.65566    0.75500    0.76454    0.73848    0.73154    1.30797
  51.05856    0.56582    0.65645    0.72500    0.84979    0.71928    0.71207    1.17677
  81.44909    0.85656    0.65645    1.13500    0.80117    0.86435    0.85703    1.24818
  58.33602    0.63987    0.65645    0.82500    0.69136    0.72440    0.71724    1.44643
  67.92428    0.73344    0.65645    0.95500    0.78020    0.77329    0.76610    1.28172
  65.69832    0.71215    0.65645    0.92500    0.81728    0.76321    0.75603    1.22358
  48.89085    0.54331    0.65645    0.69500    0.87931    0.69917    0.69193    1.13725
  82.96912    0.86968    0.65645    1.15500    0.80000    0.88214    0.87481    1.25000
  59.80151    0.65448    0.65645    0.84500    0.72650    0.72025    0.71308    1.37647
  79.93236    0.84332    0.65645    1.11500    0.70000    0.84655    0.83925    1.42857
  68.66807    0.74049    0.65645    0.96500    0.74735    0.77591    0.76871    1.33806
  49.61266    0.55083    0.65645    0.70500    0.64179    0.70587    0.69864    1.55814
  80.69031    0.84995    0.65645    1.12500    0.81871    0.85545    0.84814    1.22143
  57.60456    0.63254    0.65645    0.81500    0.67319    0.72652    0.71935    1.48547
  59.06833    0.64718    0.65645    0.83500    0.62577    0.72229    0.71512    1.59804
  50.33522    0.55833    0.65645    0.71500    0.92157    0.71258    0.70536    1.08511
  76.15546    0.80970    0.65645    1.06500    0.88454    0.81611    0.80885    1.13053
  60.53554    0.66175    0.65645    0.85500    0.74876    0.72578    0.71861    1.33554
  82.20870    0.86314    0.65645    1.14500    0.83794    0.87324    0.86592    1.19341
  71.65225    0.76847    0.65645    1.00500    0.70462    0.78641    0.77919    1.41920
  83.73033    0.87620    0.65645    1.16500    0.93973    0.89104    0.88370    1.06413
  62.00621    0.67625    0.65645    0.87500    0.73529    0.73647    0.72930    1.36000
  53.95977    0.59563    0.65645    0.76500    0.65561    0.73712    0.72993    1.52529
  75.40269    0.80289    0.65645    1.05500    0.77757    0.81003    0.80278    1.28605
  64.21881    0.69785    0.65645    0.90500    0.71148    0.75251    0.74534    1.40553
  67.18140    0.72637    0.65645    0.94500    0.79073    0.77066    0.76348    1.26465
  73.14974    0.78232    0.65645    1.02500    0.77182    0.79173    0.78450    1.29563
  64.95812    0.70501    0.65645    0.91500    0.74326    0.75786    0.75068    1.34542
  78.41901    0.82996    0.65645    1.09500    0.90366    0.83434    0.82706    1.10661
  84.49234    0.88268    0.65645    1.17500    0.98858    0.89919    0.89184    1.01155
  51.78268    0.57330    0.65645    0.73500    0.80952    0.72599    0.71879    1.23529
  63.48039    0.69067    0.65645    0.89500    0.83420    0.74716    0.73999    1.19876
  76.90911    0.81648    0.65645    1.07500    0.80289    0.82219    0.81492    1.24550
  66.43941    0.71927    0.65645    0.93500    0.69901    0.76845    0.76127    1.43059
  70.15836    0.75453    0.65645    0.98500    0.77251    0.78116    0.77395    1.29448
  52.50758    0.58076    0.65645    0.74500    0.78662    0.73270    0.72550    1.27126
  54.68708    0.60304    0.65645    0.77500    0.73986    0.73500    0.72782    1.35161
  47.44950    0.52823    0.65645    0.67500    0.93939    0.68576    0.67850    1.06452
  72.40055    0.77541    0.65645    1.01500    0.79693    0.78903    0.78181    1.25482
  79.17526    0.83665    0.65645    1.10500    0.85938    0.84042    0.83313    1.16364
  53.23327    0.58820    0.65645    0.75500    0.63570    0.73924    0.73205    1.57308
  61.27044    0.66901    0.65645    0.86500    0.77349    0.73112    0.72396    1.29284
  77.66362    0.82323    0.65645    1.08500    0.80675    0.82826    0.82099    1.23953
  55.41521    0.61044    0.65645    0.78500    0.67299    0.73288    0.72570    1.48592
  46.72993    0.52068    0.65645    0.66500    0.46667    0.67976    0.67249    2.14286
  48.16980    0.53578    0.65645    0.68500    0.56311    0.69246    0.68521    1.77586
  70.90485    0.76151    0.65645    0.99500    0.84502    0.78378    0.77657    1.18340
  62.74286    0.68347    0.65645    0.88500    0.67752    0.74182    0.73465    1.47596
  69.41277    0.74752    0.65645    0.97500    0.82333    0.77853    0.77133    1.21457
  72.34734    0.77585    0.65723    1.01500    0.80865    0.78960    0.78206    1.23663
  71.59954    0.76890    0.65723    1.00500    0.72496    0.78697    0.77944    1.37939
  61.96006    0.67661    0.65723    0.87500    0.69355    0.73752    0.73007    1.44186
  60.49042    0.66210    0.65723    0.85500    0.66885    0.72682    0.71938    1.49510
  83.67012    0.87674    0.65723    1.16500    0.82365    0.89186    0.88415    1.21411
  76.09984    0.81017    0.65723    1.06500    0.85375    0.81684    0.80925    1.17131
  80.63189    0.85046    0.65723    1.12500    0.73427    0.85626    0.84859    1.36190
  82.14937    0.86366    0.65723    1.14500    0.74088    0.87406    0.86637    1.34975
  76.85301    0.81696    0.65723    1.07500    0.92200    0.82292    0.81532    1.08460
  49.57538    0.55110    0.65723    0.70500    0.65193    0.70680    0.69932    1.53390
  59.02425    0.64752    0.65723    0.83500    0.68977    0.72307    0.71563    1.44975
  53.19336    0.58850    0.65723    0.75500    0.75000    0.74001    0.73255    1.33333
  78.36197    0.83044    0.65723    1.09500    0.83460    0.83508    0.82746    1.19818
  54.64612    0.60335    0.65723    0.77500    0.85562    0.73577    0.72832    1.16875
  48.85410    0.54358    0.65723    0.69500    0.67164    0.70009    0.69260    1.48889
  64.17112    0.69823    0.65723    0.90500    0.67136    0.75357    0.74611    1.48951
  67.87406    0.73384    0.65723    0.95500    0.75486    0.77384    0.76635    1.32475
  84.43169    0.88323    0.65723    1.17500    0.82822    0.89927    0.89154    1.20741
  58.29245    0.64020    0.65723    0.82500    0.69659    0.72519    0.71774    1.43557
  51.74382    0.57358    0.65723    0.73500    0.68224    0.72692    0.71946    1.46575
  52.46819    0.58105    0.65723    0.74500    0.65569    0.73363    0.72617    1.52511
  79.11776    0.83715    0.65723    1.10500    0.85000    0.84117    0.83353    1.17647
  62.69620    0.68383    0.65723    0.88500    0.74235    0.74287    0.73542    1.34707
  64.90992    0.70539    0.65723    0.91500    0.71385    0.75892    0.75145    1.40086
  70.85263    0.76194    0.65723    0.99500    0.86139    0.78434    0.77682    1.16092
  82.90935    0.87021    0.65723    1.15500    0.77716    0.88296    0.87526    1.28673
  46.69476    0.52093    0.65723    0.66500    0.45833    0.68139    0.67387    2.18182
  55.37372    0.61075    0.65723    0.78500    0.69683    0.73365    0.72621    1.43506
  77.60706    0.82371    0.65723    1.08500    0.80669    0.82900    0.82139    1.23963
  79.87440    0.84382    0.65723    1.11500    0.80037    0.84736    0.83971    1.24942
  75.34755    0.80336    0.65723    1.05500    0.83704    0.81076    0.80318    1.19469
  61.22480    0.66936    0.65723    0.86500    0.72137    0.73217    0.72472    1.38626
  69.36154    0.74794    0.65723    0.97500    0.72964    0.77909    0.77158    1.37054
  70.10663    0.75495    0.65723    0.98500    0.82838    0.78172    0.77420    1.20717
  59.75690    0.65482    0.65723    0.84500    0.69194    0.72111    0.71367    1.44521
  81.39022    0.85708    0.65723    1.13500    0.78698    0.86516    0.85748    1.27068
  66.39019    0.71966    0.65723    0.93500    0.85395    0.76941    0.76194    1.17103
  63.43321    0.69104    0.65723    0.89500    0.73453    0.74822    0.74076    1.36142
  73.09605    0.78276    0.65723    1.02500    0.77231    0.79237    0.78482    1.29482
  51.02023    0.56610    0.65723    0.72500    0.75000    0.72021    0.71275    1.33333
  47.41380    0.52849    0.65723    0.67500    0.70833    0.68668    0.67917    1.41176
  57.56151    0.63286    0.65723    0.81500    0.65353    0.72730    0.71986    1.53016
  50.29742    0.55861    0.65723    0.71500    0.71489    0.71351    0.70603    1.39881
  53.91934    0.59593    0.65723    0.76500    0.75477    0.73789    0.73044    1.32491
  68.61735    0.74090    0.65723    0.96500    0.80032    0.77646    0.76897    1.24950
  67.13167    0.72676    0.65723    0.94500    0.87302    0.77121    0.76373    1.14545
  65.64961    0.71254    0.65723    0.92500    0.72315    0.76427    0.75680    1.38283
  48.13358    0.53604    0.65723    0.68500    0.65217    0.69338    0.68589    1.53333
  67.82381    0.73425    0.65802    0.95500    0.75710    0.77436    0.76660    1.32083
  81.33130    0.85759    0.65802    1.13500    0.91221    0.86588    0.85794    1.09624
  60.44528    0.66245    0.65802    0.85500    0.72378    0.72786    0.72015    1.38164
  47.37810    0.52875    0.65802    0.67500    0.92683    0.68761    0.67985    1.07895
  64.86170    0.70577    0.65802    0.91500    0.71787    0.75996    0.75222    1.39301
  58.24887    0.64053    0.65802    0.82500    0.70686    0.72596    0.71825    1.41470
  82.84954    0.87074    0.65802    1.15500    0.82157    0.88368    0.87571    1.21718
  77.55046    0.82420    0.65802    1.08500    0.84321    0.82967    0.82179    1.18594
  75.29238    0.80382    0.65802    1.05500    0.72069    0.81143    0.80358    1.38756
  61.17915    0.66972    0.65802    0.86500    0.69048    0.73321    0.72549    1.44828
  70.05489    0.75537    0.65802    0.98500    0.77888    0.78223    0.77445    1.28390
  63.38602    0.69141    0.65802    0.89500    0.72419    0.74926    0.74153    1.38085
  73.04233    0.78320    0.65802    1.02500    0.81879    0.79297    0.78515    1.22131
  53.15344    0.58879    0.65802    0.75500    0.75072    0.74078    0.73306    1.33206
  57.51845    0.63319    0.65802    0.81500    0.65417    0.72808    0.72037    1.52866
  52.42880    0.58134    0.65802    0.74500    0.72289    0.73458    0.72685    1.38333
  49.53809    0.55137    0.65802    0.70500    0.75410    0.70773    0.69999    1.32609
  61.91389    0.67697    0.65802    0.87500    0.70098    0.73856    0.73084    1.42657
  82.09001    0.86418    0.65802    1.14500    0.79310    0.87478    0.86682    1.26087
  62.64951    0.68420    0.65802    0.88500    0.72600    0.74391    0.73618    1.37740
  78.30491    0.83093    0.65802    1.09500    0.85714    0.83575    0.82786    1.16667
  84.37100    0.88377    0.65802    1.17500    0.95154    0.89924    0.89124    1.05093
  53.87889    0.59623    0.65802    0.76500    0.73232    0.73866    0.73095    1.36552
  48.81734    0.54385    0.65802    0.69500    0.75862    0.70103    0.69328    1.31818
  59.71228    0.65516    0.65802    0.84500    0.80467    0.72197    0.71425    1.24274
  80.57343    0.85097    0.65802    1.12500    0.77551    0.85698    0.84905    1.28947
  51.70495    0.57387    0.65802    0.73500    0.87365    0.72786    0.72014    1.14463
  83.60987    0.87727    0.65802    1.16500    0.90652    0.89259    0.88460    1.10312
  58.98015    0.64785    0.65802    0.83500    0.68014    0.72385    0.71614    1.47028
  55.33223    0.61106    0.65802    0.78500    0.75481    0.73443    0.72671    1.32484
  76.79688    0.81743    0.65802    1.07500    0.85214    0.82359    0.81572    1.17352
  67.08193    0.72716    0.65802    0.94500    0.74474    0.77173    0.76398    1.34274
  71.54680    0.76934    0.65802    1.00500    0.82003    0.78749    0.77969    1.21947
  64.12341    0.69860    0.65802    0.90500    0.74875    0.75461    0.74687    1.33556
  48.09735    0.53631    0.65802    0.68500    0.71111    0.69432    0.68656    1.40625
  79.06022    0.83764    0.65802    1.10500    0.85524    0.84183    0.83393    1.16927
  50.98189    0.56638    0.65802    0.72500    0.58511    0.72115    0.71342    1.70909
  54.60515    0.60366    0.65802    0.77500    0.83947    0.73655    0.72883    1.19122
  70.80039    0.76236    0.65802    0.99500    0.71955    0.78486    0.77707    1.38975
  68.56660    0.74131    0.65802    0.96500    0.79430    0.77698    0.76922    1.25896
  72.29411    0.77628    0.65802    1.01500    0.79773    0.79011    0.78231    1.25355
  65.60088    0.71292    0.65802    0.92500    0.76453    0.76531    0.75756    1.30800
  76.04419    0.81064    0.65802    1.06500    0.82812    0.81751    0.80965    1.20755
  46.65958    0.52118    0.65802    0.66500    0.72222    0.68303    0.67526    1.38462
  69.31029    0.74835    0.65802    0.97500    0.79160    0.77961    0.77183    1.26327
  66.34095    0.72005    0.65802    0.93500    0.74429    0.77035    0.76260    1.34356
  79.81640    0.84432    0.65802    1.11500    0.83636    0.84808    0.84016    1.19565
  50.25960    0.55889    0.65802    0.71500    0.76667    0.71444    0.70671    1.30435
  48.78057    0.54411    0.65881    0.69500    0.66917    0.70197    0.69395    1.49438
  79.75837    0.84482    0.65881    1.11500    0.80439    0.84871    0.84061    1.24318
  49.50079    0.55164    0.65881    0.70500    0.92105    0.70868    0.70067    1.08571
  75.23718    0.80428    0.65881    1.05500    0.74177    0.81203    0.80398    1.34813
  83.54958    0.87781    0.65881    1.16500    0.79125    0.89320    0.88505    1.26382
  70.00312    0.75579    0.65881    0.98500    0.79066    0.78271    0.77470    1.26476
  67.03217    0.72755    0.65881    0.94500    0.75879    0.77222    0.76423    1.31788
  65.55213    0.71331    0.65881    0.92500    0.77997    0.76632    0.75833    1.28211
  53.83843    0.59653    0.65881    0.76500    0.71921    0.73944    0.73145    1.39041
  71.49403    0.76977    0.65881    1.00500    0.81862    0.78796    0.77994    1.22157
  55.29072    0.61137    0.65881    0.78500    0.91022    0.73521    0.72722    1.09863
  72.98858    0.78365    0.65881    1.02500    0.78450    0.79351    0.78548    1.27470
  48.06110    0.53657    0.65881    0.68500    0.69697    0.69526    0.68724    1.43478
  59.66765    0.65550    0.65881    0.84500    0.68878    0.72281    0.71484    1.45183
  50.94353    0.56667    0.65881    0.72500    0.79167    0.72210    0.71410    1.26316
  63.33880    0.69178    0.65881    0.89500    0.73333    0.75028    0.74230    1.36364
  52.38939    0.58163    0.65881    0.74500    0.78841    0.73552    0.72753    1.26838
  66.29170    0.72044    0.65881    0.93500    0.75873    0.77125    0.76326    1.31799
  79.00266    0.83814    0.65881    1.10500    0.82841    0.84241    0.83433    1.20713
  61.86770    0.67732    0.65881    0.87500    0.81711    0.73958    0.73161    1.22382
  60.40013    0.66279    0.65881    0.85500    0.75197    0.72889    0.72091    1.32983
  69.25902    0.74876    0.65881    0.97500    0.80725    0.78009    0.77209    1.23878
  82.78969    0.87127    0.65881    1.15500    0.92060    0.88430    0.87617    1.08625
  62.60281    0.68456    0.65881    0.88500    0.85763    0.74493    0.73695    1.16600
  47.34238    0.52901    0.65881    0.67500    0.81481    0.68855    0.68052    1.22727
  61.13348    0.67007    0.65881    0.86500    0.71732    0.73424    0.72626    1.39408
  50.22178    0.55916    0.65881    0.71500    0.66957    0.71539    0.70738    1.49351
  81.27236    0.85811    0.65881    1.13500    0.81589    0.86650    0.85839    1.22565
  46.62440    0.52144    0.65881    0.66500    0.73684    0.68467    0.67664    1.35714
  70.74812    0.76279    0.65881    0.99500    0.81587    0.78534    0.77732    1.22568
  67.77354    0.73465    0.65881    0.95500    0.75658    0.77484    0.76685    1.32174
  75.98851    0.81111    0.65881    1.06500    0.75868    0.81810    0.81005    1.31808
  53.11351    0.58909    0.65881    0.75500    0.83175    0.74156    0.73357    1.20229
  68.51583    0.74172    0.65881    0.96500    0.71818    0.77747    0.76947    1.39241
  58.20528    0.64086    0.65881    0.82500    0.68954    0.72674    0.71876    1.45025
  77.49383    0.82468    0.65881    1.08500    0.76923    0.83026    0.82219    1.30000
  64.07568    0.69897    0.65881    0.90500    0.73502    0.75562    0.74764    1.36051
  84.31028    0.88431    0.65881    1.17500    0.87768    0.89910    0.89095    1.13936
  78.24780    0.83142    0.65881    1.09500    0.89796    0.83634    0.82826    1.11364
  54.56417    0.60396    0.65881    0.77500    0.68919    0.73732    0.72934    1.45098
  76.74073    0.81791    0.65881    1.07500    0.76557    0.82418    0.81612    1.30622
  58.93603    0.64819    0.65881    0.83500    0.67544    0.72462    0.71664    1.48052
  80.51494    0.85148    0.65881    1.12500    0.84064    0.85761    0.84950    1.18957
  51.66607    0.57416    0.65881    0.73500    0.67974    0.72881    0.72081    1.47115
  82.03061    0.86471    0.65881    1.14500    0.82927    0.87540    0.86728    1.20588
  72.24086    0.77672    0.65881    1.01500    0.74686    0.79058    0.78256    1.33895
  64.81346    0.70615    0.65881    0.91500    0.81954    0.76097    0.75299    1.22020
  70.69583    0.76321    0.65960    0.99500    0.70096    0.78578    0.77757    1.42661
  55.24920    0.61169    0.65960    0.78500    0.80000    0.73598    0.72773    1.25000
  69.20773    0.74918    0.65960    0.97500    0.76547    0.78055    0.77234    1.30638
  69.95132    0.75621    0.65960    0.98500    0.82537    0.78316    0.77496    1.21158
  66.24242    0.72083    0.65960    0.93500    0.82394    0.77214    0.76393    1.21368
  71.44125    0.77020    0.65960    1.00500    0.87563    0.78840    0.78019    1.14203
  66.98239    0.72795    0.65960    0.94500    0.69606    0.77270    0.76448    1.43665
  64.02794    0.69935    0.65960    0.90500    0.77668    0.75663    0.74841    1.28753
  68.46504    0.74212    0.65960    0.96500    0.75081    0.77793    0.76972    1.33190
  67.72326    0.73505    0.65960    0.95500    0.76228    0.77531    0.76710    1.31185
  58.16167    0.64119    0.65960    0.82500    0.76471    0.72751    0.71927    1.30769
  65.50336    0.71369    0.65960    0.92500    0.76214    0.76732    0.75910    1.31210
  55.97606    0.61909    0.65960    0.79500    0.68817    0.73386    0.72561    1.45313
  58.89190    0.64853    0.65960    0.83500    0.72093    0.72539    0.71715    1.38710
  64.76520    0.70653    0.65960    0.91500    0.81414    0.76197    0.75376    1.22828
  72.18758    0.77716    0.65960    1.01500    0.82788    0.79102    0.78281    1.20790
  76.68454    0.81838    0.65960    1.07500    0.77237    0.82473    0.81652    1.29471
  80.45642    0.85199    0.65960    1.12500    0.85687    0.85817    0.84995    1.16704
  77.43717    0.82516    0.65960    1.08500    0.73404    0.83080    0.82259    1.36232
  53.07357    0.58938    0.65960    0.75500    0.85139    0.74234    0.73408    1.17455
  81.97118    0.86523    0.65960    1.14500    0.80076    0.87595    0.86773    1.24882
  61.82150    0.67768    0.65960    0.87500    0.68404    0.74060    0.73238    1.46190
  62.55609    0.68492    0.65960    0.88500    0.76207    0.74594    0.73772    1.31222
  49.46348    0.55192    0.65960    0.70500    0.72941    0.70962    0.70135    1.37097
  82.72981    0.87180    0.65960    1.15500    0.88821    0.88484    0.87662    1.12586
  51.62718    0.57444    0.65960    0.73500    0.72727    0.72976    0.72149    1.37500
  72.93481    0.78409    0.65960    1.02500    0.77893    0.79401    0.78580    1.28381
  48.74379    0.54438    0.65960    0.69500    0.67480    0.70291    0.69463    1.48193
  83.48926    0.87834    0.65960    1.16500    0.93333    0.89373    0.88551    1.07143
  52.34997    0.58192    0.65960    0.74500    0.75776    0.73647    0.72820    1.31967
  81.21338    0.85862    0.65960    1.13500    0.86765    0.86706    0.85884    1.15254
  50.90517    0.56695    0.65960    0.72500    0.85990    0.72305    0.71477    1.16292
  75.93280    0.81157    0.65960    1.06500    0.87598    0.81866    0.81045    1.14157
  48.02485    0.53683    0.65960    0.68500    0.83951    0.69620    0.68792    1.19118
  79.70031    0.84532    0.65960    1.11500    0.86542    0.84928    0.84107    1.15551
  60.35496    0.66314    0.65960    0.85500    0.70740    0.72992    0.72168    1.41364
  46.58921    0.52169    0.65960    0.66500    0.34783    0.68632    0.67803    2.87500
  54.52317    0.60427    0.65960    0.77500    0.80340    0.73810    0.72985    1.24471
  78.94506    0.83863    0.65960    1.10500    0.79696    0.84294    0.83473    1.25476
  53.79796    0.59683    0.65960    0.76500    0.79112    0.74022    0.73196    1.26403
  47.30666    0.52927    0.65960    0.67500    0.67742    0.68949    0.68120    1.47619
  63.29157    0.69214    0.65960    0.89500    0.73625    0.75129    0.74307    1.35824
  75.18195    0.80474    0.65960    1.05500    0.76764    0.81259    0.80438    1.30269
  84.24951    0.88485    0.65960    1.17500    0.79960    0.89887    0.89065    1.25062
  61.08779    0.67042    0.65960    0.86500    0.73628    0.73526    0.72703    1.35817
  78.19067    0.83191    0.65960    1.09500    0.85069    0.83687    0.82866    1.17552
  59.62300    0.65584    0.65960    0.84500    0.72817    0.72366    0.71542    1.37330
  50.18394    0.55944    0.65960    0.71500    0.83092    0.71634    0.70806    1.20349
  78.13351    0.83240    0.66039    1.09500    0.79325    0.83739    0.82906    1.26064
  69.89951    0.75662    0.66039    0.98500    0.77280    0.78362    0.77521    1.29400
  77.38047    0.82564    0.66039    1.08500    0.80935    0.83133    0.82299    1.23556
  52.31054    0.58221    0.66039    0.74500    0.72911    0.73743    0.72888    1.37154
  62.50936    0.68528    0.66039    0.88500    0.71237    0.74697    0.73849    1.40376
  53.03361    0.58968    0.66039    0.75500    0.74022    0.74313    0.73459    1.35094
  76.62832    0.81885    0.66039    1.07500    0.85743    0.82527    0.81692    1.16628
  70.64352    0.76364    0.66039    0.99500    0.81063    0.78623    0.77783    1.23361
  75.87706    0.81204    0.66039    1.06500    0.86602    0.81920    0.81085    1.15471
  58.84776    0.64886    0.66039    0.83500    0.75919    0.72618    0.71767    1.31719
  53.75748    0.59713    0.66039    0.76500    0.85598    0.74101    0.73247    1.16825
  75.12669    0.80520    0.66039    1.05500    0.83519    0.81314    0.80478    1.19734
  71.38844    0.77063    0.66039    1.00500    0.76183    0.78884    0.78044    1.31263
  63.24432    0.69251    0.66039    0.89500    0.73226    0.75231    0.74384    1.36564
  54.48217    0.60457    0.66039    0.77500    0.69718    0.73889    0.73035    1.43434
  55.93401    0.61940    0.66039    0.79500    0.68831    0.73465    0.72612    1.45283
  78.88742    0.83912    0.66039    1.10500    0.81034    0.84346    0.83513    1.23404
  72.88101    0.78453    0.66039    1.02500    0.79833    0.79451    0.78613    1.25261
  51.58828    0.57473    0.66039    0.73500    0.85874    0.73072    0.72217    1.16450
  60.30978    0.66348    0.66039    0.85500    0.66181    0.73095    0.72245    1.51100
  46.55401    0.52195    0.66039    0.66500    0.84615    0.68798    0.67942    1.18182
  65.45457    0.71407    0.66039    0.92500    0.70977    0.76832    0.75987    1.40890
  58.11804    0.64152    0.66039    0.82500    0.68158    0.72829    0.71978    1.46717
  47.27093    0.52953    0.66039    0.67500    0.58462    0.69044    0.68188    1.71053
  84.94931    0.89188    0.66039    1.18500    0.94673    0.89983    0.89156    1.05627
  84.18870    0.88540    0.66039    1.17500    0.90227    0.89863    0.89035    1.10831
  61.04209    0.67077    0.66039    0.86500    0.71542    0.73629    0.72780    1.39778
  47.98859    0.53709    0.66039    0.68500    0.75281    0.69715    0.68859    1.32836
  66.19313    0.72122    0.66039    0.93500    0.77190    0.77304    0.76460    1.29550
  64.71693    0.70691    0.66039    0.91500    0.73272    0.76299    0.75453    1.36478
  66.93258    0.72834    0.66039    0.94500    0.72698    0.77317    0.76473    1.37555
  83.42889    0.87888    0.66039    1.16500    0.81263    0.89425    0.88596    1.23058
  48.70700    0.54465    0.66039    0.69500    0.79861    0.70387    0.69531    1.25217
  82.66989    0.87233    0.66039    1.15500    0.74768    0.88537    0.87707    1.33747
  49.42617    0.55219    0.66039    0.70500    0.70109    0.71058    0.70202    1.42636
  61.77528    0.67804    0.66039    0.87500    0.79268    0.74163    0.73315    1.26154
  81.91171    0.86575    0.66039    1.14500    0.80180    0.87649    0.86819    1.24719
  67.67295    0.73545    0.66039    0.95500    0.71795    0.77578    0.76735    1.39286
  81.15436    0.85914    0.66039    1.13500    0.83004    0.86761    0.85930    1.20476
  50.14609    0.55972    0.66039    0.71500    0.81122    0.71729    0.70874    1.23270
  68.41422    0.74253    0.66039    0.96500    0.75000    0.77840    0.76997    1.33333
  80.39786    0.85249    0.66039    1.12500    0.79541    0.85872    0.85041    1.25721
  72.13427    0.77759    0.66039    1.01500    0.69624    0.79145    0.78306    1.43629
  50.86680    0.56723    0.66039    0.72500    0.73702    0.72400    0.71545    1.35681
  59.57833    0.65618    0.66039    0.84500    0.82752    0.72451    0.71601    1.20843
  79.64221    0.84582    0.66039    1.11500    0.80460    0.84984    0.84152    1.24286
  69.15641    0.74959    0.66039    0.97500    0.72686    0.78101    0.77259    1.37578
  55.20767    0.61199    0.66039    0.78500    0.72907    0.73677    0.72824    1.37160
  63.98017    0.69972    0.66039    0.90500    0.77265    0.75765    0.74918    1.29424
  78.82976    0.83962    0.66119    1.10500    0.76673    0.84402    0.83553    1.30425
  81.09531    0.85965    0.66119    1.13500    0.84585    0.86820    0.85975    1.18224
  62.46260    0.68564    0.66119    0.88500    0.79602    0.74801    0.73926    1.25625
  55.16613    0.61230    0.66119    0.78500    0.77273    0.73757    0.72875    1.29412
  67.62262    0.73585    0.66119    0.95500    0.79032    0.77628    0.76761    1.26531
  76.57208    0.81933    0.66119    1.07500    0.75188    0.82585    0.81732    1.33000
  61.72905    0.67839    0.66119    0.87500    0.71743    0.74268    0.73392    1.39387
  70.59118    0.76406    0.66119    0.99500    0.79511    0.78671    0.77808    1.25769
  49.38884    0.55246    0.66119    0.70500    0.76596    0.71154    0.70270    1.30556
  81.85220    0.86627    0.66119    1.14500    0.87123    0.87707    0.86864    1.14781
  82.60993    0.87286    0.66119    1.15500    0.79142    0.88595    0.87753    1.26355
  75.82129    0.81251    0.66119    1.06500    0.77064    0.81979    0.81125    1.29762
  58.80360    0.64919    0.66119    0.83500    0.77338    0.72699    0.71820    1.29302
  53.71699    0.59743    0.66119    0.76500    0.85124    0.74181    0.73298    1.17476
  50.10824    0.55999    0.66119    0.71500    0.89604    0.71825    0.70942    1.11602
  48.67021    0.54491    0.66119    0.69500    0.72727    0.70482    0.69599    1.37500
  58.07441    0.64185    0.66119    0.82500    0.66379    0.72908    0.72029    1.50649
  66.88276    0.72874    0.66119    0.94500    0.85546    0.77386    0.76517    1.16896
  75.07141    0.80566    0.66119    1.05500    0.72952    0.81373    0.80518    1.37076
  71.33560    0.77106    0.66119    1.00500    0.72075    0.78932    0.78070    1.38745
  47.23519    0.52978    0.66119    0.67500    0.74545    0.69171    0.68288    1.34146
  64.66863    0.70728    0.66119    0.91500    0.76450    0.76402    0.75530    1.30805
  66.14381    0.72161    0.66119    0.93500    0.68232    0.77396    0.76526    1.46560
  47.95233    0.53736    0.66119    0.68500    0.98864    0.69811    0.68927    1.01149
  60.99637    0.67112    0.66119    0.86500    0.67145    0.73734    0.72857    1.48931
  84.12786    0.88594    0.66119    1.17500    0.89357    0.89844    0.89005    1.11911
  63.19705    0.69288    0.66119    0.89500    0.76080    0.75335    0.74461    1.31440
  54.44115    0.60488    0.66119    0.77500    0.75556    0.73969    0.73086    1.32353
  84.88803    0.89243    0.66119    1.18500    1.10853    0.90041    0.89203    0.90210
  83.36849    0.87941    0.66119    1.16500    0.88789    0.89482    0.88642    1.12626
  52.99365    0.58998    0.66119    0.75500    0.82535    0.74392    0.73510    1.21160
  72.08094    0.77803    0.66119    1.01500    0.69255    0.79192    0.78331    1.44395
  72.82719    0.78497    0.66119    1.02500    0.78247    0.79505    0.78646    1.27801
  80.33926    0.85300    0.66119    1.12500    0.75475    0.85932    0.85086    1.32494
  69.84767    0.75704    0.66119    0.98500    0.82324    0.78410    0.77546    1.21471
  60.26458    0.66383    0.66119    0.85500    0.75296    0.73192    0.72314    1.32809
  69.10507    0.75000    0.66119    0.97500    0.74716    0.78150    0.77284    1.33839
  77.32375    0.82612    0.66119    1.08500    0.83269    0.83190    0.82339    1.20092
  46.51880    0.52220    0.66119    0.66500    0.90000    0.68964    0.68081    1.11111
  63.93239    0.70009    0.66119    0.90500    0.73134    0.75868    0.74995    1.36735
  51.54936    0.57501    0.66119    0.73500    0.84354    0.73168    0.72285    1.18548
  50.82841    0.56751    0.66119    0.72500    0.80488    0.72497    0.71613    1.24242
  52.27111    0.58250    0.66119    0.74500    0.74390    0.73839    0.72956    1.34426
  55.89194    0.61972    0.66119    0.79500    0.72414    0.73545    0.72663    1.38095
  68.36339    0.74294    0.66119    0.96500    0.74462    0.77889    0.77022    1.34298
  78.07632    0.83288    0.66119    1.09500    0.88007    0.83796    0.82946    1.13627
  59.53365    0.65652    0.66119    0.84500    0.74345    0.72538    0.71660    1.34509
  65.40577    0.71446    0.66119    0.92500    0.74235    0.76936    0.76064    1.34707
  79.58408    0.84632    0.66119    1.11500    0.82752    0.85045    0.84197    1.20843
  69.79581    0.75746    0.66198    0.98500    0.79933    0.78465    0.77571    1.25105
  51.51044    0.57530    0.66198    0.73500    0.74648    0.73266    0.72353    1.33962
  75.01610    0.80612    0.66198    1.05500    0.76211    0.81441    0.80558    1.31215
  71.28274    0.77149    0.66198    1.00500    0.81681    0.78986    0.78095    1.22428
  52.95367    0.59027    0.66198    0.75500    0.72145    0.74474    0.73561    1.38610
  66.09448    0.72200    0.66198    0.93500    0.70429    0.77494    0.76593    1.41986
  60.95064    0.67147    0.66198    0.86500    0.72787    0.73842    0.72934    1.37387
  69.05371    0.75041    0.66198    0.97500    0.79934    0.78205    0.77309    1.25104
  52.23166    0.58279    0.66198    0.74500    0.82222    0.73937    0.73024    1.21622
  84.06697    0.88648    0.66198    1.17500    0.89263    0.89836    0.88975    1.12028
  72.02759    0.77846    0.66198    1.01500    0.77165    0.79246    0.78357    1.29592
  63.14977    0.69324    0.66198    0.89500    0.83798    0.75443    0.74538    1.19335
  54.40012    0.60518    0.66198    0.77500    0.76596    0.74050    0.73138    1.30556
  78.01909    0.83337    0.66198    1.09500    0.77842    0.83862    0.82986    1.28465
  64.62032    0.70766    0.66198    0.91500    0.73786    0.76510    0.75607    1.35526
  47.91605    0.53762    0.66198    0.68500    0.82000    0.69907    0.68995    1.21951
  48.63340    0.54518    0.66198    0.69500    0.71739    0.70579    0.69667    1.39394
  83.30805    0.87995    0.66198    1.16500    0.86258    0.89511    0.88648    1.15931
  50.07037    0.56027    0.66198    0.71500    0.99451    0.71923    0.71010    1.00552
  55.84986    0.62003    0.66198    0.79500    0.68400    0.73626    0.72714    1.46199
  81.03622    0.86016    0.66198    1.13500    0.83597    0.86889    0.86021    1.19622
  68.31253    0.74334    0.66198    0.96500    0.81773    0.77944    0.77048    1.22289
  62.41584    0.68600    0.66198    0.88500    0.71036    0.74909    0.74003    1.40774
  67.57227    0.73625    0.66198    0.95500    0.82219    0.77684    0.76786    1.21627
  63.88460    0.70046    0.66198    0.90500    0.83274    0.75977    0.75073    1.20085
  76.51580    0.81980    0.66198    1.07500    0.80300    0.82651    0.81772    1.24533
  84.82671    0.89298    0.66198    1.18500    1.02607    0.90110    0.89251    0.97460
  49.35150    0.55273    0.66198    0.70500    0.75543    0.71251    0.70338    1.32374
  77.26700    0.82660    0.66198    1.08500    0.79918    0.83256    0.82379    1.25128
  70.53882    0.76448    0.66198    0.99500    0.78997    0.78725    0.77833    1.26587
  80.28064    0.85351    0.66198    1.12500    0.76340    0.86002    0.85132    1.30993
  81.79266    0.86679    0.66198    1.14500    0.78462    0.87776    0.86910    1.27451
  78.77206    0.84011    0.66198    1.10500    0.78343    0.84467    0.83593    1.27644
  75.76550    0.81298    0.66198    1.06500    0.84615    0.82046    0.81165    1.18182
  50.79002    0.56779    0.66198    0.72500    0.83884    0.72594    0.71681    1.19212
  58.75943    0.64953    0.66198    0.83500    0.75304    0.72782    0.71872    1.32794
  59.48896    0.65686    0.66198    0.84500    0.68121    0.72628    0.71719    1.46798
  53.67649    0.59773    0.66198    0.76500    0.73594    0.74262    0.73349    1.35880
  79.52592    0.84682    0.66198    1.11500    0.77491    0.85115    0.84243    1.29048
  66.83292    0.72913    0.66198    0.94500    0.70210    0.77484    0.76584    1.42431
  61.68280    0.67875    0.66198    0.87500    0.76399    0.74376    0.73469    1.30892
  82.54994    0.87338    0.66198    1.15500    0.82704    0.88663    0.87798    1.20913
  60.21936    0.66417    0.66198    0.85500    0.66279    0.73282    0.72373    1.50877
  72.77335    0.78542    0.66198    1.02500    0.83220    0.79566    0.78679    1.20163
  47.19945    0.53004    0.66198    0.67500    0.66667    0.69339    0.68427    1.50000
  46.48358    0.52245    0.66198    0.66500    1.17647    0.69132    0.68220    0.85000
  65.35695    0.71484    0.66198    0.92500    0.72640    0.77043    0.76142    1.37665
  55.12458    0.61261    0.66198    0.78500    0.68680    0.73838    0.72926    1.45603
  58.03076    0.64218    0.66198    0.82500    0.72727    0.72990    0.72080    1.37500
  59.44425    0.65720    0.66278    0.84500    0.81152    0.72720    0.71778    1.23226
  60.90489    0.67182    0.66278    0.86500    0.73411    0.73953    0.73012    1.36219
  53.63597    0.59803    0.66278    0.76500    0.76393    0.74344    0.73400    1.30903
  47.87976    0.53788    0.66278    0.68500    0.70093    0.70004    0.69063    1.42667
  55.08301    0.61292    0.66278    0.78500    0.73973    0.73921    0.72977    1.35185
  66.04513    0.72238    0.66278    0.93500    0.67322    0.77596    0.76660    1.48539
  50.75162    0.56807    0.66278    0.72500    0.81784    0.72692    0.71749    1.22273
  79.46772    0.84732    0.66278    1.11500    0.85859    0.85197    0.84289    1.16471
  46.44836    0.52270    0.66278    0.66500    0.42857    0.69298    0.68360    2.33333
  73.46566    0.79279    0.66278    1.03500    0.77007    0.80289    0.79366    1.29858
  80.22198    0.85401    0.66278    1.12500    0.80116    0.86084    0.85177    1.24819
  84.00605    0.88702    0.66278    1.17500    0.93168    0.89842    0.88945    1.07333
  72.71947    0.78586    0.66278    1.02500    0.77977    0.79635    0.78711    1.28243
  67.52190    0.73665    0.66278    0.95500    0.77196    0.77744    0.76811    1.29541
  76.45950    0.82027    0.66278    1.07500    0.81888    0.82728    0.81812    1.22118
  64.57199    0.70804    0.66278    0.91500    0.73872    0.76622    0.75684    1.35368
  48.59658    0.54545    0.66278    0.69500    0.70270    0.70676    0.69735    1.42308
  63.83678    0.70083    0.66278    0.90500    0.77528    0.76088    0.75150    1.28986
  57.98709    0.64251    0.66278    0.82500    0.65705    0.73074    0.72131    1.52195
  83.24757    0.88048    0.66278    1.16500    0.87767    0.89517    0.88618    1.13938
  68.26166    0.74375    0.66278    0.96500    0.76183    0.78005    0.77073    1.31263
  62.36905    0.68636    0.66278    0.88500    0.75244    0.75021    0.74081    1.32900
  55.80777    0.62034    0.66278    0.79500    0.64881    0.73709    0.72765    1.54128
  65.30810    0.71522    0.66278    0.92500    0.75157    0.77156    0.76219    1.33054
  71.22986    0.77191    0.66278    1.00500    0.65457    0.79047    0.78120    1.52771
  52.91368    0.59056    0.66278    0.75500    0.84058    0.74555    0.73612    1.18966
  71.97421    0.77890    0.66278    1.01500    0.75710    0.79307    0.78382    1.32083
  66.78306    0.72953    0.66278    0.94500    0.75845    0.77586    0.76651    1.31849
  50.03250    0.56054    0.66278    0.71500    0.77387    0.72020    0.71078    1.29221
  77.21022    0.82708    0.66278    1.08500    0.78161    0.83333    0.82419    1.27941
  47.16369    0.53030    0.66278    0.67500    0.66667    0.69506    0.68567    1.50000
  80.97710    0.86067    0.66278    1.13500    0.76782    0.86971    0.86066    1.30238
  60.17414    0.66452    0.66278    0.85500    0.74188    0.73374    0.72432    1.34793
  54.35908    0.60549    0.66278    0.77500    0.81713    0.74133    0.73189    1.22380
  58.71524    0.64986    0.66278    0.83500    0.77190    0.72868    0.71925    1.29551
  49.31416    0.55300    0.66278    0.70500    0.80588    0.71348    0.70406    1.24088
  78.71434    0.84060    0.66278    1.10500    0.87259    0.84543    0.83633    1.14602
  77.96183    0.83385    0.66278    1.09500    0.87103    0.83938    0.83026    1.14806
  75.70968    0.81344    0.66278    1.06500    0.72182    0.82123    0.81205    1.38539
  70.48643    0.76491    0.66278    0.99500    0.80614    0.78787    0.77858    1.24048
  69.74392    0.75788    0.66278    0.98500    0.77394    0.78526    0.77597    1.29209
  84.76534    0.89353    0.66278    1.18500    1.04398    0.90194    0.89299    0.95787
  52.19220    0.58308    0.66278    0.74500    0.71212    0.74036    0.73092    1.40426
  82.48991    0.87391    0.66278    1.15500    0.88935    0.88745    0.87844    1.12441
  51.47151    0.57558    0.66278    0.73500    0.85294    0.73364    0.72421    1.17241
  69.00233    0.75082    0.66278    0.97500    0.77532    0.78266    0.77335    1.28980
  81.73308    0.86731    0.66278    1.14500    0.95560    0.87858    0.86955    1.04646
  61.63653    0.67910    0.66278    0.87500    0.81438    0.74487    0.73546    1.22793
  63.10247    0.69361    0.66278    0.89500    0.80000    0.75555    0.74615    1.25000
  57.94342    0.64284    0.66357    0.82500    0.64323    0.73160    0.72182    1.55464
  47.84347    0.53814    0.66357    0.68500    0.80851    0.70100    0.69132    1.23684
  54.31803    0.60579    0.66357    0.77500    0.75779    0.74216    0.73240    1.31962
  52.15273    0.58337    0.66357    0.74500    0.76087    0.74134    0.73160    1.31429
  83.18705    0.88101    0.66357    1.16500    0.84708    0.89539    0.88588    1.18052
  81.67347    0.86782    0.66357    1.14500    0.82249    0.87954    0.87001    1.21583
  63.78895    0.70120    0.66357    0.90500    0.76619    0.76205    0.75227    1.30515
  60.12889    0.66486    0.66357    0.85500    0.69024    0.73469    0.72491    1.44878
  62.32225    0.68672    0.66357    0.88500    0.80584    0.75136    0.74158    1.24094
  75.65383    0.81391    0.66357    1.06500    0.84783    0.82210    0.81245    1.17949
  55.76566    0.62066    0.66357    0.79500    0.70498    0.73794    0.72817    1.41848
  67.47151    0.73705    0.66357    0.95500    0.78352    0.77811    0.76836    1.27629
  65.25925    0.71560    0.66357    0.92500    0.79466    0.77273    0.76296    1.25840
  66.73317    0.72992    0.66357    0.94500    0.87409    0.77693    0.76718    1.14405
  71.17696    0.77234    0.66357    1.00500    0.76763    0.79116    0.78145    1.30271
  77.90455    0.83434    0.66357    1.09500    0.80228    0.84027    0.83066    1.24645
  52.87368    0.59086    0.66357    0.75500    0.91404    0.74638    0.73663    1.09404
  84.70394    0.89407    0.66357    1.18500    1.03275    0.90295    0.89347    0.96829
  49.99462    0.56082    0.66357    0.71500    0.85845    0.72117    0.71146    1.16489
  82.42984    0.87443    0.66357    1.15500    0.94203    0.88842    0.87890    1.06154
  71.92081    0.77933    0.66357    1.01500    0.83415    0.79377    0.78407    1.19883
  68.21076    0.74415    0.66357    0.96500    0.77221    0.78072    0.77098    1.29498
  78.65658    0.84109    0.66357    1.10500    0.83721    0.84632    0.83673    1.19444
  64.52364    0.70841    0.66357    0.91500    0.71757    0.76739    0.75762    1.39359
  70.43403    0.76533    0.66357    0.99500    0.77373    0.78855    0.77884    1.29243
  83.94508    0.88756    0.66357    1.17500    0.86433    0.89864    0.88915    1.15696
  63.05515    0.69397    0.66357    0.89500    0.71028    0.75670    0.74693    1.40789
  79.40949    0.84782    0.66357    1.11500    0.83063    0.85292    0.84334    1.20390
  61.59025    0.67946    0.66357    0.87500    0.74342    0.74602    0.73624    1.34513
  51.43257    0.57587    0.66357    0.73500    0.76299    0.73462    0.72489    1.31064
  72.66558    0.78630    0.66357    1.02500    0.77201    0.79713    0.78744    1.29532
  60.85913    0.67217    0.66357    0.86500    0.74422    0.74067    0.73089    1.34368
  59.39953    0.65754    0.66357    0.84500    0.68357    0.72815    0.71836    1.46292
  53.59545    0.59833    0.66357    0.76500    0.76692    0.74427    0.73451    1.30392
  58.67104    0.65020    0.66357    0.83500    0.62909    0.72955    0.71977    1.58961
  47.12793    0.53055    0.66357    0.67500    0.80000    0.69673    0.68706    1.25000
  48.55976    0.54571    0.66357    0.69500    0.67308    0.70772    0.69803    1.48571
  80.91795    0.86119    0.66357    1.13500    0.80116    0.87067    0.86112    1.24819
  50.71320    0.56835    0.66357    0.72500    0.71648    0.72790    0.71817    1.39572
  65.99575    0.72277    0.66357    0.93500    0.76911    0.77703    0.76727    1.30020
  49.27680    0.55327    0.66357    0.70500    0.88587    0.71445    0.70474    1.12883
  77.15341    0.82755    0.66357    1.08500    0.79127    0.83421    0.82459    1.26379
  68.95093    0.75123    0.66357    0.97500    0.76294    0.78333    0.77360    1.31072
  55.04143    0.61323    0.66357    0.78500    0.65044    0.74005    0.73028    1.53741
  46.41312    0.52296    0.66357    0.66500    0.70833    0.69465    0.68499    1.41176
  73.41127    0.79324    0.66357    1.03500    0.78475    0.80367    0.79399    1.27430
  80.16328    0.85452    0.66357    1.12500    0.81657    0.86179    0.85223    1.22464
  69.69202    0.75829    0.66357    0.98500    0.78481    0.78594    0.77622    1.27419
  76.40317    0.82074    0.66357    1.07500    0.77308    0.82815    0.81852    1.29353
  67.42110    0.73744    0.66437    0.95500    0.74286    0.77881    0.76862    1.34615
  80.85876    0.86170    0.66437    1.13500    0.85824    0.87173    0.86158    1.16518
  70.38160    0.76575    0.66437    0.99500    0.78665    0.78929    0.77909    1.27122
  48.52293    0.54598    0.66437    0.69500    0.84211    0.70867    0.69871    1.18750
  75.59795    0.81437    0.66437    1.06500    0.82234    0.82304    0.81286    1.21604
  62.27544    0.68708    0.66437    0.88500    0.83765    0.75253    0.74236    1.19381
  81.61382    0.86834    0.66437    1.14500    0.71556    0.88062    0.87046    1.39750
  61.54395    0.67981    0.66437    0.87500    0.71176    0.74718    0.73701    1.40498
  49.23944    0.55354    0.66437    0.70500    0.63402    0.71540    0.70543    1.57724
  58.62683    0.65053    0.66437    0.83500    0.86106    0.73043    0.72030    1.16136
  83.12649    0.88154    0.66437    1.16500    0.95522    0.89572    0.88558    1.04687
  57.89972    0.64317    0.66437    0.82500    0.71992    0.73247    0.72234    1.38903
  76.34681    0.82122    0.66437    1.07500    0.87549    0.82911    0.81893    1.14222
  66.68327    0.73031    0.66437    0.94500    0.78608    0.77804    0.76785    1.27214
  53.55491    0.59863    0.66437    0.76500    0.70876    0.74509    0.73503    1.41091
  54.99984    0.61354    0.66437    0.78500    0.77727    0.74088    0.73079    1.28655
  68.15984    0.74455    0.66437    0.96500    0.76214    0.78143    0.77123    1.31210
  71.86738    0.77977    0.66437    1.01500    0.86372    0.79452    0.78433    1.15779
  80.10456    0.85502    0.66437    1.12500    0.78343    0.86285    0.85269    1.27644
  46.37788    0.52321    0.66437    0.66500    1.05000    0.69630    0.68639    0.95238
  73.35685    0.79368    0.66437    1.03500    0.79762    0.80451    0.79432    1.25373
  65.94636    0.72316    0.66437    0.93500    0.78498    0.77813    0.76794    1.27391
  47.09216    0.53081    0.66437    0.67500    0.53731    0.69839    0.68846    1.86111
  79.35123    0.84832    0.66437    1.11500    0.82700    0.85397    0.84380    1.20920
  63.00782    0.69434    0.66437    0.89500    0.73418    0.75788    0.74770    1.36207
  51.39362    0.57615    0.66437    0.73500    0.70667    0.73559    0.72557    1.41509
  83.88408    0.88810    0.66437    1.17500    0.88699    0.89899    0.88885    1.12740
  69.64009    0.75871    0.66437    0.98500    0.89267    0.78667    0.77647    1.12024
  60.08364    0.66521    0.66437    0.85500    0.76980    0.73565    0.72550    1.29904
  68.89951    0.75164    0.66437    0.97500    0.71072    0.78405    0.77385    1.40702
  54.27696    0.60609    0.66437    0.77500    0.68736    0.74298    0.73291    1.45484
  52.11325    0.58366    0.66437    0.74500    0.92226    0.74232    0.73229    1.08429
  78.59879    0.84158    0.66437    1.10500    0.79377    0.84731    0.83714    1.25980
  77.84723    0.83482    0.66437    1.09500    0.74074    0.84124    0.83107    1.35000
  84.64250    0.89462    0.66437    1.18500    1.04608    0.90409    0.89395    0.95595
  77.09657    0.82803    0.66437    1.08500    0.82278    0.83518    0.82500    1.21538
  64.47528    0.70879    0.66437    0.91500    0.78095    0.76858    0.75839    1.28049
  50.67478    0.56863    0.66437    0.72500    0.84436    0.72886    0.71886    1.18433
  55.72355    0.62097    0.66437    0.79500    0.68862    0.73878    0.72868    1.45217
  47.80717    0.53840    0.66437    0.68500    0.87013    0.70194    0.69200    1.14925
  49.95672    0.56109    0.66437    0.71500    0.89756    0.72213    0.71214    1.11413
  59.35479    0.65788    0.66437    0.84500    0.72469    0.72910    0.71896    1.37990
  60.81335    0.67252    0.66437    0.86500    0.87114    0.74182    0.73167    1.14792
  71.12403    0.77277    0.66437    1.00500    0.78179    0.79190    0.78171    1.27912
  82.36974    0.87496    0.66437    1.15500    0.93890    0.88950    0.87935    1.06508
  72.61166    0.78674    0.66437    1.02500    0.85103    0.79797    0.78777    1.17505
  52.83368    0.59115    0.66437    0.75500    0.72165    0.74719    0.73714    1.38571
  65.21037    0.71598    0.66437    0.92500    0.74346    0.77393    0.76374    1.34505
  63.74110    0.70157    0.66437    0.90500    0.70767    0.76323    0.75305    1.41309
  52.79366    0.59144    0.66516    0.75500    0.76923    0.74799    0.73765    1.30000
  49.91882    0.56137    0.66516    0.71500    0.87111    0.72308    0.71282    1.14796
  68.84807    0.75205    0.66516    0.97500    0.77742    0.78478    0.77411    1.28631
  81.55414    0.86886    0.66516    1.14500    0.81559    0.88175    0.87092    1.22611
  70.32915    0.76617    0.66516    0.99500    0.89369    0.79003    0.77934    1.11896
  77.78988    0.83531    0.66516    1.09500    0.76690    0.84225    0.83147    1.30394
  80.79953    0.86221    0.66516    1.13500    0.84137    0.87285    0.86203    1.18854
  60.03836    0.66555    0.66516    0.85500    0.76748    0.73660    0.72609    1.30296
  67.37067    0.73784    0.66516    0.95500    0.76873    0.77952    0.76887    1.30085
  78.54097    0.84207    0.66516    1.10500    0.83178    0.84833    0.83754    1.20225
  52.07376    0.58395    0.66516    0.74500    0.81388    0.74328    0.73297    1.22868
  46.34263    0.52346    0.66516    0.66500    0.76000    0.69794    0.68779    1.31579
  51.35466    0.57643    0.66516    0.73500    0.79433    0.73655    0.72625    1.25893
  62.22860    0.68744    0.66516    0.88500    0.75475    0.75369    0.74313    1.32495
  77.03970    0.82851    0.66516    1.08500    0.80814    0.83618    0.82540    1.23741
  80.04580    0.85553    0.66516    1.12500    0.80037    0.86395    0.85314    1.24942
  63.69323    0.70194    0.66516    0.90500    0.73272    0.76440    0.75382    1.36478
  76.29042    0.82169    0.66516    1.07500    0.69882    0.83010    0.81933    1.43099
  68.10891    0.74496    0.66516    0.96500    0.85836    0.78215    0.77149    1.16501
  69.58815    0.75912    0.66516    0.98500    0.81818    0.78740    0.77673    1.22222
  65.16147    0.71636    0.66516    0.92500    0.86424    0.77512    0.76452    1.15709
  61.49764    0.68016    0.66516    0.87500    0.91055    0.74833    0.73779    1.09823
  50.63635    0.56891    0.66516    0.72500    0.69203    0.72981    0.71954    1.44503
  79.29294    0.84881    0.66516    1.11500    0.86982    0.85506    0.84426    1.14966
  59.31004    0.65822    0.66516    0.84500    0.67845    0.73004    0.71955    1.47395
  55.68142    0.62128    0.66516    0.79500    0.76667    0.73960    0.72919    1.30435
  49.20207    0.55381    0.66516    0.70500    0.75000    0.71634    0.70611    1.33333
  54.95824    0.61385    0.66516    0.78500    0.83535    0.74170    0.73131    1.19710
  82.30960    0.87548    0.66516    1.15500    0.92340    0.89064    0.87981    1.08295
  84.58101    0.89516    0.66516    1.18500    0.94643    0.90529    0.89444    1.05660
  62.96047    0.69470    0.66516    0.89500    0.80067    0.75905    0.74848    1.24895
  58.58260    0.65086    0.66516    0.83500    0.70578    0.73130    0.72083    1.41687
  83.82304    0.88864    0.66516    1.17500    0.93933    0.89940    0.88855    1.06459
  47.77086    0.53866    0.66516    0.68500    0.66667    0.70287    0.69268    1.50000
  53.51437    0.59893    0.66516    0.76500    0.92151    0.74589    0.73554    1.08517
  54.23589    0.60639    0.66516    0.77500    0.74194    0.74379    0.73342    1.34783
  71.07108    0.77320    0.66516    1.00500    0.78233    0.79266    0.78196    1.27823
  83.06590    0.88207    0.66516    1.16500    0.84306    0.89612    0.88528    1.18616
  72.55771    0.78718    0.66516    1.02500    0.79264    0.79882    0.78810    1.26160
  75.54204    0.81484    0.66516    1.06500    0.75181    0.82402    0.81326    1.33012
  73.30241    0.79413    0.66516    1.03500    0.82558    0.80538    0.79465    1.21127
  66.63335    0.73070    0.66516    0.94500    0.84075    0.77916    0.76852    1.18941
  71.81393    0.78020    0.66516    1.01500    0.83681    0.79529    0.78458    1.19502
  57.85602    0.64349    0.66516    0.82500    0.68151    0.73333    0.72287    1.46734
  65.89696    0.72354    0.66516    0.93500    0.82060    0.77923    0.76861    1.21862
  47.05638    0.53107    0.66516    0.67500    0.74603    0.70003    0.68986    1.34043
  60.76756    0.67287    0.66516    0.86500    0.79376    0.74296    0.73244    1.25983
  48.48609    0.54624    0.66516    0.69500    0.81818    0.70960    0.69939    1.22222
  64.42690    0.70916    0.66516    0.91500    0.75039    0.76976    0.75917    1.33263
  65.84753    0.72393    0.66596    0.93500    0.71586    0.78030    0.76928    1.39693
  58.53836    0.65120    0.66596    0.83500    0.68988    0.73214    0.72135    1.44952
  83.00527    0.88261    0.66596    1.16500    0.74523    0.89648    0.88498    1.34186
  76.98280    0.82899    0.66596    1.08500    0.79473    0.83714    0.82580    1.25829
  54.91663    0.61415    0.66596    0.78500    0.79521    0.74248    0.73182    1.25753
  50.59791    0.56919    0.66596    0.72500    0.72043    0.73073    0.72022    1.38806
  65.11256    0.71675    0.66596    0.92500    0.78240    0.77629    0.76529    1.27812
  57.81231    0.64382    0.66596    0.82500    0.78150    0.73415    0.72339    1.27960
  53.47381    0.59923    0.66596    0.76500    0.73697    0.74666    0.73605    1.35690
  79.98701    0.85603    0.66596    1.12500    0.83183    0.86502    0.85360    1.20217
  51.31569    0.57672    0.66596    0.73500    0.70033    0.73747    0.72694    1.42791
  62.18176    0.68780    0.66596    0.88500    0.72480    0.75481    0.74391    1.37969
  62.91310    0.69507    0.66596    0.89500    0.79630    0.76018    0.74926    1.25581
  76.23400    0.82216    0.66596    1.07500    0.80074    0.83105    0.81973    1.24884
  67.32022    0.73824    0.66596    0.95500    0.85216    0.78019    0.76912    1.17349
  66.58341    0.73110    0.66596    0.94500    0.81713    0.78023    0.76919    1.22379
  48.44924    0.54651    0.66596    0.69500    0.68831    0.71051    0.70008    1.45283
  64.37850    0.70954    0.66596    0.91500    0.82211    0.77092    0.75995    1.21639
  61.45131    0.68052    0.66596    0.87500    0.81272    0.74944    0.73856    1.23043
  80.74028    0.86272    0.66596    1.13500    0.85631    0.87393    0.86249    1.16780
  79.23462    0.84931    0.66596    1.11500    0.76545    0.85611    0.84471    1.30641
  84.51949    0.89571    0.66596    1.18500    0.92672    0.90646    0.89492    1.07907
  47.02059    0.53132    0.66596    0.67500    0.58667    0.70165    0.69126    1.70455
  49.16469    0.55408    0.66596    0.70500    0.91329    0.71725    0.70679    1.09494
  69.53618    0.75954    0.66596    0.98500    0.76839    0.78811    0.77698    1.30143
  59.26528    0.65855    0.66596    0.84500    0.86055    0.73094    0.72014    1.16205
  60.72175    0.67321    0.66596    0.86500    0.80556    0.74407    0.73322    1.24138
  77.73251    0.83579    0.66596    1.09500    0.78364    0.84323    0.83187    1.27610
  82.24942    0.87601    0.66596    1.15500    0.94661    0.89175    0.88027    1.05640
  68.05795    0.74536    0.66596    0.96500    0.83108    0.78283    0.77174    1.20325
  49.88091    0.56164    0.66596    0.71500    0.82569    0.72399    0.71351    1.21111
  55.63928    0.62160    0.66596    0.79500    0.75703    0.74039    0.72970    1.32095
  54.19480    0.60670    0.66596    0.77500    0.87812    0.74457    0.73394    1.13880
  52.03426    0.58423    0.66596    0.74500    0.73214    0.74421    0.73365    1.36585
  63.64535    0.70231    0.66596    0.90500    0.78155    0.76555    0.75460    1.27950
  71.76046    0.78063    0.66596    1.01500    0.78517    0.79603    0.78483    1.27360
  75.48611    0.81530    0.66596    1.06500    0.77087    0.82496    0.81366    1.29724
  47.73454    0.53892    0.66596    0.68500    0.76842    0.70377    0.69336    1.30137
  78.48311    0.84256    0.66596    1.10500    0.96349    0.84932    0.83794    1.03789
  81.49442    0.86938    0.66596    1.14500    0.75843    0.88284    0.87138    1.31852
  59.99308    0.66589    0.66596    0.85500    0.80556    0.73751    0.72668    1.24138
  83.76197    0.88917    0.66596    1.17500    0.88866    0.89977    0.88825    1.12530
  68.79660    0.75246    0.66596    0.97500    0.79431    0.78547    0.77436    1.25895
  52.75363    0.59174    0.66596    0.75500    0.74064    0.74875    0.73817    1.35018
  70.27668    0.76659    0.66596    0.99500    0.86802    0.79075    0.77960    1.15205
  72.50374    0.78761    0.66596    1.02500    0.77914    0.79964    0.78843    1.28346
  73.24795    0.79457    0.66596    1.03500    0.79613    0.80621    0.79498    1.25607
  46.30738    0.52371    0.66596    0.66500    0.67857    0.69955    0.68919    1.47368
  71.01811    0.77362    0.66596    1.00500    0.87291    0.79339    0.78222    1.14559
  58.49410    0.65153    0.66676    0.83500    0.68803    0.73291    0.72188    1.45343
  82.94461    0.88314    0.66676    1.16500    0.88212    0.89671    0.88468    1.13363
  52.71359    0.59203    0.66676    0.75500    0.81341    0.74947    0.73868    1.22939
  49.84299    0.56191    0.66676    0.71500    0.76415    0.72487    0.71419    1.30864
  67.26975    0.73864    0.66676    0.95500    0.73752    0.78117    0.76978    1.35590
  64.33008    0.70991    0.66676    0.91500    0.71787    0.77200    0.76072    1.39301
  70.96511    0.77405    0.66676    1.00500    0.75504    0.79402    0.78247    1.32444
  55.59713    0.62191    0.66676    0.79500    0.75699    0.74113    0.73022    1.32102
  63.59745    0.70268    0.66676    0.90500    0.76198    0.76662    0.75538    1.31236
  79.92818    0.85653    0.66676    1.12500    0.79206    0.86597    0.85406    1.26253
  80.68098    0.86323    0.66676    1.13500    0.87695    0.87489    0.86295    1.14031
  47.69821    0.53918    0.66676    0.68500    0.77778    0.70532    0.69473    1.28571
  65.06363    0.71713    0.66676    0.92500    0.89465    0.77737    0.76607    1.11776
  72.44975    0.78805    0.66676    1.02500    0.75039    0.80037    0.78876    1.33264
  76.92587    0.82946    0.66676    1.08500    0.79558    0.83800    0.82621    1.25694
  46.27212    0.52396    0.66676    0.66500    0.87879    0.70113    0.69060    1.13793
  68.00697    0.74576    0.66676    0.96500    0.81270    0.78342    0.77200    1.23046
  66.53346    0.73149    0.66676    0.94500    0.86978    0.78123    0.76987    1.14971
  60.67593    0.67356    0.66676    0.86500    0.70284    0.74494    0.73382    1.42280
  65.79808    0.72432    0.66676    0.93500    0.77087    0.78129    0.76996    1.29724
  51.99475    0.58452    0.66676    0.74500    0.81024    0.74510    0.73434    1.23420
  78.42523    0.84305    0.66676    1.10500    0.88258    0.85020    0.83835    1.13304
  54.15371    0.60700    0.66676    0.77500    0.75238    0.74530    0.73445    1.32911
  68.74512    0.75287    0.66676    0.97500    0.80870    0.78607    0.77462    1.23656
  70.22418    0.76701    0.66676    0.99500    0.83165    0.79137    0.77985    1.20243
  73.19346    0.79502    0.66676    1.03500    0.75520    0.80695    0.79531    1.32415
  59.94778    0.66623    0.66676    0.85500    0.73980    0.73836    0.72728    1.35172
  71.70696    0.78106    0.66676    1.01500    0.68798    0.79666    0.78509    1.45354
  83.70085    0.88971    0.66676    1.17500    0.94130    0.90001    0.88795    1.06236
  49.12730    0.55435    0.66676    0.70500    0.71282    0.71813    0.70748    1.40288
  69.48419    0.75995    0.66676    0.98500    0.88091    0.78872    0.77723    1.13519
  75.43015    0.81576    0.66676    1.06500    0.84387    0.82580    0.81407    1.18501
  51.27671    0.57700    0.66676    0.73500    0.73616    0.73836    0.72762    1.35841
  57.76858    0.64415    0.66676    0.82500    0.79926    0.73492    0.72392    1.25115
  53.43324    0.59952    0.66676    0.76500    0.63409    0.74739    0.73657    1.57706
  54.87500    0.61446    0.66676    0.78500    0.80196    0.74322    0.73233    1.24695
  62.86572    0.69543    0.66676    0.89500    0.76112    0.76124    0.75003    1.31385
  62.13489    0.68816    0.66676    0.88500    0.75172    0.75587    0.74469    1.33028
  50.55946    0.56946    0.66676    0.72500    0.75735    0.73161    0.72091    1.32039
  48.41238    0.54677    0.66676    0.69500    0.76027    0.71138    0.70076    1.31532
  59.22050    0.65889    0.66676    0.84500    0.81369    0.73179    0.72073    1.22897
  46.98479    0.53158    0.66676    0.67500    0.73846    0.70323    0.69267    1.35417
  77.67510    0.83627    0.66676    1.09500    0.81818    0.84410    0.83228    1.22222
  82.18921    0.87653    0.66676    1.15500    0.89662    0.89273    0.88073    1.11530
  81.43466    0.86989    0.66676    1.14500    0.85714    0.88381    0.87184    1.16667
  79.17626    0.84981    0.66676    1.11500    0.79676    0.85705    0.84517    1.25508
  61.40497    0.68087    0.66676    0.87500    0.75085    0.75049    0.73934    1.33183
  76.17755    0.82263    0.66676    1.07500    0.84831    0.83190    0.82014    1.17881
  84.45793    0.89625    0.66676    1.18500    1.02088    0.90649    0.89440    0.97955
  84.39633    0.89680    0.66756    1.18500    0.82365    0.90627    0.89383    1.21411
  63.54953    0.70305    0.66756    0.90500    0.75973    0.76761    0.75616    1.31626
  67.95597    0.74617    0.66756    0.96500    0.86340    0.78391    0.77225    1.15822
  73.13894    0.79546    0.66756    1.03500    0.88331    0.80755    0.79564    1.13211
  60.63009    0.67391    0.66756    0.86500    0.84331    0.74573    0.73441    1.18580
  59.90246    0.66658    0.66756    0.85500    0.73748    0.73915    0.72787    1.35597
  77.61766    0.83675    0.66756    1.09500    0.83661    0.84480    0.83268    1.19529
  47.66188    0.53944    0.66756    0.68500    0.76852    0.70689    0.69614    1.30120
  72.39573    0.78849    0.66756    1.02500    0.82741    0.80096    0.78909    1.20859
  83.63970    0.89025    0.66756    1.17500    0.83128    0.90005    0.88765    1.20297
  46.23684    0.52421    0.66756    0.66500    0.64286    0.70269    0.69200    1.55556
  78.36732    0.84354    0.66756    1.10500    0.78049    0.85091    0.83875    1.28125
  68.69361    0.75328    0.66756    0.97500    0.75205    0.78656    0.77487    1.32969
  65.74862    0.72470    0.66756    0.93500    0.73409    0.78218    0.77063    1.36222
  69.43217    0.76037    0.66756    0.98500    0.76167    0.78922    0.77749    1.31290
  58.44984    0.65186    0.66756    0.83500    0.75475    0.73363    0.72241    1.32494
  51.23772    0.57728    0.66756    0.73500    0.66254    0.73921    0.72831    1.50935
  62.81832    0.69579    0.66756    0.89500    0.71217    0.76223    0.75081    1.40416
  46.94899    0.53183    0.66756    0.67500    0.58228    0.70479    0.69407    1.71739
  76.86892    0.82994    0.66756    1.08500    0.83239    0.83870    0.82661    1.20136
  79.86932    0.85703    0.66756    1.12500    0.98026    0.86675    0.85452    1.02013
  79.11787    0.85030    0.66756    1.11500    0.89764    0.85782    0.84563    1.11404
  50.52100    0.56974    0.66756    0.72500    0.81176    0.73246    0.72159    1.23188
  64.28165    0.71029    0.66756    0.91500    0.76678    0.77299    0.76150    1.30416
  51.95523    0.58481    0.66756    0.74500    0.80299    0.74595    0.73502    1.24535
  59.17571    0.65923    0.66756    0.84500    0.66935    0.73257    0.72132    1.49398
  54.11260    0.60730    0.66756    0.77500    0.77752    0.74599    0.73496    1.28614
  48.37551    0.54704    0.66756    0.69500    0.82639    0.71223    0.70145    1.21008
  65.01468    0.71751    0.66756    0.92500    0.88533    0.77837    0.76685    1.12952
  80.62166    0.86374    0.66756    1.13500    0.74216    0.87567    0.86341    1.34742
  67.21926    0.73903    0.66756    0.95500    0.82183    0.78208    0.77045    1.21680
  82.88391    0.88367    0.66756    1.16500    0.88258    0.89675    0.88438    1.13304
  70.17167    0.76743    0.66756    0.99500    0.81000    0.79187    0.78011    1.23457
  52.67354    0.59232    0.66756    0.75500    0.72222    0.75016    0.73920    1.38462
  66.48348    0.73188    0.66756    0.94500    0.77977    0.78213    0.77054    1.28243
  81.37488    0.87041    0.66756    1.14500    0.85740    0.88460    0.87230    1.16631
  70.91209    0.77448    0.66756    1.00500    0.87102    0.79453    0.78272    1.14808
  62.08802    0.68852    0.66756    0.88500    0.73159    0.75685    0.74547    1.36689
  71.65344    0.78150    0.66756    1.01500    0.74794    0.79718    0.78534    1.33700
  55.55497    0.62222    0.66756    0.79500    0.78158    0.74182    0.73073    1.27945
  54.83337    0.61477    0.66756    0.78500    0.78971    0.74390    0.73285    1.26629
  53.39266    0.59982    0.66756    0.76500    0.65979    0.74807    0.73708    1.51563
  75.37416    0.81623    0.66756    1.06500    0.82123    0.82649    0.81447    1.21769
  82.12896    0.87705    0.66756    1.15500    0.86756    0.89344    0.88110    1.15265
  49.08990    0.55462    0.66756    0.70500    0.93506    0.71897    0.70816    1.06944
  57.72483    0.64447    0.66756    0.82500    0.82363    0.73564    0.72445    1.21413
  49.80506    0.56219    0.66756    0.71500    0.84762    0.72572    0.71488    1.17978
  76.12108    0.82309    0.66756    1.07500    0.84351    0.83259    0.82054    1.18552
  61.35861    0.68122    0.66756    0.87500    0.71910    0.75147    0.74012    1.39063
  76.06458    0.82356    0.66836    1.07500    0.85207    0.83309    0.82095    1.17361
  70.11913    0.76785    0.66836    0.99500    0.76860    0.79221    0.78036    1.30108
  59.13091    0.65956    0.66836    0.84500    0.79035    0.73325    0.72192    1.26526
  64.23320    0.71066    0.66836    0.91500    0.72519    0.77386    0.76228    1.37895
  48.33864    0.54730    0.66836    0.69500    0.93023    0.71301    0.70214    1.07500
  67.16876    0.73943    0.66836    0.95500    0.75303    0.78284    0.77113    1.32797
  53.35207    0.60012    0.66836    0.76500    0.88283    0.74868    0.73760    1.13272
  68.64208    0.75368    0.66836    0.97500    0.89535    0.78691    0.77512    1.11688
  69.38014    0.76078    0.66836    0.98500    0.80032    0.78956    0.77774    1.24950
  65.69914    0.72509    0.66836    0.93500    0.81191    0.78295    0.77130    1.23166
  66.43349    0.73227    0.66836    0.94500    0.78165    0.78289    0.77122    1.27935
  73.08441    0.79591    0.66836    1.03500    0.81529    0.80797    0.79597    1.22656
  46.91318    0.53209    0.66836    0.67500    0.58462    0.70630    0.69548    1.71053
  71.59990    0.78193    0.66836    1.01500    0.77467    0.79752    0.78560    1.29087
  62.04112    0.68888    0.66836    0.88500    0.76403    0.75772    0.74625    1.30886
  50.48253    0.57002    0.66836    0.72500    0.66892    0.73324    0.72228    1.49495
  58.40556    0.65219    0.66836    0.83500    0.74499    0.73425    0.72294    1.34230
  54.79172    0.61507    0.66836    0.78500    0.81395    0.74451    0.73336    1.22857
  72.34169    0.78893    0.66836    1.02500    0.78655    0.80138    0.78942    1.27137
  57.68108    0.64480    0.66836    0.82500    0.74324    0.73625    0.72498    1.34545
  79.05945    0.85080    0.66836    1.11500    0.87576    0.85838    0.84609    1.14186
  62.77091    0.69616    0.66836    0.89500    0.78253    0.76310    0.75159    1.27790
  49.05250    0.55489    0.66836    0.70500    0.87079    0.71976    0.70885    1.14839
  61.31223    0.68157    0.66836    0.87500    0.71129    0.75234    0.74090    1.40590
  51.19872    0.57757    0.66836    0.73500    0.77740    0.73999    0.72899    1.28634
  80.56230    0.86424    0.66836    1.13500    0.88454    0.87622    0.86387    1.13053
  77.56020    0.83723    0.66836    1.09500    0.76836    0.84530    0.83309    1.30147
  82.06868    0.87757    0.66836    1.15500    0.87238    0.89323    0.88080    1.14629
  46.20157    0.52446    0.66836    0.66500    0.61538    0.70420    0.69341    1.62500
  49.76713    0.56246    0.66836    0.71500    0.87826    0.72650    0.71556    1.13861
  75.31815    0.81669    0.66836    1.06500    0.86245    0.82698    0.81488    1.15948
  55.51279    0.62253    0.66836    0.79500    0.71605    0.74243    0.73125    1.39655
  67.90496    0.74657    0.66836    0.96500    0.83710    0.78425    0.77251    1.19460
  84.33469    0.89734    0.66836    1.18500    0.95291    0.90580    0.89327    1.04941
  59.85713    0.66692    0.66836    0.85500    0.81884    0.73983    0.72846    1.22124
  63.50160    0.70342    0.66836    0.90500    0.77958    0.76848    0.75694    1.28274
  60.58424    0.67426    0.66836    0.86500    0.75728    0.74641    0.73501    1.32051
  47.62554    0.53970    0.66836    0.68500    0.69903    0.70840    0.69755    1.43056
  83.57851    0.89078    0.66836    1.17500    0.79513    0.89985    0.88735    1.25765
  81.31506    0.87092    0.66836    1.14500    0.79298    0.88515    0.87276    1.26107
  54.07148    0.60760    0.66836    0.77500    0.71960    0.74660    0.73548    1.38966
  82.82317    0.88419    0.66836    1.16500    0.92261    0.89654    0.88408    1.08389
  78.30937    0.84403    0.66836    1.10500    0.87305    0.85140    0.83916    1.14541
  51.91570    0.58510    0.66836    0.74500    0.76294    0.74673    0.73571    1.31071
  79.81043    0.85754    0.66836    1.12500    0.82122    0.86730    0.85498    1.21770
  76.81193    0.83041    0.66836    1.08500    0.75709    0.83919    0.82702    1.32084
  64.96571    0.71788    0.66836    0.92500    0.73746    0.77924    0.76763    1.35601
  70.85905    0.77490    0.66836    1.00500    0.79126    0.79487    0.78298    1.26380
  52.63348    0.59261    0.66836    0.75500    0.78086    0.75077    0.73971    1.28065
  77.50270    0.83772    0.66916    1.09500    0.81343    0.84559    0.83349    1.22936
  51.15971    0.57785    0.66916    0.73500    0.69072    0.74072    0.72968    1.44776
  82.00836    0.87810    0.66916    1.15500    0.96781    0.89279    0.88050    1.03326
  69.32809    0.76119    0.66916    0.98500    0.82872    0.78976    0.77800    1.20668
  70.06657    0.76827    0.66916    0.99500    0.77848    0.79241    0.78062    1.28455
  75.26210    0.81715    0.66916    1.06500    0.76568    0.82729    0.81528    1.30602
  64.91673    0.71826    0.66916    0.92500    0.84793    0.77998    0.76841    1.17934
  81.25520    0.87144    0.66916    1.14500    0.82056    0.88547    0.87322    1.21868
  59.81179    0.66726    0.66916    0.85500    0.74545    0.74042    0.72906    1.34146
  83.51728    0.89132    0.66916    1.17500    0.88793    0.89939    0.88705    1.12621
  54.03035    0.60790    0.66916    0.77500    0.69298    0.74714    0.73600    1.44304
  51.87616    0.58538    0.66916    0.74500    0.70513    0.74746    0.73640    1.41818
  71.54634    0.78236    0.66916    1.01500    0.84422    0.79770    0.78585    1.18452
  78.25140    0.84452    0.66916    1.10500    0.86745    0.85169    0.83956    1.15281
  54.75006    0.61538    0.66916    0.78500    0.81250    0.74505    0.73388    1.23077
  48.30176    0.54757    0.66916    0.69500    0.71613    0.71376    0.70282    1.39640
  84.27302    0.89788    0.66916    1.18500    0.97059    0.90507    0.89270    1.03030
  64.18473    0.71104    0.66916    0.91500    0.74178    0.77461    0.76306    1.34812
  57.63731    0.64513    0.66916    0.82500    0.67877    0.73679    0.72551    1.47326
  68.59054    0.75409    0.66916    0.97500    0.82545    0.78711    0.77538    1.21146
  59.08609    0.65990    0.66916    0.84500    0.77757    0.73385    0.72251    1.28605
  65.64964    0.72547    0.66916    0.93500    0.80033    0.78358    0.77198    1.24948
  70.80598    0.77533    0.66916    1.00500    0.84048    0.79505    0.78323    1.18980
  63.45365    0.70379    0.66916    0.90500    0.72126    0.76923    0.75772    1.38646
  79.75151    0.85804    0.66916    1.12500    0.79457    0.86763    0.85544    1.25854
  82.76239    0.88472    0.66916    1.16500    0.90180    0.89609    0.88377    1.10889
  52.59341    0.59291    0.66916    0.75500    0.82123    0.75132    0.74023    1.21769
  73.02984    0.79635    0.66916    1.03500    0.81864    0.80822    0.79630    1.22154
  49.01508    0.55516    0.66916    0.70500    0.73333    0.72050    0.70954    1.36364
  76.75492    0.83089    0.66916    1.08500    0.80835    0.83949    0.82742    1.23709
  80.50291    0.86475    0.66916    1.13500    0.85876    0.87655    0.86433    1.16447
  58.36127    0.65252    0.66916    0.83500    0.76596    0.73478    0.72347    1.30556
  67.11823    0.73982    0.66916    0.95500    0.82462    0.78347    0.77180    1.21268
  67.85392    0.74697    0.66916    0.96500    0.77922    0.78446    0.77276    1.28333
  66.38347    0.73266    0.66916    0.94500    0.67378    0.78353    0.77189    1.48416
  62.72348    0.69652    0.66916    0.89500    0.74703    0.76386    0.75237    1.33864
  55.47061    0.62284    0.66916    0.79500    0.79787    0.74296    0.73176    1.25333
  60.53837    0.67460    0.66916    0.86500    0.80443    0.74700    0.73560    1.24312
  47.58919    0.53996    0.66916    0.68500    0.66957    0.70986    0.69895    1.49351
  53.31147    0.60041    0.66916    0.76500    0.77444    0.74923    0.73811    1.29126
  61.99421    0.68923    0.66916    0.88500    0.75763    0.75848    0.74703    1.31991
  49.72918    0.56273    0.66916    0.71500    0.80597    0.72724    0.71625    1.24074
  46.16628    0.52471    0.66916    0.66500    0.80000    0.70568    0.69482    1.25000
  46.87736    0.53234    0.66916    0.67500    0.60563    0.70777    0.69688    1.65116
  76.00805    0.82403    0.66916    1.07500    0.75091    0.83339    0.82135    1.33172
  50.44406    0.57030    0.66916    0.72500    0.84116    0.73398    0.72297    1.18884
  79.00100    0.85129    0.66916    1.11500    0.88889    0.85871    0.84655    1.12500
  61.26585    0.68193    0.66916    0.87500    0.81229    0.75311    0.74168    1.23109
  72.28762    0.78937    0.66916    1.02500    0.78527    0.80164    0.78975    1.27345
  59.04126    0.66024    0.66997    0.84500    0.72598    0.73437    0.72311    1.37745
  63.40569    0.70415    0.66997    0.90500    0.73021    0.76990    0.75850    1.36947
  49.69123    0.56301    0.66997    0.71500    0.85714    0.72794    0.71694    1.16667
  48.26487    0.54783    0.66997    0.69500    0.85000    0.71447    0.70351    1.17647
  46.13099    0.52496    0.66997    0.66500    1.10345    0.70712    0.69622    0.90625
  67.80286    0.74737    0.66997    0.96500    0.82064    0.78455    0.77302    1.21856
  59.76644    0.66760    0.66997    0.85500    0.72652    0.74094    0.72965    1.37642
  64.86773    0.71864    0.66997    0.92500    0.79626    0.78063    0.76919    1.25586
  47.55283    0.54022    0.66997    0.68500    0.84762    0.71130    0.70036    1.17978
  83.45602    0.89185    0.66997    1.17500    0.87056    0.89873    0.88674    1.14868
  48.97766    0.55542    0.66997    0.70500    0.82659    0.72120    0.71023    1.20979
  84.96743    0.90497    0.66997    1.19500    0.98840    0.90593    0.89390    1.01174
  81.19531    0.87195    0.66997    1.14500    0.85156    0.88560    0.87368    1.17431
  64.13625    0.71141    0.66997    0.91500    0.77601    0.77526    0.76385    1.28864
  46.84154    0.53260    0.66997    0.67500    0.64557    0.70921    0.69829    1.54902
  78.94252    0.85178    0.66997    1.11500    0.82784    0.85887    0.84701    1.20796
  72.23353    0.78980    0.66997    1.02500    0.73899    0.80175    0.79009    1.35320
  61.21944    0.68228    0.66997    0.87500    0.71908    0.75379    0.74246    1.39066
  51.12069    0.57813    0.66997    0.73500    0.74150    0.74141    0.73037    1.34862
  50.40557    0.57058    0.66997    0.72500    0.79791    0.73467    0.72365    1.25328
  66.33344    0.73305    0.66997    0.94500    0.82219    0.78405    0.77257    1.21627
  65.60012    0.72586    0.66997    0.93500    0.79203    0.78412    0.77266    1.26258
  67.06769    0.74022    0.66997    0.95500    0.75890    0.78398    0.77248    1.31770
  80.44349    0.86526    0.66997    1.13500    0.80350    0.87669    0.86479    1.24455
  68.53897    0.75450    0.66997    0.97500    0.76948    0.78719    0.77564    1.29959
  78.19339    0.84500    0.66997    1.10500    0.89370    0.85180    0.83997    1.11894
  84.21130    0.89843    0.66997    1.18500    0.78846    0.90414    0.89213    1.26829
  57.59353    0.64545    0.66997    0.82500    0.78530    0.73727    0.72604    1.27340
  79.69256    0.85854    0.66997    1.12500    0.88048    0.86778    0.85590    1.13575
  82.70158    0.88525    0.66997    1.16500    0.88142    0.89544    0.88347    1.13453
  60.49250    0.67495    0.66997    0.86500    0.78723    0.74751    0.73620    1.27027
  81.94801    0.87862    0.66997    1.15500    0.77925    0.89214    0.88020    1.28329
  72.97526    0.79679    0.66997    1.03500    0.81029    0.80832    0.79663    1.23413
  58.31696    0.65285    0.66997    0.83500    0.73038    0.73525    0.72400    1.36916
  61.94729    0.68959    0.66997    0.88500    0.76224    0.75916    0.74781    1.31193
  75.95150    0.82450    0.66997    1.07500    0.77281    0.83353    0.82176    1.29398
  71.49275    0.78279    0.66997    1.01500    0.77623    0.79775    0.78611    1.28827
  52.55333    0.59320    0.66997    0.75500    0.73881    0.75182    0.74074    1.35354
  55.42841    0.62315    0.66997    0.79500    0.69959    0.74344    0.73228    1.42941
  70.01399    0.76869    0.66997    0.99500    0.77905    0.79247    0.78087    1.28361
  69.27601    0.76161    0.66997    0.98500    0.75156    0.78983    0.77825    1.33056
  75.20604    0.81761    0.66997    1.06500    0.73488    0.82744    0.81569    1.36077
  53.27087    0.60071    0.66997    0.76500    0.76289    0.74973    0.73863    1.31081
  51.83661    0.58567    0.66997    0.74500    0.77994    0.74814    0.73708    1.28214
  53.98922    0.60821    0.66997    0.77500    0.68780    0.74763    0.73651    1.45390
  77.44518    0.83820    0.66997    1.09500    0.84979    0.84571    0.83390    1.17676
  70.75290    0.77575    0.66997    1.00500    0.79904    0.79511    0.78349    1.25150
  76.69787    0.83136    0.66997    1.08500    0.80318    0.83962    0.82783    1.24505
  62.67603    0.69688    0.66997    0.89500    0.74832    0.76453    0.75315    1.33632
  54.70840    0.61569    0.66997    0.78500    0.74393    0.74554    0.73440    1.34421
  65.55059    0.72624    0.67077    0.93500    0.83031    0.78457    0.77333    1.20437
  76.64081    0.83183    0.67077    1.08500    0.77951    0.83963    0.82823    1.28285
  64.81871    0.71902    0.67077    0.92500    0.82456    0.78120    0.76997    1.21277
  84.90523    0.90551    0.67077    1.19500    0.96339    0.90588    0.89439    1.03800
  51.08167    0.57841    0.67077    0.73500    0.74398    0.74206    0.73106    1.34413
  81.13539    0.87247    0.67077    1.14500    0.77963    0.88559    0.87414    1.28266
  69.96138    0.76911    0.67077    0.99500    0.79043    0.79243    0.78113    1.26514
  50.36707    0.57085    0.67077    0.72500    0.82642    0.73533    0.72434    1.21005
  49.65326    0.56328    0.67077    0.71500    0.90135    0.72860    0.71763    1.10945
  48.94023    0.55569    0.67077    0.70500    0.81143    0.72187    0.71091    1.23239
  55.38620    0.62346    0.67077    0.79500    0.73750    0.74387    0.73280    1.35593
  64.08775    0.71178    0.67077    0.91500    0.74097    0.77585    0.76463    1.34958
  68.48739    0.75490    0.67077    0.97500    0.81976    0.78718    0.77589    1.21987
  52.51325    0.59349    0.67077    0.75500    0.72022    0.75229    0.74126    1.38846
  47.51646    0.54048    0.67077    0.68500    0.62400    0.71271    0.70177    1.60256
  54.66672    0.61599    0.67077    0.78500    0.75717    0.74598    0.73491    1.32070
  58.27264    0.65318    0.67077    0.83500    0.71661    0.73566    0.72453    1.39547
  61.17303    0.68263    0.67077    0.87500    0.76525    0.75442    0.74325    1.30676
  80.38403    0.86577    0.67077    1.13500    0.84770    0.87669    0.86525    1.17967
  67.01712    0.74061    0.67077    0.95500    0.81787    0.78442    0.77315    1.22269
  59.72107    0.66794    0.67077    0.85500    0.83460    0.74140    0.73025    1.19818
  61.90035    0.68995    0.67077    0.88500    0.75676    0.75977    0.74859    1.32143
  71.43914    0.78322    0.67077    1.01500    0.78694    0.79769    0.78636    1.27075
  84.14955    0.89897    0.67077    1.18500    0.79681    0.90305    0.89156    1.25500
  72.92065    0.79723    0.67077    1.03500    0.77660    0.80831    0.79697    1.28767
  62.62857    0.69724    0.67077    0.89500    0.79348    0.76513    0.75394    1.26027
  75.14994    0.81807    0.67077    1.06500    0.79705    0.82747    0.81610    1.25463
  81.88763    0.87914    0.67077    1.15500    0.88776    0.89136    0.87989    1.12644
  69.22392    0.76202    0.67077    0.98500    0.78000    0.78980    0.77851    1.28205
  57.54974    0.64578    0.67077    0.82500    0.66284    0.73769    0.72658    1.50867
  51.79706    0.58596    0.67077    0.74500    0.73156    0.74878    0.73777    1.36694
  53.94807    0.60851    0.67077    0.77500    0.77919    0.74808    0.73703    1.28339
  58.99642    0.66057    0.67077    0.84500    0.79828    0.73484    0.72370    1.25270
  83.39472    0.89239    0.67077    1.17500    0.89308    0.89792    0.88644    1.11972
  66.28339    0.73344    0.67077    0.94500    0.71248    0.78450    0.77324    1.40355
  63.35771    0.70452    0.67077    0.90500    0.88748    0.77049    0.75928    1.12679
  78.13536    0.84549    0.67077    1.10500    0.94262    0.85179    0.84037    1.06087
  77.38762    0.83868    0.67077    1.09500    0.93534    0.84571    0.83430    1.06912
  72.17942    0.79024    0.67077    1.02500    0.74240    0.80175    0.79042    1.34698
  79.63357    0.85904    0.67077    1.12500    0.81919    0.86780    0.85636    1.22072
  67.75179    0.74777    0.67077    0.96500    0.89149    0.78455    0.77327    1.12172
  53.23025    0.60100    0.67077    0.76500    0.77444    0.75018    0.73914    1.29126
  60.44660    0.67529    0.67077    0.86500    0.73393    0.74795    0.73679    1.36253
  70.69979    0.77617    0.67077    1.00500    0.82410    0.79506    0.78375    1.21344
  48.22797    0.54809    0.67077    0.69500    0.79137    0.71515    0.70420    1.26364
  46.80571    0.53285    0.67077    0.67500    0.64516    0.71062    0.69970    1.55000
  75.89491    0.82497    0.67077    1.07500    0.84160    0.83355    0.82216    1.18821
  78.88401    0.85228    0.67077    1.11500    0.85985    0.85890    0.84747    1.16300
  82.64074    0.88578    0.67077    1.16500    0.86076    0.89464    0.88317    1.16176
  46.09569    0.52521    0.67077    0.66500    0.43243    0.70854    0.69764    2.31250
  46.06038    0.52546    0.67158    0.66500    1.03448    0.70994    0.69905    0.96667
  80.32454    0.86627    0.67158    1.13500    0.78516    0.87664    0.86571    1.27363
  78.82547    0.85277    0.67158    1.11500    0.90945    0.85888    0.84794    1.09957
  66.96654    0.74101    0.67158    0.95500    0.89775    0.78481    0.77383    1.11390
  84.08776    0.89951    0.67158    1.18500    0.97059    0.90190    0.89099    1.03030
  58.95156    0.66091    0.67158    0.84500    0.62541    0.73528    0.72430    1.59894
  54.62503    0.61630    0.67158    0.78500    0.74000    0.74639    0.73543    1.35135
  76.58371    0.83231    0.67158    1.08500    0.81836    0.83959    0.82864    1.22196
  64.76967    0.71940    0.67158    0.92500    0.76885    0.78174    0.77076    1.30064
  52.47315    0.59378    0.67158    0.75500    0.62791    0.75273    0.74178    1.59259
  57.50594    0.64610    0.67158    0.82500    0.68213    0.73808    0.72711    1.46599
  50.32857    0.57113    0.67158    0.72500    0.76952    0.73597    0.72503    1.29952
  55.34398    0.62377    0.67158    0.79500    0.69748    0.74428    0.73332    1.43373
  63.30971    0.70489    0.67158    0.90500    0.89948    0.77105    0.76007    1.11175
  67.70069    0.74817    0.67158    0.96500    0.87780    0.78472    0.77374    1.13922
  49.61529    0.56355    0.67158    0.71500    0.82960    0.72925    0.71832    1.20541
  51.04263    0.57869    0.67158    0.73500    0.71148    0.74269    0.73175    1.40553
  69.17180    0.76243    0.67158    0.98500    0.83503    0.78974    0.77877    1.19756
  84.84299    0.90606    0.67158    1.19500    0.91648    0.90578    0.89487    1.09113
  79.57456    0.85954    0.67158    1.12500    0.82642    0.86776    0.85682    1.21005
  75.83830    0.82543    0.67158    1.07500    0.85066    0.83353    0.82257    1.17556
  59.67569    0.66828    0.67158    0.85500    0.80556    0.74182    0.73084    1.24138
  71.38550    0.78365    0.67158    1.01500    0.70551    0.79759    0.78662    1.41741
  51.75749    0.58624    0.67158    0.74500    0.71726    0.74941    0.73846    1.39419
  66.23332    0.73383    0.67158    0.94500    0.75503    0.78490    0.77392    1.32444
  53.18962    0.60130    0.67158    0.76500    0.78772    0.75062    0.73966    1.26948
  48.19106    0.54835    0.67158    0.69500    0.87681    0.71617    0.70526    1.14050
  72.86601    0.79767    0.67158    1.03500    0.84779    0.80826    0.79730    1.17954
  53.90691    0.60881    0.67158    0.77500    0.67371    0.74850    0.73755    1.48432
  72.12529    0.79067    0.67158    1.02500    0.84148    0.80172    0.79075    1.18838
  82.57986    0.88631    0.67158    1.16500    0.82794    0.89378    0.88286    1.20782
  81.82720    0.87966    0.67158    1.15500    0.77052    0.89052    0.87959    1.29782
  75.09382    0.81853    0.67158    1.06500    0.86154    0.82746    0.81650    1.16071
  77.33004    0.83916    0.67158    1.09500    0.76217    0.84566    0.83471    1.31204
  81.07543    0.87298    0.67158    1.14500    0.87549    0.88553    0.87460    1.14221
  65.50104    0.72662    0.67158    0.93500    0.75559    0.78499    0.77401    1.32347
  83.33338    0.89292    0.67158    1.17500    0.88525    0.89705    0.88614    1.12963
  48.90279    0.55596    0.67158    0.70500    0.69110    0.72253    0.71160    1.44697
  69.90876    0.76952    0.67158    0.99500    0.77067    0.79236    0.78138    1.29757
  60.40069    0.67564    0.67158    0.86500    0.69787    0.74837    0.73739    1.43294
  62.58110    0.69760    0.67158    0.89500    0.75923    0.76570    0.75472    1.31713
  61.85340    0.69030    0.67158    0.88500    0.69672    0.76036    0.74937    1.43529
  58.22831    0.65351    0.67158    0.83500    0.74655    0.73604    0.72507    1.33949
  46.76986    0.53311    0.67158    0.67500    0.70667    0.71202    0.70112    1.41509
  47.48009    0.54074    0.67158    0.68500    0.77193    0.71410    0.70319    1.29545
  61.12660    0.68298    0.67158    0.87500    0.74326    0.75491    0.74393    1.34542
  78.07730    0.84598    0.67158    1.10500    0.79655    0.85172    0.84078    1.25542
  64.03923    0.71215    0.67158    0.91500    0.79038    0.77639    0.76541    1.26522
  70.64666    0.77660    0.67158    1.00500    0.79146    0.79497    0.78400    1.26349
  68.43578    0.75531    0.67158    0.97500    0.80524    0.78712    0.77615    1.24187
  54.58333    0.61660    0.67238    0.78500    0.87500    0.74681    0.73595    1.14286
  76.52658    0.83278    0.67238    1.08500    0.70664    0.83958    0.82905    1.41514
  79.51551    0.86003    0.67238    1.12500    0.79412    0.86776    0.85729    1.25926
  66.18324    0.73421    0.67238    0.94500    0.70152    0.78532    0.77460    1.42549
  60.35477    0.67598    0.67238    0.86500    0.79553    0.74879    0.73799    1.25702
  65.45147    0.72700    0.67238    0.93500    0.77338    0.78542    0.77469    1.29303
  58.18397    0.65384    0.67238    0.83500    0.69965    0.73642    0.72560    1.42928
  46.02507    0.52571    0.67238    0.66500    0.96154    0.71134    0.70046    1.04000
  50.29006    0.57141    0.67238    0.72500    0.75472    0.73660    0.72572    1.32500
  64.72062    0.71977    0.67238    0.92500    0.79570    0.78228    0.77154    1.25676
  47.44371    0.54099    0.67238    0.68500    0.71429    0.71548    0.70460    1.40000
  70.59351    0.77702    0.67238    1.00500    0.79421    0.79490    0.78426    1.25911
  82.51894    0.88683    0.67238    1.16500    0.84032    0.89297    0.88256    1.19002
  72.07113    0.79111    0.67238    1.02500    0.75350    0.80170    0.79108    1.32715
  48.15415    0.54862    0.67238    0.69500    0.67702    0.71755    0.70667    1.47706
  83.27201    0.89346    0.67238    1.17500    0.84914    0.89623    0.88583    1.17767
  66.91594    0.74140    0.67238    0.95500    0.77759    0.78522    0.77451    1.28602
  84.02594    0.90005    0.67238    1.18500    0.92050    0.90080    0.89042    1.08636
  80.26502    0.86678    0.67238    1.13500    0.79256    0.87663    0.86618    1.26173
  61.08015    0.68333    0.67238    0.87500    0.77651    0.75532    0.74453    1.28782
  61.80643    0.69066    0.67238    0.88500    0.76560    0.76094    0.75016    1.30617
  52.43304    0.59407    0.67238    0.75500    0.76486    0.75317    0.74230    1.30743
  63.99070    0.71252    0.67238    0.91500    0.77362    0.77695    0.76620    1.29263
  71.33185    0.78408    0.67238    1.01500    0.89376    0.79751    0.78688    1.11887
  46.73402    0.53336    0.67238    0.67500    0.70000    0.71341    0.70253    1.42857
  48.86535    0.55623    0.67238    0.70500    0.80465    0.72317    0.71229    1.24277
  63.26170    0.70525    0.67238    0.90500    0.75038    0.77161    0.76085    1.33265
  55.30175    0.62408    0.67238    0.79500    0.75339    0.74469    0.73383    1.32733
  49.57731    0.56382    0.67238    0.71500    0.74286    0.72989    0.71901    1.34615
  69.85612    0.76994    0.67238    0.99500    0.92705    0.79230    0.78164    1.07869
  81.01544    0.87349    0.67238    1.14500    0.83125    0.88550    0.87506    1.20301
  81.76675    0.88018    0.67238    1.15500    0.78704    0.88971    0.87929    1.27059
  84.78071    0.90661    0.67238    1.19500    1.02427    0.90572    0.89536    0.97630
  58.90669    0.66124    0.67238    0.84500    0.78374    0.73571    0.72490    1.27594
  53.86574    0.60911    0.67238    0.77500    0.70861    0.74893    0.73807    1.41121
  53.14898    0.60160    0.67238    0.76500    0.82609    0.75105    0.74018    1.21053
  67.64958    0.74857    0.67238    0.96500    0.86179    0.78512    0.77442    1.16038
  75.78166    0.82590    0.67238    1.07500    0.93983    0.83353    0.82298    1.06402
  75.03768    0.81899    0.67238    1.06500    0.87364    0.82747    0.81691    1.14464
  62.53361    0.69796    0.67238    0.89500    0.74087    0.76628    0.75550    1.34977
  77.27243    0.83964    0.67238    1.09500    0.91633    0.84564    0.83512    1.09131
  78.76690    0.85326    0.67238    1.11500    0.82609    0.85888    0.84840    1.21053
  78.01920    0.84646    0.67238    1.10500    0.78682    0.85169    0.84119    1.27094
  72.81135    0.79812    0.67238    1.03500    0.80589    0.80824    0.79763    1.24086
  59.63029    0.66862    0.67238    0.85500    0.76531    0.74225    0.73144    1.30667
  51.00359    0.57897    0.67238    0.73500    0.79930    0.74331    0.73244    1.25110
  68.38415    0.75572    0.67238    0.97500    0.83599    0.78709    0.77640    1.19619
  51.71791    0.58653    0.67238    0.74500    0.87805    0.75002    0.73915    1.13889
  69.11967    0.76284    0.67238    0.98500    0.79968    0.78969    0.77902    1.25051
  83.96407    0.90059    0.67319    1.18500    0.88957    0.89982    0.88985    1.12414
  47.40732    0.54125    0.67319    0.68500    0.60769    0.71688    0.70602    1.64557
  63.94215    0.71290    0.67319    0.91500    0.73693    0.77755    0.76698    1.35698
  73.49734    0.80555    0.67319    1.04500    0.80702    0.81481    0.80451    1.23913
  71.27817    0.78450    0.67319    1.01500    0.81681    0.79750    0.78713    1.22428
  58.86181    0.66157    0.67319    0.84500    0.72840    0.73618    0.72550    1.37288
  48.82789    0.55649    0.67319    0.70500    0.65315    0.72383    0.71299    1.53103
  64.67156    0.72015    0.67319    0.92500    0.63520    0.78288    0.77233    1.57431
  50.96454    0.57925    0.67319    0.73500    0.70588    0.74395    0.73313    1.41667
  76.46943    0.83325    0.67319    1.08500    0.83821    0.83967    0.82946    1.19302
  81.70626    0.88070    0.67319    1.15500    0.81382    0.88903    0.87898    1.22877
  82.45799    0.88736    0.67319    1.16500    0.91511    0.89228    0.88226    1.09276
  55.97825    0.63186    0.67319    0.80500    0.68553    0.74300    0.73226    1.45872
  72.01695    0.79154    0.67319    1.02500    0.79863    0.80176    0.79142    1.25214
  72.75667    0.79856    0.67319    1.03500    0.80820    0.80829    0.79797    1.23732
  79.45643    0.86053    0.67319    1.12500    0.87016    0.86786    0.85775    1.14922
  80.20547    0.86728    0.67319    1.13500    0.77395    0.87673    0.86664    1.29208
  68.33251    0.75612    0.67319    0.97500    0.77667    0.78711    0.77666    1.28755
  55.25951    0.62439    0.67319    0.79500    0.73810    0.74511    0.73435    1.35484
  51.67833    0.58681    0.67319    0.74500    0.67236    0.75066    0.73984    1.48729
  59.58488    0.66896    0.67319    0.85500    0.72251    0.74271    0.73204    1.38406
  54.54162    0.61691    0.67319    0.78500    0.63599    0.74724    0.73647    1.57235
  65.40188    0.72739    0.67319    0.93500    0.76789    0.78590    0.77537    1.30228
  78.70830    0.85375    0.67319    1.11500    0.86885    0.85900    0.84886    1.15094
  75.72500    0.82636    0.67319    1.07500    0.76460    0.83362    0.82339    1.30788
  83.21060    0.89399    0.67319    1.17500    0.91824    0.89553    0.88553    1.08904
  66.13314    0.73460    0.67319    0.94500    0.76333    0.78579    0.77528    1.31004
  77.21479    0.84011    0.67319    1.09500    0.85391    0.84571    0.83553    1.17108
  52.39292    0.59436    0.67319    0.75500    0.77838    0.75362    0.74282    1.28472
  58.13961    0.65417    0.67319    0.83500    0.73898    0.73684    0.72613    1.35322
  48.11723    0.54888    0.67319    0.69500    0.88235    0.71894    0.70809    1.13333
  70.54034    0.77744    0.67319    1.00500    0.74525    0.79490    0.78452    1.34183
  61.03369    0.68368    0.67319    0.87500    0.67940    0.75577    0.74513    1.47188
  61.75944    0.69101    0.67319    0.88500    0.79793    0.76157    0.75094    1.25325
  69.80345    0.77036    0.67319    0.99500    0.76077    0.79231    0.78190    1.31447
  62.48610    0.69833    0.67319    0.89500    0.74272    0.76690    0.75629    1.34641
  60.30884    0.67633    0.67319    0.86500    0.82878    0.74924    0.73859    1.20659
  66.86532    0.74180    0.67319    0.95500    0.88095    0.78568    0.77519    1.13514
  49.53933    0.56409    0.67319    0.71500    0.88732    0.73054    0.71970    1.12698
  69.06751    0.76325    0.67319    0.98500    0.74923    0.78971    0.77928    1.33471
  77.96108    0.84695    0.67319    1.10500    0.81336    0.85176    0.84160    1.22947
  53.10833    0.60189    0.67319    0.76500    0.79657    0.75150    0.74070    1.25538
  80.95542    0.87400    0.67319    1.14500    0.74432    0.88559    0.87553    1.34351
  45.98975    0.52596    0.67319    0.66500    0.81395    0.71275    0.70188    1.22857
  84.71840    0.90716    0.67319    1.19500    0.83120    0.90579    0.89585    1.20308
  46.69816    0.53361    0.67319    0.67500    0.67188    0.71481    0.70395    1.48837
  53.82456    0.60941    0.67319    0.77500    0.70601    0.74937    0.73858    1.41640
  50.25154    0.57168    0.67319    0.72500    0.76241    0.73725    0.72641    1.31163
  67.59845    0.74897    0.67319    0.96500    0.91575    0.78557    0.77510    1.09200
  63.21367    0.70562    0.67319    0.90500    0.81403    0.77222    0.76164    1.22846
  45.95442    0.52621    0.67400    0.66500    0.54286    0.71417    0.70330    1.84211
  71.22447    0.78493    0.67400    1.01500    0.87654    0.79760    0.78739    1.14085
  65.35228    0.72777    0.67400    0.93500    0.73534    0.78646    0.77605    1.35991
  58.09524    0.65450    0.67400    0.83500    0.69072    0.73729    0.72667    1.44776
  46.66230    0.53387    0.67400    0.67500    0.83077    0.71623    0.70537    1.20370
  52.35280    0.59465    0.67400    0.75500    0.77914    0.75410    0.74334    1.28346
  69.75077    0.77077    0.67400    0.99500    0.75602    0.79241    0.78215    1.32272
  83.14915    0.89452    0.67400    1.17500    0.89895    0.89500    0.88523    1.11241
  75.66831    0.82683    0.67400    1.07500    0.80732    0.83385    0.82380    1.23866
  68.28085    0.75653    0.67400    0.97500    0.75314    0.78723    0.77692    1.32777
  79.39732    0.86103    0.67400    1.12500    0.85855    0.86813    0.85821    1.16476
  60.26289    0.67667    0.67400    0.86500    0.78571    0.74975    0.73918    1.27273
  48.79043    0.55676    0.67400    0.70500    0.70673    0.72451    0.71368    1.41497
  51.63873    0.58710    0.67400    0.74500    0.86257    0.75132    0.74054    1.15932
  82.39700    0.88788    0.67400    1.16500    0.84722    0.89176    0.88195    1.18033
  80.89536    0.87452    0.67400    1.14500    0.77778    0.88527    0.87541    1.28571
  67.54730    0.74937    0.67400    0.96500    0.72961    0.78612    0.77578    1.37060
  80.14589    0.86779    0.67400    1.13500    0.82271    0.87699    0.86710    1.21550
  54.49990    0.61721    0.67400    0.78500    0.83452    0.74771    0.73699    1.19830
  63.16563    0.70599    0.67400    0.90500    0.74601    0.77290    0.76242    1.34047
  78.64966    0.85425    0.67400    1.11500    0.83004    0.85927    0.84932    1.20476
  63.89359    0.71327    0.67400    0.91500    0.83557    0.77822    0.76777    1.19679
  64.62247    0.72053    0.67400    0.92500    0.72771    0.78355    0.77311    1.37418
  72.70196    0.79900    0.67400    1.03500    0.71362    0.80846    0.79830    1.40130
  49.50133    0.56437    0.67400    0.71500    0.84264    0.73121    0.72039    1.18675
  53.06767    0.60218    0.67400    0.76500    0.78109    0.75197    0.74122    1.28025
  50.21301    0.57196    0.67400    0.72500    0.75170    0.73791    0.72711    1.33032
  84.65605    0.90770    0.67400    1.19500    0.93072    0.90606    0.89633    1.07444
  77.90293    0.84743    0.67400    1.10500    0.82115    0.85198    0.84201    1.21780
  61.71245    0.69137    0.67400    0.88500    0.83039    0.76225    0.75173    1.20426
  66.81469    0.74219    0.67400    0.95500    0.68590    0.78623    0.77587    1.45794
  71.96274    0.79198    0.67400    1.02500    0.80532    0.80193    0.79175    1.24174
  62.43858    0.69869    0.67400    0.89500    0.84112    0.76758    0.75708    1.18889
  60.98722    0.68403    0.67400    0.87500    0.76724    0.75627    0.74573    1.30337
  48.08030    0.54914    0.67400    0.69500    0.69091    0.72035    0.70951    1.44737
  77.15712    0.84059    0.67400    1.09500    0.88333    0.84593    0.83594    1.13208
  73.44213    0.80599    0.67400    1.04500    0.76978    0.81498    0.80485    1.29907
  83.90217    0.90113    0.67400    1.18500    0.86837    0.89903    0.88927    1.15159
  70.48715    0.77786    0.67400    1.00500    0.81772    0.79501    0.78477    1.22292
  47.37092    0.54151    0.67400    0.68500    0.91954    0.71829    0.70744    1.08750
  50.92547    0.57953    0.67400    0.73500    0.78049    0.74462    0.73382    1.28125
  53.78337    0.60970    0.67400    0.77500    0.73558    0.74984    0.73910    1.35948
  58.81691    0.66191    0.67400    0.84500    0.79615    0.73670    0.72609    1.25604
  59.53946    0.66930    0.67400    0.85500    0.76243    0.74323    0.73264    1.31159
  76.41225    0.83372    0.67400    1.08500    0.75355    0.83989    0.82987    1.32706
  81.64574    0.88121    0.67400    1.15500    0.82716    0.88851    0.87868    1.20896
  66.08302    0.73499    0.67400    0.94500    0.81010    0.78634    0.77596    1.23441
  55.93547    0.63217    0.67400    0.80500    0.69038    0.74347    0.73279    1.44847
  55.21726    0.62470    0.67400    0.79500    0.79296    0.74557    0.73487    1.26110
  69.01533    0.76366    0.67400    0.98500    0.78803    0.78982    0.77954    1.26899
  66.03288    0.73538    0.67481    0.94500    0.86796    0.78700    0.77664    1.15213
  55.17500    0.62501    0.67481    0.79500    0.67296    0.74608    0.73539    1.48598
  51.59913    0.58738    0.67481    0.74500    0.77208    0.75200    0.74123    1.29520
  69.69806    0.77119    0.67481    0.99500    0.77409    0.79264    0.78241    1.29185
  63.84501    0.71364    0.67481    0.91500    0.76290    0.77898    0.76855    1.31078
  73.38690    0.80644    0.67481    1.04500    0.81104    0.81528    0.80518    1.23299
  46.62643    0.53412    0.67481    0.67500    0.88158    0.71765    0.70679    1.13433
  61.66543    0.69172    0.67481    0.88500    0.81538    0.76302    0.75252    1.22642
  68.96314    0.76407    0.67481    0.98500    0.81633    0.79005    0.77979    1.22500
  65.30266    0.72815    0.67481    0.93500    0.76807    0.78711    0.77673    1.30197
  68.22916    0.75693    0.67481    0.97500    0.79500    0.78746    0.77717    1.25786
  48.75296    0.55703    0.67481    0.70500    0.84865    0.72520    0.71437    1.17834
  84.59366    0.90825    0.67481    1.19500    0.91939    0.90654    0.89682    1.08768
  60.21693    0.67702    0.67481    0.86500    0.80370    0.75033    0.73978    1.24424
  49.46333    0.56464    0.67481    0.71500    0.69804    0.73190    0.72108    1.43258
  58.05087    0.65483    0.67481    0.83500    0.80645    0.73781    0.72720    1.24000
  45.91909    0.52646    0.67481    0.66500    0.59459    0.71559    0.70472    1.68182
  58.77200    0.66224    0.67481    0.84500    0.84644    0.73728    0.72669    1.18143
  67.49613    0.74977    0.67481    0.96500    0.77740    0.78677    0.77646    1.28634
  50.88640    0.57981    0.67481    0.73500    0.80065    0.74530    0.73451    1.24898
  60.94073    0.68438    0.67481    0.87500    0.82862    0.75685    0.74633    1.20682
  53.74217    0.61000    0.67481    0.77500    0.79953    0.75035    0.73962    1.25073
  53.02700    0.60248    0.67481    0.76500    0.76762    0.75248    0.74174    1.30272
  59.49402    0.66964    0.67481    0.85500    0.76277    0.74380    0.73324    1.31102
  75.61159    0.82729    0.67481    1.07500    0.87854    0.83423    0.82420    1.13825
  78.59100    0.85474    0.67481    1.11500    0.79885    0.85971    0.84979    1.25180
  64.57337    0.72090    0.67481    0.92500    0.81544    0.78430    0.77390    1.22634
  83.08767    0.89505    0.67481    1.17500    0.83806    0.89469    0.88492    1.19324
  71.90852    0.79241    0.67481    1.02500    0.74461    0.80224    0.79209    1.34298
  83.84023    0.90167    0.67481    1.18500    0.87029    0.89844    0.88870    1.14904
  81.58518    0.88173    0.67481    1.15500    0.79633    0.88819    0.87838    1.25576
  79.33818    0.86153    0.67481    1.12500    0.88054    0.86857    0.85868    1.13567
  80.08627    0.86829    0.67481    1.13500    0.80502    0.87744    0.86757    1.24221
  71.17075    0.78536    0.67481    1.01500    0.79626    0.79783    0.78765    1.25586
  76.35504    0.83419    0.67481    1.08500    0.83126    0.84028    0.83027    1.20299
  55.89268    0.63249    0.67481    0.80500    0.63027    0.74399    0.73332    1.58663
  47.33452    0.54177    0.67481    0.68500    0.75214    0.71971    0.70886    1.32955
  50.17447    0.57223    0.67481    0.72500    0.81226    0.73860    0.72780    1.23113
  80.83528    0.87503    0.67481    1.14500    0.89463    0.88495    0.87510    1.11778
  82.33598    0.88841    0.67481    1.16500    0.93014    0.89144    0.88165    1.07511
  62.39104    0.69905    0.67481    0.89500    0.69932    0.76834    0.75786    1.42995
  63.11757    0.70635    0.67481    0.90500    0.74542    0.77366    0.76321    1.34152
  72.64724    0.79944    0.67481    1.03500    0.83474    0.80876    0.79863    1.19798
  48.04336    0.54940    0.67481    0.69500    0.83871    0.72177    0.71093    1.19231
  77.09943    0.84107    0.67481    1.09500    0.86497    0.84632    0.83634    1.15611
  77.84475    0.84792    0.67481    1.10500    0.90562    0.85236    0.84241    1.10421
  54.45817    0.61751    0.67481    0.78500    0.70772    0.74821    0.73751    1.41298
  70.43393    0.77829    0.67481    1.00500    0.71639    0.79524    0.78503    1.39588
  66.76403    0.74258    0.67481    0.95500    0.87625    0.78688    0.77655    1.14122
  52.31266    0.59494    0.67481    0.75500    0.77045    0.75461    0.74386    1.29795
  68.91092    0.76448    0.67562    0.98500    0.83252    0.79040    0.78005    1.20117
  55.84988    0.63280    0.67562    0.80500    0.76583    0.74457    0.73386    1.30576
  76.29781    0.83467    0.67562    1.08500    0.85905    0.84082    0.83068    1.16408
  58.72708    0.66258    0.67562    0.84500    0.74061    0.73793    0.72729    1.35023
  48.00642    0.54966    0.67562    0.69500    0.70186    0.72322    0.71235    1.42478
  62.34349    0.69940    0.67562    0.89500    0.71244    0.76919    0.75865    1.40363
  84.53123    0.90880    0.67562    1.19500    0.90610    0.90723    0.89731    1.10363
  83.77826    0.90221    0.67562    1.18500    0.93082    0.89807    0.88813    1.07432
  50.13593    0.57251    0.67562    0.72500    0.77288    0.73933    0.72849    1.29386
  77.78654    0.84840    0.67562    1.10500    0.73282    0.85292    0.84282    1.36458
  51.55952    0.58767    0.67562    0.74500    0.75660    0.75273    0.74192    1.32171
  77.04171    0.84155    0.67562    1.09500    0.84866    0.84687    0.83675    1.17833
  64.52426    0.72128    0.67562    0.92500    0.77813    0.78516    0.77469    1.28513
  61.61841    0.69207    0.67562    0.88500    0.77723    0.76386    0.75331    1.28662
  49.42532    0.56491    0.67562    0.71500    0.78512    0.73263    0.72178    1.27368
  72.59248    0.79988    0.67562    1.03500    0.78773    0.80921    0.79897    1.26947
  78.53231    0.85523    0.67562    1.11500    0.91753    0.86033    0.85025    1.08989
  52.98633    0.60277    0.67562    0.76500    0.75245    0.75304    0.74226    1.32899
  81.52459    0.88225    0.67562    1.15500    0.89635    0.88807    0.87807    1.11563
  55.13273    0.62532    0.67562    0.79500    0.82655    0.74664    0.73591    1.20984
  71.85427    0.79284    0.67562    1.02500    0.79876    0.80268    0.79242    1.25194
  46.59056    0.53437    0.67562    0.67500    0.63855    0.71911    0.70821    1.56604
  82.27493    0.88893    0.67562    1.16500    0.85462    0.89132    0.88134    1.17011
  67.44494    0.75016    0.67562    0.96500    0.78454    0.78753    0.77714    1.27463
  52.27252    0.59523    0.67562    0.75500    0.73351    0.75517    0.74438    1.36331
  63.06950    0.70671    0.67562    0.90500    0.79438    0.77451    0.76400    1.25885
  63.79641    0.71401    0.67562    0.91500    0.74415    0.77984    0.76934    1.34382
[truncated: 11,959,810 more chars]
