# Supplementary material for: Multidimensional Rietveld refinement of high-pressure neutron diffraction data of PbNCN
Source: J Appl Crystallogr. 2024 Sep 5;57(Pt 5):1436–45. doi: 10.1107/S1600576724007635 (PMC11460395; doi:10.1107/S1600576724007635)
Supplement: Supplementary file 1 [file j-57-01436-sup1.zip › 2D_PbNCN_150bar.cif]

data_PbNCN_150bar_refinement_new
_pd_block_id
   2023-11-10T11:58|PbNCN_150bar_refinement_new|MeinerzhagenYannick|SNAP
_audit_creation_method  "created in GSAS-II"
_audit_creation_date  2023-11-10T11:58
_audit_author_name  "Meinerzhagen, Yannick"
_audit_update_record
   "2023-11-10T11:58  Initial software-generated CIF"
# GSAS-II edited template follows Publication_Template
#=============================================================================
# this information describes the project, paper etc. for the CIF             #
# Acta Cryst. Section C papers and editorial correspondence is generated     #
# from the information in this section                                       #
#                                                                            #
#   (from)   CIF submission form for Rietveld refinements (Acta Cryst. C)    #
#                                                 Version 14 December 1998   #
#=============================================================================
# 1. SUBMISSION DETAILS

_publ_contact_author_name        'Prof. Richard Dronskowski'
_publ_contact_author_address
;    
Institute of Inorganic Chemistry
RWTH Aachen University     
D-52056 Aachen
Germany
;
_publ_contact_author_email       drons@HAL9000.ac.rwth-aachen.de
_publ_contact_author_phone       00492418093642
_publ_contact_author_fax         00492418092642

_publ_requested_journal              'Journal of Applied Crystallography'

#==============================================================================

# 2. PROCESSING SUMMARY (IUCr Office Use Only)

_journal_data_validation_number      ?

_journal_date_recd_electronic        ?
_journal_date_to_coeditor            ?
_journal_date_from_coeditor          ?
_journal_date_accepted               ?
_journal_date_printers_first         ?
_journal_date_printers_final         ?
_journal_date_proofs_out             ?
_journal_date_proofs_in              ?
_journal_coeditor_name               ?
_journal_coeditor_code               ?
_journal_coeditor_notes
; ?
;
_journal_techeditor_code             ?
_journal_techeditor_notes
; ?
;
_journal_coden_ASTM                  ?
_journal_name_full                   ?
_journal_year                        ?
_journal_volume                      ?
_journal_issue                       ?
_journal_page_first                  ?
_journal_page_last                   ?
_journal_paper_category              ?
_journal_suppl_publ_number           ?
_journal_suppl_publ_pages            ?

#==============================================================================

# 3. TITLE AND AUTHOR LIST

_publ_section_title
; ?
;       
 
# The loop structure below should contain the names and addresses of all 
# authors, in the required order of publication. Repeat as necessary.

loop_
	_publ_author_name
	_publ_author_address
'Meinerzhagen, Yannick'
; 
Chair of Solid-State and Quantum Chemistry
Institute of Inorganic Chemistry
RWTH Aachen University
D-52056 Aachen
Germany
;

'Eickmeier, Katharina'
; 
Chair of Solid-State and Quantum Chemistry
Institute of Inorganic Chemistry
RWTH Aachen University
D-52056 Aachen
Germany
;

'Mueller, Peter C.'
; 
Chair of Solid-State and Quantum Chemistry
Institute of Inorganic Chemistry
RWTH Aachen University
D-52056 Aachen
Germany
;

'Hempelmann, Jan'
; 
Chair of Solid-State and Quantum Chemistry
Institute of Inorganic Chemistry
RWTH Aachen University
D-52056 Aachen
Germany
;

'Houben, Andreas'
; 
Chair of Solid-State and Quantum Chemistry
Institute of Inorganic Chemistry
RWTH Aachen University
D-52056 Aachen
Germany
;

'Dronskowski, Richard'
; 
Chair of Solid-State and Quantum Chemistry
Institute of Inorganic Chemistry
RWTH Aachen University
D-52056 Aachen
Germany
;

#==============================================================================
# 4. TEXT

#=============================================================================
# 5. OVERALL REFINEMENT & COMPUTING DETAILS

#==============================================================================
# 6. SAMPLE PREPARATION DATA

# (In the unusual case where multiple samples are used in a single
#  Rietveld study, this information should be moved into the phase
#  blocks)

# The following three fields describe the preparation of the material.
# The cooling rate is in K/min.  The pressure at which the sample was  
# prepared is in kPa.  The temperature of preparation is in K.
       
_pd_proc_info_datetime  2023-11-10T11:58
_pd_calc_method  "Rietveld Refinement"
_computing_structure_refinement
   "GSAS-II (Toby & Von Dreele, J. Appl. Cryst. 46, 544-549, 2013)"
_refine_ls_number_parameters  12
_refine_ls_goodness_of_fit_all  0.114

# OVERALL WEIGHTED R-FACTOR
_refine_ls_wR_factor_obs  0.09612
_refine_ls_matrix_type  full
# GSAS-II edited template follows Phase_Template
#==============================================================================
# 7. CHEMICAL, STRUCTURAL AND CRYSTAL DATA

_chemical_name_common             'Lead Cyanamide'
_chemical_formula_structural      PbNCN
_cell_measurement_temperature     293      

#==============================================================================

# 8. Phase information from GSAS


# phase info for Lead cyanamide follows
_pd_phase_name  "Lead cyanamide"
_cell_length_a  5.54699(25)
_cell_length_b  3.83221(11)
_cell_length_c  11.5179(3)
_cell_angle_alpha  90
_cell_angle_beta   90
_cell_angle_gamma  90
_cell_volume  244.839(9)
_exptl_crystal_density_diffrn  6.7069
_symmetry_cell_setting  orthorhombic
_symmetry_space_group_name_H-M  "P n m a"
_symmetry_space_group_name_Hall  "-P 2ac 2n"
_diffrn_ambient_temperature  293
_diffrn_ambient_pressure  100
loop_
    _space_group_symop_id
    _space_group_symop_operation_xyz
     1  x,y,z
     2  1/2-x,1/2+y,1/2+z
     3  x,1/2-y,z
     4  1/2-x,-y,1/2+z
     5  -x,-y,-z
     6  1/2+x,1/2-y,1/2-z
     7  -x,1/2+y,-z
     8  1/2+x,y,1/2-z

# ATOMIC COORDINATES AND DISPLACEMENT PARAMETERS
loop_ 
   _atom_site_label
   _atom_site_type_symbol
   _atom_site_fract_x
   _atom_site_fract_y
   _atom_site_fract_z
   _atom_site_occupancy
   _atom_site_adp_type
   _atom_site_U_iso_or_equiv
   _atom_site_symmetry_multiplicity
Pb1    Pb   0.3913(3)   0.25000     0.63950(14) 1.000      Uiso 0.037      4   
N1     N    0.3192(4)   0.25000     0.46925(14) 1.000      Uiso 0.037      4   
N2     N    0.8963(3)   0.25000     0.36996(16) 1.000      Uiso 0.037      4   
C1     C    0.1622(4)   0.25000     0.39664(21) 1.000      Uiso 0.037      4   

loop_  _atom_type_symbol _atom_type_number_in_cell
  C    4
  N    8
  Pb   4

# Note that Z affects _cell_formula_sum and _weight
_cell_formula_units_Z  4
_chemical_formula_sum  "C N2 Pb"
_chemical_formula_weight  247.22

# MOLECULAR GEOMETRY
loop_
   _geom_bond_atom_site_label_1
   _geom_bond_atom_site_label_2
   _geom_bond_distance
   _geom_bond_site_symmetry_1
   _geom_bond_site_symmetry_2
   _geom_bond_publ_flag
  Pb1    N1     2.0012(20)   1_555    1_555 yes
  Pb1    N2     2.4957(17)   1_555    5_656 yes
  Pb1    N2     2.4957(17)   1_555    5_666 yes
  N1     Pb1    2.0012(20)   1_555    1_555 yes
  N1     C1     1.2075(22)   1_555    1_555 yes
  N2     Pb1    2.4957(17)   1_555    5_656 yes
  N2     Pb1    2.4957(17)   1_555    5_666 yes
  N2     C1     1.5068(27)   1_555    1_655 yes
  C1     N1     1.2075(22)   1_555    1_555 yes
  C1     N2     1.5068(27)   1_555    1_455 yes

loop_
   _geom_angle_atom_site_label_1
   _geom_angle_atom_site_label_2
   _geom_angle_atom_site_label_3
   _geom_angle
   _geom_angle_site_symmetry_1
   _geom_angle_site_symmetry_2
   _geom_angle_site_symmetry_3
   _geom_angle_publ_flag
  Pb1    N1     C1     145.37(21)    1_555  1_555    1_555 yes
  N1     C1     N2     147.93(26)    1_555  1_555    1_455 yes

_pd_proc_ls_profile_function
;
Houben-Jacobs-Meinerzhagen function parameters for multi-dimensional data sets (pfType = 8.0)
   similar to Von Dreele-Jorgenson-Windsor function parameters
   alpha-0,alpha-1,beta-0,beta-1,beta-q,L2A,L2B,div,DthDet,Dtt,DL,DthF,Add,W-Pixel,W-Sample,Eta
302.560526, 416.110419, 334.561780, 682.162588, 0.000000, 0.810000, 0.000000, 0.001920, 0.006780, 0.000623, 0.002000, 1.031257, 0.001480, 0.000000, 0.004330, 0.210000, 
  Crystallite size in microns with "isotropic" model:
  parameters: Size, G/L mix
    1.000, 1.000, 
  Microstrain, "isotropic" model (10^6^ * delta Q/Q)
    parameters: Mustrain, G/L mix
    1000.000, 1.000, 

;
# Standard version of Instrument_Template template follows
#==============================================================================
# 9. INSTRUMENT CHARACTERIZATION

# The following item is used to identify the equipment used to record 
# the powder pattern when the diffractogram was measured at a laboratory 
# other than the authors' home institution, e.g. when neutron or synchrotron
# radiation is used.

_pd_instr_location
; ?
;

_diffrn_source                    'neutron spallation source'       

_pd_meas_scan_method              tof       


# The following two items identify the program(s) used (if appropriate).      
_computing_data_reduction         'PowderReduceP2D in Mantid'                     

# The following items are used to define the size of the instrument.
# Not all distances are appropriate for all instrument types.

_pd_instr_dist_src/spec           15000
#==============================================================================
# 10. Specimen size and mounting information


_pd_spec_mount_mode               transmission       
                                          
    
_pd_spec_shape                    irregular

_refine_ls_R_F_factor        0.9972
_refine_ls_R_Fsqd_factor     1.0
_pd_proc_ls_prof_R_factor     0.0763
_pd_proc_ls_prof_wR_factor    0.0961
_gsas_proc_ls_prof_R_B_factor   0.0868
_gsas_proc_ls_prof_wR_B_factor  0.1103

_diffrn_radiation_probe  neutron
_pd_meas_2theta_fixed  65.549

# POWDER DATA TABLE
_pd_meas_number_of_points  140335

loop_
   _pd_meas_2theta_scan
   _pd_proc_wavelength
   _pd_proc_d_spacing
   _pd_proc_ls_special_details
   _pd_meas_intensity_total
   _pd_calc_intensity_total
   _pd_proc_intensity_bkg_calc
   _pd_proc_ls_weight
  59.20920    0.59350    0.60070    0.79500    0.91935    0.91996    0.91689    1.08772
  63.82311    0.63507    0.60070    0.85500    0.91923    0.89790    0.89489    1.08787
  80.96472    0.77996    0.60070    1.07500    1.04931    0.99974    0.99689    0.95301
  77.03982    0.74821    0.60070    1.02500    0.88649    0.96103    0.95814    1.12805
  63.05226    0.62820    0.60070    0.84500    0.92081    0.90158    0.89855    1.08600
  66.91400    0.66234    0.60070    0.89500    0.91626    0.90060    0.89762    1.09139
  58.44282    0.58651    0.60070    0.78500    0.94901    0.92364    0.92056    1.05373
  68.46391    0.67584    0.60070    0.91500    0.91162    0.91066    0.90769    1.09695
  72.35148    0.70914    0.60070    0.96500    0.95230    0.93580    0.93287    1.05009
  53.09870    0.53699    0.60070    0.71500    1.16484    0.84630    0.84315    0.85849
  64.59471    0.64192    0.60070    0.86500    0.84967    0.89422    0.89122    1.17692
  70.01676    0.68924    0.60070    0.93500    0.91137    0.92071    0.91777    1.09725
  54.62196    0.55123    0.60070    0.73500    1.00000    0.86840    0.86527    1.00000
  84.11511    0.80479    0.60070    1.11500    1.14405    1.05193    1.04910    0.87409
  70.79428    0.69590    0.60070    0.94500    0.83713    0.92574    0.92280    1.19455
  78.60792    0.76101    0.60070    1.04500    0.96068    0.96944    0.96657    1.04093
  67.68858    0.66910    0.60070    0.90500    0.85327    0.90563    0.90266    1.17196
  77.82355    0.75463    0.60070    1.03500    1.01708    0.96523    0.96235    0.98321
  76.25674    0.74177    0.60070    1.01500    0.96169    0.95682    0.95393    1.03984
  79.39291    0.76736    0.60070    1.05500    0.95804    0.97364    0.97078    1.04380
  69.23997    0.68255    0.60070    0.92500    0.89055    0.91569    0.91273    1.12290
  61.51279    0.61438    0.60070    0.82500    0.90702    0.90893    0.90589    1.10251
  80.17852    0.77368    0.60070    1.06500    0.98720    0.98669    0.98383    1.01296
  51.57827    0.52268    0.60070    0.69500    0.50000    0.82421    0.82104    2.00000
  84.90401    0.81091    0.60070    1.12500    1.12876    1.06498    1.06216    0.88593
  83.32671    0.79863    0.60070    1.10500    0.97048    1.03889    1.03605    1.03042
  73.13115    0.71572    0.60070    0.97500    1.03193    0.94000    0.93708    0.96906
  60.74418    0.60744    0.60070    0.81500    1.04091    0.91261    0.90956    0.96070
  71.57252    0.70253    0.60070    0.95500    0.81623    0.93077    0.92784    1.22514
  57.67718    0.57949    0.60070    0.77500    0.89021    0.91259    0.90950    1.12333
  65.36706    0.64875    0.60070    0.87500    0.95878    0.89055    0.88755    1.04299
  53.85997    0.54412    0.60070    0.72500    1.00000    0.85735    0.85421    1.00000
  75.47432    0.73530    0.60070    1.00500    1.00353    0.95262    0.94972    0.99649
  81.75150    0.78622    0.60070    1.08500    1.03175    1.01279    1.00994    0.96923
  59.97632    0.60048    0.60070    0.80500    0.92519    0.91628    0.91323    1.08086
  62.28215    0.62130    0.60070    0.83500    0.89505    0.90525    0.90222    1.11726
  82.53883    0.79244    0.60070    1.09500    0.98302    1.02584    1.02299    1.01727
  66.14016    0.65556    0.60070    0.88500    0.81049    0.89557    0.89259    1.23382
  55.38468    0.55832    0.60070    0.74500    0.99057    0.87945    0.87633    1.00952
  52.33813    0.52984    0.60070    0.70500    0.86441    0.83525    0.83210    1.15686
  72.30276    0.70958    0.60142    0.96500    0.98485    0.93566    0.93235    1.01538
  78.55575    0.76150    0.60142    1.04500    0.92970    0.96892    0.96566    1.07561
  57.63741    0.57982    0.60142    0.77500    1.06090    0.91267    0.90921    0.94260
  76.20583    0.74224    0.60142    1.01500    0.91622    0.95630    0.95303    1.09144
  61.47059    0.61474    0.60142    0.82500    0.95670    0.90829    0.90487    1.04526
  80.12553    0.77418    0.60142    1.06500    0.94203    0.98591    0.98267    1.06154
  84.84866    0.81146    0.60142    1.12500    1.10846    1.06416    1.06095    0.90215
  53.82267    0.54442    0.60142    0.72500    1.12281    0.85742    0.85392    0.89063
  59.16845    0.59385    0.60142    0.79500    0.89216    0.91931    0.91588    1.12088
  70.74646    0.69632    0.60142    0.94500    0.96392    0.92582    0.92250    1.03743
  58.40256    0.58684    0.60142    0.78500    0.86667    0.92310    0.91965    1.15385
  66.86847    0.66274    0.60142    0.89500    0.92131    0.90068    0.89733    1.08541
  59.93508    0.60083    0.60142    0.80500    0.83521    0.91564    0.91221    1.19730
  69.96939    0.68966    0.60142    0.93500    0.93720    0.92080    0.91747    1.06701
  51.54246    0.52297    0.60142    0.69500    0.95455    0.82578    0.82226    1.04762
  73.08198    0.71617    0.60142    0.97500    1.03094    0.93948    0.93618    0.96998
  65.32247    0.64914    0.60142    0.87500    0.84142    0.89037    0.88700    1.18846
  80.91132    0.78047    0.60142    1.07500    0.97009    0.99896    0.99572    1.03083
  67.64259    0.66951    0.60142    0.90500    0.88746    0.90571    0.90236    1.12681
  69.19306    0.68297    0.60142    0.92500    0.86066    0.91577    0.91243    1.16190
  55.34638    0.55863    0.60142    0.74500    0.82222    0.87952    0.87604    1.21622
  75.42384    0.73577    0.60142    1.00500    0.97407    0.95209    0.94881    1.02662
  60.70246    0.60779    0.60142    0.81500    0.89220    0.91196    0.90854    1.12082
  52.30182    0.53014    0.60142    0.70500    0.77778    0.83532    0.83181    1.28571
  83.27213    0.79916    0.60142    1.10500    0.93141    1.03811    1.03488    1.07364
  71.52425    0.70297    0.60142    0.95500    0.90000    0.93085    0.92754    1.11111
  82.48464    0.79297    0.60142    1.09500    0.92659    1.02506    1.02183    1.07923
  62.23946    0.62166    0.60142    0.83500    0.82655    0.90461    0.90121    1.20985
  66.09510    0.65595    0.60142    0.88500    0.82575    0.89565    0.89229    1.21103
  63.77947    0.63544    0.60142    0.85500    0.90000    0.89726    0.89387    1.11111
  76.98848    0.74869    0.60142    1.02500    1.00415    0.96051    0.95724    0.99587
  63.00909    0.62856    0.60142    0.84500    0.81307    0.90093    0.89754    1.22991
  64.55060    0.64230    0.60142    0.86500    0.91228    0.89358    0.89020    1.09615
  81.69770    0.78674    0.60142    1.08500    0.92201    1.01201    1.00878    1.08459
  79.34033    0.76785    0.60142    1.05500    0.95893    0.97326    0.97001    1.04283
  68.41746    0.67625    0.60142    0.91500    0.89223    0.91074    0.90740    1.12078
  77.77179    0.75511    0.60142    1.03500    0.95430    0.96471    0.96145    1.04789
  53.06189    0.53729    0.60142    0.71500    0.72727    0.84637    0.84287    1.37500
  54.58416    0.55153    0.60142    0.73500    1.00543    0.86847    0.86498    0.99459
  84.06015    0.80533    0.60142    1.11500    1.03285    1.05116    1.04794    0.96819
  70.69860    0.69675    0.60214    0.94500    0.91722    0.92593    0.92221    1.09025
  55.30806    0.55895    0.60214    0.74500    0.94527    0.87960    0.87575    1.05789
  66.82292    0.66314    0.60214    0.89500    0.83575    0.90079    0.89703    1.19653
  79.28770    0.76835    0.60214    1.05500    0.97297    0.97291    0.96924    1.02778
  75.37333    0.73623    0.60214    1.00500    0.93716    0.95160    0.94791    1.06705
  84.79327    0.81200    0.60214    1.12500    1.22171    1.06337    1.05974    0.81853
  84.00513    0.80586    0.60214    1.11500    1.03132    1.05041    1.04677    0.96964
  83.21750    0.79969    0.60214    1.10500    0.99038    1.03736    1.03372    1.00971
  82.43041    0.79349    0.60214    1.09500    1.03269    1.02431    1.02066    0.96834
  59.89382    0.60118    0.60214    0.80500    0.90596    0.91501    0.91119    1.10380
  81.64386    0.78725    0.60214    1.08500    0.98861    1.01126    1.00761    1.01152
  62.19675    0.62202    0.60214    0.83500    0.93214    0.90398    0.90019    1.07281
  76.15489    0.74271    0.60214    1.01500    0.95714    0.95580    0.95212    1.04478
  64.50646    0.64268    0.60214    0.86500    1.01344    0.89296    0.88918    0.98674
  69.14612    0.68338    0.60214    0.92500    0.87923    0.91587    0.91213    1.13736
  54.54634    0.55184    0.60214    0.73500    0.87571    0.86855    0.86469    1.14194
  63.73580    0.63582    0.60214    0.85500    0.88287    0.89663    0.89285    1.13267
  62.96590    0.62893    0.60214    0.84500    0.84545    0.90031    0.89652    1.18280
  80.07249    0.77468    0.60214    1.06500    0.84497    0.98516    0.98150    1.18347
  65.27786    0.64952    0.60214    0.87500    0.84416    0.89021    0.88644    1.18462
  78.50353    0.76199    0.60214    1.04500    0.97940    0.96842    0.96475    1.02103
  71.47594    0.70340    0.60214    0.95500    0.91589    0.93096    0.92724    1.09184
  69.92199    0.69008    0.60214    0.93500    0.95307    0.92090    0.91717    1.04924
  53.78534    0.54472    0.60214    0.72500    1.15929    0.85750    0.85364    0.86260
  66.05002    0.65634    0.60214    0.88500    0.88186    0.89576    0.89199    1.13396
  61.42836    0.61509    0.60214    0.82500    0.86561    0.90766    0.90385    1.15525
  77.72000    0.75559    0.60214    1.03500    0.96337    0.96422    0.96054    1.03802
  53.02506    0.53758    0.60214    0.71500    0.92308    0.84644    0.84258    1.08333
  68.37098    0.67666    0.60214    0.91500    0.90148    0.91084    0.90710    1.10929
  80.85788    0.78098    0.60214    1.07500    1.07358    0.99821    0.99455    0.93146
  73.03279    0.71661    0.60214    0.97500    0.97585    0.93898    0.93527    1.02475
  58.36227    0.58718    0.60214    0.78500    0.93220    0.92257    0.91875    1.07273
  60.66071    0.60815    0.60214    0.81500    1.02982    0.91133    0.90752    0.97105
  51.50663    0.52326    0.60214    0.69500    0.55556    0.82736    0.82348    1.80000
  57.59761    0.58015    0.60214    0.77500    0.91798    0.91276    0.90893    1.08935
  76.93711    0.74917    0.60214    1.02500    0.97561    0.96001    0.95633    1.02500
  72.25401    0.71002    0.60214    0.96500    0.86822    0.93554    0.93183    1.15179
  59.12767    0.59419    0.60214    0.79500    0.95190    0.91868    0.91486    1.05053
  52.26549    0.53043    0.60214    0.70500    0.92188    0.83539    0.83152    1.08475
  67.59658    0.66991    0.60214    0.90500    0.95398    0.90581    0.90206    1.04824
  77.66817    0.75607    0.60286    1.03500    0.97931    0.96375    0.95963    1.02113
  71.42761    0.70383    0.60286    0.95500    0.89013    0.93110    0.92694    1.12343
  79.23503    0.76884    0.60286    1.05500    1.01779    0.97258    0.96848    0.98252
  69.09915    0.68379    0.60286    0.92500    0.89951    0.91600    0.91184    1.11171
  62.15402    0.62238    0.60286    0.83500    1.06478    0.90337    0.89917    0.93916
  65.23322    0.64991    0.60286    0.87500    0.90418    0.89007    0.88588    1.10597
  64.46229    0.64306    0.60286    0.86500    0.82293    0.89236    0.88816    1.21516
  67.55053    0.67031    0.60286    0.90500    0.98208    0.90594    0.90177    1.01824
  80.80440    0.78149    0.60286    1.07500    0.93134    0.99749    0.99339    1.07372
  52.98821    0.53788    0.60286    0.71500    1.02247    0.84653    0.84229    0.97802
  54.50850    0.55215    0.60286    0.73500    0.86486    0.86864    0.86440    1.15625
  76.88571    0.74964    0.60286    1.02500    1.06679    0.95954    0.95542    0.93739
  68.32447    0.67706    0.60286    0.91500    0.82268    0.91097    0.90680    1.21553
  81.58998    0.78777    0.60286    1.08500    0.98318    1.01054    1.00644    1.01711
  66.00490    0.65673    0.60286    0.88500    0.85047    0.89588    0.89169    1.17582
  63.69211    0.63619    0.60286    0.85500    0.90619    0.89603    0.89183    1.10352
  62.92269    0.62930    0.60286    0.84500    0.93858    0.89970    0.89550    1.06544
  66.77734    0.66353    0.60286    0.89500    0.88156    0.90091    0.89673    1.13436
  72.20522    0.71046    0.60286    0.96500    0.93851    0.93546    0.93131    1.06552
  83.95008    0.80640    0.60286    1.11500    1.08167    1.04969    1.04560    0.92449
  61.38611    0.61545    0.60286    0.82500    0.85000    0.90705    0.90283    1.17647
  80.01941    0.77518    0.60286    1.06500    1.02308    0.98444    0.98033    0.97744
  75.32278    0.73669    0.60286    1.00500    0.95803    0.95113    0.94700    1.04381
  53.74800    0.54503    0.60286    0.72500    0.97561    0.85759    0.85335    1.02500
  57.55779    0.58048    0.60286    0.77500    0.84177    0.91287    0.90864    1.18797
  59.85254    0.60152    0.60286    0.80500    0.84176    0.91439    0.91017    1.18799
  72.98355    0.71706    0.60286    0.97500    0.91549    0.93851    0.93437    1.09231
  60.61895    0.60850    0.60286    0.81500    0.89247    0.91072    0.90650    1.12048
  83.16283    0.80022    0.60286    1.10500    0.97059    1.03664    1.03255    1.03030
  84.73784    0.81254    0.60286    1.12500    1.19954    1.06260    1.05852    0.83366
  69.87457    0.69050    0.60286    0.93500    0.93569    0.92103    0.91687    1.06873
  78.45128    0.76247    0.60286    1.04500    0.94494    0.96796    0.96385    1.05827
  58.32196    0.58751    0.60286    0.78500    0.87293    0.92206    0.91784    1.14557
  55.26972    0.55926    0.60286    0.74500    1.08629    0.87970    0.87546    0.92056
  59.08688    0.59452    0.60286    0.79500    1.04709    0.91806    0.91384    0.95503
  70.65072    0.69718    0.60286    0.94500    0.98560    0.92607    0.92191    1.01461
  51.47079    0.52355    0.60286    0.69500    0.62857    0.82895    0.82470    1.59091
  82.37613    0.79401    0.60286    1.09500    0.99822    1.02359    1.01950    1.00179
  76.10391    0.74318    0.60286    1.01500    0.96147    0.95534    0.95121    1.04008
  52.22914    0.53072    0.60286    0.70500    0.67123    0.83547    0.83123    1.48980
  60.57716    0.60885    0.60359    0.81500    0.88750    0.91011    0.90548    1.12676
  59.04606    0.59486    0.60359    0.79500    0.95316    0.91745    0.91282    1.04914
  52.19278    0.53102    0.60359    0.70500    0.87719    0.83556    0.83094    1.14000
  76.83426    0.75012    0.60359    1.02500    1.05479    0.95910    0.95451    0.94805
  62.11126    0.62275    0.60359    0.83500    0.84170    0.90278    0.89815    1.18807
  64.41810    0.64344    0.60359    0.86500    0.92416    0.89177    0.88714    1.08206
  80.75088    0.78200    0.60359    1.07500    0.98011    0.99678    0.99222    1.02030
  83.10812    0.80075    0.60359    1.10500    1.04833    1.03594    1.03138    0.95390
  82.32180    0.79453    0.60359    1.09500    1.01132    1.02289    1.01833    0.98881
  71.37924    0.70426    0.60359    0.95500    1.08870    0.93125    0.92665    0.91853
  75.27220    0.73716    0.60359    1.00500    0.90603    0.95068    0.94609    1.10372
  63.64840    0.63656    0.60359    0.85500    0.87189    0.89544    0.89081    1.14694
  65.18856    0.65029    0.60359    0.87500    0.98942    0.88995    0.88533    1.01070
  55.23137    0.55957    0.60359    0.74500    0.99539    0.87980    0.87517    1.00463
  57.51796    0.58080    0.60359    0.77500    1.00379    0.91298    0.90835    0.99623
  69.82711    0.69091    0.60359    0.93500    0.94754    0.92119    0.91657    1.05536
  53.71064    0.54533    0.60359    0.72500    0.69277    0.85768    0.85306    1.44348
  59.81123    0.60186    0.60359    0.80500    1.03846    0.91378    0.90915    0.96296
  72.93429    0.71750    0.60359    0.97500    0.98077    0.93806    0.93346    1.01961
  58.28164    0.58784    0.60359    0.78500    0.91005    0.92156    0.91693    1.09884
  70.60281    0.69760    0.60359    0.94500    0.88141    0.92622    0.92161    1.13455
  76.05289    0.74365    0.60359    1.01500    0.92174    0.95489    0.95030    1.08491
  65.95977    0.65712    0.60359    0.88500    0.87374    0.89602    0.89140    1.14451
  51.43493    0.52383    0.60359    0.69500    1.29167    0.83055    0.82593    0.77419
  72.15640    0.71089    0.60359    0.96500    0.92456    0.93539    0.93078    1.08160
  69.05215    0.68420    0.60359    0.92500    1.00491    0.91615    0.91154    0.99511
  84.68235    0.81309    0.60359    1.12500    1.11659    1.06186    1.05731    0.89558
  52.95135    0.53818    0.60359    0.71500    1.06667    0.84662    0.84200    0.93750
  78.39899    0.76296    0.60359    1.04500    1.11220    0.96752    0.96294    0.89912
  79.18233    0.76934    0.60359    1.05500    1.00567    0.97228    0.96771    0.99436
  66.73174    0.66393    0.60359    0.89500    0.98754    0.90105    0.89643    1.01261
  83.89497    0.80694    0.60359    1.11500    1.16009    1.04899    1.04443    0.86200
  55.99283    0.56667    0.60359    0.75500    0.96311    0.89086    0.88623    1.03830
  67.50446    0.67071    0.60359    0.90500    0.98459    0.90609    0.90147    1.01565
  54.47064    0.55246    0.60359    0.73500    0.83732    0.86874    0.86411    1.19429
  68.27793    0.67747    0.60359    0.91500    0.87564    0.91112    0.90650    1.14202
  81.53605    0.78828    0.60359    1.08500    0.95073    1.00984    1.00527    1.05182
  62.87945    0.62966    0.60359    0.84500    0.81502    0.89911    0.89448    1.22697
  61.34383    0.61581    0.60359    0.82500    0.93631    0.90644    0.90181    1.06803
  77.61630    0.75655    0.60359    1.03500    0.97004    0.96331    0.95873    1.03089
  79.96629    0.77569    0.60359    1.06500    1.07008    0.98373    0.97916    0.93451
  55.95396    0.56699    0.60431    0.75500    0.88519    0.89097    0.88594    1.12971
  69.77962    0.69133    0.60431    0.93500    0.79305    0.92135    0.91628    1.26095
  81.48208    0.78880    0.60431    1.08500    0.99618    1.00916    1.00410    1.00383
  82.26743    0.79506    0.60431    1.09500    0.94291    1.02221    1.01716    1.06055
  80.69731    0.78251    0.60431    1.07500    0.94019    0.99611    0.99105    1.06362
  66.68610    0.66432    0.60431    0.89500    0.85057    0.90120    0.89613    1.17568
  61.30154    0.61616    0.60431    0.82500    0.85934    0.90585    0.90079    1.16368
  79.91314    0.77619    0.60431    1.06500    0.95780    0.98305    0.97799    1.04406
  59.00523    0.59520    0.60431    0.79500    0.91981    0.91684    0.91179    1.08718
  76.00184    0.74412    0.60431    1.01500    1.09552    0.95446    0.94939    0.91281
  71.33084    0.70469    0.60431    0.95500    0.96817    0.93142    0.92635    1.03287
  59.76991    0.60221    0.60431    0.80500    0.82819    0.91317    0.90813    1.20745
  76.78278    0.75059    0.60431    1.02500    1.00552    0.95867    0.95360    0.99451
  84.62682    0.81363    0.60431    1.12500    1.12727    1.06114    1.05609    0.88710
  78.34666    0.76345    0.60431    1.04500    0.95915    0.96709    0.96203    1.04259
  65.14387    0.65067    0.60431    0.87500    1.02293    0.88984    0.88477    0.97759
  55.19300    0.55989    0.60431    0.74500    1.21256    0.87990    0.87488    0.82470
  72.88499    0.71794    0.60431    0.97500    0.97883    0.93762    0.93255    1.02163
  68.23136    0.67788    0.60431    0.91500    0.90803    0.91128    0.90620    1.10129
  77.56439    0.75704    0.60431    1.03500    0.94097    0.96288    0.95782    1.06274
  53.67326    0.54563    0.60431    0.72500    0.96528    0.85777    0.85277    1.03597
  52.91447    0.53848    0.60431    0.71500    0.84112    0.84671    0.84171    1.18889
  65.91461    0.65751    0.60431    0.88500    0.79582    0.89617    0.89110    1.25657
  58.24129    0.58818    0.60431    0.78500    1.02786    0.92106    0.91602    0.97290
  51.39905    0.52412    0.60431    0.69500    1.03226    0.83214    0.82716    0.96875
  67.45836    0.67111    0.60431    0.90500    0.86035    0.90624    0.90117    1.16231
  70.55486    0.69802    0.60431    0.94500    0.94921    0.92638    0.92131    1.05351
  72.10755    0.71133    0.60431    0.96500    0.90469    0.93533    0.93026    1.10535
  62.83619    0.63003    0.60431    0.84500    0.75606    0.89852    0.89346    1.32265
  75.22158    0.73762    0.60431    1.00500    0.94764    0.95025    0.94518    1.05525
  79.12958    0.76983    0.60431    1.05500    1.00775    0.97200    0.96694    0.99231
  83.05335    0.80128    0.60431    1.10500    0.93559    1.03526    1.03021    1.06884
  83.83982    0.80747    0.60431    1.11500    1.08091    1.04831    1.04326    0.92514
  54.43276    0.55277    0.60431    0.73500    0.80628    0.86884    0.86382    1.24026
  60.53535    0.60920    0.60431    0.81500    0.92394    0.90951    0.90446    1.08232
  62.06849    0.62311    0.60431    0.83500    0.87716    0.90218    0.89712    1.14004
  69.00512    0.68462    0.60431    0.92500    0.86971    0.91631    0.91124    1.14981
  63.60466    0.63693    0.60431    0.85500    1.01215    0.89485    0.88979    0.98800
  52.15641    0.53131    0.60431    0.70500    1.04348    0.83564    0.83065    0.95833
  64.37388    0.64381    0.60431    0.86500    0.89894    0.89119    0.88612    1.11243
  60.49351    0.60955    0.60504    0.81500    0.85658    0.90890    0.90344    1.16743
  52.87758    0.53878    0.60504    0.71500    1.31111    0.84679    0.84142    0.76271
  58.96437    0.59554    0.60504    0.79500    0.95343    0.91622    0.91077    1.04884
  68.18477    0.67828    0.60504    0.91500    0.95593    0.91144    0.90590    1.04610
  61.25922    0.61652    0.60504    0.82500    0.88057    0.90524    0.89977    1.13563
  71.28241    0.70512    0.60504    0.95500    0.87578    0.93160    0.92605    1.14184
  52.12001    0.53160    0.60504    0.70500    0.98182    0.83572    0.83036    1.01852
  82.21302    0.79558    0.60504    1.09500    1.12909    1.02155    1.01598    0.88567
  65.09915    0.65106    0.60504    0.87500    0.91624    0.88972    0.88421    1.09142
  51.36316    0.52441    0.60504    0.69500    0.77419    0.83373    0.82838    1.29167
  82.99855    0.80181    0.60504    1.10500    1.08713    1.03460    1.02904    0.91985
  62.02568    0.62347    0.60504    0.83500    0.81544    0.90158    0.89610    1.22633
  81.42806    0.78931    0.60504    1.08500    1.08398    1.00850    1.00293    0.92252
  62.79291    0.63040    0.60504    0.84500    0.89427    0.89792    0.89243    1.11824
  54.39487    0.55307    0.60504    0.73500    0.89730    0.86893    0.86353    1.11446
  83.78463    0.80801    0.60504    1.11500    1.04070    1.04766    1.04209    0.96089
  72.05867    0.71177    0.60504    0.96500    0.91640    0.93529    0.92974    1.09123
  70.50689    0.69845    0.60504    0.94500    0.92916    0.92656    0.92101    1.07624
  59.72856    0.60255    0.60504    0.80500    0.86177    0.91256    0.90710    1.16040
  84.57124    0.81417    0.60504    1.12500    1.18610    1.06044    1.05488    0.84310
  55.91507    0.56730    0.60504    0.75500    0.88112    0.89106    0.88565    1.13492
  69.73210    0.69175    0.60504    0.93500    0.94965    0.92152    0.91598    1.05302
  53.63586    0.54593    0.60504    0.72500    1.15385    0.85786    0.85248    0.86667
  65.86942    0.65790    0.60504    0.88500    0.92000    0.89631    0.89080    1.08696
  72.83566    0.71838    0.60504    0.97500    0.95611    0.93719    0.93164    1.04590
  68.95806    0.68503    0.60504    0.92500    0.89048    0.91648    0.91094    1.12299
  55.15461    0.56020    0.60504    0.74500    1.01869    0.87999    0.87459    0.98165
  75.95075    0.74459    0.60504    1.01500    0.94213    0.95404    0.94848    1.06142
  64.32964    0.64419    0.60504    0.86500    0.98018    0.89060    0.88510    1.02022
  80.64370    0.78302    0.60504    1.07500    0.96422    0.99544    0.98988    1.03711
  76.73126    0.75107    0.60504    1.02500    0.97955    0.95826    0.95269    1.02087
  63.56090    0.63731    0.60504    0.85500    0.78989    0.89426    0.88876    1.26600
  67.41223    0.67151    0.60504    0.90500    0.94710    0.90640    0.90087    1.05586
  58.20092    0.58851    0.60504    0.78500    1.07872    0.92054    0.91510    0.92703
  75.17092    0.73808    0.60504    1.00500    0.91171    0.94983    0.94427    1.09683
  79.85994    0.77669    0.60504    1.06500    0.91581    0.98239    0.97682    1.09193
  66.64044    0.66472    0.60504    0.89500    1.10037    0.90135    0.89583    0.90878
  79.07679    0.77033    0.60504    1.05500    1.03914    0.97173    0.96617    0.96234
  77.51245    0.75752    0.60504    1.03500    0.90449    0.96247    0.95691    1.10559
  78.29430    0.76394    0.60504    1.04500    1.03091    0.96668    0.96112    0.97002
  60.45166    0.60989    0.60576    0.81500    0.88914    0.90828    0.90241    1.12469
  83.72938    0.80854    0.60576    1.11500    1.02429    1.04702    1.04092    0.97628
  77.46046    0.75800    0.60576    1.03500    0.88989    0.96206    0.95599    1.12373
  79.02397    0.77082    0.60576    1.05500    1.01252    0.97147    0.96539    0.98763
  67.36608    0.67191    0.60576    0.90500    0.88403    0.90654    0.90057    1.13118
  54.35696    0.55338    0.60576    0.73500    0.92432    0.86899    0.86324    1.08187
  69.68456    0.69217    0.60576    0.93500    0.88217    0.92167    0.91568    1.13357
  62.74960    0.63076    0.60576    0.84500    0.92937    0.89731    0.89141    1.07600
  63.51711    0.63768    0.60576    0.85500    0.91906    0.89365    0.88774    1.08806
  61.98286    0.62383    0.60576    0.83500    0.94929    0.90096    0.89508    1.05342
  76.67970    0.75154    0.60576    1.02500    0.90055    0.95784    0.95178    1.11043
  52.08360    0.53189    0.60576    0.70500    1.20690    0.83577    0.83007    0.82857
  82.94369    0.80234    0.60576    1.10500    0.99467    1.03396    1.02786    1.00536
  75.12024    0.73854    0.60576    1.00500    1.03598    0.94941    0.94336    0.96527
  55.11620    0.56051    0.60576    0.74500    0.91304    0.88007    0.87430    1.09524
  71.23395    0.70555    0.60576    0.95500    0.86613    0.93176    0.92575    1.15456
  55.87617    0.56762    0.60576    0.75500    1.03180    0.89114    0.88536    0.96918
  82.15856    0.79610    0.60576    1.09500    1.06275    1.02090    1.01481    0.94096
  79.80670    0.77719    0.60576    1.06500    1.02247    0.98173    0.97565    0.97802
  66.59476    0.66511    0.60576    0.89500    0.88000    0.90149    0.89553    1.13636
  68.13815    0.67869    0.60576    0.91500    0.91776    0.91158    0.90561    1.08961
  64.28538    0.64457    0.60576    0.86500    0.86824    0.89000    0.88407    1.15175
  81.37401    0.78983    0.60576    1.08500    1.06119    1.00784    1.00176    0.94234
  75.89963    0.74505    0.60576    1.01500    1.10294    0.95362    0.94757    0.90667
  61.21688    0.61687    0.60576    0.82500    0.80156    0.90462    0.89874    1.24757
  80.59005    0.78352    0.60576    1.07500    1.05039    0.99479    0.98870    0.95203
  59.68720    0.60290    0.60576    0.80500    1.04627    0.91193    0.90608    0.95577
  84.51561    0.81471    0.60576    1.12500    1.13983    1.05976    1.05366    0.87732
  78.24189    0.76442    0.60576    1.04500    0.88489    0.96628    0.96021    1.13008
  53.59845    0.54624    0.60576    0.72500    0.93103    0.85792    0.85219    1.07407
  72.00976    0.71220    0.60576    0.96500    0.93366    0.93523    0.92921    1.07105
  72.78630    0.71883    0.60576    0.97500    0.88430    0.93675    0.93072    1.13084
  51.32725    0.52470    0.60576    0.69500    0.63636    0.83530    0.82961    1.57143
  58.92349    0.59588    0.60576    0.79500    0.87440    0.91558    0.90975    1.14365
  68.91098    0.68544    0.60576    0.92500    1.04093    0.91663    0.91064    0.96068
  52.84067    0.53907    0.60576    0.71500    0.79832    0.84685    0.84113    1.25263
  65.05441    0.65144    0.60576    0.87500    0.85878    0.88959    0.88365    1.16444
  70.45888    0.69887    0.60576    0.94500    1.00000    0.92672    0.92071    1.00000
  65.82420    0.65829    0.60576    0.88500    0.92271    0.89644    0.89050    1.08377
  58.16054    0.58884    0.60576    0.78500    0.88800    0.92001    0.91419    1.12613
  82.10406    0.79662    0.60649    1.09500    1.08209    1.02024    1.01364    0.92414
  55.07777    0.56082    0.60649    0.74500    1.02164    0.88011    0.87401    0.97881
  51.29133    0.52498    0.60649    0.69500    1.06452    0.83685    0.83085    0.93939
  65.00965    0.65182    0.60649    0.87500    0.86792    0.88942    0.88309    1.15217
  53.56103    0.54654    0.60649    0.72500    0.80864    0.85796    0.85189    1.23664
  58.12013    0.58918    0.60649    0.78500    0.95778    0.91945    0.91328    1.04408
  75.06951    0.73900    0.60649    1.00500    0.95049    0.94896    0.94245    1.05208
  82.88880    0.80286    0.60649    1.10500    1.03114    1.03330    1.02669    0.96980
  71.18546    0.70598    0.60649    0.95500    1.04693    0.93190    0.92545    0.95517
  59.64581    0.60324    0.60649    0.80500    0.94131    0.91127    0.90505    1.06235
  71.96082    0.71264    0.60649    0.96500    0.99314    0.93515    0.92869    1.00691
  75.84847    0.74552    0.60649    1.01500    1.12274    0.95318    0.94666    0.89068
  70.41085    0.69930    0.60649    0.94500    0.84954    0.92685    0.92041    1.17710
  81.31991    0.79034    0.60649    1.08500    1.01149    1.00718    1.00058    0.98864
  77.40844    0.75848    0.60649    1.03500    0.96078    0.96163    0.95508    1.04082
  78.97110    0.77131    0.60649    1.05500    0.90761    0.97119    0.96462    1.10180
  52.80374    0.53937    0.60649    0.71500    0.90722    0.84688    0.84084    1.10227
  67.31989    0.67231    0.60649    0.90500    0.89545    0.90665    0.90027    1.11676
  76.62811    0.75201    0.60649    1.02500    0.99275    0.95740    0.95087    1.00730
  72.73691    0.71927    0.60649    0.97500    0.89041    0.93629    0.92981    1.12308
  62.70628    0.63113    0.60649    0.84500    0.84517    0.89666    0.89038    1.18319
  78.18944    0.76491    0.60649    1.04500    1.01953    0.96585    0.95929    0.98084
  63.47330    0.63805    0.60649    0.85500    0.96570    0.89301    0.88671    1.03551
  84.45994    0.81525    0.60649    1.12500    1.10573    1.05907    1.05244    0.90438
  64.24109    0.64494    0.60649    0.86500    0.87583    0.88936    0.88305    1.14178
  68.09150    0.67909    0.60649    0.91500    0.89221    0.91170    0.90531    1.12082
  61.94001    0.62419    0.60649    0.83500    0.83948    0.90031    0.89405    1.19121
  54.31903    0.55369    0.60649    0.73500    0.99474    0.86904    0.86295    1.00529
  83.67410    0.80908    0.60649    1.11500    1.14435    1.04636    1.03974    0.87386
  65.77896    0.65867    0.60649    0.88500    0.91283    0.89655    0.89020    1.09550
  80.53636    0.78403    0.60649    1.07500    1.07350    0.99411    0.98753    0.93153
  66.54905    0.66550    0.60649    0.89500    0.95578    0.90160    0.89523    1.04626
  58.88260    0.59622    0.60649    0.79500    0.92471    0.91492    0.90872    1.08142
  79.75341    0.77769    0.60649    1.06500    1.03571    0.98105    0.97447    0.96552
  60.40979    0.61024    0.60649    0.81500    0.97252    0.90762    0.90139    1.02826
  68.86386    0.68585    0.60649    0.92500    0.93730    0.91675    0.91034    1.06690
  69.63698    0.69259    0.60649    0.93500    0.90174    0.92180    0.91538    1.10896
  61.17452    0.61723    0.60649    0.82500    0.83034    0.90397    0.89772    1.20433
  52.04718    0.53218    0.60649    0.70500    0.81429    0.83580    0.82978    1.22807
  55.83725    0.56794    0.60649    0.75500    0.95000    0.89119    0.88507    1.05263
  58.84168    0.59656    0.60722    0.79500    1.00773    0.91420    0.90769    0.99233
  78.91820    0.77181    0.60722    1.05500    1.01170    0.97085    0.96385    0.98844
  71.91184    0.71307    0.60722    0.96500    0.93537    0.93501    0.92816    1.06909
  52.76680    0.53967    0.60722    0.71500    0.94175    0.84688    0.84055    1.06186
  83.61876    0.80961    0.60722    1.11500    1.04466    1.04567    1.03857    0.95725
  76.57648    0.75249    0.60722    1.02500    0.97064    0.95691    0.94995    1.03025
  71.13694    0.70641    0.60722    0.95500    0.89661    0.93198    0.92515    1.11532
  59.60440    0.60358    0.60722    0.80500    0.94762    0.91056    0.90403    1.05528
  73.46385    0.72632    0.60722    0.98500    0.94118    0.94000    0.93311    1.06250
  75.79727    0.74599    0.60722    1.01500    1.01128    0.95268    0.94574    0.98885
  68.81672    0.68626    0.60722    0.92500    1.03905    0.91682    0.91004    0.96242
  55.03933    0.56113    0.60722    0.74500    0.97297    0.88012    0.87372    1.02778
  60.36789    0.61059    0.60722    0.81500    0.99355    0.90691    0.90036    1.00649
  84.40422    0.81580    0.60722    1.12500    1.08225    1.05833    1.05122    0.92400
  61.13214    0.61758    0.60722    0.82500    0.91853    0.90327    0.89669    1.08869
  66.50331    0.66590    0.60722    0.89500    0.93960    0.90165    0.89493    1.06429
  55.79831    0.56826    0.60722    0.75500    1.00000    0.89120    0.88478    1.00000
  77.35638    0.75896    0.60722    1.03500    0.88000    0.96114    0.95417    1.13636
  53.52358    0.54684    0.60722    0.72500    0.96454    0.85796    0.85160    1.03676
  82.83386    0.80339    0.60722    1.10500    0.98158    1.03260    1.02551    1.01876
  52.01074    0.53248    0.60722    0.70500    0.78750    0.83580    0.82949    1.26984
  81.26577    0.79085    0.60722    1.08500    1.05390    1.00646    0.99940    0.94885
  63.42947    0.63842    0.60722    0.85500    0.73422    0.89232    0.88569    1.36199
  69.58938    0.69300    0.60722    0.93500    0.91008    0.92187    0.91508    1.09881
  65.73370    0.65906    0.60722    0.88500    0.89123    0.89660    0.88990    1.12204
  58.07971    0.58951    0.60722    0.78500    0.93233    0.91885    0.91236    1.07258
  62.66292    0.63149    0.60722    0.84500    0.90353    0.89597    0.88935    1.10678
  75.01875    0.73946    0.60722    1.00500    0.90927    0.94846    0.94153    1.09978
  64.96486    0.65220    0.60722    0.87500    0.90459    0.88921    0.88253    1.10547
  70.36278    0.69972    0.60722    0.94500    0.91489    0.92693    0.92011    1.09302
  67.27369    0.67271    0.60722    0.90500    0.98224    0.90671    0.89997    1.01808
  68.04483    0.67950    0.60722    0.91500    0.94693    0.91176    0.90500    1.05604
  51.25539    0.52527    0.60722    0.69500    0.70732    0.83837    0.83208    1.41379
  54.28109    0.55400    0.60722    0.73500    0.90659    0.86904    0.86266    1.10303
  80.48262    0.78454    0.60722    1.07500    0.95865    0.99339    0.98635    1.04314
  61.89715    0.62455    0.60722    0.83500    0.96260    0.89962    0.89302    1.03885
  64.19678    0.64532    0.60722    0.86500    0.82276    0.88868    0.88202    1.21542
  79.70009    0.77819    0.60722    1.06500    0.88214    0.98032    0.97330    1.13360
  82.04952    0.79714    0.60722    1.09500    1.06471    1.01953    1.01246    0.93923
  72.68748    0.71971    0.60722    0.97500    0.86963    0.93577    0.92890    1.14991
  78.13696    0.76540    0.60722    1.04500    1.01524    0.96537    0.95838    0.98499
  75.74604    0.74645    0.60795    1.01500    1.10142    0.95211    0.94483    0.90792
  82.77887    0.80392    0.60795    1.10500    1.09979    1.03180    1.02434    0.90927
  61.08973    0.61793    0.60795    0.82500    0.88821    0.90251    0.89566    1.12586
  78.86526    0.77230    0.60795    1.05500    1.00562    0.97043    0.96307    0.99441
  73.41395    0.72677    0.60795    0.98500    0.91833    0.93940    0.93219    1.08893
  83.56338    0.81014    0.60795    1.11500    1.07211    1.04488    1.03739    0.93274
  68.76955    0.68667    0.60795    0.92500    0.91581    0.91682    0.90974    1.09193
  51.97428    0.53277    0.60795    0.70500    1.06667    0.83576    0.82920    0.93750
  79.64673    0.77869    0.60795    1.06500    0.93391    0.97950    0.97212    1.07076
  61.85426    0.62491    0.60795    0.83500    1.01992    0.89886    0.89199    0.98047
  54.24313    0.55430    0.60795    0.73500    0.90164    0.86900    0.86237    1.10909
  67.99812    0.67990    0.60795    0.91500    0.94224    0.91176    0.90470    1.06130
  67.22745    0.67311    0.60795    0.90500    0.99650    0.90670    0.89967    1.00351
  62.61955    0.63186    0.60795    0.84500    0.88385    0.89522    0.88833    1.13142
  60.32597    0.61094    0.60795    0.81500    0.89157    0.90615    0.89933    1.12162
  70.31469    0.70014    0.60795    0.94500    0.91332    0.92693    0.91981    1.09490
  77.30429    0.75944    0.60795    1.03500    0.92052    0.96057    0.95325    1.08635
  52.72984    0.53996    0.60795    0.71500    0.94286    0.84684    0.84025    1.06061
  81.21159    0.79137    0.60795    1.08500    0.94340    1.00565    0.99823    1.06000
  65.68841    0.65945    0.60795    0.88500    0.85691    0.89658    0.88960    1.16698
  64.92004    0.65258    0.60795    0.87500    0.99093    0.88893    0.88197    1.00916
  58.03926    0.58984    0.60795    0.78500    1.01918    0.91819    0.91144    0.98118
  80.42885    0.78504    0.60795    1.07500    0.93409    0.99258    0.98517    1.07056
  51.21944    0.52556    0.60795    0.69500    0.67442    0.83985    0.83331    1.48276
  64.15244    0.64570    0.60795    0.86500    0.92670    0.88793    0.88099    1.07910
  81.99493    0.79766    0.60795    1.09500    0.96290    1.01873    1.01128    1.03853
  53.48612    0.54714    0.60795    0.72500    0.88750    0.85792    0.85131    1.12676
  59.56298    0.60393    0.60795    0.80500    0.90930    0.90980    0.90300    1.09974
  76.52482    0.75296    0.60795    1.02500    0.92224    0.95634    0.94904    1.08431
  58.80074    0.59689    0.60795    0.79500    0.92060    0.91344    0.90667    1.08625
  84.34845    0.81634    0.60795    1.12500    1.11349    1.05750    1.04999    0.89808
  71.86284    0.71351    0.60795    0.96500    0.95286    0.93480    0.92763    1.04947
  55.75935    0.56857    0.60795    0.75500    1.05078    0.89117    0.88449    0.95167
  72.63802    0.72015    0.60795    0.97500    0.97848    0.93517    0.92798    1.02200
  55.00087    0.56145    0.60795    0.74500    0.92275    0.88008    0.87343    1.08372
  78.08444    0.76588    0.60795    1.04500    0.98282    0.96480    0.95746    1.01748
  66.45755    0.66629    0.60795    0.89500    0.89735    0.90164    0.89463    1.11439
  63.38561    0.63879    0.60795    0.85500    1.01553    0.89158    0.88466    0.98470
  69.54174    0.69342    0.60795    0.93500    0.97094    0.92188    0.91478    1.02993
  71.08839    0.70684    0.60795    0.95500    0.94295    0.93199    0.92485    1.06050
  52.69286    0.54026    0.60868    0.71500    0.93694    0.84676    0.83996    1.06731
  61.04731    0.61829    0.60868    0.82500    0.89000    0.90169    0.89463    1.12360
  65.64309    0.65983    0.60868    0.88500    0.92960    0.89650    0.88930    1.07573
  64.87520    0.65296    0.60868    0.87500    0.87719    0.88858    0.88141    1.14000
  72.58854    0.72059    0.60868    0.97500    0.98500    0.93448    0.92706    1.01523
  62.57615    0.63222    0.60868    0.84500    0.79853    0.89440    0.88730    1.25229
  67.18119    0.67351    0.60868    0.90500    0.89542    0.90662    0.89937    1.11679
  75.69477    0.74692    0.60868    1.01500    0.93694    0.95142    0.94391    1.06731
  54.20515    0.55461    0.60868    0.73500    0.76804    0.86892    0.86208    1.30201
  57.99880    0.59017    0.60868    0.78500    1.15821    0.91749    0.91052    0.86340
  80.37503    0.78555    0.60868    1.07500    1.00000    0.99164    0.98399    1.00000
  58.75979    0.59723    0.60868    0.79500    0.87646    0.91262    0.90564    1.14096
  51.18347    0.52584    0.60868    0.69500    1.00000    0.84130    0.83455    1.00000
  83.50796    0.81068    0.60868    1.11500    1.03320    1.04395    1.03621    0.96787
  77.25216    0.75991    0.60868    1.03500    1.07810    0.95989    0.95233    0.92756
  78.03188    0.76637    0.60868    1.04500    1.02677    0.96413    0.95655    0.97393
  53.44864    0.54744    0.60868    0.72500    1.13514    0.85784    0.85102    0.88095
  79.59333    0.77918    0.60868    1.06500    0.94539    0.97857    0.97094    1.05777
  78.81227    0.77279    0.60868    1.05500    0.98352    0.96990    0.96230    1.01676
  71.81380    0.71394    0.60868    0.96500    0.91054    0.93450    0.92711    1.09825
  70.26657    0.70056    0.60868    0.94500    0.94071    0.92685    0.91951    1.06303
  59.52153    0.60427    0.60868    0.80500    0.85463    0.90898    0.90197    1.17010
  60.28403    0.61129    0.60868    0.81500    0.91376    0.90533    0.89830    1.09438
  84.29263    0.81688    0.60868    1.12500    1.04297    1.05653    1.04877    0.95880
  51.93781    0.53306    0.60868    0.70500    0.81928    0.83568    0.82890    1.22059
  63.34173    0.63916    0.60868    0.85500    0.96127    0.89076    0.88363    1.04029
  82.72384    0.80444    0.60868    1.10500    1.12215    1.03088    1.02316    0.89114
  71.03981    0.70726    0.60868    0.95500    0.95595    0.93191    0.92455    1.04608
  61.81134    0.62526    0.60868    0.83500    0.94862    0.89805    0.89096    1.05417
  67.95139    0.68031    0.60868    0.91500    0.83670    0.91168    0.90440    1.19517
  66.41176    0.66668    0.60868    0.89500    0.89180    0.90156    0.89433    1.12132
  68.72236    0.68708    0.60868    0.92500    0.93410    0.91674    0.90944    1.07055
  55.72037    0.56889    0.60868    0.75500    1.01724    0.89109    0.88419    0.98305
  54.96239    0.56176    0.60868    0.74500    0.96889    0.88000    0.87314    1.03211
  73.36401    0.72721    0.60868    0.98500    0.92284    0.93872    0.93128    1.08361
  64.10808    0.64607    0.60868    0.86500    0.94881    0.88711    0.87996    1.05395
  81.94030    0.79818    0.60868    1.09500    0.99816    1.01780    1.01010    1.00184
  81.15736    0.79188    0.60868    1.08500    0.92014    1.00472    0.99705    1.08679
  69.49408    0.69384    0.60868    0.93500    0.96580    0.92180    0.91447    1.03541
  76.47312    0.75343    0.60868    1.02500    1.01109    0.95566    0.94812    0.98903
  80.32118    0.78605    0.60941    1.07500    0.96154    0.99057    0.98281    1.04000
  72.53901    0.72103    0.60941    0.97500    0.91589    0.93368    0.92615    1.09184
  52.65587    0.54055    0.60941    0.71500    0.89474    0.84663    0.83967    1.11765
  51.14749    0.52613    0.60941    0.69500    0.93939    0.84270    0.83578    1.06452
  61.00486    0.61864    0.60941    0.82500    0.88755    0.90080    0.89360    1.12670
  71.76473    0.71437    0.60941    0.96500    0.99169    0.93409    0.92658    1.00838
  70.21842    0.70098    0.60941    0.94500    0.81144    0.92667    0.91921    1.23238
  82.66877    0.80497    0.60941    1.10500    0.98499    1.02980    1.02198    1.01524
  51.90132    0.53335    0.60941    0.70500    0.72826    0.83555    0.82861    1.37313
  64.83034    0.65335    0.60941    0.87500    0.82520    0.88815    0.88084    1.21183
  55.68138    0.56920    0.60941    0.75500    0.84397    0.89095    0.88390    1.18487
  75.64347    0.74738    0.60941    1.01500    1.14938    0.95061    0.94299    0.87004
  57.95832    0.59050    0.60941    0.78500    0.96748    0.91672    0.90961    1.03361
  63.29783    0.63953    0.60941    0.85500    0.81650    0.88986    0.88260    1.22474
  77.97928    0.76685    0.60941    1.04500    0.96881    0.96332    0.95563    1.03220
  81.88563    0.79870    0.60941    1.09500    0.87097    1.01672    1.00892    1.14815
  83.45249    0.81121    0.60941    1.11500    0.98780    1.04287    1.03503    1.01235
  53.41115    0.54774    0.60941    0.72500    1.02759    0.85771    0.85073    0.97315
  60.24208    0.61164    0.60941    0.81500    0.83567    0.90445    0.89727    1.19664
  77.19999    0.76039    0.60941    1.03500    0.98425    0.95908    0.95142    1.01600
  58.71881    0.59757    0.60941    0.79500    0.94015    0.91174    0.90460    1.06366
  59.48006    0.60461    0.60941    0.80500    0.80698    0.90809    0.90094    1.23919
  76.42138    0.75390    0.60941    1.02500    1.06142    0.95485    0.94721    0.94213
  54.92390    0.56207    0.60941    0.74500    1.06000    0.87987    0.87284    0.94340
  84.23677    0.81742    0.60941    1.12500    1.17597    1.05541    1.04754    0.85036
  70.99120    0.70769    0.60941    0.95500    0.98423    0.93173    0.92424    1.01603
  66.36594    0.66707    0.60941    0.89500    0.99257    0.90138    0.89403    1.00749
  73.31404    0.72766    0.60941    0.98500    0.94505    0.93791    0.93036    1.05814
  64.06370    0.64645    0.60941    0.86500    0.87145    0.88622    0.87893    1.14751
  79.53989    0.77968    0.60941    1.06500    0.96514    0.97749    0.96976    1.03612
  68.67513    0.68749    0.60941    0.92500    0.92296    0.91656    0.90914    1.08348
  54.16716    0.55491    0.60941    0.73500    0.92063    0.86879    0.86179    1.08621
  78.75925    0.77328    0.60941    1.05500    0.88067    0.96923    0.96152    1.13550
  65.59775    0.66022    0.60941    0.88500    0.91362    0.89633    0.88899    1.09455
  67.90463    0.68071    0.60941    0.91500    0.90779    0.91150    0.90410    1.10158
  81.10309    0.79239    0.60941    1.08500    1.00000    1.00364    0.99587    1.00000
  67.13490    0.67390    0.60941    0.90500    0.88629    0.90644    0.89907    1.12830
  61.76841    0.62562    0.60941    0.83500    0.99602    0.89716    0.88993    1.00399
  62.53273    0.63259    0.60941    0.84500    0.81426    0.89351    0.88627    1.22811
  69.44639    0.69425    0.60941    0.93500    0.91914    0.92162    0.91417    1.08797
  81.04879    0.79290    0.61014    1.08500    0.93648    1.00243    0.99469    1.06783
  75.59214    0.74785    0.61014    1.01500    0.92683    0.94969    0.94208    1.07895
  52.61887    0.54085    0.61014    0.71500    0.81356    0.84647    0.83938    1.22917
  84.96531    0.82413    0.61014    1.13500    1.10240    1.06764    1.05981    0.90711
  63.25390    0.63990    0.61014    0.85500    0.98868    0.88890    0.88157    1.01145
  77.92665    0.76734    0.61014    1.04500    0.97749    0.96238    0.95471    1.02303
  51.11149    0.52641    0.61014    0.69500    0.72917    0.84408    0.83702    1.37143
  68.62788    0.68790    0.61014    0.92500    0.97959    0.91629    0.90884    1.02083
  66.32010    0.66747    0.61014    0.89500    0.92761    0.90114    0.89373    1.07804
  69.39867    0.69467    0.61014    0.93500    0.96040    0.92135    0.91387    1.04124
  81.83091    0.79921    0.61014    1.09500    0.97761    1.01550    1.00774    1.02290
  59.43857    0.60495    0.61014    0.80500    0.95592    0.90715    0.89990    1.04612
  51.86482    0.53364    0.61014    0.70500    0.77333    0.83542    0.82835    1.29310
  77.14778    0.76087    0.61014    1.03500    0.97774    0.95815    0.95050    1.02277
  58.67781    0.59790    0.61014    0.79500    0.92138    0.91081    0.90357    1.08533
  65.55239    0.66061    0.61014    0.88500    0.95965    0.89608    0.88869    1.04205
  70.94255    0.70812    0.61014    0.95500    1.04225    0.93145    0.92394    0.95946
  67.08859    0.67430    0.61014    0.90500    0.90725    0.90619    0.89876    1.10223
  84.18087    0.81795    0.61014    1.12500    1.04453    1.05413    1.04631    0.95736
  54.88538    0.56238    0.61014    0.74500    0.89302    0.87969    0.87255    1.11979
  53.37364    0.54804    0.61014    0.72500    1.19048    0.85754    0.85043    0.84000
  57.91782    0.59084    0.61014    0.78500    1.07941    0.91590    0.90869    0.92643
  64.01929    0.64682    0.61014    0.86500    0.99815    0.88525    0.87790    1.00186
  62.48929    0.63295    0.61014    0.84500    0.84063    0.89255    0.88523    1.18958
  76.36961    0.75437    0.61014    1.02500    1.00896    0.95392    0.94629    0.99112
  54.12914    0.55522    0.61014    0.73500    0.87440    0.86862    0.86149    1.14365
  64.78545    0.65373    0.61014    0.87500    0.98063    0.88765    0.88028    1.01975
  70.17023    0.70141    0.61014    0.94500    0.89399    0.92640    0.91891    1.11858
  67.85785    0.68111    0.61014    0.91500    0.91356    0.91124    0.90380    1.09462
  61.72545    0.62598    0.61014    0.83500    0.95136    0.89620    0.88890    1.05112
  72.48946    0.72147    0.61014    0.97500    0.95114    0.93278    0.92524    1.05137
  78.70619    0.77377    0.61014    1.05500    0.92586    0.96843    0.96074    1.08008
  80.26728    0.78656    0.61014    1.07500    1.03352    0.98936    0.98163    0.96757
  83.39697    0.81174    0.61014    1.11500    1.07629    1.04164    1.03385    0.92912
  82.61365    0.80549    0.61014    1.10500    0.99062    1.02857    1.02079    1.00947
  55.64237    0.56952    0.61014    0.75500    1.04511    0.89077    0.88361    0.95683
  79.48641    0.78018    0.61014    1.06500    0.91985    0.97629    0.96859    1.08714
  73.26403    0.72811    0.61014    0.98500    0.90602    0.93700    0.92944    1.10373
  60.96239    0.61899    0.61014    0.82500    0.89315    0.89985    0.89257    1.11964
  60.20010    0.61198    0.61014    0.81500    0.94318    0.90350    0.89624    1.06024
  71.71563    0.71481    0.61014    0.96500    0.99830    0.93358    0.92605    1.00170
  70.89388    0.70855    0.61087    0.95500    0.88006    0.93110    0.92364    1.13628
  60.15810    0.61233    0.61087    0.81500    0.85306    0.90251    0.89520    1.17225
  62.44583    0.63331    0.61087    0.84500    0.90548    0.89154    0.88420    1.10438
  54.84686    0.56269    0.61087    0.74500    0.93665    0.87948    0.87226    1.06763
  59.39706    0.60529    0.61087    0.80500    0.78033    0.90617    0.89887    1.28150
  82.55849    0.80602    0.61087    1.10500    0.99067    1.02723    1.01961    1.00942
  63.97486    0.64720    0.61087    0.86500    0.94333    0.88423    0.87686    1.06008
  57.87729    0.59117    0.61087    0.78500    0.93970    0.91503    0.90776    1.06417
  51.07548    0.52670    0.61087    0.69500    0.73810    0.84542    0.83826    1.35484
  53.33611    0.54834    0.61087    0.72500    1.03797    0.85734    0.85014    0.96341
  80.99444    0.79341    0.61087    1.08500    1.03977    1.00110    0.99350    0.96175
  79.43289    0.78068    0.61087    1.06500    1.01333    0.97539    0.96781    0.98684
  81.77616    0.79973    0.61087    1.09500    0.86348    1.01417    1.00656    1.15810
  83.34141    0.81227    0.61087    1.11500    1.03896    1.04029    1.03266    0.96250
  69.35093    0.69508    0.61087    0.93500    1.04110    0.92101    0.91357    0.96053
  64.74054    0.65411    0.61087    0.87500    0.85417    0.88709    0.87971    1.17073
  76.31780    0.75485    0.61087    1.02500    0.94128    0.95290    0.94537    1.06238
  84.12492    0.81849    0.61087    1.12500    1.14100    1.05272    1.04509    0.87643
  67.04225    0.67470    0.61087    0.90500    0.90756    0.90587    0.89846    1.10185
  68.58060    0.68831    0.61087    0.92500    0.94580    0.91596    0.90853    1.05730
  77.87397    0.76782    0.61087    1.04500    0.89777    0.96135    0.95379    1.11387
  63.20996    0.64027    0.61087    0.85500    0.92295    0.88788    0.88053    1.08349
  78.65309    0.77426    0.61087    1.05500    1.02277    0.96753    0.95996    0.97774
  60.91990    0.61934    0.61087    0.82500    0.85178    0.89885    0.89154    1.17401
  80.21334    0.78706    0.61087    1.07500    0.96798    0.98804    0.98045    1.03307
  73.21400    0.72855    0.61087    0.98500    0.89614    0.93601    0.92852    1.11589
  84.90897    0.82468    0.61087    1.13500    1.16930    1.06760    1.05995    0.85521
  70.12202    0.70183    0.61087    0.94500    0.86491    0.92606    0.91861    1.15619
  58.63680    0.59824    0.61087    0.79500    0.86232    0.90994    0.90265    1.15966
  67.81104    0.68152    0.61087    0.91500    0.88591    0.91092    0.90350    1.12879
  52.58184    0.54114    0.61087    0.71500    1.05825    0.84626    0.83908    0.94495
  51.82830    0.53393    0.61087    0.70500    1.13514    0.83676    0.82959    0.88095
  54.09112    0.55552    0.61087    0.73500    0.92553    0.86841    0.86120    1.08046
  61.68247    0.62634    0.61087    0.83500    0.89126    0.89520    0.88787    1.12200
  77.09554    0.76135    0.61087    1.03500    1.00000    0.95713    0.94958    1.00000
  65.50700    0.66099    0.61087    0.88500    0.90690    0.89551    0.88812    1.10266
  55.60334    0.56983    0.61087    0.75500    0.93870    0.89055    0.88332    1.06531
  72.43988    0.72191    0.61087    0.97500    1.01958    0.93219    0.92471    0.98080
  71.66650    0.71524    0.61087    0.96500    0.90267    0.93299    0.92552    1.10783
  75.54076    0.74831    0.61087    1.01500    0.89895    0.94868    0.94116    1.11240
  66.27423    0.66786    0.61087    0.89500    0.96082    0.90082    0.89343    1.04078
  60.11608    0.61268    0.61160    0.81500    1.00000    0.90149    0.89417    1.00000
  84.85259    0.82523    0.61160    1.13500    1.19690    1.06344    1.05604    0.83549
  71.61734    0.71567    0.61160    0.96500    0.83604    0.93237    0.92499    1.19612
  57.83675    0.59150    0.61160    0.78500    0.92040    0.91415    0.90684    1.08649
  51.79177    0.53422    0.61160    0.70500    0.81481    0.83808    0.83083    1.22727
  77.04326    0.76183    0.61160    1.03500    0.97431    0.95605    0.94866    1.02637
  64.69560    0.65449    0.61160    0.87500    0.86047    0.88650    0.87915    1.16216
  65.46158    0.66138    0.61160    0.88500    0.96875    0.89491    0.88756    1.03226
  80.94004    0.79392    0.61160    1.08500    1.09611    0.99972    0.99232    0.91231
  63.93040    0.64757    0.61160    0.86500    0.88057    0.88318    0.87583    1.13563
  77.82126    0.76831    0.61160    1.04500    0.96733    0.96026    0.95287    1.03377
  51.03945    0.52698    0.61160    0.69500    1.02273    0.84674    0.83950    0.97778
  53.29857    0.54864    0.61160    0.72500    0.85714    0.85711    0.84985    1.16667
  55.56429    0.57015    0.61160    0.75500    1.00000    0.89031    0.88302    1.00000
  82.50328    0.80654    0.61160    1.10500    1.04440    1.02583    1.01843    0.95749
  68.53329    0.68872    0.61160    0.92500    0.87480    0.91560    0.90823    1.14312
  83.28581    0.81280    0.61160    1.11500    0.98638    1.03888    1.03148    1.01381
  67.76420    0.68192    0.61160    0.91500    0.86326    0.91056    0.90320    1.15840
  70.84518    0.70897    0.61160    0.95500    0.83566    0.93071    0.92334    1.19666
  79.37933    0.78118    0.61160    1.06500    1.05273    0.97443    0.96703    0.94991
  78.59996    0.77476    0.61160    1.05500    0.94004    0.96658    0.95918    1.06379
  63.16598    0.64063    0.61160    0.85500    0.86745    0.88684    0.87950    1.15280
  54.05307    0.55583    0.61160    0.73500    0.97927    0.86818    0.86091    1.02116
  69.30315    0.69550    0.61160    0.93500    0.92020    0.92064    0.91327    1.08673
  66.99588    0.67510    0.61160    0.90500    0.86872    0.90552    0.89816    1.15112
  62.40234    0.63368    0.61160    0.84500    0.82406    0.89050    0.88317    1.21351
  61.63947    0.62670    0.61160    0.83500    0.86225    0.89417    0.88683    1.15975
  66.22834    0.66825    0.61160    0.89500    0.98923    0.90048    0.89312    1.01089
  80.15936    0.78756    0.61160    1.07500    0.94915    0.98666    0.97926    1.05357
  72.39026    0.72235    0.61160    0.97500    0.97267    0.93156    0.92418    1.02810
  81.72136    0.80025    0.61160    1.09500    0.94424    1.01277    1.00537    1.05905
  76.26595    0.75532    0.61160    1.02500    0.97170    0.95184    0.94445    1.02913
  59.35553    0.60564    0.61160    0.80500    0.91800    0.90516    0.89784    1.08933
  54.80831    0.56300    0.61160    0.74500    1.00000    0.87925    0.87196    1.00000
  70.07378    0.70225    0.61160    0.94500    0.87179    0.92568    0.91830    1.14706
  75.48936    0.74878    0.61160    1.01500    1.00193    0.94762    0.94023    0.99808
  58.59576    0.59858    0.61160    0.79500    1.01247    0.90904    0.90173    0.98768
  84.06892    0.81903    0.61160    1.12500    1.08247    1.05126    1.04385    0.92381
  52.54481    0.54144    0.61160    0.71500    0.92806    0.84605    0.83879    1.07752
  60.87739    0.61970    0.61160    0.82500    0.82975    0.89783    0.89050    1.20519
  73.16393    0.72900    0.61160    0.98500    0.94081    0.93498    0.92760    1.06291
  52.50775    0.54173    0.61234    0.71500    0.87850    0.84581    0.83850    1.13830
  68.48595    0.68913    0.61234    0.92500    0.85671    0.91522    0.90793    1.16726
  76.21407    0.75579    0.61234    1.02500    0.96718    0.95076    0.94352    1.03393
  76.99094    0.76230    0.61234    1.03500    1.00372    0.95497    0.94774    0.99629
  60.07403    0.61302    0.61234    0.81500    0.85065    0.90046    0.89313    1.17557
  51.75522    0.53451    0.61234    0.70500    1.21739    0.83939    0.83208    0.82143
  70.79645    0.70940    0.61234    0.95500    0.88509    0.93032    0.92304    1.12982
  66.94949    0.67549    0.61234    0.90500    0.82334    0.90516    0.89786    1.21457
  51.00341    0.52727    0.61234    0.69500    0.64444    0.84805    0.84075    1.55172
  67.71733    0.68232    0.61234    0.91500    0.89720    0.91019    0.90289    1.11458
  71.56815    0.71611    0.61234    0.96500    1.03231    0.93173    0.92446    0.96870
  70.02551    0.70267    0.61234    0.94500    0.94863    0.92528    0.91800    1.05415
  77.76852    0.76879    0.61234    1.04500    0.91985    0.95917    0.95195    1.08713
  63.88593    0.64794    0.61234    0.86500    0.88138    0.88211    0.87479    1.13458
  80.88561    0.79443    0.61234    1.08500    0.99816    0.99833    0.99113    1.00184
  63.12199    0.64100    0.61234    0.85500    0.94681    0.88578    0.87846    1.05618
  75.43792    0.74924    0.61234    1.01500    1.04483    0.94656    0.93931    0.95709
  83.23016    0.81333    0.61234    1.11500    0.94862    1.03747    1.03029    1.05416
  78.54678    0.77525    0.61234    1.05500    1.02828    0.96562    0.95840    0.97250
  59.31399    0.60598    0.61234    0.80500    0.91723    0.90413    0.89680    1.09024
  54.01501    0.55613    0.61234    0.73500    0.92228    0.86793    0.86061    1.08427
  81.66651    0.80077    0.61234    1.09500    1.01685    1.01138    1.00419    0.98343
  69.25535    0.69591    0.61234    0.93500    0.94620    0.92025    0.91296    1.05686
  62.35883    0.63404    0.61234    0.84500    0.91478    0.88945    0.88213    1.09316
  53.26102    0.54894    0.61234    0.72500    0.96129    0.85687    0.84955    1.04027
  72.34061    0.72279    0.61234    0.97500    0.96535    0.93092    0.92365    1.03590
  57.79620    0.59183    0.61234    0.78500    0.97275    0.91325    0.90592    1.02801
  84.01287    0.81957    0.61234    1.12500    0.98462    1.04979    1.04262    1.01562
  79.32573    0.78167    0.61234    1.06500    0.99820    0.97346    0.96625    1.00181
  55.52523    0.57046    0.61234    0.75500    0.87726    0.89005    0.88273    1.13992
  73.11383    0.72944    0.61234    0.98500    0.90789    0.93394    0.92668    1.10145
  58.55471    0.59891    0.61234    0.79500    1.00262    0.90814    0.90081    0.99739
  80.10535    0.78807    0.61234    1.07500    0.99617    0.98528    0.97808    1.00385
  66.18242    0.66864    0.61234    0.89500    0.90709    0.90013    0.89282    1.10242
  84.79615    0.82577    0.61234    1.13500    1.14081    1.05932    1.05215    0.87657
  54.76975    0.56331    0.61234    0.74500    1.02521    0.87899    0.87167    0.97541
  82.44804    0.80707    0.61234    1.10500    0.96125    1.02442    1.01724    1.04031
  64.65064    0.65487    0.61234    0.87500    0.77583    0.88590    0.87858    1.28893
  61.59645    0.62705    0.61234    0.83500    0.87689    0.89312    0.88580    1.14039
  50.25232    0.52001    0.61234    0.68500    0.45000    0.79060    0.78330    2.22222
  60.83486    0.62005    0.61234    0.82500    0.96319    0.89679    0.88947    1.03822
  65.41614    0.66176    0.61234    0.88500    0.99101    0.89430    0.88699    1.00907
  63.84142    0.64832    0.61307    0.86500    0.93889    0.88106    0.87376    1.06509
  69.97722    0.70309    0.61307    0.94500    0.92208    0.92492    0.91770    1.08451
  72.29094    0.72323    0.61307    0.97500    0.88485    0.93031    0.92312    1.13014
  80.83114    0.79494    0.61307    1.08500    0.94757    0.99699    0.98994    1.05534
  83.17447    0.81386    0.61307    1.11500    0.96768    1.03612    1.02911    1.03340
  82.39274    0.80759    0.61307    1.10500    1.02686    1.02308    1.01605    0.97384
  54.73117    0.56362    0.61307    0.74500    1.00862    0.87874    0.87138    0.99145
  50.21677    0.52029    0.61307    0.68500    0.61538    0.79866    0.79129    1.62500
  53.97693    0.55644    0.61307    0.73500    0.83410    0.86769    0.86032    1.19890
  51.71866    0.53480    0.61307    0.70500    1.07246    0.84069    0.83332    0.93243
  62.31530    0.63440    0.61307    0.84500    0.86792    0.88841    0.88109    1.15217
  67.67044    0.68272    0.61307    0.91500    0.91973    0.90985    0.90259    1.08727
  66.90307    0.67589    0.61307    0.90500    0.89456    0.90482    0.89755    1.11786
  81.61163    0.80128    0.61307    1.09500    0.94526    1.01003    1.00300    1.05792
  61.55341    0.62741    0.61307    0.83500    0.91813    0.89208    0.88476    1.08917
  78.49357    0.77573    0.61307    1.05500    0.98921    0.96471    0.95762    1.01091
  73.06370    0.72989    0.61307    0.98500    0.98194    0.93293    0.92575    1.01839
  64.60566    0.65524    0.61307    0.87500    0.89347    0.88531    0.87802    1.11923
  77.71573    0.76927    0.61307    1.04500    0.98901    0.95813    0.95102    1.01111
  60.03197    0.61337    0.61307    0.81500    0.87425    0.89943    0.89210    1.14384
  71.51893    0.71654    0.61307    0.96500    0.91706    0.93113    0.92393    1.09044
  65.37068    0.66215    0.61307    0.88500    0.95494    0.89371    0.88643    1.04719
  80.05129    0.78857    0.61307    1.07500    1.00202    0.98395    0.97689    0.99799
  84.73967    0.82632    0.61307    1.13500    1.18962    1.05790    1.05092    0.84061
  58.51363    0.59925    0.61307    0.79500    0.86150    0.90723    0.89988    1.16076
  76.93859    0.76278    0.61307    1.03500    0.93784    0.95393    0.94681    1.06628
  60.79230    0.62040    0.61307    0.82500    0.88367    0.89576    0.88843    1.13164
  83.95679    0.82011    0.61307    1.12500    1.01643    1.04839    1.04139    0.98384
  57.75562    0.59216    0.61307    0.78500    0.89421    0.91235    0.90499    1.11831
  55.48615    0.57078    0.61307    0.75500    0.90236    0.88980    0.88243    1.10821
  53.22344    0.54924    0.61307    0.72500    1.13793    0.85663    0.84926    0.87879
  50.96735    0.52755    0.61307    0.69500    0.69388    0.84936    0.84199    1.44118
  69.20752    0.69632    0.61307    0.93500    0.95345    0.91990    0.91266    1.04882
  79.27209    0.78217    0.61307    1.06500    1.12157    0.97254    0.96547    0.89161
  75.38644    0.74971    0.61307    1.01500    0.94129    0.94553    0.93839    1.06237
  66.13648    0.66903    0.61307    0.89500    0.92185    0.89979    0.89252    1.08478
  52.47068    0.54203    0.61307    0.71500    0.97345    0.84557    0.83820    1.02727
  76.16216    0.75626    0.61307    1.02500    0.99616    0.94973    0.94260    1.00385
  63.07797    0.64137    0.61307    0.85500    0.95517    0.88473    0.87742    1.04694
  70.74769    0.70983    0.61307    0.95500    1.00507    0.92995    0.92273    0.99496
  59.27242    0.60632    0.61307    0.80500    0.86801    0.90311    0.89576    1.15206
  68.43859    0.68954    0.61307    0.92500    0.89573    0.91487    0.90763    1.11641
  63.79690    0.64869    0.61381    0.86500    0.94017    0.88004    0.87272    1.06364
  58.47254    0.59958    0.61381    0.79500    0.86601    0.90635    0.89896    1.15473
  55.44705    0.57109    0.61381    0.75500    0.95911    0.88956    0.88214    1.04264
  79.99719    0.78907    0.61381    1.07500    0.92362    0.98272    0.97570    1.08269
  73.01353    0.73033    0.61381    0.98500    0.96769    0.93199    0.92483    1.03339
  59.98989    0.61371    0.61381    0.81500    0.92121    0.89843    0.89106    1.08553
  61.51035    0.62777    0.61381    0.83500    0.94141    0.89108    0.88372    1.06224
  79.21842    0.78266    0.61381    1.06500    0.92885    0.97172    0.96468    1.07660
  76.11021    0.75673    0.61381    1.02500    0.95992    0.94878    0.94168    1.04175
  69.15966    0.69674    0.61381    0.93500    0.98990    0.91959    0.91236    1.01020
  60.74973    0.62075    0.61381    0.82500    0.91313    0.89476    0.88739    1.09513
  80.77662    0.79545    0.61381    1.08500    1.01711    0.99576    0.98875    0.98318
  54.69257    0.56393    0.61381    0.74500    0.86328    0.87851    0.87108    1.15837
  68.39120    0.68994    0.61381    0.92500    0.87055    0.91457    0.90732    1.14870
  81.55670    0.80180    0.61381    1.09500    0.95512    1.00879    1.00181    1.04699
  51.68208    0.53509    0.61381    0.70500    0.84270    0.84201    0.83457    1.18667
  66.09052    0.66942    0.61381    0.89500    0.92869    0.89950    0.89222    1.07679
  76.88620    0.76325    0.61381    1.03500    1.04348    0.95297    0.94589    0.95833
  69.92889    0.70351    0.61381    0.94500    0.92997    0.92461    0.91739    1.07531
  83.11873    0.81439    0.61381    1.11500    1.05200    1.03487    1.02792    0.95057
  72.24123    0.72366    0.61381    0.97500    0.87143    0.92976    0.92258    1.14754
  70.69890    0.71025    0.61381    0.95500    0.93467    0.92963    0.92243    1.06989
  53.93884    0.55674    0.61381    0.73500    1.03261    0.86745    0.86002    0.96842
  57.71502    0.59249    0.61381    0.78500    0.91214    0.91147    0.90407    1.09632
  62.27175    0.63476    0.61381    0.84500    0.94495    0.88740    0.88005    1.05825
  59.23083    0.60666    0.61381    0.80500    0.91832    0.90211    0.89473    1.08894
  83.90065    0.82064    0.61381    1.12500    1.04000    1.04709    1.04015    0.96154
  78.44032    0.77622    0.61381    1.05500    1.01724    0.96389    0.95684    0.98305
  77.66291    0.76975    0.61381    1.04500    0.92857    0.95717    0.95010    1.07692
  53.18585    0.54954    0.61381    0.72500    0.89617    0.85640    0.84897    1.11585
  50.93128    0.52784    0.61381    0.69500    1.00000    0.85068    0.84324    1.00000
  84.68315    0.82686    0.61381    1.13500    1.09751    1.05660    1.04969    0.91115
  64.56065    0.65562    0.61381    0.87500    0.86371    0.88476    0.87745    1.15779
  50.18120    0.52057    0.61381    0.68500    0.56000    0.80672    0.79928    1.78571
  63.03393    0.64174    0.61381    0.85500    0.81697    0.88372    0.87639    1.22403
  67.62352    0.68313    0.61381    0.91500    0.96585    0.90955    0.90229    1.03535
  65.32519    0.66253    0.61381    0.88500    0.90600    0.89316    0.88586    1.10376
  71.46968    0.71697    0.61381    0.96500    0.93058    0.93059    0.92340    1.07460
  66.85663    0.67629    0.61381    0.90500    0.90244    0.90452    0.89725    1.10811
  75.33494    0.75017    0.61381    1.01500    1.00723    0.94458    0.93747    0.99282
  82.33741    0.80811    0.61381    1.10500    1.05634    1.02183    1.01486    0.94667
  52.43360    0.54232    0.61381    0.71500    1.18095    0.84535    0.83791    0.84677
  53.14825    0.54984    0.61454    0.72500    0.91824    0.85618    0.84867    1.08904
  70.65008    0.71068    0.61454    0.95500    0.90264    0.92939    0.92213    1.10786
  79.16470    0.78316    0.61454    1.06500    1.07018    0.97100    0.96390    0.93443
  57.67441    0.59282    0.61454    0.78500    0.99729    0.91061    0.90314    1.00272
  83.84447    0.82118    0.61454    1.12500    1.00205    1.04592    1.03892    0.99795
  76.83378    0.76373    0.61454    1.03500    0.96367    0.95211    0.94496    1.03770
  79.94305    0.78957    0.61454    1.07500    0.92687    0.98159    0.97451    1.07890
  84.62658    0.82740    0.61454    1.13500    0.98305    1.05544    1.04845    1.01724
  71.42040    0.71740    0.61454    0.96500    0.95277    0.93012    0.92286    1.04957
  75.28339    0.75063    0.61454    1.01500    0.92639    0.94372    0.93654    1.07946
  59.18922    0.60700    0.61454    0.80500    0.95238    0.90114    0.89369    1.05000
  77.61005    0.77024    0.61454    1.04500    1.03955    0.95631    0.94918    0.96196
  55.40793    0.57141    0.61454    0.75500    0.96226    0.88934    0.88185    1.03922
  66.81016    0.67668    0.61454    0.90500    0.85031    0.90428    0.89695    1.17604
  67.57658    0.68353    0.61454    0.91500    0.83962    0.90931    0.90198    1.19101
  72.96334    0.73077    0.61454    0.98500    0.89263    0.93113    0.92391    1.12029
  82.28203    0.80864    0.61454    1.10500    1.01383    1.02071    1.01367    0.98635
  54.65396    0.56424    0.61454    0.74500    0.95816    0.87828    0.87079    1.04367
  66.04452    0.66981    0.61454    0.89500    0.90445    0.89926    0.89191    1.10565
  78.38703    0.77671    0.61454    1.05500    0.97661    0.96317    0.95606    1.02395
  61.46726    0.62812    0.61454    0.83500    0.88889    0.89010    0.88268    1.12500
  81.50173    0.80231    0.61454    1.09500    0.93006    1.00767    1.00062    1.07520
  65.27968    0.66292    0.61454    0.88500    0.90893    0.89266    0.88529    1.10019
  51.64548    0.53538    0.61454    0.70500    1.10294    0.84333    0.83581    0.90667
  53.90073    0.55705    0.61454    0.73500    0.90148    0.86723    0.85973    1.10929
  80.72207    0.79596    0.61454    1.08500    1.11485    0.99463    0.98756    0.89698
  62.22817    0.63512    0.61454    0.84500    0.93841    0.88643    0.87901    1.06564
  83.06295    0.81492    0.61454    1.11500    0.96501    1.03375    1.02673    1.03626
  72.19149    0.72410    0.61454    0.97500    0.95515    0.92929    0.92205    1.04696
  52.39650    0.54262    0.61454    0.71500    1.00000    0.84512    0.83761    1.00000
  58.43143    0.59992    0.61454    0.79500    0.92289    0.90549    0.89803    1.08356
  59.94779    0.61406    0.61454    0.81500    1.00429    0.89746    0.89002    0.99573
  76.05822    0.75719    0.61454    1.02500    1.00377    0.94792    0.94075    0.99625
  64.51562    0.65600    0.61454    0.87500    0.88908    0.88426    0.87688    1.12476
  62.98987    0.64210    0.61454    0.85500    0.83895    0.88275    0.87535    1.19196
  69.11177    0.69715    0.61454    0.93500    0.95440    0.91935    0.91205    1.04778
  50.89520    0.52812    0.61454    0.69500    1.02381    0.85200    0.84448    0.97674
  68.34378    0.69035    0.61454    0.92500    0.83793    0.91433    0.90702    1.19342
  60.70714    0.62110    0.61454    0.82500    0.92647    0.89378    0.88635    1.07937
  69.88054    0.70393    0.61454    0.94500    0.91167    0.92437    0.91709    1.09689
  63.75235    0.64906    0.61454    0.86500    0.85517    0.87907    0.87168    1.16935
  50.14563    0.52085    0.61454    0.68500    1.23529    0.81480    0.80729    0.80952
  50.11004    0.52113    0.61528    0.68500    0.60870    0.82290    0.81530    1.64286
  84.56996    0.82795    0.61528    1.13500    1.09586    1.05440    1.04721    0.91252
  72.14172    0.72454    0.61528    0.97500    0.95048    0.92890    0.92152    1.05210
  57.63377    0.59315    0.61528    0.78500    0.86436    0.90978    0.90221    1.15692
  58.39030    0.60025    0.61528    0.79500    0.87351    0.90466    0.89710    1.14481
  69.83216    0.70434    0.61528    0.94500    0.95667    0.92420    0.91679    1.04529
  53.86260    0.55735    0.61528    0.73500    0.86935    0.86703    0.85943    1.15029
  76.78132    0.76420    0.61528    1.03500    0.93951    0.95135    0.94404    1.06439
  78.33370    0.77720    0.61528    1.05500    0.92626    0.96256    0.95527    1.07961
  72.91311    0.73122    0.61528    0.98500    0.92949    0.93035    0.92298    1.07586
  70.60124    0.71110    0.61528    0.95500    0.88619    0.92922    0.92182    1.12842
  80.66747    0.79647    0.61528    1.08500    0.99815    0.99362    0.98637    1.00185
  83.78825    0.82172    0.61528    1.12500    1.09960    1.04488    1.03768    0.90942
  59.14760    0.60734    0.61528    0.80500    0.86638    0.90020    0.89265    1.15423
  81.44672    0.80283    0.61528    1.09500    0.96403    1.00666    0.99943    1.03731
  62.18458    0.63549    0.61528    0.84500    0.83274    0.88549    0.87797    1.20085
  55.36880    0.57172    0.61528    0.75500    0.93929    0.88913    0.88155    1.06464
  53.11063    0.55014    0.61528    0.72500    0.82803    0.85597    0.84838    1.20769
  69.06386    0.69756    0.61528    0.93500    0.87909    0.91918    0.91175    1.13755
  75.23182    0.75109    0.61528    1.01500    0.98102    0.94295    0.93561    1.01934
  61.42416    0.62848    0.61528    0.83500    0.86770    0.88917    0.88164    1.15247
  66.76366    0.67708    0.61528    0.90500    0.90033    0.90410    0.89664    1.11071
  64.47057    0.65638    0.61528    0.87500    0.79043    0.88380    0.87632    1.26514
  65.23414    0.66330    0.61528    0.88500    0.82797    0.89220    0.88472    1.20777
  76.00620    0.75766    0.61528    1.02500    0.90426    0.94715    0.93983    1.10588
  60.66452    0.62145    0.61528    0.82500    0.98726    0.89284    0.88531    1.01290
  52.35938    0.54291    0.61528    0.71500    0.78621    0.84492    0.83732    1.27193
  83.00713    0.81545    0.61528    1.11500    0.99463    1.03275    1.02553    1.00540
  79.11095    0.78365    0.61528    1.06500    1.01301    0.97039    0.96312    0.98716
  67.52961    0.68393    0.61528    0.91500    0.84923    0.90913    0.90168    1.17754
  68.29634    0.69076    0.61528    0.92500    0.97826    0.91415    0.90671    1.02222
  79.88887    0.79008    0.61528    1.07500    0.95070    0.98058    0.97332    1.05185
  82.22661    0.80916    0.61528    1.10500    0.99457    1.01971    1.01248    1.00545
  62.94579    0.64247    0.61528    0.85500    0.94041    0.88181    0.87431    1.06337
  50.85910    0.52841    0.61528    0.69500    0.75862    0.85334    0.84573    1.31818
  51.60888    0.53567    0.61528    0.70500    0.97674    0.84466    0.83706    1.02381
  63.70778    0.64944    0.61528    0.86500    0.95113    0.87814    0.87064    1.05138
  77.55716    0.77072    0.61528    1.04500    1.00760    0.95555    0.94825    0.99245
  54.61533    0.56454    0.61528    0.74500    0.96996    0.87808    0.87049    1.03097
  65.99851    0.67020    0.61528    0.89500    0.85420    0.89908    0.89161    1.17069
  71.37109    0.71783    0.61528    0.96500    1.01176    0.92972    0.92233    0.98837
  59.90567    0.61440    0.61528    0.81500    0.98698    0.89652    0.88898    1.01319
  53.82446    0.55765    0.61602    0.73500    0.82128    0.86683    0.85914    1.21762
  77.50423    0.77120    0.61602    1.04500    0.88562    0.95486    0.94732    1.12916
  72.09192    0.72497    0.61602    0.97500    0.89325    0.92857    0.92099    1.11951
  59.10595    0.60768    0.61602    0.80500    0.90150    0.89928    0.89160    1.10926
  82.95126    0.81598    0.61602    1.11500    1.02148    1.03184    1.02434    0.97897
  59.86353    0.61475    0.61602    0.81500    0.85573    0.89561    0.88794    1.16859
  81.39167    0.80334    0.61602    1.09500    0.93669    1.00574    0.99823    1.06759
  65.95247    0.67059    0.61602    0.89500    0.82982    0.89894    0.89130    1.20508
  62.90168    0.64284    0.61602    0.85500    0.82765    0.88092    0.87326    1.20825
  68.24887    0.69116    0.61602    0.92500    0.88040    0.91403    0.90641    1.13585
  57.59312    0.59348    0.61602    0.78500    0.78437    0.90897    0.90128    1.27491
  51.57225    0.53595    0.61602    0.70500    0.98851    0.84601    0.83831    1.01163
  80.61283    0.79698    0.61602    1.08500    1.06310    0.99270    0.98518    0.94065
  60.62189    0.62180    0.61602    0.82500    0.77477    0.89194    0.88427    1.29070
  69.78375    0.70476    0.61602    0.94500    0.89871    0.92408    0.91648    1.11270
  69.01592    0.69798    0.61602    0.93500    0.93092    0.91906    0.91145    1.07420
  70.55236    0.71153    0.61602    0.95500    0.97983    0.92911    0.92152    1.02058
  72.86285    0.73166    0.61602    0.98500    0.93376    0.92963    0.92205    1.07093
  62.14096    0.63585    0.61602    0.84500    0.87971    0.88459    0.87693    1.13673
  71.32175    0.71826    0.61602    0.96500    0.79503    0.92939    0.92180    1.25781
  64.42549    0.65676    0.61602    0.87500    0.87624    0.88339    0.87575    1.14124
  54.57668    0.56485    0.61602    0.74500    0.98661    0.87789    0.87020    1.01357
  50.82298    0.52869    0.61602    0.69500    1.00000    0.85468    0.84698    1.00000
  84.51329    0.82849    0.61602    1.13500    1.16740    1.05346    1.04597    0.85660
  50.07443    0.52141    0.61602    0.68500    1.35294    0.83102    0.82332    0.73913
  58.34915    0.60059    0.61602    0.79500    0.85590    0.90386    0.89617    1.16837
  76.72883    0.76468    0.61602    1.03500    0.98266    0.95066    0.94311    1.01765
  79.83466    0.79058    0.61602    1.07500    0.85492    0.97965    0.97212    1.16970
  82.17115    0.80968    0.61602    1.10500    1.12340    1.01879    1.01129    0.89015
  75.95415    0.75813    0.61602    1.02500    0.98167    0.94645    0.93890    1.01867
  66.71714    0.67747    0.61602    0.90500    0.95402    0.90397    0.89634    1.04819
  67.48261    0.68433    0.61602    0.91500    0.88186    0.90900    0.90137    1.13396
  55.32965    0.57203    0.61602    0.75500    0.91941    0.88895    0.88125    1.08765
  61.38103    0.62883    0.61602    0.83500    0.90157    0.88826    0.88060    1.10917
  75.18021    0.75155    0.61602    1.01500    0.91225    0.94225    0.93469    1.09619
  53.07299    0.55044    0.61602    0.72500    0.83636    0.85578    0.84808    1.19565
  65.18858    0.66368    0.61602    0.88500    0.86577    0.89179    0.88416    1.15504
  78.28034    0.77769    0.61602    1.05500    0.96816    0.96202    0.95449    1.03288
  52.32225    0.54320    0.61602    0.71500    0.94690    0.84472    0.83702    1.05607
  63.66319    0.64981    0.61602    0.86500    0.89455    0.87725    0.86960    1.11788
  83.73198    0.82225    0.61602    1.12500    0.99395    1.04393    1.03644    1.00609
  79.05715    0.78415    0.61602    1.06500    1.00388    0.96986    0.96233    0.99613
  79.78040    0.79108    0.61676    1.07500    1.03578    0.97876    0.97093    0.96545
  79.00332    0.78464    0.61676    1.06500    1.01685    0.96938    0.96155    0.98343
  62.09732    0.63621    0.61676    0.84500    0.84468    0.88372    0.87589    1.18388
  82.89535    0.81651    0.61676    1.11500    1.04038    1.03098    1.02315    0.96118
  51.53562    0.53624    0.61676    0.70500    0.74490    0.84737    0.83957    1.34247
  71.27238    0.71869    0.61676    0.96500    0.96078    0.92909    0.92126    1.04082
  50.78685    0.52897    0.61676    0.69500    0.83333    0.85603    0.84824    1.20000
  52.28511    0.54350    0.61676    0.71500    1.11765    0.84453    0.83673    0.89474
  53.03534    0.55073    0.61676    0.72500    0.97126    0.85559    0.84778    1.02959
  77.45126    0.77168    0.61676    1.04500    0.94173    0.95422    0.94639    1.06188
  59.06428    0.60802    0.61676    0.80500    0.82218    0.89838    0.89056    1.21629
  55.29049    0.57235    0.61676    0.75500    0.99257    0.88878    0.88096    1.00749
  68.96795    0.69839    0.61676    0.93500    0.91761    0.91897    0.91114    1.08979
  67.43559    0.68473    0.61676    0.91500    0.98063    0.90890    0.90107    1.01975
  83.67567    0.82279    0.61676    1.12500    1.03006    1.04304    1.03520    0.97082
  68.20137    0.69157    0.61676    0.92500    0.85915    0.91393    0.90610    1.16393
  80.55816    0.79748    0.61676    1.08500    0.90993    0.99182    0.98398    1.09899
  66.67060    0.67786    0.61676    0.90500    0.89073    0.90386    0.89603    1.12268
  69.73531    0.70518    0.61676    0.94500    0.98055    0.92400    0.91618    1.01983
  76.67630    0.76515    0.61676    1.03500    0.96408    0.95001    0.94218    1.03725
  58.30798    0.60092    0.61676    0.79500    0.94866    0.90307    0.89524    1.05412
  72.04209    0.72541    0.61676    0.97500    0.82934    0.92828    0.92045    1.20578
  70.50345    0.71195    0.61676    0.95500    0.95326    0.92904    0.92121    1.04904
  57.55245    0.59380    0.61676    0.78500    0.91453    0.90818    0.90035    1.09346
  64.38039    0.65713    0.61676    0.87500    0.97059    0.88300    0.87518    1.03030
  63.61857    0.65018    0.61676    0.86500    0.89447    0.87638    0.86855    1.11798
  84.45658    0.82903    0.61676    1.13500    1.26366    1.05257    1.04473    0.79135
  60.57923    0.62215    0.61676    0.82500    0.85542    0.89105    0.88322    1.16901
  61.33788    0.62919    0.61676    0.83500    0.81022    0.88738    0.87956    1.23423
  62.85755    0.64320    0.61676    0.85500    0.74799    0.88005    0.87222    1.33691
  65.90640    0.67098    0.61676    0.89500    0.87440    0.89883    0.89100    1.14365
  75.90206    0.75860    0.61676    1.02500    1.01326    0.94580    0.93797    0.98692
  53.78631    0.55796    0.61676    0.73500    1.01026    0.86665    0.85884    0.98985
  54.53802    0.56516    0.61676    0.74500    0.85294    0.87771    0.86990    1.17241
  82.11564    0.81020    0.61676    1.10500    0.96023    1.01793    1.01009    1.04142
  78.22694    0.77818    0.61676    1.05500    1.03505    0.96153    0.95370    0.96614
  65.14300    0.66407    0.61676    0.88500    0.83993    0.89141    0.88359    1.19057
  81.33657    0.80386    0.61676    1.09500    1.09961    1.00487    0.99704    0.90941
  50.03881    0.52169    0.61676    0.68500    0.85714    0.83915    0.83136    1.16667
  75.12856    0.75202    0.61676    1.01500    1.01533    0.94159    0.93376    0.98491
  59.82137    0.61509    0.61676    0.81500    0.83164    0.89472    0.88689    1.20244
  72.81256    0.73210    0.61676    0.98500    0.90379    0.92895    0.92112    1.10646
  50.75071    0.52925    0.61750    0.69500    0.92453    0.85738    0.84949    1.08163
  54.49934    0.56547    0.61750    0.74500    1.12500    0.87754    0.86960    0.88889
  71.22298    0.71912    0.61750    0.96500    0.97533    0.92880    0.92073    1.02530
  81.28144    0.80437    0.61750    1.09500    0.90388    1.00400    0.99584    1.10634
  57.51177    0.59413    0.61750    0.78500    0.90663    0.90738    0.89942    1.10299
  68.91995    0.69880    0.61750    0.93500    0.81902    0.91889    0.91083    1.22097
  62.05366    0.63657    0.61750    0.84500    0.87709    0.88284    0.87484    1.14013
  71.99223    0.72585    0.61750    0.97500    0.93354    0.92799    0.91992    1.07119
  59.02260    0.60835    0.61750    0.80500    0.92527    0.89749    0.88952    1.08076
  63.57394    0.65055    0.61750    0.86500    0.85765    0.87552    0.86751    1.16598
  67.38854    0.68513    0.61750    0.91500    0.95745    0.90880    0.90076    1.04444
  53.74813    0.55826    0.61750    0.73500    0.92462    0.86647    0.85855    1.08152
  69.68684    0.70560    0.61750    0.94500    0.90523    0.92393    0.91587    1.10469
  58.26680    0.60125    0.61750    0.79500    0.98317    0.90228    0.89431    1.01711
  64.33526    0.65751    0.61750    0.87500    0.90864    0.88262    0.87461    1.10055
  75.84994    0.75907    0.61750    1.02500    0.88489    0.94515    0.93704    1.13008
  50.00318    0.52196    0.61750    0.68500    1.00000    0.84728    0.83940    1.00000
  84.39983    0.82957    0.61750    1.13500    1.18409    1.05168    1.04349    0.84453
  80.50344    0.79799    0.61750    1.08500    0.96443    0.99094    0.98279    1.03689
  76.62373    0.76563    0.61750    1.03500    0.91788    0.94937    0.94125    1.08946
  65.86031    0.67137    0.61750    0.89500    0.85323    0.89872    0.89069    1.17202
  68.15385    0.69198    0.61750    0.92500    0.99284    0.91385    0.90580    1.00721
  77.39825    0.77216    0.61750    1.04500    1.06400    0.95359    0.94546    0.93985
  75.07689    0.75248    0.61750    1.01500    0.94140    0.94093    0.93283    1.06225
  72.76224    0.73254    0.61750    0.98500    0.92926    0.92828    0.92019    1.07612
  65.09739    0.66445    0.61750    0.88500    0.96187    0.89104    0.88302    1.03964
  55.25130    0.57266    0.61750    0.75500    1.00000    0.88860    0.88066    1.00000
  78.94945    0.78514    0.61750    1.06500    0.94784    0.96890    0.96076    1.05503
  60.53656    0.62250    0.61750    0.82500    0.83174    0.89016    0.88218    1.20230
  70.45452    0.71237    0.61750    0.95500    0.84080    0.92897    0.92091    1.18934
  52.24795    0.54379    0.61750    0.71500    0.86765    0.84434    0.83643    1.15254
  66.62403    0.67826    0.61750    0.90500    0.90909    0.90376    0.89573    1.10000
  82.83939    0.81704    0.61750    1.11500    1.08421    1.03013    1.02195    0.92233
  61.29471    0.62954    0.61750    0.83500    0.95678    0.88650    0.87851    1.04517
  52.99767    0.55103    0.61750    0.72500    0.80952    0.85541    0.84749    1.23529
  83.61931    0.82332    0.61750    1.12500    0.99205    1.04214    1.03396    1.00802
  62.81340    0.64357    0.61750    0.85500    0.88545    0.87918    0.87118    1.12936
  51.49896    0.53653    0.61750    0.70500    0.93548    0.84872    0.84082    1.06897
  59.77919    0.61544    0.61750    0.81500    0.86207    0.89383    0.88585    1.16000
  78.17350    0.77866    0.61750    1.05500    1.13295    0.96105    0.95291    0.88265
  79.72611    0.79158    0.61750    1.07500    1.00756    0.97788    0.96973    0.99250
  82.06010    0.81072    0.61750    1.10500    1.02008    1.01706    1.00890    0.98031
  68.87193    0.69921    0.61824    0.93500    0.93871    0.91879    0.91053    1.06529
  68.10630    0.69238    0.61824    0.92500    0.92926    0.91374    0.90549    1.07612
  84.34303    0.83011    0.61824    1.13500    1.19599    1.05075    1.04225    0.83613
  78.12002    0.77915    0.61824    1.05500    1.01344    0.96053    0.95213    0.98674
  55.21210    0.57297    0.61824    0.75500    0.86319    0.88842    0.88037    1.15849
  49.96753    0.52224    0.61824    0.68500    0.90909    0.85542    0.84745    1.10000
  55.96432    0.58015    0.61824    0.76500    0.95356    0.89949    0.89142    1.04870
  70.40556    0.71280    0.61824    0.95500    0.96085    0.92889    0.92060    1.04075
  66.57743    0.67865    0.61824    0.90500    0.90620    0.90365    0.89542    1.10351
  58.22559    0.60159    0.61824    0.79500    1.09819    0.90148    0.89338    0.91059
  81.22626    0.80488    0.61824    1.09500    1.00571    1.00310    0.99464    0.99432
  65.05176    0.66483    0.61824    0.88500    0.89428    0.89065    0.88244    1.11822
  76.57113    0.76610    0.61824    1.03500    1.00769    0.94870    0.94032    0.99237
  67.34147    0.68553    0.61824    0.91500    0.91879    0.90870    0.90046    1.08839
  83.56291    0.82386    0.61824    1.12500    1.21041    1.04120    1.03271    0.82617
  52.95999    0.55133    0.61824    0.72500    1.04192    0.85521    0.84719    0.95977
  58.98090    0.60869    0.61824    0.80500    0.89220    0.89658    0.88847    1.12082
  75.02517    0.75294    0.61824    1.01500    0.98920    0.94026    0.93190    1.01092
  63.52928    0.65092    0.61824    0.86500    0.84590    0.87464    0.86646    1.18218
  61.25152    0.62990    0.61824    0.83500    0.87218    0.88561    0.87747    1.14655
  50.71455    0.52954    0.61824    0.69500    1.11628    0.85873    0.85074    0.89583
  82.00451    0.81124    0.61824    1.10500    0.94892    1.01616    1.00770    1.05383
  82.78339    0.81756    0.61824    1.11500    1.01188    1.02923    1.02075    0.98826
  59.73699    0.61578    0.61824    0.81500    0.86914    0.89292    0.88480    1.15056
  62.76923    0.64394    0.61824    0.85500    0.87434    0.87830    0.87013    1.14372
  60.49386    0.62285    0.61824    0.82500    0.75488    0.88927    0.88113    1.32471
  52.21078    0.54408    0.61824    0.71500    0.99237    0.84414    0.83613    1.00769
  71.94234    0.72628    0.61824    0.97500    0.80864    0.92769    0.91938    1.23664
  54.46065    0.56577    0.61824    0.74500    0.84270    0.87735    0.86931    1.18667
  65.81420    0.67175    0.61824    0.89500    0.93706    0.89860    0.89039    1.06716
  79.67177    0.79208    0.61824    1.07500    0.89369    0.97697    0.96854    1.11895
  69.63835    0.70602    0.61824    0.94500    0.92915    0.92384    0.91556    1.07626
  71.17356    0.71955    0.61824    0.96500    0.92902    0.92849    0.92019    1.07640
  73.48222    0.73966    0.61824    0.99500    0.95926    0.93181    0.92347    1.04247
  51.46230    0.53682    0.61824    0.70500    0.98810    0.85007    0.84207    1.01205
  72.71189    0.73299    0.61824    0.98500    0.97246    0.92758    0.91926    1.02832
  64.29012    0.65789    0.61824    0.87500    0.85427    0.88223    0.87404    1.17059
  75.79778    0.75953    0.61824    1.02500    0.91123    0.94448    0.93611    1.09742
  53.70994    0.55856    0.61824    0.73500    0.93333    0.86628    0.85825    1.07143
  80.44868    0.79850    0.61824    1.08500    0.97897    0.99003    0.98159    1.02148
  62.00998    0.63693    0.61824    0.84500    0.87950    0.88196    0.87380    1.13701
  78.89555    0.78563    0.61824    1.06500    0.90468    0.96839    0.95997    1.10537
  77.34521    0.77264    0.61824    1.04500    0.94961    0.95293    0.94453    1.05306
  84.28618    0.83066    0.61898    1.13500    1.20047    1.04974    1.04100    0.83301
  55.17289    0.57328    0.61898    0.75500    0.82155    0.88822    0.88007    1.21721
  72.66151    0.73343    0.61898    0.98500    0.89545    0.92684    0.91833    1.11675
  78.84160    0.78612    0.61898    1.06500    0.97153    0.96781    0.95918    1.02930
  60.45114    0.62320    0.61898    0.82500    0.89641    0.88834    0.88009    1.11556
  52.17359    0.54437    0.61898    0.71500    0.85821    0.84392    0.83584    1.16522
  79.61740    0.79258    0.61898    1.07500    0.93195    0.97598    0.96734    1.07302
  65.00610    0.66521    0.61898    0.88500    0.95074    0.89022    0.88187    1.05181
  76.51850    0.76657    0.61898    1.03500    0.96705    0.94797    0.93939    1.03407
  78.06651    0.77963    0.61898    1.05500    0.92979    0.95995    0.95134    1.07551
  50.67838    0.52982    0.61898    0.69500    0.59420    0.86006    0.85200    1.68293
  81.94888    0.81176    0.61898    1.10500    0.97436    1.01519    1.00650    1.02632
  66.53081    0.67905    0.61898    0.90500    0.99077    0.90350    0.89512    1.00931
  63.48459    0.65129    0.61898    0.86500    0.85452    0.87373    0.86542    1.17025
  54.42194    0.56608    0.61898    0.74500    0.93727    0.87714    0.86901    1.06693
  58.18437    0.60192    0.61898    0.79500    0.86343    0.90066    0.89245    1.15818
  55.92460    0.58047    0.61898    0.76500    0.99687    0.89929    0.89113    1.00314
  64.24495    0.65826    0.61898    0.87500    0.87392    0.88180    0.87346    1.14427
  49.93187    0.52252    0.61898    0.68500    1.30000    0.86355    0.85551    0.76923
  75.74559    0.76000    0.61898    1.02500    0.97597    0.94375    0.93518    1.02462
  83.50646    0.82439    0.61898    1.12500    0.95720    1.04019    1.03147    1.04472
  71.12410    0.71998    0.61898    0.96500    0.86625    0.92813    0.91966    1.15440
  80.39388    0.79900    0.61898    1.08500    0.91445    0.98905    0.98039    1.09356
  58.93917    0.60903    0.61898    0.80500    0.95186    0.89565    0.88742    1.05057
  68.82388    0.69962    0.61898    0.93500    0.81818    0.91865    0.91022    1.22222
  82.72735    0.81809    0.61898    1.11500    1.02675    1.02826    1.01955    0.97395
  73.43139    0.74011    0.61898    0.99500    0.90971    0.93106    0.92254    1.09925
  77.29214    0.77312    0.61898    1.04500    0.97388    0.95220    0.94360    1.02682
  53.67174    0.55886    0.61898    0.73500    1.09091    0.86607    0.85795    0.91667
  52.92229    0.55163    0.61898    0.72500    0.95181    0.85500    0.84689    1.05063
  81.17105    0.80540    0.61898    1.09500    0.96190    1.00212    0.99345    1.03960
  59.69477    0.61612    0.61898    0.81500    0.85547    0.89199    0.88375    1.16895
  65.76806    0.67214    0.61898    0.89500    0.91906    0.89845    0.89008    1.08807
  69.58983    0.70643    0.61898    0.94500    0.92630    0.92370    0.91526    1.07957
  67.29437    0.68593    0.61898    0.91500    0.91181    0.90855    0.90015    1.09672
  61.20831    0.63025    0.61898    0.83500    0.90164    0.88469    0.87642    1.10909
  62.72504    0.64430    0.61898    0.85500    0.88455    0.87739    0.86908    1.13052
  61.96628    0.63729    0.61898    0.84500    0.88693    0.88104    0.87275    1.12749
  70.35657    0.71322    0.61898    0.95500    0.89414    0.92875    0.92029    1.11840
  71.89242    0.72672    0.61898    0.97500    0.94290    0.92733    0.91884    1.06055
  51.42562    0.53710    0.61898    0.70500    0.83158    0.85140    0.84333    1.20253
  68.05873    0.69279    0.61898    0.92500    0.88336    0.91360    0.90519    1.13204
  55.88487    0.58079    0.61973    0.76500    1.00328    0.89906    0.89083    0.99673
  79.56299    0.79308    0.61973    1.07500    0.94555    0.97501    0.96624    1.05758
  53.63352    0.55916    0.61973    0.73500    0.98592    0.86583    0.85766    1.01429
  68.77580    0.70003    0.61973    0.93500    0.87024    0.91846    0.90992    1.14911
  68.01113    0.69319    0.61973    0.92500    0.98793    0.91340    0.90488    1.01222
  51.38892    0.53739    0.61973    0.70500    0.82178    0.85271    0.84459    1.21687
  50.64220    0.53010    0.61973    0.69500    0.61905    0.86137    0.85326    1.61538
  75.69336    0.76047    0.61973    1.02500    0.99804    0.94294    0.93424    1.00196
  80.33905    0.79951    0.61973    1.08500    1.18067    0.98799    0.97919    0.84698
  77.23903    0.77360    0.61973    1.04500    0.98502    0.95143    0.94270    1.01521
  64.19975    0.65864    0.61973    0.87500    0.90236    0.88132    0.87289    1.10821
  66.48417    0.67944    0.61973    0.90500    0.95522    0.90330    0.89481    1.04687
  59.65253    0.61647    0.61973    0.81500    0.86796    0.89103    0.88271    1.15213
  81.89320    0.81228    0.61973    1.10500    0.99190    1.01413    1.00530    1.00816
  71.07461    0.72041    0.61973    0.96500    0.87711    0.92771    0.91912    1.14011
  69.54128    0.70685    0.61973    0.94500    0.89508    0.92351    0.91495    1.11722
  54.38321    0.56639    0.61973    0.74500    1.11159    0.87691    0.86871    0.89961
  62.68082    0.64466    0.61973    0.85500    0.92361    0.87643    0.86803    1.08271
  84.22929    0.83120    0.61973    1.13500    1.06061    1.04863    1.03975    0.94286
  71.84247    0.72715    0.61973    0.97500    0.88550    0.92692    0.91831    1.12931
  63.43989    0.65166    0.61973    0.86500    0.99816    0.87290    0.86448    1.00185
  52.88458    0.55192    0.61973    0.72500    0.70918    0.85476    0.84660    1.41007
  64.96042    0.66560    0.61973    0.88500    0.87565    0.88975    0.88130    1.14201
  76.46582    0.76705    0.61973    1.03500    1.01282    0.94717    0.93846    0.98734
  81.11579    0.80591    0.61973    1.09500    1.01855    1.00106    0.99224    0.98179
  61.16508    0.63061    0.61973    0.83500    0.82276    0.88373    0.87537    1.21542
  60.40841    0.62355    0.61973    0.82500    0.88953    0.88738    0.87904    1.12418
  78.78762    0.78661    0.61973    1.06500    1.03435    0.96715    0.95839    0.96679
  83.44997    0.82492    0.61973    1.12500    1.00390    1.03908    1.03022    0.99612
  58.89743    0.60937    0.61973    0.80500    0.86099    0.89471    0.88640    1.16146
  73.38052    0.74056    0.61973    0.99500    0.92557    0.93025    0.92161    1.08042
  65.72189    0.67253    0.61973    0.89500    0.92432    0.89818    0.88971    1.08188
  78.01296    0.78012    0.61973    1.05500    0.97318    0.95929    0.95055    1.02756
  82.67127    0.81862    0.61973    1.11500    1.06936    1.02719    1.01835    0.93514
  49.89620    0.52280    0.61973    0.68500    0.79310    0.87002    0.86193    1.26087
  61.92255    0.63765    0.61973    0.84500    0.84826    0.88008    0.87170    1.17888
  52.13638    0.54466    0.61973    0.71500    0.59627    0.84406    0.83592    1.67708
  55.13366    0.57360    0.61973    0.75500    0.79205    0.88799    0.87977    1.26255
  58.14313    0.60225    0.61973    0.79500    0.87991    0.89980    0.89151    1.13648
  70.30755    0.71364    0.61973    0.95500    0.86107    0.92851    0.91993    1.16135
  67.24725    0.68633    0.61973    0.91500    0.82149    0.90835    0.89985    1.21731
  72.61110    0.73387    0.61973    0.98500    0.85410    0.92612    0.91749    1.17082
  81.83749    0.81280    0.62047    1.10500    0.95769    1.01296    1.00410    1.04418
  64.91472    0.66598    0.62047    0.88500    0.88079    0.88922    0.88073    1.13534
  59.61027    0.61681    0.62047    0.81500    0.79878    0.89002    0.88166    1.25191
  71.79249    0.72759    0.62047    0.97500    1.01033    0.92643    0.91777    0.98978
  78.73360    0.78711    0.62047    1.06500    1.07588    0.96641    0.95760    0.92948
  61.87881    0.63800    0.62047    0.84500    0.89624    0.87907    0.87065    1.11577
  72.56066    0.73431    0.62047    0.98500    0.98831    0.92563    0.91696    1.01182
  73.32961    0.74100    0.62047    0.99500    0.94435    0.92937    0.92068    1.05893
  77.18588    0.77408    0.62047    1.04500    1.05273    0.95069    0.94191    0.94991
  61.12183    0.63096    0.62047    0.83500    0.79395    0.88272    0.87432    1.25952
  50.60600    0.53038    0.62047    0.69500    1.15094    0.86265    0.85452    0.86885
  79.50854    0.79357    0.62047    1.07500    0.93085    0.97427    0.96545    1.07429
  60.36565    0.62389    0.62047    0.82500    0.91296    0.88637    0.87799    1.09533
  51.35221    0.53768    0.62047    0.70500    0.95327    0.85400    0.84585    1.04902
  52.09916    0.54496    0.62047    0.71500    0.96296    0.84535    0.83718    1.03846
  82.61514    0.81914    0.62047    1.11500    1.01908    1.02603    1.01715    0.98127
  66.43750    0.67983    0.62047    0.90500    0.91074    0.90304    0.89450    1.09800
  71.02510    0.72084    0.62047    0.96500    0.96296    0.92722    0.91858    1.03846
  55.09441    0.57391    0.62047    0.75500    0.95820    0.88772    0.87947    1.04362
  62.63659    0.64503    0.62047    0.85500    0.82276    0.87542    0.86699    1.21542
  67.96350    0.69360    0.62047    0.92500    0.90190    0.91314    0.90457    1.10877
  68.72770    0.70044    0.62047    0.93500    0.87678    0.91820    0.90961    1.14054
  55.84511    0.58110    0.62047    0.76500    1.03630    0.89880    0.89053    0.96497
  63.39516    0.65203    0.62047    0.86500    0.77603    0.87237    0.86391    1.28862
  58.10187    0.60258    0.62047    0.79500    0.94688    0.89890    0.89058    1.05610
  77.95938    0.78061    0.62047    1.05500    0.79679    0.95855    0.94976    1.25503
  54.34447    0.56669    0.62047    0.74500    1.01938    0.87664    0.86842    0.98099
  65.67571    0.67292    0.62047    0.89500    0.87905    0.89765    0.88914    1.13760
  58.85567    0.60971    0.62047    0.80500    0.89497    0.89381    0.88547    1.11736
  76.41312    0.76752    0.62047    1.03500    0.89777    0.94628    0.93752    1.11387
  52.84685    0.55222    0.62047    0.72500    0.96951    0.85449    0.84630    1.03145
  83.39344    0.82546    0.62047    1.12500    1.04231    1.03787    1.02897    0.95941
  49.86051    0.52307    0.62047    0.68500    0.66667    0.87130    0.86319    1.50000
  81.06049    0.80642    0.62047    1.09500    0.94184    0.99989    0.99104    1.06175
  53.59528    0.55947    0.62047    0.73500    1.05528    0.86557    0.85736    0.94762
  75.64110    0.76093    0.62047    1.02500    0.98507    0.94205    0.93331    1.01515
  67.20010    0.68673    0.62047    0.91500    0.95556    0.90809    0.89954    1.04651
  64.15454    0.65902    0.62047    0.87500    0.88107    0.88080    0.87232    1.13498
  70.25850    0.71406    0.62047    0.95500    0.94859    0.92802    0.91939    1.05420
  80.28417    0.80001    0.62047    1.08500    0.96161    0.98683    0.97799    1.03992
  69.49270    0.70727    0.62047    0.94500    0.90134    0.92325    0.91465    1.10946
  84.95188    0.83798    0.62047    1.14500    1.18377    1.06656    1.05763    0.84476
  84.17235    0.83174    0.62047    1.13500    1.08147    1.04742    1.03851    0.92467
  79.45405    0.79407    0.62121    1.07500    1.06296    0.97344    0.96465    0.94077
  52.80911    0.55251    0.62121    0.72500    0.83799    0.85419    0.84600    1.19333
  73.27868    0.74145    0.62121    0.99500    0.97557    0.92841    0.91974    1.02504
  76.36038    0.76799    0.62121    1.03500    1.01378    0.94531    0.93659    0.98641
  83.33686    0.82599    0.62121    1.12500    1.13710    1.03657    1.02772    0.87943
  61.83505    0.63836    0.62121    0.84500    0.92545    0.87802    0.86960    1.08055
  62.59233    0.64539    0.62121    0.85500    0.79248    0.87437    0.86593    1.26186
  49.82481    0.52335    0.62121    0.68500    1.03571    0.87256    0.86445    0.96552
  55.05515    0.57422    0.62121    0.75500    0.98339    0.88742    0.87918    1.01689
  61.07856    0.63131    0.62121    0.83500    0.86170    0.88167    0.87327    1.16049
  71.74248    0.72802    0.62121    0.97500    0.92447    0.92587    0.91723    1.08171
  81.78173    0.81332    0.62121    1.10500    1.02230    1.01172    1.00289    0.97818
  58.81390    0.61004    0.62121    0.80500    0.90000    0.89287    0.88453    1.11111
  53.55703    0.55977    0.62121    0.73500    0.85652    0.86527    0.85706    1.16751
  72.51019    0.73475    0.62121    0.98500    0.93207    0.92507    0.91642    1.07288
  64.10930    0.65939    0.62121    0.87500    0.87184    0.88021    0.87174    1.14701
  77.13270    0.77455    0.62121    1.04500    1.00802    0.94986    0.94112    0.99205
  58.06059    0.60291    0.62121    0.79500    1.00978    0.89796    0.88964    0.99031
  52.06193    0.54525    0.62121    0.71500    0.67532    0.84661    0.83844    1.48077
  64.86900    0.66636    0.62121    0.88500    0.91724    0.88864    0.88015    1.09023
  69.44410    0.70768    0.62121    0.94500    0.93167    0.92293    0.91434    1.07335
  80.22926    0.80052    0.62121    1.08500    0.95678    0.98558    0.97679    1.04517
  68.67957    0.70085    0.62121    0.93500    0.90224    0.91787    0.90930    1.10835
  84.11537    0.83227    0.62121    1.13500    1.10504    1.04612    1.03726    0.90494
  54.30571    0.56700    0.62121    0.74500    1.04508    0.87635    0.86812    0.95686
  82.55897    0.81967    0.62121    1.11500    0.89888    1.02478    1.01595    1.11250
  50.56979    0.53066    0.62121    0.69500    1.04688    0.86391    0.85578    0.95522
  70.97556    0.72127    0.62121    0.96500    0.87768    0.92666    0.91804    1.13937
  81.00516    0.80693    0.62121    1.09500    0.98638    0.99865    0.98984    1.01381
  77.90575    0.78109    0.62121    1.05500    0.96060    0.95772    0.94896    1.04102
  67.91585    0.69400    0.62121    0.92500    0.89206    0.91282    0.90427    1.12100
  84.89450    0.83853    0.62121    1.14500    1.16322    1.06665    1.05778    0.85968
  78.67954    0.78760    0.62121    1.06500    1.00789    0.96558    0.95681    0.99217
  70.20943    0.71449    0.62121    0.95500    0.97900    0.92746    0.91886    1.02145
  66.39081    0.68022    0.62121    0.90500    0.93939    0.90272    0.89420    1.06452
  75.58881    0.76140    0.62121    1.02500    0.93474    0.94109    0.93238    1.06982
  60.32288    0.62424    0.62121    0.82500    0.81783    0.88532    0.87694    1.22275
  59.56799    0.61715    0.62121    0.81500    0.85631    0.88896    0.88061    1.16780
  51.31549    0.53796    0.62121    0.70500    0.95000    0.85526    0.84711    1.05263
  63.35041    0.65240    0.62121    0.86500    0.90119    0.87179    0.86334    1.10964
  55.80535    0.58142    0.62121    0.76500    1.08075    0.89850    0.89023    0.92529
  67.15292    0.68712    0.62121    0.91500    0.86699    0.90777    0.89923    1.15342
  65.62950    0.67330    0.62121    0.89500    0.94482    0.89707    0.88856    1.05841
  67.10573    0.68752    0.62196    0.91500    0.89507    0.90739    0.89892    1.11723
  64.06404    0.65977    0.62196    0.87500    0.96875    0.87958    0.87117    1.03226
  60.28009    0.62459    0.62196    0.82500    0.92200    0.88422    0.87589    1.08460
  68.63142    0.70126    0.62196    0.93500    0.89151    0.91749    0.90900    1.12169
  53.51877    0.56007    0.62196    0.73500    0.96244    0.86494    0.85676    1.03902
  65.58326    0.67369    0.62196    0.89500    0.91948    0.89643    0.88799    1.08757
  67.86817    0.69440    0.62196    0.92500    0.90323    0.91244    0.90396    1.10714
  78.62545    0.78809    0.62196    1.06500    1.02330    0.96468    0.95602    0.97723
  80.17430    0.80102    0.62196    1.08500    0.88562    0.98427    0.97558    1.12916
  66.34409    0.68062    0.62196    0.90500    0.79846    0.90234    0.89389    1.25241
  62.54805    0.64576    0.62196    0.85500    0.94224    0.87326    0.86488    1.06130
  50.53356    0.53095    0.62196    0.69500    0.82258    0.86515    0.85704    1.21569
  59.52570    0.61749    0.62196    0.81500    0.92369    0.88787    0.87955    1.08261
  61.03527    0.63167    0.62196    0.83500    0.97529    0.88056    0.87222    1.02534
  69.39547    0.70810    0.62196    0.94500    0.93453    0.92254    0.91403    1.07005
  71.69244    0.72845    0.62196    0.97500    0.87187    0.92525    0.91669    1.14695
  61.79126    0.63872    0.62196    0.84500    1.01471    0.87691    0.86855    0.98551
  79.39952    0.79457    0.62196    1.07500    1.02416    0.97254    0.96386    0.97641
  51.27876    0.53825    0.62196    0.70500    0.89744    0.85650    0.84837    1.11429
  73.22772    0.74190    0.62196    0.99500    1.00971    0.92738    0.91880    0.99038
  52.02468    0.54554    0.62196    0.71500    0.96575    0.84784    0.83970    1.03546
  58.77210    0.61038    0.62196    0.80500    0.98091    0.89189    0.88359    1.01946
  63.30564    0.65277    0.62196    0.86500    0.91429    0.87116    0.86276    1.09375
  80.94978    0.80745    0.62196    1.09500    0.96346    0.99733    0.98863    1.03792
  84.05835    0.83281    0.62196    1.13500    1.03132    1.04474    1.03600    0.96964
  55.76556    0.58174    0.62196    0.76500    1.01014    0.89816    0.88994    0.98997
  58.01929    0.60325    0.62196    0.79500    0.86079    0.89698    0.88870    1.16173
  72.45969    0.73519    0.62196    0.98500    0.99196    0.92445    0.91588    1.00810
  76.30761    0.76846    0.62196    1.03500    1.04225    0.94428    0.93565    0.95946
  64.82325    0.66674    0.62196    0.88500    0.87934    0.88800    0.87958    1.13722
  83.28024    0.82652    0.62196    1.12500    1.13906    1.03520    1.02647    0.87792
  81.72594    0.81384    0.62196    1.10500    0.95288    1.01039    1.00169    1.04945
  55.01587    0.57453    0.62196    0.75500    0.90970    0.88709    0.87888    1.09926
  70.16033    0.71491    0.62196    0.95500    1.00164    0.92684    0.91832    0.99837
  75.53649    0.76186    0.62196    1.02500    0.95230    0.94006    0.93144    1.05009
  54.26694    0.56731    0.62196    0.74500    0.83456    0.87601    0.86782    1.19824
  82.50276    0.82019    0.62196    1.11500    1.11345    1.02346    1.01474    0.89811
  70.92598    0.72169    0.62196    0.96500    0.97008    0.92604    0.91750    1.03084
  49.78910    0.52363    0.62196    0.68500    1.15000    0.87380    0.86571    0.86957
  84.83707    0.83907    0.62196    1.14500    1.19575    1.06318    1.05444    0.83629
  77.07948    0.77503    0.62196    1.04500    1.01905    0.94897    0.94033    0.98131
  77.85210    0.78157    0.62196    1.05500    0.89146    0.95682    0.94817    1.12176
  52.77135    0.55281    0.62196    0.72500    0.85417    0.85386    0.84570    1.17073
  82.44651    0.82072    0.62271    1.11500    0.95717    1.02207    1.01354    1.04475
  73.17673    0.74234    0.62271    0.99500    0.90499    0.92630    0.91787    1.10498
  84.77960    0.83962    0.62271    1.14500    1.10444    1.05684    1.04828    0.90543
  84.00128    0.83335    0.62271    1.13500    1.09979    1.04330    1.03475    0.90926
  55.72576    0.58205    0.62271    0.76500    0.98377    0.89779    0.88964    1.01650
  79.34496    0.79507    0.62271    1.07500    0.94322    0.97157    0.96307    1.06019
  71.64237    0.72889    0.62271    0.97500    0.86656    0.92457    0.91615    1.15399
  63.26085    0.65314    0.62271    0.86500    0.88186    0.87048    0.86219    1.13396
  57.97798    0.60358    0.62271    0.79500    0.84910    0.89596    0.88776    1.17772
  67.82046    0.69481    0.62271    0.92500    0.91493    0.91201    0.90365    1.09298
  76.25480    0.76893    0.62271    1.03500    0.91854    0.94318    0.93471    1.08868
  70.87638    0.72212    0.62271    0.96500    0.95955    0.92537    0.91697    1.04216
  83.22357    0.82705    0.62271    1.12500    0.98327    1.03376    1.02522    1.01701
  80.11931    0.80153    0.62271    1.08500    1.08171    0.98289    0.97437    0.92446
  66.29735    0.68101    0.62271    0.90500    0.90261    0.90192    0.89358    1.10790
  67.05850    0.68792    0.62271    0.91500    0.83172    0.90696    0.89862    1.20233
  58.73028    0.61072    0.62271    0.80500    0.88742    0.89086    0.88265    1.12687
  77.02623    0.77551    0.62271    1.04500    1.04374    0.94801    0.93953    0.95810
  70.11120    0.71533    0.62271    0.95500    0.82883    0.92617    0.91778    1.20652
  52.73358    0.55311    0.62271    0.72500    1.08876    0.85350    0.84540    0.91848
  68.58323    0.70167    0.62271    0.93500    0.93408    0.91706    0.90869    1.07057
  69.34681    0.70851    0.62271    0.94500    0.90909    0.92211    0.91372    1.10000
  54.97657    0.57484    0.62271    0.75500    0.99248    0.88672    0.87858    1.00758
  51.24200    0.53854    0.62271    0.70500    1.04854    0.85770    0.84963    0.95370
  54.22815    0.56761    0.62271    0.74500    0.88406    0.87565    0.86752    1.13115
  50.49732    0.53123    0.62271    0.69500    1.07273    0.86636    0.85830    0.93220
  65.53701    0.67407    0.62271    0.89500    0.95110    0.89574    0.88741    1.05142
  53.48049    0.56037    0.62271    0.73500    0.99541    0.86457    0.85646    1.00461
  60.23727    0.62494    0.62271    0.82500    0.88975    0.88307    0.87483    1.12391
  80.89436    0.80796    0.62271    1.09500    0.98377    0.99595    0.98743    1.01649
  51.98742    0.54583    0.62271    0.71500    0.98571    0.84904    0.84096    1.01449
  75.48413    0.76233    0.62271    1.02500    0.95728    0.93896    0.93050    1.04462
  49.75337    0.52390    0.62271    0.68500    0.87879    0.87501    0.86698    1.13793
  59.48338    0.61784    0.62271    0.81500    0.89700    0.88672    0.87850    1.11483
  60.99196    0.63202    0.62271    0.83500    0.79038    0.87942    0.87116    1.26522
  81.67010    0.81435    0.62271    1.10500    0.89842    1.00901    1.00048    1.11306
  72.40915    0.73563    0.62271    0.98500    0.95387    0.92376    0.91534    1.04836
  62.50375    0.64612    0.62271    0.85500    0.90340    0.87211    0.86383    1.10693
  78.57132    0.78858    0.62271    1.06500    1.02841    0.96372    0.95522    0.97238
  77.79840    0.78206    0.62271    1.05500    0.90706    0.95587    0.94738    1.10247
  64.01876    0.66014    0.62271    0.87500    0.88889    0.87890    0.87060    1.12500
  61.74745    0.63908    0.62271    0.84500    0.86121    0.87576    0.86750    1.16116
  64.77748    0.66712    0.62271    0.88500    0.92573    0.88732    0.87900    1.08022
  72.35859    0.73607    0.62345    0.98500    1.01083    0.92304    0.91480    0.98929
  78.51715    0.78907    0.62345    1.06500    1.15021    0.96272    0.95443    0.86940
  77.74467    0.78254    0.62345    1.05500    0.94213    0.95487    0.94658    1.06142
  65.49073    0.67446    0.62345    0.89500    0.87578    0.89501    0.88684    1.14184
  55.68594    0.58237    0.62345    0.76500    0.82985    0.89739    0.88934    1.20504
  57.93665    0.60391    0.62345    0.79500    0.83879    0.89491    0.88682    1.19220
  70.82676    0.72255    0.62345    0.96500    0.86898    0.92465    0.91642    1.15078
  58.68845    0.61105    0.62345    0.80500    1.04348    0.88981    0.88171    0.95833
  64.73168    0.66750    0.62345    0.88500    1.01993    0.88660    0.87843    0.98046
  76.97294    0.77599    0.62345    1.04500    1.04356    0.94702    0.93874    0.95825
  83.16687    0.82758    0.62345    1.12500    1.11049    1.03229    1.02397    0.90051
  84.72209    0.84016    0.62345    1.14500    1.13453    1.05136    1.04303    0.88142
  52.69580    0.55340    0.62345    0.72500    0.89941    0.85311    0.84510    1.11184
  54.18934    0.56792    0.62345    0.74500    0.89286    0.87525    0.86722    1.12000
  67.77273    0.69521    0.62345    0.92500    0.99299    0.91154    0.90334    1.00705
  62.45943    0.64648    0.62345    0.85500    0.98569    0.87092    0.86277    1.01452
  81.61422    0.81487    0.62345    1.10500    0.95310    1.00759    0.99927    1.04921
  70.06204    0.71575    0.62345    0.95500    0.94746    0.92546    0.91724    1.05545
  76.20196    0.76940    0.62345    1.03500    0.91727    0.94205    0.93377    1.09020
  54.93726    0.57515    0.62345    0.75500    0.96259    0.88632    0.87828    1.03887
  49.71763    0.52418    0.62345    0.68500    1.03448    0.87620    0.86824    0.96667
  82.39021    0.82124    0.62345    1.11500    0.98419    1.02064    1.01233    1.01606
  80.83890    0.80847    0.62345    1.09500    1.03947    0.99453    0.98622    0.96203
  50.46107    0.53151    0.62345    0.69500    1.16364    0.86754    0.85957    0.85937
  67.01125    0.68831    0.62345    0.91500    0.87728    0.90650    0.89831    1.13989
  73.12570    0.74279    0.62345    0.99500    0.88905    0.92518    0.91693    1.12479
  61.70363    0.63944    0.62345    0.84500    0.89194    0.87458    0.86644    1.12115
  51.20524    0.53882    0.62345    0.70500    0.87255    0.85888    0.85090    1.14607
  79.29036    0.79556    0.62345    1.07500    0.90877    0.97057    0.96227    1.10039
  71.59228    0.72932    0.62345    0.97500    0.87599    0.92385    0.91561    1.14156
  63.97346    0.66051    0.62345    0.87500    0.88947    0.87818    0.87002    1.12426
  69.29813    0.70893    0.62345    0.94500    0.94667    0.92163    0.91341    1.05634
  66.25058    0.68140    0.62345    0.90500    0.80282    0.90146    0.89327    1.24561
  80.06428    0.80203    0.62345    1.08500    0.99060    0.98147    0.97317    1.00949
  59.44105    0.61818    0.62345    0.81500    0.85540    0.88555    0.87745    1.16905
  75.43173    0.76279    0.62345    1.02500    0.96099    0.93783    0.92956    1.04059
  60.94863    0.63237    0.62345    0.83500    0.89146    0.87823    0.87011    1.12176
  83.94416    0.83389    0.62345    1.13500    1.03956    1.04182    1.03350    0.96195
  53.44219    0.56067    0.62345    0.73500    0.93590    0.86418    0.85616    1.06849
  51.95015    0.54612    0.62345    0.71500    0.87248    0.85023    0.84223    1.14615
  68.53503    0.70208    0.62345    0.93500    0.92985    0.91659    0.90838    1.07544
  60.19444    0.62528    0.62345    0.82500    0.76396    0.88189    0.87378    1.30896
  63.21604    0.65351    0.62345    0.86500    0.84062    0.86976    0.86161    1.18959
  76.14908    0.76987    0.62420    1.03500    0.97925    0.94089    0.93283    1.02119
  66.96398    0.68871    0.62420    0.91500    0.95727    0.90602    0.89800    1.04464
  65.44442    0.67484    0.62420    0.89500    1.00000    0.89427    0.88626    1.00000
  57.89530    0.60424    0.62420    0.79500    0.89849    0.89384    0.88588    1.11298
  61.65978    0.63979    0.62420    0.84500    0.80000    0.87337    0.86539    1.25000
  55.64610    0.58268    0.62420    0.76500    1.00901    0.89698    0.88904    0.99107
  77.69091    0.78302    0.62420    1.05500    0.94981    0.95385    0.94579    1.05285
  83.11012    0.82811    0.62420    1.12500    1.11229    1.03078    1.02271    0.89905
  73.07465    0.74323    0.62420    0.99500    0.89739    0.92403    0.91599    1.11434
  60.90528    0.63272    0.62420    0.83500    0.87386    0.87703    0.86905    1.14435
  63.17120    0.65388    0.62420    0.86500    0.86154    0.86903    0.86103    1.16071
  82.33388    0.82177    0.62420    1.11500    0.94118    1.01919    1.01112    1.06250
  64.68587    0.66788    0.62420    0.88500    0.85583    0.88586    0.87785    1.16846
  51.16846    0.53911    0.62420    0.70500    1.02062    0.86006    0.85217    0.97980
  75.37931    0.76325    0.62420    1.02500    0.98994    0.93668    0.92862    1.01016
  80.78341    0.80898    0.62420    1.09500    1.00971    0.99308    0.98501    0.99038
  59.39869    0.61852    0.62420    0.81500    0.82635    0.88436    0.87639    1.21014
  52.65799    0.55370    0.62420    0.72500    0.97268    0.85272    0.84481    1.02809
  58.64660    0.61139    0.62420    0.80500    0.94328    0.88873    0.88077    1.06013
  54.15052    0.56822    0.62420    0.74500    0.92248    0.87485    0.86692    1.08403
  80.00921    0.80253    0.62420    1.08500    0.98448    0.98002    0.97196    1.01576
  67.72498    0.69561    0.62420    0.92500    0.99144    0.91106    0.90303    1.00864
  69.24942    0.70934    0.62420    0.94500    0.90302    0.92114    0.91311    1.10739
  81.55830    0.81539    0.62420    1.10500    1.11826    1.00614    0.99807    0.89425
  62.41509    0.64685    0.62420    0.85500    0.84304    0.86971    0.86172    1.18618
  53.40388    0.56097    0.62420    0.73500    0.94037    0.86378    0.85586    1.06341
  70.01285    0.71617    0.62420    0.95500    0.92033    0.92473    0.91670    1.08657
  63.92813    0.66089    0.62420    0.87500    0.92469    0.87744    0.86944    1.08144
  72.30800    0.73650    0.62420    0.98500    0.91808    0.92230    0.91426    1.08923
  68.48679    0.70249    0.62420    0.93500    1.07269    0.91610    0.90807    0.93223
  54.89793    0.57546    0.62420    0.75500    0.88779    0.88591    0.87798    1.12639
  49.68188    0.52445    0.62420    0.68500    0.51163    0.87739    0.86951    1.95455
  71.54215    0.72975    0.62420    0.97500    0.89706    0.92311    0.91507    1.11475
  76.91962    0.77646    0.62420    1.04500    0.93073    0.94600    0.93794    1.07443
  78.46295    0.78956    0.62420    1.06500    1.04851    0.96170    0.95363    0.95374
  83.88701    0.83443    0.62420    1.13500    1.08632    1.04032    1.03224    0.92054
  66.20379    0.68179    0.62420    0.90500    0.88907    0.90098    0.89296    1.12477
  79.23572    0.79606    0.62420    1.07500    1.00952    0.96954    0.96148    0.99057
  51.91286    0.54641    0.62420    0.71500    0.99270    0.85140    0.84350    1.00735
  84.66453    0.84071    0.62420    1.14500    1.23653    1.04985    1.04177    0.80871
  60.15159    0.62563    0.62420    0.82500    0.85102    0.88070    0.87272    1.17505
  50.42481    0.53179    0.62420    0.69500    0.95714    0.86872    0.86084    1.04478
  70.77710    0.72297    0.62420    0.96500    0.93909    0.92392    0.91588    1.06486
  83.82980    0.83497    0.62495    1.13500    1.21522    1.03880    1.03098    0.82290
  51.13167    0.53939    0.62495    0.70500    0.95049    0.86122    0.85344    1.05208
  79.18104    0.79656    0.62495    1.07500    1.04624    0.96850    0.96068    0.95580
  69.20068    0.70975    0.62495    0.94500    0.86311    0.92063    0.91280    1.15861
  79.95410    0.80304    0.62495    1.08500    0.95283    0.97857    0.97075    1.04950
  70.72742    0.72340    0.62495    0.96500    0.87461    0.92317    0.91534    1.14336
  58.60473    0.61172    0.62495    0.80500    1.06803    0.88764    0.87983    0.93631
  63.12635    0.65425    0.62495    0.86500    0.90526    0.86828    0.86046    1.10465
  52.62018    0.55399    0.62495    0.72500    1.02198    0.85230    0.84451    0.97849
  84.60692    0.84125    0.62495    1.14500    1.14123    1.04833    1.04052    0.87625
  67.67720    0.69601    0.62495    0.92500    0.95318    0.91055    0.90273    1.04912
  69.96364    0.71659    0.62495    0.95500    0.90615    0.92398    0.91616    1.10357
  83.05332    0.82864    0.62495    1.12500    1.02793    1.02927    1.02145    0.97283
  54.85859    0.57577    0.62495    0.75500    1.04693    0.88548    0.87768    0.95517
  76.86626    0.77694    0.62495    1.04500    0.98859    0.94497    0.93715    1.01154
  73.02356    0.74367    0.62495    0.99500    0.97231    0.92288    0.91505    1.02848
  82.27750    0.82229    0.62495    1.11500    0.96798    1.01773    1.00991    1.03307
  61.61591    0.64015    0.62495    0.84500    0.84882    0.87215    0.86433    1.17811
  60.86191    0.63307    0.62495    0.83500    0.77407    0.87582    0.86800    1.29187
  78.40870    0.79005    0.62495    1.06500    0.97104    0.96066    0.95284    1.02982
  77.63711    0.78351    0.62495    1.05500    0.95379    0.95282    0.94499    1.04845
  64.64003    0.66826    0.62495    0.88500    0.86804    0.88510    0.87727    1.15201
  72.25738    0.73694    0.62495    0.98500    0.89474    0.92155    0.91372    1.11765
  81.50234    0.81590    0.62495    1.10500    0.85095    1.00468    0.99685    1.17515
  49.64612    0.52473    0.62495    0.68500    0.88571    0.87855    0.87078    1.12903
  54.11169    0.56853    0.62495    0.74500    0.91209    0.87442    0.86662    1.09639
  62.37073    0.64721    0.62495    0.85500    0.89573    0.86848    0.86066    1.11641
  68.43853    0.70290    0.62495    0.93500    0.92916    0.91559    0.90776    1.07624
  66.91668    0.68911    0.62495    0.91500    0.97569    0.90552    0.89769    1.02491
  71.49200    0.73018    0.62495    0.97500    0.90549    0.92236    0.91453    1.10438
  65.39810    0.67523    0.62495    0.89500    0.90772    0.89351    0.88568    1.10166
  50.38853    0.53207    0.62495    0.69500    0.87179    0.86989    0.86211    1.14706
  53.36556    0.56127    0.62495    0.73500    1.03431    0.86336    0.85556    0.96682
  60.10872    0.62598    0.62495    0.82500    0.87451    0.87948    0.87166    1.14350
  51.87555    0.54670    0.62495    0.71500    0.99225    0.85255    0.84476    1.00781
  75.32685    0.76372    0.62495    1.02500    0.91587    0.93551    0.92768    1.09186
  59.35632    0.61886    0.62495    0.81500    0.81165    0.88315    0.87533    1.23206
  63.88278    0.66126    0.62495    0.87500    0.82039    0.87669    0.86887    1.21893
  76.09617    0.77034    0.62495    1.03500    1.10560    0.93972    0.93189    0.90448
  80.72787    0.80949    0.62495    1.09500    0.97132    0.99162    0.98380    1.02953
  57.85393    0.60457    0.62495    0.79500    0.94787    0.89275    0.88494    1.05500
  66.15698    0.68218    0.62495    0.90500    1.00350    0.90048    0.89265    0.99651
  55.60625    0.58300    0.62495    0.76500    1.06309    0.89654    0.88874    0.94065
  63.08147    0.65461    0.62570    0.86500    0.97491    0.86754    0.85988    1.02574
  75.27436    0.76418    0.62570    1.02500    0.99423    0.93435    0.92674    1.00580
  76.81287    0.77741    0.62570    1.04500    0.90034    0.94396    0.93635    1.11069
  72.20673    0.73738    0.62570    0.98500    0.81498    0.92080    0.91318    1.22702
  63.83741    0.66163    0.62570    0.87500    0.95304    0.87594    0.86829    1.04927
  71.44181    0.73061    0.62570    0.97500    0.93364    0.92162    0.91399    1.07107
  49.61034    0.52500    0.62570    0.68500    1.33333    0.87973    0.87205    0.75000
  54.81923    0.57608    0.62570    0.75500    0.80818    0.88506    0.87738    1.23735
  60.06583    0.62632    0.62570    0.82500    0.83621    0.87827    0.87061    1.19588
  79.89895    0.80354    0.62570    1.08500    1.11516    0.97713    0.96953    0.89673
  60.81852    0.63342    0.62570    0.83500    0.92486    0.87460    0.86694    1.08125
  68.39025    0.70330    0.62570    0.93500    0.91837    0.91509    0.90745    1.08889
  52.58235    0.55429    0.62570    0.72500    1.28994    0.85188    0.84421    0.77523
  61.57203    0.64051    0.62570    0.84500    0.99012    0.87093    0.86327    1.00998
  82.99649    0.82917    0.62570    1.12500    1.03083    1.02777    1.02019    0.97009
  66.86936    0.68950    0.62570    0.91500    0.87640    0.90502    0.89738    1.14103
  82.22108    0.82281    0.62570    1.11500    1.09980    1.01628    1.00870    0.90926
  84.54927    0.84180    0.62570    1.14500    1.11816    1.04683    1.03926    0.89432
  64.59417    0.66863    0.62570    0.88500    0.82183    0.88435    0.87670    1.21680
  72.97245    0.74412    0.62570    0.99500    0.91950    0.92173    0.91411    1.08754
  66.11014    0.68257    0.62570    0.90500    0.91763    0.89999    0.89234    1.08977
  51.09487    0.53968    0.62570    0.70500    0.73333    0.86238    0.85471    1.36364
  59.31393    0.61920    0.62570    0.81500    0.91189    0.88194    0.87427    1.09662
  67.62940    0.69641    0.62570    0.92500    0.96512    0.91006    0.90242    1.03614
  69.15192    0.71017    0.62570    0.94500    0.84347    0.92012    0.91249    1.18559
  54.07284    0.56883    0.62570    0.74500    1.02381    0.87400    0.86632    0.97674
  69.91440    0.71701    0.62570    0.95500    0.86054    0.92325    0.91561    1.16206
  76.04323    0.77081    0.62570    1.03500    0.98127    0.93856    0.93095    1.01908
  62.32634    0.64757    0.62570    0.85500    0.82735    0.86726    0.85960    1.20868
  79.12633    0.79705    0.62570    1.07500    0.94404    0.96748    0.95988    1.05927
  77.58327    0.78399    0.62570    1.05500    0.90720    0.95180    0.94419    1.10230
  58.56284    0.61206    0.62570    0.80500    0.85084    0.88655    0.87888    1.17531
  70.67770    0.72382    0.62570    0.96500    0.96085    0.92243    0.91480    1.04075
  81.44634    0.81642    0.62570    1.10500    0.97719    1.00323    0.99564    1.02335
  53.32722    0.56157    0.62570    0.73500    0.97561    0.86294    0.85526    1.02500
  80.67229    0.80999    0.62570    1.09500    1.05315    0.99018    0.98259    0.94953
  65.35175    0.67561    0.62570    0.89500    0.88207    0.89276    0.88511    1.13370
  55.56639    0.58331    0.62570    0.76500    1.03716    0.89611    0.88844    0.96417
  57.81255    0.60490    0.62570    0.79500    0.85193    0.89167    0.88399    1.17380
  51.83824    0.54699    0.62570    0.71500    0.90345    0.85371    0.84603    1.10687
  78.35443    0.79054    0.62570    1.06500    1.04175    0.95964    0.95204    0.95992
  50.35224    0.53235    0.62570    0.69500    0.59459    0.87105    0.86338    1.68182
  83.77256    0.83550    0.62570    1.13500    1.00975    1.03730    1.02973    0.99035
  84.49158    0.84234    0.62645    1.14500    1.14062    1.04536    1.03800    0.87671
  51.05805    0.53996    0.62645    0.70500    0.89423    0.86355    0.85598    1.11828
  83.71527    0.83604    0.62645    1.13500    0.99190    1.03584    1.02847    1.00816
  77.52940    0.78447    0.62645    1.05500    1.09703    0.95080    0.94340    0.91155
  67.58157    0.69682    0.62645    0.92500    0.93290    0.90958    0.90211    1.07193
  68.34194    0.70371    0.62645    0.93500    0.99337    0.91461    0.90714    1.00668
  82.93961    0.82970    0.62645    1.12500    1.10000    1.02631    1.01893    0.90909
  57.77115    0.60523    0.62645    0.79500    0.86334    0.89059    0.88305    1.15829
  62.28194    0.64793    0.62645    0.85500    0.94558    0.86605    0.85854    1.05755
  69.10313    0.71058    0.62645    0.94500    0.94462    0.91964    0.91218    1.05863
  65.30537    0.67600    0.62645    0.89500    0.91297    0.89202    0.88453    1.09532
  52.54451    0.55458    0.62645    0.72500    0.86829    0.85147    0.84390    1.15169
  49.57455    0.52528    0.62645    0.68500    0.78049    0.88090    0.87332    1.28125
  70.62796    0.72425    0.62645    0.96500    0.96517    0.92171    0.91426    1.03608
  66.06328    0.68296    0.62645    0.90500    0.85518    0.89952    0.89203    1.16934
  55.52650    0.58363    0.62645    0.76500    0.98154    0.89569    0.88814    1.01881
  72.92130    0.74456    0.62645    0.99500    0.96562    0.92060    0.91316    1.03560
  58.52094    0.61239    0.62645    0.80500    0.93197    0.88547    0.87794    1.07299
  82.16462    0.82333    0.62645    1.11500    0.97575    1.01486    1.00748    1.02486
  79.84376    0.80404    0.62645    1.08500    1.10338    0.97571    0.96832    0.90631
  64.54829    0.66901    0.62645    0.88500    0.82484    0.88361    0.87612    1.21236
  75.99025    0.77128    0.62645    1.03500    0.99442    0.93743    0.93001    1.00561
  76.75944    0.77789    0.62645    1.04500    0.94027    0.94296    0.93555    1.06352
  63.03657    0.65498    0.62645    0.86500    0.86689    0.86680    0.85930    1.15354
  75.22183    0.76464    0.62645    1.02500    0.94614    0.93322    0.92580    1.05693
  78.30011    0.79102    0.62645    1.06500    0.87310    0.95864    0.95124    1.14535
  51.80090    0.54728    0.62645    0.71500    1.07857    0.85488    0.84731    0.92715
  69.86514    0.71743    0.62645    0.95500    0.98036    0.92253    0.91507    1.02003
  72.15605    0.73782    0.62645    0.98500    1.00342    0.92008    0.91263    0.99659
  79.07157    0.79755    0.62645    1.07500    1.04563    0.96648    0.95909    0.95636
  66.82202    0.68990    0.62645    0.91500    0.98780    0.90455    0.89707    1.01235
  60.77511    0.63378    0.62645    0.83500    0.88795    0.87340    0.86588    1.12619
  59.27153    0.61954    0.62645    0.81500    0.98770    0.88074    0.87321    1.01245
  50.31593    0.53263    0.62645    0.69500    0.98611    0.87223    0.86465    1.01408
  80.61668    0.81050    0.62645    1.09500    0.99434    0.98876    0.98138    1.00569
  71.39160    0.73104    0.62645    0.97500    1.02361    0.92089    0.91345    0.97694
  54.03397    0.56914    0.62645    0.74500    1.06226    0.87358    0.86602    0.94139
  60.02292    0.62667    0.62645    0.82500    0.71353    0.87707    0.86955    1.40148
  54.77985    0.57639    0.62645    0.75500    0.94352    0.88464    0.87708    1.05986
  61.52812    0.64086    0.62645    0.84500    0.92205    0.86972    0.86221    1.08454
  53.28886    0.56187    0.62645    0.73500    0.90123    0.86253    0.85496    1.10959
  81.39030    0.81693    0.62645    1.10500    0.94465    1.00181    0.99443    1.05859
  63.79202    0.66201    0.62645    0.87500    0.92845    0.87521    0.86771    1.07706
  79.01679    0.79804    0.62720    1.07500    0.98410    0.96552    0.95829    1.01616
  69.05431    0.71099    0.62720    0.94500    1.02303    0.91918    0.91187    0.97749
  68.29360    0.70412    0.62720    0.93500    0.94892    0.91415    0.90683    1.05383
  59.22910    0.61988    0.62720    0.81500    0.88031    0.87956    0.87215    1.13596
  79.78854    0.80454    0.62720    1.08500    0.94549    0.97433    0.96711    1.05765
  72.10534    0.73825    0.62720    0.98500    0.85303    0.91937    0.91209    1.17229
  58.47902    0.61273    0.62720    0.80500    0.83367    0.88440    0.87699    1.19952
  52.50665    0.55487    0.62720    0.72500    0.81553    0.85107    0.84360    1.22619
  59.97999    0.62701    0.62720    0.82500    1.05497    0.87588    0.86849    0.94790
  50.27961    0.53291    0.62720    0.69500    1.00000    0.87341    0.86592    1.00000
  81.33422    0.81745    0.62720    1.10500    1.05306    1.00043    0.99321    0.94961
  62.99165    0.65535    0.62720    0.86500    0.82609    0.86609    0.85872    1.21053
  66.77465    0.69029    0.62720    0.91500    0.94079    0.90409    0.89676    1.06294
  83.65794    0.83657    0.62720    1.13500    1.09202    1.03440    1.02720    0.91573
  84.43384    0.84288    0.62720    1.14500    1.07479    1.04393    1.03674    0.93042
  66.01640    0.68335    0.62720    0.90500    0.81994    0.89906    0.89172    1.21961
  70.57820    0.72467    0.62720    0.96500    0.96399    0.92101    0.91371    1.03735
  53.99509    0.56944    0.62720    0.74500    0.99585    0.87317    0.86572    1.00417
  64.50238    0.66939    0.62720    0.88500    0.93412    0.88289    0.87554    1.07052
  61.48420    0.64122    0.62720    0.84500    0.90210    0.86853    0.86115    1.10853
  69.81584    0.71784    0.62720    0.95500    0.96812    0.92183    0.91453    1.03293
  71.34136    0.73148    0.62720    0.97500    0.95955    0.92019    0.91290    1.04216
  63.74661    0.66238    0.62720    0.87500    0.83513    0.87449    0.86713    1.19742
  51.76356    0.54757    0.62720    0.71500    0.84768    0.85605    0.84858    1.17969
  77.47549    0.78495    0.62720    1.05500    0.85714    0.94984    0.94260    1.16667
  75.93724    0.77175    0.62720    1.03500    0.85816    0.93632    0.92906    1.16529
  76.70598    0.77836    0.62720    1.04500    0.95010    0.94200    0.93475    1.05253
  80.56102    0.81101    0.62720    1.09500    1.02825    0.98738    0.98016    0.97253
  53.25049    0.56217    0.62720    0.73500    0.99517    0.86212    0.85466    1.00485
  67.53371    0.69722    0.62720    0.92500    0.93500    0.90912    0.90180    1.06952
  65.25898    0.67638    0.62720    0.89500    0.82665    0.89129    0.88395    1.20971
  55.48661    0.58394    0.62720    0.76500    0.83284    0.89528    0.88784    1.20070
  57.72973    0.60556    0.62720    0.79500    0.87152    0.88952    0.88210    1.14742
  60.73169    0.63413    0.62720    0.83500    0.85612    0.87221    0.86482    1.16807
  75.16928    0.76510    0.62720    1.02500    0.94727    0.93211    0.92485    1.05566
  54.74046    0.57670    0.62720    0.75500    0.79321    0.88422    0.87678    1.26070
  51.02122    0.54024    0.62720    0.70500    1.04545    0.86473    0.85725    0.95652
  62.23752    0.64829    0.62720    0.85500    0.85644    0.86486    0.85748    1.16763
  72.87013    0.74500    0.62720    0.99500    0.99679    0.91950    0.91222    1.00322
  78.24576    0.79151    0.62720    1.06500    0.92147    0.95768    0.95044    1.08523
  82.88269    0.83023    0.62720    1.12500    1.05769    1.02488    1.01767    0.94545
  82.10811    0.82386    0.62720    1.11500    1.04492    1.01348    1.00627    0.95701
  49.53875    0.52555    0.62720    0.68500    1.03030    0.88208    0.87459    0.97059
  53.95620    0.56974    0.62795    0.74500    0.96981    0.87278    0.86542    1.03113
  58.43708    0.61306    0.62795    0.80500    0.80639    0.88336    0.87605    1.24010
  65.96949    0.68374    0.62795    0.90500    0.90306    0.89864    0.89141    1.10734
  80.50533    0.81152    0.62795    1.09500    0.90659    0.98604    0.97894    1.10303
  65.21256    0.67676    0.62795    0.89500    0.91400    0.89060    0.88337    1.09410
  53.21211    0.56246    0.62795    0.73500    0.95816    0.86173    0.85436    1.04367
  78.96196    0.79853    0.62795    1.07500    1.00971    0.96459    0.95749    0.99038
  69.00547    0.71140    0.62795    0.94500    0.90865    0.91875    0.91156    1.10054
  81.27810    0.81796    0.62795    1.10500    1.00193    0.99909    0.99200    0.99808
  66.72725    0.69069    0.62795    0.91500    0.89382    0.90367    0.89645    1.11879
  75.11669    0.76556    0.62795    1.02500    0.89558    0.93104    0.92391    1.11660
  68.24524    0.70452    0.62795    0.93500    0.91371    0.91372    0.90652    1.09444
  49.50293    0.52583    0.62795    0.68500    0.83784    0.88328    0.87587    1.19355
  51.72620    0.54786    0.62795    0.71500    0.88050    0.85724    0.84985    1.13571
  63.70117    0.66275    0.62795    0.87500    0.88682    0.87380    0.86655    1.12762
  59.18666    0.62022    0.62795    0.81500    0.93465    0.87839    0.87109    1.06992
  62.19307    0.64865    0.62795    0.85500    0.93575    0.86368    0.85642    1.06866
  79.73328    0.80504    0.62795    1.08500    0.94891    0.97299    0.96589    1.05385
  59.93704    0.62736    0.62795    0.82500    0.82810    0.87471    0.86742    1.20759
  71.29110    0.73191    0.62795    0.97500    0.99837    0.91953    0.91236    1.00164
  72.81892    0.74545    0.62795    0.99500    0.99327    0.91843    0.91127    1.00678
  61.44025    0.64157    0.62795    0.84500    0.90842    0.86736    0.86009    1.10081
  60.68824    0.63448    0.62795    0.83500    0.85993    0.87104    0.86376    1.16289
  50.98437    0.54053    0.62795    0.70500    0.94167    0.86592    0.85852    1.06195
  82.05157    0.82438    0.62795    1.11500    1.04339    1.01214    1.00505    0.95841
  50.24328    0.53319    0.62795    0.69500    0.91549    0.87460    0.86719    1.09231
  82.82573    0.83076    0.62795    1.12500    1.16632    1.02349    1.01641    0.85739
  78.19138    0.79200    0.62795    1.06500    0.92895    0.95675    0.94964    1.07648
  76.65249    0.77884    0.62795    1.04500    0.90859    0.94108    0.93395    1.10060
  52.46878    0.55517    0.62795    0.72500    0.93103    0.85068    0.84330    1.07407
  54.70106    0.57701    0.62795    0.75500    0.89632    0.88383    0.87648    1.11567
  69.76652    0.71826    0.62795    0.95500    0.95277    0.92117    0.91398    1.04957
  62.94671    0.65571    0.62795    0.86500    0.80600    0.86540    0.85814    1.24070
  64.45645    0.66977    0.62795    0.88500    0.99815    0.88220    0.87496    1.00186
  84.37606    0.84343    0.62795    1.14500    1.18284    1.04254    1.03547    0.84542
  70.52840    0.72510    0.62795    0.96500    0.87346    0.92035    0.91317    1.14488
  75.88420    0.77221    0.62795    1.03500    1.05846    0.93525    0.92812    0.94477
  55.44669    0.58425    0.62795    0.76500    0.91714    0.89488    0.88754    1.09034
  67.48583    0.69762    0.62795    0.92500    0.88376    0.90869    0.90149    1.13153
  77.42155    0.78543    0.62795    1.05500    0.95585    0.94891    0.94180    1.04618
  72.05460    0.73869    0.62795    0.98500    0.95286    0.91871    0.91155    1.04947
  57.68829    0.60589    0.62795    0.79500    0.91981    0.88847    0.88116    1.08718
  83.60056    0.83711    0.62795    1.13500    1.02068    1.03301    1.02594    0.97974
  52.43089    0.55546    0.62871    0.72500    1.01531    0.85032    0.84300    0.98492
  59.89408    0.62770    0.62871    0.82500    0.88889    0.87358    0.86636    1.12500
  71.24080    0.73233    0.62871    0.97500    0.91358    0.91890    0.91181    1.09459
  54.66164    0.57731    0.62871    0.75500    0.79394    0.88346    0.87618    1.25954
  83.54315    0.83764    0.62871    1.13500    1.03419    1.03166    1.02468    0.96694
  65.92256    0.68413    0.62871    0.90500    0.88117    0.89825    0.89110    1.13485
  63.65572    0.66312    0.62871    0.87500    0.80190    0.87314    0.86597    1.24704
  81.99499    0.82490    0.62871    1.11500    0.97148    1.01083    1.00383    1.02935
  51.68883    0.54814    0.62871    0.71500    1.01316    0.85846    0.85113    0.98701
  78.90710    0.79903    0.62871    1.07500    0.92692    0.96370    0.95668    1.07885
  62.14861    0.64901    0.62871    0.85500    0.96441    0.86254    0.85536    1.03690
  68.95660    0.71182    0.62871    0.94500    1.07131    0.91836    0.91125    0.93344
  82.76873    0.83129    0.62871    1.12500    0.96679    1.02214    1.01514    1.03435
  67.43793    0.69802    0.62871    0.92500    0.87898    0.90830    0.90117    1.13768
  64.41051    0.67014    0.62871    0.88500    0.89789    0.88154    0.87438    1.11372
  61.39628    0.64193    0.62871    0.84500    0.79316    0.86622    0.85902    1.26078
  77.36757    0.78591    0.62871    1.05500    0.86796    0.94803    0.94100    1.15213
  53.91729    0.57005    0.62871    0.74500    0.90741    0.87241    0.86512    1.10204
  78.13696    0.79249    0.62871    1.06500    0.97227    0.95587    0.94884    1.02852
  75.06407    0.76602    0.62871    1.02500    0.95896    0.93001    0.92296    1.04280
  59.14420    0.62056    0.62871    0.81500    0.84038    0.87725    0.87003    1.18993
  70.47858    0.72552    0.62871    0.96500    0.96078    0.91972    0.91263    1.04082
  84.31823    0.84397    0.62871    1.14500    1.12444    1.04119    1.03421    0.88933
  60.64477    0.63483    0.62871    0.83500    0.90559    0.86990    0.86269    1.10425
  68.19685    0.70493    0.62871    0.93500    0.81126    0.91333    0.90621    1.23265
  79.67798    0.80554    0.62871    1.08500    1.05827    0.97169    0.96467    0.94494
  72.76769    0.74589    0.62871    0.99500    1.04786    0.91740    0.91033    0.95432
  50.94751    0.54081    0.62871    0.70500    0.81022    0.86714    0.85980    1.23423
  49.46710    0.52610    0.62871    0.68500    1.02703    0.88450    0.87714    0.97368
  76.59896    0.77931    0.62871    1.04500    0.92687    0.94019    0.93315    1.07890
  58.39512    0.61340    0.62871    0.80500    0.95323    0.88233    0.87510    1.04907
  69.71718    0.71868    0.62871    0.95500    0.96482    0.92054    0.91344    1.03646
  75.83112    0.77268    0.62871    1.03500    0.96303    0.93422    0.92717    1.03839
  62.90175    0.65608    0.62871    0.86500    0.86579    0.86474    0.85756    1.15501
  81.22194    0.81848    0.62871    1.10500    1.03800    0.99778    0.99078    0.96339
  66.67983    0.69108    0.62871    0.91500    0.88430    0.90327    0.89614    1.13084
  80.44960    0.81202    0.62871    1.09500    0.99417    0.98473    0.97773    1.00586
  50.20694    0.53346    0.62871    0.69500    0.89024    0.87582    0.86847    1.12329
  53.17371    0.56276    0.62871    0.73500    0.99561    0.86137    0.85406    1.00441
  65.16612    0.67715    0.62871    0.89500    0.86294    0.88994    0.88279    1.15882
  57.64684    0.60622    0.62871    0.79500    0.84245    0.88745    0.88021    1.18701
  72.00384    0.73912    0.62871    0.98500    0.96046    0.91808    0.91100    1.04117
  55.40676    0.58457    0.62871    0.76500    0.96795    0.89451    0.88723    1.03311
  77.31356    0.78639    0.62946    1.05500    1.05485    0.94717    0.94019    0.94800
  84.26036    0.84451    0.62946    1.14500    1.14823    1.03988    1.03294    0.87091
  50.17059    0.53374    0.62946    0.69500    1.02564    0.87705    0.86975    0.97500
  49.43126    0.52638    0.62946    0.68500    0.97297    0.88573    0.87842    1.02778
  53.87837    0.57035    0.62946    0.74500    0.95122    0.87206    0.86482    1.05128
  79.62264    0.80604    0.62946    1.08500    1.08687    0.97069    0.96373    0.92007
  58.35314    0.61373    0.62946    0.80500    0.92009    0.88134    0.87415    1.08685
  68.90771    0.71223    0.62946    0.94500    0.88974    0.91799    0.91093    1.12392
  71.95304    0.73956    0.62946    0.98500    0.98154    0.91748    0.91045    1.01880
  75.01142    0.76648    0.62946    1.02500    0.83878    0.92901    0.92201    1.19221
  82.71168    0.83181    0.62946    1.12500    0.90731    1.02082    1.01388    1.10216
  65.11966    0.67753    0.62946    0.89500    0.85855    0.88931    0.88221    1.16475
  59.10172    0.62090    0.62946    0.81500    0.91858    0.87622    0.86904    1.08864
  57.60537    0.60654    0.62946    0.79500    0.94615    0.88646    0.87926    1.05691
  55.36682    0.58488    0.62946    0.76500    0.93586    0.89416    0.88693    1.06854
  61.35230    0.64228    0.62946    0.84500    0.93939    0.86511    0.85796    1.06452
  53.13530    0.56306    0.62946    0.73500    1.20202    0.86102    0.85376    0.83193
  67.39000    0.69842    0.62946    0.92500    0.95417    0.90794    0.90086    1.04803
  60.60129    0.63517    0.62946    0.83500    0.85567    0.86878    0.86163    1.16867
  78.08250    0.79297    0.62946    1.06500    1.04887    0.95501    0.94804    0.95341
  69.66781    0.71910    0.62946    0.95500    1.02124    0.91994    0.91289    0.97920
  64.36454    0.67052    0.62946    0.88500    0.93215    0.88091    0.87380    1.07279
  70.42873    0.72594    0.62946    0.96500    0.95134    0.91912    0.91208    1.05115
  76.54540    0.77978    0.62946    1.04500    0.95406    0.93934    0.93235    1.04815
  50.91064    0.54110    0.62946    0.70500    0.84167    0.86837    0.86108    1.18812
  81.16574    0.81899    0.62946    1.10500    1.03245    0.99651    0.98956    0.96857
  51.65144    0.54843    0.62946    0.71500    0.99398    0.85969    0.85241    1.00606
  81.93836    0.82542    0.62946    1.11500    1.05499    1.00956    1.00261    0.94788
  66.63239    0.69148    0.62946    0.91500    0.91639    0.90291    0.89583    1.09123
  63.61024    0.66349    0.62946    0.87500    0.86992    0.87251    0.86539    1.14953
  80.39383    0.81253    0.62946    1.09500    0.89758    0.98347    0.97651    1.11411
  75.77801    0.77315    0.62946    1.03500    0.90893    0.93322    0.92622    1.10019
  62.10413    0.64937    0.62946    0.85500    0.93793    0.86143    0.85429    1.06618
  78.85220    0.79952    0.62946    1.07500    0.97122    0.96285    0.95588    1.02963
  72.71642    0.74633    0.62946    0.99500    0.90545    0.91666    0.90964    1.10442
  65.87561    0.68451    0.62946    0.90500    0.89850    0.89771    0.89061    1.11296
  59.85110    0.62805    0.62946    0.82500    0.78623    0.87246    0.86530    1.27189
  54.62220    0.57762    0.62946    0.75500    0.88401    0.88311    0.87587    1.13121
  68.14844    0.70533    0.62946    0.93500    0.93482    0.91297    0.90590    1.06972
  62.85677    0.65644    0.62946    0.86500    0.87662    0.86411    0.85698    1.14074
  52.39299    0.55575    0.62946    0.72500    0.79358    0.85101    0.84374    1.26012
  71.19048    0.73276    0.62946    0.97500    0.92994    0.91830    0.91127    1.07534
  73.48062    0.75308    0.62946    1.00500    1.00000    0.92060    0.91359    1.00000
  83.48569    0.83818    0.62946    1.13500    1.11111    1.03035    1.02341    0.90000
  49.39541    0.52665    0.63022    0.68500    0.70213    0.88698    0.87970    1.42424
  50.87376    0.54138    0.63022    0.70500    0.96429    0.86962    0.86236    1.03704
  69.61841    0.71951    0.63022    0.95500    0.88253    0.91938    0.91235    1.13310
  71.90222    0.74000    0.63022    0.98500    0.82562    0.91692    0.90991    1.21121
  81.88170    0.82594    0.63022    1.11500    0.98485    1.00833    1.00139    1.01538
  70.37885    0.72637    0.63022    0.96500    0.87500    0.91856    0.91153    1.14286
  75.72487    0.77362    0.63022    1.03500    1.01447    0.93226    0.92528    0.98574
  73.42886    0.75352    0.63022    1.00500    1.03077    0.91964    0.91264    0.97015
  77.25952    0.78687    0.63022    1.05500    0.93820    0.94636    0.93939    1.06587
  53.83943    0.57065    0.63022    0.74500    0.88014    0.87174    0.86451    1.13619
  65.07317    0.67791    0.63022    0.89500    0.84968    0.88871    0.88162    1.17691
  72.66513    0.74677    0.63022    0.99500    0.89841    0.91610    0.90910    1.11307
  67.34205    0.69882    0.63022    0.92500    0.89744    0.90761    0.90055    1.11429
  60.55779    0.63552    0.63022    0.83500    0.78130    0.86770    0.86056    1.27991
  59.05922    0.62124    0.63022    0.81500    0.81985    0.87525    0.86809    1.21973
  84.20244    0.84505    0.63022    1.14500    1.01765    1.03860    1.03167    0.98266
  66.58493    0.69187    0.63022    0.91500    0.86517    0.90259    0.89552    1.15584
  81.10950    0.81950    0.63022    1.10500    0.97839    0.99528    0.98834    1.02209
  80.33802    0.81304    0.63022    1.09500    1.14712    0.98223    0.97529    0.87175
  51.61404    0.54872    0.63022    0.71500    0.95541    0.86094    0.85369    1.04667
  50.13422    0.53402    0.63022    0.69500    0.72222    0.87830    0.87103    1.38462
  59.80810    0.62839    0.63022    0.82500    0.83183    0.87138    0.86423    1.20217
  78.79726    0.80001    0.63022    1.07500    0.99613    0.96204    0.95508    1.00388
  78.02801    0.79346    0.63022    1.06500    0.94896    0.95420    0.94723    1.05378
  63.56474    0.66386    0.63022    0.87500    0.93825    0.87191    0.86481    1.06581
  62.05962    0.64973    0.63022    0.85500    0.94224    0.86035    0.85323    1.06130
  58.31115    0.61406    0.63022    0.80500    0.97722    0.88037    0.87320    1.02331
  64.31854    0.67090    0.63022    0.88500    0.85645    0.88031    0.87322    1.16761
  76.49180    0.78026    0.63022    1.04500    1.05368    0.93852    0.93155    0.94906
  57.56388    0.60687    0.63022    0.79500    0.90323    0.88549    0.87831    1.10714
  79.56727    0.80654    0.63022    1.08500    1.00184    0.96988    0.96292    0.99816
  68.85879    0.71264    0.63022    0.94500    0.94728    0.91767    0.91062    1.05565
  61.30829    0.64264    0.63022    0.84500    0.89661    0.86402    0.85689    1.11531
  82.65460    0.83234    0.63022    1.12500    0.95167    1.01954    1.01261    1.05078
  84.97736    0.85135    0.63022    1.15500    1.15604    1.06227    1.05535    0.86502
  65.82863    0.68490    0.63022    0.90500    0.94262    0.89711    0.89003    1.06087
  55.32686    0.58519    0.63022    0.76500    0.91549    0.89384    0.88663    1.09231
  54.58275    0.57793    0.63022    0.75500    0.86538    0.88279    0.87557    1.15556
  62.81177    0.65681    0.63022    0.86500    0.91126    0.86351    0.85640    1.09738
  83.42818    0.83871    0.63022    1.13500    0.99817    1.02907    1.02214    1.00183
  52.35508    0.55605    0.63022    0.72500    1.07182    0.85226    0.84502    0.93299
  71.14013    0.73319    0.63022    0.97500    0.93930    0.91774    0.91072    1.06463
  68.10001    0.70574    0.63022    0.93500    0.90000    0.91264    0.90559    1.11111
  53.09687    0.56336    0.63022    0.73500    0.89540    0.86069    0.85345    1.11682
  76.43818    0.78073    0.63097    1.04500    0.91887    0.93774    0.93074    1.08830
  53.05843    0.56365    0.63097    0.73500    0.90000    0.86039    0.85315    1.11111
  57.52238    0.60720    0.63097    0.79500    0.90385    0.88454    0.87736    1.10638
  50.09784    0.53430    0.63097    0.69500    0.90541    0.87958    0.87231    1.10448
  81.82499    0.82646    0.63097    1.11500    0.94590    1.00714    1.00017    1.05720
  49.35955    0.52692    0.63097    0.68500    0.90000    0.88825    0.88098    1.11111
  63.51922    0.66423    0.63097    0.87500    0.78240    0.87135    0.86422    1.27812
  83.37064    0.83925    0.63097    1.13500    0.94012    1.02783    1.02087    1.06369
  80.28217    0.81354    0.63097    1.09500    0.88172    0.98104    0.97406    1.13415
  64.27253    0.67127    0.63097    0.88500    0.91707    0.87975    0.87263    1.09043
  70.32895    0.72679    0.63097    0.96500    0.81764    0.91804    0.91099    1.22303
  51.57663    0.54901    0.63097    0.71500    0.82278    0.86222    0.85497    1.21538
  54.54329    0.57824    0.63097    0.75500    0.96024    0.88249    0.87527    1.04140
  67.29408    0.69921    0.63097    0.92500    0.92845    0.90732    0.90024    1.07706
  84.91899    0.85190    0.63097    1.15500    1.12227    1.06244    1.05549    0.89105
  71.08975    0.73362    0.63097    0.97500    0.90385    0.91722    0.91017    1.10638
  72.61381    0.74721    0.63097    0.99500    1.04618    0.91558    0.90855    0.95586
  82.59747    0.83287    0.63097    1.12500    1.06327    1.01830    1.01134    0.94050
  84.14448    0.84559    0.63097    1.14500    1.11633    1.03735    1.03040    0.89579
  71.85137    0.74043    0.63097    0.98500    0.90097    0.91640    0.90936    1.10991
  50.83686    0.54166    0.63097    0.70500    0.90152    0.87090    0.86364    1.10924
  68.05155    0.70614    0.63097    0.93500    0.92902    0.91235    0.90528    1.07640
  78.74229    0.80051    0.63097    1.07500    0.94796    0.96126    0.95427    1.05490
  59.76508    0.62873    0.63097    0.82500    0.86731    0.87032    0.86316    1.15299
  58.26914    0.61440    0.63097    0.80500    0.75254    0.87943    0.87225    1.32884
  79.51186    0.80704    0.63097    1.08500    0.90845    0.96910    0.96212    1.10078
  61.26427    0.64299    0.63097    0.84500    1.00743    0.86297    0.85583    0.99262
  55.28688    0.58550    0.63097    0.76500    0.84916    0.89354    0.88633    1.17763
  68.80985    0.71305    0.63097    0.94500    0.91186    0.91738    0.91031    1.09666
  66.53744    0.69226    0.63097    0.91500    0.97527    0.90230    0.89520    1.02536
  77.97348    0.79394    0.63097    1.06500    0.84643    0.95342    0.94643    1.18143
  53.80047    0.57095    0.63097    0.74500    0.90461    0.87144    0.86421    1.10545
  73.37707    0.75397    0.63097    1.00500    0.95478    0.91872    0.91169    1.04736
  81.05322    0.82002    0.63097    1.10500    1.04364    0.99409    0.98712    0.95818
  65.02667    0.67829    0.63097    0.89500    0.93162    0.88815    0.88104    1.07339
  52.31715    0.55634    0.63097    0.72500    1.02174    0.85354    0.84630    0.97872
  59.01670    0.62157    0.63097    0.81500    0.90196    0.87431    0.86714    1.10870
  65.78164    0.68529    0.63097    0.90500    0.92508    0.89655    0.88945    1.08099
  69.56898    0.71993    0.63097    0.95500    0.91318    0.91886    0.91180    1.09508
  60.51426    0.63587    0.63097    0.83500    0.89781    0.86665    0.85949    1.11382
  62.01510    0.65009    0.63097    0.85500    0.81789    0.85930    0.85216    1.22266
  77.20544    0.78735    0.63097    1.05500    0.96892    0.94558    0.93859    1.03208
  62.76675    0.65717    0.63097    0.86500    0.95144    0.86295    0.85582    1.05104
  75.67170    0.77408    0.63097    1.03500    0.97889    0.93133    0.92433    1.02157
  55.99075    0.59307    0.63173    0.77500    0.93958    0.89385    0.88663    1.06431
  80.22629    0.81405    0.63173    1.09500    0.98470    0.97987    0.97284    1.01553
  52.27921    0.55663    0.63173    0.72500    0.95610    0.85484    0.84758    1.04592
  66.48993    0.69266    0.63173    0.91500    0.95791    0.90203    0.89489    1.04394
  71.03934    0.73405    0.63173    0.97500    0.82243    0.91673    0.90963    1.21591
  79.45641    0.80754    0.63173    1.08500    0.91228    0.96835    0.96131    1.09615
  64.22649    0.67165    0.63173    0.88500    0.91749    0.87921    0.87205    1.08993
  61.97056    0.65045    0.63173    0.85500    0.84333    0.85827    0.85109    1.18577
  50.06144    0.53458    0.63173    0.69500    0.82222    0.88086    0.87359    1.21622
  77.91892    0.79443    0.63173    1.06500    0.98225    0.95267    0.94562    1.01807
  55.24689    0.58582    0.63173    0.76500    1.02367    0.89326    0.88602    0.97688
  68.00306    0.70655    0.63173    0.93500    0.91092    0.91209    0.90496    1.09779
  78.68729    0.80100    0.63173    1.07500    0.96481    0.96051    0.95347    1.03647
  54.50381    0.57854    0.63173    0.75500    0.93769    0.88221    0.87497    1.06645
  67.24608    0.69961    0.63173    0.92500    0.84545    0.90706    0.89993    1.18280
  80.99690    0.82053    0.63173    1.10500    0.92430    0.99292    0.98589    1.08190
  59.72204    0.62908    0.63173    0.82500    0.86220    0.86929    0.86209    1.15983
  72.56246    0.74765    0.63173    0.99500    0.95126    0.91509    0.90800    1.05124
  51.53921    0.54929    0.63173    0.71500    1.06202    0.86351    0.85625    0.94161
  69.51953    0.72035    0.63173    0.95500    0.96711    0.91837    0.91125    1.03401
  76.38451    0.78120    0.63173    1.04500    0.96415    0.93700    0.92994    1.03718
  63.47368    0.66461    0.63173    0.87500    1.01508    0.87081    0.86364    0.98515
  75.61849    0.77455    0.63173    1.03500    0.88551    0.93044    0.92337    1.12929
  65.73462    0.68568    0.63173    0.90500    0.88281    0.89601    0.88887    1.13274
  58.97417    0.62191    0.63173    0.81500    0.83607    0.87339    0.86618    1.19608
  71.80049    0.74086    0.63173    0.98500    0.94788    0.91591    0.90881    1.05498
  70.27902    0.72721    0.63173    0.96500    0.97479    0.91755    0.91044    1.02586
  53.01998    0.56395    0.63173    0.73500    0.91057    0.86010    0.85285    1.09821
  83.31305    0.83978    0.63173    1.13500    1.00191    1.02661    1.01960    0.99810
  84.86058    0.85245    0.63173    1.15500    1.15262    1.06264    1.05564    0.86759
  53.76151    0.57126    0.63173    0.74500    1.01107    0.87115    0.86391    0.98905
  50.79995    0.54194    0.63173    0.70500    0.85714    0.87219    0.86492    1.16667
  49.32367    0.52719    0.63173    0.68500    1.15789    0.88954    0.88226    0.86364
  73.32525    0.75442    0.63173    1.00500    0.98598    0.91782    0.91074    1.01422
  58.22711    0.61473    0.63173    0.80500    0.85339    0.87850    0.87129    1.17179
  68.76088    0.71346    0.63173    0.94500    0.80842    0.91712    0.91000    1.23698
  61.22023    0.64335    0.63173    0.84500    0.86413    0.86194    0.85476    1.15723
  60.47072    0.63622    0.63173    0.83500    0.84300    0.86562    0.85843    1.18623
  84.08648    0.84613    0.63173    1.14500    0.98039    1.03614    1.02913    1.02000
  62.72171    0.65754    0.63173    0.86500    0.86231    0.86240    0.85523    1.15968
  77.15132    0.78783    0.63173    1.05500    0.94435    0.94484    0.93778    1.05893
  82.54030    0.83339    0.63173    1.12500    0.96125    1.01709    1.01007    1.04031
  64.98014    0.67867    0.63173    0.89500    0.99471    0.88761    0.88046    1.00532
  81.76825    0.82698    0.63173    1.11500    0.93015    1.00597    0.99895    1.07510
  80.17037    0.81455    0.63249    1.09500    1.05600    0.97874    0.97161    0.94697
  78.63224    0.80149    0.63249    1.07500    1.06476    0.95980    0.95266    0.93918
  80.94055    0.82104    0.63249    1.10500    1.05837    0.99179    0.98467    0.94485
  67.19805    0.70001    0.63249    0.92500    0.95847    0.90683    0.89961    1.04333
  84.02844    0.84667    0.63249    1.14500    1.22511    1.03496    1.02786    0.81625
  58.93162    0.62225    0.63249    0.81500    0.82560    0.87249    0.86523    1.21124
  76.33082    0.78167    0.63249    1.04500    0.89428    0.93628    0.92913    1.11822
  77.86432    0.79491    0.63249    1.06500    0.95926    0.95196    0.94482    1.04247
  58.18507    0.61506    0.63249    0.80500    0.79012    0.87760    0.87034    1.26562
  55.95024    0.59339    0.63249    0.77500    0.96623    0.89294    0.88567    1.03495
  62.67664    0.65790    0.63249    0.86500    0.81994    0.86188    0.85465    1.21961
  66.44240    0.69305    0.63249    0.91500    0.89951    0.90179    0.89458    1.11172
  64.18044    0.67203    0.63249    0.88500    0.89439    0.87869    0.87146    1.11808
  52.98151    0.56425    0.63249    0.73500    0.91379    0.85983    0.85255    1.09434
  69.47006    0.72076    0.63249    0.95500    0.91827    0.91790    0.91070    1.08901
  64.93359    0.67905    0.63249    0.89500    0.90777    0.88710    0.87987    1.10160
  77.09718    0.78831    0.63249    1.05500    0.99426    0.94412    0.93697    1.00577
  63.42812    0.66497    0.63249    0.87500    0.90397    0.87029    0.86306    1.10623
  50.02504    0.53485    0.63249    0.69500    0.87952    0.88216    0.87487    1.13699
  61.17617    0.64370    0.63249    0.84500    0.88889    0.86093    0.85369    1.12500
  73.27340    0.75486    0.63249    1.00500    1.04723    0.91696    0.90979    0.95490
  70.22907    0.72763    0.63249    0.96500    0.97997    0.91708    0.90989    1.02044
  82.48309    0.83392    0.63249    1.12500    1.00000    1.01591    1.00880    1.00000
  84.80212    0.85300    0.63249    1.15500    1.18860    1.05849    1.05140    0.84133
  50.76303    0.54223    0.63249    0.70500    0.78261    0.87349    0.86620    1.27778
  75.56526    0.77501    0.63249    1.03500    1.00000    0.92958    0.92242    1.00000
  83.25542    0.84031    0.63249    1.13500    0.98553    1.02544    1.01833    1.01468
  60.42716    0.63657    0.63249    0.83500    0.93071    0.86460    0.85736    1.07445
  81.71146    0.82749    0.63249    1.11500    0.97597    1.00484    0.99772    1.02462
  49.28778    0.52747    0.63249    0.68500    0.78431    0.89084    0.88355    1.27500
  53.72253    0.57156    0.63249    0.74500    0.69775    0.87088    0.86360    1.43318
  65.68757    0.68606    0.63249    0.90500    0.93269    0.89550    0.88828    1.07216
  52.24126    0.55692    0.63249    0.72500    1.05914    0.85615    0.84886    0.94416
  54.46431    0.57885    0.63249    0.75500    0.90966    0.88194    0.87466    1.09932
  70.98891    0.73448    0.63249    0.97500    1.00510    0.91627    0.90908    0.99492
  68.71189    0.71387    0.63249    0.94500    0.97329    0.91689    0.90969    1.02744
  72.51108    0.74809    0.63249    0.99500    0.88365    0.91463    0.90745    1.13167
  59.67899    0.62942    0.63249    0.82500    0.87713    0.86828    0.86102    1.14009
  48.55126    0.52007    0.63249    0.67500    0.78571    0.84539    0.83809    1.27273
  67.95455    0.70695    0.63249    0.93500    0.85145    0.91186    0.90465    1.17446
  79.40093    0.80804    0.63249    1.08500    0.89454    0.96764    0.96051    1.11789
  55.20688    0.58613    0.63249    0.76500    0.85460    0.89299    0.88572    1.17014
  71.74958    0.74130    0.63249    0.98500    0.99057    0.91545    0.90827    1.00952
  61.92599    0.65081    0.63249    0.85500    0.87831    0.85726    0.85002    1.13855
  51.50177    0.54958    0.63249    0.71500    0.84375    0.86482    0.85753    1.18519
  70.93845    0.73490    0.63325    0.97500    0.98997    0.91583    0.90853    1.01014
  49.25188    0.52774    0.63325    0.68500    0.67241    0.89214    0.88483    1.48718
  80.11441    0.81506    0.63325    1.09500    0.99619    0.97764    0.97039    1.00382
  58.88905    0.62259    0.63325    0.81500    0.83065    0.87160    0.86428    1.20388
  84.74363    0.85354    0.63325    1.15500    1.06208    1.05237    1.04513    0.94154
  71.69864    0.74173    0.63325    0.98500    0.89936    0.91501    0.90772    1.11190
  77.80969    0.79540    0.63325    1.06500    1.03505    0.95128    0.94401    0.96614
  83.97035    0.84721    0.63325    1.14500    1.15078    1.03382    1.02659    0.86898
  67.90602    0.70735    0.63325    0.93500    0.91028    0.91164    0.90434    1.09857
  64.13436    0.67240    0.63325    0.88500    0.93675    0.87820    0.87088    1.06752
  49.98862    0.53513    0.63325    0.69500    0.80000    0.88347    0.87616    1.25000
  55.90970    0.59370    0.63325    0.77500    0.85360    0.89204    0.88472    1.17151
  77.04299    0.78878    0.63325    1.05500    0.97885    0.94344    0.93617    1.02161
  53.68353    0.57186    0.63325    0.74500    0.93333    0.87062    0.86330    1.07143
  80.88415    0.82155    0.63325    1.10500    1.03984    0.99070    0.98344    0.96169
  83.19775    0.84084    0.63325    1.13500    0.98246    1.02430    1.01705    1.01786
  70.17908    0.72805    0.63325    0.96500    1.04635    0.91664    0.90934    0.95571
  63.38254    0.66534    0.63325    0.87500    0.87797    0.86979    0.86247    1.13900
  51.46432    0.54987    0.63325    0.71500    0.86310    0.86614    0.85882    1.15862
  62.63156    0.65827    0.63325    0.86500    0.85032    0.86138    0.85406    1.17603
  48.51588    0.52033    0.63325    0.67500    0.87500    0.85365    0.84634    1.14286
  61.13209    0.64405    0.63325    0.84500    0.86285    0.85994    0.85262    1.15895
  52.20329    0.55721    0.63325    0.72500    0.82126    0.85747    0.85015    1.21765
  64.88701    0.67943    0.63325    0.89500    0.91667    0.88660    0.87929    1.09091
  79.34541    0.80853    0.63325    1.08500    1.07645    0.96696    0.95970    0.92898
  59.63591    0.62976    0.63325    0.82500    0.79787    0.86727    0.85995    1.25333
  50.72610    0.54251    0.63325    0.70500    1.05263    0.87480    0.86749    0.95000
  60.38359    0.63692    0.63325    0.83500    0.87151    0.86361    0.85628    1.14744
  65.64051    0.68645    0.63325    0.90500    0.84628    0.89501    0.88770    1.18165
  75.51199    0.77548    0.63325    1.03500    0.97417    0.92875    0.92147    1.02652
  69.42056    0.72118    0.63325    0.95500    0.93719    0.91746    0.91016    1.06702
  73.22152    0.75531    0.63325    1.00500    0.88333    0.91612    0.90883    1.13208
  81.65464    0.82801    0.63325    1.11500    0.99241    1.00375    0.99650    1.00765
  54.42481    0.57916    0.63325    0.75500    0.81212    0.88168    0.87436    1.23134
  68.66287    0.71428    0.63325    0.94500    0.82043    0.91668    0.90937    1.21887
  82.42584    0.83444    0.63325    1.12500    1.01883    1.01477    1.00752    0.98152
  76.27709    0.78214    0.63325    1.04500    1.02410    0.93560    0.92832    0.97647
  58.14301    0.61539    0.63325    0.80500    0.77355    0.87671    0.86939    1.29275
  52.94303    0.56454    0.63325    0.73500    0.92776    0.85956    0.85224    1.07787
  66.39484    0.69344    0.63325    0.91500    0.93255    0.90158    0.89427    1.07233
  78.57717    0.80198    0.63325    1.07500    0.85461    0.95912    0.95186    1.17012
  72.45967    0.74853    0.63325    0.99500    0.87809    0.91420    0.90691    1.13884
  61.88141    0.65117    0.63325    0.85500    0.83388    0.85627    0.84895    1.19922
  67.15001    0.70041    0.63325    0.92500    0.93771    0.90661    0.89930    1.06643
  55.16686    0.58644    0.63325    0.76500    0.91066    0.89274    0.88542    1.09810
  69.37103    0.72159    0.63401    0.95500    0.87695    0.91703    0.90961    1.14032
  58.10093    0.61572    0.63401    0.80500    0.90335    0.87582    0.86843    1.10699
  84.68508    0.85409    0.63401    1.15500    1.05011    1.04627    1.03887    0.95228
  77.75502    0.79588    0.63401    1.06500    0.92336    0.95062    0.94320    1.08300
  55.12682    0.58675    0.63401    0.76500    0.93410    0.89248    0.88511    1.07055
  60.33999    0.63726    0.63401    0.83500    0.96161    0.86261    0.85521    1.03992
  49.21597    0.52801    0.63401    0.68500    0.69388    0.89345    0.88612    1.44118
  81.59777    0.82853    0.63401    1.11500    1.00589    1.00268    0.99527    0.99414
  79.28985    0.80903    0.63401    1.08500    0.95221    0.96631    0.95889    1.05019
  75.45868    0.77594    0.63401    1.03500    1.05437    0.92794    0.92051    0.94843
  66.34726    0.69383    0.63401    0.91500    0.83780    0.90137    0.89395    1.19361
  67.85746    0.70776    0.63401    0.93500    0.91779    0.91144    0.90402    1.08958
  50.68915    0.54279    0.63401    0.70500    0.97479    0.87612    0.86878    1.02586
  71.64768    0.74216    0.63401    0.98500    0.88712    0.91459    0.90717    1.12724
  53.64452    0.57216    0.63401    0.74500    0.99197    0.87036    0.86300    1.00810
  61.83681    0.65153    0.63401    0.85500    0.84375    0.85528    0.84788    1.18519
  59.59282    0.63010    0.63401    0.82500    0.92751    0.86628    0.85888    1.07816
  68.61382    0.71469    0.63401    0.94500    0.86963    0.91648    0.90906    1.14991
  64.84042    0.67981    0.63401    0.89500    0.79589    0.88612    0.87870    1.25646
  83.91222    0.84775    0.63401    1.14500    1.20213    1.03272    1.02531    0.83186
  49.95219    0.53541    0.63401    0.69500    1.18519    0.88478    0.87745    0.84375
  80.82772    0.82206    0.63401    1.10500    1.12200    0.98963    0.98221    0.89127
  76.22333    0.78262    0.63401    1.04500    1.05501    0.93493    0.92751    0.94786
  55.86916    0.59402    0.63401    0.77500    0.93130    0.89114    0.88376    1.07377
  62.58646    0.65863    0.63401    0.86500    0.88640    0.86088    0.85348    1.12816
  52.16531    0.55751    0.63401    0.72500    0.78095    0.85879    0.85144    1.28049
  76.98878    0.78926    0.63401    1.05500    0.95685    0.94278    0.93536    1.04510
  78.52205    0.80247    0.63401    1.07500    0.94552    0.95847    0.95105    1.05762
  61.08799    0.64441    0.63401    0.84500    0.87669    0.85895    0.85154    1.14066
  58.84647    0.62292    0.63401    0.81500    0.88187    0.87071    0.86332    1.13395
  70.88796    0.73533    0.63401    0.97500    0.87279    0.91540    0.90798    1.14576
  54.38528    0.57946    0.63401    0.75500    0.96452    0.88142    0.87405    1.03679
  51.42685    0.55015    0.63401    0.71500    1.00000    0.86745    0.86011    1.00000
  70.12908    0.72847    0.63401    0.96500    0.85000    0.91622    0.90879    1.17647
  72.40823    0.74897    0.63401    0.99500    0.90349    0.91378    0.90636    1.10681
  64.08826    0.67277    0.63401    0.88500    0.92007    0.87771    0.87029    1.08688
  67.10194    0.70081    0.63401    0.92500    0.79377    0.90641    0.89899    1.25981
  80.05841    0.81556    0.63401    1.09500    0.95886    0.97657    0.96916    1.04291
  82.36855    0.83497    0.63401    1.12500    1.04134    1.01366    1.00625    0.96030
  52.90453    0.56484    0.63401    0.73500    0.82264    0.85930    0.85194    1.21560
  73.16961    0.75575    0.63401    1.00500    0.90744    0.91530    0.90788    1.10201
  48.48048    0.52060    0.63401    0.67500    0.85714    0.86192    0.85460    1.16667
  83.14004    0.84137    0.63401    1.13500    0.99211    1.02319    1.01578    1.00795
  65.59342    0.68683    0.63401    0.90500    0.88217    0.89453    0.88711    1.13357
  63.33694    0.66571    0.63401    0.87500    0.88274    0.86930    0.86189    1.13284
  76.93453    0.78974    0.63477    1.05500    1.04562    0.94213    0.93455    0.95637
  61.04387    0.64476    0.63477    0.84500    0.75450    0.85795    0.85047    1.32538
  52.12732    0.55780    0.63477    0.72500    1.00000    0.86011    0.85272    1.00000
  69.32148    0.72201    0.63477    0.95500    0.93098    0.91660    0.90906    1.07414
  51.38938    0.55044    0.63477    0.71500    0.83908    0.86877    0.86139    1.19178
  55.82859    0.59433    0.63477    0.77500    0.97778    0.89023    0.88280    1.02273
  79.23426    0.80953    0.63477    1.08500    1.00938    0.96567    0.95808    0.99071
  65.54631    0.68722    0.63477    0.90500    0.91045    0.89404    0.88653    1.09836
  80.00238    0.81606    0.63477    1.09500    1.03008    0.97552    0.96793    0.97080
  67.05384    0.70120    0.63477    0.92500    0.86047    0.90620    0.89867    1.16216
  68.56475    0.71510    0.63477    0.94500    0.84006    0.91628    0.90875    1.19039
  58.05884    0.61605    0.63477    0.80500    0.85870    0.87492    0.86747    1.16456
  77.70032    0.79636    0.63477    1.06500    0.94455    0.94998    0.94239    1.05870
  52.86602    0.56514    0.63477    0.73500    0.96581    0.85903    0.85163    1.03540
  66.29966    0.69422    0.63477    0.91500    0.91181    0.90116    0.89364    1.09672
  72.35677    0.74941    0.63477    0.99500    1.03704    0.91337    0.90581    0.96429
  60.29638    0.63761    0.63477    0.83500    0.83214    0.86161    0.85414    1.20172
  63.29132    0.66608    0.63477    0.87500    0.85406    0.86880    0.86130    1.17087
  61.79219    0.65189    0.63477    0.85500    0.88870    0.85429    0.84680    1.12524
  70.07904    0.72889    0.63477    0.96500    0.95074    0.91579    0.90824    1.05181
  71.59669    0.74260    0.63477    0.98500    0.84555    0.91418    0.90662    1.18266
  67.80888    0.70816    0.63477    0.93500    0.87338    0.91124    0.90371    1.14498
  49.91575    0.53568    0.63477    0.69500    0.98824    0.88609    0.87874    1.01190
  55.08677    0.58706    0.63477    0.76500    0.92464    0.89223    0.88481    1.08150
  62.54134    0.65899    0.63477    0.86500    0.90050    0.86039    0.85289    1.11050
  80.77125    0.82257    0.63477    1.10500    1.02756    0.98857    0.98098    0.97318
  83.08228    0.84190    0.63477    1.13500    1.04142    1.02210    1.01450    0.96023
  53.60550    0.57246    0.63477    0.74500    0.98611    0.87009    0.86269    1.01408
  54.34574    0.57977    0.63477    0.75500    0.86239    0.88116    0.87375    1.15957
  70.83745    0.73576    0.63477    0.97500    0.88665    0.91498    0.90743    1.12785
  75.40535    0.77640    0.63477    1.03500    0.93939    0.92713    0.91956    1.06452
  64.04214    0.67315    0.63477    0.88500    0.77617    0.87722    0.86971    1.28838
  58.80387    0.62326    0.63477    0.81500    0.90644    0.86982    0.86236    1.10321
  50.65219    0.54307    0.63477    0.70500    1.03279    0.87743    0.87006    0.96825
  78.46690    0.80296    0.63477    1.07500    0.95818    0.95782    0.95024    1.04364
  81.54087    0.82905    0.63477    1.11500    0.94877    1.00163    0.99404    1.05400
  76.16954    0.78309    0.63477    1.04500    0.91822    0.93428    0.92671    1.08907
  73.11768    0.75620    0.63477    1.00500    0.92180    0.91449    0.90692    1.08483
  49.18005    0.52828    0.63477    0.68500    0.67241    0.89475    0.88741    1.48718
  84.62650    0.85463    0.63477    1.15500    1.17621    1.04116    1.03357    0.85019
  83.85405    0.84828    0.63477    1.14500    1.15801    1.03163    1.02403    0.86355
  59.54971    0.63044    0.63477    0.82500    0.86038    0.86527    0.85781    1.16228
  48.44508    0.52087    0.63477    0.67500    0.44000    0.87020    0.86287    2.27273
  82.31122    0.83549    0.63477    1.12500    1.05133    1.01256    1.00497    0.95117
  64.79380    0.68019    0.63477    0.89500    0.88423    0.88563    0.87812    1.13093
  66.25203    0.69461    0.63553    0.91500    0.88088    0.90094    0.89332    1.13523
  67.76027    0.70856    0.63553    0.93500    0.96684    0.91103    0.90340    1.03430
  62.49620    0.65936    0.63553    0.86500    0.86656    0.85987    0.85230    1.15399
  71.54567    0.74303    0.63553    0.98500    0.88906    0.91375    0.90607    1.12478
  75.35199    0.77687    0.63553    1.03500    1.00367    0.92632    0.91860    0.99634
  70.02898    0.72931    0.63553    0.96500    0.97284    0.91536    0.90769    1.02792
  76.11571    0.78355    0.63553    1.04500    1.05736    0.93362    0.92590    0.94575
  80.71474    0.82308    0.63553    1.10500    1.00000    0.98751    0.97975    1.00000
  58.76125    0.62359    0.63553    0.81500    0.79588    0.86892    0.86140    1.25647
  58.01673    0.61639    0.63553    0.80500    0.85516    0.87401    0.86651    1.16937
  49.14411    0.52855    0.63553    0.68500    0.81132    0.89604    0.88870    1.23256
  81.48393    0.82956    0.63553    1.11500    1.06640    1.00057    0.99281    0.93774
  60.25275    0.63796    0.63553    0.83500    0.83422    0.86060    0.85306    1.19872
  52.82750    0.56543    0.63553    0.73500    0.89362    0.85874    0.85133    1.11905
  83.79583    0.84882    0.63553    1.14500    1.10108    1.03054    1.02276    0.90820
  61.74755    0.65224    0.63553    0.85500    0.87940    0.85328    0.84573    1.13714
  73.06571    0.75664    0.63553    1.00500    0.90867    0.91366    0.90597    1.10051
  72.30527    0.74985    0.63553    0.99500    0.92471    0.91294    0.90526    1.08142
  82.25385    0.83601    0.63553    1.12500    1.14200    1.01146    1.00369    0.87566
  69.27190    0.72242    0.63553    0.95500    0.91549    0.91616    0.90851    1.09231
  64.74717    0.68057    0.63553    0.89500    0.92061    0.88513    0.87753    1.08624
  84.56787    0.85518    0.63553    1.15500    1.06882    1.04008    1.03229    0.93561
  55.04671    0.58737    0.63553    0.76500    0.80469    0.89196    0.88450    1.24272
  49.87929    0.53596    0.63553    0.69500    0.71296    0.88739    0.88003    1.40260
  65.49918    0.68760    0.63553    0.90500    0.87731    0.89355    0.88594    1.13985
  70.78691    0.73618    0.63553    0.97500    0.91071    0.91455    0.90688    1.09804
  54.30619    0.58007    0.63553    0.75500    0.92442    0.88088    0.87344    1.08176
  76.88025    0.79021    0.63553    1.05500    0.96578    0.94147    0.93374    1.03543
  51.35189    0.55073    0.63553    0.71500    0.96894    0.87007    0.86268    1.03205
  52.08931    0.55809    0.63553    0.72500    1.02041    0.86142    0.85401    0.98000
  59.50659    0.63079    0.63553    0.82500    0.85448    0.86425    0.85673    1.17031
  60.99973    0.64511    0.63553    0.84500    0.86278    0.85694    0.84939    1.15905
  79.94630    0.81657    0.63553    1.09500    1.02874    0.97445    0.96670    0.97207
  67.00573    0.70160    0.63553    0.92500    0.96223    0.90599    0.89836    1.03925
  83.02449    0.84243    0.63553    1.13500    1.03571    1.02100    1.01322    0.96552
  77.64559    0.79685    0.63553    1.06500    1.00383    0.94932    0.94158    0.99618
  48.40966    0.52114    0.63553    0.67500    1.09524    0.87848    0.87114    0.91304
  79.17863    0.81002    0.63553    1.08500    0.87847    0.96502    0.95727    1.13834
  63.24568    0.66645    0.63553    0.87500    0.93046    0.86829    0.86071    1.07473
  55.78801    0.59465    0.63553    0.77500    0.91294    0.88931    0.88184    1.09537
  50.61522    0.54335    0.63553    0.70500    1.02542    0.87873    0.87135    0.97521
  63.99600    0.67352    0.63553    0.88500    0.89354    0.87671    0.86912    1.11914
  68.51566    0.71550    0.63553    0.94500    0.86190    0.91608    0.90843    1.16022
  78.41172    0.80345    0.63553    1.07500    1.02041    0.95717    0.94943    0.98000
  53.56646    0.57276    0.63553    0.74500    0.94922    0.86981    0.86239    1.05350
  60.20910    0.63830    0.63629    0.83500    0.77740    0.85955    0.85199    1.28634
  78.35650    0.80394    0.63629    1.07500    1.05731    0.95648    0.94862    0.94579
  52.05130    0.55838    0.63629    0.72500    1.05000    0.86270    0.85531    0.95238
  55.74742    0.59497    0.63629    0.77500    0.88832    0.88836    0.88089    1.12571
  54.26663    0.58038    0.63629    0.75500    0.85350    0.88058    0.87314    1.17164
  62.45104    0.65972    0.63629    0.86500    0.98927    0.85933    0.85172    1.01085
  58.71862    0.62393    0.63629    0.81500    0.82685    0.86798    0.86044    1.20941
  75.29859    0.77733    0.63629    1.03500    0.95926    0.92547    0.91764    1.04247
  82.19644    0.83654    0.63629    1.12500    0.93855    1.01033    1.00241    1.06548
  82.96665    0.84296    0.63629    1.13500    0.99094    1.01987    1.01194    1.00914
  72.25375    0.75029    0.63629    0.99500    0.98875    0.91248    0.90470    1.01138
  66.20438    0.69500    0.63629    0.91500    0.77184    0.90069    0.89301    1.29560
  49.84283    0.53624    0.63629    0.69500    0.90196    0.88866    0.88132    1.10870
  59.46345    0.63113    0.63629    0.82500    0.89927    0.86321    0.85565    1.11202
  51.31439    0.55101    0.63629    0.71500    0.79762    0.87135    0.86398    1.25373
  50.57823    0.54363    0.63629    0.70500    0.87805    0.88001    0.87265    1.13889
  53.52741    0.57306    0.63629    0.74500    0.83072    0.86951    0.86208    1.20377
  84.50919    0.85572    0.63629    1.15500    0.98140    1.03895    1.03101    1.01895
  73.01372    0.75709    0.63629    1.00500    0.89465    0.91280    0.90501    1.11775
  76.06186    0.78402    0.63629    1.04500    0.97426    0.93292    0.92508    1.02642
  81.42695    0.83008    0.63629    1.11500    0.98502    0.99948    0.99157    1.01521
  49.10817    0.52883    0.63629    0.68500    0.79167    0.89732    0.88999    1.26316
  70.73634    0.73661    0.63629    0.97500    0.86792    0.91408    0.90633    1.15217
  79.89020    0.81707    0.63629    1.09500    0.86245    0.97335    0.96547    1.15948
  48.37424    0.52140    0.63629    0.67500    0.78571    0.88675    0.87943    1.27273
  71.49463    0.74346    0.63629    0.98500    0.93590    0.91328    0.90552    1.06849
  65.45202    0.68799    0.63629    0.90500    0.98469    0.89302    0.88535    1.01554
  83.73758    0.84936    0.63629    1.14500    1.00820    1.02941    1.02148    0.99187
  76.82594    0.79069    0.63629    1.05500    0.94775    0.94077    0.93293    1.05513
  66.95759    0.70200    0.63629    0.92500    0.87898    0.90574    0.89805    1.13768
  57.97460    0.61672    0.63629    0.80500    0.81693    0.87307    0.86555    1.22410
  69.22229    0.72283    0.63629    0.95500    0.98046    0.91568    0.90795    1.01993
  61.70289    0.65260    0.63629    0.85500    0.85173    0.85225    0.84465    1.17408
  52.78897    0.56573    0.63629    0.73500    0.94253    0.85843    0.85102    1.06098
  80.65819    0.82359    0.63629    1.10500    1.01587    0.98641    0.97852    0.98438
  69.97889    0.72973    0.63629    0.96500    0.88444    0.91488    0.90714    1.13066
  67.71164    0.70896    0.63629    0.93500    0.85760    0.91078    0.90308    1.16604
  64.70051    0.68095    0.63629    0.89500    0.96364    0.88459    0.87694    1.03774
  68.46654    0.71591    0.63629    0.94500    0.93659    0.91583    0.90812    1.06771
  79.12296    0.81052    0.63629    1.08500    0.85497    0.96434    0.95646    1.16963
  60.95558    0.64546    0.63629    0.84500    0.80104    0.85590    0.84832    1.24838
  77.59082    0.79733    0.63629    1.06500    0.94585    0.94863    0.94077    1.05725
  63.20002    0.66682    0.63629    0.87500    0.88552    0.86775    0.86013    1.12928
  55.00663    0.58768    0.63629    0.76500    0.95588    0.89166    0.88420    1.04615
  63.94984    0.67390    0.63629    0.88500    0.86201    0.87617    0.86853    1.16008
  54.22705    0.58068    0.63706    0.75500    0.96364    0.88025    0.87283    1.03774
  72.96169    0.75753    0.63706    1.00500    0.94913    0.91188    0.90405    1.05360
  78.30125    0.80443    0.63706    1.07500    1.07085    0.95574    0.94781    0.93384
  79.83405    0.81757    0.63706    1.09500    0.85370    0.97219    0.96423    1.17137
  79.06726    0.81101    0.63706    1.08500    0.96396    0.96360    0.95565    1.03738
  71.44355    0.74389    0.63706    0.98500    0.87091    0.91277    0.90496    1.14822
  48.33880    0.52167    0.63706    0.67500    0.73913    0.89501    0.88773    1.35294
  53.48834    0.57336    0.63706    0.74500    0.99310    0.86918    0.86178    1.00694
  76.00797    0.78449    0.63706    1.04500    0.97847    0.93216    0.92427    1.02200
  62.40586    0.66008    0.63706    0.86500    0.76630    0.85874    0.85113    1.30498
  59.42029    0.63147    0.63706    0.82500    0.87500    0.86212    0.85458    1.14286
  76.77159    0.79117    0.63706    1.05500    1.01375    0.94002    0.93212    0.98643
  72.20220    0.75072    0.63706    0.99500    0.92809    0.91197    0.90415    1.07748
  77.53602    0.79781    0.63706    1.06500    0.93490    0.94788    0.93996    1.06963
  67.66299    0.70937    0.63706    0.93500    0.96780    0.91049    0.90277    1.03327
  60.16543    0.63865    0.63706    0.83500    0.83507    0.85847    0.85091    1.19751
  64.65383    0.68133    0.63706    0.89500    0.94346    0.88402    0.87635    1.05993
  63.90366    0.67427    0.63706    0.88500    0.94037    0.87559    0.86795    1.06341
  54.96653    0.58799    0.63706    0.76500    0.94444    0.89133    0.88389    1.05882
  70.68575    0.73703    0.63706    0.97500    1.00162    0.91357    0.90578    0.99839
  49.07221    0.52910    0.63706    0.68500    1.46341    0.89858    0.89128    0.68333
  52.75042    0.56602    0.63706    0.73500    0.83158    0.85810    0.85072    1.20253
  61.65821    0.65296    0.63706    0.85500    0.96627    0.85117    0.84357    1.03490
  52.01326    0.55867    0.63706    0.72500    0.81466    0.86396    0.85660    1.22751
  57.93246    0.61705    0.63706    0.80500    0.85276    0.87210    0.86459    1.17266
  82.90877    0.84349    0.63706    1.13500    0.97186    1.01867    1.01066    1.02896
  80.60161    0.82410    0.63706    1.10500    0.98819    0.98526    0.97729    1.01195
  65.40485    0.68837    0.63706    0.90500    0.93679    0.89244    0.88476    1.06747
  66.15671    0.69539    0.63706    0.91500    0.88418    0.90039    0.89269    1.13100
  63.15434    0.66719    0.63706    0.87500    1.05026    0.86717    0.85954    0.95215
  75.24516    0.77779    0.63706    1.03500    0.97026    0.92456    0.91669    1.03065
  58.67596    0.62427    0.63706    0.81500    0.81538    0.86701    0.85948    1.22642
  55.70681    0.59528    0.63706    0.77500    1.00536    0.88738    0.87992    0.99467
  81.36993    0.83059    0.63706    1.11500    0.97556    0.99832    0.99034    1.02505
  68.41740    0.71632    0.63706    0.94500    0.91887    0.91554    0.90780    1.08829
  66.90943    0.70239    0.63706    0.92500    0.91237    0.90544    0.89773    1.09605
  84.45048    0.85626    0.63706    1.15500    1.11597    1.03776    1.02973    0.89608
  69.17267    0.72325    0.63706    0.95500    0.98609    0.91516    0.90740    1.01411
  60.91141    0.64581    0.63706    0.84500    0.86519    0.85482    0.84724    1.15582
  83.67928    0.84990    0.63706    1.14500    0.95257    1.02821    1.02019    1.04979
  69.92878    0.73015    0.63706    0.96500    0.82043    0.91436    0.90659    1.21887
  51.27687    0.55130    0.63706    0.71500    0.90110    0.87262    0.86527    1.10976
  49.80635    0.53651    0.63706    0.69500    0.79121    0.88992    0.88261    1.26389
  82.13898    0.83706    0.63706    1.12500    0.96857    1.00913    1.00113    1.03245
  50.54124    0.54391    0.63706    0.70500    0.86290    0.88127    0.87394    1.15888
  69.87864    0.73057    0.63782    0.96500    0.90141    0.91378    0.90604    1.10937
  64.60713    0.68171    0.63782    0.89500    0.87205    0.88338    0.87577    1.14672
  77.48118    0.79829    0.63782    1.06500    1.02574    0.94705    0.93915    0.97490
  81.31287    0.83111    0.63782    1.11500    1.12766    0.99708    0.98910    0.88679
  51.23934    0.55158    0.63782    0.71500    0.91411    0.87385    0.86656    1.09396
  75.95405    0.78496    0.63782    1.04500    0.85299    0.93133    0.92346    1.17234
  52.71186    0.56632    0.63782    0.73500    0.90244    0.85773    0.85041    1.10811
  57.89030    0.61738    0.63782    0.80500    0.77264    0.87108    0.86363    1.29426
  49.03624    0.52937    0.63782    0.68500    0.69811    0.89980    0.89257    1.43243
  65.35765    0.68876    0.63782    0.90500    0.95869    0.89181    0.88417    1.04309
  66.10902    0.69578    0.63782    0.91500    0.90401    0.90003    0.89238    1.10618
  63.10864    0.66755    0.63782    0.87500    0.94662    0.86653    0.85895    1.05639
  69.12301    0.72366    0.63782    0.95500    0.81902    0.91457    0.90685    1.22097
  60.12175    0.63899    0.63782    0.83500    0.79791    0.85734    0.84983    1.25328
  84.39172    0.85681    0.63782    1.15500    1.02088    1.03648    1.02844    0.97955
  83.62093    0.85043    0.63782    1.14500    1.15673    1.02693    1.01891    0.86450
  48.30335    0.52193    0.63782    0.67500    0.68421    0.90325    0.89604    1.46154
  61.61352    0.65331    0.63782    0.85500    0.83224    0.85004    0.84249    1.20158
  71.39245    0.74432    0.63782    0.98500    0.93902    0.91219    0.90441    1.06494
  53.44926    0.57366    0.63782    0.74500    0.92763    0.86881    0.86147    1.07801
  82.85085    0.84402    0.63782    1.13500    0.90217    1.01739    1.00938    1.10843
  54.92643    0.58830    0.63782    0.76500    1.00294    0.89096    0.88359    0.99707
  82.08149    0.83758    0.63782    1.12500    0.95559    1.00784    0.99985    1.04647
  60.86722    0.64616    0.63782    0.84500    0.84925    0.85369    0.84616    1.17751
  79.77787    0.81807    0.63782    1.09500    0.93773    0.97095    0.96300    1.06641
  79.01152    0.81151    0.63782    1.08500    0.94096    0.96277    0.95484    1.06275
  54.18745    0.58099    0.63782    0.75500    0.87278    0.87988    0.87253    1.14576
  70.63513    0.73746    0.63782    0.97500    0.90372    0.91298    0.90522    1.10654
  68.36824    0.71673    0.63782    0.94500    0.87797    0.91519    0.90749    1.13899
  55.66619    0.59559    0.63782    0.77500    1.10511    0.88636    0.87896    0.90488
  58.63329    0.62460    0.63782    0.81500    0.85352    0.86599    0.85852    1.17162
  63.85746    0.67464    0.63782    0.88500    0.81575    0.87496    0.86736    1.22587
  67.61431    0.70977    0.63782    0.93500    0.88342    0.91014    0.90245    1.13197
  75.19171    0.77825    0.63782    1.03500    0.82810    0.92358    0.91573    1.20758
  78.24596    0.80491    0.63782    1.07500    0.97909    0.95491    0.94699    1.02136
  51.97522    0.55896    0.63782    0.72500    0.88517    0.86519    0.85789    1.12973
  80.54499    0.82461    0.63782    1.10500    1.13061    0.98402    0.97605    0.88448
  62.36066    0.66044    0.63782    0.86500    0.86667    0.85810    0.85054    1.15385
  66.86124    0.70279    0.63782    0.92500    0.82316    0.90509    0.89741    1.21483
  72.90964    0.75797    0.63782    1.00500    0.93884    0.91090    0.90309    1.06515
  49.76986    0.53679    0.63782    0.69500    0.84270    0.89115    0.88390    1.18667
  72.15063    0.75116    0.63782    0.99500    0.95953    0.91139    0.90360    1.04218
  50.50423    0.54419    0.63782    0.70500    0.80147    0.88250    0.87523    1.24771
  76.71721    0.79164    0.63782    1.05500    1.06876    0.93919    0.93130    0.93566
  59.37711    0.63181    0.63782    0.82500    0.85118    0.86099    0.85350    1.17484
  54.88630    0.58861    0.63859    0.76500    1.03625    0.89038    0.88311    0.96501
  82.02396    0.83810    0.63859    1.12500    0.99802    1.00646    0.99856    1.00198
  48.26789    0.52220    0.63859    0.67500    0.82609    0.90966    0.90254    1.21053
  79.72165    0.81857    0.63859    1.09500    0.98305    0.96972    0.96187    1.01724
  72.85756    0.75842    0.63859    1.00500    1.03761    0.90994    0.90223    0.96376
  61.56880    0.65367    0.63859    0.85500    0.89624    0.84898    0.84154    1.11577
  70.58448    0.73788    0.63859    0.97500    0.95462    0.91233    0.90467    1.04754
  51.20181    0.55187    0.63859    0.71500    0.90000    0.87505    0.86786    1.11111
  59.33391    0.63215    0.63859    0.82500    0.77620    0.85983    0.85245    1.28833
  64.56041    0.68209    0.63859    0.89500    0.92568    0.88269    0.87518    1.08029
  63.81124    0.67501    0.63859    0.88500    0.82353    0.87426    0.86677    1.21429
  57.84813    0.61771    0.63859    0.80500    0.83205    0.87002    0.86267    1.20186
  66.06131    0.69617    0.63859    0.91500    0.85714    0.89954    0.89199    1.16667
  52.67328    0.56661    0.63859    0.73500    0.74912    0.85774    0.85052    1.33491
  50.46721    0.54447    0.63859    0.70500    1.13793    0.88370    0.87653    0.87879
  51.93716    0.55925    0.63859    0.72500    0.91324    0.86639    0.85919    1.09500
  49.00026    0.52964    0.63859    0.68500    0.71186    0.90101    0.89387    1.40476
  75.13822    0.77872    0.63859    1.03500    0.92463    0.92256    0.91480    1.08151
  54.14784    0.58129    0.63859    0.75500    0.93711    0.87948    0.87222    1.06711
  71.34133    0.74475    0.63859    0.98500    1.01408    0.91153    0.90386    0.98611
  60.07804    0.63934    0.63859    0.83500    0.84752    0.85615    0.84875    1.17992
  63.06292    0.66792    0.63859    0.87500    0.83893    0.86583    0.85836    1.19200
  81.25577    0.83162    0.63859    1.11500    0.96317    0.99575    0.98787    1.03824
  78.19064    0.80540    0.63859    1.07500    0.93153    0.95400    0.94618    1.07350
  76.66280    0.79211    0.63859    1.05500    0.94972    0.93828    0.93049    1.05294
  75.90010    0.78543    0.63859    1.04500    0.95069    0.93042    0.92265    1.05187
  72.09902    0.75160    0.63859    0.99500    0.87068    0.91073    0.90305    1.14853
  69.82848    0.73099    0.63859    0.96500    0.88997    0.91312    0.90548    1.12364
  69.07334    0.72407    0.63859    0.95500    0.86885    0.91392    0.90630    1.15094
  65.31043    0.68914    0.63859    0.90500    0.89338    0.89111    0.88358    1.11935
  66.81303    0.70318    0.63859    0.92500    0.84783    0.90467    0.89710    1.17949
  60.82301    0.64651    0.63859    0.84500    0.85921    0.85250    0.84508    1.16387
  49.73336    0.53706    0.63859    0.69500    0.72527    0.89235    0.88520    1.37879
  62.31544    0.66080    0.63859    0.86500    0.86874    0.85741    0.84995    1.15109
  77.42631    0.79877    0.63859    1.06500    0.84964    0.94614    0.93834    1.17697
  68.31905    0.71713    0.63859    0.94500    0.90601    0.91471    0.90711    1.10374
  84.33292    0.85735    0.63859    1.15500    1.04430    1.03510    1.02716    0.95758
  78.95575    0.81200    0.63859    1.08500    0.87119    0.96186    0.95402    1.14786
  80.48833    0.82511    0.63859    1.10500    1.03491    0.98268    0.97481    0.96627
  55.62555    0.59591    0.63859    0.77500    0.93867    0.88529    0.87800    1.06534
  83.56255    0.85097    0.63859    1.14500    1.04959    1.02555    1.01763    0.95276
  58.59061    0.62494    0.63859    0.81500    0.87819    0.86492    0.85756    1.13870
  82.79290    0.84455    0.63859    1.13500    1.02454    1.01601    1.00809    0.97605
  53.41017    0.57396    0.63859    0.74500    0.98258    0.86840    0.86116    1.01773
  67.56561    0.71017    0.63859    0.93500    0.92647    0.90972    0.90213    1.07937
  53.37107    0.57426    0.63935    0.74500    0.93704    0.86796    0.86086    1.06719
  67.51689    0.71057    0.63935    0.93500    0.89623    0.90923    0.90182    1.11579
  54.84616    0.58892    0.63935    0.76500    0.87675    0.88928    0.88215    1.14058
  78.89994    0.81250    0.63935    1.08500    0.92185    0.96086    0.95321    1.08478
  72.80545    0.75886    0.63935    1.00500    0.93575    0.90920    0.90168    1.06866
  69.77829    0.73141    0.63935    0.96500    0.96563    0.91239    0.90493    1.03559
  59.29070    0.63249    0.63935    0.82500    0.83633    0.85871    0.85148    1.19570
  76.60835    0.79259    0.63935    1.05500    0.95290    0.93728    0.92968    1.04943
  51.89909    0.55954    0.63935    0.72500    1.00000    0.86756    0.86049    1.00000
  72.04739    0.75203    0.63935    0.99500    0.94935    0.91000    0.90249    1.05336
  66.76480    0.70358    0.63935    0.92500    0.90240    0.90418    0.89678    1.10816
  68.26983    0.71754    0.63935    0.94500    1.02911    0.91398    0.90656    0.97171
  54.10822    0.58160    0.63935    0.75500    0.96845    0.87903    0.87191    1.03257
  75.08470    0.77918    0.63935    1.03500    0.99617    0.92156    0.91399    1.00385
  80.43163    0.82562    0.63935    1.10500    0.98011    0.98125    0.97358    1.02030
  63.76500    0.67539    0.63935    0.88500    0.89206    0.87351    0.86618    1.12100
  49.69685    0.53734    0.63935    0.69500    0.92857    0.89353    0.88650    1.07692
  70.53381    0.73831    0.63935    0.97500    0.85984    0.91159    0.90412    1.16300
  75.84611    0.78590    0.63935    1.04500    0.99055    0.92942    0.92183    1.00954
  51.16425    0.55215    0.63935    0.71500    0.89941    0.87622    0.86916    1.11184
  48.23242    0.52247    0.63935    0.67500    0.82609    0.91085    0.90384    1.21053
  83.50413    0.85150    0.63935    1.14500    1.00614    1.02407    1.01634    0.99390
  63.01718    0.66829    0.63935    0.87500    0.84880    0.86508    0.85777    1.17814
  61.52407    0.65402    0.63935    0.85500    0.90244    0.84823    0.84095    1.10811
  84.27407    0.85789    0.63935    1.15500    1.20000    1.03362    1.02587    0.83333
  66.01357    0.69656    0.63935    0.91500    0.77914    0.89878    0.89140    1.28346
  57.80594    0.61803    0.63935    0.80500    0.93096    0.86890    0.86170    1.07416
  62.27020    0.66117    0.63935    0.86500    0.90252    0.85666    0.84936    1.10801
  60.77878    0.64686    0.63935    0.84500    0.83509    0.85126    0.84400    1.19748
  81.96639    0.83862    0.63935    1.12500    0.99802    1.00498    0.99728    1.00198
  65.26319    0.68952    0.63935    0.90500    0.91681    0.89036    0.88299    1.09074
  82.73490    0.84508    0.63935    1.13500    0.97753    1.01453    1.00681    1.02299
  69.02363    0.72448    0.63935    0.95500    0.90781    0.91319    0.90574    1.10155
  60.03432    0.63968    0.63935    0.83500    0.84238    0.85492    0.84767    1.18711
  64.51367    0.68247    0.63935    0.89500    0.93197    0.88193    0.87458    1.07299
  79.66540    0.81907    0.63935    1.09500    0.99432    0.96871    0.96105    1.00571
  77.37141    0.79925    0.63935    1.06500    0.91697    0.94514    0.93752    1.09054
  55.58490    0.59622    0.63935    0.77500    0.78589    0.88419    0.87704    1.27245
  71.29017    0.74518    0.63935    0.98500    0.89869    0.91080    0.90331    1.11273
  81.19863    0.83214    0.63935    1.11500    0.99435    0.99432    0.98663    1.00568
  52.63469    0.56691    0.63935    0.73500    0.97276    0.85891    0.85182    1.02800
  50.43017    0.54475    0.63935    0.70500    1.05926    0.88487    0.87783    0.94406
  78.13528    0.80589    0.63935    1.07500    0.94265    0.95300    0.94536    1.06084
  58.54791    0.62527    0.63935    0.81500    0.91598    0.86381    0.85659    1.09172
  48.96427    0.52991    0.63935    0.68500    1.00000    0.90219    0.89517    1.00000
  79.60911    0.81957    0.64012    1.09500    0.95221    0.96762    0.96024    1.05019
  78.84410    0.81299    0.64012    1.08500    1.07010    0.95976    0.95239    0.93449
  60.73454    0.64721    0.64012    0.84500    0.85249    0.84998    0.84292    1.17304
  83.44566    0.85204    0.64012    1.14500    0.89036    1.02249    1.01505    1.12314
  49.66033    0.53761    0.64012    0.69500    0.69444    0.89469    0.88780    1.44000
  54.80601    0.58923    0.64012    0.76500    0.98050    0.88814    0.88118    1.01989
  68.22060    0.71794    0.64012    0.94500    0.81818    0.91319    0.90600    1.22222
  82.67686    0.84561    0.64012    1.13500    0.97519    1.01295    1.00552    1.02544
  51.86101    0.55982    0.64012    0.72500    0.84071    0.86870    0.86179    1.18947
  81.14146    0.83265    0.64012    1.11500    0.96198    0.99279    0.98539    1.03953
  52.59609    0.56720    0.64012    0.73500    0.71622    0.86004    0.85312    1.39623
  77.31647    0.79973    0.64012    1.06500    1.07708    0.94405    0.93670    0.92844
  68.97391    0.72490    0.64012    0.95500    0.89465    0.91239    0.90519    1.11775
  59.99059    0.64003    0.64012    0.83500    0.81588    0.85363    0.84659    1.22567
  65.21593    0.68991    0.64012    0.90500    0.94590    0.88954    0.88240    1.05720
  62.22495    0.66153    0.64012    0.86500    0.87107    0.85585    0.84877    1.14801
  61.47932    0.65438    0.64012    0.85500    0.87080    0.84743    0.84036    1.14837
  75.03115    0.77964    0.64012    1.03500    0.96037    0.92048    0.91317    1.04126
  64.46691    0.68284    0.64012    0.89500    0.79350    0.88112    0.87399    1.26025
  70.48311    0.73873    0.64012    0.97500    0.80684    0.91079    0.90356    1.23941
  62.97142    0.66865    0.64012    0.87500    0.98957    0.86427    0.85718    1.01054
  72.75332    0.75930    0.64012    1.00500    0.83003    0.90839    0.90113    1.20477
  66.71655    0.70397    0.64012    0.92500    0.90468    0.90363    0.89647    1.10536
  51.12669    0.55244    0.64012    0.71500    0.86735    0.87736    0.87046    1.15294
  65.96581    0.69695    0.64012    0.91500    0.90709    0.89796    0.89081    1.10242
  59.24747    0.63283    0.64012    0.82500    0.87453    0.85755    0.85052    1.14347
  84.21519    0.85843    0.64012    1.15500    0.94643    1.03203    1.02458    1.05660
  67.46814    0.71097    0.64012    0.93500    0.87258    0.90868    0.90150    1.14603
  54.06859    0.58190    0.64012    0.75500    0.93966    0.87856    0.87161    1.06422
  55.54423    0.59654    0.64012    0.77500    0.96883    0.88304    0.87607    1.03217
  76.55387    0.79306    0.64012    1.05500    0.88462    0.93619    0.92886    1.13043
  69.72808    0.73183    0.64012    0.96500    0.87402    0.91159    0.90438    1.14414
  63.71874    0.67576    0.64012    0.88500    0.88342    0.87270    0.86559    1.13197
  48.92826    0.53018    0.64012    0.68500    1.10714    0.90335    0.89647    0.90323
  80.37490    0.82613    0.64012    1.10500    1.07073    0.97973    0.97234    0.93394
  58.50519    0.62560    0.64012    0.81500    0.84854    0.86265    0.85563    1.17849
  48.19694    0.52273    0.64012    0.67500    0.77419    0.91201    0.90514    1.29167
  81.90879    0.83914    0.64012    1.12500    0.94640    1.00340    0.99599    1.05664
  50.39313    0.54503    0.64012    0.70500    1.11905    0.88603    0.87913    0.89362
  53.33195    0.57456    0.64012    0.74500    0.93266    0.86749    0.86055    1.07220
  75.79210    0.78636    0.64012    1.04500    0.93702    0.92833    0.92102    1.06721
  57.76373    0.61836    0.64012    0.80500    0.86141    0.86775    0.86074    1.16089
  78.07989    0.80638    0.64012    1.07500    0.91028    0.95190    0.94455    1.09856
  84.98541    0.86480    0.64012    1.16500    1.25721    1.06055    1.05309    0.79541
  71.99573    0.75247    0.64012    0.99500    0.90255    0.90919    0.90194    1.10797
  71.23899    0.74561    0.64012    0.98500    0.89348    0.90999    0.90275    1.11922
  65.91803    0.69734    0.64089    0.91500    0.88037    0.89709    0.89022    1.13589
  64.42012    0.68322    0.64089    0.89500    0.97751    0.88026    0.87340    1.02301
  65.16865    0.69029    0.64089    0.90500    0.78416    0.88867    0.88181    1.27525
  84.15626    0.85897    0.64089    1.15500    1.05533    1.03036    1.02329    0.94757
  62.92564    0.66902    0.64089    0.87500    0.78734    0.86342    0.85658    1.27010
  83.38716    0.85257    0.64089    1.14500    0.91985    1.02082    1.01376    1.08714
  66.66827    0.70436    0.64089    0.92500    0.88167    0.90303    0.89615    1.13422
  68.92416    0.72531    0.64089    0.95500    0.87034    0.91154    0.90463    1.14897
  81.08425    0.83316    0.64089    1.11500    0.93436    0.99118    0.98415    1.07025
  55.50355    0.59685    0.64089    0.77500    1.00546    0.88187    0.87510    0.99457
  78.02446    0.80686    0.64089    1.07500    0.98279    0.95074    0.94373    1.01751
  75.73805    0.78683    0.64089    1.04500    0.84182    0.92718    0.92020    1.18790
  78.78822    0.81348    0.64089    1.08500    0.97740    0.95859    0.95158    1.02312
  58.46246    0.62594    0.64089    0.81500    0.85915    0.86146    0.85466    1.16393
  71.94404    0.75290    0.64089    0.99500    0.95364    0.90832    0.90138    1.04861
  76.49936    0.79353    0.64089    1.05500    1.00998    0.93503    0.92804    0.99012
  67.41937    0.71137    0.64089    0.93500    0.92617    0.90807    0.90119    1.07971
  80.31813    0.82663    0.64089    1.10500    0.98998    0.97812    0.97109    1.01012
  49.62379    0.53789    0.64089    0.69500    0.64167    0.89583    0.88910    1.55844
  68.17134    0.71835    0.64089    0.94500    0.90847    0.91234    0.90545    1.10075
  62.17967    0.66189    0.64089    0.86500    0.84281    0.85501    0.84818    1.18651
  82.61878    0.84613    0.64089    1.13500    1.07835    1.01128    1.00423    0.92734
  53.29282    0.57486    0.64089    0.74500    1.14789    0.86699    0.86024    0.87117
  69.67784    0.73224    0.64089    0.96500    0.88088    0.91073    0.90382    1.13523
  84.92606    0.86535    0.64089    1.16500    1.08369    1.06031    1.05324    0.92277
  77.26150    0.80021    0.64089    1.06500    0.90110    0.94288    0.93589    1.10976
  61.43455    0.65473    0.64089    0.85500    0.92334    0.84659    0.83977    1.08303
  48.16144    0.52299    0.64089    0.67500    0.75000    0.91317    0.90644    1.33333
  60.69027    0.64756    0.64089    0.84500    0.81046    0.84865    0.84183    1.23387
  54.02894    0.58220    0.64089    0.75500    0.85030    0.87806    0.87130    1.17606
  70.43239    0.73915    0.64089    0.97500    0.98033    0.90993    0.90301    1.02007
  51.08911    0.55272    0.64089    0.71500    0.98429    0.87850    0.87176    1.01596
  63.67245    0.67613    0.64089    0.88500    0.79844    0.87184    0.86499    1.25245
  52.55748    0.56749    0.64089    0.73500    0.97701    0.86116    0.85442    1.02353
  81.85114    0.83966    0.64089    1.12500    0.95725    1.00174    0.99470    1.04466
  59.94683    0.64037    0.64089    0.83500    0.87586    0.85231    0.84550    1.14173
  59.20423    0.63316    0.64089    0.82500    0.81818    0.85635    0.84955    1.22222
  48.89225    0.53045    0.64089    0.68500    1.07143    0.90450    0.89777    0.93333
  71.18779    0.74604    0.64089    0.98500    0.93548    0.90913    0.90220    1.06897
  73.45911    0.76655    0.64089    1.01500    0.93023    0.91040    0.90345    1.07500
  57.72151    0.61869    0.64089    0.80500    0.88223    0.86656    0.85977    1.13349
  79.55278    0.82007    0.64089    1.09500    1.02312    0.96644    0.95942    0.97740
  54.76585    0.58953    0.64089    0.76500    0.87193    0.88698    0.88021    1.14688
  72.70115    0.75974    0.64089    1.00500    0.90000    0.90752    0.90057    1.11111
  51.82291    0.56011    0.64089    0.72500    0.87391    0.86983    0.86309    1.14428
  50.35608    0.54531    0.64089    0.70500    0.84173    0.88716    0.88043    1.18803
  62.13438    0.66225    0.64166    0.86500    0.91068    0.85414    0.84758    1.09808
  68.12205    0.71875    0.64166    0.94500    0.95424    0.91146    0.90489    1.04796
  54.72567    0.58984    0.64166    0.76500    0.97050    0.88580    0.87925    1.03040
  84.86668    0.86589    0.64166    1.16500    1.09790    1.06002    1.05338    0.91083
  49.58724    0.53816    0.64166    0.69500    0.82000    0.89697    0.89040    1.21951
  76.44482    0.79401    0.64166    1.05500    0.98677    0.93382    0.92723    1.01341
  82.56066    0.84666    0.64166    1.13500    0.90875    1.00956    1.00294    1.10042
  81.02700    0.83368    0.64166    1.11500    1.06544    0.98952    0.98290    0.93858
  53.98928    0.58251    0.64166    0.75500    0.80208    0.87754    0.87099    1.24675
  70.38164    0.73958    0.64166    0.97500    0.88386    0.90903    0.90245    1.13140
  63.62615    0.67650    0.64166    0.88500    0.93344    0.87096    0.86440    1.07130
  71.89233    0.75334    0.64166    0.99500    0.93782    0.90741    0.90083    1.06631
  81.79345    0.84018    0.64166    1.12500    1.06953    1.00003    0.99341    0.93499
  78.73231    0.81397    0.64166    1.08500    0.91636    0.95737    0.95076    1.09128
  58.41971    0.62627    0.64166    0.81500    0.84200    0.86024    0.85369    1.18764
  79.49642    0.82057    0.64166    1.09500    0.94964    0.96521    0.95860    1.05303
  75.68397    0.78730    0.64166    1.04500    0.98881    0.92598    0.91938    1.01132
  66.61998    0.70476    0.64166    0.92500    0.91111    0.90240    0.89583    1.09756
  50.31901    0.54559    0.64166    0.70500    1.05109    0.88829    0.88173    0.95139
  77.96900    0.80735    0.64166    1.07500    1.01772    0.94952    0.94291    0.98259
  80.26132    0.82714    0.64166    1.10500    0.90976    0.97646    0.96985    1.09919
  77.20650    0.80069    0.64166    1.06500    0.99435    0.94167    0.93507    1.00568
  60.64599    0.64791    0.64166    0.84500    0.83451    0.84730    0.84075    1.19831
  65.12135    0.69067    0.64166    0.90500    0.77594    0.88778    0.88122    1.28876
  62.87984    0.66938    0.64166    0.87500    0.83766    0.86255    0.85599    1.19380
  59.90306    0.64072    0.64166    0.83500    0.94618    0.85096    0.84442    1.05688
  73.40644    0.76700    0.64166    1.01500    0.95440    0.90907    0.90248    1.04778
  72.64896    0.76018    0.64166    1.00500    0.85531    0.90660    0.90001    1.16917
  48.85622    0.53072    0.64166    0.68500    0.65476    0.90564    0.89907    1.52727
  84.09729    0.85952    0.64166    1.15500    1.01018    1.02863    1.02200    0.98992
  83.32861    0.85310    0.64166    1.14500    1.05342    1.01910    1.01247    0.94929
  67.37058    0.71177    0.64166    0.93500    0.93311    0.90743    0.90087    1.07168
  59.16097    0.63350    0.64166    0.82500    0.91200    0.85513    0.84858    1.09649
  53.25367    0.57515    0.64166    0.74500    0.93871    0.86649    0.85993    1.06529
  71.13655    0.74647    0.64166    0.98500    0.96284    0.90822    0.90164    1.03859
  48.12594    0.52326    0.64166    0.67500    1.28571    0.91432    0.90774    0.77778
  65.87023    0.69772    0.64166    0.91500    0.78176    0.89619    0.88963    1.27916
  55.46286    0.59716    0.64166    0.77500    0.87313    0.88068    0.87414    1.14530
  61.38977    0.65509    0.64166    0.85500    0.79712    0.84573    0.83917    1.25451
  52.51885    0.56779    0.64166    0.73500    0.90598    0.86227    0.85572    1.10377
  51.05153    0.55300    0.64166    0.71500    0.78641    0.87962    0.87306    1.27160
  57.67927    0.61902    0.64166    0.80500    0.86598    0.86535    0.85880    1.15476
  51.78481    0.56040    0.64166    0.72500    0.95111    0.87095    0.86439    1.05140
  69.62758    0.73266    0.64166    0.96500    0.88486    0.90984    0.90326    1.13012
  68.87438    0.72572    0.64166    0.95500    0.93087    0.91065    0.90408    1.07427
  64.37332    0.68360    0.64166    0.89500    0.95485    0.87937    0.87281    1.04729
  75.62986    0.78776    0.64243    1.04500    0.94757    0.92476    0.91856    1.05534
  57.63702    0.61935    0.64243    0.80500    0.89597    0.86414    0.85784    1.11611
  64.32650    0.68397    0.64243    0.89500    0.93074    0.87847    0.87222    1.07441
  77.91351    0.80783    0.64243    1.07500    1.03195    0.94828    0.94210    0.96903
  61.34496    0.65544    0.64243    0.85500    0.77108    0.84485    0.83858    1.29688
  53.94960    0.58281    0.64243    0.75500    0.81513    0.87703    0.87068    1.22680
  81.73573    0.84070    0.64243    1.12500    1.02731    0.99829    0.99211    0.97342
  71.84059    0.75377    0.64243    0.99500    0.94359    0.90648    0.90027    1.05978
  59.85927    0.64106    0.64243    0.83500    0.81564    0.84961    0.84333    1.22603
  48.09043    0.52352    0.64243    0.67500    0.51613    0.91548    0.90905    1.93750
  51.01393    0.55329    0.64243    0.71500    0.83663    0.88075    0.87436    1.19527
  69.57729    0.73308    0.64243    0.96500    0.88079    0.90893    0.90271    1.13534
  68.07274    0.71916    0.64243    0.94500    0.95208    0.91056    0.90433    1.05034
  82.50250    0.84719    0.64243    1.13500    0.98276    1.00782    1.00165    1.01754
  62.08907    0.66261    0.64243    0.86500    0.81659    0.85326    0.84699    1.22461
  51.74669    0.56069    0.64243    0.72500    0.90336    0.87207    0.86569    1.10698
  65.82241    0.69811    0.64243    0.91500    0.94888    0.89528    0.88903    1.05387
  84.80724    0.86644    0.64243    1.16500    1.10304    1.05941    1.05324    0.90658
  60.60170    0.64826    0.64243    0.84500    0.81611    0.84594    0.83966    1.22532
  77.15147    0.80117    0.64243    1.06500    0.91418    0.94044    0.93425    1.09388
  67.32177    0.71217    0.64243    0.93500    0.90365    0.90678    0.90055    1.10662
  55.42215    0.59747    0.64243    0.77500    0.87105    0.87950    0.87317    1.14804
  72.59674    0.76062    0.64243    1.00500    0.98824    0.90567    0.89946    1.01190
  78.67636    0.81447    0.64243    1.08500    0.90706    0.95612    0.94994    1.10246
  70.33086    0.74000    0.64243    0.97500    0.84927    0.90811    0.90190    1.17748
  80.96971    0.83419    0.64243    1.11500    0.91867    0.98784    0.98166    1.08853
  63.57983    0.67687    0.64243    0.88500    0.85669    0.87006    0.86381    1.16729
  73.35375    0.76745    0.64243    1.01500    0.90938    0.90772    0.90152    1.09965
  68.82458    0.72613    0.64243    0.95500    0.99306    0.90975    0.90352    1.00699
  65.07402    0.69105    0.64243    0.90500    0.89423    0.88687    0.88062    1.11828
  50.28193    0.54587    0.64243    0.70500    0.92593    0.88943    0.88303    1.08000
  83.27002    0.85364    0.64243    1.14500    1.05462    1.01735    1.01118    0.94821
  79.44002    0.82107    0.64243    1.09500    1.05294    0.96397    0.95778    0.94972
  54.68548    0.59015    0.64243    0.76500    0.79310    0.88461    0.87828    1.26087
  52.48021    0.56808    0.64243    0.73500    0.91250    0.86339    0.85702    1.09589
  58.37694    0.62660    0.64243    0.81500    0.79735    0.85902    0.85273    1.25416
  66.57166    0.70515    0.64243    0.92500    0.88111    0.90175    0.89551    1.13494
  80.20448    0.82764    0.64243    1.10500    0.99439    0.97478    0.96861    1.00564
  71.08530    0.74690    0.64243    0.98500    0.87816    0.90730    0.90108    1.13874
  48.82019    0.53099    0.64243    0.68500    1.00000    0.90680    0.90038    1.00000
  84.03827    0.86006    0.64243    1.15500    1.11597    1.02688    1.02071    0.89608
  59.11769    0.63384    0.64243    0.82500    0.86879    0.85391    0.84761    1.15102
  62.83402    0.66975    0.64243    0.87500    0.75655    0.86166    0.85540    1.32179
  76.39025    0.79448    0.64243    1.05500    0.89946    0.93260    0.92641    1.11178
  49.55069    0.53843    0.64243    0.69500    0.70000    0.89811    0.89170    1.42857
  53.21452    0.57545    0.64243    0.74500    0.82571    0.86598    0.85963    1.21107
  55.38143    0.59779    0.64320    0.77500    0.76485    0.87832    0.87220    1.30744
  79.38359    0.82157    0.64320    1.09500    0.85662    0.96273    0.95696    1.16737
  48.05490    0.52379    0.64320    0.67500    1.26087    0.91666    0.91035    0.79310
  71.78882    0.75421    0.64320    0.99500    0.91879    0.90557    0.89971    1.08839
  71.03401    0.74733    0.64320    0.98500    0.83754    0.90639    0.90053    1.19397
  50.97632    0.55357    0.64320    0.71500    1.11538    0.88190    0.87567    0.89655
  52.44156    0.56837    0.64320    0.73500    0.79468    0.86452    0.85833    1.25837
  51.70856    0.56098    0.64320    0.72500    1.09390    0.87321    0.86700    0.91416
  83.97922    0.86059    0.64320    1.15500    1.13559    1.02513    1.01942    0.88060
  66.52332    0.70554    0.64320    0.92500    0.82295    0.90112    0.89520    1.21514
  69.52698    0.73349    0.64320    0.96500    0.97483    0.90803    0.90215    1.02582
  65.77457    0.69850    0.64320    0.91500    0.88538    0.89438    0.88844    1.12946
  64.27966    0.68435    0.64320    0.89500    0.86935    0.87758    0.87162    1.15028
  54.64527    0.59046    0.64320    0.76500    1.00000    0.88345    0.87731    1.00000
  76.33564    0.79495    0.64320    1.05500    0.90433    0.93139    0.92559    1.10579
  61.30014    0.65580    0.64320    0.85500    0.81773    0.84400    0.83799    1.22289
  73.30102    0.76789    0.64320    1.01500    0.91938    0.90638    0.90055    1.08769
  63.53349    0.67724    0.64320    0.88500    0.76567    0.86919    0.86321    1.30604
  81.67796    0.84122    0.64320    1.12500    1.04112    0.99656    0.99082    0.96050
  62.78819    0.67011    0.64320    0.87500    0.89888    0.86079    0.85480    1.11250
  53.17534    0.57575    0.64320    0.74500    0.98169    0.86549    0.85932    1.01866
  59.81547    0.64140    0.64320    0.83500    0.78297    0.84828    0.84224    1.27719
  57.59475    0.61967    0.64320    0.80500    0.94213    0.86295    0.85687    1.06143
  53.90991    0.58311    0.64320    0.75500    0.86895    0.87653    0.87038    1.15082
  84.74777    0.86699    0.64320    1.16500    1.15892    1.05259    1.04688    0.86287
  72.54449    0.76106    0.64320    1.00500    0.86529    0.90474    0.89890    1.15568
  59.07440    0.63418    0.64320    0.82500    0.81720    0.85270    0.84664    1.22368
  80.14760    0.82815    0.64320    1.10500    0.97323    0.97312    0.96736    1.02750
  50.24484    0.54614    0.64320    0.70500    0.86792    0.89059    0.88434    1.15217
  70.28006    0.74042    0.64320    0.97500    0.97848    0.90721    0.90134    1.02200
  60.55738    0.64861    0.64320    0.84500    0.80035    0.84460    0.83857    1.24945
  68.77476    0.72654    0.64320    0.95500    0.81667    0.90886    0.90296    1.22449
  62.04374    0.66296    0.64320    0.86500    0.86125    0.85239    0.84640    1.16110
  78.62038    0.81496    0.64320    1.08500    1.07570    0.95489    0.94912    0.92963
  75.57572    0.78823    0.64320    1.04500    1.02157    0.92355    0.91774    0.97889
  77.85798    0.80832    0.64320    1.07500    0.97514    0.94706    0.94128    1.02549
  83.21139    0.85417    0.64320    1.14500    0.94695    1.01561    1.00988    1.05602
  67.27293    0.71256    0.64320    0.93500    0.94966    0.90615    0.90023    1.05300
  80.91239    0.83470    0.64320    1.11500    0.92910    0.98616    0.98041    1.07631
  49.51412    0.53871    0.64320    0.69500    1.03125    0.89928    0.89301    0.96970
  48.78414    0.53125    0.64320    0.68500    0.98361    0.90797    0.90168    1.01667
  77.09640    0.80165    0.64320    1.06500    0.90093    0.93922    0.93343    1.10996
  65.02668    0.69143    0.64320    0.90500    0.84839    0.88598    0.88003    1.17871
  82.44430    0.84771    0.64320    1.13500    0.96045    1.00609    1.00035    1.04118
  58.33416    0.62694    0.64320    0.81500    0.86392    0.85782    0.85176    1.15752
  68.02341    0.71956    0.64320    0.94500    0.86234    0.90968    0.90378    1.15963
  53.13616    0.57605    0.64397    0.74500    0.91973    0.86504    0.85901    1.08727
  63.48713    0.67761    0.64397    0.88500    0.90427    0.86834    0.86262    1.10586
  68.72492    0.72695    0.64397    0.95500    0.91024    0.90801    0.90241    1.09862
  82.38606    0.84824    0.64397    1.13500    0.99398    1.00440    0.99906    1.00606
  76.28101    0.79542    0.64397    1.05500    1.04537    0.93022    0.92477    0.95660
  81.62016    0.84174    0.64397    1.12500    0.92263    0.99488    0.98953    1.08386
  62.74233    0.67048    0.64397    0.87500    0.78357    0.85995    0.85421    1.27621
  64.23279    0.68472    0.64397    0.89500    0.82516    0.87673    0.87103    1.21188
  70.98270    0.74775    0.64397    0.98500    0.90750    0.90552    0.89997    1.10193
  61.25530    0.65615    0.64397    0.85500    0.82087    0.84318    0.83739    1.21822
  84.68825    0.86753    0.64397    1.16500    0.96328    1.04582    1.04051    1.03812
  67.22407    0.71296    0.64397    0.93500    0.85399    0.90555    0.89991    1.17097
  67.97406    0.71997    0.64397    0.94500    1.00526    0.90884    0.90322    0.99476
  80.85503    0.83521    0.64397    1.11500    0.86924    0.98454    0.97917    1.15042
  59.03109    0.63452    0.64397    0.82500    0.86523    0.85152    0.84567    1.15576
  57.55246    0.62000    0.64397    0.80500    0.76728    0.86178    0.85589    1.30330
  75.52155    0.78869    0.64397    1.04500    0.89587    0.92239    0.91692    1.11623
  49.47754    0.53898    0.64397    0.69500    0.84821    0.90047    0.89432    1.17895
  72.49222    0.76150    0.64397    1.00500    0.92834    0.90386    0.89834    1.07719
  53.87021    0.58341    0.64397    0.75500    0.79891    0.87607    0.87007    1.25170
  80.09068    0.82865    0.64397    1.10500    1.02462    0.97149    0.96611    0.97597
  70.22924    0.74084    0.64397    0.97500    0.93142    0.90635    0.90078    1.07363
  48.74809    0.53152    0.64397    0.68500    0.94915    0.90917    0.90299    1.05357
  65.72670    0.69888    0.64397    0.91500    0.80286    0.89352    0.88784    1.24554
  69.47664    0.73391    0.64397    0.96500    0.93669    0.90718    0.90159    1.06759
  51.67041    0.56126    0.64397    0.72500    0.88128    0.87438    0.86831    1.13472
  77.04130    0.80213    0.64397    1.06500    0.97514    0.93805    0.93261    1.02549
  52.40290    0.56866    0.64397    0.73500    0.83142    0.86569    0.85964    1.20277
  64.97932    0.69181    0.64397    0.90500    0.89570    0.88512    0.87944    1.11645
  60.51305    0.64896    0.64397    0.84500    0.82143    0.84329    0.83748    1.21739
  83.92012    0.86113    0.64397    1.15500    0.97308    1.02344    1.01812    1.02766
  77.80243    0.80880    0.64397    1.07500    0.98279    0.94588    0.94046    1.01751
  83.15272    0.85470    0.64397    1.14500    0.94129    1.01392    1.00859    1.06237
  66.47495    0.70593    0.64397    0.92500    0.81476    0.90053    0.89488    1.22736
  54.60505    0.59076    0.64397    0.76500    0.90489    0.88232    0.87634    1.10511
  55.34069    0.59810    0.64397    0.77500    0.78005    0.87718    0.87123    1.28198
  59.77165    0.64175    0.64397    0.83500    0.84068    0.84698    0.84115    1.18952
  50.93869    0.55385    0.64397    0.71500    0.89560    0.88308    0.87698    1.11656
  48.01937    0.52405    0.64397    0.67500    0.73333    0.91787    0.91166    1.36364
  79.32712    0.82206    0.64397    1.09500    1.03557    0.96154    0.95614    0.96565
  61.99839    0.66332    0.64397    0.86500    0.84323    0.85157    0.84580    1.18591
  73.24827    0.76834    0.64397    1.01500    0.96916    0.90509    0.89958    1.03183
  78.56437    0.81545    0.64397    1.08500    0.82726    0.95371    0.94830    1.20882
  50.20774    0.54642    0.64397    0.70500    0.88356    0.89178    0.88565    1.13178
  71.73703    0.75464    0.64397    0.99500    0.92904    0.90469    0.89915    1.07638
  58.29136    0.62727    0.64397    0.81500    0.75503    0.85665    0.85078    1.32446
  55.29994    0.59841    0.64474    0.77500    0.83453    0.87609    0.87025    1.19828
  62.69646    0.67084    0.64474    0.87500    0.87288    0.85918    0.85361    1.14563
  67.17519    0.71336    0.64474    0.93500    0.85600    0.90501    0.89960    1.16822
  60.46870    0.64931    0.64474    0.84500    0.87414    0.84203    0.83639    1.14398
  76.22634    0.79589    0.64474    1.05500    0.95906    0.92912    0.92394    1.04268
  57.51017    0.62033    0.64474    0.80500    0.79156    0.86067    0.85492    1.26332
  69.42628    0.73432    0.64474    0.96500    0.90563    0.90639    0.90103    1.10420
  83.86099    0.86167    0.64474    1.15500    0.92673    1.02183    1.01682    1.07906
  65.67882    0.69927    0.64474    0.91500    0.88694    0.89271    0.88725    1.12747
  78.50832    0.81594    0.64474    1.08500    0.87950    0.95260    0.94748    1.13701
  50.90106    0.55413    0.64474    0.71500    0.95062    0.88430    0.87829    1.05195
  61.21044    0.65650    0.64474    0.85500    0.83871    0.84241    0.83680    1.19231
  53.09697    0.57634    0.64474    0.74500    0.94881    0.86462    0.85870    1.05396
  80.03373    0.82916    0.64474    1.10500    0.88000    0.96995    0.96486    1.13636
  80.79763    0.83572    0.64474    1.11500    1.01782    0.98299    0.97792    0.98249
  79.27062    0.82256    0.64474    1.09500    0.91633    0.96042    0.95532    1.09130
  71.68521    0.75507    0.64474    0.99500    0.85993    0.90389    0.89860    1.16288
  54.56482    0.59107    0.64474    0.76500    0.88978    0.88123    0.87536    1.12387
  52.36422    0.56895    0.64474    0.73500    0.98824    0.86690    0.86094    1.01190
  66.42657    0.70633    0.64474    0.92500    0.93603    0.90000    0.89456    1.06835
  51.63226    0.56155    0.64474    0.72500    0.80156    0.87560    0.86961    1.24757
  58.24855    0.62760    0.64474    0.81500    0.78148    0.85553    0.84981    1.27962
  61.95302    0.66368    0.64474    0.86500    0.82516    0.85079    0.84521    1.21188
  73.19549    0.76878    0.64474    1.01500    0.97231    0.90386    0.89861    1.02848
  50.17063    0.54670    0.64474    0.70500    0.97931    0.89300    0.88696    1.02113
  58.98776    0.63485    0.64474    0.82500    0.89423    0.85039    0.84470    1.11828
  63.44076    0.67798    0.64474    0.88500    0.80551    0.86756    0.86202    1.24145
  68.67505    0.72736    0.64474    0.95500    0.88764    0.90722    0.90185    1.12658
  81.56232    0.84226    0.64474    1.12500    0.91115    0.99328    0.98823    1.09751
  64.93193    0.69219    0.64474    0.90500    0.84825    0.88433    0.87884    1.17889
  64.18591    0.68510    0.64474    0.89500    0.85404    0.87594    0.87043    1.17091
  47.98383    0.52432    0.64474    0.67500    1.24000    0.91911    0.91297    0.80645
  77.74683    0.80928    0.64474    1.07500    0.97683    0.94477    0.93963    1.02372
  70.17839    0.74126    0.64474    0.97500    0.86923    0.90555    0.90022    1.15044
  67.92468    0.72037    0.64474    0.94500    0.88591    0.90805    0.90266    1.12879
  53.83049    0.58371    0.64474    0.75500    0.89337    0.87565    0.86976    1.11935
  75.46735    0.78916    0.64474    1.04500    1.10634    0.92129    0.91610    0.90388
  76.98617    0.80260    0.64474    1.06500    1.03245    0.93694    0.93179    0.96857
  72.43992    0.76194    0.64474    1.00500    0.88217    0.90305    0.89778    1.13357
  48.71202    0.53179    0.64474    0.68500    0.94595    0.91041    0.90430    1.05714
  59.72781    0.64209    0.64474    0.83500    0.87246    0.84573    0.84006    1.14619
  70.93137    0.74818    0.64474    0.98500    0.86094    0.90472    0.89941    1.16152
  49.44095    0.53925    0.64474    0.69500    1.08791    0.90171    0.89563    0.91919
  82.32779    0.84876    0.64474    1.13500    0.93886    1.00280    0.99776    1.06513
  84.62869    0.86808    0.64474    1.16500    1.05053    1.03913    1.03414    0.95190
  83.09401    0.85523    0.64474    1.14500    1.00194    1.01231    1.00729    0.99806
  79.97674    0.82966    0.64552    1.10500    0.90323    0.96850    0.96361    1.10714
  76.17164    0.79636    0.64552    1.05500    0.82383    0.92812    0.92312    1.21385
  66.37816    0.70672    0.64552    0.92500    0.94168    0.89955    0.89424    1.06193
  84.56909    0.86862    0.64552    1.16500    1.07676    1.03253    1.02775    0.92871
  75.41312    0.78962    0.64552    1.04500    1.04205    0.92029    0.91528    0.95965
  58.20572    0.62793    0.64552    0.81500    0.77061    0.85448    0.84884    1.29767
  67.12629    0.71376    0.64552    0.93500    0.86334    0.90456    0.89928    1.15829
  71.63336    0.75550    0.64552    0.99500    0.90476    0.90317    0.89804    1.10526
  47.94827    0.52458    0.64552    0.67500    1.00000    0.92041    0.91428    1.00000
  70.12752    0.74168    0.64552    0.97500    0.88686    0.90484    0.89966    1.12758
  55.25917    0.59872    0.64552    0.77500    0.84597    0.87506    0.86928    1.18208
  50.13350    0.54698    0.64552    0.70500    0.94444    0.89429    0.88827    1.05882
  83.80181    0.86221    0.64552    1.15500    0.95697    1.02032    1.01553    1.04497
  54.52457    0.59138    0.64552    0.76500    0.96262    0.88020    0.87439    1.03883
  64.88453    0.69257    0.64552    0.90500    0.92424    0.88361    0.87824    1.08197
  52.32553    0.56925    0.64552    0.73500    0.78758    0.86817    0.86225    1.26971
  51.59409    0.56184    0.64552    0.72500    0.82158    0.87688    0.87092    1.21717
  76.93101    0.80308    0.64552    1.06500    0.82585    0.93594    0.93097    1.21087
  59.68396    0.64243    0.64552    0.83500    0.78778    0.84455    0.83897    1.26940
  48.67594    0.53206    0.64552    0.68500    1.08571    0.91171    0.90561    0.92105
  83.03526    0.85576    0.64552    1.14500    1.06933    1.01081    1.00599    0.93517
  61.90764    0.66404    0.64552    0.86500    0.84591    0.85010    0.84461    1.18216
  68.62515    0.72777    0.64552    0.95500    0.91626    0.90652    0.90129    1.09139
  67.87529    0.72077    0.64552    0.94500    0.91639    0.90736    0.90210    1.09123
  80.74020    0.83623    0.64552    1.11500    0.91137    0.98154    0.97667    1.09725
  49.40435    0.53953    0.64552    0.69500    0.93396    0.90300    0.89694    1.07071
  82.26947    0.84928    0.64552    1.13500    0.91948    1.00129    0.99646    1.08758
  55.99458    0.60605    0.64552    0.78500    0.81436    0.86991    0.86417    1.22796
  78.45224    0.81643    0.64552    1.08500    0.94590    0.95159    0.94666    1.05720
  60.42434    0.64965    0.64552    0.84500    0.75707    0.84085    0.83530    1.32088
  79.21408    0.82306    0.64552    1.09500    0.94891    0.95941    0.95450    1.05385
  65.63091    0.69966    0.64552    0.91500    0.92893    0.89199    0.88665    1.07650
  77.69121    0.80977    0.64552    1.07500    0.99209    0.94376    0.93881    1.00797
  81.50445    0.84277    0.64552    1.12500    1.05284    0.99178    0.98693    0.94981
  69.37590    0.73474    0.64552    0.96500    0.92637    0.90568    0.90047    1.07948
  50.86341    0.55442    0.64552    0.71500    0.83854    0.88558    0.87960    1.19255
  58.94442    0.63519    0.64552    0.82500    0.84398    0.84934    0.84373    1.18486
  61.16556    0.65686    0.64552    0.85500    0.78667    0.84172    0.83620    1.27119
  73.14268    0.76923    0.64552    1.01500    0.93634    0.90272    0.89764    1.06799
  53.05776    0.57664    0.64552    0.74500    0.79706    0.86427    0.85839    1.25461
  63.39436    0.67835    0.64552    0.88500    0.97496    0.86685    0.86143    1.02568
  70.88000    0.74861    0.64552    0.98500    0.92542    0.90401    0.89885    1.08059
  62.65057    0.67120    0.64552    0.87500    0.83765    0.85848    0.85302    1.19381
  72.38759    0.76238    0.64552    1.00500    0.92977    0.90233    0.89722    1.07554
  53.79077    0.58402    0.64552    0.75500    0.93072    0.87529    0.86945    1.07443
  64.13901    0.68547    0.64552    0.89500    0.92321    0.87523    0.86984    1.08318
  76.87581    0.80356    0.64629    1.06500    0.99432    0.93505    0.93014    1.00571
  83.74259    0.86275    0.64629    1.15500    0.91451    1.01894    1.01423    1.09348
  82.21112    0.84981    0.64629    1.13500    0.96705    0.99991    0.99516    1.03407
  50.82576    0.55470    0.64629    0.71500    0.82090    0.88693    0.88091    1.21818
  76.11691    0.79683    0.64629    1.05500    0.82111    0.92723    0.92230    1.21786
  54.48431    0.59168    0.64629    0.76500    0.92553    0.87924    0.87342    1.08046
  68.57524    0.72817    0.64629    0.95500    0.78280    0.90592    0.90073    1.27747
  72.33523    0.76282    0.64629    1.00500    0.89850    0.90172    0.89666    1.11296
  58.90106    0.63553    0.64629    0.82500    0.84644    0.84836    0.84275    1.18142
  64.09209    0.68585    0.64629    0.89500    0.85990    0.87462    0.86924    1.16292
  75.35886    0.79008    0.64629    1.04500    0.98848    0.91941    0.91445    1.01165
  82.97648    0.85629    0.64629    1.14500    1.14255    1.00942    1.00469    0.87524
  62.60466    0.67157    0.64629    0.87500    0.91500    0.85786    0.85242    1.09290
  49.36774    0.53980    0.64629    0.69500    0.89474    0.90434    0.89825    1.11765
  50.09637    0.54725    0.64629    0.70500    0.99275    0.89564    0.88958    1.00730
  59.64009    0.64277    0.64629    0.83500    0.83218    0.84345    0.83788    1.20166
  58.16288    0.62826    0.64629    0.81500    0.77778    0.85351    0.84786    1.28571
  70.07662    0.74210    0.64629    0.97500    0.93377    0.90424    0.89910    1.07092
  63.34794    0.67872    0.64629    0.88500    0.83946    0.86624    0.86083    1.19124
  79.15751    0.82355    0.64629    1.09500    0.87845    0.95851    0.95368    1.13836
  52.28683    0.56954    0.64629    0.73500    0.94488    0.86951    0.86357    1.05833
  61.86224    0.66440    0.64629    0.86500    0.90694    0.84949    0.84401    1.10261
  48.63985    0.53233    0.64629    0.68500    0.95522    0.91305    0.90692    1.04687
  77.63555    0.81025    0.64629    1.07500    1.07797    0.94287    0.93799    0.92767
  61.12067    0.65721    0.64629    0.85500    0.87162    0.84111    0.83560    1.14729
  80.68273    0.83674    0.64629    1.11500    0.92366    0.98021    0.97542    1.08264
  55.95329    0.60637    0.64629    0.78500    0.89474    0.86895    0.86319    1.11765
  78.39612    0.81692    0.64629    1.08500    0.92734    0.95069    0.94583    1.07835
  60.37995    0.65000    0.64629    0.84500    0.84526    0.83975    0.83421    1.18307
  67.82586    0.72117    0.64629    0.94500    0.81890    0.90676    0.90154    1.22115
  53.75103    0.58432    0.64629    0.75500    0.83662    0.87500    0.86914    1.19529
  51.55591    0.56212    0.64629    0.72500    0.83936    0.87822    0.87224    1.19139
  65.58299    0.70004    0.64629    0.91500    0.89500    0.89137    0.88606    1.11732
  81.44653    0.84329    0.64629    1.12500    1.00601    0.99040    0.98563    0.99402
  70.82862    0.74903    0.64629    0.98500    0.97171    0.90340    0.89829    1.02911
  69.32549    0.73515    0.64629    0.96500    0.85065    0.90508    0.89991    1.17557
  64.83710    0.69295    0.64629    0.90500    0.74551    0.88299    0.87765    1.34137
  55.21839    0.59903    0.64629    0.77500    0.87234    0.87410    0.86830    1.14634
  66.32974    0.70711    0.64629    0.92500    0.86635    0.89920    0.89392    1.15426
  47.91271    0.52484    0.64629    0.67500    0.76316    0.92177    0.91559    1.31034
  71.58149    0.75594    0.64629    0.99500    0.89406    0.90256    0.89748    1.11849
  73.08985    0.76967    0.64629    1.01500    0.85759    0.90169    0.89666    1.16605
  79.91972    0.83016    0.64629    1.10500    0.90807    0.96718    0.96236    1.10124
  84.50944    0.86917    0.64629    1.16500    1.17128    1.02845    1.02376    0.85376
  67.07736    0.71415    0.64629    0.93500    0.77912    0.90421    0.89896    1.28350
  53.01854    0.57693    0.64629    0.74500    0.95760    0.86398    0.85808    1.04428
  76.82058    0.80403    0.64707    1.06500    1.04950    0.93428    0.92932    0.95283
  81.38858    0.84381    0.64707    1.12500    0.96620    0.98915    0.98433    1.03498
  49.33111    0.54007    0.64707    0.69500    0.80531    0.90576    0.89956    1.24176
  80.62522    0.83725    0.64707    1.11500    1.05809    0.97901    0.97416    0.94510
  67.02842    0.71455    0.64707    0.93500    0.94771    0.90397    0.89864    1.05517
  78.33997    0.81741    0.64707    1.08500    0.97070    0.94992    0.94501    1.03018
  76.06215    0.79730    0.64707    1.05500    0.99020    0.92646    0.92147    1.00990
  65.53504    0.70043    0.64707    0.91500    0.84667    0.89085    0.88546    1.18110
  79.86266    0.83066    0.64707    1.10500    1.00816    0.96598    0.96111    0.99190
  68.52530    0.72858    0.64707    0.95500    0.95915    0.90544    0.90017    1.04259
  58.12002    0.62859    0.64707    0.81500    0.88713    0.85263    0.84689    1.12723
  67.77642    0.72158    0.64707    0.94500    0.86039    0.90628    0.90098    1.16226
  51.51772    0.56241    0.64707    0.72500    0.85356    0.87963    0.87355    1.17157
  83.68333    0.86328    0.64707    1.15500    1.11135    1.01769    1.01292    0.89980
  82.15273    0.85033    0.64707    1.13500    0.89267    0.99866    0.99386    1.12024
  60.33556    0.65035    0.64707    0.84500    0.89022    0.83874    0.83311    1.12331
  66.28129    0.70750    0.64707    0.92500    0.89684    0.89896    0.89360    1.11503
  55.17760    0.59934    0.64707    0.77500    0.86216    0.87322    0.86733    1.15988
  72.28285    0.76326    0.64707    1.00500    0.97982    0.90123    0.89610    1.02060
  62.55873    0.67193    0.64707    0.87500    0.95960    0.85735    0.85182    1.04211
  70.77721    0.74946    0.64707    0.98500    0.92562    0.90291    0.89773    1.08036
  70.02570    0.74252    0.64707    0.97500    0.95645    0.90375    0.89854    1.04553
  52.97930    0.57723    0.64707    0.74500    0.93399    0.86377    0.85777    1.07067
  63.30151    0.67908    0.64707    0.88500    0.82264    0.86573    0.86023    1.21561
  79.10090    0.82405    0.64707    1.09500    0.88909    0.95774    0.95285    1.12475
  73.03698    0.77012    0.64707    1.01500    0.90000    0.90078    0.89569    1.11111
  54.44404    0.59199    0.64707    0.76500    0.90698    0.87836    0.87244    1.10256
  64.78966    0.69333    0.64707    0.90500    0.89057    0.88248    0.87705    1.12287
  64.04515    0.68622    0.64707    0.89500    0.88908    0.87410    0.86864    1.12476
  52.24812    0.56983    0.64707    0.73500    0.79743    0.87092    0.86488    1.25403
  50.05922    0.54753    0.64707    0.70500    0.82500    0.89705    0.89089    1.21212
  82.91765    0.85682    0.64707    1.14500    1.05474    1.00817    1.00339    0.94810
  61.81682    0.66475    0.64707    0.86500    0.88576    0.84898    0.84342    1.12897
  58.85769    0.63586    0.64707    0.82500    0.96559    0.84748    0.84178    1.03564
  48.60375    0.53259    0.64707    0.68500    0.83750    0.91447    0.90823    1.19403
  55.91198    0.60668    0.64707    0.78500    0.89245    0.86807    0.86222    1.12051
  59.59620    0.64311    0.64707    0.83500    0.79407    0.84245    0.83678    1.25934
  77.57986    0.81073    0.64707    1.07500    1.10082    0.94210    0.93716    0.90841
  53.71127    0.58462    0.64707    0.75500    0.91900    0.87479    0.86883    1.08814
  71.52959    0.75637    0.64707    0.99500    0.98154    0.90207    0.89692    1.01880
  69.27506    0.73556    0.64707    0.96500    0.94625    0.90459    0.89935    1.05680
  84.44976    0.86971    0.64707    1.16500    1.09862    1.02720    1.02246    0.91023
  75.30457    0.79055    0.64707    1.04500    0.92614    0.91865    0.91363    1.07975
  50.78809    0.55498    0.64707    0.71500    0.76699    0.88834    0.88222    1.30380
  61.07576    0.65756    0.64707    0.85500    0.83388    0.84060    0.83501    1.19922
  47.87713    0.52510    0.64707    0.67500    0.71053    0.92318    0.91690    1.40741
  53.67151    0.58492    0.64784    0.75500    0.91071    0.87465    0.86852    1.09804
  72.98409    0.77056    0.64784    1.01500    0.91456    0.90002    0.89473    1.09343
  78.28379    0.81789    0.64784    1.08500    1.00605    0.94929    0.94418    0.99399
  47.84155    0.52537    0.64784    0.67500    0.59459    0.92465    0.91822    1.68182
  60.29114    0.65069    0.64784    0.84500    0.80499    0.83783    0.83202    1.24225
  52.94006    0.57753    0.64784    0.74500    0.82596    0.86369    0.85752    1.21071
  82.09430    0.85085    0.64784    1.13500    0.92037    0.99755    0.99256    1.08652
  72.23044    0.76369    0.64784    1.00500    0.87874    0.90086    0.89554    1.13800
  70.72577    0.74988    0.64784    0.98500    0.89223    0.90254    0.89717    1.12078
  58.81430    0.63620    0.64784    0.82500    0.80905    0.84668    0.84080    1.23602
  67.72695    0.72198    0.64784    0.94500    0.86808    0.90591    0.90042    1.15197
  66.23282    0.70789    0.64784    0.92500    0.88376    0.89882    0.89327    1.13153
  62.51278    0.67229    0.64784    0.87500    0.80916    0.85694    0.85123    1.23585
  80.56768    0.83776    0.64784    1.11500    0.98646    0.97794    0.97291    1.01373
  61.77138    0.66511    0.64784    0.86500    0.81188    0.84856    0.84282    1.23171
  61.03083    0.65791    0.64784    0.85500    0.90108    0.84019    0.83441    1.10978
  48.56765    0.53286    0.64784    0.68500    0.77215    0.91594    0.90955    1.29508
  50.02207    0.54781    0.64784    0.70500    1.06716    0.89852    0.89221    0.93706
  52.20940    0.57012    0.64784    0.73500    0.95785    0.87240    0.86619    1.04400
  75.25025    0.79101    0.64784    1.04500    0.95701    0.91801    0.91280    1.04492
  58.07714    0.62892    0.64784    0.81500    0.76951    0.85183    0.84591    1.29953
  55.87065    0.60700    0.64784    0.78500    0.87443    0.86727    0.86124    1.14360
  54.40375    0.59229    0.64784    0.76500    0.92705    0.87756    0.87146    1.07869
  68.47534    0.72899    0.64784    0.95500    0.84252    0.90507    0.89961    1.18692
  63.25505    0.67945    0.64784    0.88500    0.92480    0.86531    0.85963    1.08131
  69.22460    0.73598    0.64784    0.96500    0.86655    0.90422    0.89879    1.15400
  49.29448    0.54034    0.64784    0.69500    0.91262    0.90723    0.90088    1.09574
  51.47952    0.56270    0.64784    0.72500    0.72510    0.88111    0.87486    1.37912
  50.75041    0.55526    0.64784    0.71500    0.85027    0.88982    0.88354    1.17610
  69.97475    0.74294    0.64784    0.97500    0.88293    0.90338    0.89798    1.13260
  82.85878    0.85735    0.64784    1.14500    1.04646    1.00706    1.00209    0.95560
  76.76533    0.80451    0.64784    1.06500    0.86654    0.93365    0.92849    1.15401
  79.04426    0.82454    0.64784    1.09500    0.99800    0.95711    0.95203    1.00200
  59.55230    0.64345    0.64784    0.83500    0.92529    0.84154    0.83569    1.08075
  55.13680    0.59965    0.64784    0.77500    0.86735    0.87241    0.86635    1.15294
  65.48707    0.70081    0.64784    0.91500    0.83361    0.89044    0.88486    1.19960
  63.99819    0.68659    0.64784    0.89500    0.88889    0.87369    0.86804    1.12500
  76.00736    0.79777    0.64784    1.05500    0.99416    0.92583    0.92065    1.00587
  79.80556    0.83117    0.64784    1.10500    0.87433    0.96493    0.95987    1.14374
  84.39003    0.87026    0.64784    1.16500    1.07728    1.02608    1.02115    0.92826
  64.74219    0.69371    0.64784    0.90500    0.92206    0.88207    0.87645    1.08453
  83.62403    0.86382    0.64784    1.15500    1.03036    1.01657    1.01162    0.97053
  71.47767    0.75680    0.64784    0.99500    0.93401    0.90170    0.89635    1.07065
  81.33059    0.84432    0.64784    1.12500    1.01154    0.98804    0.98302    0.98859
  77.52414    0.81121    0.64784    1.07500    0.90170    0.94147    0.93634    1.10901
  66.97945    0.71494    0.64784    0.93500    0.95215    0.90384    0.89832    1.05026
  63.20858    0.67982    0.64862    0.88500    0.88889    0.86500    0.85904    1.12500
  78.98759    0.82504    0.64862    1.09500    0.98000    0.95661    0.95120    1.02041
  63.95121    0.68697    0.64862    0.89500    0.90164    0.87338    0.86744    1.10909
  69.92378    0.74336    0.64862    0.97500    0.92881    0.90313    0.89742    1.07665
  79.74843    0.83167    0.64862    1.10500    0.95429    0.96443    0.95904    1.04790
  80.51010    0.83827    0.64862    1.11500    0.97436    0.97701    0.97165    1.02632
  49.25784    0.54061    0.64862    0.69500    0.84071    0.90877    0.90219    1.18947
  68.42535    0.72940    0.64862    0.95500    0.91438    0.90481    0.89904    1.09363
  50.71272    0.55554    0.64862    0.71500    0.91111    0.89136    0.88485    1.09756
  58.03425    0.62925    0.64862    0.81500    0.95783    0.85111    0.84493    1.04403
  83.56469    0.86436    0.64862    1.15500    0.95992    1.01559    1.01032    1.04175
  84.33026    0.87080    0.64862    1.16500    1.07950    1.02510    1.01985    0.92636
  55.82932    0.60731    0.64862    0.78500    0.92325    0.86654    0.86026    1.08313
  59.50838    0.64380    0.64862    0.83500    0.79287    0.84083    0.83471    1.26124
  52.17066    0.57041    0.64862    0.73500    0.76531    0.87395    0.86751    1.30667
  69.17412    0.73639    0.64862    0.96500    0.87640    0.90397    0.89823    1.14103
  66.93046    0.71534    0.64862    0.93500    0.89799    0.90382    0.89800    1.11359
  48.53153    0.53313    0.64862    0.68500    0.79167    0.91747    0.91086    1.26316
  77.46838    0.81170    0.64862    1.07500    1.00398    0.94096    0.93551    0.99603
  60.98589    0.65826    0.64862    0.85500    0.82333    0.83987    0.83381    1.21458
  49.98490    0.54808    0.64862    0.70500    0.84242    0.90006    0.89352    1.18705
  82.79987    0.85788    0.64862    1.14500    0.98381    1.00608    1.00078    1.01646
  54.36345    0.59260    0.64862    0.76500    0.89628    0.87682    0.87048    1.11573
  81.27256    0.84484    0.64862    1.12500    0.98659    0.98706    0.98172    1.01359
  75.19590    0.79147    0.64862    1.04500    0.91791    0.91750    0.91198    1.08943
  66.18433    0.70828    0.64862    0.92500    0.83926    0.89852    0.89267    1.19153
  71.42572    0.75723    0.64862    0.99500    0.93910    0.90145    0.89579    1.06485
  53.63173    0.58522    0.64862    0.75500    0.82687    0.87458    0.86820    1.20939
  47.80596    0.52563    0.64862    0.67500    0.88571    0.92618    0.91953    1.12903
  55.09598    0.59996    0.64862    0.77500    1.03958    0.87168    0.86537    0.96193
  72.93118    0.77100    0.64862    1.01500    0.93984    0.89977    0.89417    1.06401
  60.24671    0.65104    0.64862    0.84500    0.84477    0.83701    0.83092    1.18376
  65.43908    0.70119    0.64862    0.91500    0.84983    0.89014    0.88426    1.17671
  52.90080    0.57782    0.64862    0.74500    1.04235    0.86525    0.85884    0.95937
  61.72592    0.66547    0.64862    0.86500    0.91275    0.84824    0.84222    1.09559
  58.77089    0.63653    0.64862    0.82500    0.80110    0.84597    0.83982    1.24828
  64.69471    0.69409    0.64862    0.90500    0.84295    0.88176    0.87585    1.18631
  67.67746    0.72238    0.64862    0.94500    0.84056    0.90565    0.89986    1.18969
  62.46682    0.67265    0.64862    0.87500    0.86023    0.85662    0.85063    1.16248
  76.71004    0.80498    0.64862    1.06500    0.84615    0.93314    0.92767    1.18182
  51.44130    0.56298    0.64862    0.72500    0.97447    0.88265    0.87618    1.02620
  70.67431    0.75031    0.64862    0.98500    0.87975    0.90229    0.89661    1.13669
  78.22757    0.81838    0.64862    1.08500    0.88825    0.94878    0.94335    1.12581
  82.03583    0.85137    0.64862    1.13500    0.98638    0.99657    0.99125    1.01381
  72.17801    0.76413    0.64862    1.00500    0.92197    0.90061    0.89498    1.08463
  75.95254    0.79824    0.64862    1.05500    0.93834    0.92532    0.91982    1.06571
  66.88145    0.71573    0.64940    0.93500    0.84653    0.90390    0.89767    1.18130
  69.12362    0.73680    0.64940    0.96500    0.76289    0.90382    0.89767    1.31081
  82.74093    0.85841    0.64940    1.14500    1.00589    1.00523    0.99948    0.99414
  64.64720    0.69447    0.64940    0.90500    0.89474    0.88155    0.87525    1.11765
  55.05514    0.60027    0.64940    0.77500    0.89500    0.87102    0.86439    1.11732
  72.12555    0.76457    0.64940    1.00500    0.85987    0.90048    0.89442    1.16296
  77.41260    0.81218    0.64940    1.07500    0.95977    0.94059    0.93468    1.04192
  49.94772    0.54836    0.64940    0.70500    0.78947    0.90166    0.89484    1.26667
  58.72747    0.63687    0.64940    0.82500    0.80470    0.84534    0.83884    1.24270
  47.77035    0.52589    0.64940    0.67500    0.76471    0.92776    0.92085    1.30769
  83.50531    0.86489    0.64940    1.15500    1.01222    1.01475    1.00901    0.98793
  66.13582    0.70867    0.64940    0.92500    0.97462    0.89832    0.89207    1.02604
  78.93088    0.82553    0.64940    1.09500    0.88748    0.95623    0.95037    1.12679
  54.32314    0.59290    0.64940    0.76500    0.82527    0.87616    0.86950    1.21173
  72.87823    0.77145    0.64940    1.01500    0.97647    0.89964    0.89361    1.02410
  50.67502    0.55582    0.64940    0.71500    0.77340    0.89296    0.88617    1.29299
  63.16209    0.68019    0.64940    0.88500    0.82764    0.86478    0.85844    1.20825
  75.89769    0.79871    0.64940    1.05500    0.82765    0.92494    0.91899    1.20825
  62.42084    0.67301    0.64940    0.87500    0.95101    0.85640    0.85003    1.05151
  52.86153    0.57812    0.64940    0.74500    0.88785    0.86687    0.86016    1.12632
  79.69127    0.83217    0.64940    1.10500    0.98422    0.96406    0.95822    1.01603
  70.62282    0.75073    0.64940    0.98500    0.88387    0.90215    0.89604    1.13139
  57.99135    0.62958    0.64940    0.81500    0.87311    0.85048    0.84395    1.14534
  52.13191    0.57070    0.64940    0.73500    0.79359    0.87556    0.86883    1.26009
  69.87278    0.74378    0.64940    0.97500    0.93201    0.90299    0.89686    1.07295
  48.49540    0.53339    0.64940    0.68500    0.97183    0.91906    0.91218    1.02899
  61.68045    0.66582    0.64940    0.86500    0.77052    0.84801    0.84162    1.29783
  78.17132    0.81887    0.64940    1.08500    0.89636    0.94841    0.94253    1.11562
  81.97732    0.85189    0.64940    1.13500    0.92698    0.99572    0.98994    1.07877
  53.59194    0.58552    0.64940    0.75500    1.00000    0.87457    0.86789    1.00000
  60.20226    0.65138    0.64940    0.84500    0.88256    0.83627    0.82982    1.13306
  68.37535    0.72980    0.64940    0.95500    0.98459    0.90466    0.89848    1.01565
  67.62795    0.72278    0.64940    0.94500    0.91721    0.90550    0.89929    1.09027
  84.27045    0.87134    0.64940    1.16500    1.06195    1.02426    1.01854    0.94167
  80.45248    0.83877    0.64940    1.11500    1.04591    0.97621    0.97039    0.95611
  55.78796    0.60763    0.64940    0.78500    0.85814    0.86588    0.85928    1.16531
  51.40308    0.56327    0.64940    0.72500    0.89600    0.88426    0.87750    1.11607
  76.65472    0.80545    0.64940    1.06500    0.95802    0.93277    0.92684    1.04382
  65.39107    0.70158    0.64940    0.91500    0.83956    0.88994    0.88366    1.19109
  71.37374    0.75766    0.64940    0.99500    0.93569    0.90132    0.89523    1.06873
  49.22118    0.54088    0.64940    0.69500    0.82812    0.91036    0.90351    1.20755
  81.21450    0.84535    0.64940    1.12500    0.94118    0.98621    0.98041    1.06250
  63.90421    0.68734    0.64940    0.89500    0.84163    0.87317    0.86684    1.18817
  60.94093    0.65861    0.64940    0.85500    0.77597    0.83963    0.83321    1.28870
  75.14152    0.79193    0.64940    1.04500    0.86092    0.91712    0.91115    1.16155
  59.46444    0.64414    0.64940    0.83500    0.92365    0.84020    0.83373    1.08266
  75.08711    0.79239    0.65018    1.04500    0.90927    0.91685    0.91032    1.09979
  53.55213    0.58582    0.65018    0.75500    0.92795    0.87462    0.86758    1.07764
  81.91878    0.85242    0.65018    1.13500    0.97358    0.99501    0.98864    1.02714
  62.37484    0.67338    0.65018    0.87500    0.87392    0.85625    0.84943    1.14427
  52.82225    0.57841    0.65018    0.74500    0.95925    0.86854    0.86148    1.04248
  79.63407    0.83267    0.65018    1.10500    0.97665    0.96381    0.95739    1.02390
  81.15640    0.84586    0.65018    1.12500    0.91652    0.98549    0.97910    1.09109
  78.11504    0.81936    0.65018    1.08500    0.89068    0.94816    0.94170    1.12274
  70.57131    0.75116    0.65018    0.98500    0.84169    0.90211    0.89548    1.18808
  69.82176    0.74420    0.65018    0.97500    0.87076    0.90294    0.89629    1.14842
  80.39483    0.83928    0.65018    1.11500    0.89714    0.97554    0.96913    1.11465
  57.94843    0.62991    0.65018    0.81500    0.93168    0.84990    0.84297    1.07333
  47.73474    0.52615    0.65018    0.67500    0.45455    0.92938    0.92217    2.20000
  60.89595    0.65896    0.65018    0.85500    0.77848    0.83947    0.83261    1.28455
  60.15779    0.65173    0.65018    0.84500    0.83034    0.83560    0.82872    1.20432
  66.83241    0.71613    0.65018    0.93500    0.91874    0.90407    0.89735    1.08845
  71.32174    0.75809    0.65018    0.99500    0.78152    0.90128    0.89467    1.27955
  75.84281    0.79917    0.65018    1.05500    1.00978    0.92468    0.91816    0.99031
  63.85719    0.68771    0.65018    0.89500    0.87521    0.87303    0.86624    1.14258
  65.34305    0.70196    0.65018    0.91500    0.95883    0.88982    0.88306    1.04293
  76.59936    0.80593    0.65018    1.06500    0.99434    0.93250    0.92601    1.00569
  78.87414    0.82603    0.65018    1.09500    0.92529    0.95599    0.94954    1.08075
  66.08729    0.70906    0.65018    0.92500    0.86656    0.89821    0.89147    1.15399
  77.35678    0.81266    0.65018    1.07500    1.00000    0.94033    0.93385    1.00000
  51.36484    0.56355    0.65018    0.72500    0.83197    0.88592    0.87882    1.20197
  72.07306    0.76500    0.65018    1.00500    0.93884    0.90045    0.89385    1.06514
  67.57842    0.72318    0.65018    0.94500    0.85940    0.90543    0.89873    1.16360
  55.01430    0.60058    0.65018    0.77500    1.07065    0.87042    0.86341    0.93401
  83.44589    0.86543    0.65018    1.15500    1.00378    1.01404    1.00770    0.99623
  84.97605    0.87831    0.65018    1.17500    1.29073    1.05716    1.05086    0.77476
  59.42049    0.64448    0.65018    0.83500    0.83770    0.83965    0.83275    1.19375
  64.59968    0.69485    0.65018    0.90500    0.91409    0.88143    0.87465    1.09399
  52.09316    0.57099    0.65018    0.73500    0.82246    0.87723    0.87015    1.21586
  63.11558    0.68055    0.65018    0.88500    0.87264    0.86464    0.85783    1.14595
  50.63731    0.55610    0.65018    0.71500    0.94624    0.89461    0.88749    1.05682
  49.91053    0.54863    0.65018    0.70500    0.76398    0.90331    0.89616    1.30894
  84.21060    0.87188    0.65018    1.16500    1.00637    1.02355    1.01723    0.99367
  54.28281    0.59321    0.65018    0.76500    0.91870    0.87555    0.86852    1.08850
  48.45926    0.53366    0.65018    0.68500    0.89888    0.92069    0.91350    1.11250
  61.63496    0.66618    0.65018    0.86500    1.00855    0.84786    0.84102    0.99153
  72.82526    0.77189    0.65018    1.01500    0.88598    0.89962    0.89304    1.12870
  58.68404    0.63720    0.65018    0.82500    0.92293    0.84478    0.83786    1.08351
  68.32532    0.73021    0.65018    0.95500    0.96205    0.90460    0.89792    1.03945
  55.74660    0.60794    0.65018    0.78500    0.80736    0.86529    0.85830    1.23861
  82.68194    0.85894    0.65018    1.14500    1.02245    1.00452    0.99817    0.97804
  49.18452    0.54115    0.65018    0.69500    0.90991    0.91200    0.90483    1.09901
  69.07310    0.73721    0.65018    0.96500    0.87558    0.90377    0.89710    1.14210
  47.69912    0.52641    0.65096    0.67500    1.00000    0.93105    0.92349    1.00000
  54.24248    0.59351    0.65096    0.76500    0.84156    0.87499    0.86754    1.18827
  60.11331    0.65207    0.65096    0.84500    0.96014    0.83499    0.82762    1.04151
  49.87333    0.54891    0.65096    0.70500    0.98592    0.90500    0.89748    1.01429
  53.51232    0.58612    0.65096    0.75500    0.93913    0.87473    0.86727    1.06481
  68.27526    0.73061    0.65096    0.95500    0.98049    0.90462    0.89735    1.01990
  78.81736    0.82652    0.65096    1.09500    1.04609    0.95585    0.94871    0.95594
  67.52887    0.72358    0.65096    0.94500    0.85758    0.90545    0.89817    1.16607
  72.77226    0.77233    0.65096    1.01500    0.87220    0.89969    0.89248    1.14652
  77.30093    0.81314    0.65096    1.07500    0.92830    0.94018    0.93302    1.07724
  84.15070    0.87242    0.65096    1.16500    1.01050    1.02298    1.01592    0.98960
  72.02055    0.76544    0.65096    1.00500    0.95556    0.90052    0.89329    1.04651
  63.06905    0.68092    0.65096    0.88500    0.87698    0.86457    0.85723    1.14028
  51.32660    0.56384    0.65096    0.72500    0.98253    0.88763    0.88014    1.01778
  64.55214    0.69522    0.65096    0.90500    0.83645    0.88137    0.87405    1.19553
  79.57684    0.83317    0.65096    1.10500    0.91327    0.96368    0.95656    1.09496
  71.26972    0.75852    0.65096    0.99500    0.94844    0.90134    0.89410    1.05437
  52.05438    0.57128    0.65096    0.73500    0.92996    0.87895    0.87147    1.07531
  76.54398    0.80640    0.65096    1.06500    0.89358    0.93234    0.92518    1.11910
  55.70522    0.60825    0.65096    0.78500    0.84259    0.86475    0.85732    1.18681
  48.42311    0.53393    0.65096    0.68500    0.79012    0.92237    0.91482    1.26562
  54.97344    0.60089    0.65096    0.77500    0.85068    0.86987    0.86243    1.17553
  65.29500    0.70234    0.65096    0.91500    0.91653    0.88977    0.88246    1.09107
  62.32882    0.67374    0.65096    0.87500    0.78357    0.85617    0.84883    1.27621
  78.05872    0.81984    0.65096    1.08500    1.05894    0.94801    0.94087    0.94434
  63.81016    0.68808    0.65096    0.89500    0.93063    0.87297    0.86564    1.07455
  75.03268    0.79285    0.65096    1.04500    0.94572    0.91668    0.90949    1.05740
  82.62292    0.85946    0.65096    1.14500    1.05306    1.00394    0.99686    0.94961
  66.03874    0.70944    0.65096    0.92500    0.87065    0.89817    0.89087    1.14857
  57.90550    0.63024    0.65096    0.81500    0.83478    0.84939    0.84199    1.19792
  50.59958    0.55638    0.65096    0.71500    0.79275    0.89632    0.88881    1.26144
  80.33714    0.83979    0.65096    1.11500    0.87608    0.97498    0.96787    1.14145
  66.78336    0.71652    0.65096    0.93500    0.93009    0.90432    0.89703    1.07516
  49.14785    0.54142    0.65096    0.69500    0.88525    0.91368    0.90615    1.12963
  81.09827    0.84638    0.65096    1.12500    0.89674    0.98489    0.97779    1.11515
  84.91573    0.87886    0.65096    1.17500    0.99790    1.05805    1.05101    1.00210
  70.51978    0.75158    0.65096    0.98500    0.71758    0.90216    0.89492    1.39357
  58.64059    0.63754    0.65096    0.82500    0.86803    0.84427    0.83688    1.15203
  75.78790    0.79964    0.65096    1.05500    0.99242    0.92451    0.91734    1.00763
  69.77072    0.74461    0.65096    0.97500    0.96057    0.90298    0.89573    1.04104
  81.86020    0.85294    0.65096    1.13500    0.92248    0.99442    0.98733    1.08403
  52.78296    0.57871    0.65096    0.74500    0.88563    0.87027    0.86280    1.12914
  60.85096    0.65931    0.65096    0.85500    0.80424    0.83937    0.83201    1.24341
  83.38643    0.86596    0.65096    1.15500    1.03831    1.01346    1.00639    0.96311
  59.37653    0.64481    0.65096    0.83500    0.81391    0.83915    0.83177    1.22863
  69.02255    0.73763    0.65096    0.96500    0.80088    0.90380    0.89654    1.24863
  61.58946    0.66653    0.65096    0.86500    0.83016    0.84777    0.84042    1.20459
  68.97198    0.73804    0.65174    0.96500    0.92369    0.90386    0.89598    1.08262
  84.09077    0.87297    0.65174    1.16500    0.99353    1.02248    1.01461    1.00651
  49.83613    0.54918    0.65174    0.70500    0.87195    0.90671    0.89880    1.14685
  82.56386    0.85999    0.65174    1.14500    0.97255    1.00343    0.99555    1.02823
  66.73429    0.71692    0.65174    0.93500    0.88047    0.90459    0.89671    1.13576
  59.33254    0.64515    0.65174    0.83500    0.79553    0.83866    0.83079    1.25702
  71.21767    0.75895    0.65174    0.99500    0.87637    0.90143    0.89354    1.14107
  63.02251    0.68128    0.65174    0.88500    0.86435    0.86451    0.85663    1.15694
  77.24505    0.81361    0.65174    1.07500    0.95307    0.94008    0.93219    1.04924
  84.85537    0.87940    0.65174    1.17500    1.22494    1.05903    1.05116    0.81637
  48.38695    0.53419    0.65174    0.68500    1.13235    0.92406    0.91615    0.88312
  83.32693    0.86649    0.65174    1.15500    1.10616    1.01295    1.00508    0.90403
  65.99017    0.70983    0.65174    0.92500    0.85313    0.89815    0.89027    1.17216
  61.54393    0.66689    0.65174    0.86500    0.86000    0.84769    0.83981    1.16279
  78.76055    0.82701    0.65174    1.09500    1.02708    0.95577    0.94788    0.97363
  81.04009    0.84689    0.65174    1.12500    0.91519    0.98437    0.97648    1.09267
  52.74365    0.57900    0.65174    0.74500    0.85577    0.87201    0.86412    1.16854
  58.59712    0.63787    0.65174    0.82500    0.83848    0.84377    0.83590    1.19264
  69.71965    0.74503    0.65174    0.97500    0.83573    0.90305    0.89516    1.19656
  81.80158    0.85346    0.65174    1.13500    1.01942    0.99390    0.98602    0.98095
  53.47249    0.58641    0.65174    0.75500    0.82759    0.87484    0.86696    1.20833
  60.80595    0.65966    0.65174    0.85500    0.84828    0.83928    0.83141    1.17886
  68.22519    0.73102    0.65174    0.95500    0.89819    0.90468    0.89679    1.11335
  75.73295    0.80011    0.65174    1.05500    0.98066    0.92439    0.91650    1.01972
  49.11116    0.54169    0.65174    0.69500    0.90476    0.91538    0.90747    1.10526
  78.00238    0.82033    0.65174    1.08500    0.87041    0.94793    0.94004    1.14889
  80.27942    0.84029    0.65174    1.11500    0.98810    0.97449    0.96661    1.01205
  50.56185    0.55666    0.65174    0.71500    0.87963    0.89803    0.89013    1.13684
  57.86255    0.63057    0.65174    0.81500    0.81913    0.84888    0.84101    1.22081
  73.47135    0.77964    0.65174    1.02500    0.94900    0.90192    0.89403    1.05374
  63.76310    0.68845    0.65174    0.89500    0.94261    0.87292    0.86504    1.06089
  70.46822    0.75200    0.65174    0.98500    0.80775    0.90224    0.89435    1.23800
  62.28279    0.67410    0.65174    0.87500    0.92746    0.85610    0.84822    1.07821
  47.66348    0.52667    0.65174    0.67500    0.97297    0.93274    0.92482    1.02778
  51.28834    0.56412    0.65174    0.72500    0.82969    0.88936    0.88146    1.20526
  60.06882    0.65242    0.65174    0.84500    0.94139    0.83439    0.82652    1.06226
  79.51957    0.83367    0.65174    1.10500    0.90975    0.96361    0.95573    1.09921
  54.93257    0.60120    0.65174    0.77500    0.90291    0.86933    0.86145    1.10753
  64.50458    0.69560    0.65174    0.90500    0.87400    0.88133    0.87345    1.14416
  72.71924    0.77277    0.65174    1.01500    0.92917    0.89980    0.89191    1.07623
  71.96801    0.76587    0.65174    1.00500    0.86739    0.90062    0.89273    1.15288
  67.47929    0.72398    0.65174    0.94500    0.89623    0.90549    0.89760    1.11579
  54.20213    0.59382    0.65174    0.76500    0.78553    0.87444    0.86656    1.27303
  55.66383    0.60857    0.65174    0.78500    0.82217    0.86422    0.85634    1.21629
  65.24693    0.70273    0.65174    0.91500    0.84806    0.88974    0.88186    1.17916
  52.01560    0.57157    0.65174    0.73500    0.91275    0.88068    0.87279    1.09559
  76.48857    0.80687    0.65174    1.06500    0.88807    0.93224    0.92435    1.12603
  63.71603    0.68882    0.65252    0.89500    0.80349    0.87288    0.86444    1.24458
  73.41782    0.78009    0.65252    1.02500    0.92487    0.90163    0.89305    1.08123
  58.55364    0.63821    0.65252    0.82500    0.84854    0.84328    0.83491    1.17849
  60.76092    0.66001    0.65252    0.85500    0.82833    0.83920    0.83080    1.20724
  65.94157    0.71022    0.65252    0.92500    0.89935    0.89814    0.88966    1.11191
  54.89169    0.60151    0.65252    0.77500    0.88498    0.86880    0.86047    1.12997
  72.66619    0.77321    0.65252    1.01500    0.92574    0.89992    0.89135    1.08021
  55.62242    0.60888    0.65252    0.78500    0.79694    0.86369    0.85535    1.25479
  80.22167    0.84080    0.65252    1.11500    0.94234    0.97402    0.96535    1.06119
  60.02430    0.65276    0.65252    0.84500    0.84880    0.83380    0.82541    1.17814
  84.79497    0.87995    0.65252    1.17500    1.20903    1.06004    1.05131    0.82711
  66.68519    0.71731    0.65252    0.93500    0.93170    0.90487    0.89639    1.07331
  79.46227    0.83417    0.65252    1.10500    1.00760    0.96356    0.95490    0.99245
  49.07447    0.54196    0.65252    0.69500    0.90000    0.91710    0.90880    1.11111
  48.35079    0.53446    0.65252    0.68500    0.92000    0.92577    0.91747    1.08696
  51.97681    0.57186    0.65252    0.73500    0.73422    0.88243    0.87412    1.36199
  81.74292    0.85397    0.65252    1.13500    0.92292    0.99340    0.98470    1.08351
  84.03080    0.87351    0.65252    1.16500    1.08475    1.02202    1.01330    0.92187
  54.16176    0.59412    0.65252    0.76500    0.76316    0.87390    0.86558    1.31034
  50.52410    0.55694    0.65252    0.71500    0.94271    0.89976    0.89146    1.06077
  76.43313    0.80735    0.65252    1.06500    0.96082    0.93214    0.92352    1.04078
  80.98189    0.84740    0.65252    1.12500    0.95720    0.98385    0.97517    1.04472
  47.62784    0.52693    0.65252    0.67500    1.18421    0.93444    0.92614    0.84444
  69.66856    0.74545    0.65252    0.97500    0.89233    0.90313    0.89460    1.12066
  71.16559    0.75938    0.65252    0.99500    0.86212    0.90152    0.89297    1.15993
  68.92138    0.73845    0.65252    0.96500    0.90000    0.90393    0.89541    1.11111
  75.67798    0.80057    0.65252    1.05500    0.86330    0.92429    0.91567    1.15835
  68.17509    0.73142    0.65252    0.95500    1.02273    0.90473    0.89622    0.97778
  64.45700    0.69598    0.65252    0.90500    0.89638    0.88130    0.87285    1.11560
  77.18913    0.81409    0.65252    1.07500    0.88153    0.94000    0.93136    1.13439
  51.25007    0.56441    0.65252    0.72500    0.89844    0.89109    0.88279    1.11304
  62.97594    0.68165    0.65252    0.88500    0.90436    0.86446    0.85603    1.10575
  61.49839    0.66724    0.65252    0.86500    0.92548    0.84762    0.83921    1.08052
  83.26739    0.86703    0.65252    1.15500    0.95976    1.01248    1.00377    1.04193
  62.23673    0.67446    0.65252    0.87500    0.82848    0.85604    0.84762    1.20702
  59.28855    0.64549    0.65252    0.83500    0.79828    0.83818    0.82980    1.25270
  67.42970    0.72438    0.65252    0.94500    0.81981    0.90553    0.89704    1.21980
  57.81958    0.63090    0.65252    0.81500    0.78425    0.84839    0.84002    1.27511
  82.50476    0.86052    0.65252    1.14500    0.90607    1.00294    0.99424    1.10367
  77.94600    0.82081    0.65252    1.08500    0.95167    0.94785    0.93921    1.05078
  70.41663    0.75242    0.65252    0.98500    0.89028    0.90232    0.89379    1.12324
  71.91545    0.76631    0.65252    1.00500    0.92034    0.90072    0.89216    1.08656
  53.43265    0.58671    0.65252    0.75500    0.99112    0.87496    0.86664    1.00896
  49.79891    0.54946    0.65252    0.70500    0.88608    0.90843    0.90013    1.12857
  52.70433    0.57929    0.65252    0.74500    0.90735    0.87376    0.86545    1.10211
  78.70371    0.82750    0.65252    1.09500    1.06055    0.95571    0.94705    0.94291
  65.19884    0.70311    0.65252    0.91500    0.82567    0.88972    0.88126    1.21113
  80.16387    0.84130    0.65331    1.11500    0.90275    0.97349    0.96408    1.10772
  71.11350    0.75981    0.65331    0.99500    0.82445    0.90157    0.89241    1.21293
  65.15074    0.70349    0.65331    0.91500    0.76471    0.88965    0.88065    1.30769
  55.58101    0.60919    0.65331    0.78500    0.85057    0.86315    0.85437    1.17568
  48.31461    0.53472    0.65331    0.68500    0.75904    0.92748    0.91880    1.31746
  75.62298    0.80104    0.65331    1.05500    0.88060    0.92412    0.91484    1.13559
  51.93800    0.57214    0.65331    0.73500    0.92937    0.88417    0.87544    1.07600
  61.45284    0.66760    0.65331    0.86500    0.88849    0.84752    0.83861    1.12551
  63.66894    0.68919    0.65331    0.89500    0.80514    0.87280    0.86383    1.24203
  77.88959    0.82130    0.65331    1.08500    0.91667    0.94772    0.93837    1.09091
  70.36503    0.75285    0.65331    0.98500    0.91681    0.90236    0.89322    1.09074
  53.39280    0.58701    0.65331    0.75500    0.86391    0.87507    0.86633    1.15753
  52.66500    0.57959    0.65331    0.74500    0.98428    0.87551    0.86677    1.01597
  77.13319    0.81457    0.65331    1.07500    0.85178    0.93985    0.93053    1.17401
  78.64684    0.82800    0.65331    1.09500    0.93050    0.95558    0.94622    1.07469
  79.40494    0.83466    0.65331    1.10500    0.96023    0.96345    0.95406    1.04142
  66.63608    0.71770    0.65331    0.93500    0.91339    0.90510    0.89606    1.09483
  65.89296    0.71061    0.65331    0.92500    0.87642    0.89808    0.88906    1.14100
  47.59219    0.52719    0.65331    0.67500    0.85714    0.93614    0.92747    1.16667
  69.61745    0.74586    0.65331    0.97500    0.83103    0.90315    0.89403    1.20333
  72.61311    0.77365    0.65331    1.01500    0.97537    0.89998    0.89078    1.02525
  84.73453    0.88050    0.65331    1.17500    1.14623    1.05687    1.04734    0.87243
  54.85079    0.60182    0.65331    0.77500    0.85610    0.86825    0.85948    1.16809
  59.97978    0.65311    0.65331    0.84500    0.88441    0.83318    0.82431    1.13069
  62.92936    0.68202    0.65331    0.88500    0.99118    0.86437    0.85543    1.00890
  83.20781    0.86756    0.65331    1.15500    0.97216    1.01194    1.00245    1.02863
  62.19066    0.67482    0.65331    0.87500    1.02490    0.85594    0.84702    0.97570
  57.77661    0.63123    0.65331    0.81500    0.91651    0.84786    0.83904    1.09109
  73.36425    0.78054    0.65331    1.02500    1.01582    0.90129    0.89206    0.98443
  71.86286    0.76674    0.65331    1.00500    0.92450    0.90077    0.89159    1.08167
  49.76168    0.54973    0.65331    0.70500    0.87898    0.91015    0.90145    1.13768
  58.51015    0.63854    0.65331    0.82500    0.88710    0.84277    0.83393    1.12727
  82.44562    0.86104    0.65331    1.14500    1.14039    1.00239    0.99292    0.87689
  68.12497    0.73183    0.65331    0.95500    0.88923    0.90474    0.89566    1.12457
  49.03777    0.54223    0.65331    0.69500    1.04717    0.91881    0.91013    0.95495
  54.12139    0.59442    0.65331    0.76500    0.96978    0.87335    0.86459    1.03116
  76.37765    0.80782    0.65331    1.06500    0.95113    0.93199    0.92268    1.05138
  50.48635    0.55722    0.65331    0.71500    0.86256    0.90149    0.89278    1.15934
  60.71588    0.66036    0.65331    0.85500    0.89492    0.83909    0.83020    1.11742
  68.87076    0.73886    0.65331    0.96500    0.89037    0.90394    0.89484    1.12313
  81.68423    0.85449    0.65331    1.13500    0.94223    0.99284    0.98339    1.06131
  51.21179    0.56469    0.65331    0.72500    0.85124    0.89283    0.88411    1.17476
  64.40940    0.69635    0.65331    0.90500    0.78159    0.88123    0.87224    1.27944
  67.38008    0.72478    0.65331    0.94500    0.89274    0.90553    0.89647    1.12015
  83.97079    0.87405    0.65331    1.16500    1.01253    1.02149    1.01199    0.98763
  80.92364    0.84791    0.65331    1.12500    0.91497    0.98328    0.97386    1.09293
  59.24453    0.64583    0.65331    0.83500    0.78089    0.83768    0.82882    1.28059
  51.89919    0.57243    0.65409    0.73500    1.01455    0.88588    0.87677    0.98566
  73.31067    0.78098    0.65409    1.02500    0.91667    0.90084    0.89108    1.09091
  52.62566    0.57988    0.65409    0.74500    0.75350    0.87723    0.86810    1.32714
  65.10261    0.70387    0.65409    0.91500    0.84039    0.88952    0.88005    1.18992
  51.17350    0.56497    0.65409    0.72500    1.07729    0.89454    0.88544    0.92825
  57.73362    0.63156    0.65409    0.81500    0.91617    0.84730    0.83805    1.09150
  70.31339    0.75327    0.65409    0.98500    0.81487    0.90230    0.89265    1.22719
  49.72444    0.55001    0.65409    0.70500    0.80114    0.91185    0.90278    1.24823
  63.62183    0.68956    0.65409    0.89500    0.92217    0.87265    0.86323    1.08440
  62.14458    0.67518    0.65409    0.87500    0.87560    0.85579    0.84641    1.14208
  61.40726    0.66795    0.65409    0.86500    0.84466    0.84736    0.83800    1.18391
  59.93523    0.65345    0.65409    0.84500    0.86139    0.83251    0.82320    1.16092
  83.14820    0.86809    0.65409    1.15500    0.94851    1.01125    1.00114    1.05428
  67.33044    0.72517    0.65409    0.94500    0.85030    0.90545    0.89590    1.17606
  55.53958    0.60951    0.65409    0.78500    0.88194    0.86258    0.85338    1.13386
  78.58993    0.82849    0.65409    1.09500    0.99586    0.95533    0.94538    1.00416
  48.27842    0.53499    0.65409    0.68500    0.79775    0.92917    0.92012    1.25352
  64.36178    0.69673    0.65409    0.90500    0.80263    0.88109    0.87164    1.24590
  60.67082    0.66071    0.65409    0.85500    0.80484    0.83893    0.82960    1.24248
  50.44858    0.55750    0.65409    0.71500    0.91905    0.90320    0.89411    1.08808
  69.56631    0.74628    0.65409    0.97500    0.88303    0.90309    0.89347    1.13246
  54.80988    0.60212    0.65409    0.77500    0.81733    0.86767    0.85849    1.22350
  80.86536    0.84842    0.65409    1.12500    0.96869    0.98257    0.97254    1.03232
  66.58694    0.71810    0.65409    0.93500    0.90017    0.90526    0.89574    1.11090
  80.10605    0.84181    0.65409    1.11500    0.95534    0.97282    0.96281    1.04675
  79.34757    0.83516    0.65409    1.10500    1.06186    0.96321    0.95323    0.94175
  81.62550    0.85501    0.65409    1.13500    1.21814    0.99213    0.98207    0.82092
  68.07483    0.73223    0.65409    0.95500    0.76426    0.90466    0.89509    1.30845
  83.91073    0.87458    0.65409    1.16500    0.90389    1.02082    1.01067    1.10633
  49.00105    0.54250    0.65409    0.69500    0.86822    0.92051    0.91145    1.15179
  84.67404    0.88105    0.65409    1.17500    1.15802    1.05105    1.04087    0.86354
  68.82013    0.73927    0.65409    0.96500    0.83257    0.90387    0.89428    1.20111
  82.38645    0.86157    0.65409    1.14500    0.93774    1.00169    0.99160    1.06640
  62.88276    0.68238    0.65409    0.88500    0.83687    0.86422    0.85482    1.19493
  72.56001    0.77409    0.65409    1.01500    0.95994    0.89994    0.89022    1.04174
  58.46664    0.63887    0.65409    0.82500    0.82601    0.84221    0.83294    1.21064
  47.55653    0.52746    0.65409    0.67500    0.95918    0.93783    0.92879    1.04255
  65.84433    0.71099    0.65409    0.92500    0.83617    0.89795    0.88846    1.19593
  53.35293    0.58731    0.65409    0.75500    0.91954    0.87516    0.86602    1.08750
  75.56795    0.80150    0.65409    1.05500    0.90377    0.92384    0.91401    1.10647
  77.83314    0.82178    0.65409    1.08500    0.87958    0.94746    0.93754    1.13690
  59.20051    0.64617    0.65409    0.83500    0.81530    0.83712    0.82783    1.22654
  54.08100    0.59472    0.65409    0.76500    0.88679    0.87276    0.86360    1.12766
  71.81024    0.76717    0.65409    1.00500    0.91667    0.90073    0.89103    1.09091
  71.06137    0.76023    0.65409    0.99500    0.84536    0.90152    0.89184    1.18293
  77.07722    0.81505    0.65409    1.07500    0.83912    0.93959    0.92970    1.19172
  76.32215    0.80829    0.65409    1.06500    0.87406    0.93172    0.92185    1.14409
  60.62574    0.66106    0.65487    0.85500    0.88078    0.83871    0.82899    1.13535
  66.53778    0.71849    0.65487    0.93500    0.91905    0.90533    0.89542    1.08808
  47.52086    0.52771    0.65487    0.67500    0.97619    0.93952    0.93012    1.02439
  79.29016    0.83566    0.65487    1.10500    0.86254    0.96279    0.95239    1.15936
  54.04060    0.59503    0.65487    0.76500    0.76154    0.87215    0.86262    1.31313
  81.56673    0.85553    0.65487    1.13500    0.88214    0.99124    0.98076    1.13361
  84.61351    0.88159    0.65487    1.17500    1.05104    1.04500    1.03440    0.95143
  68.02467    0.73264    0.65487    0.95500    0.98179    0.90449    0.89452    1.01855
  48.96433    0.54277    0.65487    0.69500    0.85000    0.92221    0.91278    1.17647
  58.42311    0.63920    0.65487    0.82500    0.97864    0.84160    0.83195    1.02183
  76.26662    0.80876    0.65487    1.06500    0.90329    0.93129    0.92102    1.10707
  54.76896    0.60243    0.65487    0.77500    0.84161    0.86706    0.85751    1.18820
  46.80024    0.52017    0.65487    0.66500    0.77778    0.92653    0.91714    1.28571
  69.51515    0.74669    0.65487    0.97500    0.86180    0.90292    0.89290    1.16036
  65.05447    0.70425    0.65487    0.91500    0.87883    0.88930    0.87944    1.13787
  55.49813    0.60982    0.65487    0.78500    0.83937    0.86197    0.85240    1.19137
  80.04819    0.84231    0.65487    1.11500    1.09035    0.97197    0.96154    0.91714
  65.79568    0.71138    0.65487    0.92500    0.89627    0.89774    0.88785    1.11573
  59.89067    0.65379    0.65487    0.84500    0.75987    0.83179    0.82209    1.31602
  51.13520    0.56526    0.65487    0.72500    0.93061    0.89624    0.88677    1.07456
  67.28078    0.72557    0.65487    0.94500    0.86280    0.90527    0.89534    1.15901
  68.76946    0.73968    0.65487    0.96500    0.86090    0.90370    0.89371    1.16158
  48.24222    0.53525    0.65487    0.68500    0.78022    0.93086    0.92145    1.28169
  77.02121    0.81553    0.65487    1.07500    0.95841    0.93917    0.92886    1.04339
  51.86036    0.57272    0.65487    0.73500    0.93841    0.88758    0.87810    1.06564
  83.85064    0.87512    0.65487    1.16500    1.00417    1.01993    1.00935    0.99585
  72.50688    0.77453    0.65487    1.01500    0.91125    0.89978    0.88965    1.09739
  59.15646    0.64651    0.65487    0.83500    0.83855    0.83652    0.82684    1.19253
  80.80705    0.84894    0.65487    1.12500    1.02200    0.98168    0.97122    0.97847
  78.53299    0.82898    0.65487    1.09500    0.89189    0.95491    0.94455    1.12121
  71.00922    0.76066    0.65487    0.99500    0.86928    0.90135    0.89127    1.15038
  64.31414    0.69710    0.65487    0.90500    0.82353    0.88087    0.87103    1.21429
  50.41081    0.55778    0.65487    0.71500    0.91244    0.90489    0.89544    1.09596
  77.77667    0.82227    0.65487    1.08500    1.06596    0.94704    0.93671    0.93812
  82.32723    0.86209    0.65487    1.14500    0.98909    1.00080    0.99029    1.01103
  73.25705    0.78143    0.65487    1.02500    1.00169    0.90025    0.89009    0.99832
  57.69061    0.63188    0.65487    0.81500    0.78826    0.84669    0.83706    1.26862
  70.26174    0.75369    0.65487    0.98500    0.86943    0.90213    0.89209    1.15018
  71.75760    0.76761    0.65487    1.00500    0.92974    0.90056    0.89046    1.07557
  62.09847    0.67553    0.65487    0.87500    0.88235    0.85557    0.84581    1.13333
  63.57470    0.68993    0.65487    0.89500    0.83744    0.87244    0.86263    1.19412
  61.36167    0.66831    0.65487    0.86500    0.90300    0.84714    0.83740    1.10742
  75.51290    0.80197    0.65487    1.05500    0.97519    0.92342    0.91317    1.02544
  49.68719    0.55028    0.65487    0.70500    1.03205    0.91355    0.90411    0.96894
  53.31306    0.58761    0.65487    0.75500    0.86630    0.87522    0.86570    1.15434
  62.83615    0.68274    0.65487    0.88500    0.88060    0.86400    0.85422    1.13559
  83.08854    0.86862    0.65487    1.15500    1.09574    1.01036    0.99982    0.91262
  52.58631    0.58017    0.65487    0.74500    0.84731    0.87893    0.86943    1.18021
  64.26649    0.69748    0.65566    0.90500    0.81848    0.88055    0.87043    1.22178
  62.78951    0.68311    0.65566    0.88500    0.86645    0.86369    0.85361    1.15414
  80.74869    0.84945    0.65566    1.12500    0.90095    0.98057    0.96990    1.10994
  77.72016    0.82275    0.65566    1.08500    0.86042    0.94643    0.93587    1.16222
  59.11241    0.64684    0.65566    0.83500    0.78738    0.83584    0.82586    1.27004
  51.82152    0.57301    0.65566    0.73500    0.89226    0.88924    0.87943    1.12075
  70.21006    0.75411    0.65566    0.98500    0.78820    0.90183    0.89152    1.26871
  76.96517    0.81600    0.65566    1.07500    0.92279    0.93856    0.92803    1.08367
  57.64759    0.63221    0.65566    0.81500    0.79885    0.84602    0.83608    1.25180
  72.45373    0.77497    0.65566    1.01500    0.91260    0.89946    0.88908    1.09576
  55.45667    0.61013    0.65566    0.78500    0.89880    0.86130    0.85141    1.11260
  59.84610    0.65413    0.65566    0.84500    0.94415    0.83099    0.82099    1.05915
  83.79051    0.87566    0.65566    1.16500    1.12329    1.01880    1.00803    0.89024
  71.70494    0.76804    0.65566    1.00500    0.82263    0.90025    0.88989    1.21561
  62.05235    0.67589    0.65566    0.87500    0.89594    0.85526    0.84520    1.11615
  79.99029    0.84281    0.65566    1.11500    1.11205    0.97091    0.96027    0.89924
  70.95705    0.76109    0.65566    0.99500    0.89735    0.90104    0.89070    1.11439
  61.31607    0.66866    0.65566    0.86500    0.82629    0.84683    0.83679    1.21023
  48.20602    0.53551    0.65566    0.68500    1.02817    0.93252    0.92278    0.97260
  67.23110    0.72597    0.65566    0.94500    0.89055    0.90498    0.89477    1.12290
  65.74701    0.71177    0.65566    0.92500    0.87179    0.89742    0.88725    1.14706
  75.45781    0.80243    0.65566    1.05500    0.92883    0.92282    0.91234    1.07662
  51.09688    0.56554    0.65566    0.72500    0.95062    0.89790    0.88810    1.05195
  46.76509    0.52042    0.65566    0.66500    0.93750    0.93539    0.92568    1.06667
  83.02885    0.86915    0.65566    1.15500    1.08369    1.00924    0.99850    0.92277
  69.46397    0.74711    0.65566    0.97500    0.85556    0.90261    0.89233    1.16883
  78.47602    0.82947    0.65566    1.09500    0.85533    0.95430    0.94371    1.16913
  79.23273    0.83616    0.65566    1.10500    0.94542    0.96217    0.95156    1.05773
  81.50793    0.85605    0.65566    1.13500    1.02724    0.99013    0.97944    0.97348
  49.64993    0.55055    0.65566    0.70500    0.82873    0.91521    0.90544    1.20667
  67.97449    0.73304    0.65566    0.95500    0.98974    0.90419    0.89395    1.01036
  65.00630    0.70463    0.65566    0.91500    0.85246    0.88898    0.87884    1.17308
  50.37302    0.55805    0.65566    0.71500    0.85654    0.90655    0.89677    1.16749
  84.55295    0.88214    0.65566    1.17500    0.98009    1.03871    1.02791    1.02032
  47.48518    0.52797    0.65566    0.67500    0.97727    0.94118    0.93145    1.02326
  82.26798    0.86262    0.65566    1.14500    0.93243    0.99969    0.98897    1.07246
  54.00019    0.59533    0.65566    0.76500    0.82821    0.87148    0.86163    1.20743
  66.48860    0.71888    0.65566    0.93500    0.88095    0.90528    0.89509    1.13514
  52.54695    0.58046    0.65566    0.74500    0.95268    0.88058    0.87076    1.04967
  54.72802    0.60274    0.65566    0.77500    0.90796    0.86639    0.85652    1.10137
  73.20341    0.78187    0.65566    1.02500    0.91271    0.89951    0.88911    1.09564
  76.21105    0.80923    0.65566    1.06500    0.94667    0.93069    0.92018    1.05634
  48.92760    0.54304    0.65566    0.69500    0.90647    0.92386    0.91411    1.10317
  68.71878    0.74009    0.65566    0.96500    0.83962    0.90340    0.89314    1.19101
  58.37957    0.63954    0.65566    0.82500    0.80277    0.84093    0.83097    1.24569
  63.52756    0.69030    0.65566    0.89500    0.82059    0.87212    0.86202    1.21863
  60.58065    0.66141    0.65566    0.85500    0.80985    0.83841    0.82839    1.23480
  53.27317    0.58790    0.65566    0.75500    0.88643    0.87523    0.86539    1.12812
  51.05856    0.56582    0.65645    0.72500    0.88412    0.89953    0.88943    1.13107
  81.44909    0.85656    0.65645    1.13500    0.98441    0.98884    0.97812    1.01584
  58.33602    0.63987    0.65645    0.82500    0.77249    0.84020    0.82998    1.29452
  67.92428    0.73344    0.65645    0.95500    0.93624    0.90380    0.89339    1.06810
  65.69832    0.71215    0.65645    0.92500    0.86877    0.89701    0.88664    1.15105
  48.89085    0.54331    0.65645    0.69500    0.90517    0.92550    0.91545    1.10476
  82.96912    0.86968    0.65645    1.15500    0.92222    1.00794    0.99718    1.08434
  59.80151    0.65448    0.65645    0.84500    0.91111    0.83013    0.81988    1.09756
  79.93236    0.84332    0.65645    1.11500    0.89818    0.96969    0.95900    1.11336
  68.66807    0.74049    0.65645    0.96500    0.83510    0.90301    0.89257    1.19746
  49.61266    0.55083    0.65645    0.70500    0.73134    0.91685    0.90677    1.36735
  80.69031    0.84995    0.65645    1.12500    0.93567    0.97929    0.96858    1.06875
  57.60456    0.63254    0.65645    0.81500    0.81018    0.84530    0.83509    1.23430
  59.06833    0.64718    0.65645    0.83500    0.72546    0.83510    0.82487    1.37844
  50.33522    0.55833    0.65645    0.71500    0.90686    0.90819    0.89810    1.10270
  76.15546    0.80970    0.65645    1.06500    0.92924    0.92994    0.91934    1.07615
  60.53554    0.66175    0.65645    0.85500    0.76860    0.83804    0.82778    1.30108
  82.20870    0.86314    0.65645    1.14500    1.01842    0.99839    0.98765    0.98192
  71.65225    0.76847    0.65645    1.00500    0.90099    0.89982    0.88932    1.10989
  83.73033    0.87620    0.65645    1.16500    1.00446    1.01749    1.00671    0.99556
  62.00621    0.67625    0.65645    0.87500    0.84602    0.85489    0.84460    1.18200
  53.95977    0.59563    0.65645    0.76500    0.81888    0.87078    0.86064    1.22118
  75.40269    0.80289    0.65645    1.05500    0.92279    0.92208    0.91150    1.08367
  64.21881    0.69785    0.65645    0.90500    0.87541    0.88016    0.86982    1.14232
  67.18140    0.72637    0.65645    0.94500    0.86741    0.90460    0.89420    1.15285
  73.14974    0.78232    0.65645    1.02500    0.90658    0.89865    0.88812    1.10304
  64.95812    0.70501    0.65645    0.91500    0.80507    0.88858    0.87823    1.24213
  78.41901    0.82996    0.65645    1.09500    0.98073    0.95353    0.94288    1.01965
  84.49234    0.88268    0.65645    1.17500    1.05708    1.03221    1.02142    0.94600
  51.78268    0.57330    0.65645    0.73500    0.99267    0.89087    0.88076    1.00738
  63.48039    0.69067    0.65645    0.89500    0.91537    0.87174    0.86141    1.09245
  76.90911    0.81648    0.65645    1.07500    0.94756    0.93781    0.92719    1.05534
  66.43941    0.71927    0.65645    0.93500    0.98520    0.90515    0.89477    1.01503
  70.15836    0.75453    0.65645    0.98500    0.87678    0.90141    0.89095    1.14054
  52.50758    0.58076    0.65645    0.74500    0.88535    0.88221    0.87209    1.12950
  54.68708    0.60304    0.65645    0.77500    0.84248    0.86568    0.85553    1.18697
  47.44950    0.52823    0.65645    0.67500    1.48485    0.94282    0.93279    0.67347
  72.40055    0.77541    0.65645    1.01500    0.96928    0.89902    0.88851    1.03169
  79.17526    0.83665    0.65645    1.10500    0.88867    0.96139    0.95072    1.12527
  53.23327    0.58820    0.65645    0.75500    0.76039    0.87520    0.86507    1.31511
  61.27044    0.66901    0.65645    0.86500    0.88591    0.84647    0.83619    1.12879
  77.66362    0.82323    0.65645    1.08500    0.88180    0.94567    0.93503    1.13404
  55.41521    0.61044    0.65645    0.78500    0.96445    0.86059    0.85042    1.03686
  46.72993    0.52068    0.65645    0.66500    1.00000    0.94425    0.93423    1.00000
  48.16980    0.53578    0.65645    0.68500    0.72816    0.93416    0.92412    1.37333
  70.90485    0.76151    0.65645    0.99500    0.97879    0.90062    0.89014    1.02167
  62.74286    0.68347    0.65645    0.88500    0.76710    0.86331    0.85301    1.30361
  69.41277    0.74752    0.65645    0.97500    0.94000    0.90221    0.89176    1.06383
  72.34734    0.77585    0.65723    1.01500    0.92679    0.89851    0.88794    1.07899
  71.59954    0.76890    0.65723    1.00500    0.86169    0.89931    0.88875    1.16052
  61.96006    0.67661    0.65723    0.87500    0.85968    0.85447    0.84399    1.16323
  60.49042    0.66210    0.65723    0.85500    0.83279    0.83764    0.82717    1.20079
  83.67012    0.87674    0.65723    1.16500    0.97595    1.01604    1.00539    1.02464
  76.09984    0.81017    0.65723    1.06500    0.90676    0.92910    0.91851    1.10282
  80.63189    0.85046    0.65723    1.12500    0.86538    0.97789    0.96726    1.15556
  82.14937    0.86366    0.65723    1.14500    0.94708    0.99697    0.98633    1.05588
  76.85301    0.81696    0.65723    1.07500    0.91400    0.93695    0.92635    1.09409
  49.57538    0.55110    0.65723    0.70500    0.84530    0.91846    0.90811    1.18301
  59.02425    0.64752    0.65723    0.83500    0.83016    0.83433    0.82387    1.20459
  53.19336    0.58850    0.65723    0.75500    0.81180    0.87515    0.86476    1.23183
  78.36197    0.83044    0.65723    1.09500    0.94487    0.95265    0.94204    1.05835
  54.64612    0.60335    0.65723    0.77500    0.89037    0.86495    0.85454    1.12312
  48.85410    0.54358    0.65723    0.69500    0.76866    0.92713    0.91678    1.30097
  64.17112    0.69823    0.65723    0.90500    0.85603    0.87971    0.86922    1.16819
  67.87406    0.73384    0.65723    0.95500    0.82810    0.90335    0.89282    1.20758
  84.43169    0.88323    0.65723    1.17500    1.06953    1.02558    1.01492    0.93499
  58.29245    0.64020    0.65723    0.82500    0.86355    0.83943    0.82898    1.15800
  51.74382    0.57358    0.65723    0.73500    0.84735    0.89248    0.88210    1.18015
  52.46819    0.58105    0.65723    0.74500    0.77844    0.88382    0.87343    1.28462
  79.11776    0.83715    0.65723    1.10500    0.98462    0.96050    0.94988    1.01562
  62.69620    0.68383    0.65723    0.88500    0.76651    0.86288    0.85240    1.30462
  64.90992    0.70539    0.65723    0.91500    0.88615    0.88813    0.87762    1.12847
  70.85263    0.76194    0.65723    0.99500    0.92574    0.90012    0.88957    1.08021
  82.90935    0.87021    0.65723    1.15500    0.99632    1.00651    0.99586    1.00370
  46.69476    0.52093    0.65723    0.66500    0.75000    0.95311    0.94279    1.33333
  55.37372    0.61075    0.65723    0.78500    0.87557    0.85984    0.84943    1.14212
  77.60706    0.82371    0.65723    1.08500    0.98699    0.94480    0.93420    1.01318
  79.87440    0.84382    0.65723    1.11500    0.91231    0.96835    0.95773    1.09611
  75.34755    0.80336    0.65723    1.05500    0.96111    0.92125    0.91066    1.04046
  61.22480    0.66936    0.65723    0.86500    0.87521    0.84605    0.83558    1.14258
  69.36154    0.74794    0.65723    0.97500    0.96417    0.90173    0.89119    1.03716
  70.10663    0.75495    0.65723    0.98500    0.94719    0.90093    0.89038    1.05575
  59.75690    0.65482    0.65723    0.84500    0.78357    0.82922    0.81876    1.27621
  81.39022    0.85708    0.65723    1.13500    0.90533    0.98743    0.97679    1.10458
  66.39019    0.71966    0.65723    0.93500    0.97938    0.90496    0.89444    1.02105
  63.43321    0.69104    0.65723    0.89500    0.80945    0.87130    0.86081    1.23541
  73.09605    0.78276    0.65723    1.02500    0.85692    0.89770    0.88713    1.16697
  51.02023    0.56610    0.65723    0.72500    1.02083    0.90114    0.89077    0.97959
  47.41380    0.52849    0.65723    0.67500    0.85417    0.94445    0.93412    1.17073
  57.56151    0.63286    0.65723    0.81500    0.80290    0.84453    0.83409    1.24548
  50.29742    0.55861    0.65723    0.71500    0.82979    0.90980    0.89944    1.20513
  53.91934    0.59593    0.65723    0.76500    0.94005    0.87005    0.85965    1.06377
  68.61735    0.74090    0.65723    0.96500    0.90096    0.90254    0.89200    1.10993
  67.13167    0.72676    0.65723    0.94500    0.99118    0.90415    0.89363    1.00890
  65.64961    0.71254    0.65723    0.92500    0.88926    0.89654    0.88603    1.12453
  48.13358    0.53604    0.65723    0.68500    0.91304    0.93579    0.92545    1.09524
  67.82381    0.73425    0.65802    0.95500    0.83912    0.90416    0.89354    1.19173
  81.33130    0.85759    0.65802    1.13500    1.00857    0.98781    0.97730    0.99151
  60.44528    0.66245    0.65802    0.85500    0.88462    0.83783    0.82718    1.13043
  47.37810    0.52875    0.65802    0.67500    0.90244    0.94549    0.93488    1.10811
  64.86170    0.70577    0.65802    0.91500    0.95141    0.88827    0.87763    1.05107
  58.24887    0.64053    0.65802    0.82500    0.81633    0.84047    0.82982    1.22500
  82.84954    0.87074    0.65802    1.15500    0.95882    1.00686    0.99636    1.04294
  77.55046    0.82420    0.65802    1.08500    1.01912    0.94521    0.93466    0.98124
  75.29238    0.80382    0.65802    1.05500    0.82069    0.92170    0.91113    1.21849
  61.17915    0.66972    0.65802    0.86500    0.86032    0.84624    0.83559    1.16236
  70.05489    0.75537    0.65802    0.98500    0.96205    0.90171    0.89111    1.03945
  63.38602    0.69141    0.65802    0.89500    0.84746    0.87146    0.86082    1.18000
  73.04233    0.78320    0.65802    1.02500    0.93289    0.89857    0.88799    1.07194
  53.15344    0.58879    0.65802    0.75500    0.92550    0.87624    0.86559    1.08050
  57.51845    0.63319    0.65802    0.81500    0.76875    0.84558    0.83493    1.30081
  52.42880    0.58134    0.65802    0.74500    0.79819    0.88483    0.87419    1.25283
  49.53809    0.55137    0.65802    0.70500    0.77596    0.91949    0.90887    1.28873
  61.91389    0.67697    0.65802    0.87500    0.85294    0.85465    0.84400    1.17241
  82.09001    0.86418    0.65802    1.14500    0.88889    0.99734    0.98683    1.12500
  62.64951    0.68420    0.65802    0.88500    0.86038    0.86305    0.85241    1.16227
  78.30491    0.83093    0.65802    1.09500    0.99008    0.95305    0.94251    1.01002
  84.37100    0.88377    0.65802    1.17500    1.13216    1.02524    1.01475    0.88327
  53.87889    0.59623    0.65802    0.76500    0.85101    0.87113    0.86048    1.17507
  48.81734    0.54385    0.65802    0.69500    1.12931    0.92816    0.91754    0.88550
  59.71228    0.65516    0.65802    0.84500    0.84975    0.82992    0.81927    1.17682
  80.57343    0.85097    0.65802    1.12500    1.00742    0.97829    0.96776    0.99263
  51.70495    0.57387    0.65802    0.73500    0.92058    0.89350    0.88286    1.08627
  83.60987    0.87727    0.65802    1.16500    1.06087    1.01639    1.00589    0.94262
  58.98015    0.64785    0.65802    0.83500    0.80844    0.83536    0.82471    1.23696
  55.33223    0.61106    0.65802    0.78500    0.91827    0.86091    0.85026    1.08901
  76.79688    0.81743    0.65802    1.07500    0.98833    0.93737    0.92682    1.01181
  67.08193    0.72716    0.65802    0.94500    0.85886    0.90498    0.89436    1.16434
  71.54680    0.76934    0.65802    1.00500    0.89358    0.90008    0.88948    1.11909
  64.12341    0.69860    0.65802    0.90500    0.90017    0.87986    0.86923    1.11091
  48.09735    0.53631    0.65802    0.68500    0.74444    0.93683    0.92621    1.34328
  79.06022    0.83764    0.65802    1.10500    1.02476    0.96089    0.95035    0.97584
  50.98189    0.56638    0.65802    0.72500    0.84397    0.90216    0.89153    1.18487
  54.60515    0.60366    0.65802    0.77500    0.91316    0.86602    0.85537    1.09510
  70.80039    0.76236    0.65802    0.99500    0.93269    0.90089    0.89029    1.07216
  68.56660    0.74131    0.65802    0.96500    0.89557    0.90335    0.89273    1.11661
  72.29411    0.77628    0.65802    1.01500    0.91262    0.89926    0.88867    1.09574
  65.60088    0.71292    0.65802    0.92500    0.88991    0.89667    0.88604    1.12371
  76.04419    0.81064    0.65802    1.06500    1.00977    0.92954    0.91897    0.99033
  46.65958    0.52118    0.65802    0.66500    1.00000    0.95256    0.94195    1.00000
  69.31029    0.74835    0.65802    0.97500    0.92892    0.90253    0.89192    1.07652
  66.34095    0.72005    0.65802    0.93500    0.87519    0.90499    0.89436    1.14261
  79.81640    0.84432    0.65802    1.11500    1.05051    0.96876    0.95823    0.95192
  50.25960    0.55889    0.65802    0.71500    0.91905    0.91083    0.90020    1.08808
  48.78057    0.54411    0.65881    0.69500    0.85714    0.92919    0.91830    1.16667
  79.75837    0.84482    0.65881    1.11500    1.01996    0.96921    0.95874    0.98043
  49.50079    0.55164    0.65881    0.70500    1.07895    0.92052    0.90963    0.92683
  75.23718    0.80428    0.65881    1.05500    0.87695    0.92218    0.91160    1.14032
  83.54958    0.87781    0.65881    1.16500    0.93638    1.01679    1.00640    1.06794
  70.00312    0.75579    0.65881    0.98500    0.80422    0.90252    0.89183    1.24345
  67.03217    0.72755    0.65881    0.94500    0.96315    0.90583    0.89508    1.03826
  65.55213    0.71331    0.65881    0.92500    0.87028    0.89682    0.88605    1.14906
  53.83843    0.59653    0.65881    0.76500    0.83005    0.87221    0.86132    1.20475
  71.49403    0.76977    0.65881    1.00500    0.92135    0.90087    0.89021    1.08537
  55.29072    0.61137    0.65881    0.78500    0.99751    0.86198    0.85109    1.00250
  72.98858    0.78365    0.65881    1.02500    0.89767    0.89948    0.88885    1.11399
  48.06110    0.53657    0.65881    0.68500    1.03030    0.93786    0.92697    0.97059
  59.66765    0.65550    0.65881    0.84500    0.72670    0.83063    0.81978    1.37609
  50.94353    0.56667    0.65881    0.72500    0.97083    0.90318    0.89229    1.03004
  63.33880    0.69178    0.65881    0.89500    0.88217    0.87163    0.86083    1.13357
  52.38939    0.58163    0.65881    0.74500    0.82609    0.88584    0.87495    1.21053
  66.29170    0.72044    0.65881    0.93500    0.97302    0.90503    0.89427    1.02773
  79.00266    0.83814    0.65881    1.10500    0.92435    0.96131    0.95082    1.08184
  61.86770    0.67732    0.65881    0.87500    0.84396    0.85483    0.84401    1.18489
  60.40013    0.66279    0.65881    0.85500    0.83886    0.83803    0.82719    1.19209
  69.25902    0.74876    0.65881    0.97500    0.94563    0.90335    0.89265    1.05749
  82.78969    0.87127    0.65881    1.15500    1.04936    1.00727    0.99687    0.95297
  62.60281    0.68456    0.65881    0.88500    0.93825    0.86323    0.85242    1.06581
  47.34238    0.52901    0.65881    0.67500    0.88889    0.94653    0.93564    1.12500
  61.13348    0.67007    0.65881    0.86500    0.88235    0.84643    0.83560    1.13333
  50.22178    0.55916    0.65881    0.71500    0.87391    0.91185    0.90096    1.14428
  81.27236    0.85811    0.65881    1.13500    0.95543    0.98824    0.97780    1.04665
  46.62440    0.52144    0.65881    0.66500    1.05263    0.95200    0.94111    0.95000
  70.74812    0.76279    0.65881    0.99500    0.82857    0.90169    0.89102    1.20690
  67.77354    0.73465    0.65881    0.95500    0.95559    0.90500    0.89427    1.04647
  75.98851    0.81111    0.65881    1.06500    0.80208    0.93001    0.91944    1.24675
  53.11351    0.58909    0.65881    0.75500    0.98413    0.87732    0.86643    1.01613
  68.51583    0.74172    0.65881    0.96500    0.82879    0.90417    0.89346    1.20658
  58.20528    0.64086    0.65881    0.82500    0.80789    0.84152    0.83065    1.23779
  77.49383    0.82468    0.65881    1.08500    0.85714    0.94566    0.93513    1.16667
  64.07568    0.69897    0.65881    0.90500    0.76183    0.88003    0.86924    1.31263
  84.31028    0.88431    0.65881    1.17500    1.02361    1.02495    1.01458    0.97694
  78.24780    0.83142    0.65881    1.09500    1.05306    0.95349    0.94298    0.94961
  54.56417    0.60396    0.65881    0.77500    0.81757    0.86709    0.85620    1.22314
  76.74073    0.81791    0.65881    1.07500    0.97070    0.93783    0.92729    1.03019
  58.93603    0.64819    0.65881    0.83500    0.82456    0.83640    0.82554    1.21277
  80.51494    0.85148    0.65881    1.12500    1.01793    0.97873    0.96827    0.98239
  51.66607    0.57416    0.65881    0.73500    0.96732    0.89451    0.88362    1.03378
  82.03061    0.86471    0.65881    1.14500    1.07114    0.99776    0.98733    0.93359
  72.24086    0.77672    0.65881    1.01500    0.82862    0.90004    0.88940    1.20683
  64.81346    0.70615    0.65881    0.91500    0.91225    0.88842    0.87764    1.09619
  70.69583    0.76321    0.65960    0.99500    0.91158    0.90256    0.89175    1.09700
  55.24920    0.61169    0.65960    0.78500    0.79333    0.86306    0.85193    1.26050
  69.20773    0.74918    0.65960    0.97500    0.91205    0.90423    0.89337    1.09643
  69.95132    0.75621    0.65960    0.98500    0.94234    0.90340    0.89256    1.06119
  66.24242    0.72083    0.65960    0.93500    0.98768    0.90512    0.89419    1.01248
  71.44125    0.77020    0.65960    1.00500    0.95798    0.90173    0.89094    1.04386
  66.98239    0.72795    0.65960    0.94500    0.82520    0.90673    0.89581    1.21183
  64.02794    0.69935    0.65960    0.90500    1.01970    0.88023    0.86925    0.98068
  68.46504    0.74212    0.65960    0.96500    0.85275    0.90506    0.89419    1.17268
  67.72326    0.73505    0.65960    0.95500    0.90016    0.90590    0.89500    1.11092
  58.16167    0.64119    0.65960    0.82500    0.88603    0.84258    0.83149    1.12863
  65.50336    0.71369    0.65960    0.92500    0.90129    0.89702    0.88606    1.10952
  55.97606    0.61909    0.65960    0.79500    0.79570    0.85794    0.84682    1.25676
  58.89190    0.64853    0.65960    0.83500    0.80565    0.83746    0.82638    1.24124
  64.76520    0.70653    0.65960    0.91500    0.92763    0.88862    0.87765    1.07801
  72.18758    0.77716    0.65960    1.01500    0.94836    0.90090    0.89012    1.05445
  76.68454    0.81838    0.65960    1.07500    1.02335    0.93839    0.92776    0.97719
  80.45642    0.85199    0.65960    1.12500    0.97485    0.97929    0.96877    1.02579
  77.43717    0.82516    0.65960    1.08500    0.90426    0.94621    0.93560    1.10588
  53.07357    0.58938    0.65960    0.75500    0.97523    0.87841    0.86726    1.02540
  81.97118    0.86523    0.65960    1.14500    0.99051    0.99830    0.98784    1.00958
  61.82150    0.67768    0.65960    0.87500    0.84853    0.85505    0.84402    1.17850
  62.55609    0.68492    0.65960    0.88500    0.93103    0.86345    0.85243    1.07407
  49.46348    0.55192    0.65960    0.70500    0.96471    0.92155    0.91039    1.03659
  82.72981    0.87180    0.65960    1.15500    0.99390    1.00781    0.99737    1.00614
  51.62718    0.57444    0.65960    0.73500    0.94613    0.89553    0.88438    1.05694
  72.93481    0.78409    0.65960    1.02500    1.01900    0.90046    0.88971    0.98136
  48.74379    0.54438    0.65960    0.69500    0.94309    0.93022    0.91906    1.06034
  83.48926    0.87834    0.65960    1.16500    1.03871    1.01731    1.00690    0.96273
  52.34997    0.58192    0.65960    0.74500    0.82609    0.88686    0.87571    1.21053
  81.21338    0.85862    0.65960    1.13500    1.04622    0.98879    0.97831    0.95582
  50.90517    0.56695    0.65960    0.72500    1.15942    0.90421    0.89305    0.86250
  75.93280    0.81157    0.65960    1.06500    0.92520    0.93057    0.91991    1.08085
  48.02485    0.53683    0.65960    0.68500    0.88889    0.93889    0.92773    1.12500
  79.70031    0.84532    0.65960    1.11500    1.01495    0.96978    0.95924    0.98527
  60.35496    0.66314    0.65960    0.85500    0.80868    0.83826    0.82720    1.23658
  46.58921    0.52169    0.65960    0.66500    0.60870    0.95143    0.94027    1.64286
  54.52317    0.60427    0.65960    0.77500    0.81311    0.86818    0.85704    1.22985
  78.94506    0.83863    0.65960    1.10500    1.05123    0.96185    0.95129    0.95126
  53.79796    0.59683    0.65960    0.76500    0.79634    0.87329    0.86215    1.25574
  47.30666    0.52927    0.65960    0.67500    0.70968    0.94756    0.93640    1.40909
  63.29157    0.69214    0.65960    0.89500    0.85922    0.87184    0.86084    1.16384
  75.18195    0.80474    0.65960    1.05500    0.91222    0.92275    0.91207    1.09623
  84.24951    0.88485    0.65960    1.17500    0.97817    1.02480    1.01441    1.02231
  61.08779    0.67042    0.65960    0.86500    0.93805    0.84666    0.83561    1.06604
  78.19067    0.83191    0.65960    1.09500    0.99214    0.95403    0.94345    1.00792
  59.62300    0.65584    0.65960    0.84500    0.82208    0.83136    0.82029    1.21643
  50.18394    0.55944    0.65960    0.71500    1.01449    0.91288    0.90172    0.98571
  78.13351    0.83240    0.66039    1.09500    1.10338    0.95473    0.94392    0.90631
  69.89951    0.75662    0.66039    0.98500    0.89440    0.90437    0.89329    1.11807
  77.38047    0.82564    0.66039    1.08500    0.91547    0.94691    0.93607    1.09234
  52.31054    0.58221    0.66039    0.74500    0.80980    0.88789    0.87647    1.23488
  62.50936    0.68528    0.66039    0.88500    0.88294    0.86371    0.85244    1.13258
  53.03361    0.58968    0.66039    0.75500    0.85754    0.87952    0.86810    1.16612
  76.62832    0.81885    0.66039    1.07500    1.00000    0.93909    0.92823    1.00000
  70.64352    0.76364    0.66039    0.99500    0.91362    0.90354    0.89248    1.09455
  75.87706    0.81204    0.66039    1.06500    1.00971    0.93127    0.92038    0.99038
  58.84776    0.64886    0.66039    0.83500    0.83272    0.83856    0.82722    1.20088
  53.75748    0.59713    0.66039    0.76500    1.00000    0.87440    0.86299    1.00000
  75.12669    0.80520    0.66039    1.05500    0.98889    0.92345    0.91254    1.01124
  71.38844    0.77063    0.66039    1.00500    0.91517    0.90270    0.89166    1.09269
  63.24432    0.69251    0.66039    0.89500    0.90968    0.87211    0.86085    1.09929
  54.48217    0.60457    0.66039    0.77500    0.80986    0.86928    0.85788    1.23478
  55.93401    0.61940    0.66039    0.79500    0.89610    0.85905    0.84766    1.11594
  78.88742    0.83912    0.66039    1.10500    1.03257    0.96254    0.95176    0.96846
  72.88101    0.78453    0.66039    1.02500    0.97833    0.90157    0.89058    1.02215
  51.58828    0.57473    0.66039    0.73500    1.02230    0.89657    0.88514    0.97818
  60.30978    0.66348    0.66039    0.85500    0.81553    0.83853    0.82721    1.22619
  46.55401    0.52195    0.66039    0.66500    0.61538    0.95087    0.93943    1.62500
  65.45457    0.71407    0.66039    0.92500    0.86917    0.89728    0.88607    1.15052
  58.11804    0.64152    0.66039    0.82500    0.85714    0.84368    0.83233    1.16667
  47.27093    0.52953    0.66039    0.67500    0.93846    0.94860    0.93716    1.06557
  84.94931    0.89188    0.66039    1.18500    1.15012    1.05923    1.04866    0.86947
  84.18870    0.88540    0.66039    1.17500    1.17500    1.02483    1.01424    0.85106
  61.04209    0.67077    0.66039    0.86500    0.81717    0.84693    0.83562    1.22374
  47.98859    0.53709    0.66039    0.68500    1.04494    0.93993    0.92849    0.95699
  66.19313    0.72122    0.66039    0.93500    0.93223    0.90529    0.89411    1.07270
  64.71693    0.70691    0.66039    0.91500    0.79724    0.88889    0.87766    1.25434
  66.93258    0.72834    0.66039    0.94500    0.90000    0.90771    0.89654    1.11111
  83.42889    0.87888    0.66039    1.16500    0.96334    1.01803    1.00741    1.03805
  48.70700    0.54465    0.66039    0.69500    0.94444    0.93126    0.91982    1.05882
  82.66989    0.87233    0.66039    1.15500    0.93878    1.00852    0.99788    1.06522
  49.42617    0.55219    0.66039    0.70500    0.76087    0.92259    0.91115    1.31429
  61.77528    0.67804    0.66039    0.87500    0.96341    0.85532    0.84403    1.03797
  81.91171    0.86575    0.66039    1.14500    0.83243    0.99902    0.98834    1.20130
  67.67295    0.73545    0.66039    0.95500    0.97436    0.90687    0.89573    1.02632
  81.15436    0.85914    0.66039    1.13500    0.95652    0.98951    0.97881    1.04545
  50.14609    0.55972    0.66039    0.71500    1.05102    0.91391    0.90248    0.95146
  68.41422    0.74253    0.66039    0.96500    0.90252    0.90604    0.89492    1.10801
  80.39786    0.85249    0.66039    1.12500    1.03059    0.98001    0.96928    0.97032
  72.13427    0.77759    0.66039    1.01500    0.86165    0.90187    0.89085    1.16056
  50.86680    0.56723    0.66039    0.72500    0.81661    0.90524    0.89381    1.22458
  59.57833    0.65618    0.66039    0.84500    0.95413    0.83213    0.82080    1.04808
  79.64221    0.84582    0.66039    1.11500    1.01533    0.97050    0.95975    0.98491
  69.15641    0.74959    0.66039    0.97500    0.86039    0.90521    0.89410    1.16226
  55.20767    0.61199    0.66039    0.78500    0.86564    0.86416    0.85277    1.15522
  63.98017    0.69972    0.66039    0.90500    0.86486    0.88050    0.86925    1.15625
  78.82976    0.83962    0.66119    1.10500    0.88608    0.96341    0.95223    1.12857
  81.09531    0.85965    0.66119    1.13500    0.97826    0.99043    0.97932    1.02222
  62.46260    0.68564    0.66119    0.88500    0.96186    0.86404    0.85245    1.03966
  55.16613    0.61230    0.66119    0.78500    0.83864    0.86529    0.85361    1.19241
  67.62262    0.73585    0.66119    0.95500    0.95484    0.90794    0.89646    1.04730
  76.57208    0.81933    0.66119    1.07500    0.94925    0.93994    0.92870    1.05347
  61.72905    0.67839    0.66119    0.87500    0.88832    0.85564    0.84404    1.12571
  70.59118    0.76406    0.66119    0.99500    0.86086    0.90462    0.89321    1.16163
  49.38884    0.55246    0.66119    0.70500    0.93085    0.92363    0.91191    1.07429
  81.85220    0.86627    0.66119    1.14500    1.10664    0.99994    0.98885    0.90364
  82.60993    0.87286    0.66119    1.15500    0.96101    1.00944    0.99838    1.04057
  75.82129    0.81251    0.66119    1.06500    0.89174    0.93212    0.92085    1.12140
  58.80360    0.64919    0.66119    0.83500    0.93705    0.83957    0.82792    1.06718
  53.71699    0.59743    0.66119    0.76500    1.01102    0.87553    0.86383    0.98910
  50.10824    0.55999    0.66119    0.71500    0.96040    0.91496    0.90324    1.04124
  48.67021    0.54491    0.66119    0.69500    0.83333    0.93230    0.92058    1.20000
  58.07441    0.64185    0.66119    0.82500    0.83448    0.84482    0.83316    1.19835
  66.88276    0.72874    0.66119    0.94500    0.94454    0.90877    0.89727    1.05872
  75.07141    0.80566    0.66119    1.05500    0.97333    0.92430    0.91301    1.02740
  71.33560    0.77106    0.66119    1.00500    0.91732    0.90379    0.89239    1.09014
  47.23519    0.52978    0.66119    0.67500    1.05455    0.94964    0.93792    0.94828
  64.66863    0.70728    0.66119    0.91500    0.98946    0.88922    0.87767    1.01066
  66.14381    0.72161    0.66119    0.93500    0.90610    0.90554    0.89402    1.10363
  47.95233    0.53736    0.66119    0.68500    1.10227    0.94097    0.92925    0.90722
  60.99637    0.67112    0.66119    0.86500    0.81818    0.84725    0.83563    1.22222
  84.12786    0.88594    0.66119    1.17500    1.12195    1.02508    1.01407    0.89130
  63.19705    0.69288    0.66119    0.89500    0.84259    0.87243    0.86086    1.18681
  54.44115    0.60488    0.66119    0.77500    0.82963    0.87041    0.85872    1.20536
  84.88803    0.89243    0.66119    1.18500    1.27390    1.05980    1.04882    0.78499
  83.36849    0.87941    0.66119    1.16500    1.17489    1.01895    1.00791    0.85115
  52.99365    0.58998    0.66119    0.75500    0.89296    0.88064    0.86894    1.11987
  72.08094    0.77803    0.66119    1.01500    0.93634    0.90296    0.89158    1.06799
  72.82719    0.78497    0.66119    1.02500    0.88636    0.90280    0.89144    1.12821
  80.33926    0.85300    0.66119    1.12500    0.92776    0.98092    0.96979    1.07787
  69.84767    0.75704    0.66119    0.98500    0.97709    0.90545    0.89402    1.02345
  60.26458    0.66383    0.66119    0.85500    0.87140    0.83885    0.82722    1.14757
  69.10507    0.75000    0.66119    0.97500    0.94652    0.90628    0.89483    1.05651
  77.32375    0.82612    0.66119    1.08500    1.01154    0.94777    0.93654    0.98859
  46.51880    0.52220    0.66119    0.66500    0.55000    0.95030    0.93859    1.81818
  63.93239    0.70009    0.66119    0.90500    0.85240    0.88083    0.86926    1.17315
  51.54936    0.57501    0.66119    0.73500    0.91156    0.89761    0.88590    1.09701
  50.82841    0.56751    0.66119    0.72500    0.91463    0.90628    0.89457    1.09333
  52.27111    0.58250    0.66119    0.74500    0.89329    0.88894    0.87723    1.11945
  55.89194    0.61972    0.66119    0.79500    0.93966    0.86018    0.84849    1.06422
  68.36339    0.74294    0.66119    0.96500    0.85692    0.90711    0.89565    1.16697
  78.07632    0.83288    0.66119    1.09500    0.88376    0.95559    0.94439    1.13152
  59.53365    0.65652    0.66119    0.84500    0.89513    0.83295    0.82131    1.11715
  65.40577    0.71446    0.66119    0.92500    0.89211    0.89762    0.88608    1.12094
  79.58408    0.84632    0.66119    1.11500    0.90826    0.97141    0.96025    1.10101
  69.79581    0.75746    0.66198    0.98500    0.87291    0.90663    0.89475    1.14559
  51.51044    0.57530    0.66198    0.73500    0.90845    0.89868    0.88666    1.10078
  75.01610    0.80612    0.66198    1.05500    0.94316    0.92528    0.91348    1.06027
  71.28274    0.77149    0.66198    1.00500    0.90420    0.90498    0.89313    1.10595
  52.95367    0.59027    0.66198    0.75500    0.92758    0.88179    0.86977    1.07808
  66.09448    0.72200    0.66198    0.93500    0.81876    0.90586    0.89394    1.22136
  60.95064    0.67147    0.66198    0.86500    0.86393    0.84761    0.83564    1.15750
  69.05371    0.75041    0.66198    0.97500    0.87396    0.90745    0.89556    1.14421
  52.23166    0.58279    0.66198    0.74500    0.89206    0.89001    0.87799    1.12100
  84.06697    0.88648    0.66198    1.17500    1.00842    1.02553    1.01390    0.99165
  72.02759    0.77846    0.66198    1.01500    0.87244    0.90416    0.89231    1.14621
  63.14977    0.69324    0.66198    0.89500    0.85714    0.87282    0.86087    1.16667
  54.40012    0.60518    0.66198    0.77500    0.89362    0.87157    0.85955    1.11905
  78.01909    0.83337    0.66198    1.09500    0.95568    0.95661    0.94486    1.04637
  64.62032    0.70766    0.66198    0.91500    0.93851    0.88962    0.87768    1.06552
  47.91605    0.53762    0.66198    0.68500    0.75000    0.94202    0.93001    1.33333
  48.63340    0.54518    0.66198    0.69500    1.05072    0.93335    0.92134    0.95172
  83.30805    0.87995    0.66198    1.16500    1.09937    1.02007    1.00842    0.90962
  50.07037    0.56027    0.66198    0.71500    1.08242    0.91602    0.90400    0.92386
  55.84986    0.62003    0.66198    0.79500    0.79800    0.86134    0.84933    1.25313
  81.03622    0.86016    0.66198    1.13500    1.00791    0.99152    0.97982    0.99216
  68.31253    0.74334    0.66198    0.96500    0.91626    0.90827    0.89638    1.09140
  62.41584    0.68600    0.66198    0.88500    0.82201    0.86442    0.85246    1.21654
  67.57227    0.73625    0.66198    0.95500    0.94943    0.90910    0.89719    1.05326
  63.88460    0.70046    0.66198    0.90500    0.94662    0.88122    0.86927    1.05639
  76.51580    0.81980    0.66198    1.07500    0.98124    0.94094    0.92917    1.01912
  84.82671    0.89298    0.66198    1.18500    1.22038    1.06059    1.04897    0.81942
  49.35150    0.55273    0.66198    0.70500    0.77717    0.92469    0.91267    1.28671
  77.26700    0.82660    0.66198    1.08500    1.05738    0.94877    0.93701    0.94574
  70.53882    0.76448    0.66198    0.99500    0.92633    0.90581    0.89394    1.07953
  80.28064    0.85351    0.66198    1.12500    0.90388    0.98200    0.97029    1.10634
  81.79266    0.86679    0.66198    1.14500    1.01731    1.00104    0.98936    0.98299
  78.77206    0.84011    0.66198    1.10500    1.02260    0.96444    0.95270    0.97790
  75.76550    0.81298    0.66198    1.06500    1.00962    0.93311    0.92132    0.99048
  50.79002    0.56779    0.66198    0.72500    0.96694    0.90735    0.89533    1.03419
  58.75943    0.64953    0.66198    0.83500    0.93391    0.84027    0.82828    1.07076
  59.48896    0.65686    0.66198    0.84500    0.82215    0.83381    0.82182    1.21633
  53.67649    0.59773    0.66198    0.76500    0.82885    0.87668    0.86466    1.20649
  79.52592    0.84682    0.66198    1.11500    0.94465    0.97248    0.96076    1.05859
  66.83292    0.72913    0.66198    0.94500    0.87874    0.90983    0.89791    1.13799
  61.68280    0.67875    0.66198    0.87500    0.96329    0.85602    0.84405    1.03811
  82.54994    0.87338    0.66198    1.15500    1.01193    1.01055    0.99889    0.98821
  60.21936    0.66417    0.66198    0.85500    0.90532    0.83927    0.82729    1.10459
  72.77335    0.78542    0.66198    1.02500    0.97119    0.90414    0.89231    1.02967
  47.19945    0.53004    0.66198    0.67500    0.66667    0.95051    0.93851    1.50000
  46.48358    0.52245    0.66198    0.66500    0.94118    0.94975    0.93774    1.06250
  65.35695    0.71484    0.66198    0.92500    0.89440    0.89803    0.88609    1.11807
  55.12458    0.61261    0.66198    0.78500    0.82103    0.86645    0.85444    1.21798
  58.03076    0.64218    0.66198    0.82500    0.92843    0.84600    0.83400    1.07708
  59.44425    0.65720    0.66278    0.84500    0.87958    0.83469    0.82233    1.13690
  60.90489    0.67182    0.66278    0.86500    0.88963    0.84801    0.83565    1.12406
  53.63597    0.59803    0.66278    0.76500    0.96817    0.87784    0.86550    1.03288
  47.87976    0.53788    0.66278    0.68500    0.69159    0.94308    0.93078    1.44595
  55.08301    0.61292    0.66278    0.78500    0.88128    0.86762    0.85528    1.13472
  66.04513    0.72238    0.66278    0.93500    0.85477    0.90623    0.89385    1.16991
  50.75162    0.56807    0.66278    0.72500    0.89591    0.90841    0.89610    1.11618
  79.46772    0.84732    0.66278    1.11500    0.99798    0.97366    0.96127    1.00202
  46.44836    0.52270    0.66278    0.66500    0.67857    0.94919    0.93690    1.47368
  73.46566    0.79279    0.66278    1.03500    1.04197    0.91109    0.89870    0.95972
  80.22198    0.85401    0.66278    1.12500    0.97104    0.98319    0.97080    1.02982
  84.00605    0.88702    0.66278    1.17500    1.08075    1.02612    1.01373    0.92529
  72.71947    0.78586    0.66278    1.02500    0.95269    0.90556    0.89317    1.04966
  67.52190    0.73665    0.66278    0.95500    0.81202    0.91030    0.89792    1.23150
  76.45950    0.82027    0.66278    1.07500    0.98651    0.94203    0.92964    1.01367
  64.57199    0.70804    0.66278    0.91500    0.90824    0.89006    0.87769    1.10103
  48.59658    0.54545    0.66278    0.69500    0.78378    0.93441    0.92211    1.27586
  63.83678    0.70083    0.66278    0.90500    0.88122    0.88165    0.86928    1.13479
  57.98709    0.64251    0.66278    0.82500    0.76923    0.84719    0.83484    1.30000
  83.24757    0.88048    0.66278    1.16500    1.04854    1.02113    1.00874    0.95370
  68.26166    0.74375    0.66278    0.96500    0.93893    0.90949    0.89711    1.06504
  62.36905    0.68636    0.66278    0.88500    0.87785    0.86483    0.85247    1.13915
  55.80777    0.62034    0.66278    0.79500    0.81349    0.86252    0.85017    1.22927
  65.30810    0.71522    0.66278    0.92500    0.79245    0.89847    0.88610    1.26190
  71.22986    0.77191    0.66278    1.00500    0.88486    0.90624    0.89386    1.13012
  52.91368    0.59056    0.66278    0.75500    0.89855    0.88294    0.87061    1.11290
  71.97421    0.77890    0.66278    1.01500    0.88328    0.90543    0.89304    1.13214
  66.78306    0.72953    0.66278    0.94500    0.96622    0.91020    0.89783    1.03497
  50.03250    0.56054    0.66278    0.71500    1.05528    0.91708    0.90477    0.94762
  77.21022    0.82708    0.66278    1.08500    0.99234    0.94987    0.93748    1.00772
  47.16369    0.53030    0.66278    0.67500    1.08333    0.94996    0.93767    0.92308
  80.97710    0.86067    0.66278    1.13500    0.90494    0.99272    0.98033    1.10505
  60.17414    0.66452    0.66278    0.85500    0.90427    0.84016    0.82780    1.10586
  54.35908    0.60549    0.66278    0.77500    0.81713    0.87273    0.86039    1.22380
  58.71524    0.64986    0.66278    0.83500    0.86314    0.84100    0.82865    1.15856
  49.31416    0.55300    0.66278    0.70500    1.08235    0.92575    0.91344    0.92391
  78.71434    0.84060    0.66278    1.10500    0.99228    0.96556    0.95317    1.00778
  77.96183    0.83385    0.66278    1.09500    1.05952    0.95772    0.94533    0.94382
  75.70968    0.81344    0.66278    1.06500    0.92727    0.93418    0.92179    1.07843
  70.48643    0.76491    0.66278    0.99500    0.86914    0.90705    0.89467    1.15056
  69.74392    0.75788    0.66278    0.98500    0.86813    0.90786    0.89548    1.15190
  84.76534    0.89353    0.66278    1.18500    1.24306    1.06151    1.04912    0.80447
  52.19220    0.58308    0.66278    0.74500    0.88485    0.89108    0.87876    1.13014
  82.48991    0.87391    0.66278    1.15500    1.03758    1.01179    0.99940    0.96378
  51.47151    0.57558    0.66278    0.73500    0.88971    0.89975    0.88743    1.12397
  69.00233    0.75082    0.66278    0.97500    0.88291    0.90868    0.89630    1.13262
  81.73308    0.86731    0.66278    1.14500    1.02960    1.00225    0.98986    0.97125
  61.63653    0.67910    0.66278    0.87500    0.83779    0.85642    0.84406    1.19361
  63.10247    0.69361    0.66278    0.89500    0.84959    0.87324    0.86088    1.17704
  57.94342    0.64284    0.66357    0.82500    0.86467    0.84839    0.83568    1.15650
  47.84347    0.53814    0.66357    0.68500    0.78723    0.94413    0.93154    1.27027
  54.31803    0.60579    0.66357    0.77500    0.86091    0.87390    0.86124    1.16156
  52.15273    0.58337    0.66357    0.74500    0.83540    0.89216    0.87952    1.19703
  83.18705    0.88101    0.66357    1.16500    1.07847    1.02173    1.00857    0.92724
  81.67347    0.86782    0.66357    1.14500    1.11637    1.00350    0.99037    0.89576
  63.78895    0.70120    0.66357    0.90500    0.83886    0.88209    0.86929    1.19209
  60.12889    0.66486    0.66357    0.85500    0.83333    0.84105    0.82831    1.20000
  62.32225    0.68672    0.66357    0.88500    0.95189    0.86525    0.85248    1.05054
  75.65383    0.81391    0.66357    1.06500    0.89723    0.93527    0.92227    1.11454
  55.76566    0.62066    0.66357    0.79500    0.86782    0.86370    0.85101    1.15232
  67.47151    0.73705    0.66357    0.95500    0.85460    0.91151    0.89865    1.17013
  65.25925    0.71560    0.66357    0.92500    0.90484    0.89893    0.88611    1.10517
  66.73317    0.72992    0.66357    0.94500    0.97628    0.91059    0.89774    1.02430
  71.17696    0.77234    0.66357    1.00500    0.79808    0.90751    0.89459    1.25301
  77.90455    0.83434    0.66357    1.09500    0.96198    0.95885    0.94580    1.03953
  52.87368    0.59086    0.66357    0.75500    0.91404    0.88410    0.87146    1.09404
  84.70394    0.89407    0.66357    1.18500    1.05240    1.05968    1.04649    0.95021
  49.99462    0.56082    0.66357    0.71500    0.97717    0.91814    0.90553    1.02336
  82.42984    0.87443    0.66357    1.15500    0.98758    1.01305    0.99990    1.01258
  71.92081    0.77933    0.66357    1.01500    0.94146    0.90671    0.89378    1.06218
  68.21076    0.74415    0.66357    0.96500    0.95315    0.91071    0.89784    1.04915
  78.65658    0.84109    0.66357    1.10500    1.05620    0.96671    0.95364    0.94679
  64.52364    0.70841    0.66357    0.91500    0.86043    0.89051    0.87770    1.16221
  70.43403    0.76533    0.66357    0.99500    0.92563    0.90831    0.89540    1.08034
  83.94508    0.88756    0.66357    1.17500    1.11597    1.02673    1.01356    0.89608
  63.05515    0.69397    0.66357    0.89500    0.92835    0.87367    0.86089    1.07718
  79.40949    0.84782    0.66357    1.11500    0.97117    0.97486    0.96178    1.02968
  61.59025    0.67946    0.66357    0.87500    0.84211    0.85683    0.84407    1.18750
  51.43257    0.57587    0.66357    0.73500    0.90584    0.90082    0.88819    1.10394
  72.66558    0.78630    0.66357    1.02500    0.97956    0.90699    0.89404    1.02087
  60.85913    0.67217    0.66357    0.86500    0.85149    0.84841    0.83566    1.17442
  59.39953    0.65754    0.66357    0.84500    0.91958    0.83558    0.82284    1.08745
  53.59545    0.59833    0.66357    0.76500    0.92231    0.87900    0.86635    1.08424
  58.67104    0.65020    0.66357    0.83500    0.73039    0.84173    0.82901    1.36913
  47.12793    0.53055    0.66357    0.67500    0.81538    0.94940    0.93682    1.22642
  48.55976    0.54571    0.66357    0.69500    0.75641    0.93547    0.92287    1.32203
  80.91795    0.86119    0.66357    1.13500    1.01351    0.99395    0.98084    0.98667
  50.71320    0.56835    0.66357    0.72500    1.01533    0.90948    0.89686    0.98491
  65.99575    0.72277    0.66357    0.93500    0.93272    0.90660    0.89377    1.07213
  49.27680    0.55327    0.66357    0.70500    0.98370    0.92681    0.91420    1.01657
  77.15341    0.82755    0.66357    1.08500    0.95446    0.95099    0.93796    1.04771
  68.95093    0.75123    0.66357    0.97500    0.93322    0.90991    0.89703    1.07156
  55.04143    0.61323    0.66357    0.78500    0.84956    0.86880    0.85612    1.17708
  46.41312    0.52296    0.66357    0.66500    0.45833    0.94862    0.93605    2.18182
  73.41127    0.79324    0.66357    1.03500    1.00508    0.91253    0.89957    0.99494
  80.16328    0.85452    0.66357    1.12500    1.05523    0.98440    0.97131    0.94766
  69.69202    0.75829    0.66357    0.98500    0.86234    0.90911    0.89622    1.15963
  76.40317    0.82074    0.66357    1.07500    0.96346    0.94313    0.93011    1.03792
  67.42110    0.73744    0.66437    0.95500    0.90317    0.91268    0.89939    1.10721
  80.85876    0.86170    0.66437    1.13500    1.05172    0.99510    0.98135    0.95082
  70.38160    0.76575    0.66437    0.99500    0.92345    0.90952    0.89614    1.08289
  48.52293    0.54598    0.66437    0.69500    0.81579    0.93651    0.92364    1.22581
  75.59795    0.81437    0.66437    1.06500    0.87363    0.93630    0.92274    1.14465
  62.27544    0.68708    0.66437    0.88500    0.95855    0.86564    0.85249    1.04324
  81.61382    0.86834    0.66437    1.14500    0.97317    1.00466    0.99088    1.02757
  61.54395    0.67981    0.66437    0.87500    0.85507    0.85721    0.84408    1.16949
  49.23944    0.55354    0.66437    0.70500    0.79897    0.92785    0.91497    1.25161
  58.62683    0.65053    0.66437    0.83500    0.87203    0.84244    0.82938    1.14675
  83.12649    0.88154    0.66437    1.16500    1.09382    1.02224    1.00840    0.91423
  57.89972    0.64317    0.66437    0.82500    0.88158    0.84957    0.83653    1.13433
  76.34681    0.82122    0.66437    1.07500    1.02724    0.94417    0.93058    0.97348
  66.68327    0.73031    0.66437    0.94500    1.00849    0.91093    0.89766    0.99158
  53.55491    0.59863    0.66437    0.76500    0.84794    0.88015    0.86719    1.17933
  54.99984    0.61354    0.66437    0.78500    0.77045    0.86996    0.85697    1.29794
  68.15984    0.74455    0.66437    0.96500    0.98544    0.91189    0.89857    1.01478
  71.86738    0.77977    0.66437    1.01500    1.03894    0.90794    0.89451    0.96252
  80.10456    0.85502    0.66437    1.12500    0.98117    0.98554    0.97182    1.01919
  46.37788    0.52321    0.66437    0.66500    1.20000    0.94804    0.93521    0.83333
  73.35685    0.79368    0.66437    1.03500    0.99660    0.91392    0.90044    1.00341
  65.94636    0.72316    0.66437    0.93500    0.96928    0.90693    0.89368    1.03169
  47.09216    0.53081    0.66437    0.67500    0.86567    0.94882    0.93597    1.15517
  79.35123    0.84832    0.66437    1.11500    0.98289    0.97598    0.96228    1.01741
  63.00782    0.69434    0.66437    0.89500    0.91297    0.87407    0.86090    1.09532
  51.39362    0.57615    0.66437    0.73500    0.98667    0.90188    0.88896    1.01351
  83.88408    0.88810    0.66437    1.17500    1.16631    1.02725    1.01338    0.85740
  69.64009    0.75871    0.66437    0.98500    0.98032    0.91031    0.89695    1.02007
  60.08364    0.66521    0.66437    0.85500    0.96501    0.84192    0.82882    1.03626
  68.89951    0.75164    0.66437    0.97500    0.87372    0.91110    0.89776    1.14454
  54.27696    0.60609    0.66437    0.77500    0.88248    0.87505    0.86208    1.13317
  52.11325    0.58366    0.66437    0.74500    1.05654    0.89322    0.88029    0.94649
  78.59879    0.84158    0.66437    1.10500    1.01751    0.96778    0.95412    0.98279
  77.84723    0.83482    0.66437    1.09500    0.96667    0.95991    0.94627    1.03448
  84.64250    0.89462    0.66437    1.18500    1.08065    1.05381    1.03992    0.92537
  77.09657    0.82803    0.66437    1.08500    0.91863    0.95204    0.93843    1.08858
  64.47528    0.70879    0.66437    0.91500    0.87619    0.89092    0.87771    1.14130
  50.67478    0.56863    0.66437    0.72500    0.94942    0.91054    0.89763    1.05328
  55.72355    0.62097    0.66437    0.79500    0.83234    0.86486    0.85186    1.20144
  47.80717    0.53840    0.66437    0.68500    1.14286    0.94517    0.93231    0.87500
  49.95672    0.56109    0.66437    0.71500    1.10244    0.91920    0.90630    0.90708
  59.35479    0.65788    0.66437    0.84500    0.94316    0.83644    0.82336    1.06026
  60.81335    0.67252    0.66437    0.86500    0.91107    0.84879    0.83567    1.09761
  71.12403    0.77277    0.66437    1.00500    0.92308    0.90873    0.89532    1.08333
  82.36974    0.87496    0.66437    1.15500    1.08758    1.01422    1.00041    0.91948
  72.61166    0.78674    0.66437    1.02500    1.03767    0.90837    0.89491    0.96370
  52.83368    0.59115    0.66437    0.75500    0.83505    0.88525    0.87230    1.19753
  65.21037    0.71598    0.66437    0.92500    0.90196    0.89935    0.88612    1.10870
  63.74110    0.70157    0.66437    0.90500    0.83067    0.88249    0.86930    1.20385
  52.79366    0.59144    0.66516    0.75500    0.83077    0.88637    0.87314    1.20370
  49.91882    0.56137    0.66516    0.71500    1.00889    0.92023    0.90707    0.99119
  68.84807    0.75205    0.66516    0.97500    0.93065    0.91220    0.89850    1.07452
  81.55414    0.86886    0.66516    1.14500    0.90875    1.00563    0.99139    1.10042
  70.32915    0.76617    0.66516    0.99500    0.95183    0.91063    0.89687    1.05061
  77.78988    0.83531    0.66516    1.09500    0.89680    0.96081    0.94675    1.11508
  80.79953    0.86221    0.66516    1.13500    0.99799    0.99606    0.98186    1.00201
  60.03836    0.66555    0.66516    0.85500    0.85315    0.84275    0.82934    1.17213
  67.37067    0.73784    0.66516    0.95500    0.92671    0.91377    0.90012    1.07909
  78.54097    0.84207    0.66516    1.10500    0.91215    0.96869    0.95459    1.09631
  52.07376    0.58395    0.66516    0.74500    0.90536    0.89427    0.88105    1.10453
  46.34263    0.52346    0.66516    0.66500    1.08000    0.94746    0.93436    0.92593
  51.35466    0.57643    0.66516    0.73500    0.91844    0.90292    0.88972    1.08880
  62.22860    0.68744    0.66516    0.88500    0.86551    0.86597    0.85250    1.15539
  77.03970    0.82851    0.66516    1.08500    0.96318    0.95293    0.93890    1.03823
  80.04580    0.85553    0.66516    1.12500    0.99445    0.98649    0.97233    1.00558
  63.69323    0.70194    0.66516    0.90500    0.79724    0.88284    0.86931    1.25434
  76.29042    0.82169    0.66516    1.07500    0.85787    0.94506    0.93106    1.16568
  68.10891    0.74496    0.66516    0.96500    0.94027    0.91298    0.89931    1.06352
  69.58815    0.75912    0.66516    0.98500    1.00713    0.91141    0.89768    0.99292
  65.16147    0.71636    0.66516    0.92500    0.87417    0.89970    0.88613    1.14394
  61.49764    0.68016    0.66516    0.87500    0.92487    0.85754    0.84409    1.08124
  50.63635    0.56891    0.66516    0.72500    0.83696    0.91158    0.89839    1.19481
  79.29294    0.84881    0.66516    1.11500    1.05128    0.97693    0.96279    0.95122
  59.31004    0.65822    0.66516    0.84500    0.90741    0.83726    0.82387    1.10204
  55.68142    0.62128    0.66516    0.79500    0.85833    0.86600    0.85270    1.16505
  49.20207    0.55381    0.66516    0.70500    0.83163    0.92889    0.91574    1.20245
  54.95824    0.61385    0.66516    0.78500    0.89346    0.87109    0.85781    1.11924
  82.30960    0.87548    0.66516    1.15500    1.00426    1.01519    1.00092    0.99576
  84.58101    0.89516    0.66516    1.18500    1.12500    1.04772    1.03334    0.88889
  62.96047    0.69470    0.66516    0.89500    0.88442    0.87441    0.86091    1.13068
  58.58260    0.65086    0.66516    0.83500    0.88616    0.84312    0.82974    1.12846
  83.82304    0.88864    0.66516    1.17500    1.02929    1.02756    1.01321    0.97154
  47.77086    0.53866    0.66516    0.68500    0.77778    0.94620    0.93308    1.28571
  53.51437    0.59893    0.66516    0.76500    1.01453    0.88127    0.86803    0.98567
  54.23589    0.60639    0.66516    0.77500    0.86406    0.87618    0.86292    1.15733
  71.07108    0.77320    0.66516    1.00500    0.90852    0.90984    0.89606    1.10069
  83.06590    0.88207    0.66516    1.16500    1.05634    1.02254    1.00823    0.94667
  72.55771    0.78718    0.66516    1.02500    1.00502    0.90963    0.89578    0.99501
  75.54204    0.81484    0.66516    1.06500    0.88768    0.93718    0.92321    1.12653
  73.30241    0.79413    0.66516    1.03500    0.92525    0.91518    0.90131    1.08079
  66.63335    0.73070    0.66516    0.94500    0.95890    0.91119    0.89757    1.04286
  71.81393    0.78020    0.66516    1.01500    1.05208    0.90906    0.89525    0.95050
  57.85602    0.64349    0.66516    0.82500    0.82363    0.85044    0.83708    1.21414
  65.89696    0.72354    0.66516    0.93500    0.86379    0.90719    0.89360    1.15769
  47.05638    0.53107    0.66516    0.67500    1.01587    0.94823    0.93513    0.98438
  60.76756    0.67287    0.66516    0.86500    0.89948    0.84911    0.83568    1.11175
  48.48609    0.54624    0.66516    0.69500    0.94697    0.93754    0.92441    1.05600
  64.42690    0.70916    0.66516    0.91500    0.88310    0.89127    0.87772    1.13238
  65.84753    0.72393    0.66596    0.93500    0.86028    0.90737    0.89351    1.16241
  58.53836    0.65120    0.66596    0.83500    0.83416    0.84374    0.83011    1.19881
  83.00527    0.88261    0.66596    1.16500    0.92201    1.02259    1.00806    1.08459
  76.98280    0.82899    0.66596    1.08500    0.95669    0.95365    0.93937    1.04528
  54.91663    0.61415    0.66596    0.78500    0.92157    0.87219    0.85865    1.08511
  50.59791    0.56919    0.66596    0.72500    0.85305    0.91260    0.89916    1.17227
  65.11256    0.71675    0.66596    0.92500    0.90240    0.89997    0.88614    1.10816
  57.81231    0.64382    0.66596    0.82500    0.94882    0.85106    0.83745    1.05394
  53.47381    0.59923    0.66596    0.76500    0.86849    0.88237    0.86887    1.15143
  79.98701    0.85603    0.66596    1.12500    0.94033    0.98723    0.97283    1.06346
  51.31569    0.57672    0.66596    0.73500    0.91857    0.90394    0.89049    1.08865
  62.18176    0.68780    0.66596    0.88500    0.93120    0.86624    0.85251    1.07388
  62.91310    0.69507    0.66596    0.89500    0.89562    0.87468    0.86092    1.11654
  76.23400    0.82216    0.66596    1.07500    0.91806    0.94577    0.93153    1.08925
  67.32022    0.73824    0.66596    0.95500    0.94851    0.91476    0.90086    1.05429
  66.58341    0.73110    0.66596    0.94500    0.91763    0.91137    0.89749    1.08977
  48.44924    0.54651    0.66596    0.69500    0.80519    0.93856    0.92517    1.24194
  64.37850    0.70954    0.66596    0.91500    0.94819    0.89154    0.87773    1.05464
  61.45131    0.68052    0.66596    0.87500    0.96643    0.85781    0.84410    1.03473
  80.74028    0.86272    0.66596    1.13500    1.03107    0.99680    0.98237    0.96987
  79.23462    0.84931    0.66596    1.11500    0.96545    0.97767    0.96330    1.03578
  84.51949    0.89571    0.66596    1.18500    1.15302    1.04135    1.02675    0.86729
  47.02059    0.53132    0.66596    0.67500    0.49333    0.94763    0.93428    2.02703
  49.16469    0.55408    0.66596    0.70500    0.96532    0.92991    0.91650    1.03593
  69.53618    0.75954    0.66596    0.98500    0.89671    0.91240    0.89842    1.11518
  59.26528    0.65855    0.66596    0.84500    0.95596    0.83804    0.82439    1.04607
  60.72175    0.67321    0.66596    0.86500    0.93403    0.84938    0.83569    1.07063
  77.73251    0.83579    0.66596    1.09500    0.84727    0.96152    0.94722    1.18026
  82.24942    0.87601    0.66596    1.15500    1.13142    1.01593    1.00143    0.88385
  68.05795    0.74536    0.66596    0.96500    0.95608    0.91397    0.90004    1.04594
  49.88091    0.56164    0.66596    0.71500    0.87156    0.92125    0.90783    1.14737
  55.63928    0.62160    0.66596    0.79500    0.91566    0.86710    0.85354    1.09211
  54.19480    0.60670    0.66596    0.77500    1.09695    0.87728    0.86376    0.91162
  52.03426    0.58423    0.66596    0.74500    0.88393    0.89529    0.88182    1.13131
  63.64535    0.70231    0.66596    0.90500    0.84304    0.88311    0.86932    1.18618
  71.76046    0.78063    0.66596    1.01500    0.80484    0.91005    0.89598    1.24248
  75.48611    0.81530    0.66596    1.06500    0.98401    0.93790    0.92369    1.01625
  47.73454    0.53892    0.66596    0.68500    0.80000    0.94722    0.93384    1.25000
  78.48311    0.84256    0.66596    1.10500    1.04665    0.96940    0.95506    0.95543
  81.49442    0.86938    0.66596    1.14500    0.94007    1.00636    0.99190    1.06375
  59.99308    0.66589    0.66596    0.85500    0.98333    0.84352    0.82985    1.01695
  83.76197    0.88917    0.66596    1.17500    1.05462    1.02760    1.01304    0.94821
  68.79660    0.75246    0.66596    0.97500    0.96321    0.91319    0.89923    1.03819
  52.75363    0.59174    0.66596    0.75500    0.87433    0.88747    0.87398    1.14373
  70.27668    0.76659    0.66596    0.99500    0.94755    0.91162    0.89761    1.05536
  72.50374    0.78761    0.66596    1.02500    0.90644    0.91075    0.89665    1.10321
  73.24795    0.79457    0.66596    1.03500    0.85417    0.91630    0.90218    1.17073
  46.30738    0.52371    0.66596    0.66500    0.82143    0.94685    0.93351    1.21739
  71.01811    0.77362    0.66596    1.00500    0.98829    0.91083    0.89679    1.01184
  58.49410    0.65153    0.66676    0.83500    0.84654    0.84434    0.83048    1.18127
  82.94461    0.88314    0.66676    1.16500    0.93713    1.02242    1.00789    1.06709
  52.71359    0.59203    0.66676    0.75500    0.93878    0.88856    0.87483    1.06522
  49.84299    0.56191    0.66676    0.71500    1.02830    0.92227    0.90860    0.97248
  67.26975    0.73864    0.66676    0.95500    0.89533    0.91546    0.90138    1.11691
  64.33008    0.70991    0.66676    0.91500    0.84483    0.89175    0.87774    1.18367
  70.96511    0.77405    0.66676    1.00500    0.85736    0.91171    0.89753    1.16637
  55.59713    0.62191    0.66676    0.79500    0.85161    0.86818    0.85439    1.17424
  63.59745    0.70268    0.66676    0.90500    0.81322    0.88332    0.86933    1.22967
  79.92818    0.85653    0.66676    1.12500    0.93573    0.98779    0.97335    1.06869
  80.68098    0.86323    0.66676    1.13500    1.00391    0.99734    0.98288    0.99611
  47.69821    0.53918    0.66676    0.68500    0.92929    0.94782    0.93419    1.07609
  65.06363    0.71713    0.66676    0.92500    0.97927    0.90017    0.88615    1.02116
  72.44975    0.78805    0.66676    1.02500    0.88069    0.91175    0.89752    1.13547
  76.92587    0.82946    0.66676    1.08500    0.92634    0.95420    0.93985    1.07952
  46.27212    0.52396    0.66676    0.66500    0.42424    0.94626    0.93266    2.35714
  68.00697    0.74576    0.66676    0.96500    0.93322    0.91488    0.90078    1.07155
  66.53346    0.73149    0.66676    0.94500    0.94324    0.91146    0.89740    1.06018
  60.67593    0.67356    0.66676    0.86500    0.88147    0.84974    0.83583    1.13447
  65.79808    0.72432    0.66676    0.93500    0.95581    0.90747    0.89343    1.04623
  51.99475    0.58452    0.66676    0.74500    0.97590    0.89630    0.88259    1.02469
  78.42523    0.84305    0.66676    1.10500    1.07828    0.96994    0.95554    0.92740
  54.15371    0.60700    0.66676    0.77500    0.77619    0.87837    0.86461    1.28834
  68.74512    0.75287    0.66676    0.97500    0.99130    0.91409    0.89997    1.00877
  70.22418    0.76701    0.66676    0.99500    0.96970    0.91250    0.89834    1.03125
  73.19346    0.79502    0.66676    1.03500    0.91040    0.91729    0.90305    1.09842
  59.94778    0.66623    0.66676    0.85500    0.85034    0.84426    0.83037    1.17600
  71.70696    0.78106    0.66676    1.01500    0.82801    0.91092    0.89672    1.20772
  83.70085    0.88971    0.66676    1.17500    1.06709    1.02742    1.01287    0.93713
  49.12730    0.55435    0.66676    0.70500    0.84103    0.93092    0.91727    1.18902
  69.48419    0.75995    0.66676    0.98500    0.98695    0.91330    0.89915    1.01322
  75.43015    0.81576    0.66676    1.06500    1.03755    0.93847    0.92416    0.96381
  51.27671    0.57700    0.66676    0.73500    0.86645    0.90496    0.89126    1.15414
  57.76858    0.64415    0.66676    0.82500    0.88214    0.85166    0.83782    1.13361
  53.43324    0.59952    0.66676    0.76500    0.75455    0.88346    0.86972    1.32530
  54.87500    0.61446    0.66676    0.78500    1.02200    0.87327    0.85950    0.97847
  62.86572    0.69543    0.66676    0.89500    0.89786    0.87489    0.86093    1.11376
  62.13489    0.68816    0.66676    0.88500    0.94828    0.86646    0.85252    1.05455
  50.55946    0.56946    0.66676    0.72500    0.95588    0.91361    0.89993    1.04615
  48.41238    0.54677    0.66676    0.69500    0.89041    0.93958    0.92594    1.12308
  59.22050    0.65889    0.66676    0.84500    1.00190    0.83878    0.82490    0.99810
  46.98479    0.53158    0.66676    0.67500    0.76923    0.94704    0.93343    1.30000
  77.67510    0.83627    0.66676    1.09500    0.94434    0.96207    0.94769    1.05894
  82.18921    0.87653    0.66676    1.15500    1.02584    1.01645    1.00194    0.97481
  81.43466    0.86989    0.66676    1.14500    0.97024    1.00690    0.99241    1.03067
  79.17626    0.84981    0.66676    1.11500    0.90288    0.97823    0.96381    1.10757
  61.40497    0.68087    0.66676    0.87500    0.94746    0.85804    0.84411    1.05546
  76.17755    0.82263    0.66676    1.07500    0.90075    0.94634    0.93200    1.11019
  84.45793    0.89625    0.66676    1.18500    1.03967    1.03632    1.02174    0.96185
  84.39633    0.89680    0.66756    1.18500    1.10166    1.03561    1.02123    0.90772
  63.54953    0.70305    0.66756    0.90500    0.95431    0.88345    0.86934    1.04787
  67.95597    0.74617    0.66756    0.96500    0.93170    0.91569    0.90152    1.07331
  73.13894    0.79546    0.66756    1.03500    0.97569    0.91817    0.90392    1.02492
  60.63009    0.67391    0.66756    0.86500    0.96479    0.85040    0.83635    1.03650
  59.90246    0.66658    0.66756    0.85500    0.88774    0.84492    0.83088    1.12646
  77.61766    0.83675    0.66756    1.09500    0.97244    0.96247    0.94817    1.02834
  47.66188    0.53944    0.66756    0.68500    0.77778    0.94717    0.93334    1.28571
  72.39573    0.78849    0.66756    1.02500    0.98985    0.91263    0.89840    1.01026
  83.63970    0.89025    0.66756    1.17500    0.96708    1.02707    1.01270    1.03404
  46.23684    0.52421    0.66756    0.66500    0.89286    0.94561    0.93181    1.12000
  78.36732    0.84354    0.66756    1.10500    0.92308    0.97033    0.95601    1.08333
  68.69361    0.75328    0.66756    0.97500    0.94910    0.91489    0.90070    1.05363
  65.74862    0.72470    0.66756    0.93500    0.87113    0.90748    0.89334    1.14794
  69.43217    0.76037    0.66756    0.98500    0.91948    0.91409    0.89989    1.08757
  58.44984    0.65186    0.66756    0.83500    0.82729    0.84486    0.83085    1.20877
  51.23772    0.57728    0.66756    0.73500    0.86997    0.90592    0.89203    1.14947
  62.81832    0.69579    0.66756    0.89500    0.90625    0.87503    0.86094    1.10345
  46.94899    0.53183    0.66756    0.67500    0.84810    0.94639    0.93258    1.17910
  76.86892    0.82994    0.66756    1.08500    1.00000    0.95462    0.94032    1.00000
  79.86932    0.85703    0.66756    1.12500    1.20175    0.98819    0.97386    0.83212
  79.11787    0.85030    0.66756    1.11500    0.92126    0.97865    0.96432    1.08547
  50.52100    0.56974    0.66756    0.72500    1.05490    0.91458    0.90070    0.94796
  64.28165    0.71029    0.66756    0.91500    1.00000    0.89187    0.87775    1.00000
  51.95523    0.58481    0.66756    0.74500    0.97313    0.89727    0.88336    1.02761
  59.17571    0.65923    0.66756    0.84500    0.80645    0.83945    0.82542    1.24000
  54.11260    0.60730    0.66756    0.77500    0.93119    0.87940    0.86545    1.07389
  48.37551    0.54704    0.66756    0.69500    0.86111    0.94055    0.92671    1.16129
  65.01468    0.71751    0.66756    0.92500    0.89713    0.90029    0.88616    1.11466
  80.62166    0.86374    0.66756    1.13500    0.87456    0.99773    0.98339    1.14343
  67.21926    0.73903    0.66756    0.95500    0.86196    0.91545    0.90129    1.16015
  82.88391    0.88367    0.66756    1.16500    1.02935    1.02208    1.00771    0.97148
  70.17167    0.76743    0.66756    0.99500    1.01000    0.91328    0.89908    0.99010
  52.67354    0.59232    0.66756    0.75500    0.89153    0.88959    0.87568    1.12166
  66.48348    0.73188    0.66756    0.94500    0.89070    0.91147    0.89732    1.12271
  81.37488    0.87041    0.66756    1.14500    0.84826    1.00727    0.99292    1.17888
  70.91209    0.77448    0.66756    1.00500    0.97822    0.91248    0.89827    1.02226
  62.08802    0.68852    0.66756    0.88500    0.85597    0.86661    0.85253    1.16826
  71.65344    0.78150    0.66756    1.01500    0.92586    0.91168    0.89745    1.08007
  55.55497    0.62222    0.66756    0.79500    0.94433    0.86920    0.85523    1.05896
  54.83337    0.61477    0.66756    0.78500    0.93512    0.87430    0.86034    1.06938
  53.39266    0.59982    0.66756    0.76500    0.88144    0.88450    0.87057    1.13450
  75.37416    0.81623    0.66756    1.06500    0.96276    0.93891    0.92463    1.03868
  82.12896    0.87705    0.66756    1.15500    1.04223    1.01681    1.00245    0.95948
  49.08990    0.55462    0.66756    0.70500    1.02597    0.93190    0.91804    0.97468
  57.72483    0.64447    0.66756    0.82500    0.95591    0.85219    0.83819    1.04613
  49.80506    0.56219    0.66756    0.71500    0.99524    0.92324    0.90937    1.00478
  76.12108    0.82309    0.66756    1.07500    0.85878    0.94677    0.93248    1.16444
  61.35861    0.68122    0.66756    0.87500    0.78010    0.85819    0.84412    1.28189
  76.06458    0.82356    0.66836    1.07500    1.07495    0.94715    0.93295    0.93028
  70.11913    0.76785    0.66836    0.99500    0.95702    0.91403    0.89982    1.04491
  59.13091    0.65956    0.66836    0.84500    0.95547    0.84009    0.82593    1.04660
  64.23320    0.71066    0.66836    0.91500    0.83969    0.89196    0.87776    1.19091
  48.33864    0.54730    0.66836    0.69500    1.13178    0.94151    0.92748    0.88356
  67.16876    0.73943    0.66836    0.95500    0.84242    0.91541    0.90121    1.18705
  53.35207    0.60012    0.66836    0.76500    0.87193    0.88551    0.87141    1.14688
  68.64208    0.75368    0.66836    0.97500    0.89369    0.91565    0.90144    1.11896
  69.38014    0.76078    0.66836    0.98500    0.92271    0.91484    0.90063    1.08377
  65.69914    0.72509    0.66836    0.93500    0.87304    0.90746    0.89326    1.14542
  66.43349    0.73227    0.66836    0.94500    0.83070    0.91144    0.89723    1.20381
  73.08441    0.79591    0.66836    1.03500    0.95223    0.91900    0.90480    1.05017
  46.91318    0.53209    0.66836    0.67500    0.90769    0.94573    0.93172    1.10169
  71.59990    0.78193    0.66836    1.01500    0.77961    0.91240    0.89819    1.28270
  62.04112    0.68888    0.66836    0.88500    0.91419    0.86672    0.85254    1.09386
  50.48253    0.57002    0.66836    0.72500    0.85473    0.91553    0.90147    1.16996
  58.40556    0.65219    0.66836    0.83500    0.88525    0.84537    0.83121    1.12963
  54.79172    0.61507    0.66836    0.78500    0.94884    0.87531    0.86119    1.05392
  72.34169    0.78893    0.66836    1.02500    0.96807    0.91348    0.89927    1.03299
  57.68108    0.64480    0.66836    0.82500    0.89382    0.85270    0.83855    1.11879
  79.05945    0.85080    0.66836    1.11500    1.09572    0.97902    0.96484    0.91264
  62.77091    0.69616    0.66836    0.89500    0.93322    0.87513    0.86095    1.07156
  49.05250    0.55489    0.66836    0.70500    0.91573    0.93285    0.91881    1.09202
  61.31223    0.68157    0.66836    0.87500    0.81129    0.85831    0.84413    1.23260
  51.19872    0.57757    0.66836    0.73500    0.94521    0.90687    0.89280    1.05797
  80.56230    0.86424    0.66836    1.13500    0.94325    0.99807    0.98390    1.06017
  77.56020    0.83723    0.66836    1.09500    0.94727    0.96284    0.94864    1.05567
  82.06868    0.87757    0.66836    1.15500    0.93524    1.01672    1.00256    1.06925
  46.20157    0.52446    0.66836    0.66500    0.87179    0.94495    0.93096    1.14706
  49.76713    0.56246    0.66836    0.71500    0.90870    0.92419    0.91014    1.10048
  75.31815    0.81669    0.66836    1.06500    1.01673    0.93931    0.92511    0.98355
  55.51279    0.62253    0.66836    0.79500    0.86008    0.87021    0.85608    1.16268
  67.90496    0.74657    0.66836    0.96500    0.92903    0.91646    0.90225    1.07639
  84.33469    0.89734    0.66836    1.18500    1.07848    1.03486    1.02071    0.92723
  59.85713    0.66692    0.66836    0.85500    0.91667    0.84556    0.83140    1.09091
  63.50160    0.70342    0.66836    0.90500    0.85737    0.88354    0.86935    1.16635
  60.58424    0.67426    0.66836    0.86500    0.86084    0.85103    0.83686    1.16165
  47.62554    0.53970    0.66836    0.68500    0.97087    0.94651    0.93249    1.03000
  83.57851    0.89078    0.66836    1.17500    0.96957    1.02667    1.01252    1.03138
  81.31506    0.87092    0.66836    1.14500    0.94455    1.00760    0.99343    1.05871
  54.07148    0.60760    0.66836    0.77500    0.91067    0.88041    0.86630    1.09809
  82.82317    0.88419    0.66836    1.16500    0.96741    1.02170    1.00754    1.03368
  78.30937    0.84403    0.66836    1.10500    0.86914    0.97068    0.95649    1.15056
  51.91570    0.58510    0.66836    0.74500    0.84196    0.89821    0.88413    1.18770
  79.81043    0.85754    0.66836    1.12500    1.05501    0.98855    0.97437    0.94786
  76.81193    0.83041    0.66836    1.08500    0.93262    0.95500    0.94080    1.07224
  64.96571    0.71788    0.66836    0.92500    0.83445    0.90037    0.88617    1.19840
  70.85905    0.77490    0.66836    1.00500    0.88511    0.91322    0.89900    1.12980
  52.63348    0.59261    0.66836    0.75500    0.88665    0.89061    0.87652    1.12784
  77.50270    0.83772    0.66916    1.09500    0.92724    0.96324    0.94912    1.07847
  51.15971    0.57785    0.66916    0.73500    0.94158    0.90781    0.89357    1.06204
  82.00836    0.87810    0.66916    1.15500    0.97384    1.01641    1.00238    1.02686
  69.32809    0.76119    0.66916    0.98500    1.02768    0.91560    0.90137    0.97306
  70.06657    0.76827    0.66916    0.99500    0.89557    0.91478    0.90056    1.11661
  75.26210    0.81715    0.66916    1.06500    0.93358    0.93974    0.92559    1.07115
  64.91673    0.71826    0.66916    0.92500    0.89752    0.90045    0.88618    1.11418
  81.25520    0.87144    0.66916    1.14500    0.87664    1.00799    0.99394    1.14072
  59.81179    0.66726    0.66916    0.85500    0.82479    0.84620    0.83191    1.21242
  83.51728    0.89132    0.66916    1.17500    1.01940    1.02635    1.01235    0.98097
  54.03035    0.60790    0.66916    0.77500    0.80044    0.88141    0.86715    1.24932
  51.87616    0.58538    0.66916    0.74500    1.04808    0.89915    0.88490    0.95413
  71.54634    0.78236    0.66916    1.01500    0.97320    0.91314    0.89893    1.02754
  78.25140    0.84452    0.66916    1.10500    0.94347    0.97107    0.95696    1.05992
  54.75006    0.61538    0.66916    0.78500    0.86161    0.87631    0.86204    1.16062
  48.30176    0.54757    0.66916    0.69500    0.89677    0.94246    0.92825    1.11511
  84.27302    0.89788    0.66916    1.18500    1.08145    1.03418    1.02020    0.92469
  64.18473    0.71104    0.66916    0.91500    0.88816    0.89205    0.87777    1.12593
  57.63731    0.64513    0.66916    0.82500    0.90926    0.85320    0.83892    1.09980
  68.59054    0.75409    0.66916    0.97500    0.91354    0.91642    0.90218    1.09464
  59.08609    0.65990    0.66916    0.84500    0.88971    0.84073    0.82645    1.12397
  65.64964    0.72547    0.66916    0.93500    0.86799    0.90744    0.89317    1.15209
  70.80598    0.77533    0.66916    1.00500    0.95883    0.91396    0.89974    1.04293
  63.45365    0.70379    0.66916    0.90500    0.88661    0.88364    0.86936    1.12789
  79.75151    0.85804    0.66916    1.12500    1.00775    0.98896    0.97488    0.99231
  82.76239    0.88472    0.66916    1.16500    1.04208    1.02138    1.00737    0.95962
  52.59341    0.59291    0.66916    0.75500    0.85754    0.89162    0.87737    1.16612
  73.02984    0.79635    0.66916    1.03500    0.90682    0.91986    0.90567    1.10275
  49.01508    0.55516    0.66916    0.70500    0.74359    0.93380    0.91958    1.34483
  76.75492    0.83089    0.66916    1.08500    0.98292    0.95541    0.94127    1.01737
  80.50291    0.86475    0.66916    1.13500    0.93597    0.99847    0.98441    1.06841
  58.36127    0.65252    0.66916    0.83500    0.90780    0.84586    0.83158    1.10156
  67.11823    0.73982    0.66916    0.95500    0.95447    0.91538    0.90112    1.04770
  67.85392    0.74697    0.66916    0.96500    0.87825    0.91724    0.90299    1.13863
  66.38347    0.73266    0.66916    0.94500    0.80030    0.91141    0.89715    1.24952
  62.72348    0.69652    0.66916    0.89500    0.86248    0.87523    0.86095    1.15945
  55.47061    0.62284    0.66916    0.79500    0.85957    0.87120    0.85693    1.16337
  60.53837    0.67460    0.66916    0.86500    0.91513    0.85166    0.83738    1.09274
  47.58919    0.53996    0.66916    0.68500    0.80000    0.94583    0.93164    1.25000
  53.31147    0.60041    0.66916    0.76500    0.93985    0.88652    0.87226    1.06400
  61.99421    0.68923    0.66916    0.88500    0.87458    0.86683    0.85255    1.14341
  49.72918    0.56273    0.66916    0.71500    0.89055    0.92514    0.91091    1.12290
  46.16628    0.52471    0.66916    0.66500    1.20000    0.94428    0.93011    0.83333
  46.87736    0.53234    0.66916    0.67500    0.95775    0.94506    0.93087    1.04412
  76.00805    0.82403    0.66916    1.07500    0.91818    0.94758    0.93343    1.08911
  50.44406    0.57030    0.66916    0.72500    0.91336    0.91647    0.90224    1.09486
  79.00100    0.85129    0.66916    1.11500    0.99610    0.97944    0.96535    1.00391
  61.26585    0.68193    0.66916    0.87500    0.84471    0.85842    0.84414    1.18384
  72.28762    0.78937    0.66916    1.02500    0.87774    0.91435    0.90015    1.13929
  59.04126    0.66024    0.66997    0.84500    0.79181    0.84138    0.82697    1.26292
  63.40569    0.70415    0.66997    0.90500    0.88207    0.88376    0.86937    1.13370
  49.69123    0.56301    0.66997    0.71500    0.97403    0.92608    0.91169    1.02667
  48.26487    0.54783    0.66997    0.69500    0.97143    0.94340    0.92903    1.02941
  46.13099    0.52496    0.66997    0.66500    0.86207    0.94360    0.92925    1.16000
  67.80286    0.74737    0.66997    0.96500    0.89171    0.91807    0.90373    1.12144
  59.76644    0.66760    0.66997    0.85500    0.90939    0.84685    0.83243    1.09964
  64.86773    0.71864    0.66997    0.92500    0.94907    0.90056    0.88619    1.05367
  47.55283    0.54022    0.66997    0.68500    1.05714    0.94515    0.93078    0.94595
  83.45602    0.89185    0.66997    1.17500    1.07724    1.02617    1.01218    0.92829
  48.97766    0.55542    0.66997    0.70500    0.93642    0.93474    0.92036    1.06790
  84.96743    0.90497    0.66997    1.19500    1.16473    1.06029    1.04634    0.85857
  81.19531    0.87195    0.66997    1.14500    0.95508    1.00851    0.99446    1.04703
  64.13625    0.71141    0.66997    0.91500    0.98589    0.89216    0.87778    1.01431
  46.84154    0.53260    0.66997    0.67500    0.72152    0.94438    0.93002    1.38596
  78.94252    0.85178    0.66997    1.11500    0.96703    0.97997    0.96586    1.03409
  72.23353    0.78980    0.66997    1.02500    0.95106    0.91528    0.90102    1.05146
  61.21944    0.68228    0.66997    0.87500    0.90283    0.85855    0.84415    1.10763
  51.12069    0.57813    0.66997    0.73500    1.00340    0.90875    0.89434    0.99661
  50.40557    0.57058    0.66997    0.72500    0.96167    0.91741    0.90301    1.03986
  66.33344    0.73305    0.66997    0.94500    0.92985    0.91142    0.89706    1.07544
  65.60012    0.72586    0.66997    0.93500    0.98787    0.90745    0.89309    1.01228
  67.06769    0.74022    0.66997    0.95500    0.83495    0.91538    0.90104    1.19767
  80.44349    0.86526    0.66997    1.13500    0.98833    0.99900    0.98492    1.01181
  68.53897    0.75450    0.66997    0.97500    0.91733    0.91724    0.90292    1.09012
  78.19339    0.84500    0.66997    1.10500    0.89764    0.97157    0.95744    1.11404
  84.21130    0.89843    0.66997    1.18500    1.03846    1.03365    1.01968    0.96296
  57.59353    0.64545    0.66997    0.82500    0.79497    0.85371    0.83929    1.25791
  79.69256    0.85854    0.66997    1.12500    0.98606    0.98948    0.97539    1.01414
  82.70158    0.88525    0.66997    1.16500    0.99802    1.02120    1.00719    1.00198
  60.49250    0.67495    0.66997    0.86500    0.94681    0.85231    0.83790    1.05618
  81.94801    0.87862    0.66997    1.15500    1.08302    1.01624    1.00221    0.92334
  72.97526    0.79679    0.66997    1.03500    0.83441    0.92079    0.90655    1.19846
  58.31696    0.65285    0.66997    0.83500    0.87543    0.84637    0.83195    1.14230
  61.94729    0.68959    0.66997    0.88500    0.90734    0.86696    0.85256    1.10212
  75.95150    0.82450    0.66997    1.07500    0.86220    0.94809    0.93391    1.15983
  71.49275    0.78279    0.66997    1.01500    0.84414    0.91394    0.89967    1.18464
  52.55333    0.59320    0.66997    0.75500    0.83831    0.89263    0.87822    1.19288
  55.42841    0.62315    0.66997    0.79500    0.83745    0.87220    0.85778    1.19410
  70.01399    0.76869    0.66997    0.99500    0.98363    0.91559    0.90129    1.01664
  69.27601    0.76161    0.66997    0.98500    0.85781    0.91642    0.90211    1.16576
  75.20604    0.81761    0.66997    1.06500    0.96441    0.94026    0.92606    1.03690
  53.27087    0.60071    0.66997    0.76500    0.93557    0.88753    0.87311    1.06887
  51.83661    0.58567    0.66997    0.74500    0.84680    0.90008    0.88567    1.18092
  53.98922    0.60821    0.66997    0.77500    0.81951    0.88242    0.86800    1.22024
  77.44518    0.83820    0.66997    1.09500    1.04733    0.96374    0.94960    0.95481
  70.75290    0.77575    0.66997    1.00500    0.91388    0.91477    0.90048    1.09424
  76.69787    0.83136    0.66997    1.08500    0.97614    0.95591    0.94175    1.02444
  62.67603    0.69688    0.66997    0.89500    0.91107    0.87536    0.86096    1.09761
  54.70840    0.61569    0.66997    0.78500    0.83223    0.87731    0.86289    1.20159
  65.55059    0.72624    0.67077    0.93500    0.97858    0.90751    0.89300    1.02189
  76.64081    0.83183    0.67077    1.08500    0.86632    0.95654    0.94223    1.15431
  64.81871    0.71902    0.67077    0.92500    0.96316    0.90072    0.88620    1.03825
  84.90523    0.90551    0.67077    1.19500    1.17162    1.06062    1.04650    0.85352
  51.08167    0.57841    0.67077    0.73500    0.88855    0.90969    0.89512    1.12542
  81.13539    0.87247    0.67077    1.14500    0.90741    1.00918    0.99497    1.10204
  69.96138    0.76911    0.67077    0.99500    0.84653    0.91648    0.90204    1.18129
  50.36707    0.57085    0.67077    0.72500    0.97736    0.91835    0.90379    1.02317
  49.65326    0.56328    0.67077    0.71500    1.04933    0.92702    0.91246    0.95299
  48.94023    0.55569    0.67077    0.70500    1.08571    0.93568    0.92113    0.92105
  55.38620    0.62346    0.67077    0.79500    0.86875    0.87321    0.85863    1.15108
  64.08775    0.71178    0.67077    0.91500    0.89482    0.89232    0.87779    1.11754
  68.48739    0.75490    0.67077    0.97500    0.94627    0.91813    0.90366    1.05678
  52.51325    0.59349    0.67077    0.75500    0.88920    0.89365    0.87907    1.12461
  47.51646    0.54048    0.67077    0.68500    0.63200    0.94446    0.92993    1.58228
  54.66672    0.61599    0.67077    0.78500    0.88962    0.87832    0.86374    1.12407
  58.27264    0.65318    0.67077    0.83500    0.92960    0.84689    0.83232    1.07573
  61.17303    0.68263    0.67077    0.87500    0.94640    0.85871    0.84416    1.05664
  80.38403    0.86577    0.67077    1.13500    1.05611    0.99966    0.98544    0.94687
  67.01712    0.74061    0.67077    0.95500    0.96392    0.91544    0.90095    1.03743
  59.72107    0.66794    0.67077    0.85500    0.91635    0.84752    0.83295    1.09129
  61.90035    0.68995    0.67077    0.88500    0.96453    0.86712    0.85257    1.03678
  71.43914    0.78322    0.67077    1.01500    0.91135    0.91482    0.90041    1.09727
  84.14955    0.89897    0.67077    1.18500    1.01594    1.03330    1.01917    0.98431
  72.92065    0.79723    0.67077    1.03500    1.02837    0.92181    0.90742    0.97241
  62.62857    0.69724    0.67077    0.89500    0.97101    0.87552    0.86097    1.02985
  75.14994    0.81807    0.67077    1.06500    0.97970    0.94088    0.92654    1.02072
  81.88763    0.87914    0.67077    1.15500    1.03878    1.01623    1.00204    0.96267
  69.22392    0.76202    0.67077    0.98500    0.84308    0.91730    0.90285    1.18613
  57.54974    0.64578    0.67077    0.82500    0.82184    0.85424    0.83966    1.21678
  51.79706    0.58596    0.67077    0.74500    0.92625    0.90102    0.88645    1.07962
  53.94807    0.60851    0.67077    0.77500    1.01015    0.88343    0.86885    0.98995
  58.99642    0.66057    0.67077    0.84500    0.89828    0.84205    0.82748    1.11324
  83.39472    0.89239    0.67077    1.17500    1.02096    1.02616    1.01201    0.97947
  66.28339    0.73344    0.67077    0.94500    0.83570    0.91147    0.89698    1.19660
  63.35771    0.70452    0.67077    0.90500    1.02904    0.88392    0.86938    0.97178
  78.13536    0.84549    0.67077    1.10500    1.09221    0.97219    0.95792    0.91557
  77.38762    0.83868    0.67077    1.09500    1.01509    0.96437    0.95007    0.98514
  72.17942    0.79024    0.67077    1.02500    0.93280    0.91630    0.90190    1.07204
  79.63357    0.85904    0.67077    1.12500    0.97232    0.99015    0.97591    1.02846
  67.75179    0.74777    0.67077    0.96500    0.96327    0.91895    0.90447    1.03813
  53.23025    0.60100    0.67077    0.76500    0.86216    0.88854    0.87396    1.15988
  60.44660    0.67529    0.67077    0.86500    1.04107    0.85298    0.83841    0.96055
  70.69979    0.77617    0.67077    1.00500    0.92182    0.91565    0.90122    1.08481
  48.22797    0.54809    0.67077    0.69500    1.00719    0.94434    0.92980    0.99286
  46.80571    0.53285    0.67077    0.67500    0.72043    0.94369    0.92916    1.38806
  75.89491    0.82497    0.67077    1.07500    0.98855    0.94871    0.93438    1.01158
  78.88401    0.85228    0.67077    1.11500    0.95644    0.98064    0.96637    1.04554
  82.64074    0.88578    0.67077    1.16500    1.10549    1.02119    1.00702    0.90458
  46.09569    0.52521    0.67077    0.66500    0.62162    0.94291    0.92840    1.60870
  46.06038    0.52546    0.67158    0.66500    0.68966    0.94221    0.92754    1.45000
  80.32454    0.86627    0.67158    1.13500    1.03125    1.00047    0.98595    0.96970
  78.82547    0.85277    0.67158    1.11500    0.92323    0.98143    0.96689    1.08316
  66.96654    0.74101    0.67158    0.95500    0.96707    0.91555    0.90087    1.03405
  84.08776    0.89951    0.67158    1.18500    1.11134    1.03312    1.01865    0.89981
  58.95156    0.66091    0.67158    0.84500    0.80033    0.84275    0.82800    1.24948
  54.62503    0.61630    0.67158    0.78500    0.93778    0.87934    0.86459    1.06635
  76.58371    0.83231    0.67158    1.08500    0.89675    0.95727    0.94271    1.11514
  64.76967    0.71940    0.67158    0.92500    0.90656    0.90092    0.88621    1.10307
  52.47315    0.59378    0.67158    0.75500    0.80879    0.89466    0.87992    1.23642
  57.50594    0.64610    0.67158    0.82500    0.91415    0.85478    0.84003    1.09391
  50.32857    0.57113    0.67158    0.72500    0.89591    0.91929    0.90456    1.11618
  55.34398    0.62377    0.67158    0.79500    0.94538    0.87423    0.85948    1.05778
  63.30971    0.70489    0.67158    0.90500    0.93241    0.88412    0.86939    1.07249
  67.70069    0.74817    0.67158    0.96500    0.95181    0.91952    0.90484    1.05063
  49.61529    0.56355    0.67158    0.71500    1.01794    0.92795    0.91323    0.98238
  51.04263    0.57869    0.67158    0.73500    0.94098    0.91063    0.89589    1.06272
  69.17180    0.76243    0.67158    0.98500    1.00000    0.91825    0.90359    1.00000
  84.84299    0.90606    0.67158    1.19500    1.10158    1.06111    1.04665    0.90779
  79.57456    0.85954    0.67158    1.12500    0.97925    0.99095    0.97642    1.02119
  75.83830    0.82543    0.67158    1.07500    0.90170    0.94944    0.93486    1.10901
  59.67569    0.66828    0.67158    0.85500    0.89259    0.84821    0.83347    1.12033
  71.38550    0.78365    0.67158    1.01500    0.87874    0.91579    0.90115    1.13799
  51.75749    0.58624    0.67158    0.74500    0.94048    0.90196    0.88722    1.06329
  66.23332    0.73383    0.67158    0.94500    0.97483    0.91159    0.89689    1.02582
  53.18962    0.60130    0.67158    0.76500    0.89258    0.88956    0.87481    1.12034
  48.19106    0.54835    0.67158    0.69500    1.07971    0.94454    0.92984    0.92617
  72.86601    0.79767    0.67158    1.03500    0.92635    0.92292    0.90830    1.07951
  53.90691    0.60881    0.67158    0.77500    0.90376    0.88445    0.86970    1.10649
  72.12529    0.79067    0.67158    1.02500    0.93761    0.91740    0.90278    1.06655
  82.57986    0.88631    0.67158    1.16500    1.07490    1.02133    1.00685    0.93032
  81.82720    0.87966    0.67158    1.15500    0.93470    1.01636    1.00186    1.06986
  75.09382    0.81853    0.67158    1.06500    0.95769    0.94160    0.92702    1.04418
  77.33004    0.83916    0.67158    1.09500    0.91386    0.96511    0.95055    1.09426
  81.07543    0.87298    0.67158    1.14500    1.00395    1.00999    0.99548    0.99606
  65.50104    0.72662    0.67158    0.93500    0.82109    0.90762    0.89291    1.21790
  83.33338    0.89292    0.67158    1.17500    1.05533    1.02631    1.01183    0.94757
  48.90279    0.55596    0.67158    0.70500    1.01571    0.93662    0.92190    0.98454
  69.90876    0.76952    0.67158    0.99500    0.85179    0.91743    0.90278    1.17399
  60.40069    0.67564    0.67158    0.86500    0.81117    0.85367    0.83893    1.23279
  62.58110    0.69760    0.67158    0.89500    0.87170    0.87571    0.86098    1.14718
  61.85340    0.69030    0.67158    0.88500    0.88361    0.86731    0.85258    1.13173
  58.22831    0.65351    0.67158    0.83500    0.89138    0.84744    0.83269    1.12186
  46.76986    0.53311    0.67158    0.67500    0.85333    0.94299    0.92831    1.17188
  47.48009    0.54074    0.67158    0.68500    0.85965    0.94377    0.92907    1.16327
  61.12660    0.68298    0.67158    0.87500    0.84786    0.85913    0.84440    1.17944
  78.07730    0.84598    0.67158    1.10500    0.90019    0.97294    0.95839    1.11087
  64.03923    0.71215    0.67158    0.91500    0.86770    0.89252    0.87780    1.15248
  70.64666    0.77660    0.67158    1.00500    0.93268    0.91661    0.90196    1.07218
  68.43578    0.75531    0.67158    0.97500    0.89689    0.91907    0.90440    1.11496
  54.58333    0.61660    0.67238    0.78500    0.96154    0.88037    0.86544    1.04000
  76.52658    0.83278    0.67238    1.08500    0.94280    0.95808    0.94318    1.06067
  79.51551    0.86003    0.67238    1.12500    0.93382    0.99183    0.97693    1.07087
  66.18324    0.73421    0.67238    0.94500    0.78182    0.91174    0.89680    1.27907
  60.35477    0.67598    0.67238    0.86500    0.91581    0.85439    0.83945    1.09193
  65.45147    0.72700    0.67238    0.93500    0.89857    0.90776    0.89283    1.11287
  58.18397    0.65384    0.67238    0.83500    0.81771    0.84800    0.83306    1.22293
  46.02507    0.52571    0.67238    0.66500    1.11538    0.94151    0.92669    0.89655
  50.29006    0.57141    0.67238    0.72500    0.88302    0.92023    0.90534    1.13248
  64.72062    0.71977    0.67238    0.92500    0.98746    0.90116    0.88622    1.01270
  47.44371    0.54099    0.67238    0.68500    0.98095    0.94307    0.92822    1.01942
  70.59351    0.77702    0.67238    1.00500    0.84887    0.91763    0.90271    1.17803
  82.51894    0.88683    0.67238    1.16500    1.00399    1.02156    1.00667    0.99602
  72.07113    0.79111    0.67238    1.02500    0.95455    0.91857    0.90366    1.04762
  48.15415    0.54862    0.67238    0.69500    0.87578    0.94384    0.92898    1.14184
  83.27201    0.89346    0.67238    1.17500    1.04095    1.02655    1.01166    0.96066
  66.91594    0.74140    0.67238    0.95500    0.90445    0.91571    0.90078    1.10565
  84.02594    0.90005    0.67238    1.18500    1.03975    1.03302    1.01813    0.96177
  80.26502    0.86678    0.67238    1.13500    1.00000    1.00136    0.98647    1.00000
  61.08015    0.68333    0.67238    0.87500    0.85644    0.85986    0.84492    1.16762
  61.80643    0.69066    0.67238    0.88500    0.86172    0.86753    0.85259    1.16047
  52.43304    0.59407    0.67238    0.75500    0.86047    0.89569    0.88077    1.16216
  63.99070    0.71252    0.67238    0.91500    0.91531    0.89275    0.87781    1.09253
  71.33185    0.78408    0.67238    1.01500    1.02698    0.91681    0.90189    0.97373
  46.73402    0.53336    0.67238    0.67500    0.97143    0.94229    0.92745    1.02941
  48.86535    0.55623    0.67238    0.70500    0.83721    0.93755    0.92268    1.19444
  63.26170    0.70525    0.67238    0.90500    0.87136    0.88434    0.86940    1.14763
  55.30175    0.62408    0.67238    0.79500    0.93665    0.87526    0.86033    1.06763
  49.57731    0.56382    0.67238    0.71500    0.88571    0.92889    0.91401    1.12903
  69.85612    0.76994    0.67238    0.99500    0.93061    0.91844    0.90352    1.07457
  81.01544    0.87349    0.67238    1.14500    0.97917    1.01089    0.99600    1.02128
  81.76675    0.88018    0.67238    1.15500    0.92593    1.01658    1.00169    1.08000
  84.78071    0.90661    0.67238    1.19500    1.12621    1.06170    1.04681    0.88793
  58.90669    0.66124    0.67238    0.84500    0.87889    0.84346    0.82852    1.13780
  53.86574    0.60911    0.67238    0.77500    0.86313    0.88548    0.87055    1.15857
  53.14898    0.60160    0.67238    0.76500    0.92072    0.89058    0.87566    1.08611
  67.64958    0.74857    0.67238    0.96500    0.89919    0.91969    0.90476    1.11212
  75.78166    0.82590    0.67238    1.07500    1.03112    0.95024    0.93534    0.96982
  75.03768    0.81899    0.67238    1.06500    1.05882    0.94240    0.92749    0.94444
  62.53361    0.69796    0.67238    0.89500    0.96522    0.87594    0.86099    1.03604
  77.27243    0.83964    0.67238    1.09500    1.02245    0.96593    0.95103    0.97804
  78.76690    0.85326    0.67238    1.11500    1.07453    0.98230    0.96740    0.93064
  78.01920    0.84646    0.67238    1.10500    1.00581    0.97377    0.95887    0.99422
  72.81135    0.79812    0.67238    1.03500    1.00693    0.92409    0.90918    0.99312
  59.63029    0.66862    0.67238    0.85500    0.81122    0.84893    0.83399    1.23270
  51.00359    0.57897    0.67238    0.73500    0.92254    0.91157    0.89667    1.08397
  68.38415    0.75572    0.67238    0.97500    0.91720    0.92007    0.90514    1.09028
  51.71791    0.58653    0.67238    0.74500    0.82622    0.90290    0.88800    1.21033
  69.11967    0.76284    0.67238    0.98500    0.94830    0.91926    0.90433    1.05451
  83.96407    0.90059    0.67319    1.18500    0.96933    1.03294    1.01761    1.03165
  47.40732    0.54125    0.67319    0.68500    0.82308    0.94235    0.92736    1.21495
  63.94215    0.71290    0.67319    0.91500    0.93137    0.89300    0.87782    1.07368
  73.49734    0.80555    0.67319    1.04500    1.02924    0.93082    0.91559    0.97159
  71.27817    0.78450    0.67319    1.01500    0.99664    0.91786    0.90264    1.00337
  58.86181    0.66157    0.67319    0.84500    0.88360    0.84419    0.82904    1.13174
  48.82789    0.55649    0.67319    0.70500    0.78829    0.93848    0.92345    1.26857
  64.67156    0.72015    0.67319    0.92500    0.88800    0.90141    0.88623    1.12613
  50.96454    0.57925    0.67319    0.73500    1.02614    0.91250    0.89744    0.97452
  76.46943    0.83325    0.67319    1.08500    0.97271    0.95892    0.94366    1.02806
  81.70626    0.88070    0.67319    1.15500    0.97889    1.01682    1.00152    1.02157
  82.45799    0.88736    0.67319    1.16500    0.97930    1.02181    1.00650    1.02114
  55.97825    0.63186    0.67319    0.80500    0.84486    0.87057    0.85545    1.18362
  72.01695    0.79154    0.67319    1.02500    0.95734    0.91976    0.90454    1.04456
  72.75667    0.79856    0.67319    1.03500    0.86230    0.92529    0.91006    1.15970
  79.45643    0.86053    0.67319    1.12500    1.05426    0.99273    0.97745    0.94853
  80.20547    0.86728    0.67319    1.13500    0.93870    1.00227    0.98698    1.06531
  68.33251    0.75612    0.67319    0.97500    0.99000    0.92109    0.90589    1.01010
  55.25951    0.62439    0.67319    0.79500    0.86797    0.87630    0.86118    1.15212
  51.67833    0.58681    0.67319    0.74500    0.91168    0.90384    0.88877    1.09688
  59.58488    0.66896    0.67319    0.85500    0.93543    0.84966    0.83451    1.06903
  54.54162    0.61691    0.67319    0.78500    0.83436    0.88140    0.86629    1.19853
  65.40188    0.72739    0.67319    0.93500    0.87599    0.90793    0.89274    1.14156
  78.70830    0.85375    0.67319    1.11500    1.04508    0.98319    0.96792    0.95686
  75.72500    0.82636    0.67319    1.07500    0.92701    0.95107    0.93582    1.07874
  83.21060    0.89399    0.67319    1.17500    1.03774    1.02681    1.01148    0.96364
  66.13314    0.73460    0.67319    0.94500    0.93333    0.91191    0.89672    1.07143
  77.21479    0.84011    0.67319    1.09500    0.99794    0.96677    0.95151    1.00206
  52.39292    0.59436    0.67319    0.75500    0.82973    0.89670    0.88163    1.20521
  58.13961    0.65417    0.67319    0.83500    0.84480    0.84857    0.83343    1.18372
  48.11723    0.54888    0.67319    0.69500    0.94771    0.94313    0.92812    1.05517
  70.54034    0.77744    0.67319    1.00500    0.89399    0.91867    0.90345    1.11858
  61.03369    0.68368    0.67319    0.87500    0.89701    0.86060    0.84544    1.11481
  61.75944    0.69101    0.67319    0.88500    0.86010    0.86776    0.85260    1.16265
  69.80345    0.77036    0.67319    0.99500    0.86124    0.91947    0.90426    1.16111
  62.48610    0.69833    0.67319    0.89500    0.85761    0.87617    0.86100    1.16604
  60.30884    0.67633    0.67319    0.86500    0.93443    0.85513    0.83997    1.07018
  66.86532    0.74180    0.67319    0.95500    1.02930    0.91589    0.90069    0.97153
  49.53933    0.56409    0.67319    0.71500    1.05634    0.92982    0.91478    0.94667
  69.06751    0.76325    0.67319    0.98500    0.86687    0.92028    0.90507    1.15357
  77.96108    0.84695    0.67319    1.10500    0.97839    0.97462    0.95935    1.02209
  53.10833    0.60189    0.67319    0.76500    0.92402    0.89160    0.87652    1.08223
  80.95542    0.87400    0.67319    1.14500    0.94697    1.01181    0.99651    1.05600
  45.98975    0.52596    0.67319    0.66500    0.81395    0.94079    0.92583    1.22857
  84.71840    0.90716    0.67319    1.19500    0.99145    1.06230    1.04696    1.00862
  46.69816    0.53361    0.67319    0.67500    1.00000    0.94157    0.92659    1.00000
  53.82456    0.60941    0.67319    0.77500    0.79510    0.88650    0.87140    1.25770
  50.25154    0.57168    0.67319    0.72500    0.86525    0.92116    0.90611    1.15574
  67.59845    0.74897    0.67319    0.96500    1.10440    0.91987    0.90467    0.90547
  63.21367    0.70562    0.67319    0.90500    0.81240    0.88459    0.86941    1.23092
  45.95442    0.52621    0.67400    0.66500    0.85714    0.94006    0.92497    1.16667
  71.22447    0.78493    0.67400    1.01500    0.97884    0.91890    0.90338    1.02162
  65.35228    0.72777    0.67400    0.93500    0.90787    0.90809    0.89266    1.10148
  58.09524    0.65450    0.67400    0.83500    0.81959    0.84913    0.83380    1.22013
  46.66230    0.53387    0.67400    0.67500    1.04615    0.94084    0.92573    0.95588
  52.35280    0.59465    0.67400    0.75500    0.95092    0.89772    0.88248    1.05161
  69.75077    0.77077    0.67400    0.99500    0.91814    0.92050    0.90501    1.08916
  83.14915    0.89452    0.67400    1.17500    1.04842    1.02701    1.01131    0.95382
  75.66831    0.82683    0.67400    1.07500    0.96339    0.95188    0.93630    1.03800
  68.28085    0.75653    0.67400    0.97500    0.90409    0.92211    0.90663    1.10609
  79.39732    0.86103    0.67400    1.12500    1.00000    0.99361    0.97797    1.00000
  60.26289    0.67667    0.67400    0.86500    0.93393    0.85585    0.84049    1.07075
  48.79043    0.55676    0.67400    0.70500    0.86058    0.93939    0.92423    1.16201
  51.63873    0.58710    0.67400    0.74500    0.93567    0.90477    0.88955    1.06875
  82.39700    0.88788    0.67400    1.16500    0.94841    1.02202    1.00633    1.05439
  80.89536    0.87452    0.67400    1.14500    0.93190    1.01202    0.99636    1.07308
  67.54730    0.74937    0.67400    0.96500    0.79154    0.92005    0.90458    1.26336
  80.14589    0.86779    0.67400    1.13500    0.94024    1.00315    0.98750    1.06356
  54.49990    0.61721    0.67400    0.78500    0.97163    0.88242    0.86715    1.02920
  63.16563    0.70599    0.67400    0.90500    0.86422    0.88483    0.86942    1.15712
  78.64966    0.85425    0.67400    1.11500    0.94269    0.98406    0.96843    1.06080
  63.89359    0.71327    0.67400    0.91500    0.91779    0.89325    0.87783    1.08958
  64.62247    0.72053    0.67400    0.92500    0.88057    0.90166    0.88624    1.13562
  72.70196    0.79900    0.67400    1.03500    0.93189    0.92648    0.91094    1.07309
  49.50133    0.56437    0.67400    0.71500    1.16751    0.93074    0.91556    0.85652
  53.06767    0.60218    0.67400    0.76500    0.86318    0.89262    0.87737    1.15850
  50.21301    0.57196    0.67400    0.72500    0.85374    0.92208    0.90689    1.17131
  84.65605    0.90770    0.67400    1.19500    1.14781    1.06004    1.04431    0.87123
  77.90293    0.84743    0.67400    1.10500    0.93462    0.97545    0.95983    1.06996
  61.71245    0.69137    0.67400    0.88500    0.93640    0.86799    0.85261    1.06792
  66.81469    0.74219    0.67400    0.95500    0.95192    0.91606    0.90061    1.05051
  71.96274    0.79198    0.67400    1.02500    0.87521    0.92095    0.90542    1.14259
  62.43858    0.69869    0.67400    0.89500    0.98505    0.87641    0.86101    1.01518
  60.98722    0.68403    0.67400    0.87500    0.81724    0.86133    0.84596    1.22363
  48.08030    0.54914    0.67400    0.69500    0.95152    0.94241    0.92726    1.05096
  77.15712    0.84059    0.67400    1.09500    0.98958    0.96759    0.95199    1.01053
  73.44213    0.80599    0.67400    1.04500    0.96043    0.93202    0.91647    1.04120
  83.90217    0.90113    0.67400    1.18500    1.00000    1.03281    1.01709    1.00000
  70.48715    0.77786    0.67400    1.00500    0.95060    0.91970    0.90419    1.05197
  47.37092    0.54151    0.67400    0.68500    1.03448    0.94163    0.92650    0.96667
  50.92547    0.57953    0.67400    0.73500    0.90592    0.91343    0.89822    1.10385
  53.78337    0.60970    0.67400    0.77500    0.82212    0.88752    0.87226    1.21637
  58.81691    0.66191    0.67400    0.84500    0.95192    0.84490    0.82956    1.05051
  59.53946    0.66930    0.67400    0.85500    0.92818    0.85038    0.83503    1.07738
  76.41225    0.83372    0.67400    1.08500    0.85638    0.95974    0.94414    1.16770
  81.64574    0.88121    0.67400    1.15500    1.02675    1.01702    1.00134    0.97395
  66.08302    0.73499    0.67400    0.94500    0.95470    0.91208    0.89663    1.04745
  55.93547    0.63217    0.67400    0.80500    0.89231    0.87112    0.85582    1.12069
  55.21726    0.62470    0.67400    0.79500    0.79296    0.87732    0.86204    1.26110
  69.01533    0.76366    0.67400    0.98500    0.88835    0.92130    0.90582    1.12568
  66.03288    0.73538    0.67481    0.94500    0.98063    0.91222    0.89655    1.01975
  55.17500    0.62501    0.67481    0.79500    0.86583    0.87834    0.86289    1.15496
  51.59913    0.58738    0.67481    0.74500    0.93162    0.90569    0.89033    1.07339
  69.69806    0.77119    0.67481    0.99500    0.86711    0.92150    0.90575    1.15326
  63.84501    0.71364    0.67481    0.91500    0.76774    0.89347    0.87784    1.30252
  73.38690    0.80644    0.67481    1.04500    0.95318    0.93317    0.91735    1.04912
  46.62643    0.53412    0.67481    0.67500    1.03947    0.94010    0.92487    0.96203
  61.66543    0.69172    0.67481    0.88500    0.82735    0.86820    0.85262    1.20868
  68.96314    0.76407    0.67481    0.98500    0.91366    0.92229    0.90656    1.09450
  65.30266    0.72815    0.67481    0.93500    0.91260    0.90823    0.89257    1.09576
  68.22916    0.75693    0.67481    0.97500    0.91667    0.92309    0.90738    1.09091
  48.75296    0.55703    0.67481    0.70500    1.02162    0.94030    0.92501    0.97884
  84.59366    0.90825    0.67481    1.19500    1.04139    1.05367    1.03763    0.96025
  60.21693    0.67702    0.67481    0.86500    0.87222    0.85657    0.84101    1.14650
  49.46333    0.56464    0.67481    0.71500    0.89020    0.93165    0.91634    1.12335
  58.05087    0.65483    0.67481    0.83500    0.85305    0.84968    0.83417    1.17227
  45.91909    0.52646    0.67481    0.66500    0.86486    0.93931    0.92411    1.15625
  58.77200    0.66224    0.67481    0.84500    0.89031    0.84560    0.83008    1.12320
  67.49613    0.74977    0.67481    0.96500    0.88356    0.92020    0.90450    1.13178
  50.88640    0.57981    0.67481    0.73500    0.92810    0.91434    0.89900    1.07746
  60.94073    0.68438    0.67481    0.87500    0.93286    0.86205    0.84648    1.07197
  53.74217    0.61000    0.67481    0.77500    0.88345    0.88853    0.87311    1.13193
  53.02700    0.60248    0.67481    0.76500    0.87728    0.89362    0.87822    1.13988
  59.49402    0.66964    0.67481    0.85500    0.81878    0.85109    0.83555    1.22133
  75.61159    0.82729    0.67481    1.07500    0.97166    0.95264    0.93678    1.02917
  78.59100    0.85474    0.67481    1.11500    0.99808    0.98487    0.96895    1.00192
  64.57337    0.72090    0.67481    0.92500    0.93624    0.90189    0.88625    1.06810
  83.08767    0.89505    0.67481    1.17500    1.03239    1.02714    1.01114    0.96863
  71.90852    0.79241    0.67481    1.02500    0.95522    0.92209    0.90630    1.04687
  83.84023    0.90167    0.67481    1.18500    1.06904    1.03260    1.01658    0.93542
  81.58518    0.88173    0.67481    1.15500    0.84404    1.01715    1.00117    1.18478
  79.33818    0.86153    0.67481    1.12500    0.96146    0.99442    0.97848    1.04008
  80.08627    0.86829    0.67481    1.13500    0.86100    1.00396    0.98801    1.16143
  71.17075    0.78536    0.67481    1.01500    0.88625    0.91990    0.90413    1.12835
  76.35504    0.83419    0.67481    1.08500    0.85258    0.96050    0.94462    1.17292
  55.89268    0.63249    0.67481    0.80500    0.89272    0.87165    0.85619    1.12017
  47.33452    0.54177    0.67481    0.68500    0.94872    0.94089    0.92564    1.05405
  50.17447    0.57223    0.67481    0.72500    1.04598    0.92299    0.90767    0.95604
  80.83528    0.87503    0.67481    1.14500    1.04959    1.01215    0.99618    0.95276
  82.33598    0.88841    0.67481    1.16500    0.93613    1.02214    1.00615    1.06823
  62.39104    0.69905    0.67481    0.89500    0.88176    0.87662    0.86102    1.13410
  63.11757    0.70635    0.67481    0.90500    0.83361    0.88505    0.86943    1.19960
  72.64724    0.79944    0.67481    1.03500    0.88533    0.92763    0.91183    1.12952
  48.04336    0.54940    0.67481    0.69500    0.94194    0.94167    0.92640    1.06164
  77.09943    0.84107    0.67481    1.09500    1.02544    0.96836    0.95247    0.97519
  77.84475    0.84792    0.67481    1.10500    1.05020    0.97622    0.96031    0.95220
  54.45817    0.61751    0.67481    0.78500    0.77871    0.88343    0.86800    1.28418
  70.43393    0.77829    0.67481    1.00500    0.88689    0.92070    0.90494    1.12754
  66.76403    0.74258    0.67481    0.95500    0.88796    0.91621    0.90052    1.12618
  52.31266    0.59494    0.67481    0.75500    0.89974    0.89871    0.88333    1.11144
  68.91092    0.76448    0.67562    0.98500    0.92683    0.92323    0.90731    1.07895
  55.84988    0.63280    0.67562    0.80500    0.91747    0.87216    0.85656    1.08996
  76.29781    0.83467    0.67562    1.08500    0.97143    0.96119    0.94510    1.02941
  58.72708    0.66258    0.67562    0.84500    0.83959    0.84627    0.83060    1.19106
  48.00642    0.54966    0.67562    0.69500    0.84472    0.94091    0.92554    1.18382
  62.34349    0.69940    0.67562    0.89500    0.90145    0.87680    0.86104    1.10932
  84.53123    0.90880    0.67562    1.19500    1.12207    1.04720    1.03095    0.89121
  83.77826    0.90221    0.67562    1.18500    0.99161    1.03229    1.01606    1.00846
  50.13593    0.57251    0.67562    0.72500    0.91864    0.92388    0.90845    1.08856
  77.78654    0.84840    0.67562    1.10500    0.93702    0.97691    0.96079    1.06721
  51.55952    0.58767    0.67562    0.74500    0.90323    0.90658    0.89111    1.10714
  77.04171    0.84155    0.67562    1.09500    0.94444    0.96905    0.95295    1.05882
  64.52426    0.72128    0.67562    0.92500    0.82567    0.90208    0.88626    1.21113
  61.61841    0.69207    0.67562    0.88500    0.87624    0.86837    0.85263    1.14124
  49.42532    0.56491    0.67562    0.71500    0.81818    0.93253    0.91712    1.22222
  72.59248    0.79988    0.67562    1.03500    0.99171    0.92872    0.91271    1.00836
  78.53231    0.85523    0.67562    1.11500    0.99381    0.98560    0.96947    1.00622
  52.98633    0.60277    0.67562    0.76500    0.90931    0.89460    0.87908    1.09973
  81.52459    0.88225    0.67562    1.15500    0.92131    1.01718    1.00099    1.08542
  55.13273    0.62532    0.67562    0.79500    0.83298    0.87932    0.86375    1.20051
  71.85427    0.79284    0.67562    1.02500    0.86533    0.92317    0.90718    1.15564
  46.59056    0.53437    0.67562    0.67500    0.79518    0.93933    0.92401    1.25758
  82.27493    0.88893    0.67562    1.16500    0.96660    1.02218    1.00598    1.03455
  67.44494    0.75016    0.67562    0.96500    0.93421    0.92030    0.90441    1.07042
  52.27252    0.59523    0.67562    0.75500    0.84169    0.89969    0.88419    1.18809
  63.06950    0.70671    0.67562    0.90500    0.96134    0.88522    0.86944    1.04022
  63.79641    0.71401    0.67562    0.91500    0.90803    0.89365    0.87785    1.10129
  80.77515    0.87554    0.67562    1.14500    0.89834    1.01219    0.99601    1.11317
[truncated: 11,959,722 more chars]
