# Supplementary material for: Multidimensional Rietveld refinement of high-pressure neutron diffraction data of PbNCN
Source: J Appl Crystallogr. 2024 Sep 5;57(Pt 5):1436–45. doi: 10.1107/S1600576724007635 (PMC11460395; doi:10.1107/S1600576724007635)
Supplement: Supplementary file 1 [file j-57-01436-sup1.zip › 2D_PbNCN_250bar.cif]

data_PbNCN_250bar_refinement_new
_pd_block_id
   2023-11-10T12:01|PbNCN_250bar_refinement_new|MeinerzhagenYannick|SNAP
_audit_creation_method  "created in GSAS-II"
_audit_creation_date  2023-11-10T12:01
_audit_author_name  "Meinerzhagen, Yannick"
_audit_update_record
   "2023-11-10T12:01  Initial software-generated CIF"
# GSAS-II edited template follows Publication_Template
#=============================================================================
# this information describes the project, paper etc. for the CIF             #
# Acta Cryst. Section C papers and editorial correspondence is generated     #
# from the information in this section                                       #
#                                                                            #
#   (from)   CIF submission form for Rietveld refinements (Acta Cryst. C)    #
#                                                 Version 14 December 1998   #
#=============================================================================
# 1. SUBMISSION DETAILS

_publ_contact_author_name        'Prof. Richard Dronskowski'
_publ_contact_author_address
;    
Institute of Inorganic Chemistry
RWTH Aachen University     
D-52056 Aachen
Germany
;
_publ_contact_author_email       drons@HAL9000.ac.rwth-aachen.de
_publ_contact_author_phone       00492418093642
_publ_contact_author_fax         00492418092642

_publ_requested_journal              'Journal of Applied Crystallography'

#==============================================================================

# 2. PROCESSING SUMMARY (IUCr Office Use Only)

_journal_data_validation_number      ?

_journal_date_recd_electronic        ?
_journal_date_to_coeditor            ?
_journal_date_from_coeditor          ?
_journal_date_accepted               ?
_journal_date_printers_first         ?
_journal_date_printers_final         ?
_journal_date_proofs_out             ?
_journal_date_proofs_in              ?
_journal_coeditor_name               ?
_journal_coeditor_code               ?
_journal_coeditor_notes
; ?
;
_journal_techeditor_code             ?
_journal_techeditor_notes
; ?
;
_journal_coden_ASTM                  ?
_journal_name_full                   ?
_journal_year                        ?
_journal_volume                      ?
_journal_issue                       ?
_journal_page_first                  ?
_journal_page_last                   ?
_journal_paper_category              ?
_journal_suppl_publ_number           ?
_journal_suppl_publ_pages            ?

#==============================================================================

# 3. TITLE AND AUTHOR LIST

_publ_section_title
; ?
;       
 
# The loop structure below should contain the names and addresses of all 
# authors, in the required order of publication. Repeat as necessary.

loop_
	_publ_author_name
	_publ_author_address
'Meinerzhagen, Yannick'
; 
Chair of Solid-State and Quantum Chemistry
Institute of Inorganic Chemistry
RWTH Aachen University
D-52056 Aachen
Germany
;

'Eickmeier, Katharina'
; 
Chair of Solid-State and Quantum Chemistry
Institute of Inorganic Chemistry
RWTH Aachen University
D-52056 Aachen
Germany
;

'Mueller, Peter C.'
; 
Chair of Solid-State and Quantum Chemistry
Institute of Inorganic Chemistry
RWTH Aachen University
D-52056 Aachen
Germany
;

'Hempelmann, Jan'
; 
Chair of Solid-State and Quantum Chemistry
Institute of Inorganic Chemistry
RWTH Aachen University
D-52056 Aachen
Germany
;

'Houben, Andreas'
; 
Chair of Solid-State and Quantum Chemistry
Institute of Inorganic Chemistry
RWTH Aachen University
D-52056 Aachen
Germany
;

'Dronskowski, Richard'
; 
Chair of Solid-State and Quantum Chemistry
Institute of Inorganic Chemistry
RWTH Aachen University
D-52056 Aachen
Germany
;

#==============================================================================
# 4. TEXT

#=============================================================================
# 5. OVERALL REFINEMENT & COMPUTING DETAILS

#==============================================================================
# 6. SAMPLE PREPARATION DATA

# (In the unusual case where multiple samples are used in a single
#  Rietveld study, this information should be moved into the phase
#  blocks)

# The following three fields describe the preparation of the material.
# The cooling rate is in K/min.  The pressure at which the sample was  
# prepared is in kPa.  The temperature of preparation is in K.
       
_pd_proc_info_datetime  2023-11-10T12:01
_pd_calc_method  "Rietveld Refinement"
_computing_structure_refinement
   "GSAS-II (Toby & Von Dreele, J. Appl. Cryst. 46, 544-549, 2013)"
_refine_ls_number_parameters  12
_refine_ls_goodness_of_fit_all  0.113

# OVERALL WEIGHTED R-FACTOR
_refine_ls_wR_factor_obs  0.10062
_refine_ls_matrix_type  full
# GSAS-II edited template follows Phase_Template
#==============================================================================
# 7. CHEMICAL, STRUCTURAL AND CRYSTAL DATA

_chemical_name_common             'Lead Cyanamide'
_chemical_formula_structural      PbNCN
_cell_measurement_temperature     293      

#==============================================================================

# 8. Phase information from GSAS


# phase info for Lead cyanamide follows
_pd_phase_name  "Lead cyanamide"
_cell_length_a  5.53768(24)
_cell_length_b  3.80367(10)
_cell_length_c  11.3167(4)
_cell_angle_alpha  90
_cell_angle_beta   90
_cell_angle_gamma  90
_cell_volume  238.369(9)
_exptl_crystal_density_diffrn  6.8889
_symmetry_cell_setting  orthorhombic
_symmetry_space_group_name_H-M  "P n m a"
_symmetry_space_group_name_Hall  "-P 2ac 2n"
_diffrn_ambient_temperature  293
_diffrn_ambient_pressure  100
loop_
    _space_group_symop_id
    _space_group_symop_operation_xyz
     1  x,y,z
     2  1/2-x,1/2+y,1/2+z
     3  x,1/2-y,z
     4  1/2-x,-y,1/2+z
     5  -x,-y,-z
     6  1/2+x,1/2-y,1/2-z
     7  -x,1/2+y,-z
     8  1/2+x,y,1/2-z

# ATOMIC COORDINATES AND DISPLACEMENT PARAMETERS
loop_ 
   _atom_site_label
   _atom_site_type_symbol
   _atom_site_fract_x
   _atom_site_fract_y
   _atom_site_fract_z
   _atom_site_occupancy
   _atom_site_adp_type
   _atom_site_U_iso_or_equiv
   _atom_site_symmetry_multiplicity
Pb1    Pb   0.39548(31) 0.25000     0.64460(14) 1.000      Uiso 0.037      4   
N1     N    0.3123(4)   0.25000     0.47178(15) 1.000      Uiso 0.037      4   
N2     N    0.8870(3)   0.25000     0.37217(17) 1.000      Uiso 0.037      4   
C1     C    0.1740(4)   0.25000     0.39137(26) 1.000      Uiso 0.037      4   

loop_  _atom_type_symbol _atom_type_number_in_cell
  C    4
  N    8
  Pb   4

# Note that Z affects _cell_formula_sum and _weight
_cell_formula_units_Z  4
_chemical_formula_sum  "C N2 Pb"
_chemical_formula_weight  247.22

# MOLECULAR GEOMETRY
loop_
   _geom_bond_atom_site_label_1
   _geom_bond_atom_site_label_2
   _geom_bond_distance
   _geom_bond_site_symmetry_1
   _geom_bond_site_symmetry_2
   _geom_bond_publ_flag
  Pb1    N1     2.0093(22)   1_555    1_555 yes
  Pb1    N2     2.4699(16)   1_555    5_656 yes
  Pb1    N2     2.4699(16)   1_555    5_666 yes
  N1     Pb1    2.0093(22)   1_555    1_555 yes
  N1     C1     1.1893(21)   1_555    1_555 yes
  N2     Pb1    2.4699(16)   1_555    5_656 yes
  N2     Pb1    2.4699(16)   1_555    5_666 yes
  N2     C1     1.6039(26)   1_555    1_655 yes
  C1     N1     1.1893(21)   1_555    1_555 yes
  C1     N2     1.6039(26)   1_555    1_455 yes

loop_
   _geom_angle_atom_site_label_1
   _geom_angle_atom_site_label_2
   _geom_angle_atom_site_label_3
   _geom_angle
   _geom_angle_site_symmetry_1
   _geom_angle_site_symmetry_2
   _geom_angle_site_symmetry_3
   _geom_angle_publ_flag
  Pb1    N1     C1     153.16(22)    1_555  1_555    1_555 yes
 _pd_proc_ls_profile_function
;
Houben-Jacobs-Meinerzhagen function parameters for multi-dimensional data sets (pfType = 8.0)
   similar to Von Dreele-Jorgenson-Windsor function parameters
   alpha-0,alpha-1,beta-0,beta-1,beta-q,L2A,L2B,div,DthDet,Dtt,DL,DthF,Add,W-Pixel,W-Sample,Eta
302.560526, 416.110419, 334.561780, 682.162588, 0.000000, 0.810000, 0.000000, 0.001920, 0.006780, 0.000623, 0.002000, 1.031257, 0.001480, 0.000000, 0.004330, 0.210000, 
  Crystallite size in microns with "isotropic" model:
  parameters: Size, G/L mix
    1.000, 1.000, 
  Microstrain, "isotropic" model (10^6^ * delta Q/Q)
    parameters: Mustrain, G/L mix
    1000.000, 1.000, 

;
# Standard version of Instrument_Template template follows
#==============================================================================
# 9. INSTRUMENT CHARACTERIZATION

# The following item is used to identify the equipment used to record 
# the powder pattern when the diffractogram was measured at a laboratory 
# other than the authors' home institution, e.g. when neutron or synchrotron
# radiation is used.

_pd_instr_location
; ?
;

_diffrn_source                    'neutron spallation source'       

_pd_meas_scan_method              tof       


# The following two items identify the program(s) used (if appropriate).      
_computing_data_reduction         'PowderReduceP2D in Mantid'                     

# The following items are used to define the size of the instrument.
# Not all distances are appropriate for all instrument types.

_pd_instr_dist_src/spec           15000
#==============================================================================
# 10. Specimen size and mounting information


_pd_spec_mount_mode               transmission       
                                          
    
_pd_spec_shape                    irregular

_refine_ls_R_F_factor        0.9973
_refine_ls_R_Fsqd_factor     1.0
_pd_proc_ls_prof_R_factor     0.0803
_pd_proc_ls_prof_wR_factor    0.1006
_gsas_proc_ls_prof_R_B_factor   0.0924
_gsas_proc_ls_prof_wR_B_factor  0.1164

_diffrn_radiation_probe  neutron
_pd_meas_2theta_fixed  65.549

# POWDER DATA TABLE
_pd_meas_number_of_points  140335

loop_
   _pd_meas_2theta_scan
   _pd_proc_wavelength
   _pd_proc_d_spacing
   _pd_proc_ls_special_details
   _pd_meas_intensity_total
   _pd_calc_intensity_total
   _pd_proc_intensity_bkg_calc
   _pd_proc_ls_weight
  59.20920    0.59350    0.60070    0.79500    0.81336    0.87264    0.86941    1.22946
  63.82311    0.63507    0.60070    0.85500    0.90769    0.85925    0.85606    1.10169
  80.96472    0.77996    0.60070    1.07500    0.94083    0.93740    0.93438    1.06289
  77.03982    0.74821    0.60070    1.02500    0.82523    0.90524    0.90218    1.21179
  63.05226    0.62820    0.60070    0.84500    0.82873    0.86148    0.85829    1.20667
  66.91400    0.66234    0.60070    0.89500    0.84219    0.86217    0.85901    1.18738
  58.44282    0.58651    0.60070    0.78500    0.87252    0.87487    0.87164    1.14610
  68.46391    0.67584    0.60070    0.91500    0.93290    0.86955    0.86641    1.07193
  72.35148    0.70914    0.60070    0.96500    0.91873    0.88802    0.88492    1.08846
  53.09870    0.53699    0.60070    0.71500    0.93407    0.85559    0.85232    1.07059
  64.59471    0.64192    0.60070    0.86500    0.80392    0.85701    0.85384    1.24390
  70.01676    0.68924    0.60070    0.93500    0.85619    0.87694    0.87381    1.16797
  54.62196    0.55123    0.60070    0.73500    0.78333    0.86110    0.85784    1.27660
  84.11511    0.80479    0.60070    1.11500    1.06472    0.98450    0.98150    0.93922
  70.79428    0.69590    0.60070    0.94500    0.94137    0.88063    0.87751    1.06228
  78.60792    0.76101    0.60070    1.04500    0.90769    0.91098    0.90794    1.10169
  67.68858    0.66910    0.60070    0.90500    0.80383    0.86586    0.86271    1.24405
  77.82355    0.75463    0.60070    1.03500    0.95825    0.90811    0.90506    1.04356
  76.25674    0.74177    0.60070    1.01500    0.89272    0.90237    0.89930    1.12017
  79.39291    0.76736    0.60070    1.05500    0.87238    0.91385    0.91081    1.14629
  69.23997    0.68255    0.60070    0.92500    0.89386    0.87325    0.87011    1.11874
  61.51279    0.61438    0.60070    0.82500    0.83678    0.86594    0.86274    1.19506
  80.17852    0.77368    0.60070    1.06500    0.90311    0.92562    0.92260    1.10729
  51.57827    0.52268    0.60070    0.69500    0.63889    0.85009    0.84680    1.56522
  84.90401    0.81091    0.60070    1.12500    1.01073    0.99627    0.99329    0.98938
  83.32671    0.79863    0.60070    1.10500    0.82657    0.97272    0.96972    1.20982
  73.13115    0.71572    0.60070    0.97500    0.95294    0.89089    0.88779    1.04938
  60.74418    0.60744    0.60070    0.81500    0.99091    0.86817    0.86496    1.00917
  71.57252    0.70253    0.60070    0.95500    0.82389    0.88433    0.88122    1.21375
  57.67718    0.57949    0.60070    0.77500    0.88131    0.87212    0.86888    1.13468
  65.36706    0.64875    0.60070    0.87500    0.82616    0.85478    0.85161    1.21041
  53.85997    0.54412    0.60070    0.72500    0.93548    0.85835    0.85508    1.06897
  75.47432    0.73530    0.60070    1.00500    0.81834    0.89950    0.89643    1.22198
  81.75150    0.78622    0.60070    1.08500    1.01984    0.94917    0.94616    0.98054
  59.97632    0.60048    0.60070    0.80500    0.93017    0.87041    0.86719    1.07507
  62.28215    0.62130    0.60070    0.83500    0.79604    0.86371    0.86051    1.25622
  82.53883    0.79244    0.60070    1.09500    0.94906    0.96095    0.95794    1.05368
  66.14016    0.65556    0.60070    0.88500    0.92893    0.85848    0.85531    1.07650
  55.38468    0.55832    0.60070    0.74500    0.88679    0.86386    0.86060    1.12766
  52.33813    0.52984    0.60070    0.70500    1.00000    0.85284    0.84956    1.00000
  72.30276    0.70958    0.60142    0.96500    0.91919    0.88769    0.88426    1.08791
  78.55575    0.76150    0.60142    1.04500    0.87698    0.91102    0.90766    1.14028
  57.63741    0.57982    0.60142    0.77500    0.91346    0.87170    0.86814    1.09474
  76.20583    0.74224    0.60142    1.01500    0.83422    0.90242    0.89902    1.19872
  61.47059    0.61474    0.60142    0.82500    0.85773    0.86526    0.86173    1.16587
  80.12553    0.77418    0.60142    1.06500    0.91848    0.92439    0.92104    1.08876
  84.84866    0.81146    0.60142    1.12500    0.99566    0.99503    0.99173    1.00436
  53.82267    0.54442    0.60142    0.72500    1.04386    0.85792    0.85435    0.95798
  59.16845    0.59385    0.60142    0.79500    0.92157    0.87195    0.86840    1.08511
  70.74646    0.69632    0.60142    0.94500    0.92268    0.88009    0.87665    1.08380
  58.40256    0.58684    0.60142    0.78500    0.81026    0.87425    0.87070    1.23418
  66.86847    0.66274    0.60142    0.89500    0.89016    0.86163    0.85815    1.12339
  59.93508    0.60083    0.60142    0.80500    0.85779    0.86972    0.86618    1.16579
  69.96939    0.68966    0.60142    0.93500    0.91626    0.87640    0.87295    1.09139
  51.54246    0.52297    0.60142    0.69500    0.95455    0.85018    0.84660    1.04762
  73.08198    0.71617    0.60142    0.97500    0.88436    0.89094    0.88751    1.13076
  65.32247    0.64914    0.60142    0.87500    0.78155    0.85430    0.85080    1.27950
  80.91132    0.78047    0.60142    1.07500    0.93832    0.93617    0.93282    1.06574
  67.64259    0.66951    0.60142    0.90500    0.87299    0.86532    0.86185    1.14549
  69.19306    0.68297    0.60142    0.92500    0.83115    0.87271    0.86925    1.20316
  55.34638    0.55863    0.60142    0.74500    0.96000    0.86343    0.85986    1.04167
  75.42384    0.73577    0.60142    1.00500    0.98519    0.89955    0.89615    1.01504
  60.70246    0.60779    0.60142    0.81500    0.88991    0.86749    0.86395    1.12371
  52.30182    0.53014    0.60142    0.70500    0.77778    0.85241    0.84883    1.28571
  83.27213    0.79916    0.60142    1.10500    0.90433    0.97149    0.96817    1.10579
  71.52425    0.70297    0.60142    0.95500    0.83594    0.88379    0.88035    1.19626
  82.48464    0.79297    0.60142    1.09500    0.96230    0.95971    0.95639    1.03918
  62.23946    0.62166    0.60142    0.83500    0.77699    0.86302    0.85950    1.28702
  66.09510    0.65595    0.60142    0.88500    0.84458    0.85793    0.85444    1.18401
  63.77947    0.63544    0.60142    0.85500    0.90364    0.85856    0.85505    1.10664
  76.98848    0.74869    0.60142    1.02500    1.04357    0.90529    0.90190    0.95825
  63.00909    0.62856    0.60142    0.84500    0.82940    0.86079    0.85728    1.20569
  64.55060    0.64230    0.60142    0.86500    0.83158    0.85633    0.85283    1.20253
  81.69770    0.78674    0.60142    1.08500    0.80589    0.94794    0.94460    1.24086
  79.34033    0.76785    0.60142    1.05500    0.88750    0.91385    0.91049    1.12676
  68.41746    0.67625    0.60142    0.91500    0.82884    0.86901    0.86555    1.20650
  77.77179    0.75511    0.60142    1.03500    0.89214    0.90815    0.90478    1.12090
  53.06189    0.53729    0.60142    0.71500    1.00909    0.85516    0.85159    0.99099
  54.58416    0.55153    0.60142    0.73500    0.85870    0.86067    0.85711    1.16456
  84.06015    0.80533    0.60142    1.11500    1.01232    0.98326    0.97995    0.98783
  70.69860    0.69675    0.60214    0.94500    0.86424    0.87959    0.87578    1.15709
  55.30806    0.55895    0.60214    0.74500    0.94030    0.86302    0.85913    1.06349
  66.82292    0.66314    0.60214    0.89500    0.82931    0.86111    0.85728    1.20583
  79.28770    0.76835    0.60214    1.05500    0.99807    0.91390    0.91017    1.00193
  75.37333    0.73623    0.60214    1.00500    0.92460    0.89964    0.89587    1.08155
  84.79327    0.81200    0.60214    1.12500    1.11778    0.99385    0.99017    0.89463
  84.00513    0.80586    0.60214    1.11500    1.04593    0.98208    0.97839    0.95609
  83.21750    0.79969    0.60214    1.10500    0.96154    0.97030    0.96661    1.04000
  82.43041    0.79349    0.60214    1.09500    0.91346    0.95853    0.95483    1.09474
  59.89382    0.60118    0.60214    0.80500    0.89679    0.86904    0.86517    1.11509
  81.64386    0.78725    0.60214    1.08500    0.95256    0.94676    0.94305    1.04980
  62.19675    0.62202    0.60214    0.83500    0.93413    0.86236    0.85850    1.07051
  76.15489    0.74271    0.60214    1.01500    0.85000    0.90251    0.89874    1.17647
  64.50646    0.64268    0.60214    0.86500    0.95010    0.85567    0.85182    1.05253
  69.14612    0.68338    0.60214    0.92500    0.84863    0.87220    0.86838    1.17837
  54.54634    0.55184    0.60214    0.73500    0.96045    0.86026    0.85637    1.04118
  63.73580    0.63582    0.60214    0.85500    0.82517    0.85790    0.85405    1.21186
  62.96590    0.62893    0.60214    0.84500    0.85273    0.86013    0.85627    1.17271
  80.07249    0.77468    0.60214    1.06500    0.80920    0.92321    0.91948    1.23579
  65.27786    0.64952    0.60214    0.87500    0.79221    0.85383    0.84999    1.26230
  78.50353    0.76199    0.60214    1.04500    0.91199    0.91112    0.90738    1.09651
  71.47594    0.70340    0.60214    0.95500    0.78816    0.88328    0.87948    1.26877
  69.92199    0.69008    0.60214    0.93500    0.83333    0.87589    0.87208    1.20000
  53.78534    0.54472    0.60214    0.72500    1.18584    0.85750    0.85361    0.84328
  66.05002    0.65634    0.60214    0.88500    0.81697    0.85742    0.85358    1.22403
  61.42836    0.61509    0.60214    0.82500    0.78458    0.86459    0.86072    1.27456
  77.72000    0.75559    0.60214    1.03500    0.93407    0.90825    0.90450    1.07059
  53.02506    0.53758    0.60214    0.71500    0.79121    0.85474    0.85085    1.26389
  68.37098    0.67666    0.60214    0.91500    0.88998    0.86850    0.86468    1.12362
  80.85788    0.78098    0.60214    1.07500    0.91321    0.93498    0.93126    1.09504
  73.03279    0.71661    0.60214    0.97500    0.91787    0.89102    0.88723    1.08947
  58.36227    0.58718    0.60214    0.78500    0.93785    0.87365    0.86977    1.06627
  60.66071    0.60815    0.60214    0.81500    0.96560    0.86681    0.86295    1.03563
  51.50663    0.52326    0.60214    0.69500    0.75000    0.85029    0.84640    1.33333
  57.59761    0.58015    0.60214    0.77500    0.84227    0.87129    0.86741    1.18727
  76.93711    0.74917    0.60214    1.02500    0.84053    0.90538    0.90162    1.18973
  72.25401    0.71002    0.60214    0.96500    0.84961    0.88740    0.88360    1.17701
  59.12767    0.59419    0.60214    0.79500    0.78228    0.87127    0.86740    1.27832
  52.26549    0.53043    0.60214    0.70500    0.76562    0.85198    0.84809    1.30612
  67.59658    0.66991    0.60214    0.90500    0.93274    0.86481    0.86098    1.07211
  77.66817    0.75607    0.60286    1.03500    0.86379    0.90838    0.90422    1.15768
  71.42761    0.70383    0.60286    0.95500    0.87898    0.88281    0.87861    1.13768
  79.23503    0.76884    0.60286    1.05500    0.96047    0.91400    0.90984    1.04115
  69.09915    0.68379    0.60286    0.92500    0.83306    0.87171    0.86751    1.20039
  62.15402    0.62238    0.60286    0.83500    0.84008    0.86170    0.85749    1.19036
  65.23322    0.64991    0.60286    0.87500    0.87456    0.85339    0.84918    1.14343
  64.46229    0.64306    0.60286    0.86500    0.86003    0.85503    0.85081    1.16275
  67.55053    0.67031    0.60286    0.90500    0.88274    0.86432    0.86011    1.13284
  80.80440    0.78149    0.60286    1.07500    0.85211    0.93385    0.92971    1.17355
  52.98821    0.53788    0.60286    0.71500    0.85393    0.85432    0.85012    1.17105
  54.50850    0.55215    0.60286    0.73500    0.79459    0.85985    0.85564    1.25850
  76.88571    0.74964    0.60286    1.02500    0.94084    0.90551    0.90134    1.06288
  68.32447    0.67706    0.60286    0.91500    0.86102    0.86801    0.86381    1.16141
  81.58998    0.78777    0.60286    1.08500    0.91776    0.94563    0.94149    1.08961
  66.00490    0.65673    0.60286    0.88500    0.78349    0.85692    0.85271    1.27634
  63.69211    0.63619    0.60286    0.85500    0.82478    0.85725    0.85304    1.21245
  62.92269    0.62930    0.60286    0.84500    0.86564    0.85948    0.85526    1.15521
  66.77734    0.66353    0.60286    0.89500    0.85110    0.86062    0.85641    1.17495
  72.20522    0.71046    0.60286    0.96500    0.88026    0.88713    0.88294    1.13603
  83.95008    0.80640    0.60286    1.11500    0.91434    0.98095    0.97683    1.09368
  61.38611    0.61545    0.60286    0.82500    0.78654    0.86393    0.85971    1.27139
  80.01941    0.77518    0.60286    1.06500    0.93269    0.92207    0.91792    1.07216
  75.32278    0.73669    0.60286    1.00500    0.91788    0.89976    0.89559    1.08946
  53.74800    0.54503    0.60286    0.72500    1.00000    0.85708    0.85288    1.00000
  57.55779    0.58048    0.60286    0.77500    0.81646    0.87089    0.86667    1.22481
  59.85254    0.60152    0.60286    0.80500    0.86813    0.86838    0.86416    1.15190
  72.98355    0.71706    0.60286    0.97500    0.82942    0.89114    0.88695    1.20566
  60.61895    0.60850    0.60286    0.81500    0.83871    0.86615    0.86194    1.19231
  83.16283    0.80022    0.60286    1.10500    0.97647    0.96918    0.96505    1.02410
  84.73784    0.81254    0.60286    1.12500    1.05568    0.99273    0.98862    0.94725
  69.87457    0.69050    0.60286    0.93500    0.83601    0.87541    0.87121    1.19615
  78.45128    0.76247    0.60286    1.04500    0.82593    0.91126    0.90710    1.21075
  58.32196    0.58751    0.60286    0.78500    1.01934    0.87305    0.86883    0.98103
  55.26972    0.55926    0.60286    0.74500    1.01015    0.86261    0.85840    0.98995
  59.08688    0.59452    0.60286    0.79500    1.05817    0.87060    0.86639    0.94503
  70.65072    0.69718    0.60286    0.94500    0.87680    0.87911    0.87491    1.14051
  51.47079    0.52355    0.60286    0.69500    0.54286    0.85040    0.84620    1.84211
  82.37613    0.79401    0.60286    1.09500    0.97326    0.95740    0.95327    1.02747
  76.10391    0.74318    0.60286    1.01500    0.85321    0.90264    0.89846    1.17204
  52.22914    0.53072    0.60286    0.70500    0.90411    0.85156    0.84736    1.10606
  60.57716    0.60885    0.60359    0.81500    0.84167    0.86549    0.86093    1.18812
  59.04606    0.59486    0.60359    0.79500    0.82904    0.86994    0.86538    1.20621
  52.19278    0.53102    0.60359    0.70500    0.92982    0.85114    0.84662    1.07547
  76.83426    0.75012    0.60359    1.02500    0.93542    0.90567    0.90106    1.06904
  62.11126    0.62275    0.60359    0.83500    0.84942    0.86105    0.85648    1.17727
  64.41810    0.64344    0.60359    0.86500    0.91182    0.85439    0.84980    1.09671
  80.75088    0.78200    0.60359    1.07500    0.93671    0.93275    0.92814    1.06757
  83.10812    0.80075    0.60359    1.10500    0.93494    0.96810    0.96349    1.06958
  82.32180    0.79453    0.60359    1.09500    0.93962    0.95632    0.95171    1.06426
  71.37924    0.70426    0.60359    0.95500    0.98957    0.88235    0.87774    1.01054
  75.27220    0.73716    0.60359    1.00500    0.82801    0.89992    0.89531    1.20771
  63.64840    0.63656    0.60359    0.85500    0.82206    0.85661    0.85203    1.21645
  65.18856    0.65029    0.60359    0.87500    0.86596    0.85295    0.84836    1.15479
  55.23137    0.55957    0.60359    0.74500    0.87097    0.86220    0.85766    1.14815
  57.51796    0.58080    0.60359    0.77500    0.93939    0.87049    0.86594    1.06452
  69.82711    0.69091    0.60359    0.93500    0.89508    0.87494    0.87034    1.11722
  53.71064    0.54533    0.60359    0.72500    0.84337    0.85667    0.85214    1.18571
  59.81123    0.60186    0.60359    0.80500    1.09744    0.86772    0.86315    0.91121
  72.93429    0.71750    0.60359    0.97500    0.83494    0.89128    0.88667    1.19770
  58.28164    0.58784    0.60359    0.78500    0.89153    0.87245    0.86790    1.12166
  70.60281    0.69760    0.60359    0.94500    0.89103    0.87864    0.87404    1.12230
  76.05289    0.74365    0.60359    1.01500    0.84696    0.90279    0.89818    1.18070
  65.95977    0.65712    0.60359    0.88500    0.85185    0.85643    0.85184    1.17391
  51.43493    0.52383    0.60359    0.69500    1.04167    0.85051    0.84600    0.96000
  72.15640    0.71089    0.60359    0.96500    0.88122    0.88689    0.88228    1.13479
  69.05215    0.68420    0.60359    0.92500    0.82815    0.87124    0.86664    1.20751
  84.68235    0.81309    0.60359    1.12500    1.14126    0.99166    0.98705    0.87623
  52.95135    0.53818    0.60359    0.71500    1.23333    0.85390    0.84938    0.81081
  78.39899    0.76296    0.60359    1.04500    0.94488    0.91143    0.90682    1.05833
  79.18233    0.76934    0.60359    1.05500    0.88847    0.91413    0.90952    1.12553
  66.73174    0.66393    0.60359    0.89500    0.91459    0.86013    0.85554    1.09339
  83.89497    0.80694    0.60359    1.11500    1.02412    0.97988    0.97527    0.97645
  55.99283    0.56667    0.60359    0.75500    0.90984    0.86496    0.86042    1.09910
  67.50446    0.67071    0.60359    0.90500    0.97260    0.86383    0.85924    1.02817
  54.47064    0.55246    0.60359    0.73500    0.80383    0.85943    0.85490    1.24405
  68.27793    0.67747    0.60359    0.91500    0.85179    0.86754    0.86294    1.17400
  81.53605    0.78828    0.60359    1.08500    0.90328    0.94453    0.93993    1.10707
  62.87945    0.62966    0.60359    0.84500    0.79853    0.85883    0.85425    1.25229
  61.34383    0.61581    0.60359    0.82500    0.97240    0.86327    0.85870    1.02838
  77.61630    0.75655    0.60359    1.03500    0.88577    0.90855    0.90394    1.12896
  79.96629    0.77569    0.60359    1.06500    0.85417    0.92097    0.91636    1.17073
  55.95396    0.56699    0.60431    0.75500    0.74815    0.86454    0.85968    1.33663
  69.77962    0.69133    0.60431    0.93500    0.80514    0.87447    0.86947    1.24203
  81.48208    0.78880    0.60431    1.08500    1.00573    0.94346    0.93836    0.99431
  82.26743    0.79506    0.60431    1.09500    0.94291    0.95524    0.95015    1.06055
  80.69731    0.78251    0.60431    1.07500    0.93645    0.93167    0.92658    1.06786
  66.68610    0.66432    0.60431    0.89500    0.86864    0.85964    0.85467    1.15123
  61.30154    0.61616    0.60431    0.82500    0.74181    0.86261    0.85769    1.34805
  79.91314    0.77619    0.60431    1.06500    0.85321    0.91988    0.91480    1.17204
  59.00523    0.59520    0.60431    0.79500    0.90094    0.86926    0.86436    1.10995
  76.00184    0.74412    0.60431    1.01500    0.97661    0.90296    0.89790    1.02395
  71.33084    0.70469    0.60431    0.95500    0.94137    0.88189    0.87687    1.06228
  59.76991    0.60221    0.60431    0.80500    0.80617    0.86704    0.86214    1.24044
  76.78278    0.75059    0.60431    1.02500    0.91160    0.90584    0.90078    1.09697
  84.62682    0.81363    0.60431    1.12500    1.09773    0.99060    0.98549    0.91097
  78.34666    0.76345    0.60431    1.04500    0.87567    0.91161    0.90654    1.14199
  65.14387    0.65067    0.60431    0.87500    0.91182    0.85251    0.84755    1.09671
  55.19300    0.55989    0.60431    0.74500    1.02899    0.86178    0.85692    0.97183
  72.88499    0.71794    0.60431    0.97500    0.89414    0.89142    0.88639    1.11840
  68.23136    0.67788    0.60431    0.91500    0.92475    0.86706    0.86207    1.08137
  77.56439    0.75704    0.60431    1.03500    0.86941    0.90873    0.90366    1.15021
  53.67326    0.54563    0.60431    0.72500    0.79861    0.85624    0.85140    1.25217
  52.91447    0.53848    0.60431    0.71500    0.90654    0.85347    0.84864    1.10309
  65.91461    0.65751    0.60431    0.88500    0.78939    0.85593    0.85096    1.26680
  58.24129    0.58818    0.60431    0.78500    0.97772    0.87185    0.86696    1.02279
  51.39905    0.52412    0.60431    0.69500    0.83871    0.85061    0.84580    1.19231
  67.45836    0.67111    0.60431    0.90500    0.81380    0.86335    0.85837    1.22880
  70.55486    0.69802    0.60431    0.94500    0.98074    0.87818    0.87317    1.01964
  72.10755    0.71133    0.60431    0.96500    0.91377    0.88665    0.88162    1.09437
  62.83619    0.63003    0.60431    0.84500    0.82872    0.85818    0.85324    1.20668
  75.22158    0.73762    0.60431    1.00500    0.83770    0.90008    0.89503    1.19375
  79.12958    0.76983    0.60431    1.05500    0.92829    0.91428    0.90920    1.07724
  83.05335    0.80128    0.60431    1.10500    0.86949    0.96703    0.96193    1.15010
  83.83982    0.80747    0.60431    1.11500    1.02075    0.97882    0.97371    0.97967
  54.43276    0.55277    0.60431    0.73500    0.79058    0.85901    0.85416    1.26490
  60.53535    0.60920    0.60431    0.81500    0.87472    0.86483    0.85991    1.14322
  62.06849    0.62311    0.60431    0.83500    0.82150    0.86039    0.85546    1.21729
  69.00512    0.68462    0.60431    0.92500    0.90554    0.87076    0.86577    1.10432
  63.60466    0.63693    0.60431    0.85500    0.91903    0.85596    0.85101    1.08811
  52.15641    0.53131    0.60431    0.70500    1.00000    0.85070    0.84589    1.00000
  64.37388    0.64381    0.60431    0.86500    0.85461    0.85374    0.84879    1.17012
  60.49351    0.60955    0.60504    0.81500    0.79371    0.86414    0.85890    1.25990
  52.87758    0.53878    0.60504    0.71500    1.16667    0.85303    0.84791    0.85714
  58.96437    0.59554    0.60504    0.79500    0.86765    0.86857    0.86335    1.15254
  68.18477    0.67828    0.60504    0.91500    0.92034    0.86655    0.86119    1.08656
  61.25922    0.61652    0.60504    0.82500    0.81579    0.86193    0.85668    1.22581
  71.28241    0.70512    0.60504    0.95500    0.83696    0.88140    0.87600    1.19481
  52.12001    0.53160    0.60504    0.70500    0.98182    0.85025    0.84515    1.01852
  82.21302    0.79558    0.60504    1.09500    0.96724    0.95415    0.94858    1.03386
  65.09915    0.65106    0.60504    0.87500    0.86154    0.85204    0.84673    1.16071
  51.36316    0.52441    0.60504    0.69500    1.12903    0.85069    0.84560    0.88571
  82.99855    0.80181    0.60504    1.10500    1.09703    0.96594    0.96036    0.91155
  62.02568    0.62347    0.60504    0.83500    0.88324    0.85971    0.85445    1.13220
  81.42806    0.78931    0.60504    1.08500    1.08008    0.94236    0.93680    0.92586
  62.79291    0.63040    0.60504    0.84500    0.80287    0.85750    0.85223    1.24554
  54.39487    0.55307    0.60504    0.73500    0.91892    0.85857    0.85343    1.08824
  83.78463    0.80801    0.60504    1.11500    0.97093    0.97774    0.97215    1.02994
  72.05867    0.71177    0.60504    0.96500    0.85048    0.88638    0.88096    1.17580
  70.50689    0.69845    0.60504    0.94500    0.89456    0.87769    0.87230    1.11786
  59.72856    0.60255    0.60504    0.80500    0.79914    0.86635    0.86113    1.25135
  84.57124    0.81417    0.60504    1.12500    1.11883    0.98953    0.98393    0.89379
  55.91507    0.56730    0.60504    0.75500    0.78671    0.86411    0.85895    1.27111
  69.73210    0.69175    0.60504    0.93500    0.96701    0.87398    0.86859    1.03411
  53.63586    0.54593    0.60504    0.72500    1.00000    0.85580    0.85067    1.00000
  65.86942    0.65790    0.60504    0.88500    0.82560    0.85542    0.85009    1.21124
  72.83566    0.71838    0.60504    0.97500    0.81348    0.89154    0.88611    1.22929
  68.95806    0.68503    0.60504    0.92500    0.86190    0.87027    0.86489    1.16022
  55.15461    0.56020    0.60504    0.74500    0.95794    0.86134    0.85619    1.04390
  75.95075    0.74459    0.60504    1.01500    0.87884    0.90310    0.89762    1.13786
  64.32964    0.64419    0.60504    0.86500    0.91351    0.85308    0.84778    1.09467
  80.64370    0.78302    0.60504    1.07500    0.83542    0.93056    0.92502    1.19700
  76.73126    0.75107    0.60504    1.02500    0.95725    0.90599    0.90050    1.04466
  63.56090    0.63731    0.60504    0.85500    0.80727    0.85529    0.85000    1.23875
  67.41223    0.67151    0.60504    0.90500    0.94539    0.86284    0.85749    1.05776
  58.20092    0.58851    0.60504    0.78500    0.96501    0.87122    0.86602    1.03625
  75.17092    0.73808    0.60504    1.00500    0.87267    0.90021    0.89474    1.14591
  79.85994    0.77669    0.60504    1.06500    0.81787    0.91877    0.91324    1.22269
  66.64044    0.66472    0.60504    0.89500    1.01487    0.85913    0.85379    0.98535
  79.07679    0.77033    0.60504    1.05500    0.97065    0.91440    0.90887    1.03024
  77.51245    0.75752    0.60504    1.03500    0.84644    0.90888    0.90338    1.18142
  78.29430    0.76394    0.60504    1.04500    0.92727    0.91177    0.90625    1.07843
  60.45166    0.60989    0.60576    0.81500    0.81153    0.86342    0.85789    1.23224
  83.72938    0.80854    0.60576    1.11500    1.07490    0.97658    0.97058    0.93032
  77.46046    0.75800    0.60576    1.03500    0.85199    0.90897    0.90310    1.17373
  79.02397    0.77082    0.60576    1.05500    0.90161    0.91445    0.90855    1.10913
  67.36608    0.67191    0.60576    0.90500    0.80168    0.86229    0.85662    1.24738
  54.35696    0.55338    0.60576    0.73500    0.88649    0.85811    0.85269    1.12805
  69.68456    0.69217    0.60576    0.93500    0.80465    0.87344    0.86772    1.24277
  62.74960    0.63076    0.60576    0.84500    0.76766    0.85679    0.85121    1.30266
  63.51711    0.63768    0.60576    0.85500    0.89928    0.85458    0.84899    1.11200
  61.98286    0.62383    0.60576    0.83500    0.90264    0.85900    0.85344    1.10787
  76.67970    0.75154    0.60576    1.02500    0.83057    0.90608    0.90022    1.20399
  52.08360    0.53189    0.60576    0.70500    0.89655    0.84979    0.84441    1.11538
  82.94369    0.80234    0.60576    1.10500    0.86856    0.96478    0.95880    1.15133
  75.12024    0.73854    0.60576    1.00500    0.88258    0.90029    0.89446    1.13305
  55.11620    0.56051    0.60576    0.74500    0.88261    0.86088    0.85545    1.13300
  71.23395    0.70555    0.60576    0.95500    0.90484    0.88087    0.87512    1.10517
  55.87617    0.56762    0.60576    0.75500    0.90106    0.86365    0.85821    1.10980
  82.15856    0.79610    0.60576    1.09500    0.90000    0.95299    0.94701    1.11111
  79.80670    0.77719    0.60576    1.06500    0.96629    0.91759    0.91167    1.03488
  66.59476    0.66511    0.60576    0.89500    0.81692    0.85857    0.85292    1.22411
  68.13815    0.67869    0.60576    0.91500    0.87829    0.86601    0.86032    1.13858
  64.28538    0.64457    0.60576    0.86500    0.81588    0.85237    0.84676    1.22567
  81.37401    0.78983    0.60576    1.08500    0.92352    0.94119    0.93523    1.08282
  75.89963    0.74505    0.60576    1.01500    1.01681    0.90318    0.89734    0.98347
  61.21688    0.61687    0.60576    0.82500    0.77626    0.86121    0.85566    1.28822
  80.59005    0.78352    0.60576    1.07500    1.00000    0.92939    0.92345    1.00000
  59.68720    0.60290    0.60576    0.80500    1.01799    0.86563    0.86011    0.98232
  84.51561    0.81471    0.60576    1.12500    0.99364    0.98838    0.98236    1.00640
  78.24189    0.76442    0.60576    1.04500    0.88309    0.91186    0.90597    1.13238
  53.59845    0.54624    0.60576    0.72500    0.77931    0.85533    0.84993    1.28319
  72.00976    0.71220    0.60576    0.96500    0.91376    0.88606    0.88030    1.09437
  72.78630    0.71883    0.60576    0.97500    0.88926    0.89161    0.88583    1.12454
  51.32725    0.52470    0.60576    0.69500    0.84848    0.85076    0.84540    1.17857
  58.92349    0.59588    0.60576    0.79500    0.83816    0.86784    0.86234    1.19308
  68.91098    0.68544    0.60576    0.92500    0.90214    0.86972    0.86402    1.10848
  52.84067    0.53907    0.60576    0.71500    0.92437    0.85256    0.84717    1.08182
  65.05441    0.65144    0.60576    0.87500    0.85057    0.85154    0.84592    1.17568
  70.45888    0.69887    0.60576    0.94500    0.90879    0.87715    0.87142    1.10036
  65.82420    0.65829    0.60576    0.88500    0.80998    0.85486    0.84922    1.23459
  58.16054    0.58884    0.60576    0.78500    0.97333    0.87057    0.86508    1.02740
  82.10406    0.79662    0.60649    1.09500    0.94030    0.95172    0.94545    1.06349
  55.07777    0.56082    0.60649    0.74500    0.83983    0.86039    0.85471    1.19072
  51.29133    0.52498    0.60649    0.69500    1.06452    0.85080    0.84520    0.93939
  65.00965    0.65182    0.60649    0.87500    0.89880    0.85099    0.84510    1.11260
  53.56103    0.54654    0.60649    0.72500    0.84568    0.85484    0.84919    1.18248
  58.12013    0.58918    0.60649    0.78500    0.86280    0.86989    0.86414    1.15902
  75.06951    0.73900    0.60649    1.00500    0.79406    0.90029    0.89418    1.25935
  82.88880    0.80286    0.60649    1.10500    0.86996    0.96352    0.95723    1.14947
  71.18546    0.70598    0.60649    0.95500    1.01083    0.88027    0.87425    0.98929
  59.64581    0.60324    0.60649    0.80500    0.91874    0.86487    0.85910    1.08845
  71.96082    0.71264    0.60649    0.96500    0.92796    0.88568    0.87964    1.07763
  75.84847    0.74552    0.60649    1.01500    1.02616    0.90319    0.89706    0.97451
  70.41085    0.69930    0.60649    0.94500    0.79483    0.87655    0.87055    1.25813
  81.31991    0.79034    0.60649    1.08500    0.89847    0.93992    0.93366    1.11301
  77.40844    0.75848    0.60649    1.03500    0.88770    0.90898    0.90281    1.12651
  78.97110    0.77131    0.60649    1.05500    0.87319    0.91442    0.90822    1.14523
  52.80374    0.53937    0.60649    0.71500    1.06186    0.85207    0.84643    0.94175
  67.31989    0.67231    0.60649    0.90500    0.87690    0.86168    0.85575    1.14038
  76.62811    0.75201    0.60649    1.02500    0.89130    0.90608    0.89994    1.12195
  72.73691    0.71927    0.60649    0.97500    0.81431    0.89161    0.88555    1.22804
  62.70628    0.63113    0.60649    0.84500    0.79599    0.85604    0.85020    1.25629
  78.18944    0.76491    0.60649    1.04500    0.96094    0.91187    0.90569    1.04065
  63.47330    0.63805    0.60649    0.85500    0.81949    0.85383    0.84797    1.22026
  84.45994    0.81525    0.60649    1.12500    1.06167    0.98712    0.98079    0.94191
  64.24109    0.64494    0.60649    0.86500    0.81623    0.85162    0.84575    1.22515
  68.09150    0.67909    0.60649    0.91500    0.84743    0.86540    0.85945    1.18004
  61.94001    0.62419    0.60649    0.83500    0.78044    0.85825    0.85242    1.28132
  54.31903    0.55369    0.60649    0.73500    0.92105    0.85762    0.85195    1.08571
  83.67410    0.80908    0.60649    1.11500    0.99372    0.97532    0.96901    1.00632
  65.77896    0.65867    0.60649    0.88500    0.87664    0.85425    0.84835    1.14071
  80.53636    0.78403    0.60649    1.07500    0.92456    0.92812    0.92188    1.08159
  66.54905    0.66550    0.60649    0.89500    0.93707    0.85797    0.85204    1.06715
  58.88260    0.59622    0.60649    0.79500    0.89176    0.86709    0.86133    1.12137
  79.75341    0.77769    0.60649    1.06500    0.94361    0.91640    0.91018    1.05976
  60.40979    0.61024    0.60649    0.81500    0.84144    0.86266    0.85687    1.18844
  68.86386    0.68585    0.60649    0.92500    0.85531    0.86912    0.86315    1.16917
  69.63698    0.69259    0.60649    0.93500    0.78922    0.87283    0.86685    1.26707
  61.17452    0.61723    0.60649    0.82500    0.87026    0.86046    0.85465    1.14908
  52.04718    0.53218    0.60649    0.70500    0.78571    0.84933    0.84371    1.27273
  55.83725    0.56794    0.60649    0.75500    0.90714    0.86317    0.85747    1.10236
  58.84168    0.59656    0.60722    0.79500    0.98969    0.86636    0.86038    1.01042
  78.91820    0.77181    0.60722    1.05500    1.03899    0.91429    0.90790    0.96248
  71.91184    0.71307    0.60722    0.96500    0.99150    0.88521    0.87897    1.00858
  52.76680    0.53967    0.60722    0.71500    0.87379    0.85155    0.84569    1.14444
  83.61876    0.80961    0.60722    1.11500    0.98641    0.97393    0.96744    1.01378
  76.57648    0.75249    0.60722    1.02500    0.84037    0.90599    0.89965    1.18996
  71.13694    0.70641    0.60722    0.95500    0.82229    0.87960    0.87337    1.21611
  59.60440    0.60358    0.60722    0.80500    0.90952    0.86407    0.85808    1.09948
  73.46385    0.72632    0.60722    0.98500    0.87132    0.89442    0.88814    1.14768
  75.79727    0.74599    0.60722    1.01500    0.91917    0.90310    0.89678    1.08793
  68.81672    0.68626    0.60722    0.92500    0.91002    0.86845    0.86227    1.09888
  55.03933    0.56113    0.60722    0.74500    1.03153    0.85987    0.85397    0.96943
  60.36789    0.61059    0.60722    0.81500    0.81290    0.86186    0.85586    1.23016
  84.40422    0.81580    0.60722    1.12500    1.06277    0.98573    0.97922    0.94094
  61.13214    0.61758    0.60722    0.82500    0.94705    0.85965    0.85363    1.05591
  66.50331    0.66590    0.60722    0.89500    0.85738    0.85730    0.85117    1.16634
  55.79831    0.56826    0.60722    0.75500    1.11694    0.86265    0.85673    0.89531
  77.35638    0.75896    0.60722    1.03500    0.87826    0.90889    0.90253    1.13861
  53.52358    0.54684    0.60722    0.72500    0.92199    0.85432    0.84845    1.08462
  82.83386    0.80339    0.60722    1.10500    0.94843    0.96213    0.95566    1.05437
  52.01074    0.53248    0.60722    0.70500    0.97500    0.84935    0.84350    1.02564
  81.26577    0.79085    0.60722    1.08500    0.88290    0.93853    0.93209    1.13263
  63.42947    0.63842    0.60722    0.85500    0.81728    0.85302    0.84696    1.22358
  69.58938    0.69300    0.60722    0.93500    0.82015    0.87216    0.86597    1.21928
  65.73370    0.65906    0.60722    0.88500    0.86851    0.85364    0.84753    1.15140
  58.07971    0.58951    0.60722    0.78500    0.80702    0.86916    0.86320    1.23913
  62.66292    0.63149    0.60722    0.84500    0.89239    0.85523    0.84918    1.12058
  75.01875    0.73946    0.60722    1.00500    0.87702    0.90020    0.89390    1.14023
  64.96486    0.65220    0.60722    0.87500    0.87809    0.85038    0.84428    1.13883
  70.36278    0.69972    0.60722    0.94500    0.82815    0.87588    0.86967    1.20751
  67.27369    0.67271    0.60722    0.90500    0.86323    0.86102    0.85487    1.15844
  68.04483    0.67950    0.60722    0.91500    0.89055    0.86473    0.85857    1.12290
  51.25539    0.52527    0.60722    0.69500    0.70732    0.85082    0.84499    1.41379
  54.28109    0.55400    0.60722    0.73500    0.84066    0.85710    0.85121    1.18954
  80.48262    0.78454    0.60722    1.07500    0.93985    0.92673    0.92031    1.06400
  61.89715    0.62455    0.60722    0.83500    0.86614    0.85744    0.85141    1.15455
  64.19678    0.64532    0.60722    0.86500    0.81138    0.85082    0.84473    1.23246
  79.70009    0.77819    0.60722    1.06500    0.93214    0.91620    0.90979    1.07280
  82.04952    0.79714    0.60722    1.09500    0.88627    0.95033    0.94388    1.12832
  72.68748    0.71971    0.60722    0.97500    0.75460    0.89152    0.88527    1.32520
  78.13696    0.76540    0.60722    1.04500    0.95429    0.91178    0.90541    1.04790
  75.74604    0.74645    0.60795    1.01500    1.03245    0.90293    0.89649    0.96857
  82.77887    0.80392    0.60795    1.10500    0.97665    0.96064    0.95409    1.02391
  61.08973    0.61793    0.60795    0.82500    0.88821    0.85882    0.85261    1.12586
  78.86526    0.77230    0.60795    1.05500    0.88390    0.91406    0.90757    1.13136
  73.41395    0.72677    0.60795    0.98500    0.81000    0.89426    0.88786    1.23457
  83.56338    0.81014    0.60795    1.11500    0.92030    0.97243    0.96587    1.08660
  68.76955    0.68667    0.60795    0.92500    0.87801    0.86772    0.86139    1.13894
  51.97428    0.53277    0.60795    0.70500    0.66667    0.84934    0.84330    1.50000
  79.64673    0.77869    0.60795    1.06500    0.84696    0.91590    0.90940    1.18070
  61.85426    0.62491    0.60795    0.83500    0.84462    0.85660    0.85039    1.18396
  54.24313    0.55430    0.60795    0.73500    0.86885    0.85655    0.85047    1.15094
  67.99812    0.67990    0.60795    0.91500    0.85314    0.86401    0.85769    1.17215
  67.22745    0.67311    0.60795    0.90500    0.90893    0.86030    0.85399    1.10019
  62.61955    0.63186    0.60795    0.84500    0.82396    0.85439    0.84816    1.21366
  60.32597    0.61094    0.60795    0.81500    0.73695    0.86103    0.85484    1.35695
  70.31469    0.70014    0.60795    0.94500    0.83788    0.87515    0.86879    1.19349
  77.30429    0.75944    0.60795    1.03500    0.85397    0.90871    0.90225    1.17100
  52.72984    0.53996    0.60795    0.71500    1.13333    0.85100    0.84495    0.88235
  81.21159    0.79137    0.60795    1.08500    0.91698    0.93705    0.93052    1.09054
  65.68841    0.65945    0.60795    0.88500    0.82602    0.85299    0.84671    1.21063
  64.92004    0.65258    0.60795    0.87500    0.88929    0.84973    0.84346    1.12449
  58.03926    0.58984    0.60795    0.78500    0.95890    0.86841    0.86225    1.04286
  80.42885    0.78504    0.60795    1.07500    0.95104    0.92525    0.91874    1.05149
  51.21944    0.52556    0.60795    0.69500    0.58140    0.85082    0.84479    1.72000
  64.15244    0.64570    0.60795    0.86500    0.88831    0.84997    0.84371    1.12574
  81.99493    0.79766    0.60795    1.09500    0.94523    0.94884    0.94230    1.05794
  53.48612    0.54714    0.60795    0.72500    0.75000    0.85378    0.84771    1.33333
  59.56298    0.60393    0.60795    0.80500    0.89070    0.86324    0.85706    1.12272
  76.52482    0.75296    0.60795    1.02500    0.85714    0.90582    0.89937    1.16667
  58.80074    0.59689    0.60795    0.79500    0.85112    0.86561    0.85944    1.17493
  84.34845    0.81634    0.60795    1.12500    1.04925    0.98423    0.97765    0.95306
  71.86284    0.71351    0.60795    0.96500    0.89731    0.88469    0.87831    1.11445
  55.75935    0.56857    0.60795    0.75500    0.89844    0.86210    0.85599    1.11304
  72.63802    0.72015    0.60795    0.97500    0.87914    0.89137    0.88498    1.13748
  55.00087    0.56145    0.60795    0.74500    0.93133    0.85932    0.85323    1.07373
  78.08444    0.76588    0.60795    1.04500    0.80756    0.91160    0.90513    1.23830
  66.45755    0.66629    0.60795    0.89500    0.81623    0.85658    0.85029    1.22515
  63.38561    0.63879    0.60795    0.85500    0.84854    0.85218    0.84594    1.17849
  69.54174    0.69342    0.60795    0.93500    0.80171    0.87143    0.86509    1.24733
  71.08839    0.70684    0.60795    0.95500    0.82884    0.87886    0.87249    1.20650
  52.69286    0.54026    0.60868    0.71500    0.74775    0.85043    0.84421    1.33735
  61.04731    0.61829    0.60868    0.82500    0.84400    0.85794    0.85159    1.18483
  65.64309    0.65983    0.60868    0.88500    0.84000    0.85229    0.84589    1.19048
  64.87520    0.65296    0.60868    0.87500    0.86124    0.84903    0.84264    1.16111
  72.58854    0.72059    0.60868    0.97500    0.90833    0.89116    0.88470    1.10092
  62.57615    0.63222    0.60868    0.84500    0.78571    0.85351    0.84714    1.27273
  67.18119    0.67351    0.60868    0.90500    0.82026    0.85953    0.85311    1.21912
  75.69477    0.74692    0.60868    1.01500    0.87387    0.90270    0.89621    1.14433
  54.20515    0.55461    0.60868    0.73500    0.88660    0.85597    0.84973    1.12791
  57.99880    0.59017    0.60868    0.78500    1.03582    0.86761    0.86131    0.96542
  80.37503    0.78555    0.60868    1.07500    0.94118    0.92369    0.91717    1.06250
  58.75979    0.59723    0.60868    0.79500    0.78555    0.86481    0.85850    1.27300
  51.18347    0.52584    0.60868    0.69500    1.00000    0.85078    0.84459    1.00000
  83.50796    0.81068    0.60868    1.11500    0.96473    0.97084    0.96429    1.03656
  77.25216    0.75991    0.60868    1.03500    0.93714    0.90847    0.90197    1.06707
  78.03188    0.76637    0.60868    1.04500    0.88719    0.91135    0.90484    1.12716
  53.44864    0.54744    0.60868    0.72500    0.83784    0.85320    0.84697    1.19355
  79.59333    0.77918    0.60868    1.06500    0.90019    0.91553    0.90901    1.11088
  78.81227    0.77279    0.60868    1.05500    0.89011    0.91376    0.90724    1.12346
  71.81380    0.71394    0.60868    0.96500    0.90096    0.88410    0.87764    1.10993
  70.26657    0.70056    0.60868    0.94500    0.84295    0.87436    0.86792    1.18631
  59.52153    0.60427    0.60868    0.80500    0.80176    0.86237    0.85604    1.24725
  60.28403    0.61129    0.60868    0.81500    0.78234    0.86015    0.85382    1.27822
  84.29263    0.81688    0.60868    1.12500    0.99219    0.98263    0.97608    1.00787
  51.93781    0.53306    0.60868    0.70500    0.69880    0.84931    0.84310    1.43103
  63.34173    0.63916    0.60868    0.85500    0.78697    0.85129    0.84492    1.27069
  82.72384    0.80444    0.60868    1.10500    0.99172    0.95906    0.95251    1.00835
  71.03981    0.70726    0.60868    0.95500    0.86949    0.87807    0.87162    1.15009
  61.81134    0.62526    0.60868    0.83500    0.93874    0.85572    0.84937    1.06526
  67.95139    0.68031    0.60868    0.91500    0.87542    0.86323    0.85682    1.14231
  66.41176    0.66668    0.60868    0.89500    0.75574    0.85582    0.84941    1.32321
  68.72236    0.68708    0.60868    0.92500    0.88138    0.86694    0.86052    1.13458
  55.72037    0.56889    0.60868    0.75500    0.83793    0.86151    0.85524    1.19342
  54.96239    0.56176    0.60868    0.74500    0.84000    0.85874    0.85248    1.19048
  73.36401    0.72721    0.60868    0.98500    0.89043    0.89405    0.88758    1.12305
  64.10808    0.64607    0.60868    0.86500    0.91773    0.84907    0.84269    1.08964
  81.94030    0.79818    0.60868    1.09500    0.93923    0.94727    0.94073    1.06471
  81.15736    0.79188    0.60868    1.08500    0.87500    0.93548    0.92895    1.14286
  69.49408    0.69384    0.60868    0.93500    0.89251    0.87065    0.86422    1.12044
  76.47312    0.75343    0.60868    1.02500    0.92606    0.90558    0.89909    1.07984
  80.32118    0.78605    0.60941    1.07500    0.95962    0.92210    0.91559    1.04208
  72.53901    0.72103    0.60941    0.97500    0.81464    0.89092    0.88442    1.22753
  52.65587    0.54055    0.60941    0.71500    0.76316    0.84983    0.84346    1.31034
  51.14749    0.52613    0.60941    0.69500    0.96970    0.85073    0.84439    1.03125
  61.00486    0.61864    0.60941    0.82500    0.76908    0.85703    0.85057    1.30026
  71.76473    0.71437    0.60941    0.96500    0.91196    0.88348    0.87698    1.09654
  70.21842    0.70098    0.60941    0.94500    0.83617    0.87354    0.86704    1.19593
  82.66877    0.80497    0.60941    1.10500    0.86679    0.95744    0.95094    1.15368
  51.90132    0.53335    0.60941    0.70500    0.57609    0.84925    0.84290    1.73585
  64.83034    0.65335    0.60941    0.87500    0.75118    0.84830    0.84182    1.33124
  55.68138    0.56920    0.60941    0.75500    0.82979    0.86091    0.85450    1.20513
  75.64347    0.74738    0.60941    1.01500    0.85892    0.90244    0.89593    1.16425
  57.95832    0.59050    0.60941    0.78500    0.87805    0.86680    0.86036    1.13889
  63.29783    0.63953    0.60941    0.85500    0.74747    0.85037    0.84390    1.33784
  77.97928    0.76685    0.60941    1.04500    0.85138    0.91107    0.90456    1.17457
  81.88563    0.79870    0.60941    1.09500    0.93928    0.94566    0.93915    1.06465
  83.45249    0.81121    0.60941    1.11500    0.91463    0.96922    0.96272    1.09333
  53.41115    0.54774    0.60941    0.72500    0.91724    0.85260    0.84622    1.09023
  60.24208    0.61164    0.60941    0.81500    0.77956    0.85925    0.85280    1.28278
  77.19999    0.76039    0.60941    1.03500    0.90945    0.90819    0.90168    1.09957
  58.71881    0.59757    0.60941    0.79500    0.79551    0.86399    0.85755    1.25705
  59.48006    0.60461    0.60941    0.80500    0.80082    0.86147    0.85502    1.24872
  76.42138    0.75390    0.60941    1.02500    0.86756    0.90531    0.89881    1.15265
  54.92390    0.56207    0.60941    0.74500    1.04000    0.85814    0.85174    0.96154
  84.23677    0.81742    0.60941    1.12500    1.03433    0.98100    0.97450    0.96680
  70.99120    0.70769    0.60941    0.95500    0.80915    0.87724    0.87074    1.23587
  66.36594    0.66707    0.60941    0.89500    0.91636    0.85503    0.84854    1.09128
  73.31404    0.72766    0.60941    0.98500    0.86028    0.89380    0.88730    1.16241
  64.06370    0.64645    0.60941    0.86500    0.78631    0.84815    0.84167    1.27176
  79.53989    0.77968    0.60941    1.06500    0.94495    0.91513    0.90862    1.05825
  68.67513    0.68749    0.60941    0.92500    0.84906    0.86614    0.85964    1.17778
  54.16716    0.55491    0.60941    0.73500    0.90476    0.85537    0.84898    1.10526
  78.75925    0.77328    0.60941    1.05500    0.80168    0.91343    0.90692    1.24738
  65.59775    0.66022    0.60941    0.88500    0.91362    0.85156    0.84507    1.09455
  67.90463    0.68071    0.60941    0.91500    0.81081    0.86243    0.85594    1.23333
  81.10309    0.79239    0.60941    1.08500    0.91423    0.93388    0.92737    1.09382
  67.13490    0.67390    0.60941    0.90500    0.84281    0.85873    0.85224    1.18651
  61.76841    0.62562    0.60941    0.83500    0.90656    0.85481    0.84835    1.10307
  62.53273    0.63259    0.60941    0.84500    0.88931    0.85259    0.84612    1.12447
  69.44639    0.69425    0.60941    0.93500    0.86304    0.86984    0.86334    1.15870
  81.04879    0.79290    0.61014    1.08500    0.83303    0.93229    0.92579    1.20044
  75.59214    0.74785    0.61014    1.01500    0.84991    0.90218    0.89564    1.17660
  52.61887    0.54085    0.61014    0.71500    0.68644    0.84921    0.84272    1.45679
  84.96531    0.82413    0.61014    1.13500    1.01961    0.99338    0.98692    0.98077
  63.25390    0.63990    0.61014    0.85500    0.89623    0.84945    0.84288    1.11579
  77.92665    0.76734    0.61014    1.04500    0.90244    0.91080    0.90428    1.10811
  51.11149    0.52641    0.61014    0.69500    0.56250    0.85065    0.84419    1.77778
  68.62788    0.68790    0.61014    0.92500    0.91837    0.86533    0.85876    1.08889
  66.32010    0.66747    0.61014    0.89500    0.82828    0.85423    0.84766    1.20732
  69.39867    0.69467    0.61014    0.93500    0.83993    0.86902    0.86246    1.19057
  81.83091    0.79921    0.61014    1.09500    0.87500    0.94406    0.93758    1.14286
  59.43857    0.60495    0.61014    0.80500    0.92111    0.86056    0.85400    1.08564
  51.86482    0.53364    0.61014    0.70500    0.88000    0.84917    0.84270    1.13636
  77.14778    0.76087    0.61014    1.03500    0.86642    0.90792    0.90140    1.15418
  58.67781    0.59790    0.61014    0.79500    0.95086    0.86315    0.85660    1.05168
  65.55239    0.66061    0.61014    0.88500    0.93333    0.85082    0.84425    1.07143
  70.94255    0.70812    0.61014    0.95500    0.90317    0.87642    0.86986    1.10721
  67.08859    0.67430    0.61014    0.90500    0.91568    0.85793    0.85136    1.09208
  84.18087    0.81795    0.61014    1.12500    0.96356    0.97938    0.97292    1.03782
  54.88538    0.56238    0.61014    0.74500    0.98605    0.85751    0.85100    1.01415
  53.37364    0.54804    0.61014    0.72500    1.16667    0.85198    0.84548    0.85714
  57.91782    0.59084    0.61014    0.78500    0.95588    0.86596    0.85942    1.04615
  64.01929    0.64682    0.61014    0.86500    0.87593    0.84722    0.84065    1.14165
  62.48929    0.63295    0.61014    0.84500    0.82312    0.85167    0.84510    1.21489
  76.36961    0.75437    0.61014    1.02500    0.79570    0.90505    0.89852    1.25676
  54.12914    0.55522    0.61014    0.73500    0.85507    0.85475    0.84824    1.16949
  64.78545    0.65373    0.61014    0.87500    0.90141    0.84757    0.84100    1.10937
  70.17023    0.70141    0.61014    0.94500    0.81646    0.87272    0.86616    1.22481
  67.85785    0.68111    0.61014    0.91500    0.87966    0.86163    0.85506    1.13680
  61.72545    0.62598    0.61014    0.83500    0.85992    0.85389    0.84733    1.16290
  72.48946    0.72147    0.61014    0.97500    0.80782    0.89069    0.88413    1.23790
  78.70619    0.77377    0.61014    1.05500    0.97107    0.91310    0.90659    1.02980
  80.26728    0.78656    0.61014    1.07500    0.87896    0.92051    0.91401    1.13771
  83.39697    0.81174    0.61014    1.11500    1.03918    0.96761    0.96114    0.96230
  82.61365    0.80549    0.61014    1.10500    0.89869    0.95584    0.94936    1.11273
  55.64237    0.56952    0.61014    0.75500    0.87218    0.86028    0.85376    1.14655
  79.48641    0.78018    0.61014    1.06500    0.92176    0.91474    0.90823    1.08489
  73.26403    0.72811    0.61014    0.98500    0.81204    0.89356    0.88701    1.23146
  60.96239    0.61899    0.61014    0.82500    0.84073    0.85611    0.84955    1.18945
  60.20010    0.61198    0.61014    0.81500    0.98409    0.85833    0.85178    1.01617
  71.71563    0.71481    0.61014    0.96500    0.96088    0.88287    0.87631    1.04071
  70.89388    0.70855    0.61087    0.95500    0.86224    0.87562    0.86898    1.15977
  60.15810    0.61233    0.61087    0.81500    0.76327    0.85741    0.85075    1.31016
  62.44583    0.63331    0.61087    0.84500    0.92060    0.85074    0.84408    1.08624
  54.84686    0.56269    0.61087    0.74500    1.01810    0.85688    0.85025    0.98222
  59.39706    0.60529    0.61087    0.80500    0.77406    0.85964    0.85298    1.29189
  82.55849    0.80602    0.61087    1.10500    0.94403    0.95429    0.94778    1.05929
  63.97486    0.64720    0.61087    0.86500    0.98172    0.84630    0.83963    1.01862
  57.87729    0.59117    0.61087    0.78500    0.81156    0.86512    0.85847    1.23220
  51.07548    0.52670    0.61087    0.69500    0.76190    0.85056    0.84398    1.31250
  53.33611    0.54834    0.61087    0.72500    0.93671    0.85134    0.84473    1.06757
  80.99444    0.79341    0.61087    1.08500    1.03220    0.93075    0.92421    0.96881
  79.43289    0.78068    0.61087    1.06500    0.96000    0.91440    0.90784    1.04167
  81.77616    0.79973    0.61087    1.09500    0.88225    0.94252    0.93600    1.13346
  83.34141    0.81227    0.61087    1.11500    0.86085    0.96607    0.95956    1.16164
  69.35093    0.69508    0.61087    0.93500    0.90068    0.86823    0.86158    1.11027
  64.74054    0.65411    0.61087    0.87500    0.78045    0.84684    0.84017    1.28131
  76.31780    0.75485    0.61087    1.02500    0.86789    0.90483    0.89824    1.15222
  84.12492    0.81849    0.61087    1.12500    1.00868    0.97784    0.97134    0.99140
  67.04225    0.67470    0.61087    0.90500    0.82857    0.85713    0.85047    1.20690
  68.58060    0.68831    0.61087    0.92500    0.93357    0.86453    0.85788    1.07116
  77.87397    0.76782    0.61087    1.04500    0.92751    0.91057    0.90399    1.07816
  63.20996    0.64027    0.61087    0.85500    0.81164    0.84852    0.84185    1.23207
  78.65309    0.77426    0.61087    1.05500    0.87856    0.91283    0.90626    1.13823
  60.91990    0.61934    0.61087    0.82500    0.82411    0.85519    0.84853    1.21343
  80.21334    0.78706    0.61087    1.07500    1.00942    0.91898    0.91243    0.99067
  73.21400    0.72855    0.61087    0.98500    0.78338    0.89335    0.88673    1.27652
  84.90897    0.82468    0.61087    1.13500    1.07675    0.99298    0.98650    0.92872
  70.12202    0.70183    0.61087    0.94500    0.82453    0.87192    0.86528    1.21281
  58.63680    0.59824    0.61087    0.79500    0.83092    0.86231    0.85566    1.20349
  67.81104    0.68152    0.61087    0.91500    0.87416    0.86083    0.85418    1.14395
  52.58184    0.54114    0.61087    0.71500    0.98058    0.84857    0.84197    1.01980
  51.82830    0.53393    0.61087    0.70500    0.74324    0.84908    0.84249    1.34545
  54.09112    0.55552    0.61087    0.73500    0.90426    0.85411    0.84749    1.10588
  61.68247    0.62634    0.61087    0.83500    0.82524    0.85297    0.84630    1.21176
  77.09554    0.76135    0.61087    1.03500    0.95985    0.90770    0.90112    1.04183
  65.50700    0.66099    0.61087    0.88500    0.85690    0.85009    0.84342    1.16700
  55.60334    0.56983    0.61087    0.75500    0.99617    0.85964    0.85301    1.00385
  72.43988    0.72191    0.61087    0.97500    0.86949    0.89048    0.88385    1.15009
  71.66650    0.71524    0.61087    0.96500    0.76609    0.88228    0.87564    1.30533
  75.54076    0.74831    0.61087    1.01500    0.86585    0.90196    0.89536    1.15493
  66.27423    0.66786    0.61087    0.89500    0.84497    0.85344    0.84677    1.18347
  60.11608    0.61268    0.61160    0.81500    0.90239    0.85649    0.84973    1.10817
  84.85259    0.82523    0.61160    1.13500    1.01770    0.99152    0.98492    0.98261
  71.61734    0.71567    0.61160    0.96500    0.89773    0.88172    0.87498    1.11392
  57.83675    0.59150    0.61160    0.78500    0.92786    0.86427    0.85752    1.07775
  51.79177    0.53422    0.61160    0.70500    0.80247    0.84897    0.84229    1.24615
  77.04326    0.76183    0.61160    1.03500    0.99266    0.90753    0.90083    1.00739
  64.69560    0.65449    0.61160    0.87500    0.84884    0.84612    0.83935    1.17808
  65.46158    0.66138    0.61160    0.88500    0.79276    0.84937    0.84260    1.26141
  80.94004    0.79392    0.61160    1.08500    1.08589    0.92929    0.92263    0.92090
  63.93040    0.64757    0.61160    0.86500    0.85205    0.84538    0.83860    1.17364
  77.82126    0.76831    0.61160    1.04500    0.86570    0.91040    0.90371    1.15514
  51.03945    0.52698    0.61160    0.69500    0.93182    0.85045    0.84378    1.07317
  53.29857    0.54864    0.61160    0.72500    0.72619    0.85069    0.84399    1.37705
  55.56429    0.57015    0.61160    0.75500    1.01124    0.85900    0.85227    0.98889
  82.50328    0.80654    0.61160    1.10500    0.86486    0.95284    0.94620    1.15625
  68.53329    0.68872    0.61160    0.92500    0.80507    0.86376    0.85699    1.24213
  83.28581    0.81280    0.61160    1.11500    1.06031    0.96461    0.95798    0.94312
  67.76420    0.68192    0.61160    0.91500    0.90610    0.86006    0.85329    1.10364
  70.84518    0.70897    0.61160    0.95500    0.81860    0.87485    0.86810    1.22159
  79.37933    0.78118    0.61160    1.06500    0.92844    0.91413    0.90745    1.07708
  78.59996    0.77476    0.61160    1.05500    0.99033    0.91262    0.90594    1.00977
  63.16598    0.64063    0.61160    0.85500    0.75671    0.84760    0.84083    1.32151
  54.05307    0.55583    0.61160    0.73500    1.01036    0.85346    0.84675    0.98974
  69.30315    0.69550    0.61160    0.93500    0.92345    0.86745    0.86069    1.08289
  66.99588    0.67510    0.61160    0.90500    0.79579    0.85636    0.84959    1.25662
  62.40234    0.63368    0.61160    0.84500    0.77917    0.84983    0.84305    1.28341
  61.63947    0.62670    0.61160    0.83500    0.73703    0.85205    0.84528    1.35680
  66.22834    0.66825    0.61160    0.89500    0.94794    0.85266    0.84589    1.05492
  80.15936    0.78756    0.61160    1.07500    0.97175    0.91752    0.91085    1.02907
  72.39026    0.72235    0.61160    0.97500    0.85852    0.89031    0.88357    1.16479
  81.72136    0.80025    0.61160    1.09500    0.89388    0.94106    0.93441    1.11871
  76.26595    0.75532    0.61160    1.02500    0.94528    0.90466    0.89795    1.05788
  59.35553    0.60564    0.61160    0.80500    0.83371    0.85871    0.85195    1.19945
  54.80831    0.56300    0.61160    0.74500    1.01389    0.85623    0.84951    0.98630
  70.07378    0.70225    0.61160    0.94500    0.79647    0.87115    0.86439    1.25553
  75.48936    0.74878    0.61160    1.01500    0.89981    0.90179    0.89508    1.11135
  58.59576    0.59858    0.61160    0.79500    0.88778    0.86146    0.85471    1.12640
  84.06892    0.81903    0.61160    1.12500    1.00412    0.97638    0.96976    0.99589
  52.54481    0.54144    0.61160    0.71500    0.88489    0.84792    0.84123    1.13008
  60.87739    0.61970    0.61160    0.82500    0.79452    0.85427    0.84750    1.25862
  73.16393    0.72900    0.61160    0.98500    0.89097    0.89318    0.88644    1.12238
  52.50775    0.54173    0.61234    0.71500    1.00000    0.84738    0.84060    1.00000
  68.48595    0.68913    0.61234    0.92500    0.78049    0.86301    0.85611    1.28125
  76.21407    0.75579    0.61234    1.02500    0.91506    0.90455    0.89767    1.09283
  76.99094    0.76230    0.61234    1.03500    0.98510    0.90742    0.90055    1.01512
  60.07403    0.61302    0.61234    0.81500    0.92424    0.85557    0.84870    1.08197
  51.75522    0.53451    0.61234    0.70500    1.07246    0.84886    0.84209    0.93243
  70.79645    0.70940    0.61234    0.95500    0.87733    0.87411    0.86721    1.13982
  66.94949    0.67549    0.61234    0.90500    0.81524    0.85561    0.84871    1.22664
  51.00341    0.52727    0.61234    0.69500    0.68889    0.85033    0.84358    1.45161
  67.71733    0.68232    0.61234    0.91500    0.74766    0.85931    0.85241    1.33750
  71.56815    0.71611    0.61234    0.96500    0.90306    0.88120    0.87431    1.10734
  70.02551    0.70267    0.61234    0.94500    0.97432    0.87041    0.86351    1.02636
  77.76852    0.76879    0.61234    1.04500    0.81239    0.91030    0.90342    1.23094
  63.88593    0.64794    0.61234    0.86500    0.77265    0.84447    0.83758    1.29424
  80.88561    0.79443    0.61234    1.08500    0.93934    0.92790    0.92105    1.06458
  63.12199    0.64100    0.61234    0.85500    0.87234    0.84669    0.83980    1.14634
  75.43792    0.74924    0.61234    1.01500    0.93177    0.90168    0.89479    1.07322
  83.23016    0.81333    0.61234    1.11500    0.96147    0.96323    0.95639    1.04008
  78.54678    0.77525    0.61234    1.05500    0.95556    0.91248    0.90561    1.04651
  59.31399    0.60598    0.61234    0.80500    0.91723    0.85781    0.85094    1.09024
  54.01501    0.55613    0.61234    0.73500    0.81865    0.85281    0.84600    1.22152
  81.66651    0.80077    0.61234    1.09500    0.89513    0.93968    0.93283    1.11715
  69.25535    0.69591    0.61234    0.93500    0.85127    0.86671    0.85981    1.17472
  62.35883    0.63404    0.61234    0.84500    0.83304    0.84891    0.84203    1.20042
  53.26102    0.54894    0.61234    0.72500    0.90323    0.85004    0.84324    1.10714
  72.34061    0.72279    0.61234    0.97500    0.88779    0.89017    0.88328    1.12639
  57.79620    0.59183    0.61234    0.78500    0.96185    0.86342    0.85657    1.03966
  84.01287    0.81957    0.61234    1.12500    0.88269    0.97501    0.96818    1.13290
  79.32573    0.78167    0.61234    1.06500    0.88649    0.91392    0.90706    1.12805
  55.52523    0.57046    0.61234    0.75500    0.88087    0.85835    0.85152    1.13525
  73.11383    0.72944    0.61234    0.98500    0.74123    0.89305    0.88616    1.34911
  58.55471    0.59891    0.61234    0.79500    0.97382    0.86061    0.85376    1.02688
  80.10535    0.78807    0.61234    1.07500    0.91188    0.91638    0.90952    1.09664
  66.18242    0.66864    0.61234    0.89500    0.95270    0.85192    0.84502    1.04965
  84.79615    0.82577    0.61234    1.13500    1.10263    0.99016    0.98333    0.90693
  54.76975    0.56331    0.61234    0.74500    0.84034    0.85558    0.84876    1.19000
  82.44804    0.80707    0.61234    1.10500    0.96679    0.95146    0.94461    1.03435
  64.65064    0.65487    0.61234    0.87500    0.82353    0.84542    0.83852    1.21429
  61.59645    0.62705    0.61234    0.83500    0.82008    0.85113    0.84425    1.21940
  50.25232    0.52001    0.61234    0.68500    0.65000    0.77991    0.77316    1.53846
  60.83486    0.62005    0.61234    0.82500    0.93047    0.85335    0.84648    1.07473
  65.41614    0.66176    0.61234    0.88500    0.90827    0.84867    0.84177    1.10099
  63.84142    0.64832    0.61307    0.86500    0.96667    0.84356    0.83655    1.03448
  69.97722    0.70309    0.61307    0.94500    0.85227    0.86968    0.86263    1.17333
  72.29094    0.72323    0.61307    0.97500    0.81818    0.89006    0.88300    1.22222
  80.83114    0.79494    0.61307    1.08500    0.94944    0.92656    0.91946    1.05325
  83.17447    0.81386    0.61307    1.11500    0.98182    0.96191    0.95481    1.01852
  82.39274    0.80759    0.61307    1.10500    1.01446    0.95013    0.94303    0.98574
  54.73117    0.56362    0.61307    0.74500    0.84914    0.85491    0.84801    1.17767
  50.21677    0.52029    0.61307    0.68500    0.76923    0.78602    0.77921    1.30000
  53.97693    0.55644    0.61307    0.73500    0.94931    0.85213    0.84525    1.05340
  51.71866    0.53480    0.61307    0.70500    1.05797    0.84872    0.84188    0.94521
  62.31530    0.63440    0.61307    0.84500    0.85283    0.84799    0.84100    1.17257
  67.67044    0.68272    0.61307    0.91500    0.89465    0.85856    0.85153    1.11776
  66.90307    0.67589    0.61307    0.90500    0.86161    0.85486    0.84783    1.16061
  81.61163    0.80128    0.61307    1.09500    0.87591    0.93834    0.93125    1.14167
  61.55341    0.62741    0.61307    0.83500    0.85965    0.85021    0.84323    1.16327
  78.49357    0.77573    0.61307    1.05500    0.90108    0.91237    0.90528    1.10978
  73.06370    0.72989    0.61307    0.98500    0.95402    0.89294    0.88587    1.04819
  64.60566    0.65524    0.61307    0.87500    0.82131    0.84471    0.83770    1.21757
  77.71573    0.76927    0.61307    1.04500    0.91758    0.91023    0.90314    1.08982
  60.03197    0.61337    0.61307    0.81500    0.76248    0.85464    0.84768    1.31152
  71.51893    0.71654    0.61307    0.96500    0.78873    0.88070    0.87364    1.26786
  65.37068    0.66215    0.61307    0.88500    0.91334    0.84796    0.84095    1.09488
  80.05129    0.78857    0.61307    1.07500    0.94960    0.91622    0.90913    1.05308
  84.73967    0.82632    0.61307    1.13500    1.08804    0.98885    0.98175    0.91909
  58.51363    0.59925    0.61307    0.79500    0.88967    0.85975    0.85281    1.12401
  76.93859    0.76278    0.61307    1.03500    0.90676    0.90735    0.90026    1.10282
  60.79230    0.62040    0.61307    0.82500    0.84694    0.85243    0.84545    1.18072
  83.95679    0.82011    0.61307    1.12500    1.07803    0.97370    0.96659    0.92762
  57.75562    0.59216    0.61307    0.78500    0.91940    0.86256    0.85562    1.08767
  55.48615    0.57078    0.61307    0.75500    0.88552    0.85768    0.85077    1.12928
  53.22344    0.54924    0.61307    0.72500    0.97241    0.84936    0.84249    1.02837
  50.96735    0.52755    0.61307    0.69500    0.75510    0.85020    0.84337    1.32432
  69.20752    0.69632    0.61307    0.93500    0.89310    0.86597    0.85893    1.11969
  79.27209    0.78217    0.61307    1.06500    0.94314    0.91376    0.90667    1.06029
  75.38644    0.74971    0.61307    1.01500    0.91667    0.90159    0.89451    1.09091
  66.13648    0.66903    0.61307    0.89500    0.92007    0.85122    0.84420    1.08687
  52.47068    0.54203    0.61307    0.71500    1.00885    0.84725    0.84039    0.99123
  76.16216    0.75626    0.61307    1.02500    0.91171    0.90447    0.89738    1.09684
  63.07797    0.64137    0.61307    0.85500    0.90253    0.84578    0.83878    1.10799
  70.74769    0.70983    0.61307    0.95500    0.87331    0.87338    0.86633    1.14507
  59.27242    0.60632    0.61307    0.80500    0.88591    0.85695    0.84999    1.12879
  68.43859    0.68954    0.61307    0.92500    0.91282    0.86227    0.85523    1.09551
  63.79690    0.64869    0.61381    0.86500    0.83419    0.84263    0.83553    1.19877
  58.47254    0.59958    0.61381    0.79500    0.94789    0.85887    0.85185    1.05497
  55.44705    0.57109    0.61381    0.75500    0.94424    0.85699    0.85003    1.05906
  79.99719    0.78907    0.61381    1.07500    0.87389    0.91606    0.90873    1.14431
  73.01353    0.73033    0.61381    0.98500    0.90468    0.89283    0.88559    1.10536
  59.98989    0.61371    0.61381    0.81500    0.86061    0.85369    0.84665    1.16197
  61.51035    0.62777    0.61381    0.83500    0.87109    0.84927    0.84220    1.14798
  79.21842    0.78266    0.61381    1.06500    0.93846    0.91362    0.90630    1.06557
  76.11021    0.75673    0.61381    1.02500    0.86641    0.90438    0.89710    1.15419
  69.15966    0.69674    0.61381    0.93500    0.88552    0.86523    0.85804    1.12928
  60.74973    0.62075    0.61381    0.82500    0.88283    0.85148    0.84443    1.13272
  80.77662    0.79545    0.61381    1.08500    0.98669    0.92521    0.91788    1.01349
  54.69257    0.56393    0.61381    0.74500    0.79688    0.85421    0.84727    1.25490
  68.39120    0.68994    0.61381    0.92500    0.83981    0.86151    0.85434    1.19075
  81.55670    0.80180    0.61381    1.09500    0.96409    0.93701    0.92966    1.03724
  51.68208    0.53509    0.61381    0.70500    0.78652    0.84857    0.84168    1.27143
  66.09052    0.66942    0.61381    0.89500    0.81199    0.85051    0.84337    1.23154
  76.88620    0.76325    0.61381    1.03500    0.93384    0.90726    0.89998    1.07085
  69.92889    0.70351    0.61381    0.94500    0.81107    0.86894    0.86174    1.23293
  83.11873    0.81439    0.61381    1.11500    0.92400    0.96059    0.95322    1.08225
  72.24123    0.72366    0.61381    0.97500    0.83968    0.88975    0.88253    1.19093
  70.69890    0.71025    0.61381    0.95500    0.86265    0.87265    0.86544    1.15922
  53.93884    0.55674    0.61381    0.73500    0.94022    0.85144    0.84451    1.06358
  57.71502    0.59249    0.61381    0.78500    0.86822    0.86167    0.85467    1.15179
  62.27175    0.63476    0.61381    0.84500    0.85505    0.84706    0.83998    1.16953
  59.23083    0.60666    0.61381    0.80500    0.78808    0.85607    0.84904    1.26891
  83.90065    0.82064    0.61381    1.12500    1.03368    0.97238    0.96500    0.96741
  78.44032    0.77622    0.61381    1.05500    0.99617    0.91226    0.90495    1.00385
  77.66291    0.76975    0.61381    1.04500    0.86466    0.91015    0.90285    1.15652
  53.18585    0.54954    0.61381    0.72500    0.78142    0.84867    0.84175    1.27972
  50.93128    0.52784    0.61381    0.69500    0.88235    0.85004    0.84317    1.13333
  84.68315    0.82686    0.61381    1.13500    1.10996    0.98755    0.98016    0.90093
  64.56065    0.65562    0.61381    0.87500    0.89267    0.84399    0.83687    1.12023
  50.18120    0.52057    0.61381    0.68500    0.60000    0.79211    0.78526    1.66667
  63.03393    0.64174    0.61381    0.85500    0.85857    0.84484    0.83775    1.16473
  67.62352    0.68313    0.61381    0.91500    0.76585    0.85780    0.85064    1.30573
  65.32519    0.66253    0.61381    0.88500    0.87034    0.84725    0.84012    1.14898
  71.46968    0.71697    0.61381    0.96500    0.86612    0.88018    0.87297    1.15458
  66.85663    0.67629    0.61381    0.90500    0.79837    0.85409    0.84694    1.25255
  75.33494    0.75017    0.61381    1.01500    0.91863    0.90149    0.89422    1.08858
  82.33741    0.80811    0.61381    1.10500    1.08853    0.94880    0.94144    0.91867
  52.43360    0.54232    0.61381    0.71500    1.19048    0.84709    0.84019    0.84000
  53.14825    0.54984    0.61454    0.72500    1.07547    0.84795    0.84100    0.92982
  70.65008    0.71068    0.61454    0.95500    0.86799    0.87188    0.86456    1.15209
  79.16470    0.78316    0.61454    1.06500    0.95517    0.91347    0.90597    1.04694
  57.67441    0.59282    0.61454    0.78500    0.84282    0.86077    0.85371    1.18650
  83.84447    0.82118    0.61454    1.12500    1.02869    0.97101    0.96341    0.97211
  76.83378    0.76373    0.61454    1.03500    0.89484    0.90714    0.89969    1.11752
  79.94305    0.78957    0.61454    1.07500    0.83547    0.91585    0.90834    1.19694
  84.62658    0.82740    0.61454    1.13500    1.02542    0.98618    0.97857    0.97521
  71.42040    0.71740    0.61454    0.96500    0.86971    0.87963    0.87229    1.14981
  75.28339    0.75063    0.61454    1.01500    0.79174    0.90135    0.89394    1.26304
  59.18922    0.60700    0.61454    0.80500    0.83220    0.85517    0.84809    1.20163
  77.61005    0.77024    0.61454    1.04500    0.89831    0.91003    0.90257    1.11321
  55.40793    0.57141    0.61454    0.75500    0.86038    0.85628    0.84928    1.16228
  66.81016    0.67668    0.61454    0.90500    0.78241    0.85330    0.84605    1.27811
  67.57658    0.68353    0.61454    0.91500    0.86321    0.85701    0.84975    1.15847
  72.96334    0.73077    0.61454    0.98500    0.87660    0.89267    0.88530    1.14077
  82.28203    0.80864    0.61454    1.10500    0.92490    0.94741    0.93985    1.08120
  54.65396    0.56424    0.61454    0.74500    0.90795    0.85350    0.84652    1.10138
  66.04452    0.66981    0.61454    0.89500    0.89127    0.84977    0.84254    1.12200
  78.38703    0.77671    0.61454    1.05500    0.97856    0.91210    0.90462    1.02191
  61.46726    0.62812    0.61454    0.83500    0.86629    0.84830    0.84117    1.15435
  81.50173    0.80231    0.61454    1.09500    0.95463    0.93561    0.92807    1.04752
  65.27968    0.66292    0.61454    0.88500    0.89003    0.84650    0.83929    1.12355
  51.64548    0.53538    0.61454    0.70500    1.16176    0.84839    0.84148    0.86076
  53.90073    0.55705    0.61454    0.73500    0.94089    0.85073    0.84376    1.06283
  80.72207    0.79596    0.61454    1.08500    1.00594    0.92382    0.91629    0.99409
  62.22817    0.63512    0.61454    0.84500    0.78080    0.84609    0.83895    1.28074
  83.06295    0.81492    0.61454    1.11500    0.89871    0.95921    0.95163    1.11270
  72.19149    0.72410    0.61454    0.97500    0.84884    0.88921    0.88186    1.17808
  52.39650    0.54262    0.61454    0.71500    1.11607    0.84692    0.83999    0.89600
  58.43143    0.59992    0.61454    0.79500    0.80100    0.85797    0.85090    1.24845
  59.94779    0.61406    0.61454    0.81500    0.89056    0.85272    0.84562    1.12289
  76.05822    0.75719    0.61454    1.02500    0.86629    0.90425    0.89681    1.15435
  64.51562    0.65600    0.61454    0.87500    0.89412    0.84324    0.83604    1.11842
  62.98987    0.64210    0.61454    0.85500    0.90637    0.84388    0.83672    1.10331
  69.11177    0.69715    0.61454    0.93500    0.86808    0.86445    0.85716    1.15197
  50.89520    0.52812    0.61454    0.69500    0.85714    0.84987    0.84296    1.16667
  68.34378    0.69035    0.61454    0.92500    0.86724    0.86073    0.85345    1.15308
  60.70714    0.62110    0.61454    0.82500    0.86134    0.85051    0.84340    1.16098
  69.88054    0.70393    0.61454    0.94500    0.86833    0.86816    0.86086    1.15163
  63.75235    0.64906    0.61454    0.86500    0.88448    0.84168    0.83450    1.13060
  50.14563    0.52085    0.61454    0.68500    1.11765    0.79820    0.79132    0.89474
  50.11004    0.52113    0.61528    0.68500    1.17391    0.80427    0.79738    0.85185
  84.56996    0.82795    0.61528    1.13500    1.00436    0.98471    0.97698    0.99566
  72.14172    0.72454    0.61528    0.97500    0.87540    0.88860    0.88118    1.14234
  57.63377    0.59315    0.61528    0.78500    0.88298    0.85982    0.85276    1.13253
  58.39030    0.60025    0.61528    0.79500    0.83532    0.85703    0.84995    1.19714
  69.83216    0.70434    0.61528    0.94500    0.91334    0.86732    0.85997    1.09488
  53.86260    0.55735    0.61528    0.73500    0.95477    0.84998    0.84301    1.04737
  76.78132    0.76420    0.61528    1.03500    0.88091    0.90693    0.89941    1.13519
  78.33370    0.77720    0.61528    1.05500    0.85072    0.91186    0.90429    1.17548
  72.91311    0.73122    0.61528    0.98500    0.89423    0.89245    0.88502    1.11828
  70.60124    0.71110    0.61528    0.95500    0.78756    0.87104    0.86367    1.26975
  80.66747    0.79647    0.61528    1.08500    0.88170    0.92232    0.91470    1.13417
  83.78825    0.82172    0.61528    1.12500    0.94821    0.96953    0.96182    1.05462
  59.14760    0.60734    0.61528    0.80500    0.83621    0.85423    0.84713    1.19588
  81.44672    0.80283    0.61528    1.09500    0.83993    0.93413    0.92648    1.19058
  62.18458    0.63549    0.61528    0.84500    0.83452    0.84508    0.83792    1.19829
  55.36880    0.57172    0.61528    0.75500    0.97500    0.85553    0.84853    1.02564
  53.11063    0.55014    0.61528    0.72500    0.85350    0.84720    0.84025    1.17164
  69.06386    0.69756    0.61528    0.93500    0.91830    0.86360    0.85627    1.08897
  75.23182    0.75109    0.61528    1.01500    0.96205    0.90114    0.89365    1.03945
  61.42416    0.62848    0.61528    0.83500    0.78599    0.84729    0.84014    1.27228
  66.76366    0.67708    0.61528    0.90500    0.86601    0.85245    0.84517    1.15472
  64.47057    0.65638    0.61528    0.87500    0.78548    0.84244    0.83521    1.27311
  65.23414    0.66330    0.61528    0.88500    0.81672    0.84570    0.83846    1.22441
  76.00620    0.75766    0.61528    1.02500    0.84220    0.90404    0.89653    1.18737
  60.66452    0.62145    0.61528    0.82500    0.93418    0.84950    0.84237    1.07045
  52.35938    0.54291    0.61528    0.71500    0.70345    0.84672    0.83978    1.42157
  83.00713    0.81545    0.61528    1.11500    0.88730    0.95773    0.95004    1.12702
  79.11095    0.78365    0.61528    1.06500    0.89591    0.91323    0.90564    1.11618
  67.52961    0.68393    0.61528    0.91500    0.74154    0.85617    0.84887    1.34855
  68.29634    0.69076    0.61528    0.92500    0.86957    0.85988    0.85257    1.15000
  79.88887    0.79008    0.61528    1.07500    0.82570    0.91555    0.90795    1.21109
  82.22661    0.80916    0.61528    1.10500    0.96926    0.94593    0.93826    1.03172
  62.94579    0.64247    0.61528    0.85500    0.87523    0.84288    0.83569    1.14255
  50.85910    0.52841    0.61528    0.69500    0.75862    0.84966    0.84276    1.31818
  51.60888    0.53567    0.61528    0.70500    0.88372    0.84819    0.84127    1.13158
  63.70778    0.64944    0.61528    0.86500    0.83246    0.84067    0.83347    1.20126
  77.55716    0.77072    0.61528    1.04500    0.80989    0.90983    0.90228    1.23474
  54.61533    0.56454    0.61528    0.74500    0.94421    0.85276    0.84577    1.05909
  65.99851    0.67020    0.61528    0.89500    0.85261    0.84897    0.84171    1.17286
  71.37109    0.71783    0.61528    0.96500    0.92605    0.87902    0.87162    1.07985
  59.90567    0.61440    0.61528    0.81500    0.87202    0.85171    0.84459    1.14677
  53.82446    0.55765    0.61602    0.73500    0.85106    0.84921    0.84226    1.17500
  77.50423    0.77120    0.61602    1.04500    0.89948    0.90953    0.90200    1.11175
  72.09192    0.72497    0.61602    0.97500    0.77394    0.88790    0.88051    1.29209
  59.10595    0.60768    0.61602    0.80500    0.77302    0.85325    0.84618    1.29363
  82.95126    0.81598    0.61602    1.11500    0.94336    0.95612    0.94845    1.06004
  59.86353    0.61475    0.61602    0.81500    0.80040    0.85065    0.84356    1.24938
  81.39167    0.80334    0.61602    1.09500    0.91993    0.93252    0.92488    1.08704
  65.95247    0.67059    0.61602    0.89500    0.84117    0.84812    0.84088    1.18882
  62.90168    0.64284    0.61602    0.85500    0.88055    0.84182    0.83466    1.13566
  68.24887    0.69116    0.61602    0.92500    0.80233    0.85897    0.85168    1.24638
  57.59312    0.59348    0.61602    0.78500    0.80323    0.85884    0.85180    1.24497
  51.57225    0.53595    0.61602    0.70500    0.87356    0.84797    0.84107    1.14474
  80.61283    0.79698    0.61602    1.08500    0.97514    0.92071    0.91310    1.02549
  60.62189    0.62180    0.61602    0.82500    0.75676    0.84844    0.84133    1.32143
  69.78375    0.70476    0.61602    0.94500    0.83601    0.86641    0.85908    1.19615
  69.01592    0.69798    0.61602    0.93500    0.82237    0.86269    0.85538    1.21600
  70.55236    0.71153    0.61602    0.95500    0.90924    0.87013    0.86278    1.09982
  72.86285    0.73166    0.61602    0.98500    0.86430    0.89214    0.88473    1.15701
  62.14096    0.63585    0.61602    0.84500    0.82765    0.84403    0.83688    1.20824
  71.32175    0.71826    0.61602    0.96500    0.84317    0.87832    0.87095    1.18600
  64.42549    0.65676    0.61602    0.87500    0.82838    0.84158    0.83438    1.20717
  54.57668    0.56485    0.61602    0.74500    1.10714    0.85198    0.84502    0.90323
  50.82298    0.52869    0.61602    0.69500    0.81250    0.84944    0.84256    1.23077
  84.51329    0.82849    0.61602    1.13500    1.05286    0.98310    0.97539    0.94979
  50.07443    0.52141    0.61602    0.68500    0.64706    0.81032    0.80346    1.54545
  58.34915    0.60059    0.61602    0.79500    0.75109    0.85604    0.84899    1.33140
  76.72883    0.76468    0.61602    1.03500    0.97688    0.90663    0.89912    1.02367
  79.83466    0.79058    0.61602    1.07500    0.76857    0.91514    0.90755    1.30112
  82.17115    0.80968    0.61602    1.10500    1.02340    0.94432    0.93667    0.97713
  75.95415    0.75813    0.61602    1.02500    0.90020    0.90373    0.89624    1.11086
  66.71714    0.67747    0.61602    0.90500    0.89655    0.85153    0.84428    1.11538
  67.48261    0.68433    0.61602    0.91500    0.81364    0.85525    0.84798    1.22904
  55.32965    0.57203    0.61602    0.75500    0.88278    0.85476    0.84777    1.13278
  61.38103    0.62883    0.61602    0.83500    0.87402    0.84623    0.83911    1.14414
  75.18021    0.75155    0.61602    1.01500    0.92870    0.90083    0.89336    1.07677
  53.07299    0.55044    0.61602    0.72500    1.04848    0.84643    0.83950    0.95376
  65.18858    0.66368    0.61602    0.88500    0.88087    0.84485    0.83763    1.13524
  78.28034    0.77769    0.61602    1.05500    0.96255    0.91151    0.90396    1.03891
  52.32225    0.54320    0.61602    0.71500    1.09735    0.84649    0.83958    0.91129
  63.66319    0.64981    0.61602    0.86500    0.84359    0.83961    0.83243    1.18542
  83.73198    0.82225    0.61602    1.12500    0.91734    0.96792    0.96023    1.09011
  79.05715    0.78415    0.61602    1.06500    0.97476    0.91289    0.90531    1.02590
  79.78040    0.79108    0.61676    1.07500    0.93220    0.91461    0.90716    1.07273
  79.00332    0.78464    0.61676    1.06500    0.94944    0.91242    0.90498    1.05325
  62.09732    0.63621    0.61676    0.84500    0.76614    0.84291    0.83585    1.30524
  82.89535    0.81651    0.61676    1.11500    0.88077    0.95438    0.94685    1.13537
  51.53562    0.53624    0.61676    0.70500    0.71429    0.84771    0.84086    1.40000
  71.27238    0.71869    0.61676    0.96500    0.93464    0.87754    0.87028    1.06993
  50.78685    0.52897    0.61676    0.69500    0.83333    0.84918    0.84235    1.20000
  52.28511    0.54350    0.61676    0.71500    0.83193    0.84623    0.83937    1.20202
  53.03534    0.55073    0.61676    0.72500    0.95402    0.84562    0.83874    1.04819
  77.45126    0.77168    0.61676    1.04500    0.91353    0.90911    0.90171    1.09465
  59.06428    0.60802    0.61676    0.80500    0.83054    0.85222    0.84522    1.20403
  55.29049    0.57235    0.61676    0.75500    0.97026    0.85394    0.84702    1.03065
  68.96795    0.69839    0.61676    0.93500    0.83199    0.86170    0.85449    1.20194
  67.43559    0.68473    0.61676    0.91500    0.98063    0.85427    0.84709    1.01975
  83.67567    0.82279    0.61676    1.12500    1.03607    0.96617    0.95864    0.96518
  68.20137    0.69157    0.61676    0.92500    0.84664    0.85798    0.85079    1.18115
  80.55816    0.79748    0.61676    1.08500    0.91176    0.91898    0.91151    1.09677
  66.67060    0.67786    0.61676    0.90500    0.88079    0.85055    0.84339    1.13534
  69.73531    0.70518    0.61676    0.94500    0.88006    0.86542    0.85819    1.13628
  76.67630    0.76515    0.61676    1.03500    0.97543    0.90622    0.89883    1.02519
  58.30798    0.60092    0.61676    0.79500    0.89487    0.85501    0.84803    1.11749
  72.04209    0.72541    0.61676    0.97500    0.82635    0.88712    0.87984    1.21014
  70.50345    0.71195    0.61676    0.95500    0.87479    0.86914    0.86189    1.14313
  57.55245    0.59380    0.61676    0.78500    0.78632    0.85781    0.85085    1.27174
  64.38039    0.65713    0.61676    0.87500    0.89965    0.84066    0.83355    1.11154
  63.61857    0.65018    0.61676    0.86500    0.80905    0.83849    0.83140    1.23602
  84.45658    0.82903    0.61676    1.13500    1.17102    0.98135    0.97379    0.85396
  60.57923    0.62215    0.61676    0.82500    0.85743    0.84733    0.84030    1.16628
  61.33788    0.62919    0.61676    0.83500    0.75547    0.84512    0.83808    1.32367
  62.85755    0.64320    0.61676    0.85500    0.79454    0.84070    0.83363    1.25859
  65.90640    0.67098    0.61676    0.89500    0.85829    0.84719    0.84005    1.16510
  75.90206    0.75860    0.61676    1.02500    0.97159    0.90332    0.89595    1.02924
  53.78631    0.55796    0.61676    0.73500    1.10769    0.84839    0.84150    0.90278
  54.53802    0.56516    0.61676    0.74500    0.94118    0.85117    0.84426    1.06250
  82.11564    0.81020    0.61676    1.10500    0.98485    0.94258    0.93507    1.01538
  78.22694    0.77818    0.61676    1.05500    0.98969    0.91105    0.90363    1.01042
  65.14300    0.66407    0.61676    0.88500    0.82508    0.84393    0.83680    1.21200
  81.33657    0.80386    0.61676    1.09500    0.98438    0.93078    0.92329    1.01587
  50.03881    0.52169    0.61676    0.68500    0.90476    0.81635    0.80954    1.10526
  75.12856    0.75202    0.61676    1.01500    0.87548    0.90043    0.89308    1.14223
  59.82137    0.61509    0.61676    0.81500    0.78499    0.84954    0.84253    1.27390
  72.81256    0.73210    0.61676    0.98500    0.86909    0.89174    0.88444    1.15064
  50.75071    0.52925    0.61750    0.69500    0.73585    0.84890    0.84215    1.35897
  54.49934    0.56547    0.61750    0.74500    0.93750    0.85032    0.84351    1.06667
  71.22298    0.71912    0.61750    0.96500    0.98849    0.87668    0.86960    1.01165
  81.28144    0.80437    0.61750    1.09500    0.84658    0.92894    0.92169    1.18122
  57.51177    0.59413    0.61750    0.78500    0.84940    0.85675    0.84989    1.17730
  68.91995    0.69880    0.61750    0.93500    0.77301    0.86065    0.85360    1.29365
  62.05366    0.63657    0.61750    0.84500    0.89385    0.84175    0.83482    1.11875
  71.99223    0.72585    0.61750    0.97500    0.79753    0.88626    0.87916    1.25388
  59.02260    0.60835    0.61750    0.80500    0.88791    0.85115    0.84426    1.12624
  63.57394    0.65055    0.61750    0.86500    0.82206    0.83733    0.83037    1.21645
  67.38854    0.68513    0.61750    0.91500    0.96099    0.85322    0.84620    1.04059
  53.74813    0.55826    0.61750    0.73500    0.99497    0.84755    0.84075    1.00505
  69.68684    0.70560    0.61750    0.94500    0.86601    0.86436    0.85730    1.15472
  58.26680    0.60125    0.61750    0.79500    0.81490    0.85395    0.84708    1.22714
  64.33526    0.65751    0.61750    0.87500    0.77575    0.83969    0.83272    1.28908
  75.84994    0.75907    0.61750    1.02500    0.87950    0.90283    0.89567    1.13701
  50.00318    0.52196    0.61750    0.68500    0.40000    0.82237    0.81562    2.50000
  84.39983    0.82957    0.61750    1.13500    1.08409    0.97949    0.97219    0.92243
  80.50344    0.79799    0.61750    1.08500    1.02174    0.91714    0.90991    0.97872
  76.62373    0.76563    0.61750    1.03500    0.87774    0.90572    0.89855    1.13929
  65.86031    0.67137    0.61750    0.89500    0.81290    0.84621    0.83922    1.23016
  68.15385    0.69198    0.61750    0.92500    0.91055    0.85693    0.84990    1.09823
  77.39825    0.77216    0.61750    1.04500    0.89200    0.90861    0.90142    1.12108
  75.07689    0.75248    0.61750    1.01500    0.90737    0.89994    0.89279    1.10208
  72.76224    0.73254    0.61750    0.98500    0.80547    0.89127    0.88416    1.24152
  65.09739    0.66445    0.61750    0.88500    0.96360    0.84295    0.83597    1.03777
  55.25130    0.57266    0.61750    0.75500    0.94346    0.85310    0.84627    1.05993
  78.94945    0.78514    0.61750    1.06500    0.82734    0.91186    0.90465    1.20870
  60.53656    0.62250    0.61750    0.82500    0.76864    0.84618    0.83927    1.30100
  70.45452    0.71237    0.61750    0.95500    0.74652    0.86807    0.86100    1.33954
  52.24795    0.54379    0.61750    0.71500    0.90441    0.84595    0.83917    1.10569
  66.62403    0.67826    0.61750    0.90500    0.84740    0.84951    0.84250    1.18008
  82.83939    0.81704    0.61750    1.11500    0.92211    0.95253    0.94526    1.08447
  61.29471    0.62954    0.61750    0.83500    0.89587    0.84396    0.83704    1.11623
  52.99767    0.55103    0.61750    0.72500    0.88889    0.84478    0.83799    1.12500
  83.61931    0.82332    0.61750    1.12500    1.01193    0.96432    0.95704    0.98821
  62.81340    0.64357    0.61750    0.85500    0.93455    0.83954    0.83259    1.07004
  51.49896    0.53653    0.61750    0.70500    0.92473    0.84742    0.84066    1.08140
  59.77919    0.61544    0.61750    0.81500    0.91379    0.84839    0.84149    1.09434
  78.17350    0.77866    0.61750    1.05500    0.96917    0.91049    0.90330    1.03181
  79.72611    0.79158    0.61750    1.07500    0.97164    0.91398    0.90676    1.02918
  82.06010    0.81072    0.61750    1.10500    0.98795    0.94073    0.93347    1.01220
  68.87193    0.69921    0.61824    0.93500    0.81129    0.85954    0.85271    1.23260
  68.10630    0.69238    0.61824    0.92500    0.79100    0.85583    0.84901    1.26423
  84.34303    0.83011    0.61824    1.13500    1.08018    0.97755    0.97060    0.92577
  78.12002    0.77915    0.61824    1.05500    0.88484    0.90988    0.90297    1.13015
  55.21210    0.57297    0.61824    0.75500    0.90554    0.85222    0.84552    1.10432
  49.96753    0.52224    0.61824    0.68500    0.54545    0.82837    0.82172    1.83333
  55.96432    0.58015    0.61824    0.76500    0.91641    0.85499    0.84828    1.09122
  70.40556    0.71280    0.61824    0.95500    0.86949    0.86696    0.86011    1.15009
  66.57743    0.67865    0.61824    0.90500    0.89112    0.84844    0.84163    1.12218
  58.22559    0.60159    0.61824    0.79500    1.02067    0.85285    0.84612    0.97975
  81.22626    0.80488    0.61824    1.09500    0.89333    0.92703    0.92009    1.11940
  65.05176    0.66483    0.61824    0.88500    0.93414    0.84193    0.83513    1.07050
  76.57113    0.76610    0.61824    1.03500    0.94038    0.90516    0.89826    1.06339
  67.34147    0.68553    0.61824    0.91500    0.79140    0.85213    0.84531    1.26358
  83.56291    0.82386    0.61824    1.12500    1.12443    0.96239    0.95544    0.88934
  52.95999    0.55133    0.61824    0.72500    0.86228    0.84416    0.83747    1.15972
  58.98090    0.60869    0.61824    0.80500    0.93807    0.85005    0.84330    1.06601
  75.02517    0.75294    0.61824    1.01500    0.86609    0.89939    0.89250    1.15461
  63.52928    0.65092    0.61824    0.86500    0.88610    0.83612    0.82933    1.12854
  61.25152    0.62990    0.61824    0.83500    0.80827    0.84277    0.83601    1.23721
  50.71455    0.52954    0.61824    0.69500    1.20930    0.84860    0.84194    0.82692
  82.00451    0.81124    0.61824    1.10500    0.98428    0.93881    0.93188    1.01597
  82.78339    0.81756    0.61824    1.11500    0.94653    0.95060    0.94366    1.05649
  59.73699    0.61578    0.61824    0.81500    0.76562    0.84724    0.84049    1.30612
  62.76923    0.64394    0.61824    0.85500    0.80708    0.83834    0.83156    1.23904
  60.49386    0.62285    0.61824    0.82500    0.78508    0.84499    0.83823    1.27376
  52.21078    0.54408    0.61824    0.71500    0.96947    0.84564    0.83896    1.03150
  71.94234    0.72628    0.61824    0.97500    0.86111    0.88535    0.87849    1.16129
  54.46065    0.56577    0.61824    0.74500    0.74157    0.84946    0.84276    1.34848
  65.81420    0.67175    0.61824    0.89500    0.87413    0.84519    0.83838    1.14400
  79.67177    0.79208    0.61824    1.07500    0.85766    0.91329    0.90637    1.16597
  69.63835    0.70602    0.61824    0.94500    0.81481    0.86325    0.85641    1.22727
  71.17356    0.71955    0.61824    0.96500    0.87224    0.87578    0.86893    1.14647
  73.48222    0.73966    0.61824    0.99500    0.93333    0.89362    0.88675    1.07143
  51.46230    0.53682    0.61824    0.70500    1.01190    0.84712    0.84045    0.98824
  72.71189    0.73299    0.61824    0.98500    0.93287    0.89074    0.88387    1.07196
  64.29012    0.65789    0.61824    0.87500    0.84590    0.83868    0.83189    1.18218
  75.79778    0.75953    0.61824    1.02500    0.90580    0.90227    0.89538    1.10400
  53.70994    0.55856    0.61824    0.73500    0.90476    0.84669    0.84000    1.10526
  80.44868    0.79850    0.61824    1.08500    0.98662    0.91575    0.90883    1.01357
  62.00998    0.63693    0.61824    0.84500    0.89388    0.84055    0.83378    1.11871
  78.89555    0.78563    0.61824    1.06500    0.91906    0.91124    0.90432    1.08806
  77.34521    0.77264    0.61824    1.04500    0.98256    0.90804    0.90114    1.01775
  84.28618    0.83066    0.61898    1.13500    1.07692    0.97558    0.96899    0.92857
  55.17289    0.57328    0.61898    0.75500    0.89562    0.85134    0.84476    1.11654
  72.66151    0.73343    0.61898    0.98500    0.80152    0.89018    0.88358    1.24764
  78.84160    0.78612    0.61898    1.06500    0.84875    0.91058    0.90399    1.17820
  60.45114    0.62320    0.61898    0.82500    0.81873    0.84379    0.83720    1.22141
  52.17359    0.54437    0.61898    0.71500    0.80597    0.84532    0.83876    1.24074
  79.61740    0.79258    0.61898    1.07500    1.02268    0.91256    0.90597    0.97782
  65.00610    0.66521    0.61898    0.88500    0.88013    0.84090    0.83430    1.13619
  76.51850    0.76657    0.61898    1.03500    0.90698    0.90457    0.89797    1.10256
  78.06651    0.77963    0.61898    1.05500    0.77911    0.90923    0.90263    1.28352
  50.67838    0.52982    0.61898    0.69500    0.69565    0.84829    0.84173    1.43750
  81.94888    0.81176    0.61898    1.10500    0.82967    0.93686    0.93028    1.20530
  66.53081    0.67905    0.61898    0.90500    0.92989    0.84740    0.84080    1.07540
  63.48459    0.65129    0.61898    0.86500    0.77090    0.83489    0.82830    1.29718
  54.42194    0.56608    0.61898    0.74500    0.83395    0.84858    0.84200    1.19912
  58.18437    0.60192    0.61898    0.79500    0.86343    0.85174    0.84516    1.15818
  55.92460    0.58047    0.61898    0.76500    0.84953    0.85410    0.84752    1.17712
  64.24495    0.65826    0.61898    0.87500    0.89637    0.83765    0.83105    1.11561
  49.93187    0.52252    0.61898    0.68500    1.30000    0.83437    0.82782    0.76923
  75.74559    0.76000    0.61898    1.02500    0.92976    0.90169    0.89509    1.07555
  83.50646    0.82439    0.61898    1.12500    0.97860    0.96043    0.95384    1.02187
  71.12410    0.71998    0.61898    0.96500    0.82271    0.87485    0.86825    1.21550
  80.39388    0.79900    0.61898    1.08500    1.02091    0.91502    0.90843    0.97952
  58.93917    0.60903    0.61898    0.80500    0.87090    0.84893    0.84234    1.14824
  68.82388    0.69962    0.61898    0.93500    0.77350    0.85841    0.85182    1.29283
  82.72735    0.81809    0.61898    1.11500    0.98971    0.94865    0.94206    1.01040
  73.43139    0.74011    0.61898    0.99500    0.89608    0.89306    0.88646    1.11597
  77.29214    0.77312    0.61898    1.04500    0.96269    0.90744    0.90085    1.03876
  53.67174    0.55886    0.61898    0.73500    1.02139    0.84581    0.83924    0.97906
  52.92229    0.55163    0.61898    0.72500    1.04819    0.84384    0.83727    0.95402
  81.17105    0.80540    0.61898    1.09500    0.89143    0.92508    0.91849    1.12179
  59.69477    0.61612    0.61898    0.81500    0.81250    0.84612    0.83953    1.23077
  65.76806    0.67214    0.61898    0.89500    0.85329    0.84415    0.83755    1.17194
  69.58983    0.70643    0.61898    0.94500    0.93132    0.86211    0.85552    1.07374
  67.29437    0.68593    0.61898    0.91500    0.81417    0.85101    0.84441    1.22824
  61.20831    0.63025    0.61898    0.83500    0.79235    0.84156    0.83497    1.26207
  62.72504    0.64430    0.61898    0.85500    0.86679    0.83712    0.83052    1.15369
  61.96628    0.63729    0.61898    0.84500    0.79505    0.83934    0.83275    1.25778
  70.35657    0.71322    0.61898    0.95500    0.87134    0.86582    0.85922    1.14766
  71.89242    0.72672    0.61898    0.97500    0.90538    0.88441    0.87781    1.10450
  51.42562    0.53710    0.61898    0.70500    0.81053    0.84681    0.84025    1.23377
  68.05873    0.69279    0.61898    0.92500    0.86003    0.85471    0.84811    1.16275
  55.88487    0.58079    0.61973    0.76500    1.03607    0.85321    0.84677    0.96519
  79.56299    0.79308    0.61973    1.07500    0.91652    0.91185    0.90557    1.09109
  53.63352    0.55916    0.61973    0.73500    0.95305    0.84494    0.83849    1.04926
  68.77580    0.70003    0.61973    0.93500    0.86505    0.85729    0.85092    1.15600
  68.01113    0.69319    0.61973    0.92500    0.92241    0.85360    0.84722    1.08411
  51.38892    0.53739    0.61973    0.70500    0.71287    0.84649    0.84004    1.40278
  50.64220    0.53010    0.61973    0.69500    0.84127    0.84798    0.84153    1.18868
  75.69336    0.76047    0.61973    1.02500    0.95890    0.90112    0.89480    1.04286
  80.33905    0.79951    0.61973    1.08500    0.97899    0.91430    0.90803    1.02146
  77.23903    0.77360    0.61973    1.04500    0.89700    0.90686    0.90056    1.11482
  64.19975    0.65864    0.61973    0.87500    0.83502    0.83662    0.83022    1.19758
  66.48417    0.67944    0.61973    0.90500    0.83250    0.84635    0.83996    1.20120
  59.65253    0.61647    0.61973    0.81500    0.74175    0.84500    0.83857    1.34817
  81.89320    0.81228    0.61973    1.10500    0.98583    0.93493    0.92867    1.01437
  71.07461    0.72041    0.61973    0.96500    0.82949    0.87392    0.86757    1.20556
  69.54128    0.70685    0.61973    0.94500    0.89344    0.86098    0.85462    1.11927
  54.38321    0.56639    0.61973    0.74500    0.99571    0.84769    0.84125    1.00431
  62.68082    0.64466    0.61973    0.85500    0.86806    0.83590    0.82948    1.15200
  84.22929    0.83120    0.61973    1.13500    0.95152    0.97363    0.96739    1.05096
  71.84247    0.72715    0.61973    0.97500    0.78931    0.88348    0.87713    1.26692
  63.43989    0.65166    0.61973    0.86500    0.96310    0.83367    0.82726    1.03831
  52.88458    0.55192    0.61973    0.72500    0.74490    0.84351    0.83706    1.34247
  64.96042    0.66560    0.61973    0.88500    0.90501    0.83986    0.83347    1.10496
  76.46582    0.76705    0.61973    1.03500    0.89744    0.90399    0.89768    1.11429
  81.11579    0.80591    0.61973    1.09500    0.83117    0.92315    0.91689    1.20313
  61.16508    0.63061    0.61973    0.83500    0.88993    0.84035    0.83393    1.12369
  60.40841    0.62355    0.61973    0.82500    0.88953    0.84258    0.83616    1.12418
  78.78762    0.78661    0.61973    1.06500    0.93511    0.90994    0.90366    1.06939
  83.44997    0.82492    0.61973    1.12500    0.88109    0.95848    0.95224    1.13496
  58.89743    0.60937    0.61973    0.80500    0.93722    0.84781    0.84138    1.06699
  73.38052    0.74056    0.61973    0.99500    0.80744    0.89250    0.88617    1.23848
  65.72189    0.67253    0.61973    0.89500    0.82770    0.84310    0.83671    1.20817
  78.01296    0.78012    0.61973    1.05500    0.95594    0.90859    0.90230    1.04609
  82.67127    0.81862    0.61973    1.11500    0.88632    0.94670    0.94045    1.12826
  49.89620    0.52280    0.61973    0.68500    0.48276    0.84038    0.83393    2.07143
  61.92255    0.63765    0.61973    0.84500    0.81536    0.83812    0.83171    1.22646
  52.13638    0.54466    0.61973    0.71500    0.72671    0.84500    0.83855    1.37607
  55.13366    0.57360    0.61973    0.75500    0.87768    0.85045    0.84401    1.13937
  58.14313    0.60225    0.61973    0.79500    0.82217    0.85063    0.84420    1.21629
  70.30755    0.71364    0.61973    0.95500    0.84122    0.86468    0.85832    1.18875
  67.24725    0.68633    0.61973    0.91500    0.79463    0.84990    0.84352    1.25845
  72.61110    0.73387    0.61973    0.98500    0.84954    0.88963    0.88329    1.17710
  81.83749    0.81280    0.62047    1.10500    0.95192    0.93305    0.92707    1.05051
  64.91472    0.66598    0.62047    0.88500    0.87748    0.83885    0.83263    1.13962
  59.61027    0.61681    0.62047    0.81500    0.80894    0.84389    0.83761    1.23618
  71.79249    0.72759    0.62047    0.97500    0.91738    0.88258    0.87645    1.09006
  78.73360    0.78711    0.62047    1.06500    0.92023    0.90935    0.90332    1.08668
  61.87881    0.63800    0.62047    0.84500    0.84615    0.83693    0.83067    1.18182
  72.56066    0.73431    0.62047    0.98500    0.95993    0.88912    0.88301    1.04174
  73.32961    0.74100    0.62047    0.99500    0.89545    0.89199    0.88588    1.11676
  77.18588    0.77408    0.62047    1.04500    0.93945    0.90632    0.90027    1.06445
  61.12183    0.63096    0.62047    0.83500    0.89414    0.83917    0.83290    1.11839
  50.60600    0.53038    0.62047    0.69500    0.75472    0.84768    0.84132    1.32500
  79.50854    0.79357    0.62047    1.07500    0.85284    0.91119    0.90518    1.17256
  60.36565    0.62389    0.62047    0.82500    0.84444    0.84140    0.83512    1.18421
  51.35221    0.53768    0.62047    0.70500    0.73832    0.84619    0.83983    1.35443
  52.09916    0.54496    0.62047    0.71500    0.91852    0.84469    0.83834    1.08871
  82.61514    0.81914    0.62047    1.11500    0.87023    0.94482    0.93885    1.14912
  66.43750    0.67983    0.62047    0.90500    0.86281    0.84533    0.83913    1.15900
  71.02510    0.72084    0.62047    0.96500    0.90821    0.87303    0.86689    1.10106
  55.09441    0.57391    0.62047    0.75500    0.88424    0.84958    0.84325    1.13091
  62.63659    0.64503    0.62047    0.85500    0.85366    0.83470    0.82845    1.17143
  67.96350    0.69360    0.62047    0.92500    0.79747    0.85251    0.84633    1.25397
  68.72770    0.70044    0.62047    0.93500    0.80253    0.85620    0.85003    1.24606
  55.84511    0.58110    0.62047    0.76500    0.96370    0.85233    0.84601    1.03767
  63.39516    0.65203    0.62047    0.86500    0.82019    0.83247    0.82622    1.21923
  58.10187    0.60258    0.62047    0.79500    0.88684    0.84954    0.84323    1.12760
  77.95938    0.78061    0.62047    1.05500    0.90018    0.90801    0.90197    1.11089
  54.34447    0.56669    0.62047    0.74500    0.94186    0.84683    0.84049    1.06173
  65.67571    0.67292    0.62047    0.89500    0.83816    0.84209    0.83588    1.19309
  58.85567    0.60971    0.62047    0.80500    0.85120    0.84671    0.84042    1.17481
  76.41312    0.76752    0.62047    1.03500    0.83829    0.90345    0.89739    1.19290
  52.84685    0.55222    0.62047    0.72500    1.00000    0.84320    0.83686    1.00000
  83.39344    0.82546    0.62047    1.12500    0.92500    0.95659    0.95063    1.08108
  49.86051    0.52307    0.62047    0.68500    0.73333    0.84641    0.84005    1.36364
  81.06049    0.80642    0.62047    1.09500    0.87992    0.92128    0.91529    1.13646
  53.59528    0.55947    0.62047    0.73500    1.02010    0.84407    0.83773    0.98030
  75.64110    0.76093    0.62047    1.02500    0.81716    0.90059    0.89452    1.22374
  67.20010    0.68673    0.62047    0.91500    0.89060    0.84882    0.84263    1.12284
  64.15454    0.65902    0.62047    0.87500    0.82245    0.83562    0.82938    1.21589
  70.25850    0.71406    0.62047    0.95500    0.84909    0.86358    0.85743    1.17773
  80.28417    0.80001    0.62047    1.08500    0.99232    0.91364    0.90764    1.00774
  69.49270    0.70727    0.62047    0.94500    0.91304    0.85989    0.85373    1.09524
  84.95188    0.83798    0.62047    1.14500    1.18616    0.98626    0.98033    0.84306
  84.17235    0.83174    0.62047    1.13500    0.94705    0.97173    0.96579    1.05591
  79.45405    0.79407    0.62121    1.07500    0.85370    0.91060    0.90478    1.17137
  52.80911    0.55251    0.62121    0.72500    1.10056    0.84290    0.83665    0.90863
  73.27868    0.74145    0.62121    0.99500    0.90065    0.89153    0.88560    1.11031
  76.36038    0.76799    0.62121    1.03500    0.91732    0.90299    0.89711    1.09013
  83.33686    0.82599    0.62121    1.12500    1.04234    0.95478    0.94903    0.95938
  61.83505    0.63836    0.62121    0.84500    0.86364    0.83576    0.82963    1.15789
  62.59233    0.64539    0.62121    0.85500    0.82353    0.83353    0.82741    1.21429
  49.82481    0.52335    0.62121    0.68500    0.50000    0.84888    0.84261    2.00000
  55.05515    0.57422    0.62121    0.75500    0.80399    0.84872    0.84249    1.24380
  61.07856    0.63131    0.62121    0.83500    0.75355    0.83800    0.83186    1.32706
  71.74248    0.72802    0.62121    0.97500    0.85222    0.88174    0.87578    1.17341
  81.78173    0.81332    0.62121    1.10500    0.92007    0.93124    0.92546    1.08687
  58.81390    0.61004    0.62121    0.80500    0.88571    0.84563    0.83946    1.12903
  53.55703    0.55977    0.62121    0.73500    0.77826    0.84321    0.83697    1.28492
  72.51019    0.73475    0.62121    0.98500    0.85466    0.88867    0.88272    1.17006
  64.10930    0.65939    0.62121    0.87500    0.77215    0.83464    0.82854    1.29508
  77.13270    0.77455    0.62121    1.04500    0.97395    0.90585    0.89998    1.02675
  58.06059    0.60291    0.62121    0.79500    0.94377    0.84846    0.84227    1.05959
  52.06193    0.54525    0.62121    0.71500    0.74675    0.84439    0.83814    1.33913
  64.86900    0.66636    0.62121    0.88500    0.86897    0.83788    0.83179    1.15079
  69.44410    0.70768    0.62121    0.94500    0.88167    0.85884    0.85283    1.13422
  80.22926    0.80052    0.62121    1.08500    1.00589    0.91305    0.90724    0.99414
  68.67957    0.70085    0.62121    0.93500    0.83494    0.85515    0.84913    1.19770
  84.11537    0.83227    0.62121    1.13500    1.07563    0.96992    0.96418    0.92969
  54.30571    0.56700    0.62121    0.74500    0.85246    0.84596    0.83973    1.17308
  82.55897    0.81967    0.62121    1.11500    0.90449    0.94301    0.93724    1.10559
  50.56979    0.53066    0.62121    0.69500    1.03125    0.84738    0.84112    0.96970
  70.97556    0.72127    0.62121    0.96500    0.80887    0.87220    0.86621    1.23629
  81.00516    0.80693    0.62121    1.09500    0.97471    0.91947    0.91368    1.02595
  77.90575    0.78109    0.62121    1.05500    0.91182    0.90749    0.90164    1.09671
  67.91585    0.69400    0.62121    0.92500    0.77143    0.85147    0.84543    1.29630
  84.89450    0.83853    0.62121    1.14500    1.06437    0.98506    0.97934    0.93952
  78.67954    0.78760    0.62121    1.06500    0.90335    0.90883    0.90299    1.10699
  70.20943    0.71449    0.62121    0.95500    0.83522    0.86265    0.85665    1.19729
  66.39081    0.68022    0.62121    0.90500    0.83838    0.84435    0.83829    1.19277
  75.58881    0.76140    0.62121    1.02500    0.92898    0.90012    0.89423    1.07645
  60.32288    0.62424    0.62121    0.82500    0.86822    0.84024    0.83408    1.15179
  59.56799    0.61715    0.62121    0.81500    0.85437    0.84281    0.83664    1.17045
  51.31549    0.53796    0.62121    0.70500    1.20000    0.84589    0.83963    0.83333
  63.35041    0.65240    0.62121    0.86500    0.78194    0.83141    0.82529    1.27887
  55.80535    0.58142    0.62121    0.76500    0.92236    0.85147    0.84525    1.08418
  67.15292    0.68712    0.62121    0.91500    0.83333    0.84778    0.84173    1.20000
  65.62950    0.67330    0.62121    0.89500    0.85284    0.84111    0.83504    1.17255
  67.10573    0.68752    0.62196    0.91500    0.88871    0.84679    0.84083    1.12522
  64.06404    0.65977    0.62196    0.87500    0.92882    0.83371    0.82770    1.07664
  60.28009    0.62459    0.62196    0.82500    0.89800    0.83911    0.83304    1.11359
  68.63142    0.70126    0.62196    0.93500    0.76415    0.85416    0.84823    1.30864
  53.51877    0.56007    0.62196    0.73500    0.81221    0.84237    0.83622    1.23121
  65.58326    0.67369    0.62196    0.89500    0.83736    0.84018    0.83420    1.19423
  67.86817    0.69440    0.62196    0.92500    0.79516    0.85047    0.84453    1.25761
  78.62545    0.78809    0.62196    1.06500    0.94951    0.90840    0.90266    1.05317
  80.17430    0.80102    0.62196    1.08500    0.90815    0.91255    0.90684    1.10115
  66.34409    0.68062    0.62196    0.90500    0.76462    0.84342    0.83745    1.30785
  62.54805    0.64576    0.62196    0.85500    0.86101    0.83240    0.82636    1.16143
  50.53356    0.53095    0.62196    0.69500    1.00000    0.84710    0.84091    1.00000
  59.52570    0.61749    0.62196    0.81500    0.82932    0.84176    0.83568    1.20581
  61.03527    0.63167    0.62196    0.83500    0.89163    0.83687    0.83081    1.12154
  69.39547    0.70810    0.62196    0.94500    0.84615    0.85785    0.85193    1.18182
  71.69244    0.72845    0.62196    0.97500    0.80625    0.88097    0.87510    1.24031
  61.79126    0.63872    0.62196    0.84500    0.78676    0.83463    0.82859    1.27103
  79.39952    0.79457    0.62196    1.07500    0.92565    0.91011    0.90438    1.08032
  51.27876    0.53825    0.62196    0.70500    0.76923    0.84560    0.83942    1.30000
  73.22772    0.74190    0.62196    0.99500    0.90453    0.89115    0.88531    1.10555
  52.02468    0.54554    0.62196    0.71500    0.86301    0.84410    0.83793    1.15873
  58.77210    0.61038    0.62196    0.80500    0.92601    0.84458    0.83849    1.07990
  63.30564    0.65277    0.62196    0.86500    0.95536    0.83048    0.82446    1.04673
  80.94978    0.80745    0.62196    1.09500    0.95385    0.91777    0.91207    1.04839
  84.05835    0.83281    0.62196    1.13500    1.04593    0.96821    0.96257    0.95609
  55.76556    0.58174    0.62196    0.76500    1.05068    0.85062    0.84449    0.95177
  58.01929    0.60325    0.62196    0.79500    0.83527    0.84740    0.84130    1.19722
  72.45969    0.73519    0.62196    0.98500    0.83923    0.88829    0.88243    1.19157
  76.30761    0.76846    0.62196    1.03500    0.99195    0.90260    0.89682    1.00811
  64.82325    0.66674    0.62196    0.88500    0.77355    0.83695    0.83095    1.29274
  83.28024    0.82652    0.62196    1.12500    1.03272    0.95307    0.94742    0.96832
  81.72594    0.81384    0.62196    1.10500    0.92845    0.92953    0.92385    1.07707
  55.01587    0.57453    0.62196    0.75500    0.89967    0.84787    0.84173    1.11152
  70.16033    0.71491    0.62196    0.95500    0.90507    0.86187    0.85597    1.10488
  75.53649    0.76186    0.62196    1.02500    0.88869    0.89974    0.89394    1.12525
  54.26694    0.56731    0.62196    0.74500    0.93015    0.84512    0.83898    1.07510
  82.50276    0.82019    0.62196    1.11500    1.00210    0.94130    0.93564    0.99790
  70.92598    0.72169    0.62196    0.96500    0.85827    0.87142    0.86554    1.16514
  49.78910    0.52363    0.62196    0.68500    1.00000    0.84859    0.84240    1.00000
  84.83707    0.83907    0.62196    1.14500    1.01887    0.98335    0.97773    0.98148
  77.07948    0.77503    0.62196    1.04500    0.93524    0.90546    0.89969    1.06925
  77.85210    0.78157    0.62196    1.05500    0.95907    0.90706    0.90130    1.04267
  52.77135    0.55281    0.62196    0.72500    0.84896    0.84261    0.83644    1.17791
  82.44651    0.82072    0.62271    1.11500    0.97952    0.93970    0.93402    1.02091
  73.17673    0.74234    0.62271    0.99500    0.90499    0.89084    0.88502    1.10498
  84.77960    0.83962    0.62271    1.14500    1.00222    0.98176    0.97612    0.99778
  84.00128    0.83335    0.62271    1.13500    1.01663    0.96661    0.96096    0.98364
  55.72576    0.58205    0.62271    0.76500    0.99351    0.84980    0.84374    1.00654
  79.34496    0.79507    0.62271    1.07500    0.91575    0.90971    0.90398    1.09200
  71.64237    0.72889    0.62271    0.97500    0.87644    0.88026    0.87442    1.14098
  63.26085    0.65314    0.62271    0.86500    0.88186    0.82959    0.82362    1.13396
  57.97798    0.60358    0.62271    0.79500    0.84009    0.84638    0.84034    1.19035
  67.82046    0.69481    0.62271    0.92500    0.86035    0.84954    0.84364    1.16231
  76.25480    0.76893    0.62271    1.03500    0.80936    0.90230    0.89653    1.23555
  70.87638    0.72212    0.62271    0.96500    0.83819    0.87071    0.86486    1.19305
  83.22357    0.82705    0.62271    1.12500    0.87175    0.95147    0.94581    1.14712
  80.11931    0.80153    0.62271    1.08500    0.93385    0.91216    0.90644    1.07083
  66.29735    0.68101    0.62271    0.90500    0.86435    0.84254    0.83661    1.15694
  67.05850    0.68792    0.62271    0.91500    0.79612    0.84585    0.83993    1.25610
  58.73028    0.61072    0.62271    0.80500    0.88300    0.84356    0.83752    1.13250
  77.02623    0.77551    0.62271    1.04500    0.92445    0.90517    0.89940    1.08172
  70.11120    0.71533    0.62271    0.95500    0.80631    0.86117    0.85529    1.24022
  52.73358    0.55311    0.62271    0.72500    0.83432    0.84234    0.83624    1.19858
  68.58323    0.70167    0.62271    0.93500    0.87781    0.85323    0.84734    1.13919
  69.34681    0.70851    0.62271    0.94500    0.93669    0.85692    0.85104    1.06759
  54.97657    0.57484    0.62271    0.75500    0.99248    0.84705    0.84098    1.00758
  51.24200    0.53854    0.62271    0.70500    0.80583    0.84533    0.83921    1.24096
  54.22815    0.56761    0.62271    0.74500    0.78623    0.84430    0.83822    1.27189
  50.49732    0.53123    0.62271    0.69500    1.07273    0.84682    0.84070    0.93220
  65.53701    0.67407    0.62271    0.89500    0.92243    0.83930    0.83336    1.08410
  53.48049    0.56037    0.62271    0.73500    0.95872    0.84155    0.83546    1.04306
  60.23727    0.62494    0.62271    0.82500    0.82012    0.83801    0.83200    1.21934
  80.89436    0.80796    0.62271    1.09500    0.96349    0.91616    0.91046    1.03789
  51.98742    0.54583    0.62271    0.71500    0.90714    0.84383    0.83772    1.10236
  75.48413    0.76233    0.62271    1.02500    0.86990    0.89944    0.89365    1.14955
  49.75337    0.52390    0.62271    0.68500    0.87879    0.84832    0.84219    1.13793
  59.48338    0.61784    0.62271    0.81500    0.90129    0.84073    0.83471    1.10952
  60.99196    0.63202    0.62271    0.83500    0.77491    0.83578    0.82977    1.29047
  81.67010    0.81435    0.62271    1.10500    0.81611    0.92793    0.92224    1.22532
  72.40915    0.73563    0.62271    0.98500    0.97694    0.88797    0.88214    1.02361
  62.50375    0.64612    0.62271    0.85500    0.84615    0.83130    0.82532    1.18182
  78.57132    0.78858    0.62271    1.06500    0.89583    0.90806    0.90232    1.11628
  77.79840    0.78206    0.62271    1.05500    0.87952    0.90672    0.90097    1.13699
  64.01876    0.66014    0.62271    0.87500    0.76119    0.83283    0.82687    1.31373
  61.74745    0.63908    0.62271    0.84500    0.81851    0.83354    0.82755    1.22174
  64.77748    0.66712    0.62271    0.88500    0.93782    0.83606    0.83011    1.06630
  72.35859    0.73607    0.62345    0.98500    1.03069    0.88773    0.88185    0.97023
  78.51715    0.78907    0.62345    1.06500    1.03863    0.90781    0.90199    0.96281
  77.74467    0.78254    0.62345    1.05500    0.83725    0.90646    0.90063    1.19438
  65.49073    0.67446    0.62345    0.89500    0.75466    0.83847    0.83252    1.32510
  55.68594    0.58237    0.62345    0.76500    0.94627    0.84901    0.84298    1.05678
  57.93665    0.60391    0.62345    0.79500    0.84112    0.84539    0.83937    1.18889
  70.82676    0.72255    0.62345    0.96500    0.79367    0.87007    0.86417    1.25996
  58.68845    0.61105    0.62345    0.80500    0.93822    0.84257    0.83656    1.06585
  64.73168    0.66750    0.62345    0.88500    0.91123    0.83523    0.82927    1.09742
  76.97294    0.77599    0.62345    1.04500    0.90891    0.90495    0.89911    1.10022
  83.16687    0.82758    0.62345    1.12500    0.93446    0.94997    0.94419    1.07014
  84.72209    0.84016    0.62345    1.14500    1.09865    0.98026    0.97451    0.91020
  52.69580    0.55340    0.62345    0.72500    0.96450    0.84209    0.83603    1.03681
  54.18934    0.56792    0.62345    0.74500    0.93651    0.84350    0.83746    1.06780
  67.77273    0.69521    0.62345    0.92500    0.87741    0.84866    0.84274    1.13972
  62.45943    0.64648    0.62345    0.85500    0.85868    0.83025    0.82428    1.16458
  81.61422    0.81487    0.62345    1.10500    0.88555    0.92642    0.92063    1.12924
  70.06204    0.71575    0.62345    0.95500    0.98074    0.86051    0.85461    1.01964
  76.20196    0.76940    0.62345    1.03500    0.79317    0.90208    0.89624    1.26077
  54.93726    0.57515    0.62345    0.75500    0.89456    0.84626    0.84022    1.11787
  49.71763    0.52418    0.62345    0.68500    1.17241    0.84806    0.84199    0.85294
  82.39021    0.82124    0.62345    1.11500    0.91304    0.93819    0.93241    1.09524
  80.83890    0.80847    0.62345    1.09500    0.96429    0.91464    0.90885    1.03704
  50.46107    0.53151    0.62345    0.69500    1.05455    0.84657    0.84050    0.94828
  67.01125    0.68831    0.62345    0.91500    0.87396    0.84497    0.83904    1.14421
  73.12570    0.74279    0.62345    0.99500    0.80730    0.89060    0.88473    1.23870
  61.70363    0.63944    0.62345    0.84500    0.78902    0.83248    0.82650    1.26739
  51.20524    0.53882    0.62345    0.70500    0.77451    0.84507    0.83901    1.29114
  79.29036    0.79556    0.62345    1.07500    0.88070    0.90939    0.90358    1.13546
  71.59228    0.72932    0.62345    0.97500    0.89189    0.87962    0.87373    1.12121
  63.97346    0.66051    0.62345    0.87500    0.90175    0.83198    0.82603    1.10895
  69.29813    0.70893    0.62345    0.94500    0.87000    0.85604    0.85014    1.14943
  66.25058    0.68140    0.62345    0.90500    0.82473    0.84171    0.83577    1.21252
  80.06428    0.80203    0.62345    1.08500    0.89286    0.91184    0.90604    1.12000
  59.44105    0.61818    0.62345    0.81500    0.79837    0.83974    0.83374    1.25255
  75.43173    0.76279    0.62345    1.02500    0.89539    0.89921    0.89336    1.11683
  60.94863    0.63237    0.62345    0.83500    0.81673    0.83471    0.82873    1.22440
  83.94416    0.83389    0.62345    1.13500    1.08352    0.96511    0.95935    0.92292
  53.44219    0.56067    0.62345    0.73500    0.82051    0.84075    0.83470    1.21875
  51.95015    0.54612    0.62345    0.71500    0.75168    0.84358    0.83752    1.33036
  68.53503    0.70208    0.62345    0.93500    0.82708    0.85235    0.84644    1.20907
  60.19444    0.62528    0.62345    0.82500    0.76577    0.83695    0.83095    1.30588
  63.21604    0.65351    0.62345    0.86500    0.80937    0.82874    0.82278    1.23552
  76.14908    0.76987    0.62420    1.03500    0.85094    0.90190    0.89595    1.17517
  66.96398    0.68871    0.62420    0.91500    0.94017    0.84415    0.83818    1.06364
  65.44442    0.67484    0.62420    0.89500    0.88455    0.83766    0.83168    1.13052
  57.89530    0.60424    0.62420    0.79500    0.81857    0.84441    0.83840    1.22164
  61.65978    0.63979    0.62420    0.84500    0.87414    0.83145    0.82546    1.14398
  55.64610    0.58268    0.62420    0.76500    0.81081    0.84823    0.84221    1.23333
  77.69091    0.78302    0.62420    1.05500    0.94788    0.90625    0.90030    1.05499
  83.11012    0.82811    0.62420    1.12500    1.05085    0.94852    0.94258    0.95161
  73.07465    0.74323    0.62420    0.99500    0.97394    0.89040    0.88444    1.02676
  60.90528    0.63272    0.62420    0.83500    0.82450    0.83368    0.82768    1.21286
  63.17120    0.65388    0.62420    0.86500    0.90256    0.82792    0.82194    1.10795
  82.33388    0.82177    0.62420    1.11500    0.95446    0.93674    0.93080    1.04771
  64.68587    0.66788    0.62420    0.88500    0.80982    0.83441    0.82843    1.23485
  51.16846    0.53911    0.62420    0.70500    0.97938    0.84483    0.83880    1.02105
  75.37931    0.76325    0.62420    1.02500    1.01006    0.89902    0.89307    0.99004
  80.78341    0.80898    0.62420    1.09500    0.87767    0.91405    0.90810    1.13938
  59.39869    0.61852    0.62420    0.81500    0.80838    0.83878    0.83278    1.23704
  52.65799    0.55370    0.62420    0.72500    0.92350    0.84185    0.83582    1.08284
  58.64660    0.61139    0.62420    0.80500    0.84454    0.84159    0.83559    1.18408
  54.15052    0.56822    0.62420    0.74500    0.87597    0.84272    0.83670    1.14159
  80.00921    0.80253    0.62420    1.08500    0.88793    0.91159    0.90564    1.12621
  67.72498    0.69561    0.62420    0.92500    0.82705    0.84781    0.84184    1.20911
  69.24942    0.70934    0.62420    0.94500    0.77265    0.85521    0.84924    1.29424
  81.55830    0.81539    0.62420    1.10500    1.03527    0.92496    0.91902    0.96593
  62.41509    0.64685    0.62420    0.85500    0.83333    0.82922    0.82323    1.20000
  53.40388    0.56097    0.62420    0.73500    0.93119    0.84036    0.83433    1.07389
  70.01285    0.71617    0.62420    0.95500    0.88943    0.85990    0.85393    1.12431
  63.92813    0.66089    0.62420    0.87500    0.88441    0.83117    0.82518    1.13069
  72.30800    0.73650    0.62420    0.98500    0.88253    0.88752    0.88156    1.13310
  68.48679    0.70249    0.62420    0.93500    0.96986    0.85151    0.84554    1.03108
  54.89793    0.57546    0.62420    0.75500    0.94059    0.84547    0.83945    1.06316
  49.68188    0.52445    0.62420    0.68500    0.81395    0.84782    0.84178    1.22857
  71.54215    0.72975    0.62420    0.97500    0.93301    0.87901    0.87305    1.07180
  76.91962    0.77646    0.62420    1.04500    0.82771    0.90477    0.89882    1.20815
  78.46295    0.78956    0.62420    1.06500    0.96455    0.90760    0.90165    1.03675
  83.88701    0.83443    0.62420    1.13500    1.00000    0.96367    0.95774    1.00000
  66.20379    0.68179    0.62420    0.90500    0.82315    0.84091    0.83493    1.21484
  79.23572    0.79606    0.62420    1.07500    0.91619    0.90913    0.90318    1.09148
  51.91286    0.54641    0.62420    0.71500    0.88321    0.84334    0.83731    1.13223
  84.66453    0.84071    0.62420    1.14500    1.16159    0.97883    0.97289    0.86089
  60.15159    0.62563    0.62420    0.82500    0.85847    0.83596    0.82996    1.16486
  50.42481    0.53179    0.62420    0.69500    0.94286    0.84632    0.84029    1.06061
  70.77710    0.72297    0.62420    0.96500    0.85618    0.86946    0.86349    1.16798
  83.82980    0.83497    0.62495    1.13500    1.09130    0.96224    0.95612    0.91633
  51.13167    0.53939    0.62495    0.70500    1.04950    0.84460    0.83859    0.95283
  79.18104    0.79656    0.62495    1.07500    0.91908    0.90888    0.90278    1.08805
  69.20068    0.70975    0.62495    0.94500    0.85977    0.85438    0.84834    1.16311
  79.95410    0.80304    0.62495    1.08500    0.89434    0.91134    0.90524    1.11814
  70.72742    0.72340    0.62495    0.96500    0.84830    0.86886    0.86281    1.17883
  58.60473    0.61172    0.62495    0.80500    0.92971    0.84063    0.83462    1.07561
  63.12635    0.65425    0.62495    0.86500    0.87368    0.82712    0.82109    1.14458
  52.62018    0.55399    0.62495    0.72500    1.06593    0.84162    0.83561    0.93814
  84.60692    0.84125    0.62495    1.14500    1.07289    0.97740    0.97128    0.93206
  67.67720    0.69601    0.62495    0.92500    0.87793    0.84697    0.84093    1.13905
  69.96364    0.71659    0.62495    0.95500    0.80000    0.85930    0.85325    1.25000
  83.05332    0.82864    0.62495    1.12500    0.97393    0.94708    0.94096    1.02677
  54.85859    0.57577    0.62495    0.75500    1.07220    0.84470    0.83869    0.93266
  76.86626    0.77694    0.62495    1.04500    0.87833    0.90462    0.89853    1.13853
  73.02356    0.74367    0.62495    0.99500    0.98697    0.89021    0.88415    1.01320
  82.27750    0.82229    0.62495    1.11500    0.95480    0.93530    0.92918    1.04734
  61.61591    0.64015    0.62495    0.84500    0.82696    0.83043    0.82441    1.20925
  60.86191    0.63307    0.62495    0.83500    0.75000    0.83265    0.82664    1.33333
  78.40870    0.79005    0.62495    1.06500    1.00000    0.90741    0.90132    1.00000
  77.63711    0.78351    0.62495    1.05500    0.89279    0.90605    0.89996    1.12008
  64.64003    0.66826    0.62495    0.88500    0.78537    0.83362    0.82759    1.27328
  72.25738    0.73694    0.62495    0.98500    0.82663    0.88733    0.88127    1.20974
  81.50234    0.81590    0.62495    1.10500    0.89601    0.92351    0.91740    1.11605
  49.64612    0.52473    0.62495    0.68500    0.82857    0.84758    0.84157    1.20690
  54.11169    0.56853    0.62495    0.74500    0.83150    0.84194    0.83593    1.20264
  62.37073    0.64721    0.62495    0.85500    0.82735    0.82821    0.82219    1.20868
  68.43853    0.70290    0.62495    0.93500    0.82867    0.85068    0.84464    1.20676
  66.91668    0.68911    0.62495    0.91500    0.92882    0.84337    0.83734    1.07664
  71.49200    0.73018    0.62495    0.97500    0.84299    0.87842    0.87237    1.18626
  65.39810    0.67523    0.62495    0.89500    0.85570    0.83687    0.83084    1.16863
  50.38853    0.53207    0.62495    0.69500    0.67949    0.84609    0.84008    1.47170
  53.36556    0.56127    0.62495    0.73500    1.11275    0.84013    0.83412    0.89868
  60.10872    0.62598    0.62495    0.82500    0.87647    0.83501    0.82899    1.14094
  51.87555    0.54670    0.62495    0.71500    0.82946    0.84311    0.83710    1.20561
  75.32685    0.76372    0.62495    1.02500    0.94264    0.89885    0.89278    1.06085
  59.35632    0.61886    0.62495    0.81500    0.83495    0.83782    0.83181    1.19767
  63.88278    0.66126    0.62495    0.87500    0.78479    0.83037    0.82434    1.27423
  76.09617    0.77034    0.62495    1.03500    1.07974    0.90173    0.89566    0.92615
  80.72787    0.80949    0.62495    1.09500    0.98088    0.91381    0.90770    1.01949
  57.85393    0.60457    0.62495    0.79500    0.94787    0.84345    0.83743    1.05500
  66.15698    0.68218    0.62495    0.90500    1.02977    0.84012    0.83409    0.97109
  55.60625    0.58300    0.62495    0.76500    0.96215    0.84746    0.84145    1.03934
  63.08147    0.65461    0.62570    0.86500    0.85484    0.82630    0.82025    1.16981
  75.27436    0.76418    0.62570    1.02500    0.94423    0.89866    0.89249    1.05906
  76.81287    0.77741    0.62570    1.04500    0.83277    0.90444    0.89824    1.20081
  72.20673    0.73738    0.62570    0.98500    0.78746    0.88712    0.88098    1.26990
  63.83741    0.66163    0.62570    0.87500    0.88696    0.82956    0.82350    1.12745
  71.44181    0.73061    0.62570    0.97500    0.85340    0.87782    0.87169    1.17179
  49.61034    0.52500    0.62570    0.68500    1.04167    0.84734    0.84136    0.96000
  54.81923    0.57608    0.62570    0.75500    0.91824    0.84393    0.83793    1.08904
  60.06583    0.62632    0.62570    0.82500    0.76552    0.83405    0.82802    1.30631
  79.89895    0.80354    0.62570    1.08500    0.90211    0.91107    0.90484    1.10851
  60.81852    0.63342    0.62570    0.83500    0.87476    0.83162    0.82559    1.14317
  68.39025    0.70330    0.62570    0.93500    0.78807    0.84983    0.84373    1.26892
  52.58235    0.55429    0.62570    0.72500    0.92899    0.84139    0.83541    1.07643
  61.57203    0.64051    0.62570    0.84500    0.91502    0.82940    0.82336    1.09287
  82.99649    0.82917    0.62570    1.12500    0.91908    0.94561    0.93935    1.08805
  66.86936    0.68950    0.62570    0.91500    0.82504    0.84258    0.83649    1.21206
  82.22108    0.82281    0.62570    1.11500    1.00204    0.93382    0.92756    0.99797
  84.54927    0.84180    0.62570    1.14500    0.96499    0.97594    0.96966    1.03628
  64.59417    0.66863    0.62570    0.88500    0.84430    0.83281    0.82675    1.18441
  72.97245    0.74412    0.62570    0.99500    0.84211    0.89000    0.88386    1.18750
  66.11014    0.68257    0.62570    0.90500    0.82537    0.83932    0.83324    1.21158
  51.09487    0.53968    0.62570    0.70500    0.81667    0.84437    0.83838    1.22449
  59.31393    0.61920    0.62570    0.81500    0.85683    0.83686    0.83084    1.16710
  67.62940    0.69641    0.62570    0.92500    0.90532    0.84613    0.84003    1.10459
  69.15192    0.71017    0.62570    0.94500    0.80851    0.85354    0.84743    1.23684
  54.07284    0.56883    0.62570    0.74500    0.92857    0.84117    0.83517    1.07692
  69.91440    0.71701    0.62570    0.95500    0.90650    0.85868    0.85256    1.10315
  76.04323    0.77081    0.62570    1.03500    0.89888    0.90155    0.89537    1.11250
  62.32634    0.64757    0.62570    0.85500    0.81368    0.82719    0.82114    1.22899
  79.12633    0.79705    0.62570    1.07500    0.92780    0.90860    0.90238    1.07782
  77.58327    0.78399    0.62570    1.05500    0.90909    0.90583    0.89963    1.10000
  58.56284    0.61206    0.62570    0.80500    0.85714    0.83967    0.83365    1.16667
  70.67770    0.72382    0.62570    0.96500    0.89396    0.86825    0.86213    1.11861
  81.44634    0.81642    0.62570    1.10500    0.89734    0.92203    0.91578    1.11441
  53.32722    0.56157    0.62570    0.73500    0.85772    0.83991    0.83392    1.16588
  80.67229    0.80999    0.62570    1.09500    0.91339    0.91354    0.90730    1.09483
  65.35175    0.67561    0.62570    0.89500    0.85784    0.83607    0.83000    1.16573
  55.56639    0.58331    0.62570    0.76500    1.05068    0.84669    0.84069    0.95177
  57.81255    0.60490    0.62570    0.79500    0.83691    0.84248    0.83646    1.19487
  51.83824    0.54699    0.62570    0.71500    0.80000    0.84288    0.83690    1.25000
  78.35443    0.79054    0.62570    1.06500    0.99006    0.90719    0.90098    1.01004
  50.35224    0.53235    0.62570    0.69500    0.91892    0.84585    0.83987    1.08824
  83.77256    0.83550    0.62570    1.13500    1.00195    0.96078    0.95450    0.99805
  84.49158    0.84234    0.62645    1.14500    1.04688    0.97442    0.96804    0.95522
  51.05805    0.53996    0.62645    0.70500    0.89423    0.84414    0.83818    1.11828
  83.71527    0.83604    0.62645    1.13500    0.92510    0.95925    0.95288    1.08096
  77.52940    0.78447    0.62645    1.05500    0.94059    0.90556    0.89929    1.06316
  67.58157    0.69682    0.62645    0.92500    0.84288    0.84526    0.83913    1.18641
  68.34194    0.70371    0.62645    0.93500    0.89884    0.84897    0.84283    1.11255
  82.93961    0.82970    0.62645    1.12500    1.08913    0.94408    0.93773    0.91816
  57.77115    0.60523    0.62645    0.79500    0.86985    0.84150    0.83549    1.14963
  62.28194    0.64793    0.62645    0.85500    0.78571    0.82615    0.82009    1.27273
  69.10313    0.71058    0.62645    0.94500    0.91930    0.85268    0.84653    1.08778
  65.30537    0.67600    0.62645    0.89500    0.80222    0.83525    0.82915    1.24655
  52.54451    0.55458    0.62645    0.72500    0.84390    0.84117    0.83520    1.18497
  49.57455    0.52528    0.62645    0.68500    0.73171    0.84711    0.84115    1.36667
  70.62796    0.72425    0.62645    0.96500    0.86401    0.86761    0.86144    1.15739
  66.06328    0.68296    0.62645    0.90500    0.79573    0.83851    0.83240    1.25670
  55.52650    0.58363    0.62645    0.76500    1.00308    0.84592    0.83993    0.99693
  72.92130    0.74456    0.62645    0.99500    0.91094    0.88977    0.88357    1.09777
  58.52094    0.61239    0.62645    0.80500    0.94331    0.83870    0.83268    1.06010
  82.16462    0.82333    0.62645    1.11500    0.95149    0.93229    0.92594    1.05098
  79.84376    0.80404    0.62645    1.08500    1.03165    0.91075    0.90444    0.96933
  64.54829    0.66901    0.62645    0.88500    0.79936    0.83199    0.82590    1.25100
  75.99025    0.77128    0.62645    1.03500    0.88848    0.90132    0.89508    1.12552
  76.75944    0.77789    0.62645    1.04500    0.95954    0.90420    0.89794    1.04217
  63.03657    0.65498    0.62645    0.86500    0.87201    0.82548    0.81941    1.14677
  75.22183    0.76464    0.62645    1.02500    0.81867    0.89843    0.89220    1.22149
  78.30011    0.79102    0.62645    1.06500    0.83418    0.90693    0.90065    1.19878
  51.80090    0.54728    0.62645    0.71500    0.97857    0.84265    0.83669    1.02190
  69.86514    0.71743    0.62645    0.95500    0.87725    0.85804    0.85188    1.13993
  72.15605    0.73782    0.62645    0.98500    0.89897    0.88675    0.88056    1.11238
  79.07157    0.79755    0.62645    1.07500    1.01587    0.90830    0.90200    0.98438
  66.82202    0.68990    0.62645    0.91500    0.93031    0.84176    0.83565    1.07491
  60.77511    0.63378    0.62645    0.83500    0.76910    0.83058    0.82454    1.30022
  59.27153    0.61954    0.62645    0.81500    0.95697    0.83589    0.82986    1.04497
  50.31593    0.53263    0.62645    0.69500    0.80556    0.84562    0.83967    1.24138
  80.61668    0.81050    0.62645    1.09500    0.91698    0.91322    0.90690    1.09054
  71.39160    0.73104    0.62645    0.97500    0.87352    0.87718    0.87100    1.14479
  54.03397    0.56914    0.62645    0.74500    0.99222    0.84039    0.83441    1.00784
  60.02292    0.62667    0.62645    0.82500    0.81195    0.83309    0.82705    1.23160
  54.77985    0.57639    0.62645    0.75500    0.90033    0.84315    0.83717    1.11070
  61.52812    0.64086    0.62645    0.84500    0.93346    0.82837    0.82231    1.07128
  53.28886    0.56187    0.62645    0.73500    0.90535    0.83968    0.83371    1.10455
  81.39030    0.81693    0.62645    1.10500    0.92989    0.92049    0.91416    1.07540
  63.79202    0.66201    0.62645    0.87500    0.77853    0.82873    0.82265    1.28446
  79.01679    0.79804    0.62720    1.07500    0.79682    0.90796    0.90167    1.25499
  69.05431    0.71099    0.62720    0.94500    0.91118    0.85177    0.84563    1.09747
  68.29360    0.70412    0.62720    0.93500    0.77709    0.84806    0.84192    1.28685
  59.22910    0.61988    0.62720    0.81500    0.84942    0.83490    0.82889    1.17727
  79.78854    0.80454    0.62720    1.08500    0.90226    0.91035    0.90404    1.10833
  72.10534    0.73825    0.62720    0.98500    0.80000    0.88606    0.87988    1.25000
  58.47902    0.61273    0.62720    0.80500    0.80561    0.83770    0.83170    1.24129
  52.50665    0.55487    0.62720    0.72500    0.81553    0.84093    0.83499    1.22619
  59.97999    0.62701    0.62720    0.82500    0.82241    0.83210    0.82608    1.21594
  50.27961    0.53291    0.62720    0.69500    0.94595    0.84538    0.83946    1.05714
  81.33422    0.81745    0.62720    1.10500    1.00204    0.91887    0.91254    0.99796
  62.99165    0.65535    0.62720    0.86500    0.89465    0.82462    0.81856    1.11776
  66.77465    0.69029    0.62720    0.91500    0.86678    0.84091    0.83480    1.15370
  83.65794    0.83657    0.62720    1.13500    0.97751    0.95763    0.95126    1.02301
  84.43384    0.84288    0.62720    1.14500    1.00214    0.97280    0.96642    0.99787
  66.01640    0.68335    0.62720    0.90500    0.80225    0.83765    0.83155    1.24649
  70.57820    0.72467    0.62720    0.96500    0.87725    0.86692    0.86076    1.13993
  53.99509    0.56944    0.62720    0.74500    1.00415    0.83960    0.83364    0.99587
  64.50238    0.66939    0.62720    0.88500    0.82264    0.83113    0.82506    1.21561
  61.48420    0.64122    0.62720    0.84500    0.79196    0.82730    0.82126    1.26269
  69.81584    0.71784    0.62720    0.95500    0.95973    0.85735    0.85119    1.04196
  71.34136    0.73148    0.62720    0.97500    0.87702    0.87649    0.87032    1.14022
  63.74661    0.66238    0.62720    0.87500    0.80740    0.82788    0.82181    1.23855
  51.76356    0.54757    0.62720    0.71500    0.90728    0.84241    0.83648    1.10219
  77.47549    0.78495    0.62720    1.05500    0.84286    0.90523    0.89896    1.18644
  75.93724    0.77175    0.62720    1.03500    0.79078    0.90103    0.89478    1.26457
  76.70598    0.77836    0.62720    1.04500    0.91747    0.90386    0.89760    1.08996
  80.56102    0.81101    0.62720    1.09500    0.87006    0.91282    0.90650    1.14935
  53.25049    0.56217    0.62720    0.73500    1.04348    0.83945    0.83350    0.95833
  67.53371    0.69722    0.62720    0.92500    0.94500    0.84434    0.83822    1.05820
  65.25898    0.67638    0.62720    0.89500    0.81059    0.83439    0.82831    1.23366
  55.48661    0.58394    0.62720    0.76500    0.90909    0.84513    0.83916    1.10000
  57.72973    0.60556    0.62720    0.79500    0.81370    0.84051    0.83452    1.22895
  60.73169    0.63413    0.62720    0.83500    0.85252    0.82952    0.82349    1.17300
  75.16928    0.76510    0.62720    1.02500    0.81091    0.89814    0.89191    1.23318
  54.74046    0.57670    0.62720    0.75500    0.83951    0.84236    0.83640    1.19118
  51.02122    0.54024    0.62720    0.70500    0.81818    0.84389    0.83797    1.22222
  62.23752    0.64829    0.62720    0.85500    0.79703    0.82509    0.81904    1.25466
  72.87013    0.74500    0.62720    0.99500    0.90690    0.88947    0.88327    1.10265
  78.24576    0.79151    0.62720    1.06500    0.92147    0.90659    0.90031    1.08523
  82.88269    0.83023    0.62720    1.12500    0.87692    0.94246    0.93610    1.14035
  82.10811    0.82386    0.62720    1.11500    0.90430    0.93067    0.92432    1.10583
  49.53875    0.52555    0.62720    0.68500    1.09091    0.84686    0.84095    0.91667
  53.95620    0.56974    0.62795    0.74500    0.90566    0.83879    0.83288    1.10417
  58.43708    0.61306    0.62795    0.80500    0.82834    0.83669    0.83073    1.20723
  65.96949    0.68374    0.62795    0.90500    0.83503    0.83676    0.83071    1.19756
  80.50533    0.81152    0.62795    1.09500    0.83516    0.91234    0.90610    1.19737
  65.21256    0.67676    0.62795    0.89500    0.89207    0.83350    0.82746    1.12098
  53.21211    0.56246    0.62795    0.73500    0.87029    0.83919    0.83329    1.14904
  78.96196    0.79853    0.62795    1.07500    0.95922    0.90755    0.90133    1.04251
  69.00547    0.71140    0.62795    0.94500    0.88744    0.85081    0.84472    1.12684
  81.27810    0.81796    0.62795    1.10500    0.97881    0.91717    0.91092    1.02165
  66.72725    0.69069    0.62795    0.91500    0.83043    0.84002    0.83396    1.20420
  75.11669    0.76556    0.62795    1.02500    0.91504    0.89778    0.89161    1.09284
  68.24524    0.70452    0.62795    0.93500    0.83080    0.84710    0.84102    1.20367
  49.50293    0.52583    0.62795    0.68500    0.89189    0.84660    0.84074    1.12121
  51.72620    0.54786    0.62795    0.71500    0.76101    0.84216    0.83627    1.31405
  63.70117    0.66275    0.62795    0.87500    0.86655    0.82698    0.82096    1.15400
  59.18666    0.62022    0.62795    0.81500    0.85941    0.83388    0.82792    1.16359
  62.19307    0.64865    0.62795    0.85500    0.80725    0.82399    0.81799    1.23878
  79.73328    0.80504    0.62795    1.08500    0.87226    0.90987    0.90364    1.14644
  59.93704    0.62736    0.62795    0.82500    0.79113    0.83108    0.82510    1.26402
  71.29110    0.73191    0.62795    0.97500    0.85784    0.87575    0.86963    1.16571
  72.81892    0.74545    0.62795    0.99500    0.92593    0.88912    0.88298    1.08000
  61.44025    0.64157    0.62795    0.84500    0.83150    0.82621    0.82021    1.20264
  60.68824    0.63448    0.62795    0.83500    0.84220    0.82842    0.82244    1.18737
  50.98437    0.54053    0.62795    0.70500    0.90833    0.84364    0.83776    1.10092
  82.05157    0.82438    0.62795    1.11500    0.99606    0.92896    0.92270    1.00396
  50.24328    0.53319    0.62795    0.69500    0.84507    0.84512    0.83925    1.18333
  82.82573    0.83076    0.62795    1.12500    1.00000    0.94075    0.93448    1.00000
  78.19138    0.79200    0.62795    1.06500    0.79396    0.90619    0.89998    1.25951
  76.65249    0.77884    0.62795    1.04500    0.79342    0.90346    0.89727    1.26037
  52.46878    0.55517    0.62795    0.72500    0.77340    0.84067    0.83478    1.29299
  54.70106    0.57701    0.62795    0.75500    0.93645    0.84155    0.83564    1.06786
  69.76652    0.71826    0.62795    0.95500    0.84853    0.85661    0.85051    1.17850
  62.94671    0.65571    0.62795    0.86500    0.91005    0.82373    0.81771    1.09884
  64.45645    0.66977    0.62795    0.88500    0.97778    0.83024    0.82421    1.02273
  84.37606    0.84343    0.62795    1.14500    1.05869    0.97108    0.96479    0.94456
  70.52840    0.72510    0.62795    0.96500    0.82099    0.86618    0.86007    1.21805
  75.88420    0.77221    0.62795    1.03500    1.01670    0.90067    0.89449    0.98357
  55.44669    0.58425    0.62795    0.76500    0.92857    0.84432    0.83840    1.07692
  67.48583    0.69762    0.62795    0.92500    0.77866    0.84339    0.83732    1.28425
  77.42155    0.78543    0.62795    1.05500    0.90787    0.90482    0.89862    1.10148
  72.05460    0.73869    0.62795    0.98500    0.95960    0.88532    0.87919    1.04211
  57.68829    0.60589    0.62795    0.79500    0.84198    0.83949    0.83354    1.18768
  83.60056    0.83711    0.62795    1.13500    0.91917    0.95592    0.94964    1.08793
  52.43089    0.55546    0.62871    0.72500    0.89286    0.84041    0.83457    1.12000
  59.89408    0.62770    0.62871    0.82500    0.74815    0.83004    0.82413    1.33663
  71.24080    0.73233    0.62871    0.97500    0.80401    0.87496    0.86894    1.24376
  54.66164    0.57731    0.62871    0.75500    0.76667    0.84073    0.83487    1.30435
  83.54315    0.83764    0.62871    1.13500    1.01282    0.95414    0.94801    0.98734
  65.92256    0.68413    0.62871    0.90500    0.78704    0.83583    0.82986    1.27059
  63.65572    0.66312    0.62871    0.87500    0.81616    0.82606    0.82011    1.22524
  81.99499    0.82490    0.62871    1.11500    0.97719    0.92719    0.92107    1.02335
  51.68883    0.54814    0.62871    0.71500    0.93421    0.84189    0.83606    1.07042
  78.90710    0.79903    0.62871    1.07500    0.83422    0.90708    0.90099    1.19872
  62.14861    0.64901    0.62871    0.85500    0.84698    0.82287    0.81694    1.18067
  68.95660    0.71182    0.62871    0.94500    0.99660    0.84981    0.84381    1.00341
  82.76873    0.83129    0.62871    1.12500    0.88745    0.93898    0.93285    1.12682
  67.43793    0.69802    0.62871    0.92500    0.78344    0.84240    0.83641    1.27642
  64.41051    0.67014    0.62871    0.88500    0.83793    0.82932    0.82336    1.19342
  61.39628    0.64193    0.62871    0.84500    0.75556    0.82508    0.81916    1.32353
  77.36757    0.78591    0.62871    1.05500    0.92430    0.90436    0.89828    1.08190
  53.91729    0.57005    0.62871    0.74500    0.90000    0.83796    0.83211    1.11111
  78.13696    0.79249    0.62871    1.06500    0.88725    0.90572    0.89964    1.12708
  75.06407    0.76602    0.62871    1.02500    0.79851    0.89738    0.89132    1.25234
  59.14420    0.62056    0.62871    0.81500    0.82692    0.83284    0.82694    1.20930
  70.47858    0.72552    0.62871    0.96500    0.82353    0.86539    0.85938    1.21429
  84.31823    0.84397    0.62871    1.14500    1.02667    0.96930    0.96317    0.97403
  60.64477    0.63483    0.62871    0.83500    0.83217    0.82730    0.82139    1.20168
  68.19685    0.70493    0.62871    0.93500    0.85099    0.84610    0.84011    1.17510
  79.67798    0.80554    0.62871    1.08500    0.93985    0.90933    0.90324    1.06400
  72.76769    0.74589    0.62871    0.99500    0.85470    0.88872    0.88269    1.17000
  50.94751    0.54081    0.62871    0.70500    0.74453    0.84337    0.83755    1.34314
  49.46710    0.52610    0.62871    0.68500    0.89189    0.84634    0.84053    1.12121
  76.59896    0.77931    0.62871    1.04500    0.90128    0.90300    0.89693    1.10953
  58.39512    0.61340    0.62871    0.80500    0.84855    0.83565    0.82975    1.17848
  69.71718    0.71868    0.62871    0.95500    0.86767    0.85583    0.84982    1.15251
  75.83112    0.77268    0.62871    1.03500    0.94824    0.90026    0.89420    1.05458
  62.90175    0.65608    0.62871    0.86500    0.84943    0.82280    0.81687    1.17726
  81.22194    0.81848    0.62871    1.10500    0.88800    0.91540    0.90929    1.12613
  66.67983    0.69108    0.62871    0.91500    0.85455    0.83908    0.83311    1.17021
  80.44960    0.81202    0.62871    1.09500    0.87379    0.91180    0.90570    1.14444
  50.20694    0.53346    0.62871    0.69500    0.78049    0.84486    0.83904    1.28125
  53.17371    0.56276    0.62871    0.73500    0.94298    0.83893    0.83308    1.06047
  65.16612    0.67715    0.62871    0.89500    0.83080    0.83257    0.82661    1.20367
  57.64684    0.60622    0.62871    0.79500    0.71772    0.83845    0.83257    1.39329
  72.00384    0.73912    0.62871    0.98500    0.91763    0.88453    0.87850    1.08977
  55.40676    0.58457    0.62871    0.76500    0.95833    0.84349    0.83763    1.04348
  77.31356    0.78639    0.62946    1.05500    0.99367    0.90386    0.89795    1.00637
  84.26036    0.84451    0.62946    1.14500    1.09292    0.96747    0.96154    0.91498
  50.17059    0.53374    0.62946    0.69500    0.96154    0.84458    0.83883    1.04000
  49.43126    0.52638    0.62946    0.68500    0.64865    0.84606    0.84032    1.54167
  53.87837    0.57035    0.62946    0.74500    0.89895    0.83716    0.83139    1.11240
  79.62264    0.80604    0.62946    1.08500    0.93822    0.90875    0.90283    1.06584
  58.35314    0.61373    0.62946    0.80500    0.81857    0.83459    0.82878    1.22164
  68.90771    0.71223    0.62946    0.94500    0.88821    0.84878    0.84291    1.12586
  71.95304    0.73956    0.62946    0.98500    0.86074    0.88371    0.87782    1.16179
  75.01142    0.76648    0.62946    1.02500    0.83061    0.89693    0.89103    1.20393
  82.71168    0.83181    0.62946    1.12500    0.92513    0.93715    0.93123    1.08092
  65.11966    0.67753    0.62946    0.89500    0.79112    0.83162    0.82576    1.26403
  59.10172    0.62090    0.62946    0.81500    0.83925    0.83178    0.82596    1.19154
  57.60537    0.60654    0.62946    0.79500    0.84872    0.83740    0.83159    1.17825
  55.36682    0.58488    0.62946    0.76500    0.78426    0.84265    0.83686    1.27509
  61.35230    0.64228    0.62946    0.84500    0.87121    0.82394    0.81811    1.14783
  53.13530    0.56306    0.62946    0.73500    1.11616    0.83865    0.83287    0.89593
  67.39000    0.69842    0.62946    0.92500    0.88543    0.84138    0.83551    1.12939
  60.60129    0.63517    0.62946    0.83500    0.81615    0.82616    0.82034    1.22526
  78.08250    0.79297    0.62946    1.06500    0.99812    0.90522    0.89930    1.00188
  69.66781    0.71910    0.62946    0.95500    0.90973    0.85501    0.84913    1.09922
  64.36454    0.67052    0.62946    0.88500    0.82068    0.82837    0.82251    1.21850
  70.42873    0.72594    0.62946    0.96500    0.92282    0.86458    0.85869    1.08364
  76.54540    0.77978    0.62946    1.04500    0.82509    0.90250    0.89659    1.21199
  50.91064    0.54110    0.62946    0.70500    0.75000    0.84310    0.83734    1.33333
  81.16574    0.81899    0.62946    1.10500    0.96755    0.91368    0.90775    1.03354
  51.65144    0.54843    0.62946    0.71500    0.80120    0.84161    0.83585    1.24812
  81.93836    0.82542    0.62946    1.11500    0.98778    0.92537    0.91944    1.01237
  66.63239    0.69148    0.62946    0.91500    0.87705    0.83812    0.83226    1.14019
  63.61024    0.66349    0.62946    0.87500    0.86341    0.82511    0.81927    1.15819
  80.39383    0.81253    0.62946    1.09500    0.87151    0.91122    0.90529    1.14744
  75.77801    0.77315    0.62946    1.03500    0.77758    0.89981    0.89391    1.28604
  62.10413    0.64937    0.62946    0.85500    0.86724    0.82172    0.81588    1.15308
  78.85220    0.79952    0.62946    1.07500    0.87050    0.90657    0.90066    1.14876
  72.71642    0.74633    0.62946    0.99500    0.87340    0.88829    0.88240    1.14495
  65.87561    0.68451    0.62946    0.90500    0.90682    0.83487    0.82901    1.10275
  59.85110    0.62805    0.62946    0.82500    0.80435    0.82897    0.82315    1.24324
  54.62220    0.57762    0.62946    0.75500    0.90596    0.83989    0.83410    1.10381
  68.14844    0.70533    0.62946    0.93500    0.97427    0.84508    0.83920    1.02641
  62.85677    0.65644    0.62946    0.86500    0.83117    0.82186    0.81602    1.20313
  52.39299    0.55575    0.62946    0.72500    0.72477    0.84013    0.83436    1.37975
  71.19048    0.73276    0.62946    0.97500    0.90446    0.87414    0.86826    1.10563
  73.48062    0.75308    0.62946    1.00500    0.83853    0.89117    0.88527    1.19256
  83.48569    0.83818    0.62946    1.13500    0.96154    0.95231    0.94638    1.04000
  49.39541    0.52665    0.63022    0.68500    0.51064    0.84578    0.84011    1.95833
  50.87376    0.54138    0.63022    0.70500    0.91964    0.84281    0.83713    1.08738
  69.61841    0.71951    0.63022    0.95500    0.75889    0.85419    0.84845    1.31772
  71.90222    0.74000    0.63022    0.98500    0.75309    0.88287    0.87713    1.32787
  81.88170    0.82594    0.63022    1.11500    0.89583    0.92354    0.91781    1.11628
  70.37885    0.72637    0.63022    0.96500    0.80538    0.86375    0.85801    1.24165
  75.72487    0.77362    0.63022    1.03500    0.90778    0.89935    0.89361    1.10159
  73.42886    0.75352    0.63022    1.00500    0.79658    0.89072    0.88498    1.25536
  77.25952    0.78687    0.63022    1.05500    0.90262    0.90334    0.89761    1.10788
  53.83943    0.57065    0.63022    0.74500    0.81849    0.83687    0.83118    1.22176
  65.07317    0.67791    0.63022    0.89500    0.87342    0.83065    0.82491    1.14493
  72.66513    0.74677    0.63022    0.99500    0.84444    0.88785    0.88210    1.18421
  67.34205    0.69882    0.63022    0.92500    0.86218    0.84040    0.83466    1.15985
  60.55779    0.63552    0.63022    0.83500    0.74457    0.82508    0.81936    1.34305
  59.05922    0.62124    0.63022    0.81500    0.77022    0.83070    0.82499    1.29833
  84.20244    0.84505    0.63022    1.14500    0.93137    0.96563    0.95991    1.07368
  66.58493    0.69187    0.63022    0.91500    0.80578    0.83715    0.83141    1.24104
  81.10950    0.81950    0.63022    1.10500    0.98035    0.91308    0.90735    1.02004
  80.33802    0.81304    0.63022    1.09500    0.87873    0.91062    0.90489    1.13801
  51.61404    0.54872    0.63022    0.71500    0.93631    0.84133    0.83564    1.06803
  50.13422    0.53402    0.63022    0.69500    0.88889    0.84430    0.83862    1.12500
  59.80810    0.62839    0.63022    0.82500    0.74864    0.82789    0.82217    1.33575
  78.79726    0.80001    0.63022    1.07500    0.96905    0.90605    0.90032    1.03194
  78.02801    0.79346    0.63022    1.06500    0.86200    0.90470    0.89896    1.16009
  63.56474    0.66386    0.63022    0.87500    0.86621    0.82415    0.81842    1.15446
  62.05962    0.64973    0.63022    0.85500    0.89892    0.82056    0.81483    1.11245
  58.31115    0.61406    0.63022    0.80500    0.82916    0.83352    0.82780    1.20604
  64.31854    0.67090    0.63022    0.88500    0.85968    0.82740    0.82167    1.16323
  76.49180    0.78026    0.63022    1.04500    0.89264    0.90199    0.89625    1.12027
  57.56388    0.60687    0.63022    0.79500    0.83375    0.83633    0.83061    1.19940
  79.56727    0.80654    0.63022    1.08500    0.93186    0.90816    0.90243    1.07312
  68.85879    0.71264    0.63022    0.94500    0.87540    0.84774    0.84200    1.14234
  61.30829    0.64264    0.63022    0.84500    0.81105    0.82278    0.81705    1.23297
  82.65460    0.83234    0.63022    1.12500    0.93494    0.93532    0.92960    1.06958
  84.97736    0.85135    0.63022    1.15500    0.89231    0.97960    0.97388    1.12069
  65.82863    0.68490    0.63022    0.90500    0.84098    0.83390    0.82816    1.18908
  55.32686    0.58519    0.63022    0.76500    0.96056    0.84180    0.83609    1.04106
  54.58275    0.57793    0.63022    0.75500    0.90705    0.83903    0.83333    1.10247
  62.81177    0.65681    0.63022    0.86500    0.87713    0.82090    0.81517    1.14008
  83.42818    0.83871    0.63022    1.13500    0.82051    0.95047    0.94475    1.21875
  52.35508    0.55605    0.63022    0.72500    0.97238    0.83984    0.83415    1.02841
  71.14013    0.73319    0.63022    0.97500    0.83866    0.87331    0.86757    1.19238
  68.10001    0.70574    0.63022    0.93500    0.79672    0.84404    0.83830    1.25514
  53.09687    0.56336    0.63022    0.73500    0.89121    0.83836    0.83266    1.12207
  76.43818    0.78073    0.63097    1.04500    0.94906    0.90149    0.89591    1.05368
  53.05843    0.56365    0.63097    0.73500    0.86400    0.83806    0.83246    1.15741
  57.52238    0.60720    0.63097    0.79500    0.79670    0.83525    0.82963    1.25517
  50.09784    0.53430    0.63097    0.69500    0.81081    0.84401    0.83841    1.23333
  81.82499    0.82646    0.63097    1.11500    0.77836    0.92172    0.91618    1.28475
  49.35955    0.52692    0.63097    0.68500    0.75000    0.84550    0.83990    1.33333
  63.51922    0.66423    0.63097    0.87500    0.78880    0.82318    0.81757    1.26775
  83.37064    0.83925    0.63097    1.13500    0.94611    0.94865    0.94312    1.05696
  80.28217    0.81354    0.63097    1.09500    0.88530    0.91004    0.90449    1.12955
  64.27253    0.67127    0.63097    0.88500    0.77352    0.82643    0.82081    1.29278
  70.32895    0.72679    0.63097    0.96500    0.76682    0.86292    0.85732    1.30409
  51.57663    0.54901    0.63097    0.71500    0.84177    0.84104    0.83543    1.18797
  54.54329    0.57824    0.63097    0.75500    0.88379    0.83818    0.83257    1.13149
  67.29408    0.69921    0.63097    0.92500    0.87734    0.83942    0.83381    1.13981
  84.91899    0.85190    0.63097    1.15500    1.02402    0.97895    0.97343    0.97655
  71.08975    0.73362    0.63097    0.97500    0.83654    0.87248    0.86688    1.19540
  72.61381    0.74721    0.63097    0.99500    0.93961    0.88740    0.88181    1.06427
  82.59747    0.83287    0.63097    1.12500    0.96735    0.93350    0.92797    1.03376
  84.14448    0.84559    0.63097    1.14500    1.03803    0.96380    0.95828    0.96336
  71.85137    0.74043    0.63097    0.98500    0.83604    0.88203    0.87644    1.19612
  50.83686    0.54166    0.63097    0.70500    0.92424    0.84252    0.83692    1.08197
  68.05155    0.70614    0.63097    0.93500    0.74763    0.84299    0.83739    1.33755
  78.74229    0.80051    0.63097    1.07500    0.88290    0.90554    0.89998    1.13263
  59.76508    0.62873    0.63097    0.82500    0.83654    0.82681    0.82119    1.19540
  58.26914    0.61440    0.63097    0.80500    0.73428    0.83244    0.82682    1.36188
  79.51186    0.80704    0.63097    1.08500    0.90493    0.90758    0.90203    1.10506
  61.26427    0.64299    0.63097    0.84500    0.91822    0.82161    0.81599    1.08907
  55.28688    0.58550    0.63097    0.76500    0.84637    0.84094    0.83532    1.18152
  68.80985    0.71305    0.63097    0.94500    0.80449    0.84669    0.84109    1.24303
  66.53744    0.69226    0.63097    0.91500    0.79907    0.83617    0.83056    1.25145
  77.97348    0.79394    0.63097    1.06500    0.91786    0.90419    0.89862    1.08949
  53.80047    0.57095    0.63097    0.74500    0.83224    0.83657    0.83097    1.20158
  73.37707    0.75397    0.63097    1.00500    0.93043    0.89028    0.88469    1.07477
  81.05322    0.82002    0.63097    1.10500    0.92030    0.91249    0.90695    1.08660
  65.02667    0.67829    0.63097    0.89500    0.80000    0.82968    0.82406    1.25000
  52.31715    0.55634    0.63097    0.72500    0.85326    0.83955    0.83394    1.17197
  59.01670    0.62157    0.63097    0.81500    0.84118    0.82962    0.82401    1.18881
  65.78164    0.68529    0.63097    0.90500    0.79316    0.83293    0.82731    1.26078
  69.56898    0.71993    0.63097    0.95500    0.80930    0.85336    0.84776    1.23563
  60.51426    0.63587    0.63097    0.83500    0.87956    0.82400    0.81838    1.13693
  62.01510    0.65009    0.63097    0.85500    0.80488    0.81939    0.81377    1.24242
  77.20544    0.78735    0.63097    1.05500    0.87020    0.90284    0.89727    1.14916
  62.76675    0.65717    0.63097    0.86500    0.85432    0.81994    0.81432    1.17053
  75.67170    0.77408    0.63097    1.03500    0.92131    0.89890    0.89332    1.08542
  55.99075    0.59307    0.63173    0.77500    0.92447    0.83980    0.83428    1.08170
  80.22629    0.81405    0.63173    1.09500    0.92925    0.90948    0.90408    1.07613
  52.27921    0.55663    0.63173    0.72500    0.88293    0.83925    0.83373    1.13260
  66.48993    0.69266    0.63173    0.91500    0.86027    0.83520    0.82971    1.16243
  71.03934    0.73405    0.63173    0.97500    0.83333    0.87165    0.86619    1.20000
  79.45641    0.80754    0.63173    1.08500    0.82281    0.90703    0.90162    1.21535
  64.22649    0.67165    0.63173    0.88500    0.79703    0.82546    0.81996    1.25466
  61.97056    0.65045    0.63173    0.85500    0.82500    0.81822    0.81271    1.21212
  50.06144    0.53458    0.63173    0.69500    0.68889    0.84372    0.83820    1.45161
  77.91892    0.79443    0.63173    1.06500    0.92110    0.90370    0.89829    1.08565
  55.24689    0.58582    0.63173    0.76500    0.89941    0.84007    0.83455    1.11184
  68.00306    0.70655    0.63173    0.93500    0.89916    0.84196    0.83647    1.11215
  78.68729    0.80100    0.63173    1.07500    0.89815    0.90505    0.89964    1.11340
  54.50381    0.57854    0.63173    0.75500    0.79128    0.83731    0.83180    1.26378
  67.24608    0.69961    0.63173    0.92500    0.74242    0.83844    0.83296    1.34694
  80.99690    0.82053    0.63173    1.10500    0.82042    0.91194    0.90654    1.21888
  59.72204    0.62908    0.63173    0.82500    0.75233    0.82573    0.82021    1.32921
  72.56246    0.74765    0.63173    0.99500    0.81132    0.88697    0.88152    1.23256
  51.53921    0.54929    0.63173    0.71500    1.17054    0.84074    0.83522    0.85430
  69.51953    0.72035    0.63173    0.95500    0.87664    0.85254    0.84707    1.14071
  76.38451    0.78120    0.63173    1.04500    0.86604    0.90101    0.89558    1.15468
  63.47368    0.66461    0.63173    0.87500    0.83585    0.82222    0.81671    1.19639
  75.61849    0.77455    0.63173    1.03500    0.78712    0.89846    0.89303    1.27045
  65.73462    0.68568    0.63173    0.90500    0.85469    0.83195    0.82646    1.17002
  58.97417    0.62191    0.63173    0.81500    0.81352    0.82854    0.82303    1.22922
  71.80049    0.74086    0.63173    0.98500    0.83388    0.88121    0.87575    1.19922
  70.27902    0.72721    0.63173    0.96500    0.81681    0.86210    0.85663    1.22428
  53.01998    0.56395    0.63173    0.73500    0.94309    0.83776    0.83225    1.06034
  83.31305    0.83978    0.63173    1.13500    0.89504    0.94686    0.94149    1.11727
  84.86058    0.85245    0.63173    1.15500    1.03417    0.97716    0.97180    0.96696
  53.76151    0.57126    0.63173    0.74500    0.91144    0.83627    0.83076    1.09717
  50.79995    0.54194    0.63173    0.70500    0.81203    0.84223    0.83671    1.23148
  49.32367    0.52719    0.63173    0.68500    0.84211    0.84521    0.83969    1.18750
  73.32525    0.75442    0.63173    1.00500    0.83645    0.88985    0.88440    1.19553
  58.22711    0.61473    0.63173    0.80500    0.75274    0.83136    0.82584    1.32849
  68.76088    0.71346    0.63173    0.94500    0.74891    0.84565    0.84018    1.33527
  61.22023    0.64335    0.63173    0.84500    0.82428    0.82045    0.81494    1.21319
  60.47072    0.63622    0.63173    0.83500    0.83788    0.82291    0.81740    1.19348
  84.08648    0.84613    0.63173    1.14500    0.86078    0.96201    0.95664    1.16173
  62.72171    0.65754    0.63173    0.86500    0.83993    0.81897    0.81347    1.19057
  77.15132    0.78783    0.63173    1.05500    0.89043    0.90236    0.89693    1.12305
  82.54030    0.83339    0.63173    1.12500    0.95941    0.93171    0.92633    1.04231
  64.98014    0.67867    0.63173    0.89500    0.88536    0.82871    0.82321    1.12948
  81.76825    0.82698    0.63173    1.11500    0.88603    0.91994    0.91455    1.12863
  80.17037    0.81455    0.63249    1.09500    0.93600    0.90897    0.90368    1.06838
  78.63224    0.80149    0.63249    1.07500    0.94476    0.90461    0.89930    1.05847
  80.94055    0.82104    0.63249    1.10500    0.95136    0.91142    0.90614    1.05112
  67.19805    0.70001    0.63249    0.92500    0.85942    0.83748    0.83210    1.16357
  84.02844    0.84667    0.63249    1.14500    1.07143    0.96027    0.95501    0.93333
  58.93162    0.62225    0.63249    0.81500    0.71058    0.82746    0.82205    1.40731
  76.33082    0.78167    0.63249    1.04500    0.70191    0.90056    0.89524    1.42469
  77.86432    0.79491    0.63249    1.06500    0.86111    0.90326    0.89795    1.16129
  58.18507    0.61506    0.63249    0.80500    0.77366    0.83028    0.82486    1.29255
  55.95024    0.59339    0.63249    0.77500    0.84935    0.83872    0.83330    1.17737
  62.67664    0.65790    0.63249    0.86500    0.82154    0.81801    0.81261    1.21722
  66.44240    0.69305    0.63249    0.91500    0.85667    0.83424    0.82886    1.16731
  64.18044    0.67203    0.63249    0.88500    0.80033    0.82451    0.81911    1.24948
  52.98151    0.56425    0.63249    0.73500    0.88362    0.83747    0.83204    1.13171
  69.47006    0.72076    0.63249    0.95500    0.81250    0.85174    0.84637    1.23077
  64.93359    0.67905    0.63249    0.89500    0.78641    0.82775    0.82236    1.27160
  77.09718    0.78831    0.63249    1.05500    0.88719    0.90191    0.89659    1.12716
  63.42812    0.66497    0.63249    0.87500    0.80132    0.82126    0.81586    1.24793
  50.02504    0.53485    0.63249    0.69500    0.83133    0.84343    0.83799    1.20290
  61.17617    0.64370    0.63249    0.84500    0.83069    0.81928    0.81388    1.20382
  73.27340    0.75486    0.63249    1.00500    0.88599    0.88944    0.88410    1.12868
  70.22907    0.72763    0.63249    0.96500    0.86311    0.86130    0.85594    1.15861
  82.48309    0.83392    0.63249    1.12500    0.96905    0.92997    0.92470    1.03194
  84.80212    0.85300    0.63249    1.15500    1.05263    0.97542    0.97016    0.95000
  50.76303    0.54223    0.63249    0.70500    0.81159    0.84194    0.83650    1.23214
  75.56526    0.77501    0.63249    1.03500    0.93666    0.89806    0.89273    1.06762
  83.25542    0.84031    0.63249    1.13500    0.86618    0.94512    0.93985    1.15449
  60.42716    0.63657    0.63249    0.83500    0.86517    0.82183    0.81642    1.15584
  81.71146    0.82749    0.63249    1.11500    0.90388    0.91819    0.91291    1.10634
  49.28778    0.52747    0.63249    0.68500    0.82353    0.84492    0.83948    1.21429
  53.72253    0.57156    0.63249    0.74500    0.82637    0.83598    0.83055    1.21012
  65.68757    0.68606    0.63249    0.90500    0.81891    0.83099    0.82561    1.22113
  52.24126    0.55692    0.63249    0.72500    1.03226    0.83896    0.83352    0.96875
  54.46431    0.57885    0.63249    0.75500    0.79128    0.83645    0.83102    1.26378
  70.98891    0.73448    0.63249    0.97500    0.92177    0.87085    0.86550    1.08487
  68.71189    0.71387    0.63249    0.94500    0.88982    0.84463    0.83926    1.12383
  72.51108    0.74809    0.63249    0.99500    0.84434    0.88657    0.88122    1.18436
  59.67899    0.62942    0.63249    0.82500    0.84310    0.82464    0.81923    1.18610
  48.55126    0.52007    0.63249    0.67500    1.21429    0.77500    0.76956    0.82353
  67.95455    0.70695    0.63249    0.93500    0.79326    0.84094    0.83556    1.26062
  79.40093    0.80804    0.63249    1.08500    0.91149    0.90652    0.90122    1.09711
  55.20688    0.58613    0.63249    0.76500    0.91988    0.83921    0.83378    1.08710
  71.74958    0.74130    0.63249    0.98500    0.79874    0.88041    0.87506    1.25197
  61.92599    0.65081    0.63249    0.85500    0.87654    0.81706    0.81165    1.14085
  51.50177    0.54958    0.63249    0.71500    0.70000    0.84045    0.83501    1.42857
  70.93845    0.73490    0.63325    0.97500    0.88127    0.87008    0.86480    1.13472
  49.25188    0.52774    0.63325    0.68500    0.79310    0.84464    0.83927    1.26087
  80.11441    0.81506    0.63325    1.09500    0.86857    0.90850    0.90327    1.15132
  58.88905    0.62259    0.63325    0.81500    0.84274    0.82639    0.82106    1.18660
  84.74363    0.85354    0.63325    1.15500    1.02661    0.97373    0.96853    0.97408
  71.69864    0.74173    0.63325    0.98500    0.79073    0.87964    0.87437    1.26465
  77.80969    0.79540    0.63325    1.06500    1.05361    0.90285    0.89761    0.94912
  83.97035    0.84721    0.63325    1.14500    1.01774    0.95858    0.95337    0.98257
  67.90602    0.70735    0.63325    0.93500    0.84176    0.83994    0.83465    1.18798
  64.13436    0.67240    0.63325    0.88500    0.88376    0.82356    0.81826    1.13153
  49.98862    0.53513    0.63325    0.69500    0.90526    0.84315    0.83778    1.10465
  55.90970    0.59370    0.63325    0.77500    0.83871    0.83766    0.83232    1.19231
  77.04299    0.78878    0.63325    1.05500    0.89038    0.90150    0.89625    1.12311
  53.68353    0.57186    0.63325    0.74500    0.94737    0.83569    0.83034    1.05556
  80.88415    0.82155    0.63325    1.10500    0.87649    0.91096    0.90573    1.14091
  83.19775    0.84084    0.63325    1.13500    0.94542    0.94343    0.93821    1.05773
  70.17908    0.72805    0.63325    0.96500    0.92870    0.86052    0.85524    1.07678
  63.38254    0.66534    0.63325    0.87500    0.82881    0.82032    0.81501    1.20654
  51.46432    0.54987    0.63325    0.71500    0.90476    0.84016    0.83480    1.10526
  62.63156    0.65827    0.63325    0.86500    0.84236    0.81707    0.81176    1.18715
  48.51588    0.52033    0.63325    0.67500    0.75000    0.78118    0.77580    1.33333
  61.13209    0.64405    0.63325    0.84500    0.80729    0.81814    0.81282    1.23871
  52.20329    0.55721    0.63325    0.72500    0.85990    0.83867    0.83331    1.16292
  64.88701    0.67943    0.63325    0.89500    0.80102    0.82681    0.82151    1.24841
  79.34541    0.80853    0.63325    1.08500    1.02686    0.90605    0.90081    0.97384
  59.63591    0.62976    0.63325    0.82500    0.79787    0.82358    0.81825    1.25333
  50.72610    0.54251    0.63325    0.70500    0.99123    0.84166    0.83629    1.00885
  60.38359    0.63692    0.63325    0.83500    0.92737    0.82076    0.81544    1.07831
  65.64051    0.68645    0.63325    0.90500    0.80666    0.83005    0.82475    1.23969
  75.51199    0.77548    0.63325    1.03500    0.88376    0.89769    0.89244    1.13152
  69.42056    0.72118    0.63325    0.95500    0.88926    0.85096    0.84568    1.12454
  73.22152    0.75531    0.63325    1.00500    0.80606    0.88907    0.88381    1.24060
  81.65464    0.82801    0.63325    1.11500    0.88805    0.91650    0.91128    1.12607
  54.42481    0.57916    0.63325    0.75500    0.94242    0.83560    0.83025    1.06109
  68.66287    0.71428    0.63325    0.94500    0.73994    0.84364    0.83835    1.35146
  82.42584    0.83444    0.63325    1.12500    0.89642    0.92828    0.92306    1.11555
  76.27709    0.78214    0.63325    1.04500    0.92570    0.90015    0.89490    1.08026
  58.14301    0.61539    0.63325    0.80500    0.78357    0.82921    0.82388    1.27621
  52.94303    0.56454    0.63325    0.73500    0.81749    0.83718    0.83183    1.22326
  66.39484    0.69344    0.63325    0.91500    0.85835    0.83330    0.82800    1.16503
  78.57717    0.80198    0.63325    1.07500    0.81915    0.90420    0.89896    1.22078
  72.45967    0.74853    0.63325    0.99500    0.85802    0.88620    0.88093    1.16547
  61.88141    0.65117    0.63325    0.85500    0.78013    0.81591    0.81059    1.28184
  67.15001    0.70041    0.63325    0.92500    0.81313    0.83654    0.83125    1.22981
  55.16686    0.58644    0.63325    0.76500    0.82133    0.83835    0.83301    1.21754
  69.37103    0.72159    0.63401    0.95500    0.77726    0.85020    0.84499    1.28657
  58.10093    0.61572    0.63401    0.80500    0.83037    0.82814    0.82289    1.20428
  84.68508    0.85409    0.63401    1.15500    0.95425    0.97207    0.96689    1.04795
  77.75502    0.79588    0.63401    1.06500    0.86131    0.90246    0.89727    1.16102
  55.12682    0.58675    0.63401    0.76500    0.83954    0.83750    0.83224    1.19113
  60.33999    0.63726    0.63401    0.83500    0.82917    0.81969    0.81445    1.20602
  49.21597    0.52801    0.63401    0.68500    0.89796    0.84436    0.83906    1.11364
  81.59777    0.82853    0.63401    1.11500    0.95088    0.91483    0.90964    1.05165
  79.28985    0.80903    0.63401    1.08500    0.84071    0.90560    0.90041    1.18947
  75.45868    0.77594    0.63401    1.03500    0.91068    0.89734    0.89215    1.09808
  66.34726    0.69383    0.63401    0.91500    0.80472    0.83237    0.82715    1.24266
  67.85746    0.70776    0.63401    0.93500    0.86242    0.83895    0.83373    1.15953
  50.68915    0.54279    0.63401    0.70500    0.88235    0.84138    0.83608    1.13333
  71.64768    0.74216    0.63401    0.98500    0.81876    0.87888    0.87367    1.22136
  53.64452    0.57216    0.63401    0.74500    1.03614    0.83540    0.83013    0.96512
  61.83681    0.65153    0.63401    0.85500    0.81908    0.81477    0.80953    1.22088
  59.59282    0.63010    0.63401    0.82500    0.79368    0.82251    0.81727    1.25995
  68.61382    0.71469    0.63401    0.94500    0.82055    0.84265    0.83744    1.21869
  64.84042    0.67981    0.63401    0.89500    0.79905    0.82588    0.82065    1.25149
  83.91222    0.84775    0.63401    1.14500    0.89574    0.95692    0.95173    1.11639
  49.95219    0.53541    0.63401    0.69500    0.81481    0.84287    0.83757    1.22727
  80.82772    0.82206    0.63401    1.10500    0.91400    0.91052    0.90533    1.09409
  76.22333    0.78262    0.63401    1.04500    0.90373    0.89975    0.89456    1.10652
  55.86916    0.59402    0.63401    0.77500    0.83969    0.83660    0.83133    1.19091
  62.58646    0.65863    0.63401    0.86500    0.83477    0.81614    0.81091    1.19794
  52.16531    0.55751    0.63401    0.72500    0.76667    0.83839    0.83310    1.30435
  76.98878    0.78926    0.63401    1.05500    0.90244    0.90111    0.89591    1.10811
  78.52205    0.80247    0.63401    1.07500    0.76977    0.90381    0.89862    1.29909
  61.08799    0.64441    0.63401    0.84500    0.74493    0.81699    0.81176    1.34240
  58.84647    0.62292    0.63401    0.81500    0.89817    0.82533    0.82008    1.11338
  70.88796    0.73533    0.63401    0.97500    0.83575    0.86932    0.86411    1.19653
  54.38528    0.57946    0.63401    0.75500    0.90968    0.83475    0.82948    1.09929
  51.42685    0.55015    0.63401    0.71500    0.90361    0.83988    0.83459    1.10667
  70.12908    0.72847    0.63401    0.96500    0.74848    0.85976    0.85455    1.33603
  72.40823    0.74897    0.63401    0.99500    0.94010    0.88584    0.88063    1.06372
  64.08826    0.67277    0.63401    0.88500    0.86735    0.82263    0.81740    1.15294
  67.10194    0.70081    0.63401    0.92500    0.80861    0.83561    0.83040    1.23670
  80.05841    0.81556    0.63401    1.09500    0.91055    0.90806    0.90287    1.09823
  82.36855    0.83497    0.63401    1.12500    0.98819    0.92661    0.92142    1.01195
  52.90453    0.56484    0.63401    0.73500    0.77358    0.83689    0.83161    1.29268
  73.16961    0.75575    0.63401    1.00500    0.86495    0.88871    0.88351    1.15614
  48.48048    0.52060    0.63401    0.67500    1.21429    0.78736    0.78205    0.82353
  83.14004    0.84137    0.63401    1.13500    0.95069    0.94176    0.93657    1.05187
  65.59342    0.68683    0.63401    0.90500    0.74109    0.82912    0.82390    1.34937
  63.33694    0.66571    0.63401    0.87500    0.87459    0.81938    0.81415    1.14339
  76.93453    0.78974    0.63477    1.05500    0.80292    0.90072    0.89557    1.24545
  61.04387    0.64476    0.63477    0.84500    0.73650    0.81586    0.81069    1.35778
  52.12732    0.55780    0.63477    0.72500    0.98930    0.83811    0.83289    1.01081
  69.32148    0.72201    0.63477    0.95500    0.89731    0.84944    0.84430    1.11445
  51.38938    0.55044    0.63477    0.71500    0.77586    0.83961    0.83438    1.28889
  55.82859    0.59433    0.63477    0.77500    0.95278    0.83554    0.83035    1.04956
  79.23426    0.80953    0.63477    1.08500    0.89869    0.90515    0.90000    1.11273
  65.54631    0.68722    0.63477    0.90500    0.79934    0.82820    0.82304    1.25104
  80.00238    0.81606    0.63477    1.09500    0.84398    0.90761    0.90246    1.18486
  67.05384    0.70120    0.63477    0.92500    0.75504    0.83469    0.82954    1.32444
  68.56475    0.71510    0.63477    0.94500    0.77640    0.84167    0.83652    1.28800
  58.05884    0.61605    0.63477    0.80500    0.91304    0.82709    0.82191    1.09524
  77.70032    0.79636    0.63477    1.06500    0.93117    0.90208    0.89693    1.07392
  52.86602    0.56514    0.63477    0.73500    0.94872    0.83661    0.83140    1.05405
  66.29966    0.69422    0.63477    0.91500    0.85691    0.83144    0.82629    1.16699
  72.35677    0.74941    0.63477    0.99500    0.90572    0.88548    0.88034    1.10409
  60.29638    0.63761    0.63477    0.83500    0.73571    0.81863    0.81347    1.35922
  63.29132    0.66608    0.63477    0.87500    0.73134    0.81846    0.81330    1.36735
  61.79219    0.65189    0.63477    0.85500    0.80696    0.81363    0.80847    1.23922
  70.07904    0.72889    0.63477    0.96500    0.83744    0.85900    0.85386    1.19412
  71.59669    0.74260    0.63477    0.98500    0.82839    0.87812    0.87298    1.20716
  67.80888    0.70816    0.63477    0.93500    0.82955    0.83797    0.83282    1.20548
  49.91575    0.53568    0.63477    0.69500    0.82353    0.84260    0.83736    1.21429
  55.08677    0.58706    0.63477    0.76500    0.85217    0.83666    0.83146    1.17347
  62.54134    0.65899    0.63477    0.86500    0.83582    0.81521    0.81005    1.19643
  80.77125    0.82257    0.63477    1.10500    0.87008    0.91008    0.90492    1.14932
  83.08228    0.84190    0.63477    1.13500    0.91716    0.94009    0.93493    1.09032
  53.60550    0.57246    0.63477    0.74500    0.94792    0.83512    0.82991    1.05495
  54.34574    0.57977    0.63477    0.75500    0.77370    0.83390    0.82871    1.29249
  70.83745    0.73576    0.63477    0.97500    0.86957    0.86856    0.86342    1.15000
  75.40535    0.77640    0.63477    1.03500    0.86195    0.89700    0.89185    1.16016
  64.04214    0.67315    0.63477    0.88500    0.74557    0.82170    0.81655    1.34125
  58.80387    0.62326    0.63477    0.81500    0.83160    0.82427    0.81910    1.20250
  50.65219    0.54307    0.63477    0.70500    0.90984    0.84110    0.83587    1.09910
  78.46690    0.80296    0.63477    1.07500    0.82364    0.90343    0.89828    1.21413
  81.54087    0.82905    0.63477    1.11500    0.95825    0.91315    0.90800    1.04356
  76.16954    0.78309    0.63477    1.04500    0.88662    0.89936    0.89422    1.12788
  73.11768    0.75620    0.63477    1.00500    0.78947    0.88836    0.88322    1.26667
  49.18005    0.52828    0.63477    0.68500    0.81034    0.84409    0.83885    1.23404
  84.62650    0.85463    0.63477    1.15500    0.91410    0.97041    0.96524    1.09398
  83.85405    0.84828    0.63477    1.14500    1.00866    0.95525    0.95009    0.99142
  59.54971    0.63044    0.63477    0.82500    0.86038    0.82145    0.81628    1.16228
  48.44508    0.52087    0.63477    0.67500    0.52000    0.79356    0.78831    1.92308
  82.31122    0.83549    0.63477    1.12500    0.93634    0.92494    0.91978    1.06798
  64.79380    0.68019    0.63477    0.89500    0.85906    0.82495    0.81980    1.16406
  66.25203    0.69461    0.63553    0.91500    0.79154    0.83052    0.82544    1.26337
  67.76027    0.70856    0.63553    0.93500    0.89703    0.83701    0.83193    1.11479
  62.49620    0.65936    0.63553    0.86500    0.80395    0.81429    0.80919    1.24385
  71.54567    0.74303    0.63553    0.98500    0.82435    0.87737    0.87228    1.21308
  75.35199    0.77687    0.63553    1.03500    0.87339    0.89664    0.89155    1.14496
  70.02898    0.72931    0.63553    0.96500    0.89304    0.85824    0.85316    1.11977
  76.11571    0.78355    0.63553    1.04500    0.85660    0.89897    0.89388    1.16741
  80.71474    0.82308    0.63553    1.10500    0.92952    0.90962    0.90451    1.07582
  58.76125    0.62359    0.63553    0.81500    0.87453    0.82322    0.81811    1.14347
  58.01673    0.61639    0.63553    0.80500    0.73611    0.82603    0.82092    1.35849
  49.14411    0.52855    0.63553    0.68500    0.84906    0.84384    0.83864    1.17778
  81.48393    0.82956    0.63553    1.11500    0.98189    0.91208    0.90697    1.01844
  60.25275    0.63796    0.63553    0.83500    0.78253    0.81758    0.81248    1.27790
  52.82750    0.56543    0.63553    0.73500    0.98298    0.83635    0.83119    1.01732
  83.79583    0.84882    0.63553    1.14500    0.96344    0.95356    0.94844    1.03795
  61.74755    0.65224    0.63553    0.85500    0.77387    0.81250    0.80740    1.29221
  73.06571    0.75664    0.63553    1.00500    0.78328    0.88801    0.88292    1.27668
  72.30527    0.74985    0.63553    0.99500    0.88871    0.88513    0.88004    1.12523
  82.25385    0.83601    0.63553    1.12500    0.98400    0.92325    0.91813    1.01626
  69.27190    0.72242    0.63553    0.95500    0.73709    0.84868    0.84360    1.35669
  64.74717    0.68057    0.63553    0.89500    0.86486    0.82402    0.81894    1.15625
  84.56787    0.85518    0.63553    1.15500    0.98710    0.96872    0.96360    1.01307
  55.04671    0.58737    0.63553    0.76500    0.74479    0.83582    0.83069    1.34266
  49.87929    0.53596    0.63553    0.69500    0.77778    0.84234    0.83715    1.28571
  65.49918    0.68760    0.63553    0.90500    0.84034    0.82727    0.82219    1.19000
  70.78691    0.73618    0.63553    0.97500    0.83929    0.86781    0.86272    1.19149
  54.30619    0.58007    0.63553    0.75500    0.77326    0.83335    0.82821    1.29323
  76.88025    0.79021    0.63553    1.05500    0.81369    0.90032    0.89523    1.22897
  51.35189    0.55073    0.63553    0.71500    0.85093    0.83934    0.83417    1.17518
  52.08931    0.55809    0.63553    0.72500    0.98980    0.83784    0.83268    1.01031
  59.50659    0.63079    0.63553    0.82500    0.86194    0.82040    0.81530    1.16017
  60.99973    0.64511    0.63553    0.84500    0.84734    0.81477    0.80967    1.18016
  79.94630    0.81657    0.63553    1.09500    0.86782    0.90716    0.90205    1.15232
  67.00573    0.70160    0.63553    0.92500    0.83251    0.83377    0.82868    1.20118
  83.02449    0.84243    0.63553    1.13500    0.92460    0.93841    0.93329    1.08155
  77.64559    0.79685    0.63553    1.06500    0.88889    0.90168    0.89659    1.12500
  48.40966    0.52114    0.63553    0.67500    0.85714    0.79978    0.79458    1.16667
  79.17863    0.81002    0.63553    1.08500    0.81771    0.90469    0.89959    1.22293
  63.24568    0.66645    0.63553    0.87500    0.76490    0.81753    0.81244    1.30736
  55.78801    0.59465    0.63553    0.77500    0.82587    0.83449    0.82936    1.21084
  50.61522    0.54335    0.63553    0.70500    0.87288    0.84084    0.83566    1.14563
  63.99600    0.67352    0.63553    0.88500    0.86911    0.82078    0.81569    1.15060
  68.51566    0.71550    0.63553    0.94500    0.81746    0.84068    0.83560    1.22330
  78.41172    0.80345    0.63553    1.07500    1.09796    0.90304    0.89794    0.91078
  53.56646    0.57276    0.63553    0.74500    1.00000    0.83485    0.82970    1.00000
  60.20910    0.63830    0.63629    0.83500    0.73973    0.81653    0.81150    1.35185
  78.35650    0.80394    0.63629    1.07500    0.92688    0.90262    0.89760    1.07889
  52.05130    0.55838    0.63629    0.72500    0.91000    0.83759    0.83247    1.09890
  55.74742    0.59497    0.63629    0.77500    0.90609    0.83345    0.82838    1.10364
  54.26663    0.58038    0.63629    0.75500    0.85669    0.83309    0.82800    1.16729
  62.45104    0.65972    0.63629    0.86500    0.88551    0.81336    0.80834    1.12929
  58.71862    0.62393    0.63629    0.81500    0.82879    0.82217    0.81712    1.20657
  75.29859    0.77733    0.63629    1.03500    0.91111    0.89627    0.89126    1.09756
  82.19644    0.83654    0.63629    1.12500    0.81937    0.92152    0.91649    1.22045
  82.96665    0.84296    0.63629    1.13500    0.83877    0.93668    0.93164    1.19222
  72.25375    0.75029    0.63629    0.99500    0.83762    0.88476    0.87975    1.19386
  66.20438    0.69500    0.63629    0.91500    0.89968    0.82959    0.82458    1.11151
  49.84283    0.53624    0.63629    0.69500    0.81373    0.84209    0.83694    1.22892
  59.46345    0.63113    0.63629    0.82500    0.75458    0.81935    0.81431    1.32524
  51.31439    0.55101    0.63629    0.71500    0.80952    0.83909    0.83396    1.23529
  50.57823    0.54363    0.63629    0.70500    0.87805    0.84059    0.83545    1.13889
  53.52741    0.57306    0.63629    0.74500    0.84640    0.83459    0.82949    1.18148
  84.50919    0.85572    0.63629    1.15500    0.94628    0.96700    0.96196    1.05677
  73.01372    0.75709    0.63629    1.00500    0.88655    0.88764    0.88263    1.12797
  76.06186    0.78402    0.63629    1.04500    0.84743    0.89855    0.89353    1.18004
  81.42695    0.83008    0.63629    1.11500    0.89513    0.91160    0.90657    1.11715
  49.10817    0.52883    0.63629    0.68500    0.79167    0.84359    0.83843    1.26316
  70.73634    0.73661    0.63629    0.97500    0.72956    0.86704    0.86203    1.37069
  79.89020    0.81707    0.63629    1.09500    0.85874    0.90667    0.90165    1.16450
  48.37424    0.52140    0.63629    0.67500    0.50000    0.80602    0.80085    2.00000
  71.49463    0.74346    0.63629    0.98500    0.82372    0.87660    0.87159    1.21401
  65.45202    0.68799    0.63629    0.90500    0.88605    0.82635    0.82133    1.12860
  83.73758    0.84936    0.63629    1.14500    0.98156    0.95184    0.94680    1.01879
  76.82594    0.79069    0.63629    1.05500    0.85045    0.89991    0.89489    1.17585
  66.95759    0.70200    0.63629    0.92500    0.75955    0.83284    0.82783    1.31656
  57.97460    0.61672    0.63629    0.80500    0.80315    0.82499    0.81994    1.24510
  69.22229    0.72283    0.63629    0.95500    0.82410    0.84792    0.84291    1.21344
  61.70289    0.65260    0.63629    0.85500    0.73970    0.81137    0.80634    1.35189
  52.78897    0.56573    0.63629    0.73500    0.84291    0.83609    0.83098    1.18636
  80.65819    0.82359    0.63629    1.10500    0.90873    0.90914    0.90411    1.10044
  69.97889    0.72973    0.63629    0.96500    0.73652    0.85748    0.85247    1.35774
  67.71164    0.70896    0.63629    0.93500    0.77120    0.83609    0.83108    1.29668
  64.70051    0.68095    0.63629    0.89500    0.85950    0.82310    0.81808    1.16346
  68.46654    0.71591    0.63629    0.94500    0.78862    0.83970    0.83469    1.26804
  79.12296    0.81052    0.63629    1.08500    0.77740    0.90421    0.89919    1.28633
  60.95558    0.64546    0.63629    0.84500    0.78374    0.81372    0.80868    1.27594
  77.59082    0.79733    0.63629    1.06500    0.91336    0.90127    0.89624    1.09486
  63.20002    0.66682    0.63629    0.87500    0.82828    0.81661    0.81158    1.20732
  55.00663    0.58768    0.63629    0.76500    0.86471    0.83500    0.82991    1.15646
  63.94984    0.67390    0.63629    0.88500    0.78896    0.81985    0.81483    1.26749
  54.22705    0.58068    0.63706    0.75500    0.88485    0.83285    0.82779    1.13014
  72.96169    0.75753    0.63706    1.00500    0.86963    0.88726    0.88233    1.14991
  78.30125    0.80443    0.63706    1.07500    0.96964    0.90219    0.89726    1.03132
  79.83405    0.81757    0.63706    1.09500    0.83704    0.90617    0.90124    1.19469
  79.06726    0.81101    0.63706    1.08500    0.86306    0.90371    0.89878    1.15866
  71.44355    0.74389    0.63706    0.98500    0.80719    0.87583    0.87089    1.23887
  48.33880    0.52167    0.63706    0.67500    0.69565    0.81229    0.80713    1.43750
  53.48834    0.57336    0.63706    0.74500    0.85517    0.83435    0.82928    1.16935
  76.00797    0.78449    0.63706    1.04500    0.87084    0.89812    0.89319    1.14831
  62.40586    0.66008    0.63706    0.86500    0.79650    0.81245    0.80748    1.25549
  59.42029    0.63147    0.63706    0.82500    0.91856    0.81832    0.81332    1.08866
  76.77159    0.79117    0.63706    1.05500    0.96071    0.89948    0.89455    1.04090
  72.20220    0.75072    0.63706    0.99500    0.84448    0.88439    0.87945    1.18416
  77.53602    0.79781    0.63706    1.06500    0.86618    0.90083    0.89590    1.15449
  67.66299    0.70937    0.63706    0.93500    0.82881    0.83516    0.83022    1.20654
  60.16543    0.63865    0.63706    0.83500    0.74826    0.81550    0.81051    1.33643
  64.65383    0.68133    0.63706    0.89500    0.84099    0.82218    0.81722    1.18908
  63.90366    0.67427    0.63706    0.88500    0.86031    0.81894    0.81397    1.16238
  54.96653    0.58799    0.63706    0.76500    0.85556    0.83419    0.82914    1.16883
  70.68575    0.73703    0.63706    0.97500    0.86914    0.86627    0.86133    1.15056
  49.07221    0.52910    0.63706    0.68500    1.04878    0.84336    0.83822    0.95349
  52.75042    0.56602    0.63706    0.73500    0.84561    0.83585    0.83077    1.18257
  61.65821    0.65296    0.63706    0.85500    0.76897    0.81025    0.80527    1.30044
  52.01326    0.55867    0.63706    0.72500    0.90086    0.83735    0.83226    1.11005
  57.93246    0.61705    0.63706    0.80500    0.73824    0.82396    0.81895    1.35457
  82.90877    0.84349    0.63706    1.13500    0.86304    0.93493    0.93000    1.15870
  80.60161    0.82410    0.63706    1.10500    0.90945    0.90863    0.90370    1.09957
  65.40485    0.68837    0.63706    0.90500    0.84441    0.82543    0.82047    1.18426
  66.15671    0.69539    0.63706    0.91500    0.82382    0.82867    0.82372    1.21386
  63.15434    0.66719    0.63706    0.87500    0.84922    0.81569    0.81073    1.17755
  75.24516    0.77779    0.63706    1.03500    0.96097    0.89589    0.89096    1.04062
  58.67596    0.62427    0.63706    0.81500    0.84038    0.82114    0.81613    1.18993
  55.70681    0.59528    0.63706    0.77500    0.91153    0.83242    0.82739    1.09706
  81.36993    0.83059    0.63706    1.11500    0.86090    0.91109    0.90616    1.16157
  68.41740    0.71632    0.63706    0.94500    0.83940    0.83871    0.83377    1.19132
  66.90943    0.70239    0.63706    0.92500    0.85052    0.83192    0.82697    1.17576
  84.45048    0.85626    0.63706    1.15500    0.96280    0.96525    0.96031    1.03864
  69.17267    0.72325    0.63706    0.95500    0.85217    0.84715    0.84221    1.17347
  60.91141    0.64581    0.63706    0.84500    0.83106    0.81268    0.80769    1.20329
  83.67928    0.84990    0.63706    1.14500    0.89526    0.95009    0.94515    1.11700
  69.92878    0.73015    0.63706    0.96500    0.74613    0.85671    0.85177    1.34025
  51.27687    0.55130    0.63706    0.71500    0.83516    0.83885    0.83375    1.19737
  49.80635    0.53651    0.63706    0.69500    0.72527    0.84186    0.83673    1.37879
  82.13898    0.83706    0.63706    1.12500    0.96857    0.91978    0.91484    1.03245
  50.54124    0.54391    0.63706    0.70500    0.89516    0.84036    0.83524    1.11712
  69.87864    0.73057    0.63782    0.96500    0.82160    0.85594    0.85107    1.21714
  64.60713    0.68171    0.63782    0.89500    0.82492    0.82127    0.81636    1.21224
  77.48118    0.79829    0.63782    1.06500    0.99604    0.90040    0.89556    1.00398
  81.31287    0.83111    0.63782    1.11500    0.99787    0.91058    0.90575    1.00213
  51.23934    0.55158    0.63782    0.71500    0.98773    0.83864    0.83354    1.01242
  75.95405    0.78496    0.63782    1.04500    0.87477    0.89769    0.89285    1.14315
  52.71186    0.56632    0.63782    0.73500    0.84553    0.83563    0.83056    1.18269
  57.89030    0.61738    0.63782    0.80500    0.74952    0.82294    0.81796    1.33419
  49.03624    0.52937    0.63782    0.68500    0.86792    0.84316    0.83800    1.15217
  65.35765    0.68876    0.63782    0.90500    0.86919    0.82451    0.81961    1.15050
  66.10902    0.69578    0.63782    0.91500    0.86213    0.82776    0.82286    1.15992
  63.10864    0.66755    0.63782    0.87500    0.83096    0.81479    0.80987    1.20343
  69.12301    0.72366    0.63782    0.95500    0.80828    0.84639    0.84151    1.23719
  60.12175    0.63899    0.63782    0.83500    0.70209    0.81447    0.80952    1.42432
  84.39172    0.85681    0.63782    1.15500    1.00626    0.96348    0.95866    0.99378
  83.62093    0.85043    0.63782    1.14500    1.00883    0.94832    0.94350    0.99125
  48.30335    0.52193    0.63782    0.67500    1.26316    0.81859    0.81342    0.79167
  61.61352    0.65331    0.63782    0.85500    0.76316    0.80914    0.80420    1.31034
  71.39245    0.74432    0.63782    0.98500    0.92160    0.87506    0.87020    1.08507
  53.44926    0.57366    0.63782    0.74500    0.76645    0.83413    0.82907    1.30472
  82.85085    0.84402    0.63782    1.13500    0.85507    0.93317    0.92835    1.16949
  54.92643    0.58830    0.63782    0.76500    0.83824    0.83339    0.82836    1.19298
  82.08149    0.83758    0.63782    1.12500    0.86146    0.91801    0.91319    1.16082
  60.86722    0.64616    0.63782    0.84500    0.80905    0.81165    0.80670    1.23602
  79.77787    0.81807    0.63782    1.09500    0.91026    0.90566    0.90083    1.09859
  79.01152    0.81151    0.63782    1.08500    0.76753    0.90320    0.89837    1.30288
  54.18745    0.58099    0.63782    0.75500    0.89645    0.83262    0.82758    1.11551
  70.63513    0.73746    0.63782    0.97500    0.81081    0.86550    0.86064    1.23333
  68.36824    0.71673    0.63782    0.94500    0.83518    0.83773    0.83285    1.19734
  55.66619    0.59559    0.63782    0.77500    0.88068    0.83142    0.82640    1.13548
  58.63329    0.62460    0.63782    0.81500    0.79688    0.82012    0.81514    1.25490
  63.85746    0.67464    0.63782    0.88500    0.84255    0.81803    0.81311    1.18688
  67.61431    0.70977    0.63782    0.93500    0.84729    0.83424    0.82936    1.18023
  75.19171    0.77825    0.63782    1.03500    0.76860    0.89551    0.89067    1.30108
  78.24596    0.80491    0.63782    1.07500    0.89734    0.90175    0.89692    1.11441
  51.97522    0.55896    0.63782    0.72500    0.92823    0.83713    0.83205    1.07732
  80.54499    0.82461    0.63782    1.10500    0.92653    0.90812    0.90329    1.07930
  62.36066    0.66044    0.63782    0.86500    0.85641    0.81155    0.80662    1.16766
  66.86124    0.70279    0.63782    0.92500    0.75900    0.83100    0.82611    1.31753
  72.90964    0.75797    0.63782    1.00500    0.77523    0.88689    0.88203    1.28994
  49.76986    0.53679    0.63782    0.69500    0.89888    0.84165    0.83651    1.11250
  72.15063    0.75116    0.63782    0.99500    0.93255    0.88401    0.87916    1.07233
  50.50423    0.54419    0.63782    0.70500    0.84559    0.84014    0.83503    1.18261
  76.71721    0.79164    0.63782    1.05500    0.89784    0.89905    0.89421    1.11379
  59.37711    0.63181    0.63782    0.82500    0.81851    0.81730    0.81233    1.22173
  54.88630    0.58861    0.63859    0.76500    0.91541    0.83262    0.82758    1.09241
  82.02396    0.83810    0.63859    1.12500    0.94071    0.91626    0.91154    1.06303
  48.26789    0.52220    0.63859    0.67500    0.69565    0.82492    0.81971    1.43750
  79.72165    0.81857    0.63859    1.09500    0.83616    0.90516    0.90042    1.19595
  72.85756    0.75842    0.63859    1.00500    0.88034    0.88653    0.88174    1.13592
  61.56880    0.65367    0.63859    0.85500    0.83721    0.80806    0.80314    1.19444
  70.58448    0.73788    0.63859    0.97500    0.81847    0.86475    0.85994    1.22180
  51.20181    0.55187    0.63859    0.71500    0.87059    0.83845    0.83332    1.14865
  59.33391    0.63215    0.63859    0.82500    0.85790    0.81630    0.81134    1.16563
  64.56041    0.68209    0.63859    0.89500    0.76689    0.82038    0.81550    1.30396
  63.81124    0.67501    0.63859    0.88500    0.88581    0.81714    0.81225    1.12891
  57.84813    0.61771    0.63859    0.80500    0.80116    0.82195    0.81697    1.24819
  66.06131    0.69617    0.63859    0.91500    0.76138    0.82686    0.82200    1.31340
  52.67328    0.56661    0.63859    0.73500    0.78092    0.83544    0.83035    1.28054
  50.46721    0.54447    0.63859    0.70500    1.03448    0.83996    0.83481    0.96667
  51.93716    0.55925    0.63859    0.72500    0.88584    0.83694    0.83184    1.12887
  49.00026    0.52964    0.63859    0.68500    0.72881    0.84298    0.83779    1.37209
  75.13822    0.77872    0.63859    1.03500    0.90809    0.89514    0.89037    1.10121
  54.14784    0.58129    0.63859    0.75500    0.80503    0.83242    0.82737    1.24219
  71.34133    0.74475    0.63859    0.98500    0.97535    0.87430    0.86950    1.02527
  60.07804    0.63934    0.63859    0.83500    0.74291    0.81347    0.80853    1.34606
  63.06292    0.66792    0.63859    0.87500    0.84396    0.81390    0.80901    1.18489
  81.25577    0.83162    0.63859    1.11500    0.86004    0.91007    0.90534    1.16274
  78.19064    0.80540    0.63859    1.07500    0.83423    0.90132    0.89657    1.19870
  76.66280    0.79211    0.63859    1.05500    0.83613    0.89862    0.89386    1.19599
  75.90010    0.78543    0.63859    1.04500    0.94083    0.89727    0.89251    1.06289
  72.09902    0.75160    0.63859    0.99500    0.76692    0.88366    0.87886    1.30392
  69.82848    0.73099    0.63859    0.96500    0.82848    0.85519    0.85038    1.20703
  69.07334    0.72407    0.63859    0.95500    0.72876    0.84564    0.84082    1.37219
  65.31043    0.68914    0.63859    0.90500    0.83360    0.82362    0.81875    1.19961
  66.81303    0.70318    0.63859    0.92500    0.78571    0.83010    0.82525    1.27273
  60.82301    0.64651    0.63859    0.84500    0.85921    0.81064    0.80571    1.16387
  49.73336    0.53706    0.63859    0.69500    0.75824    0.84147    0.83630    1.31884
  62.31544    0.66080    0.63859    0.86500    0.82729    0.81067    0.80576    1.20877
  77.42631    0.79877    0.63859    1.06500    0.86232    0.89997    0.89522    1.15966
  68.31905    0.71713    0.63859    0.94500    0.80123    0.83676    0.83193    1.24808
  84.33292    0.85735    0.63859    1.15500    0.92194    0.96171    0.95701    1.08467
  78.95575    0.81200    0.63859    1.08500    0.79322    0.90270    0.89796    1.26068
  80.48833    0.82511    0.63859    1.10500    0.95072    0.90761    0.90288    1.05184
  55.62555    0.59591    0.63859    0.77500    0.84267    0.83043    0.82541    1.18671
  83.56255    0.85097    0.63859    1.14500    1.05992    0.94656    0.94185    0.94347
  58.59061    0.62494    0.63859    0.81500    0.84479    0.81912    0.81415    1.18372
  82.79290    0.84455    0.63859    1.13500    0.95297    0.93141    0.92670    1.04936
  53.41017    0.57396    0.63859    0.74500    0.87805    0.83393    0.82886    1.13889
  67.56561    0.71017    0.63859    0.93500    0.83824    0.83334    0.82850    1.19298
  53.37107    0.57426    0.63935    0.74500    0.95926    0.83376    0.82864    1.04247
  67.51689    0.71057    0.63935    0.93500    0.77830    0.83246    0.82763    1.28485
  54.84616    0.58892    0.63935    0.76500    0.82353    0.83188    0.82680    1.21429
  78.89994    0.81250    0.63935    1.08500    0.80817    0.90226    0.89759    1.23736
  72.80545    0.75886    0.63935    1.00500    0.92422    0.88619    0.88144    1.08200
  69.77829    0.73141    0.63935    0.96500    0.82815    0.85447    0.84968    1.20751
  59.29070    0.63249    0.63935    0.82500    0.74820    0.81533    0.81035    1.33654
  76.60835    0.79259    0.63935    1.05500    0.86957    0.89823    0.89352    1.15000
  51.89909    0.55954    0.63935    0.72500    0.89216    0.83678    0.83162    1.12088
  72.04739    0.75203    0.63935    0.99500    0.87745    0.88312    0.87836    1.13966
  66.76480    0.70358    0.63935    0.92500    0.83680    0.82923    0.82439    1.19503
  68.26983    0.71754    0.63935    0.94500    0.85788    0.83582    0.83100    1.16567
  54.10822    0.58160    0.63935    0.75500    0.83596    0.83225    0.82716    1.19623
  75.08470    0.77918    0.63935    1.03500    0.84866    0.89480    0.89007    1.17833
  80.43163    0.82562    0.63935    1.10500    0.89331    0.90713    0.90247    1.11943
  63.76500    0.67539    0.63935    0.88500    0.81905    0.81628    0.81139    1.22093
  49.69685    0.53734    0.63935    0.69500    0.86735    0.84131    0.83609    1.15294
  70.53381    0.73831    0.63935    0.97500    0.80472    0.86402    0.85924    1.24266
  75.84611    0.78590    0.63935    1.04500    0.90359    0.89688    0.89217    1.10669
  51.16425    0.55215    0.63935    0.71500    0.95266    0.83829    0.83311    1.04969
  48.23242    0.52247    0.63935    0.67500    1.30435    0.83128    0.82601    0.76667
  83.50413    0.85150    0.63935    1.14500    0.91002    0.94483    0.94020    1.09888
  63.01718    0.66829    0.63935    0.87500    0.88660    0.81305    0.80814    1.12791
  61.52407    0.65402    0.63935    0.85500    0.89024    0.80700    0.80207    1.12329
  84.27407    0.85789    0.63935    1.15500    1.00870    0.95998    0.95535    0.99138
  66.01357    0.69656    0.63935    0.91500    0.77761    0.82599    0.82114    1.28600
  57.80594    0.61803    0.63935    0.80500    0.83682    0.82098    0.81597    1.19500
  62.27020    0.66117    0.63935    0.86500    0.83361    0.80981    0.80490    1.19960
  60.77878    0.64686    0.63935    0.84500    0.79825    0.80967    0.80472    1.25275
  81.96639    0.83862    0.63935    1.12500    0.94466    0.91453    0.90989    1.05858
  65.26319    0.68952    0.63935    0.90500    0.84380    0.82275    0.81789    1.18511
  82.73490    0.84508    0.63935    1.13500    0.91199    0.92968    0.92504    1.09651
  69.02363    0.72448    0.63935    0.95500    0.78906    0.84492    0.84012    1.26733
  60.03432    0.63968    0.63935    0.83500    0.75131    0.81250    0.80753    1.33100
  64.51367    0.68247    0.63935    0.89500    0.86395    0.81952    0.81464    1.15748
  79.66540    0.81907    0.63935    1.09500    0.88826    0.90468    0.90001    1.12580
  77.37141    0.79925    0.63935    1.06500    0.92620    0.89957    0.89488    1.07968
  55.58490    0.59622    0.63935    0.77500    0.79319    0.82948    0.82442    1.26074
  71.29017    0.74518    0.63935    0.98500    0.87909    0.87357    0.86880    1.13755
  81.19863    0.83214    0.63935    1.11500    0.91714    0.90959    0.90493    1.09035
  52.63469    0.56691    0.63935    0.73500    0.82879    0.83527    0.83013    1.20657
  50.43017    0.54475    0.63935    0.70500    0.80000    0.83980    0.83460    1.25000
  78.13528    0.80589    0.63935    1.07500    0.88889    0.90092    0.89623    1.12500
  58.54791    0.62527    0.63935    0.81500    0.81352    0.81815    0.81316    1.22922
  48.96427    0.52991    0.63935    0.68500    0.76087    0.84282    0.83758    1.31429
  79.60911    0.81957    0.64012    1.09500    0.93750    0.90425    0.89960    1.06667
  78.84410    0.81299    0.64012    1.08500    0.91340    0.90191    0.89724    1.09481
  60.73454    0.64721    0.64012    0.84500    0.75643    0.80873    0.80373    1.32200
  83.44566    0.85204    0.64012    1.14500    0.82231    0.94314    0.93854    1.21609
  49.66033    0.53761    0.64012    0.69500    0.85185    0.84119    0.83588    1.17391
  54.80601    0.58923    0.64012    0.76500    0.89694    0.83118    0.82602    1.11491
  68.22060    0.71794    0.64012    0.94500    0.81048    0.83492    0.83008    1.23384
  82.67686    0.84561    0.64012    1.13500    0.95992    0.92799    0.92339    1.04175
  51.86101    0.55982    0.64012    0.72500    0.74779    0.83666    0.83141    1.33728
  81.14146    0.83265    0.64012    1.11500    0.91635    0.90915    0.90452    1.09129
  52.59609    0.56720    0.64012    0.73500    0.64189    0.83514    0.82992    1.55789
  77.31647    0.79973    0.64012    1.06500    0.96552    0.89922    0.89453    1.03571
  68.97391    0.72490    0.64012    0.95500    0.80713    0.84425    0.83942    1.23896
  59.99059    0.64003    0.64012    0.83500    0.76014    0.81156    0.80654    1.31556
  65.21593    0.68991    0.64012    0.90500    0.86038    0.82193    0.81703    1.16227
  62.22495    0.66153    0.64012    0.86500    0.79008    0.80900    0.80403    1.26569
  61.47932    0.65438    0.64012    0.85500    0.84956    0.80598    0.80099    1.17708
  75.03115    0.77964    0.64012    1.03500    0.95105    0.89450    0.88978    1.05147
  64.46691    0.68284    0.64012    0.89500    0.86179    0.81870    0.81378    1.16038
  70.48311    0.73873    0.64012    0.97500    0.80981    0.86334    0.85854    1.23486
  62.97142    0.66865    0.64012    0.87500    0.82783    0.81223    0.80728    1.20798
  72.75332    0.75930    0.64012    1.00500    0.82343    0.88590    0.88114    1.21443
  66.71655    0.70397    0.64012    0.92500    0.81260    0.82840    0.82352    1.23062
  51.12669    0.55244    0.64012    0.71500    0.78061    0.83817    0.83290    1.28105
  65.96581    0.69695    0.64012    0.91500    0.85135    0.82516    0.82028    1.17460
  59.24747    0.63283    0.64012    0.82500    0.76966    0.81439    0.80935    1.29927
  84.21519    0.85843    0.64012    1.15500    0.93651    0.95829    0.95370    1.06780
  67.46814    0.71097    0.64012    0.93500    0.86452    0.83163    0.82677    1.15672
  54.06859    0.58190    0.64012    0.75500    0.78448    0.83212    0.82694    1.27473
  55.54423    0.59654    0.64012    0.77500    0.85455    0.82856    0.82342    1.17021
  76.55387    0.79306    0.64012    1.05500    0.83333    0.89788    0.89318    1.20000
  69.72808    0.73183    0.64012    0.96500    0.80472    0.85379    0.84898    1.24266
  63.71874    0.67576    0.64012    0.88500    0.86535    0.81547    0.81053    1.15560
  48.92826    0.53018    0.64012    0.68500    1.03571    0.84271    0.83737    0.96552
  80.37490    0.82613    0.64012    1.10500    0.91159    0.90670    0.90206    1.09698
  58.50519    0.62560    0.64012    0.81500    0.78058    0.81723    0.81217    1.28109
  48.19694    0.52273    0.64012    0.67500    0.67742    0.83769    0.83232    1.47619
  81.90879    0.83914    0.64012    1.12500    0.79298    0.91285    0.90823    1.26107
  50.39313    0.54503    0.64012    0.70500    0.96032    0.83968    0.83439    1.04132
  53.33195    0.57456    0.64012    0.74500    0.87205    0.83363    0.82843    1.14672
  75.79210    0.78636    0.64012    1.04500    0.95420    0.89653    0.89182    1.04800
  57.76373    0.61836    0.64012    0.80500    0.82942    0.82006    0.81498    1.20566
  78.07989    0.80638    0.64012    1.07500    0.87477    0.90056    0.89589    1.14316
  84.98541    0.86480    0.64012    1.16500    1.11058    0.97197    0.96740    0.90043
  71.99573    0.75247    0.64012    0.99500    0.83058    0.88244    0.87766    1.20397
  71.23899    0.74561    0.64012    0.98500    0.78696    0.87289    0.86810    1.27071
  65.91803    0.69734    0.64089    0.91500    0.78528    0.82439    0.81941    1.27344
  64.42012    0.68322    0.64089    0.89500    0.81834    0.81792    0.81291    1.22199
  65.16865    0.69029    0.64089    0.90500    0.84472    0.82115    0.81616    1.18382
  84.15626    0.85897    0.64089    1.15500    0.90779    0.95666    0.95204    1.10158
  62.92564    0.66902    0.64089    0.87500    0.75000    0.81147    0.80642    1.33333
  83.38716    0.85257    0.64089    1.14500    0.89885    0.94151    0.93688    1.11253
  66.66827    0.70436    0.64089    0.92500    0.79833    0.82762    0.82266    1.25261
  68.92416    0.72531    0.64089    0.95500    0.82563    0.84362    0.83872    1.21119
  81.08425    0.83316    0.64089    1.11500    0.94015    0.90878    0.90411    1.06366
  55.50355    0.59685    0.64089    0.77500    0.81148    0.82768    0.82243    1.23232
  78.02446    0.80686    0.64089    1.07500    0.84895    0.90027    0.89554    1.17793
  75.73805    0.78683    0.64089    1.04500    0.81091    0.89624    0.89148    1.23318
  78.78822    0.81348    0.64089    1.08500    0.90395    0.90161    0.89690    1.10625
  58.46246    0.62594    0.64089    0.81500    0.80080    0.81634    0.81117    1.24874
  71.94404    0.75290    0.64089    0.99500    0.87748    0.88180    0.87696    1.13962
  76.49936    0.79353    0.64089    1.05500    0.97206    0.89758    0.89283    1.02875
  67.41937    0.71137    0.64089    0.93500    0.88591    0.83085    0.82591    1.12879
  80.31813    0.82663    0.64089    1.10500    0.92786    0.90633    0.90165    1.07775
  49.62379    0.53789    0.64089    0.69500    0.74167    0.84111    0.83566    1.34831
  68.17134    0.71835    0.64089    0.94500    0.79153    0.83408    0.82916    1.26338
  62.17967    0.66189    0.64089    0.86500    0.75084    0.80824    0.80317    1.33185
  82.61878    0.84613    0.64089    1.13500    1.04330    0.92637    0.92173    0.95850
  53.29282    0.57486    0.64089    0.74500    0.82394    0.83354    0.82822    1.21368
  69.67784    0.73224    0.64089    0.96500    0.81034    0.85317    0.84828    1.23404
  84.92606    0.86535    0.64089    1.16500    0.93777    0.97180    0.96720    1.06636
  77.26150    0.80021    0.64089    1.06500    0.88828    0.89892    0.89419    1.12577
  61.43455    0.65473    0.64089    0.85500    0.82283    0.80501    0.79992    1.21532
  48.16144    0.52299    0.64089    0.67500    0.57143    0.84414    0.83864    1.75000
  60.69027    0.64756    0.64089    0.84500    0.80882    0.80784    0.80273    1.23636
  54.02894    0.58220    0.64089    0.75500    0.74252    0.83203    0.82673    1.34677
  70.43239    0.73915    0.64089    0.97500    0.81475    0.86271    0.85784    1.22736
  51.08911    0.55272    0.64089    0.71500    0.81675    0.83808    0.83269    1.22436
  63.67245    0.67613    0.64089    0.88500    0.80000    0.81469    0.80967    1.25000
  52.55748    0.56749    0.64089    0.73500    0.87356    0.83506    0.82971    1.14474
  81.85114    0.83966    0.64089    1.12500    0.84015    0.91123    0.90657    1.19027
  59.94683    0.64037    0.64089    0.83500    0.73621    0.81067    0.80555    1.35831
  59.20423    0.63316    0.64089    0.82500    0.80727    0.81351    0.80836    1.23874
  48.89225    0.53045    0.64089    0.68500    0.94643    0.84263    0.83715    1.05660
  71.18779    0.74604    0.64089    0.98500    0.85806    0.87226    0.86740    1.16541
  73.45911    0.76655    0.64089    1.01500    0.85510    0.88853    0.88372    1.16946
  57.72151    0.61869    0.64089    0.80500    0.81818    0.81918    0.81399    1.22222
  79.55278    0.82007    0.64089    1.09500    0.91522    0.90389    0.89919    1.09263
  54.76585    0.58953    0.64089    0.76500    0.86104    0.83052    0.82524    1.16139
  72.70115    0.75974    0.64089    1.00500    0.83175    0.88567    0.88085    1.20229
  51.82291    0.56011    0.64089    0.72500    0.85652    0.83657    0.83120    1.16751
  50.35608    0.54531    0.64089    0.70500    0.92806    0.83960    0.83418    1.07752
  62.13438    0.66225    0.64166    0.86500    0.91594    0.80846    0.80324    1.09178
  68.12205    0.71875    0.64166    0.94500    0.91356    0.83433    0.82926    1.09462
  54.72567    0.58984    0.64166    0.76500    0.92920    0.83114    0.82570    1.07619
  84.86668    0.86589    0.64166    1.16500    1.09091    0.97114    0.96643    0.91667
  49.58724    0.53816    0.64166    0.69500    0.89000    0.84188    0.83626    1.12360
  76.44482    0.79401    0.64166    1.05500    0.86578    0.89737    0.89249    1.15502
  82.56066    0.84666    0.64166    1.13500    0.86312    0.92634    0.92159    1.15859
  81.02700    0.83368    0.64166    1.11500    0.95092    0.90849    0.90370    1.05161
  53.98928    0.58251    0.64166    0.75500    0.69792    0.83279    0.82732    1.43284
  70.38164    0.73958    0.64166    0.97500    0.75264    0.86215    0.85714    1.32866
  63.62615    0.67650    0.64166    0.88500    0.77038    0.81492    0.80974    1.29806
  71.89233    0.75334    0.64166    0.99500    0.91597    0.88124    0.87626    1.09174
  81.79345    0.84018    0.64166    1.12500    0.92434    0.91120    0.90643    1.08186
  78.73231    0.81397    0.64166    1.08500    0.85130    0.90138    0.89655    1.17467
  58.41971    0.62627    0.64166    0.81500    0.81503    0.81611    0.81078    1.22695
  79.49642    0.82057    0.64166    1.09500    0.89388    0.90360    0.89878    1.11871
  75.68397    0.78730    0.64166    1.04500    0.92351    0.89603    0.89114    1.08283
  66.61998    0.70476    0.64166    0.92500    0.90256    0.82784    0.82273    1.10795
  50.31901    0.54559    0.64166    0.70500    0.78832    0.84036    0.83477    1.26852
  77.96900    0.80735    0.64166    1.07500    0.82480    0.90004    0.89520    1.21241
  80.26132    0.82714    0.64166    1.10500    0.90239    0.90604    0.90124    1.10816
  77.20650    0.80069    0.64166    1.06500    0.88324    0.89871    0.89384    1.13220
  60.64599    0.64791    0.64166    0.84500    0.82923    0.80760    0.80234    1.20594
  65.12135    0.69067    0.64166    0.90500    0.75940    0.82138    0.81624    1.31683
  62.87984    0.66938    0.64166    0.87500    0.78084    0.81169    0.80649    1.28067
  59.90306    0.64072    0.64166    0.83500    0.78472    0.81043    0.80515    1.27434
  73.40644    0.76700    0.64166    1.01500    0.76221    0.88837    0.88342    1.31197
  72.64896    0.76018    0.64166    1.00500    0.87460    0.88550    0.88055    1.14338
  48.85622    0.53072    0.64166    0.68500    0.54762    0.84339    0.83775    1.82609
  84.09729    0.85952    0.64166    1.15500    0.91853    0.95663    0.95190    1.08869
  83.32861    0.85310    0.64166    1.14500    1.01923    0.94149    0.93674    0.98113
  67.37058    0.71177    0.64166    0.93500    0.81940    0.83107    0.82598    1.22041
  59.16097    0.63350    0.64166    0.82500    0.87600    0.81327    0.80796    1.14155
  53.25367    0.57515    0.64166    0.74500    0.79032    0.83431    0.82881    1.26531
  71.13655    0.74647    0.64166    0.98500    0.82391    0.87169    0.86670    1.21373
  48.12594    0.52326    0.64166    0.67500    0.90476    0.84374    0.83807    1.10526
  65.87023    0.69772    0.64166    0.91500    0.85800    0.82461    0.81949    1.16551
  55.46286    0.59716    0.64166    0.77500    0.76866    0.82745    0.82203    1.30097
  61.38977    0.65509    0.64166    0.85500    0.79553    0.80493    0.79969    1.25703
  52.51885    0.56779    0.64166    0.73500    0.84615    0.83582    0.83030    1.18182
  51.05153    0.55300    0.64166    0.71500    0.80583    0.83885    0.83328    1.24096
  57.67927    0.61902    0.64166    0.80500    0.78144    0.81894    0.81359    1.27968
  51.78481    0.56040    0.64166    0.72500    0.84444    0.83733    0.83179    1.18421
  69.62758    0.73266    0.64166    0.96500    0.79022    0.85261    0.84758    1.26547
  68.87438    0.72572    0.64166    0.95500    0.78617    0.84306    0.83802    1.27198
  64.37332    0.68360    0.64166    0.89500    0.76087    0.81815    0.81299    1.31429
  75.62986    0.78776    0.64243    1.04500    0.85393    0.89589    0.89079    1.17105
  57.63702    0.61935    0.64243    0.80500    0.81741    0.81876    0.81319    1.22338
  64.32650    0.68397    0.64243    0.89500    0.85304    0.81844    0.81306    1.17228
  77.91351    0.80783    0.64243    1.07500    0.87594    0.89991    0.89486    1.14163
  61.34496    0.65544    0.64243    0.85500    0.77625    0.80492    0.79946    1.28825
  53.94960    0.58281    0.64243    0.75500    0.80672    0.83360    0.82792    1.23958
  81.73573    0.84070    0.64243    1.12500    0.94748    0.91127    0.90629    1.05543
  71.84059    0.75377    0.64243    0.99500    0.90085    0.88074    0.87556    1.11006
  59.85927    0.64106    0.64243    0.83500    0.81378    0.81025    0.80475    1.22883
  48.09043    0.52352    0.64243    0.67500    0.87097    0.84337    0.83750    1.14815
  51.01393    0.55329    0.64243    0.71500    0.80198    0.83965    0.83387    1.24691
  69.57729    0.73308    0.64243    0.96500    0.80132    0.85212    0.84688    1.24793
  68.07274    0.71916    0.64243    0.94500    0.84026    0.83465    0.82937    1.19011
  82.50250    0.84719    0.64243    1.13500    0.83142    0.92641    0.92144    1.20277
  62.08907    0.66261    0.64243    0.86500    0.75120    0.80876    0.80332    1.33121
  51.74669    0.56069    0.64243    0.72500    0.85714    0.83814    0.83239    1.16667
  65.82241    0.69811    0.64243    0.91500    0.79233    0.82490    0.81956    1.26210
  84.80724    0.86644    0.64243    1.16500    1.00468    0.97058    0.96566    0.99534
  60.60170    0.64826    0.64243    0.84500    0.83363    0.80742    0.80194    1.19958
  77.15147    0.80117    0.64243    1.06500    0.84142    0.89857    0.89350    1.18847
  67.32177    0.71217    0.64243    0.93500    0.86711    0.83135    0.82606    1.15326
  55.42215    0.59747    0.64243    0.77500    0.78346    0.82727    0.82163    1.27640
  72.59674    0.76062    0.64243    1.00500    0.98487    0.88542    0.88025    1.01536
  78.67636    0.81447    0.64243    1.08500    0.86431    0.90125    0.89621    1.15699
  70.33086    0.74000    0.64243    0.97500    0.79903    0.86166    0.85644    1.25152
  80.96971    0.83419    0.64243    1.11500    0.83919    0.90828    0.90329    1.19163
  63.57983    0.67687    0.64243    0.88500    0.83599    0.81521    0.80981    1.19619
  73.35375    0.76745    0.64243    1.01500    0.80127    0.88828    0.88313    1.24802
  68.82458    0.72613    0.64243    0.95500    0.86979    0.84257    0.83731    1.14970
  65.07402    0.69105    0.64243    0.90500    0.78045    0.82167    0.81631    1.28131
  50.28193    0.54587    0.64243    0.70500    1.05185    0.84117    0.83536    0.95070
  83.27002    0.85364    0.64243    1.14500    0.92017    0.94155    0.93660    1.08676
  79.44002    0.82107    0.64243    1.09500    0.86863    0.90339    0.89837    1.15124
  54.68548    0.59015    0.64243    0.76500    0.87533    0.83182    0.82616    1.14242
  52.48021    0.56808    0.64243    0.73500    0.93333    0.83663    0.83090    1.07143
  58.37694    0.62660    0.64243    0.81500    0.74432    0.81592    0.81038    1.34351
  66.57166    0.70515    0.64243    0.92500    0.83713    0.82812    0.82281    1.19455
  80.20448    0.82764    0.64243    1.10500    0.83551    0.90584    0.90083    1.19687
  71.08530    0.74690    0.64243    0.98500    0.83703    0.87120    0.86600    1.19471
  48.82019    0.53099    0.64243    0.68500    0.79104    0.84419    0.83834    1.26415
  84.03827    0.86006    0.64243    1.15500    1.05470    0.95669    0.95176    0.94813
  59.11769    0.63384    0.64243    0.82500    0.76773    0.81309    0.80756    1.30254
  62.83402    0.66975    0.64243    0.87500    0.70416    0.81198    0.80657    1.42013
  76.39025    0.79448    0.64243    1.05500    0.85099    0.89723    0.89215    1.17511
  49.55069    0.53843    0.64243    0.69500    0.81818    0.84268    0.83685    1.22222
  53.21452    0.57545    0.64243    0.74500    0.79429    0.83511    0.82941    1.25899
  55.38143    0.59779    0.64320    0.77500    0.76485    0.82714    0.82123    1.30744
  79.38359    0.82157    0.64320    1.09500    0.90926    0.90328    0.89796    1.09980
  48.05490    0.52379    0.64320    0.67500    1.26087    0.84305    0.83692    0.79310
  71.78882    0.75421    0.64320    0.99500    0.79618    0.88034    0.87486    1.25600
  71.03401    0.74733    0.64320    0.98500    0.85804    0.87079    0.86529    1.16544
  50.97632    0.55357    0.64320    0.71500    1.08974    0.84050    0.83447    0.91765
  52.44156    0.56837    0.64320    0.73500    0.88213    0.83748    0.83149    1.13362
  51.70856    0.56098    0.64320    0.72500    1.09390    0.83899    0.83298    0.91416
  83.97922    0.86059    0.64320    1.15500    0.99364    0.95685    0.95161    1.00640
  66.52332    0.70554    0.64320    0.92500    0.80164    0.82849    0.82288    1.24744
  69.52698    0.73349    0.64320    0.96500    0.86745    0.85170    0.84617    1.15280
  65.77457    0.69850    0.64320    0.91500    0.81395    0.82526    0.81963    1.22857
  64.27966    0.68435    0.64320    0.89500    0.81613    0.81880    0.81314    1.22530
  54.64527    0.59046    0.64320    0.76500    0.85014    0.83255    0.82662    1.17627
  76.33564    0.79495    0.64320    1.05500    0.74368    0.89718    0.89180    1.34466
  61.30014    0.65580    0.64320    0.85500    0.76519    0.80496    0.79922    1.30687
  73.30102    0.76789    0.64320    1.01500    0.80620    0.88827    0.88283    1.24038
  63.53349    0.67724    0.64320    0.88500    0.78209    0.81557    0.80989    1.27863
  81.67796    0.84122    0.64320    1.12500    0.93271    0.91143    0.90615    1.07214
  62.78819    0.67011    0.64320    0.87500    0.76565    0.81234    0.80664    1.30608
  53.17534    0.57575    0.64320    0.74500    0.97802    0.83597    0.83000    1.02247
  59.81547    0.64140    0.64320    0.83500    0.75125    0.81013    0.80435    1.33111
  57.59475    0.61967    0.64320    0.80500    0.88657    0.81863    0.81279    1.12794
  53.90991    0.58311    0.64320    0.75500    0.77208    0.83446    0.82851    1.29520
  84.74777    0.86699    0.64320    1.16500    1.12225    0.97011    0.96488    0.89107
  72.54449    0.76106    0.64320    1.00500    0.85420    0.88541    0.87995    1.17069
  59.07440    0.63418    0.64320    0.82500    0.76344    0.81297    0.80716    1.30986
  80.14760    0.82815    0.64320    1.10500    0.93881    0.90573    0.90042    1.06517
  50.24484    0.54614    0.64320    0.70500    0.76730    0.84202    0.83596    1.30328
  70.28006    0.74042    0.64320    0.97500    0.83113    0.86125    0.85573    1.20319
  60.55738    0.64861    0.64320    0.84500    0.77233    0.80730    0.80154    1.29478
  68.77476    0.72654    0.64320    0.95500    0.76364    0.84216    0.83661    1.30952
  62.04374    0.66296    0.64320    0.86500    0.74281    0.80911    0.80339    1.34624
  78.62038    0.81496    0.64320    1.08500    0.92231    0.90120    0.89587    1.08423
  75.57572    0.78823    0.64320    1.04500    0.98431    0.89584    0.89045    1.01594
  77.85798    0.80832    0.64320    1.07500    0.91013    0.89986    0.89451    1.09874
  83.21139    0.85417    0.64320    1.14500    0.88605    0.94171    0.93646    1.12860
  67.27293    0.71256    0.64320    0.93500    0.90268    0.83172    0.82613    1.10781
  80.91239    0.83470    0.64320    1.11500    0.84328    0.90817    0.90288    1.18584
  49.51412    0.53871    0.64320    0.69500    0.94792    0.84353    0.83745    1.05495
  48.78414    0.53125    0.64320    0.68500    0.86885    0.84504    0.83894    1.15094
  77.09640    0.80165    0.64320    1.06500    0.87290    0.89852    0.89316    1.14561
  65.02668    0.69143    0.64320    0.90500    0.79677    0.82203    0.81638    1.25506
  82.44430    0.84771    0.64320    1.13500    0.87759    0.92657    0.92130    1.13948
  58.33416    0.62694    0.64320    0.81500    0.82062    0.81580    0.80998    1.21859
  68.02341    0.71956    0.64320    0.94500    0.82595    0.83504    0.82948    1.21073
  53.13616    0.57605    0.64397    0.74500    0.84281    0.83687    0.83060    1.18651
  63.48713    0.67761    0.64397    0.88500    0.81197    0.81599    0.80996    1.23158
  68.72492    0.72695    0.64397    0.95500    0.75276    0.84182    0.83591    1.32845
  82.38606    0.84824    0.64397    1.13500    1.04618    0.92682    0.92116    0.95585
  76.28101    0.79542    0.64397    1.05500    0.86578    0.89722    0.89146    1.15502
  81.62016    0.84174    0.64397    1.12500    0.95938    0.91167    0.90600    1.04234
  62.74233    0.67048    0.64397    0.87500    0.73302    0.81276    0.80671    1.36422
  64.23279    0.68472    0.64397    0.89500    0.77451    0.81922    0.81321    1.29114
  70.98270    0.74775    0.64397    0.98500    0.85008    0.87045    0.86459    1.17636
  61.25530    0.65615    0.64397    0.85500    0.77565    0.80507    0.79899    1.28924
  84.68825    0.86753    0.64397    1.16500    0.98488    0.96973    0.96411    1.01535
  67.22407    0.71296    0.64397    0.93500    0.90153    0.83215    0.82620    1.10923
  67.97406    0.71997    0.64397    0.94500    0.92456    0.83551    0.82958    1.08159
  80.85503    0.83521    0.64397    1.11500    0.83794    0.90815    0.90247    1.19341
  59.03109    0.63452    0.64397    0.82500    0.82617    0.81290    0.80677    1.21040
  57.55246    0.62000    0.64397    0.80500    0.78802    0.81856    0.81239    1.26901
  75.52155    0.78869    0.64397    1.04500    0.89587    0.89587    0.89010    1.11623
  49.47754    0.53898    0.64397    0.69500    0.71429    0.84441    0.83804    1.40000
  72.49222    0.76150    0.64397    1.00500    0.84039    0.88548    0.87965    1.18992
  53.87021    0.58341    0.64397    0.75500    0.74728    0.83536    0.82911    1.33818
  80.09068    0.82865    0.64397    1.10500    0.90341    0.90570    0.90001    1.10692
  70.22924    0.74084    0.64397    0.97500    0.82137    0.86091    0.85503    1.21748
  48.74809    0.53152    0.64397    0.68500    0.96610    0.84591    0.83953    1.03509
  65.72670    0.69888    0.64397    0.91500    0.78378    0.82568    0.81971    1.27586
  69.47664    0.73391    0.64397    0.96500    0.84416    0.85136    0.84547    1.18462
  51.67041    0.56126    0.64397    0.72500    0.84475    0.83988    0.83358    1.18378
  77.04130    0.80213    0.64397    1.06500    0.96367    0.89856    0.89281    1.03770
  52.40290    0.56866    0.64397    0.73500    0.76628    0.83838    0.83209    1.30500
  64.97932    0.69181    0.64397    0.90500    0.77318    0.82245    0.81646    1.29336
  60.51305    0.64896    0.64397    0.84500    0.72279    0.80723    0.80114    1.38353
  83.92012    0.86113    0.64397    1.15500    0.88613    0.95711    0.95147    1.12850
  77.80243    0.80880    0.64397    1.07500    0.86616    0.89990    0.89417    1.15453
  83.15272    0.85470    0.64397    1.14500    0.89824    0.94196    0.93632    1.11329
  66.47495    0.70593    0.64397    0.92500    0.79592    0.82891    0.82296    1.25641
  54.60505    0.59076    0.64397    0.76500    0.88043    0.83331    0.82708    1.13580
  55.34069    0.59810    0.64397    0.77500    0.75283    0.82705    0.82083    1.32831
  59.77165    0.64175    0.64397    0.83500    0.73051    0.81006    0.80395    1.36891
  50.93869    0.55385    0.64397    0.71500    0.91209    0.84139    0.83507    1.09639
  48.01937    0.52405    0.64397    0.67500    0.76667    0.84275    0.83635    1.30435
  79.32712    0.82206    0.64397    1.09500    0.96245    0.90325    0.89755    1.03901
  61.99839    0.66332    0.64397    0.86500    0.76238    0.80952    0.80347    1.31169
  73.24827    0.76834    0.64397    1.01500    0.95455    0.88835    0.88253    1.04762
  78.56437    0.81545    0.64397    1.08500    0.85221    0.90124    0.89552    1.17342
  50.20774    0.54642    0.64397    0.70500    0.82192    0.84290    0.83655    1.21667
  71.73703    0.75464    0.64397    0.99500    0.84818    0.88000    0.87415    1.17899
  58.29136    0.62727    0.64397    0.81500    0.80622    0.81573    0.80958    1.24036
  55.29994    0.59841    0.64474    0.77500    0.75540    0.82700    0.82043    1.32381
  62.69646    0.67084    0.64474    0.87500    0.86441    0.81323    0.80679    1.15686
  67.17519    0.71336    0.64474    0.93500    0.81600    0.83264    0.82628    1.22549
  60.46870    0.64931    0.64474    0.84500    0.77759    0.80722    0.80074    1.28603
  76.22634    0.79589    0.64474    1.05500    0.82066    0.89732    0.89111    1.21853
  57.51017    0.62033    0.64474    0.80500    0.78660    0.81852    0.81199    1.27129
  69.42628    0.73432    0.64474    0.96500    0.86093    0.85108    0.84476    1.16154
  83.86099    0.86167    0.64474    1.15500    0.90297    0.95743    0.95133    1.10746
  65.67882    0.69927    0.64474    0.91500    0.78025    0.82617    0.81978    1.28163
  78.50832    0.81594    0.64474    1.08500    0.85252    0.90135    0.89517    1.17300
  50.90106    0.55413    0.64474    0.71500    0.84568    0.84231    0.83566    1.18248
  61.21044    0.65650    0.64474    0.85500    0.80306    0.80522    0.79876    1.24524
  53.09697    0.57634    0.64474    0.74500    0.92491    0.83781    0.83119    1.08118
  80.03373    0.82916    0.64474    1.10500    0.82087    0.90575    0.89959    1.21822
  80.79763    0.83572    0.64474    1.11500    0.89307    0.90820    0.90205    1.11973
  79.27062    0.82256    0.64474    1.09500    0.88645    0.90330    0.89713    1.12809
  71.68521    0.75507    0.64474    0.99500    0.84365    0.87973    0.87345    1.18533
  54.56482    0.59107    0.64474    0.76500    0.84677    0.83412    0.82754    1.18095
  52.36422    0.56895    0.64474    0.73500    0.94510    0.83931    0.83268    1.05809
  66.42657    0.70633    0.64474    0.92500    0.85185    0.82940    0.82303    1.17391
  51.63226    0.56155    0.64474    0.72500    0.75486    0.84081    0.83417    1.32474
  58.24855    0.62760    0.64474    0.81500    0.75185    0.81570    0.80918    1.33005
  61.95302    0.66368    0.64474    0.86500    0.82843    0.80999    0.80354    1.20710
  73.19549    0.76878    0.64474    1.01500    0.82154    0.88849    0.88223    1.21723
  50.17063    0.54670    0.64474    0.70500    0.89655    0.84381    0.83715    1.11538
  58.98776    0.63485    0.64474    0.82500    0.84231    0.81287    0.80637    1.18721
  63.44076    0.67798    0.64474    0.88500    0.80713    0.81646    0.81004    1.23896
  68.67505    0.72736    0.64474    0.95500    0.79775    0.84154    0.83520    1.25352
  81.56232    0.84226    0.64474    1.12500    0.91871    0.91200    0.90586    1.08848
  64.93193    0.69219    0.64474    0.90500    0.75114    0.82293    0.81653    1.33131
  64.18591    0.68510    0.64474    0.89500    0.80901    0.81970    0.81328    1.23608
  47.98383    0.52432    0.64474    0.67500    1.20000    0.84248    0.83578    0.83333
  77.74683    0.80928    0.64474    1.07500    0.90734    0.90001    0.89382    1.10213
  70.17839    0.74126    0.64474    0.97500    0.80615    0.86063    0.85433    1.24046
  67.92468    0.72037    0.64474    0.94500    0.91275    0.83604    0.82969    1.09559
  53.83049    0.58371    0.64474    0.75500    0.88473    0.83630    0.82971    1.13029
  75.46735    0.78916    0.64474    1.04500    0.96524    0.89598    0.88975    1.03602
  76.98617    0.80260    0.64474    1.06500    0.93915    0.89866    0.89246    1.06479
  72.43992    0.76194    0.64474    1.00500    0.80465    0.88562    0.87935    1.24277
  48.71202    0.53179    0.64474    0.68500    0.75676    0.84682    0.84013    1.32143
  59.72781    0.64209    0.64474    0.83500    0.83364    0.81004    0.80355    1.19956
  70.93137    0.74818    0.64474    0.98500    0.82500    0.87018    0.86389    1.21212
  49.44095    0.53925    0.64474    0.69500    1.04396    0.84532    0.83864    0.95789
  82.32779    0.84876    0.64474    1.13500    0.98225    0.92714    0.92102    1.01807
  84.62869    0.86808    0.64474    1.16500    0.87789    0.96943    0.96334    1.13909
  83.09401    0.85523    0.64474    1.14500    0.89709    0.94229    0.93617    1.11472
  79.97674    0.82966    0.64552    1.10500    0.88235    0.90586    0.89918    1.13333
  76.17164    0.79636    0.64552    1.05500    0.75671    0.89748    0.89076    1.32151
  66.37816    0.70672    0.64552    0.92500    0.90738    0.82993    0.82310    1.10208
  84.56909    0.86862    0.64552    1.16500    0.98934    0.96919    0.96256    1.01078
  75.41312    0.78962    0.64552    1.04500    0.82815    0.89614    0.88941    1.20751
  58.20572    0.62793    0.64552    0.81500    0.69534    0.81570    0.80878    1.43814
  67.12629    0.71376    0.64552    0.93500    0.83441    0.83317    0.82635    1.19846
  71.63336    0.75550    0.64552    0.99500    0.88095    0.87951    0.87274    1.13514
  47.94827    0.52458    0.64552    0.67500    1.03333    0.84223    0.83520    0.96774
  70.12752    0.74168    0.64552    0.97500    0.89185    0.86041    0.85362    1.12127
  55.25917    0.59872    0.64552    0.77500    0.83130    0.82708    0.82013    1.20294
  50.13350    0.54698    0.64552    0.70500    0.87500    0.84475    0.83775    1.14286
  83.80181    0.86221    0.64552    1.15500    0.85451    0.95782    0.95119    1.17026
  54.52457    0.59138    0.64552    0.76500    0.99065    0.83496    0.82800    1.00943
  64.88453    0.69257    0.64552    0.90500    0.89562    0.82346    0.81661    1.11654
  52.32553    0.56925    0.64552    0.73500    0.77778    0.84026    0.83328    1.28571
  51.59409    0.56184    0.64552    0.72500    0.87967    0.84176    0.83477    1.13679
  76.93101    0.80308    0.64552    1.06500    0.74686    0.89883    0.89212    1.33894
  59.68396    0.64243    0.64552    0.83500    0.75722    0.81006    0.80315    1.32063
  48.67594    0.53206    0.64552    0.68500    0.91429    0.84762    0.84060    1.09375
  83.03526    0.85576    0.64552    1.14500    0.89286    0.94268    0.93603    1.12000
  61.90764    0.66404    0.64552    0.86500    0.77368    0.81046    0.80358    1.29253
  68.62515    0.72777    0.64552    0.95500    0.84058    0.84139    0.83459    1.18966
  67.87529    0.72077    0.64552    0.94500    0.87869    0.83661    0.82980    1.13806
  80.74020    0.83623    0.64552    1.11500    0.92678    0.90831    0.90164    1.07900
  49.40435    0.53953    0.64552    0.69500    0.89623    0.84625    0.83924    1.11579
  82.26947    0.84928    0.64552    1.13500    0.88951    0.92753    0.92087    1.12421
  55.99458    0.60605    0.64552    0.78500    0.85644    0.82416    0.81722    1.16763
  78.45224    0.81643    0.64552    1.08500    0.88246    0.90152    0.89483    1.13319
  60.42434    0.64965    0.64552    0.84500    0.74043    0.80724    0.80034    1.35056
  79.21408    0.82306    0.64552    1.09500    0.89416    0.90341    0.89672    1.11837
  65.63091    0.69966    0.64552    0.91500    0.89340    0.82670    0.81986    1.11932
  77.69121    0.80977    0.64552    1.07500    0.95257    0.90018    0.89347    1.04979
  81.50445    0.84277    0.64552    1.12500    0.92759    0.91238    0.90572    1.07806
  69.37590    0.73474    0.64552    0.96500    0.95034    0.85086    0.84406    1.05225
  50.86341    0.55442    0.64552    0.71500    0.87500    0.84326    0.83626    1.14286
  58.94442    0.63519    0.64552    0.82500    0.76316    0.81288    0.80596    1.31034
  61.16556    0.65686    0.64552    0.85500    0.87333    0.80542    0.79853    1.14504
  73.14268    0.76923    0.64552    1.01500    0.86957    0.88868    0.88193    1.15000
  53.05776    0.57664    0.64552    0.74500    0.70882    0.83877    0.83179    1.41079
  63.39436    0.67835    0.64552    0.88500    0.83806    0.81698    0.81011    1.19323
  70.88000    0.74861    0.64552    0.98500    0.81017    0.86996    0.86318    1.23431
  62.65057    0.67120    0.64552    0.87500    0.82902    0.81373    0.80686    1.20625
  72.38759    0.76238    0.64552    1.00500    0.84448    0.88581    0.87905    1.18416
  53.79077    0.58402    0.64552    0.75500    0.78614    0.83727    0.83030    1.27203
  64.13901    0.68547    0.64552    0.89500    0.84642    0.82022    0.81336    1.18145
  76.87581    0.80356    0.64629    1.06500    0.88636    0.89904    0.89177    1.12821
  83.74259    0.86275    0.64629    1.15500    0.90258    0.95827    0.95104    1.10793
  82.21112    0.84981    0.64629    1.13500    0.95930    0.92797    0.92073    1.04242
  50.82576    0.55470    0.64629    0.71500    0.76119    0.84422    0.83686    1.31373
  76.11691    0.79683    0.64629    1.05500    0.84079    0.89769    0.89042    1.18936
  54.48431    0.59168    0.64629    0.76500    0.82713    0.83582    0.82846    1.20900
  68.57524    0.72817    0.64629    0.95500    0.84548    0.84201    0.83469    1.18276
  72.33523    0.76282    0.64629    1.00500    0.87354    0.88605    0.87875    1.14476
  58.90106    0.63553    0.64629    0.82500    0.73783    0.81291    0.80556    1.35533
  64.09209    0.68585    0.64629    0.89500    0.80837    0.82077    0.81343    1.23705
  75.35886    0.79008    0.64629    1.04500    0.84645    0.89634    0.88906    1.18141
  82.97648    0.85629    0.64629    1.14500    0.98488    0.94312    0.93589    1.01535
  62.60466    0.67157    0.64629    0.87500    0.80667    0.81428    0.80694    1.23967
  49.36774    0.53980    0.64629    0.69500    0.90351    0.84720    0.83983    1.10680
  50.09637    0.54725    0.64629    0.70500    1.02174    0.84571    0.83835    0.97872
  59.64009    0.64277    0.64629    0.83500    0.85294    0.81010    0.80275    1.17241
  58.16288    0.62826    0.64629    0.81500    0.77601    0.81573    0.80838    1.28864
  70.07662    0.74210    0.64629    0.97500    0.82285    0.86022    0.85291    1.21529
  63.34794    0.67872    0.64629    0.88500    0.82776    0.81752    0.81019    1.20808
  79.15751    0.82355    0.64629    1.09500    0.87109    0.90356    0.89631    1.14799
  52.28683    0.56954    0.64629    0.73500    1.01968    0.84124    0.83388    0.98070
  61.86224    0.66440    0.64629    0.86500    0.74788    0.81069    0.80335    1.33710
  48.63985    0.53233    0.64629    0.68500    1.02985    0.84739    0.84002    0.97101
  77.63555    0.81025    0.64629    1.07500    0.86550    0.90039    0.89313    1.15541
  61.12067    0.65721    0.64629    0.85500    0.77872    0.80564    0.79829    1.28416
  80.68273    0.83674    0.64629    1.11500    0.96374    0.90847    0.90123    1.03762
  55.95329    0.60637    0.64629    0.78500    0.86124    0.82418    0.81682    1.16111
  78.39612    0.81692    0.64629    1.08500    0.86616    0.90174    0.89448    1.15453
  60.37995    0.65000    0.64629    0.84500    0.73045    0.80728    0.79994    1.36902
  67.82586    0.72117    0.64629    0.94500    0.82520    0.83722    0.82991    1.21183
  53.75103    0.58432    0.64629    0.75500    0.81972    0.83826    0.83090    1.21993
  51.55591    0.56212    0.64629    0.72500    0.80321    0.84273    0.83537    1.24500
  65.58299    0.70004    0.64629    0.91500    0.81833    0.82726    0.81993    1.22200
  81.44653    0.84329    0.64629    1.12500    0.93186    0.91282    0.90558    1.07312
  70.82862    0.74903    0.64629    0.98500    0.86190    0.86978    0.86248    1.16023
  69.32549    0.73515    0.64629    0.96500    0.87175    0.85067    0.84335    1.14711
  64.83710    0.69295    0.64629    0.90500    0.79940    0.82401    0.81668    1.25094
  55.21839    0.59903    0.64629    0.77500    0.82979    0.82795    0.82059    1.20513
  66.32974    0.70711    0.64629    0.92500    0.81761    0.83051    0.82318    1.22308
  47.91271    0.52484    0.64629    0.67500    1.13158    0.84200    0.83462    0.88372
  71.58149    0.75594    0.64629    0.99500    0.85875    0.87934    0.87204    1.16449
  73.08985    0.76967    0.64629    1.01500    0.84494    0.88892    0.88163    1.18352
  79.91972    0.83016    0.64629    1.10500    0.89681    0.90602    0.89877    1.11506
  84.50944    0.86917    0.64629    1.16500    1.25693    0.96900    0.96179    0.79559
  67.07736    0.71415    0.64629    0.93500    0.77156    0.83375    0.82643    1.29608
  53.01854    0.57693    0.64629    0.74500    0.86926    0.83975    0.83239    1.15041
  76.82058    0.80403    0.64707    1.06500    0.94851    0.89928    0.89143    1.05428
  81.38858    0.84381    0.64707    1.12500    0.90656    0.91328    0.90543    1.10307
  49.33111    0.54007    0.64707    0.69500    0.84071    0.84816    0.84043    1.18947
  80.62522    0.83725    0.64707    1.11500    1.07054    0.90866    0.90081    0.93411
  67.02842    0.71455    0.64707    0.93500    0.86601    0.83434    0.82650    1.15472
  78.33997    0.81741    0.64707    1.08500    0.99414    0.90199    0.89413    1.00589
  76.06215    0.79730    0.64707    1.05500    0.97843    0.89792    0.89007    1.02204
  65.53504    0.70043    0.64707    0.91500    0.81167    0.82783    0.82001    1.23203
  79.86266    0.83066    0.64707    1.10500    1.05102    0.90621    0.89835    0.95146
  68.52530    0.72858    0.64707    0.95500    0.85131    0.84264    0.83480    1.17466
  58.12002    0.62859    0.64707    0.81500    0.81980    0.81576    0.80798    1.21981
  67.77642    0.72158    0.64707    0.94500    0.82305    0.83785    0.83001    1.21499
  51.51772    0.56241    0.64707    0.72500    0.87866    0.84370    0.83597    1.13810
  83.68333    0.86328    0.64707    1.15500    1.00000    0.95874    0.95090    1.00000
  82.15273    0.85033    0.64707    1.13500    0.77281    0.92844    0.92059    1.29398
  60.33556    0.65035    0.64707    0.84500    0.74614    0.80734    0.79954    1.34023
  66.28129    0.70750    0.64707    0.92500    0.85025    0.83109    0.82325    1.17613
  55.17760    0.59934    0.64707    0.77500    0.87218    0.82881    0.82105    1.14655
  72.28285    0.76326    0.64707    1.00500    1.00367    0.88630    0.87845    0.99634
  62.55873    0.67193    0.64707    0.87500    0.79966    0.81482    0.80701    1.25053
  70.77721    0.74946    0.64707    0.98500    0.86116    0.86961    0.86177    1.16123
  70.02570    0.74252    0.64707    0.97500    0.88710    0.86005    0.85221    1.12727
  52.97930    0.57723    0.64707    0.74500    0.90429    0.84074    0.83299    1.10584
  63.30151    0.67908    0.64707    0.88500    0.77872    0.81808    0.81026    1.28416
  79.10090    0.82405    0.64707    1.09500    0.87657    0.90375    0.89589    1.14082
  73.03698    0.77012    0.64707    1.01500    0.86667    0.88918    0.88133    1.15385
  54.44404    0.59199    0.64707    0.76500    0.94186    0.83668    0.82892    1.06173
  64.78966    0.69333    0.64707    0.90500    0.82492    0.82458    0.81676    1.21224
  64.04515    0.68622    0.64707    0.89500    0.88235    0.82133    0.81351    1.13333
  52.24812    0.56983    0.64707    0.73500    0.70418    0.84222    0.83448    1.42009
  50.05922    0.54753    0.64707    0.70500    0.80625    0.84667    0.83894    1.24031
  82.91765    0.85682    0.64707    1.14500    1.01684    0.94359    0.93574    0.98344
  61.81682    0.66475    0.64707    0.86500    0.72848    0.81092    0.80311    1.37273
  58.85769    0.63586    0.64707    0.82500    0.88259    0.81295    0.80516    1.13303
  48.60375    0.53259    0.64707    0.68500    0.58750    0.84716    0.83944    1.70213
  55.91198    0.60668    0.64707    0.78500    0.73913    0.82419    0.81642    1.35294
  59.59620    0.64311    0.64707    0.83500    0.78010    0.81014    0.80235    1.28188
  77.57986    0.81073    0.64707    1.07500    1.02058    0.90063    0.89278    0.97984
  53.71127    0.58462    0.64707    0.75500    0.86916    0.83925    0.83150    1.15054
  71.52959    0.75637    0.64707    0.99500    0.90101    0.87918    0.87133    1.10987
  69.27506    0.73556    0.64707    0.96500    0.80945    0.85049    0.84265    1.23541
  84.44976    0.86971    0.64707    1.16500    1.02523    0.96885    0.96101    0.97539
  75.30457    0.79055    0.64707    1.04500    0.92424    0.89657    0.88872    1.08197
  50.78809    0.55498    0.64707    0.71500    0.83495    0.84519    0.83746    1.19767
  61.07576    0.65756    0.64707    0.85500    0.74267    0.80586    0.79806    1.34649
  47.87713    0.52510    0.64707    0.67500    0.94737    0.84176    0.83405    1.05556
  53.67151    0.58492    0.64784    0.75500    0.90774    0.84024    0.83210    1.10164
  72.98409    0.77056    0.64784    1.01500    0.81329    0.88944    0.88103    1.22957
  78.28379    0.81789    0.64784    1.08500    0.89113    0.90224    0.89379    1.12217
  47.84155    0.52537    0.64784    0.67500    1.08108    0.84152    0.83347    0.92500
  60.29114    0.65069    0.64784    0.84500    0.70671    0.80738    0.79913    1.41501
  52.94006    0.57753    0.64784    0.74500    0.78466    0.84171    0.83359    1.27444
  82.09430    0.85085    0.64784    1.13500    0.86481    0.92892    0.92044    1.15632
  72.23044    0.76369    0.64784    1.00500    0.82558    0.88655    0.87815    1.21127
  70.72577    0.74988    0.64784    0.98500    0.83360    0.86945    0.86106    1.19962
  58.81430    0.63620    0.64784    0.82500    0.76717    0.81298    0.80476    1.30349
  67.72695    0.72198    0.64784    0.94500    0.75081    0.83847    0.83012    1.33189
  66.23282    0.70789    0.64784    0.92500    0.88057    0.83166    0.82333    1.13562
  62.51278    0.67229    0.64784    0.87500    0.74198    0.81536    0.80709    1.34774
  80.56768    0.83776    0.64784    1.11500    0.93037    0.90887    0.90040    1.07484
  61.77138    0.66511    0.64784    0.86500    0.86469    0.81115    0.80288    1.15649
  61.03083    0.65791    0.64784    0.85500    0.92626    0.80608    0.79783    1.07961
  48.56765    0.53286    0.64784    0.68500    0.72152    0.84693    0.83887    1.38596
  50.02207    0.54781    0.64784    0.70500    1.03731    0.84763    0.83954    0.96403
  52.20940    0.57012    0.64784    0.73500    0.94636    0.84319    0.83508    1.05668
  75.25025    0.79101    0.64784    1.04500    0.94206    0.89680    0.88837    1.06151
  58.07714    0.62892    0.64784    0.81500    0.77495    0.81578    0.80757    1.29040
  55.87065    0.60700    0.64784    0.78500    0.87900    0.82419    0.81601    1.13766
  54.40375    0.59229    0.64784    0.76500    0.92097    0.83754    0.82939    1.08581
  68.47534    0.72899    0.64784    0.95500    0.81890    0.84327    0.83491    1.22115
  63.25505    0.67945    0.64784    0.88500    0.85280    0.81862    0.81033    1.17261
  69.22460    0.73598    0.64784    0.96500    0.88682    0.85031    0.84194    1.12762
  49.29448    0.54034    0.64784    0.69500    0.89320    0.84910    0.84103    1.11957
  51.47952    0.56270    0.64784    0.72500    0.77291    0.84467    0.83657    1.29381
  50.75041    0.55526    0.64784    0.71500    0.79679    0.84615    0.83805    1.25503
  69.97475    0.74294    0.64784    0.97500    0.83415    0.85988    0.85150    1.19883
  82.85878    0.85735    0.64784    1.14500    0.99192    0.94408    0.93560    1.00815
  76.76533    0.80451    0.64784    1.06500    0.84278    0.89952    0.89108    1.18655
  79.04426    0.82454    0.64784    1.09500    0.89800    0.90394    0.89548    1.11359
  59.55230    0.64345    0.64784    0.83500    0.84100    0.81018    0.80195    1.18907
  55.13680    0.59965    0.64784    0.77500    0.76020    0.82968    0.82151    1.31544
  65.48707    0.70081    0.64784    0.91500    0.78913    0.82840    0.82008    1.26722
  63.99819    0.68659    0.64784    0.89500    0.89394    0.82188    0.81358    1.11864
  76.00736    0.79777    0.64784    1.05500    0.81907    0.89816    0.88972    1.22090
  79.80556    0.83117    0.64784    1.10500    0.86355    0.90640    0.89794    1.15800
  84.39003    0.87026    0.64784    1.16500    1.14520    0.96872    0.96023    0.87321
  64.74219    0.69371    0.64784    0.90500    0.86567    0.82514    0.81683    1.15517
  83.62403    0.86382    0.64784    1.15500    0.87247    0.95924    0.95076    1.14617
  71.47767    0.75680    0.64784    0.99500    0.90355    0.87901    0.87062    1.10674
  81.33059    0.84432    0.64784    1.12500    0.93462    0.91376    0.90529    1.06996
  77.52414    0.81121    0.64784    1.07500    0.88091    0.90088    0.89243    1.13519
  66.97945    0.71494    0.64784    0.93500    0.82013    0.83492    0.82658    1.21932
  63.20858    0.67982    0.64862    0.88500    0.74396    0.81914    0.81041    1.34416
  78.98759    0.82504    0.64862    1.09500    0.86909    0.90411    0.89506    1.15063
  63.95121    0.68697    0.64862    0.89500    0.80328    0.82241    0.81366    1.24490
  69.92378    0.74336    0.64862    0.97500    0.84437    0.85967    0.85079    1.18431
  79.74843    0.83167    0.64862    1.10500    0.98476    0.90658    0.89752    1.01547
  80.51010    0.83827    0.64862    1.11500    0.90730    0.90905    0.89998    1.10217
  49.25784    0.54061    0.64862    0.69500    0.79646    0.85004    0.84163    1.25556
  68.42535    0.72940    0.64862    0.95500    0.85959    0.84387    0.83502    1.16335
  50.71272    0.55554    0.64862    0.71500    0.88889    0.84709    0.83865    1.12500
  58.03425    0.62925    0.64862    0.81500    0.87149    0.81578    0.80717    1.14747
  83.56469    0.86436    0.64862    1.15500    0.91984    0.95935    0.95023    1.08715
  84.33026    0.87080    0.64862    1.16500    0.96025    0.96858    0.95945    1.04139
  55.82932    0.60731    0.64862    0.78500    0.75395    0.82417    0.81561    1.32635
  59.50838    0.64380    0.64862    0.83500    0.73175    0.81019    0.80154    1.36659
  52.17066    0.57041    0.64862    0.73500    0.72789    0.84415    0.83568    1.37383
  69.17412    0.73639    0.64862    0.96500    0.90209    0.85009    0.84123    1.10854
  66.93046    0.71534    0.64862    0.93500    0.89967    0.83547    0.82665    1.11152
  48.53153    0.53313    0.64862    0.68500    0.86111    0.84668    0.83829    1.16129
  77.46838    0.81170    0.64862    1.07500    0.97012    0.90111    0.89208    1.03080
  60.98589    0.65826    0.64862    0.85500    0.81132    0.80627    0.79759    1.23256
  49.98490    0.54808    0.64862    0.70500    0.87879    0.84857    0.84014    1.13793
  82.79987    0.85788    0.64862    1.14500    0.98381    0.94456    0.93546    1.01646
  54.36345    0.59260    0.64862    0.76500    0.84840    0.83837    0.82985    1.17868
  81.27256    0.84484    0.64862    1.12500    0.87739    0.91423    0.90515    1.13974
  75.19590    0.79147    0.64862    1.04500    0.91604    0.89700    0.88802    1.09165
  66.18433    0.70828    0.64862    0.92500    0.83926    0.83220    0.82340    1.19153
  71.42572    0.75723    0.64862    0.99500    0.82692    0.87882    0.86991    1.20930
  53.63173    0.58522    0.64862    0.75500    0.86567    0.84120    0.83270    1.15517
  47.80596    0.52563    0.64862    0.67500    1.05714    0.84127    0.83289    0.94595
  55.09598    0.59996    0.64862    0.77500    0.84169    0.83052    0.82198    1.18809
  72.93118    0.77100    0.64862    1.01500    0.85691    0.88966    0.88072    1.16698
  60.24671    0.65104    0.64862    0.84500    0.80866    0.80739    0.79873    1.23661
  65.43908    0.70119    0.64862    0.91500    0.90273    0.82894    0.82015    1.10775
  52.90080    0.57782    0.64862    0.74500    1.00651    0.84268    0.83419    0.99353
  61.72592    0.66547    0.64862    0.86500    0.80705    0.81134    0.80265    1.23909
  58.77089    0.63653    0.64862    0.82500    0.76427    0.81299    0.80436    1.30843
  64.69471    0.69409    0.64862    0.90500    0.83173    0.82567    0.81691    1.20231
  67.67746    0.72238    0.64862    0.94500    0.79876    0.83906    0.83023    1.25194
  62.46682    0.67265    0.64862    0.87500    0.78702    0.81588    0.80716    1.27061
  76.71004    0.80498    0.64862    1.06500    0.90659    0.89974    0.89073    1.10303
  51.44130    0.56298    0.64862    0.72500    0.77447    0.84562    0.83717    1.29121
  70.67431    0.75031    0.64862    0.98500    0.85285    0.86925    0.86035    1.17254
  78.22757    0.81838    0.64862    1.08500    0.88632    0.90247    0.89344    1.12826
  82.03583    0.85137    0.64862    1.13500    0.96303    0.92939    0.92030    1.03838
  72.17801    0.76413    0.64862    1.00500    0.78185    0.88677    0.87785    1.27902
  75.95254    0.79824    0.64862    1.05500    0.93834    0.89837    0.88938    1.06571
  66.88145    0.71573    0.64940    0.93500    0.77544    0.83596    0.82673    1.28958
  69.12362    0.73680    0.64940    0.96500    0.81591    0.84982    0.84052    1.22563
  82.74093    0.85841    0.64940    1.14500    0.91552    0.94497    0.93531    1.09227
  64.64720    0.69447    0.64940    0.90500    0.92807    0.82615    0.81698    1.07750
  55.05514    0.60027    0.64940    0.77500    0.77500    0.83132    0.82244    1.29032
  72.12555    0.76457    0.64940    1.00500    0.84236    0.88693    0.87755    1.18715
  77.41260    0.81218    0.64940    1.07500    0.88506    0.90126    0.89174    1.12987
  49.94772    0.54836    0.64940    0.70500    0.83553    0.84948    0.84074    1.19685
  58.72747    0.63687    0.64940    0.82500    0.86076    0.81294    0.80396    1.16176
  47.77035    0.52589    0.64940    0.67500    0.67647    0.84100    0.83231    1.47826
  83.50531    0.86489    0.64940    1.15500    0.94705    0.95913    0.94945    1.05591
  66.13582    0.70867    0.64940    0.92500    0.84941    0.83269    0.82348    1.17729
  78.93088    0.82553    0.64940    1.09500    0.80762    0.90421    0.89465    1.23820
  54.32314    0.59290    0.64940    0.76500    0.88441    0.83917    0.83031    1.13070
  72.87823    0.77145    0.64940    1.01500    0.85546    0.88983    0.88042    1.16896
  50.67502    0.55582    0.64940    0.71500    0.79803    0.84801    0.83926    1.25309
  63.16209    0.68019    0.64940    0.88500    0.80976    0.81961    0.81048    1.23494
  75.89769    0.79871    0.64940    1.05500    0.81570    0.89851    0.88903    1.22594
  62.42084    0.67301    0.64940    0.87500    0.84291    0.81633    0.80724    1.18637
  52.86153    0.57812    0.64940    0.74500    0.76324    0.84360    0.83479    1.31020
  79.69127    0.83217    0.64940    1.10500    0.95069    0.90669    0.89711    1.05187
  70.62282    0.75073    0.64940    0.98500    0.84355    0.86898    0.85964    1.18547
  57.99135    0.62958    0.64940    0.81500    0.82197    0.81573    0.80677    1.21659
  52.13191    0.57070    0.64940    0.73500    0.84342    0.84507    0.83628    1.18565
  69.87278    0.74378    0.64940    0.97500    0.90050    0.85940    0.85008    1.11050
  48.49540    0.53339    0.64940    0.68500    0.81690    0.84641    0.83771    1.22414
  61.68045    0.66582    0.64940    0.86500    0.82747    0.81149    0.80241    1.20850
  78.17132    0.81887    0.64940    1.08500    0.82182    0.90263    0.89309    1.21681
  81.97732    0.85189    0.64940    1.13500    0.86613    0.92979    0.92016    1.15457
  53.59194    0.58552    0.64940    0.75500    0.83439    0.84214    0.83330    1.19847
  60.20226    0.65138    0.64940    0.84500    0.78648    0.80736    0.79833    1.27149
  68.37535    0.72980    0.64940    0.95500    0.82192    0.84440    0.83513    1.21667
  67.62795    0.72278    0.64940    0.94500    0.77922    0.83959    0.83034    1.28333
  84.27045    0.87134    0.64940    1.16500    1.01327    0.96836    0.95867    0.98690
  80.45248    0.83877    0.64940    1.11500    0.95609    0.90917    0.89957    1.04593
  55.78796    0.60763    0.64940    0.78500    0.84186    0.82411    0.81521    1.18785
  51.40308    0.56327    0.64940    0.72500    0.82000    0.84654    0.83777    1.21951
  76.65472    0.80545    0.64940    1.06500    0.84351    0.89988    0.89038    1.18552
  65.39107    0.70158    0.64940    0.91500    0.75389    0.82942    0.82023    1.32645
  71.37374    0.75766    0.64940    0.99500    0.85209    0.87856    0.86920    1.17358
  49.22118    0.54088    0.64940    0.69500    0.68750    0.85095    0.84223    1.45455
  81.21450    0.84535    0.64940    1.12500    0.93529    0.91462    0.90500    1.06918
  63.90421    0.68734    0.64940    0.89500    0.71493    0.82288    0.81373    1.39873
  60.94093    0.65861    0.64940    0.85500    0.73539    0.80641    0.79736    1.35982
  75.14152    0.79193    0.64940    1.04500    0.94014    0.89714    0.88767    1.06367
  59.46444    0.64414    0.64940    0.83500    0.89758    0.81015    0.80114    1.11411
  75.08711    0.79239    0.65018    1.04500    0.85328    0.89717    0.88732    1.17195
  53.55213    0.58582    0.65018    0.75500    0.83285    0.84303    0.83390    1.20069
  81.91878    0.85242    0.65018    1.13500    0.94106    0.93007    0.92001    1.06264
  62.37484    0.67338    0.65018    0.87500    0.84456    0.81665    0.80723    1.18405
  52.82225    0.57841    0.65018    0.74500    0.95298    0.84449    0.83539    1.04934
  79.63407    0.83267    0.65018    1.10500    0.90661    0.90668    0.89669    1.10300
  81.15640    0.84586    0.65018    1.12500    0.86388    0.91489    0.90486    1.15756
  78.11504    0.81936    0.65018    1.08500    0.82975    0.90268    0.89274    1.20518
  70.57131    0.75116    0.65018    0.98500    0.87931    0.86862    0.85893    1.13725
  69.82176    0.74420    0.65018    0.97500    0.84330    0.85904    0.84937    1.18582
  80.39483    0.83928    0.65018    1.11500    0.94667    0.90916    0.89915    1.05634
  57.94843    0.62991    0.65018    0.81500    0.86128    0.81563    0.80637    1.16106
  47.73474    0.52615    0.65018    0.67500    0.47727    0.84069    0.83173    2.09524
  60.89595    0.65896    0.65018    0.85500    0.78639    0.80649    0.79712    1.27163
  60.15779    0.65173    0.65018    0.84500    0.80424    0.80727    0.79793    1.24341
  66.83241    0.71613    0.65018    0.93500    0.86070    0.83637    0.82680    1.16185
  71.32174    0.75809    0.65018    0.99500    0.76833    0.87821    0.86849    1.30153
  75.84281    0.79917    0.65018    1.05500    0.90607    0.89854    0.88868    1.10367
  63.85719    0.68771    0.65018    0.89500    0.79933    0.82327    0.81381    1.25105
  65.34305    0.70196    0.65018    0.91500    0.99142    0.82982    0.82030    1.00865
  76.59936    0.80593    0.65018    1.06500    0.96792    0.89992    0.89003    1.03314
  78.87414    0.82603    0.65018    1.09500    0.84100    0.90420    0.89423    1.18907
  66.08729    0.70906    0.65018    0.92500    0.82104    0.83309    0.82355    1.21797
  77.35678    0.81266    0.65018    1.07500    0.90038    0.90130    0.89139    1.11064
  51.36484    0.56355    0.65018    0.72500    0.86475    0.84743    0.83837    1.15640
  72.07306    0.76500    0.65018    1.00500    0.85289    0.88699    0.87724    1.17248
  67.57842    0.72318    0.65018    0.94500    0.80411    0.84004    0.83044    1.24361
  55.01430    0.60058    0.65018    0.77500    0.79620    0.83208    0.82291    1.25597
  83.44589    0.86543    0.65018    1.15500    0.89225    0.95878    0.94867    1.12076
  84.97605    0.87831    0.65018    1.17500    1.03759    0.98043    0.97028    0.96377
  59.42049    0.64448    0.65018    0.83500    0.83421    0.81005    0.80074    1.19874
  64.59968    0.69485    0.65018    0.90500    0.86426    0.82655    0.81706    1.15706
  52.09316    0.57099    0.65018    0.73500    0.90942    0.84596    0.83688    1.09960
  63.11558    0.68055    0.65018    0.88500    0.74214    0.82000    0.81056    1.34746
  50.63731    0.55610    0.65018    0.71500    0.98925    0.84890    0.83986    1.01087
  49.91053    0.54863    0.65018    0.70500    0.81988    0.85037    0.84135    1.21970
  84.21060    0.87188    0.65018    1.16500    1.05945    0.96802    0.95789    0.94389
  54.28281    0.59321    0.65018    0.76500    0.81572    0.83993    0.83078    1.22591
  48.45926    0.53366    0.65018    0.68500    0.80899    0.84611    0.83713    1.23611
  61.63496    0.66618    0.65018    0.86500    0.85470    0.81157    0.80218    1.17000
  72.82526    0.77189    0.65018    1.01500    0.77966    0.88989    0.88012    1.28261
  58.68404    0.63720    0.65018    0.82500    0.82081    0.81284    0.80355    1.21831
  68.32532    0.73021    0.65018    0.95500    0.88284    0.84485    0.83523    1.13271
  55.74660    0.60794    0.65018    0.78500    0.75108    0.82423    0.81503    1.33141
  82.68194    0.85894    0.65018    1.14500    0.97551    0.94525    0.93517    1.02510
  49.18452    0.54115    0.65018    0.69500    0.81081    0.85153    0.84253    1.23333
  69.07310    0.73721    0.65018    0.96500    0.79938    0.84966    0.84002    1.25097
  47.69912    0.52641    0.65096    0.67500    0.88095    0.84037    0.83115    1.13514
  54.24248    0.59351    0.65096    0.76500    0.91429    0.84065    0.83124    1.09375
  60.11331    0.65207    0.65096    0.84500    0.82971    0.80711    0.79752    1.20524
  49.87333    0.54891    0.65096    0.70500    1.01408    0.85122    0.84195    0.98611
  53.51232    0.58612    0.65096    0.75500    0.79130    0.84388    0.83450    1.26374
  68.27526    0.73061    0.65096    0.95500    0.88943    0.84521    0.83534    1.12431
  78.81736    0.82652    0.65096    1.09500    0.87976    0.90404    0.89382    1.13667
  67.52887    0.72358    0.65096    0.94500    0.76723    0.84039    0.83055    1.30339
  72.77226    0.77233    0.65096    1.01500    0.81150    0.88984    0.87982    1.23228
  77.30093    0.81314    0.65096    1.07500    0.83962    0.90122    0.89104    1.19101
  84.15070    0.87242    0.65096    1.16500    0.95168    0.96752    0.95711    1.05077
  72.02055    0.76544    0.65096    1.00500    0.91795    0.88693    0.87694    1.08939
  63.06905    0.68092    0.65096    0.88500    0.87522    0.82032    0.81063    1.14257
  51.32660    0.56384    0.65096    0.72500    0.99563    0.84829    0.83897    1.00439
  64.55214    0.69522    0.65096    0.90500    0.75234    0.82687    0.81713    1.32919
  79.57684    0.83317    0.65096    1.10500    0.79469    0.90653    0.89628    1.25835
  71.26972    0.75852    0.65096    0.99500    0.79688    0.87775    0.86778    1.25490
  52.05438    0.57128    0.65096    0.73500    1.11284    0.84682    0.83748    0.89860
  76.54398    0.80640    0.65096    1.06500    0.90275    0.89983    0.88968    1.10772
  55.70522    0.60825    0.65096    0.78500    0.79398    0.82494    0.81550    1.25948
  48.42311    0.53393    0.65096    0.68500    0.76543    0.84579    0.83655    1.30645
  54.97344    0.60089    0.65096    0.77500    0.72624    0.83279    0.82337    1.37695
  65.29500    0.70234    0.65096    0.91500    0.81803    0.83014    0.82038    1.22245
  62.32882    0.67374    0.65096    0.87500    0.77093    0.81666    0.80700    1.29713
  78.05872    0.81984    0.65096    1.08500    0.92073    0.90260    0.89239    1.08609
  63.81016    0.68808    0.65096    0.89500    0.83418    0.82359    0.81388    1.19878
  75.03268    0.79285    0.65096    1.04500    0.94572    0.89707    0.88697    1.05740
  82.62292    0.85946    0.65096    1.14500    0.94898    0.94538    0.93502    1.05376
  66.03874    0.70944    0.65096    0.92500    0.87396    0.83341    0.82363    1.14421
  57.90550    0.63024    0.65096    0.81500    0.74435    0.81548    0.80596    1.34346
  50.59958    0.55638    0.65096    0.71500    0.93264    0.84976    0.84046    1.07222
  80.33714    0.83979    0.65096    1.11500    0.83649    0.90902    0.89874    1.19547
  66.78336    0.71652    0.65096    0.93500    0.84498    0.83669    0.82688    1.18345
  49.14785    0.54142    0.65096    0.69500    0.87705    0.85120    0.84195    1.14019
  81.09827    0.84638    0.65096    1.12500    0.86413    0.91502    0.90471    1.15723
  84.91573    0.87886    0.65096    1.17500    0.97904    0.97915    0.96872    1.02141
  70.51978    0.75158    0.65096    0.98500    0.82421    0.86816    0.85822    1.21329
  58.64059    0.63754    0.65096    0.82500    0.83829    0.81269    0.80315    1.19290
  75.78790    0.79964    0.65096    1.05500    0.88636    0.89845    0.88833    1.12821
  69.77072    0.74461    0.65096    0.97500    0.95520    0.85858    0.84866    1.04690
  81.86020    0.85294    0.65096    1.13500    0.89535    0.93020    0.91987    1.11688
  52.78296    0.57871    0.65096    0.74500    0.86217    0.84535    0.83599    1.15986
  60.85096    0.65931    0.65096    0.85500    0.72431    0.80650    0.79689    1.38063
  83.38643    0.86596    0.65096    1.15500    0.96976    0.95827    0.94789    1.03118
  59.37653    0.64481    0.65096    0.83500    0.75130    0.80990    0.80033    1.33102
  69.02255    0.73763    0.65096    0.96500    0.78184    0.85002    0.84013    1.27903
  61.58946    0.66653    0.65096    0.86500    0.76190    0.81158    0.80194    1.31250
  68.97198    0.73804    0.65174    0.96500    0.83307    0.85027    0.84024    1.20038
  84.09077    0.87297    0.65174    1.16500    0.97198    0.96683    0.95633    1.02882
  49.83613    0.54918    0.65174    0.70500    0.86585    0.85204    0.84255    1.15493
  82.56386    0.85999    0.65174    1.14500    0.85686    0.94534    0.93488    1.16705
  66.73429    0.71692    0.65174    0.93500    0.85522    0.83691    0.82695    1.16929
  59.33254    0.64515    0.65174    0.83500    0.73711    0.80967    0.79993    1.35664
  71.21767    0.75895    0.65174    0.99500    0.77308    0.87717    0.86707    1.29352
  63.02251    0.68128    0.65174    0.88500    0.86435    0.82056    0.81071    1.15694
  77.24505    0.81361    0.65174    1.07500    0.88809    0.90098    0.89069    1.12602
  84.85537    0.87940    0.65174    1.17500    1.10024    0.97755    0.96703    0.90889
  48.38695    0.53419    0.65174    0.68500    1.00000    0.84543    0.83597    1.00000
  83.32693    0.86649    0.65174    1.15500    0.93418    0.95759    0.94711    1.07045
  65.99017    0.70983    0.65174    0.92500    0.78438    0.83364    0.82370    1.27490
  61.54393    0.66689    0.65174    0.86500    0.81167    0.81151    0.80171    1.23203
  78.76055    0.82701    0.65174    1.09500    0.85687    0.90374    0.89340    1.16704
  81.04009    0.84689    0.65174    1.12500    0.97633    0.91498    0.90457    1.02424
  52.74365    0.57900    0.65174    0.74500    0.89103    0.84616    0.83659    1.12230
  58.59712    0.63787    0.65174    0.82500    0.84574    0.81246    0.80274    1.18240
  69.71965    0.74503    0.65174    0.97500    0.77033    0.85800    0.84795    1.29814
  81.80158    0.85346    0.65174    1.13500    0.90097    0.93016    0.91972    1.10991
  53.47249    0.58641    0.65174    0.75500    0.75862    0.84469    0.83510    1.31818
  60.80595    0.65966    0.65174    0.85500    0.82931    0.80643    0.79665    1.20582
  68.22519    0.73102    0.65174    0.95500    0.83415    0.84545    0.83545    1.19882
  75.73295    0.80011    0.65174    1.05500    0.89168    0.89822    0.88798    1.12148
  49.11116    0.54169    0.65174    0.69500    1.08571    0.85084    0.84137    0.92105
  78.00238    0.82033    0.65174    1.08500    0.95745    0.90236    0.89204    1.04444
  80.27942    0.84029    0.65174    1.11500    0.92460    0.90870    0.89832    1.08155
  50.56185    0.55666    0.65174    0.71500    0.77778    0.85057    0.84106    1.28571
  57.86255    0.63057    0.65174    0.81500    0.64348    0.81526    0.80556    1.55405
  73.47135    0.77964    0.65174    1.02500    0.85974    0.89256    0.88239    1.16314
  63.76310    0.68845    0.65174    0.89500    0.90783    0.82383    0.81396    1.10153
  70.46822    0.75200    0.65174    0.98500    0.80775    0.86758    0.85751    1.23800
  62.28279    0.67410    0.65174    0.87500    0.81347    0.81658    0.80676    1.22930
  47.66348    0.52667    0.65174    0.67500    0.72973    0.84002    0.83057    1.37037
  51.28834    0.56412    0.65174    0.72500    0.79039    0.84910    0.83957    1.26519
  60.06882    0.65242    0.65174    0.84500    0.92491    0.80688    0.79712    1.08119
  79.51957    0.83367    0.65174    1.10500    0.91336    0.90622    0.89586    1.09486
  54.93257    0.60120    0.65174    0.77500    0.88350    0.83346    0.82384    1.13187
  64.50458    0.69560    0.65174    0.90500    0.74163    0.82710    0.81721    1.34839
  72.71924    0.77277    0.65174    1.01500    0.83980    0.88966    0.87952    1.19076
  71.96801    0.76587    0.65174    1.00500    0.77223    0.88675    0.87663    1.29495
  67.47929    0.72398    0.65174    0.94500    0.80031    0.84064    0.83066    1.24951
  54.20213    0.59382    0.65174    0.76500    0.78553    0.84131    0.83171    1.27303
  55.66383    0.60857    0.65174    0.78500    0.87991    0.82560    0.81596    1.13648
  65.24693    0.70273    0.65174    0.91500    0.74574    0.83037    0.82045    1.34096
  52.01560    0.57157    0.65174    0.73500    0.81544    0.84763    0.83808    1.22634
  76.48857    0.80687    0.65174    1.06500    0.88073    0.89960    0.88933    1.13542
  63.71603    0.68882    0.65252    0.89500    0.77179    0.82399    0.81403    1.29569
  73.41782    0.78009    0.65252    1.02500    0.81469    0.89227    0.88209    1.22746
  58.55364    0.63821    0.65252    0.82500    0.80292    0.81219    0.80234    1.24545
  60.76092    0.66001    0.65252    0.85500    0.75833    0.80631    0.79642    1.31868
  65.94157    0.71022    0.65252    0.92500    0.84903    0.83378    0.82378    1.17782
  54.89169    0.60151    0.65252    0.77500    0.77700    0.83408    0.82430    1.28701
  72.66619    0.77321    0.65252    1.01500    0.83993    0.88937    0.87921    1.19057
  55.62242    0.60888    0.65252    0.78500    0.75328    0.82622    0.81643    1.32754
  80.22167    0.84080    0.65252    1.11500    0.85766    0.90824    0.89790    1.16597
  60.02430    0.65276    0.65252    0.84500    0.81787    0.80659    0.79671    1.22269
  84.79497    0.87995    0.65252    1.17500    1.02850    0.97578    0.96533    0.97229
  66.68519    0.71731    0.65252    0.93500    0.88091    0.83705    0.82703    1.13519
  79.46227    0.83417    0.65252    1.10500    0.88023    0.90576    0.89544    1.13607
  49.07447    0.54196    0.65252    0.69500    0.96667    0.85046    0.84078    1.03448
  48.35079    0.53446    0.65252    0.68500    0.85333    0.84505    0.83539    1.17188
  51.97681    0.57186    0.65252    0.73500    0.92359    0.84841    0.83869    1.08273
  81.74292    0.85397    0.65252    1.13500    0.91304    0.92996    0.91958    1.09524
  84.03080    0.87351    0.65252    1.16500    0.94280    0.96598    0.95555    1.06067
  54.16176    0.59412    0.65252    0.76500    0.76316    0.84194    0.83218    1.31034
  50.52410    0.55694    0.65252    0.71500    1.01042    0.85136    0.84167    0.98969
  76.43313    0.80735    0.65252    1.06500    0.86940    0.89923    0.88898    1.15021
  80.98189    0.84740    0.65252    1.12500    0.90856    0.91478    0.90442    1.10064
  47.62784    0.52693    0.65252    0.67500    0.92105    0.83964    0.82999    1.08571
  69.66856    0.74545    0.65252    0.97500    0.84339    0.85732    0.84723    1.18569
  71.16559    0.75938    0.65252    0.99500    0.90650    0.87648    0.86636    1.10315
  68.92138    0.73845    0.65252    0.96500    0.73810    0.85042    0.84035    1.35484
  75.67798    0.80057    0.65252    1.05500    0.87079    0.89786    0.88763    1.14839
  68.17509    0.73142    0.65252    0.95500    0.94231    0.84561    0.83556    1.06122
  64.45700    0.69598    0.65252    0.90500    0.85197    0.82725    0.81728    1.17375
  77.18913    0.81409    0.65252    1.07500    0.79791    0.90061    0.89034    1.25328
  51.25007    0.56441    0.65252    0.72500    0.87109    0.84989    0.84018    1.14798
  62.97594    0.68165    0.65252    0.88500    0.77685    0.82072    0.81078    1.28726
  61.49839    0.66724    0.65252    0.86500    0.82669    0.81138    0.80147    1.20964
  83.26739    0.86703    0.65252    1.15500    0.95775    0.95674    0.94633    1.04412
  62.23673    0.67446    0.65252    0.87500    0.80245    0.81645    0.80652    1.24618
  59.28855    0.64549    0.65252    0.83500    0.78276    0.80939    0.79953    1.27753
  67.42970    0.72438    0.65252    0.94500    0.81656    0.84081    0.83077    1.22465
  57.81958    0.63090    0.65252    0.81500    0.73973    0.81499    0.80515    1.35185
  82.50476    0.86052    0.65252    1.14500    0.85910    0.94513    0.93474    1.16401
  77.94600    0.82081    0.65252    1.08500    0.89963    0.90198    0.89169    1.11157
  70.41663    0.75242    0.65252    0.98500    0.79467    0.86690    0.85680    1.25838
  71.91545    0.76631    0.65252    1.00500    0.85424    0.88606    0.87592    1.17063
  53.43265    0.58671    0.65252    0.75500    0.81657    0.84546    0.83571    1.22464
  49.79891    0.54946    0.65252    0.70500    0.84810    0.85284    0.84315    1.17910
  52.70433    0.57929    0.65252    0.74500    0.80511    0.84693    0.83720    1.24206
  78.70371    0.82750    0.65252    1.09500    0.85938    0.90335    0.89305    1.16364
  65.19884    0.70311    0.65252    0.91500    0.75911    0.83052    0.82053    1.31733
  80.16387    0.84130    0.65331    1.11500    0.77064    0.90767    0.89748    1.29762
  71.11350    0.75981    0.65331    0.99500    0.81348    0.87571    0.86564    1.22929
  65.15074    0.70349    0.65331    0.91500    0.76018    0.83061    0.82061    1.31548
  55.58101    0.60919    0.65331    0.78500    0.85977    0.82680    0.81690    1.16310
  48.31461    0.53472    0.65331    0.68500    0.74699    0.84464    0.83480    1.33871
  75.62298    0.80104    0.65331    1.05500    0.88433    0.89740    0.88728    1.13080
  51.93800    0.57214    0.65331    0.73500    0.94052    0.84917    0.83929    1.06324
  61.45284    0.66760    0.65331    0.86500    0.92806    0.81120    0.80123    1.07752
  63.66894    0.68919    0.65331    0.89500    0.80211    0.82410    0.81411    1.24670
  77.88959    0.82130    0.65331    1.08500    0.85370    0.90150    0.89134    1.17137
  70.36503    0.75285    0.65331    0.98500    0.82696    0.86614    0.85608    1.20926
  53.39280    0.58701    0.65331    0.75500    0.78994    0.84620    0.83631    1.26592
  52.66500    0.57959    0.65331    0.74500    0.90566    0.84768    0.83780    1.10417
  77.13319    0.81457    0.65331    1.07500    0.95497    0.90013    0.88999    1.04715
  78.64684    0.82800    0.65331    1.09500    0.91120    0.90286    0.89270    1.09746
  79.40494    0.83466    0.65331    1.10500    0.92992    0.90520    0.89502    1.07536
  66.63608    0.71770    0.65331    0.93500    0.83937    0.83712    0.82710    1.19137
  65.89296    0.71061    0.65331    0.92500    0.81301    0.83387    0.82385    1.23000
  47.59219    0.52719    0.65331    0.67500    1.14286    0.83924    0.82941    0.87500
  69.61745    0.74586    0.65331    0.97500    0.84178    0.85657    0.84652    1.18796
  72.61311    0.77365    0.65331    1.01500    0.81938    0.88900    0.87891    1.22044
  84.73453    0.88050    0.65331    1.17500    1.08962    0.97423    0.96398    0.91775
  54.85079    0.60182    0.65331    0.77500    0.80244    0.83467    0.82477    1.24620
  59.97978    0.65311    0.65331    0.84500    0.85639    0.80626    0.79631    1.16769
  62.92936    0.68202    0.65331    0.88500    0.91005    0.82084    0.81086    1.09884
  83.20781    0.86756    0.65331    1.15500    1.00642    0.95577    0.94554    0.99362
  62.19066    0.67482    0.65331    0.87500    0.97510    0.81626    0.80629    1.02554
  57.77661    0.63123    0.65331    0.81500    0.81076    0.81468    0.80475    1.23341
  73.36425    0.78054    0.65331    1.02500    0.92091    0.89188    0.88179    1.08588
  71.86286    0.76674    0.65331    1.00500    0.84284    0.88528    0.87520    1.18647
  49.76168    0.54973    0.65331    0.70500    0.93631    0.85361    0.84376    1.06803
  58.51015    0.63854    0.65331    0.82500    0.78853    0.81187    0.80193    1.26818
  82.44562    0.86104    0.65331    1.14500    0.95464    0.94480    0.93459    1.04751
  68.12497    0.73183    0.65331    0.95500    0.80923    0.84570    0.83567    1.23574
  49.03777    0.54223    0.65331    0.69500    1.05660    0.85005    0.84020    0.94643
  54.12139    0.59442    0.65331    0.76500    0.81868    0.84254    0.83264    1.22148
  76.37765    0.80782    0.65331    1.06500    0.86466    0.89877    0.88863    1.15652
  50.48635    0.55722    0.65331    0.71500    0.76777    0.85213    0.84227    1.30247
  60.71588    0.66036    0.65331    0.85500    0.76271    0.80614    0.79618    1.31111
  68.87076    0.73886    0.65331    0.96500    0.80565    0.85050    0.84046    1.24124
  81.68423    0.85449    0.65331    1.13500    0.90837    0.92964    0.91944    1.10088
  51.21179    0.56469    0.65331    0.72500    0.88430    0.85065    0.84078    1.13084
  64.40940    0.69635    0.65331    0.90500    0.80187    0.82735    0.81736    1.24708
  67.38008    0.72478    0.65331    0.94500    0.83663    0.84091    0.83088    1.19527
  83.97079    0.87405    0.65331    1.16500    0.95825    0.96500    0.95476    1.04357
  80.92364    0.84791    0.65331    1.12500    0.86876    0.91447    0.90428    1.15106
  59.24453    0.64583    0.65331    0.83500    0.71005    0.80906    0.79912    1.40835
  51.89919    0.57243    0.65409    0.73500    0.88364    0.84991    0.83990    1.13169
  73.31067    0.78098    0.65409    1.02500    0.92320    0.89145    0.88148    1.08319
  52.62566    0.57988    0.65409    0.74500    0.76471    0.84842    0.83841    1.30769
  65.10261    0.70387    0.65409    0.91500    0.77362    0.83067    0.82068    1.29263
  51.17350    0.56497    0.65409    0.72500    1.11594    0.85140    0.84139    0.89610
  57.73362    0.63156    0.65409    0.81500    0.85230    0.81435    0.80434    1.17330
  70.31339    0.75327    0.65409    0.98500    0.76024    0.86535    0.85537    1.31537
  49.72444    0.55001    0.65409    0.70500    0.79545    0.85437    0.84436    1.25714
  63.62183    0.68956    0.65409    0.89500    0.82064    0.82418    0.81418    1.21856
  62.14458    0.67518    0.65409    0.87500    0.82137    0.81605    0.80605    1.21748
  61.40726    0.66795    0.65409    0.86500    0.80744    0.81100    0.80100    1.23848
  59.93523    0.65345    0.65409    0.84500    0.82343    0.80590    0.79590    1.21443
  83.14820    0.86809    0.65409    1.15500    0.96040    0.95472    0.94476    1.04124
  67.33044    0.72517    0.65409    0.94500    0.68114    0.84097    0.83099    1.46813
  55.53958    0.60951    0.65409    0.78500    0.75463    0.82737    0.81736    1.32515
  78.58993    0.82849    0.65409    1.09500    0.92133    0.90231    0.89235    1.08539
  48.27842    0.53499    0.65409    0.68500    0.75281    0.84423    0.83422    1.32836
  64.36178    0.69673    0.65409    0.90500    0.81579    0.82743    0.81743    1.22581
  60.67082    0.66071    0.65409    0.85500    0.72742    0.80595    0.79594    1.37472
  50.44858    0.55750    0.65409    0.71500    0.84762    0.85288    0.84287    1.17978
  69.56631    0.74628    0.65409    0.97500    0.90115    0.85579    0.84581    1.10969
  54.80988    0.60212    0.65409    0.77500    0.83841    0.83525    0.82524    1.19274
  80.86536    0.84842    0.65409    1.12500    0.92955    0.91410    0.90413    1.07579
  66.58694    0.71810    0.65409    0.93500    0.82741    0.83717    0.82718    1.20859
  80.10605    0.84181    0.65409    1.11500    0.91650    0.90703    0.89706    1.09110
  79.34757    0.83516    0.65409    1.10500    1.00000    0.90457    0.89460    1.00000
  81.62550    0.85501    0.65409    1.13500    0.97408    0.92925    0.91929    1.02661
  68.07483    0.73223    0.65409    0.95500    0.73423    0.84576    0.83578    1.36196
  83.91073    0.87458    0.65409    1.16500    0.95501    0.96394    0.95398    1.04711
  49.00105    0.54250    0.65409    0.69500    0.73643    0.84963    0.83962    1.35789
  84.67404    0.88105    0.65409    1.17500    1.08019    0.97316    0.96320    0.92576
  68.82013    0.73927    0.65409    0.96500    0.79109    0.85055    0.84056    1.26408
  82.38645    0.86157    0.65409    1.14500    0.96226    0.94441    0.93445    1.03922
  62.88276    0.68238    0.65409    0.88500    0.77977    0.82093    0.81094    1.28243
  72.56001    0.77409    0.65409    1.01500    0.84455    0.88858    0.87861    1.18406
  58.46664    0.63887    0.65409    0.82500    0.79121    0.81153    0.80153    1.26389
  47.55653    0.52746    0.65409    0.67500    0.71429    0.83883    0.82882    1.40000
  65.84433    0.71099    0.65409    0.92500    0.79907    0.83392    0.82393    1.25145
  53.35293    0.58731    0.65409    0.75500    0.92529    0.84693    0.83692    1.08075
  75.56795    0.80150    0.65409    1.05500    0.86415    0.89690    0.88693    1.15721
  77.83314    0.82178    0.65409    1.08500    0.84468    0.90096    0.89099    1.18388
  59.20051    0.64617    0.65409    0.83500    0.84888    0.80872    0.79871    1.17802
  54.08100    0.59472    0.65409    0.76500    0.88949    0.84312    0.83311    1.12424
  71.81024    0.76717    0.65409    1.00500    0.90196    0.88446    0.87449    1.10870
  71.06137    0.76023    0.65409    0.99500    0.85911    0.87491    0.86493    1.16400
  77.07722    0.81505    0.65409    1.07500    0.89397    0.89960    0.88964    1.11861
  76.32215    0.80829    0.65409    1.06500    0.95301    0.89825    0.88828    1.04931
  60.62574    0.66106    0.65487    0.85500    0.79004    0.80576    0.79571    1.26577
  66.53778    0.71849    0.65487    0.93500    0.80952    0.83722    0.82725    1.23529
  47.52086    0.52771    0.65487    0.67500    0.95238    0.83842    0.82824    1.05000
  79.29016    0.83566    0.65487    1.10500    0.84880    0.90395    0.89418    1.17814
  54.04060    0.59503    0.65487    0.76500    0.80769    0.84371    0.83358    1.23810
  81.56673    0.85553    0.65487    1.13500    0.92818    0.92887    0.91915    1.07738
  84.61351    0.88159    0.65487    1.17500    1.07657    0.97209    0.96241    0.92888
  68.02467    0.73264    0.65487    0.95500    0.86921    0.84583    0.83588    1.15048
  48.96433    0.54277    0.65487    0.69500    0.82500    0.84921    0.83904    1.21212
  58.42311    0.63920    0.65487    0.82500    0.84466    0.81120    0.80112    1.18391
  76.26662    0.80876    0.65487    1.06500    0.84526    0.89774    0.88793    1.18307
  54.76896    0.60243    0.65487    0.77500    0.78960    0.83583    0.82570    1.26647
  46.80024    0.52017    0.65487    0.66500    0.50000    0.83359    0.82342    2.00000
  69.51515    0.74669    0.65487    0.97500    0.83075    0.85538    0.84546    1.20374
  65.05447    0.70425    0.65487    0.91500    0.73160    0.83074    0.82076    1.36688
  55.49813    0.60982    0.65487    0.78500    0.77376    0.82795    0.81783    1.29240
  80.04819    0.84231    0.65487    1.11500    1.07392    0.90640    0.89664    0.93117
  65.79568    0.71138    0.65487    0.92500    0.85413    0.83398    0.82400    1.17078
  59.89067    0.65379    0.65487    0.84500    0.79276    0.80556    0.79549    1.26141
  51.13520    0.56526    0.65487    0.72500    0.84082    0.85215    0.84199    1.18932
  67.28078    0.72557    0.65487    0.94500    0.79726    0.84105    0.83109    1.25430
  68.76946    0.73968    0.65487    0.96500    0.82844    0.85060    0.84067    1.20709
  48.24222    0.53525    0.65487    0.68500    0.67033    0.84381    0.83364    1.49180
  77.02121    0.81553    0.65487    1.07500    0.85444    0.89909    0.88929    1.17035
  51.86036    0.57272    0.65487    0.73500    0.85870    0.85065    0.84050    1.16456
  83.85064    0.87512    0.65487    1.16500    0.98750    0.96288    0.95319    1.01266
  72.50688    0.77453    0.65487    1.01500    0.84152    0.88817    0.87830    1.18832
  59.15646    0.64651    0.65487    0.83500    0.70016    0.80838    0.79831    1.42824
  80.80705    0.84894    0.65487    1.12500    0.90400    0.91373    0.90399    1.10619
  78.53299    0.82898    0.65487    1.09500    0.87748    0.90177    0.89200    1.13963
  71.00922    0.76066    0.65487    0.99500    0.86765    0.87411    0.86421    1.15254
  64.31414    0.69710    0.65487    0.90500    0.81699    0.82751    0.81751    1.22400
  50.41081    0.55778    0.65487    0.71500    0.70046    0.85364    0.84348    1.42763
  77.77667    0.82227    0.65487    1.08500    0.97447    0.90043    0.89064    1.02620
  82.32723    0.86209    0.65487    1.14500    0.81636    0.94402    0.93430    1.22494
  73.25705    0.78143    0.65487    1.02500    0.85160    0.89104    0.88118    1.17426
  57.69061    0.63188    0.65487    0.81500    0.69217    0.81403    0.80393    1.44473
  70.26174    0.75369    0.65487    0.98500    0.83758    0.86456    0.85465    1.19392
  71.75760    0.76761    0.65487    1.00500    0.84477    0.88366    0.87377    1.18375
  62.09847    0.67553    0.65487    0.87500    0.79739    0.81585    0.80582    1.25410
  63.57470    0.68993    0.65487    0.89500    0.84236    0.82427    0.81426    1.18713
  61.36167    0.66831    0.65487    0.86500    0.90476    0.81080    0.80076    1.10526
  75.51290    0.80197    0.65487    1.05500    0.95992    0.89640    0.88658    1.04175
  49.68719    0.55028    0.65487    0.70500    0.84615    0.85460    0.84443    1.18182
  53.31306    0.58761    0.65487    0.75500    0.74373    0.84766    0.83752    1.34457
  62.83615    0.68274    0.65487    0.88500    0.84411    0.82089    0.81087    1.18468
  83.08854    0.86862    0.65487    1.15500    0.97447    0.95368    0.94397    1.02620
  52.58631    0.58017    0.65487    0.74500    0.88024    0.84916    0.83901    1.13605
  64.26649    0.69748    0.65566    0.90500    0.83468    0.82763    0.81758    1.19806
  62.78951    0.68311    0.65566    0.88500    0.70195    0.82072    0.81063    1.42459
  80.74869    0.84945    0.65566    1.12500    0.95810    0.91344    0.90384    1.04374
  77.72016    0.82275    0.65566    1.08500    0.90459    0.89997    0.89029    1.10547
  59.11241    0.64684    0.65566    0.83500    0.77409    0.80807    0.79790    1.29185
  51.82152    0.57301    0.65566    0.73500    0.80135    0.85141    0.84111    1.24790
  70.21006    0.75411    0.65566    0.98500    0.69592    0.86383    0.85394    1.43696
  76.96517    0.81600    0.65566    1.07500    0.84007    0.89864    0.88894    1.19037
  57.64759    0.63221    0.65566    0.81500    0.79310    0.81373    0.80353    1.26087
  72.45373    0.77497    0.65566    1.01500    0.87059    0.88783    0.87800    1.14865
  55.45667    0.61013    0.65566    0.78500    0.84578    0.82854    0.81830    1.18234
  59.84610    0.65413    0.65566    0.84500    0.77138    0.80524    0.79509    1.29638
  83.79051    0.87566    0.65566    1.16500    1.04795    0.96192    0.95241    0.95425
  71.70494    0.76804    0.65566    1.00500    0.83945    0.88291    0.87306    1.19126
  62.05235    0.67589    0.65566    0.87500    0.88130    0.81568    0.80558    1.13469
  79.99029    0.84281    0.65566    1.11500    1.05920    0.90584    0.89623    0.94411
  70.95705    0.76109    0.65566    0.99500    0.90728    0.87337    0.86350    1.10219
  61.31607    0.66866    0.65566    0.86500    0.70266    0.81064    0.80053    1.42316
  48.20602    0.53551    0.65566    0.68500    1.00000    0.84340    0.83305    1.00000
  67.23110    0.72597    0.65566    0.94500    0.82919    0.84117    0.83120    1.20600
  65.74701    0.71177    0.65566    0.92500    0.79968    0.83409    0.82408    1.25050
  75.45781    0.80243    0.65566    1.05500    0.82482    0.89597    0.88623    1.21239
  51.09688    0.56554    0.65566    0.72500    0.91358    0.85291    0.84260    1.09459
  46.76509    0.52042    0.65566    0.66500    1.00000    0.83317    0.82281    1.00000
  83.02885    0.86915    0.65566    1.15500    0.97210    0.95272    0.94319    1.02870
  69.46397    0.74711    0.65566    0.97500    0.83492    0.85548    0.84557    1.19772
  78.47602    0.82947    0.65566    1.09500    0.79928    0.90131    0.89165    1.25113
  79.23273    0.83616    0.65566    1.10500    0.90838    0.90340    0.89377    1.10086
  81.50793    0.85605    0.65566    1.13500    0.92996    0.92858    0.91900    1.07531
  49.64993    0.55055    0.65566    0.70500    0.90055    0.85418    0.84385    1.11043
  67.97449    0.73304    0.65566    0.95500    0.84444    0.84594    0.83599    1.18421
  65.00630    0.70463    0.65566    0.91500    0.86557    0.83086    0.82083    1.15530
  50.37302    0.55805    0.65566    0.71500    0.74262    0.85441    0.84409    1.34659
  84.55295    0.88214    0.65566    1.17500    1.03319    0.97112    0.96162    0.96788
  47.48518    0.52797    0.65566    0.67500    0.70455    0.83801    0.82766    1.41935
  82.26798    0.86262    0.65566    1.14500    0.84556    0.94352    0.93397    1.18265
  54.00019    0.59533    0.65566    0.76500    0.83333    0.84431    0.83405    1.20000
  66.48860    0.71888    0.65566    0.93500    0.74444    0.83732    0.82733    1.34328
  52.54695    0.58046    0.65566    0.74500    0.86435    0.84991    0.83962    1.15693
  54.72802    0.60274    0.65566    0.77500    0.79602    0.83643    0.82617    1.25625
  73.20341    0.78187    0.65566    1.02500    0.88208    0.89068    0.88087    1.13368
  76.21105    0.80923    0.65566    1.06500    0.90095    0.89731    0.88758    1.10994
  48.92760    0.54304    0.65566    0.69500    0.84173    0.84879    0.83845    1.18803
  68.71878    0.74009    0.65566    0.96500    0.88994    0.85071    0.84078    1.12367
  58.37957    0.63954    0.65566    0.82500    0.76817    0.81090    0.80071    1.30180
  63.52756    0.69030    0.65566    0.89500    0.76911    0.82440    0.81433    1.30020
  60.58065    0.66141    0.65566    0.85500    0.79626    0.80561    0.79547    1.25586
  53.27317    0.58790    0.65566    0.75500    0.85042    0.84841    0.83813    1.17590
  51.05856    0.56582    0.65645    0.72500    0.94421    0.85370    0.84320    1.05909
  81.44909    0.85656    0.65645    1.13500    0.89474    0.92843    0.91885    1.11765
  58.33602    0.63987    0.65645    0.82500    0.79541    0.81064    0.80031    1.25721
  67.92428    0.73344    0.65645    0.95500    0.89094    0.84615    0.83610    1.12241
  65.69832    0.71215    0.65645    0.92500    0.85216    0.83427    0.82416    1.17349
  48.89085    0.54331    0.65645    0.69500    0.87069    0.84839    0.83787    1.14851
  82.96912    0.86968    0.65645    1.15500    0.89444    0.95192    0.94240    1.11801
  59.80151    0.65448    0.65645    0.84500    0.76923    0.80497    0.79468    1.30000
  79.93236    0.84332    0.65645    1.11500    0.81273    0.90543    0.89581    1.23043
  68.66807    0.74049    0.65645    0.96500    0.82451    0.85091    0.84089    1.21284
  49.61266    0.55083    0.65645    0.70500    0.68657    0.85378    0.84326    1.45652
  80.69031    0.84995    0.65645    1.12500    0.87719    0.91330    0.90370    1.14000
  57.60456    0.63254    0.65645    0.81500    0.83170    0.81347    0.80312    1.20235
  59.06833    0.64718    0.65645    0.83500    0.77454    0.80781    0.79749    1.29109
  50.33522    0.55833    0.65645    0.71500    0.84804    0.85520    0.84469    1.17919
  76.15546    0.80970    0.65645    1.06500    0.94041    0.89699    0.88723    1.06337
  60.53554    0.66175    0.65645    0.85500    0.80331    0.80551    0.79523    1.24486
  82.20870    0.86314    0.65645    1.14500    0.85451    0.94273    0.93318    1.17026
  71.65225    0.76847    0.65645    1.00500    0.90594    0.88226    0.87234    1.10383
  83.73033    0.87620    0.65645    1.16500    0.99554    0.96111    0.95162    1.00448
  62.00621    0.67625    0.65645    0.87500    0.82872    0.81557    0.80534    1.20668
  53.95977    0.59563    0.65645    0.76500    0.81888    0.84495    0.83452    1.22118
  75.40269    0.80289    0.65645    1.05500    0.90993    0.89566    0.88587    1.09899
  64.21881    0.69785    0.65645    0.90500    0.83443    0.82782    0.81766    1.19843
  67.18140    0.72637    0.65645    0.94500    0.77316    0.84138    0.83131    1.29339
  73.14974    0.78232    0.65645    1.02500    0.82542    0.89044    0.88057    1.21150
  64.95812    0.70501    0.65645    0.91500    0.80507    0.83105    0.82091    1.24213
  78.41901    0.82996    0.65645    1.09500    0.89981    0.90098    0.89129    1.11135
  84.49234    0.88268    0.65645    1.17500    1.03425    0.97030    0.96084    0.96689
  51.78268    0.57330    0.65645    0.73500    0.99267    0.85220    0.84172    1.00738
  63.48039    0.69067    0.65645    0.89500    0.89119    0.82460    0.81441    1.12209
  76.90911    0.81648    0.65645    1.07500    0.83725    0.89832    0.88858    1.19438
  66.43941    0.71927    0.65645    0.93500    0.78454    0.83750    0.82740    1.27463
  70.15836    0.75453    0.65645    0.98500    0.80411    0.86319    0.85322    1.24361
  52.50758    0.58076    0.65645    0.74500    0.96497    0.85069    0.84023    1.03630
  54.68708    0.60304    0.65645    0.77500    0.86874    0.83706    0.82664    1.15110
  47.44950    0.52823    0.65645    0.67500    1.09091    0.83762    0.82707    0.91667
  72.40055    0.77541    0.65645    1.01500    0.97611    0.88758    0.87769    1.02448
  79.17526    0.83665    0.65645    1.10500    0.96094    0.90300    0.89334    1.04065
  53.23327    0.58820    0.65645    0.75500    0.79951    0.84919    0.83874    1.25076
  61.27044    0.66901    0.65645    0.86500    0.82718    0.81054    0.80029    1.20892
  77.66362    0.82323    0.65645    1.08500    0.84803    0.89965    0.88994    1.17920
  55.41521    0.61044    0.65645    0.78500    0.87915    0.82917    0.81877    1.13747
  46.72993    0.52068    0.65645    0.66500    1.13333    0.83276    0.82221    0.88235
  48.16980    0.53578    0.65645    0.68500    0.68932    0.84301    0.83247    1.45070
  70.90485    0.76151    0.65645    0.99500    0.81403    0.87272    0.86278    1.22846
  62.74286    0.68347    0.65645    0.88500    0.81270    0.82060    0.81040    1.23046
  69.41277    0.74752    0.65645    0.97500    0.91000    0.85568    0.84568    1.09890
  72.34734    0.77585    0.65723    1.01500    0.87854    0.88748    0.87739    1.13826
  71.59954    0.76890    0.65723    1.00500    0.89030    0.88174    0.87162    1.12321
  61.96006    0.67661    0.65723    0.87500    0.83226    0.81554    0.80511    1.20155
  60.49042    0.66210    0.65723    0.85500    0.74918    0.80547    0.79500    1.33479
  83.67012    0.87674    0.65723    1.16500    0.88377    0.96051    0.95083    1.13152
  76.09984    0.81017    0.65723    1.06500    0.78793    0.89683    0.88688    1.26914
  80.63189    0.85046    0.65723    1.12500    0.91434    0.91334    0.90355    1.09369
  82.14937    0.86366    0.65723    1.14500    0.82847    0.94212    0.93239    1.20705
  76.85301    0.81696    0.65723    1.07500    0.96800    0.89816    0.88823    1.03306
  49.57538    0.55110    0.65723    0.70500    0.80663    0.85340    0.84268    1.23973
  59.02425    0.64752    0.65723    0.83500    0.82496    0.80760    0.79709    1.21218
  53.19336    0.58850    0.65723    0.75500    0.89888    0.85001    0.83935    1.11250
  78.36197    0.83044    0.65723    1.09500    0.83080    0.90081    0.89094    1.20366
  54.64612    0.60335    0.65723    0.77500    0.94652    0.83774    0.82711    1.05650
  48.85410    0.54358    0.65723    0.69500    0.76119    0.84802    0.83728    1.31373
  64.17112    0.69823    0.65723    0.90500    0.78873    0.82810    0.81773    1.26786
  67.87406    0.73384    0.65723    0.95500    0.82960    0.84646    0.83621    1.20541
  84.43169    0.88323    0.65723    1.17500    0.95297    0.96970    0.96005    1.04936
  58.29245    0.64020    0.65723    0.82500    0.83303    0.81044    0.79990    1.20043
  51.74382    0.57358    0.65723    0.73500    0.78193    0.85301    0.84232    1.27888
  52.46819    0.58105    0.65723    0.74500    0.90419    0.85151    0.84083    1.10596
  79.11776    0.83715    0.65723    1.10500    0.86538    0.90277    0.89292    1.15556
  62.69620    0.68383    0.65723    0.88500    0.83253    0.82057    0.81016    1.20116
  64.90992    0.70539    0.65723    0.91500    0.75385    0.83133    0.82098    1.32653
  70.85263    0.76194    0.65723    0.99500    0.87789    0.87220    0.86206    1.13910
  82.90935    0.87021    0.65723    1.15500    0.99263    0.95132    0.94161    1.00742
  46.69476    0.52093    0.65723    0.66500    0.58333    0.83237    0.82160    1.71429
  55.37372    0.61075    0.65723    0.78500    0.81900    0.82985    0.81924    1.22099
  77.60706    0.82371    0.65723    1.08500    0.87732    0.89949    0.88959    1.13983
  79.87440    0.84382    0.65723    1.11500    0.88433    0.90520    0.89538    1.13080
  75.34755    0.80336    0.65723    1.05500    0.90926    0.89550    0.88552    1.09980
  61.22480    0.66936    0.65723    0.86500    0.82735    0.81051    0.80005    1.20868
  69.36154    0.74794    0.65723    0.97500    0.84528    0.85598    0.84579    1.18304
  70.10663    0.75495    0.65723    0.98500    0.90099    0.86267    0.85250    1.10989
  59.75690    0.65482    0.65723    0.84500    0.72828    0.80477    0.79427    1.37310
  81.39022    0.85708    0.65723    1.13500    0.91519    0.92847    0.91871    1.09267
  66.39019    0.71966    0.65723    0.93500    0.86598    0.83777    0.82748    1.15476
  63.43321    0.69104    0.65723    0.89500    0.78502    0.82488    0.81449    1.27386
  73.09605    0.78276    0.65723    1.02500    0.86000    0.89033    0.88026    1.16279
  51.02023    0.56610    0.65723    0.72500    0.82917    0.85452    0.84381    1.20603
  47.41380    0.52849    0.65723    0.67500    1.08333    0.83724    0.82648    0.92308
  57.56151    0.63286    0.65723    0.81500    0.73444    0.81327    0.80271    1.36158
  50.29742    0.55861    0.65723    0.71500    0.88511    0.85602    0.84530    1.12981
  53.91934    0.59593    0.65723    0.76500    0.90463    0.84563    0.83499    1.10542
  68.61735    0.74090    0.65723    0.96500    0.86741    0.85122    0.84100    1.15285
  67.13167    0.72676    0.65723    0.94500    0.84832    0.84169    0.83142    1.17879
  65.64961    0.71254    0.65723    0.92500    0.86409    0.83455    0.82423    1.15728
  48.13358    0.53604    0.65723    0.68500    0.75000    0.84263    0.83188    1.33333
  67.82381    0.73425    0.65802    0.95500    0.83281    0.84688    0.83632    1.20076
  81.33130    0.85759    0.65802    1.13500    0.94218    0.92871    0.91856    1.06136
  60.44528    0.66245    0.65802    0.85500    0.81119    0.80551    0.79476    1.23276
  47.37810    0.52875    0.65802    0.67500    1.02439    0.83689    0.82590    0.97619
  64.86170    0.70577    0.65802    0.91500    0.79624    0.83170    0.82106    1.25591
  58.24887    0.64053    0.65802    0.82500    0.75139    0.81030    0.79949    1.33086
  82.84954    0.87074    0.65802    1.15500    0.94314    0.95092    0.94082    1.06029
  77.55046    0.82420    0.65802    1.08500    0.91013    0.89950    0.88923    1.09874
  75.29238    0.80382    0.65802    1.05500    0.82414    0.89550    0.88517    1.21339
  61.17915    0.66972    0.65802    0.86500    0.77302    0.81055    0.79981    1.29363
  70.05489    0.75537    0.65802    0.98500    0.92739    0.86227    0.85178    1.07829
  63.38602    0.69141    0.65802    0.89500    0.77812    0.82524    0.81456    1.28515
  73.04233    0.78320    0.65802    1.02500    0.92785    0.89036    0.87996    1.07776
  53.15344    0.58879    0.65802    0.75500    0.95415    0.85086    0.83995    1.04805
  57.51845    0.63319    0.65802    0.81500    0.67083    0.81313    0.80230    1.49068
  52.42880    0.58134    0.65802    0.74500    0.76807    0.85236    0.84144    1.30196
  49.53809    0.55137    0.65802    0.70500    0.79235    0.85305    0.84209    1.26207
  61.91389    0.67697    0.65802    0.87500    0.82190    0.81558    0.80487    1.21670
  82.09001    0.86418    0.65802    1.14500    0.94253    0.94173    0.93160    1.06098
  62.64951    0.68420    0.65802    0.88500    0.91972    0.82062    0.80992    1.08729
  78.30491    0.83093    0.65802    1.09500    0.92063    0.90083    0.89059    1.08621
  84.37100    0.88377    0.65802    1.17500    1.02643    0.96932    0.95926    0.97425
  53.87889    0.59623    0.65802    0.76500    0.82323    0.84635    0.83546    1.21472
  48.81734    0.54385    0.65802    0.69500    0.86207    0.84767    0.83669    1.16000
  59.71228    0.65516    0.65802    0.84500    0.77462    0.80464    0.79386    1.29095
  80.57343    0.85097    0.65802    1.12500    0.81818    0.91358    0.90341    1.22222
  51.70495    0.57387    0.65802    0.73500    0.97473    0.85386    0.84293    1.02593
  83.60987    0.87727    0.65802    1.16500    1.06739    0.96012    0.95004    0.93686
  58.98015    0.64785    0.65802    0.83500    0.82425    0.80747    0.79668    1.21322
  55.33223    0.61106    0.65802    0.78500    0.89423    0.83057    0.81971    1.11828
  76.79688    0.81743    0.65802    1.07500    0.93191    0.89817    0.88788    1.07307
  67.08193    0.72716    0.65802    0.94500    0.77928    0.84211    0.83153    1.28324
  71.54680    0.76934    0.65802    1.00500    0.87637    0.88135    0.87090    1.14107
  64.12341    0.69860    0.65802    0.90500    0.80865    0.82847    0.81781    1.23663
  48.09735    0.53631    0.65802    0.68500    1.13333    0.84228    0.83130    0.88235
  79.06022    0.83764    0.65802    1.10500    0.89143    0.90272    0.89250    1.12179
  50.98189    0.56638    0.65802    0.72500    0.84043    0.85536    0.84442    1.18987
  54.60515    0.60366    0.65802    0.77500    0.88421    0.83846    0.82758    1.13095
  70.80039    0.76236    0.65802    0.99500    0.82212    0.87181    0.86134    1.21637
  68.56660    0.74131    0.65802    0.96500    0.79589    0.85164    0.84111    1.25646
  72.29411    0.77628    0.65802    1.01500    0.85599    0.88751    0.87708    1.16824
  65.60088    0.71292    0.65802    0.92500    0.81193    0.83493    0.82431    1.23164
  76.04419    0.81064    0.65802    1.06500    0.94141    0.89684    0.88652    1.06224
  46.65958    0.52118    0.65802    0.66500    0.72222    0.83199    0.82099    1.38462
  69.31029    0.74835    0.65802    0.97500    0.89176    0.85641    0.84590    1.12138
  66.34095    0.72005    0.65802    0.93500    0.81583    0.83815    0.82756    1.22575
  79.81640    0.84432    0.65802    1.11500    0.93131    0.90516    0.89496    1.07375
  50.25960    0.55889    0.65802    0.71500    0.90000    0.85686    0.84591    1.11111
  48.78057    0.54411    0.65881    0.69500    0.88722    0.84733    0.83611    1.12712
  79.75837    0.84482    0.65881    1.11500    0.97006    0.90528    0.89454    1.03086
  49.50079    0.55164    0.65881    0.70500    1.09211    0.85272    0.84150    0.91566
  75.23718    0.80428    0.65881    1.05500    0.83709    0.89564    0.88482    1.19462
  83.54958    0.87781    0.65881    1.16500    0.90457    0.95991    0.94925    1.10549
  70.00312    0.75579    0.65881    0.98500    0.80271    0.86198    0.85106    1.24578
  67.03217    0.72755    0.65881    0.94500    0.88442    0.84261    0.83164    1.13068
  65.55213    0.71331    0.65881    0.92500    0.85057    0.83538    0.82438    1.17568
  53.83843    0.59653    0.65881    0.76500    0.80296    0.84710    0.83593    1.24540
  71.49403    0.76977    0.65881    1.00500    0.88282    0.88108    0.87018    1.13273
  55.29072    0.61137    0.65881    0.78500    0.92768    0.83134    0.82018    1.07796
  72.98858    0.78365    0.65881    1.02500    0.85116    0.89052    0.87965    1.17486
  48.06110    0.53657    0.65881    0.68500    0.62626    0.84194    0.83071    1.59677
  59.66765    0.65550    0.65881    0.84500    0.70458    0.80455    0.79346    1.41928
  50.94353    0.56667    0.65881    0.72500    0.85833    0.85624    0.84503    1.16505
  63.33880    0.69178    0.65881    0.89500    0.75039    0.82568    0.81464    1.33264
  52.38939    0.58163    0.65881    0.74500    0.85217    0.85325    0.84205    1.17347
  66.29170    0.72044    0.65881    0.93500    0.83016    0.83862    0.82763    1.20459
  79.00266    0.83814    0.65881    1.10500    0.83026    0.90283    0.89208    1.20444
  61.86770    0.67732    0.65881    0.87500    0.76846    0.81569    0.80463    1.30131
  60.40013    0.66279    0.65881    0.85500    0.82306    0.80561    0.79452    1.21497
  69.25902    0.74876    0.65881    0.97500    0.83196    0.85694    0.84601    1.20198
  82.78969    0.87127    0.65881    1.15500    0.95923    0.95071    0.94003    1.04251
  62.60281    0.68456    0.65881    0.88500    0.83533    0.82073    0.80968    1.19713
  47.34238    0.52901    0.65881    0.67500    0.68519    0.83654    0.82531    1.45946
  61.13348    0.67007    0.65881    0.86500    0.75163    0.81065    0.79958    1.33043
  50.22178    0.55916    0.65881    0.71500    0.85652    0.85773    0.84652    1.16751
  81.27236    0.85811    0.65881    1.13500    0.91279    0.92913    0.91842    1.09554
  46.62440    0.52144    0.65881    0.66500    0.63158    0.83162    0.82038    1.58333
  70.74812    0.76279    0.65881    0.99500    0.74127    0.87153    0.86062    1.34904
  67.77354    0.73465    0.65881    0.95500    0.87336    0.84739    0.83643    1.14501
  75.98851    0.81111    0.65881    1.06500    0.88194    0.89698    0.88617    1.13386
  53.11351    0.58909    0.65881    0.75500    0.99683    0.85175    0.84056    1.00318
  68.51583    0.74172    0.65881    0.96500    0.81667    0.85217    0.84122    1.22449
  58.20528    0.64086    0.65881    0.82500    0.81304    0.81020    0.79908    1.22996
  77.49383    0.82468    0.65881    1.08500    0.99267    0.89966    0.88888    1.00738
  64.07568    0.69897    0.65881    0.90500    0.76814    0.82891    0.81789    1.30185
  84.31028    0.88431    0.65881    1.17500    0.95064    0.96912    0.95847    1.05192
  78.24780    0.83142    0.65881    1.09500    0.95102    0.90100    0.89024    1.05150
  54.56417    0.60396    0.65881    0.77500    0.76351    0.83922    0.82805    1.30973
  76.74073    0.81791    0.65881    1.07500    0.89011    0.89832    0.88753    1.12346
  58.93603    0.64819    0.65881    0.83500    0.84211    0.80738    0.79627    1.18750
  80.51494    0.85148    0.65881    1.12500    0.94422    0.91398    0.90326    1.05907
  51.66607    0.57416    0.65881    0.73500    0.83007    0.85474    0.84354    1.20472
  82.03061    0.86471    0.65881    1.14500    0.98171    0.94150    0.93081    1.01863
  72.24086    0.77672    0.65881    1.01500    0.83805    0.88765    0.87677    1.19325
  64.81346    0.70615    0.65881    0.91500    0.81126    0.83215    0.82113    1.23265
  70.69583    0.76321    0.65960    0.99500    0.89711    0.87132    0.85990    1.11470
  55.24920    0.61169    0.65960    0.78500    0.84000    0.83213    0.82065    1.19048
  69.20773    0.74918    0.65960    0.97500    0.86156    0.85755    0.84612    1.16068
  69.95132    0.75621    0.65960    0.98500    0.92092    0.86233    0.85091    1.08587
  66.24242    0.72083    0.65960    0.93500    0.90141    0.83915    0.82771    1.10937
  71.44125    0.77020    0.65960    1.00500    0.88571    0.88088    0.86946    1.12903
  66.98239    0.72795    0.65960    0.94500    0.88819    0.84319    0.83175    1.12589
  64.02794    0.69935    0.65960    0.90500    0.82266    0.82941    0.81796    1.21557
  68.46504    0.74212    0.65960    0.96500    0.85761    0.85276    0.84133    1.16604
  67.72326    0.73505    0.65960    0.95500    0.81300    0.84797    0.83654    1.23002
  58.16167    0.64119    0.65960    0.82500    0.81250    0.81015    0.79867    1.23077
  65.50336    0.71369    0.65960    0.92500    0.83657    0.83590    0.82446    1.19536
  55.97606    0.61909    0.65960    0.79500    0.71183    0.82426    0.81278    1.40483
  58.89190    0.64853    0.65960    0.83500    0.76578    0.80733    0.79586    1.30586
  64.76520    0.70653    0.65960    0.91500    0.82895    0.83266    0.82121    1.20635
  72.18758    0.77716    0.65960    1.01500    0.92427    0.88788    0.87647    1.08194
  76.68454    0.81838    0.65960    1.07500    0.87938    0.89857    0.88717    1.13717
  80.45642    0.85199    0.65960    1.12500    0.90135    0.91450    0.90312    1.10944
  77.43717    0.82516    0.65960    1.08500    0.78723    0.89992    0.88853    1.27027
  53.07357    0.58938    0.65960    0.75500    0.96594    0.85266    0.84117    1.03526
  81.97118    0.86523    0.65960    1.14500    0.83491    0.94139    0.93002    1.19773
  61.82150    0.67768    0.65960    0.87500    0.78176    0.81585    0.80439    1.27917
  62.55609    0.68492    0.65960    0.88500    0.82414    0.82090    0.80945    1.21339
  49.46348    0.55192    0.65960    0.70500    0.88235    0.85241    0.84091    1.13333
  82.72981    0.87180    0.65960    1.15500    0.95325    0.95061    0.93924    1.04904
  51.62718    0.57444    0.65960    0.73500    0.90572    0.85564    0.84415    1.10409
  72.93481    0.78409    0.65960    1.02500    0.94473    0.89076    0.87934    1.05850
  48.74379    0.54438    0.65960    0.69500    0.82927    0.84701    0.83552    1.20588
  83.48926    0.87834    0.65960    1.16500    1.06237    0.95983    0.94846    0.94130
  52.34997    0.58192    0.65960    0.74500    0.83540    0.85415    0.84266    1.19703
  81.21338    0.85862    0.65960    1.13500    1.02731    0.92965    0.91827    0.97342
  50.90517    0.56695    0.65960    0.72500    1.06280    0.85713    0.84564    0.94091
  75.93280    0.81157    0.65960    1.06500    0.89764    0.89722    0.88582    1.11404
  48.02485    0.53683    0.65960    0.68500    0.97531    0.84161    0.83012    1.02532
  79.70031    0.84532    0.65960    1.11500    0.89346    0.90550    0.89412    1.11925
  60.35496    0.66314    0.65960    0.85500    0.74277    0.80575    0.79428    1.34632
  46.58921    0.52169    0.65960    0.66500    0.69565    0.83126    0.81978    1.43750
  54.52317    0.60427    0.65960    0.77500    0.88350    0.84001    0.82852    1.13187
  78.94506    0.83863    0.65960    1.10500    0.91461    0.90305    0.89166    1.09336
  53.79796    0.59683    0.65960    0.76500    0.85640    0.84789    0.83640    1.16768
  47.30666    0.52927    0.65960    0.67500    0.91935    0.83621    0.82472    1.08772
  63.29157    0.69214    0.65960    0.89500    0.75405    0.82595    0.81450    1.32618
  75.18195    0.80474    0.65960    1.05500    0.76248    0.89586    0.88446    1.31151
  84.24951    0.88485    0.65960    1.17500    0.91865    0.96904    0.95768    1.08855
  61.08779    0.67042    0.65960    0.86500    0.85133    0.81080    0.79934    1.17464
  78.19067    0.83191    0.65960    1.09500    0.96857    0.90127    0.88988    1.03245
  59.62300    0.65584    0.65960    0.84500    0.74629    0.80452    0.79305    1.33996
  50.18394    0.55944    0.65960    0.71500    0.85024    0.85780    0.84631    1.17614
  78.13351    0.83240    0.66039    1.09500    1.01688    0.90157    0.88953    0.98340
  69.89951    0.75662    0.66039    0.98500    0.88640    0.86297    0.85102    1.12816
  77.38047    0.82564    0.66039    1.08500    0.87230    0.90021    0.88817    1.14639
  52.31054    0.58221    0.66039    0.74500    0.82133    0.85507    0.84327    1.21754
  62.50936    0.68528    0.66039    0.88500    0.79431    0.82109    0.80921    1.25895
  53.03361    0.58968    0.66039    0.75500    0.77095    0.85359    0.84178    1.29710
  76.62832    0.81885    0.66039    1.07500    0.95049    0.89884    0.88682    1.05208
  70.64352    0.76364    0.66039    0.99500    0.92525    0.87114    0.85918    1.08079
  75.87706    0.81204    0.66039    1.06500    0.92816    0.89748    0.88546    1.07741
  58.84776    0.64886    0.66039    0.83500    0.82904    0.80730    0.79545    1.20621
  53.75748    0.59713    0.66039    0.76500    0.89402    0.84868    0.83687    1.11854
  75.12669    0.80520    0.66039    1.05500    0.91296    0.89612    0.88411    1.09533
  71.38844    0.77063    0.66039    1.00500    0.79608    0.88071    0.86874    1.25615
  63.24432    0.69251    0.66039    0.89500    0.71613    0.82615    0.81426    1.39640
  54.48217    0.60457    0.66039    0.77500    0.82864    0.84081    0.82900    1.20680
  55.93401    0.61940    0.66039    0.79500    0.89177    0.82508    0.81325    1.12136
  78.88742    0.83912    0.66039    1.10500    0.90230    0.90329    0.89124    1.10828
  72.88101    0.78453    0.66039    1.02500    0.86667    0.89102    0.87904    1.15385
  51.58828    0.57473    0.66039    0.73500    1.00743    0.85656    0.84476    0.99262
  60.30978    0.66348    0.66039    0.85500    0.79288    0.80591    0.79405    1.26122
  46.55401    0.52195    0.66039    0.66500    0.38462    0.83091    0.81917    2.60000
  65.45457    0.71407    0.66039    0.92500    0.76992    0.83645    0.82454    1.29883
  58.11804    0.64152    0.66039    0.82500    0.78485    0.81011    0.79826    1.27412
  47.27093    0.52953    0.66039    0.67500    0.67692    0.83589    0.82413    1.47727
  84.94931    0.89188    0.66039    1.18500    1.07264    0.98375    0.97162    0.93228
  84.18870    0.88540    0.66039    1.17500    1.06591    0.96900    0.95688    0.93817
  61.04209    0.67077    0.66039    0.86500    0.75517    0.81097    0.79910    1.32421
  47.98859    0.53709    0.66039    0.68500    0.87640    0.84129    0.82953    1.14103
  66.19313    0.72122    0.66039    0.93500    0.86612    0.83970    0.82778    1.15458
  64.71693    0.70691    0.66039    0.91500    0.76037    0.83319    0.82129    1.31515
  66.93258    0.72834    0.66039    0.94500    0.74286    0.84378    0.83186    1.34615
  83.42889    0.87888    0.66039    1.16500    0.91650    0.95977    0.94766    1.09111
  48.70700    0.54465    0.66039    0.69500    0.79167    0.84670    0.83493    1.26316
  82.66989    0.87233    0.66039    1.15500    0.87384    0.95054    0.93844    1.14437
  49.42617    0.55219    0.66039    0.70500    0.79891    0.85210    0.84033    1.25170
  61.77528    0.67804    0.66039    0.87500    0.85192    0.81603    0.80415    1.17382
  81.91171    0.86575    0.66039    1.14500    0.87027    0.94131    0.92923    1.14907
  67.67295    0.73545    0.66039    0.95500    0.90224    0.84858    0.83665    1.10835
  81.15436    0.85914    0.66039    1.13500    0.88142    0.93020    0.91813    1.13453
  50.14609    0.55972    0.66039    0.71500    1.00000    0.85750    0.84572    1.00000
  68.41422    0.74253    0.66039    0.96500    0.81918    0.85338    0.84144    1.22073
  80.39786    0.85249    0.66039    1.12500    0.88337    0.91504    0.90297    1.13203
  72.13427    0.77759    0.66039    1.01500    0.81203    0.88814    0.87616    1.23148
  50.86680    0.56723    0.66039    0.72500    0.77855    0.85804    0.84625    1.28444
  59.57833    0.65618    0.66039    0.84500    0.80734    0.80450    0.79264    1.23864
  79.64221    0.84582    0.66039    1.11500    0.93295    0.90576    0.89370    1.07187
  69.15641    0.74959    0.66039    0.97500    0.79818    0.85817    0.84623    1.25285
  55.20767    0.61199    0.66039    0.78500    0.79295    0.83295    0.82112    1.26111
  63.98017    0.69972    0.66039    0.90500    0.76789    0.82994    0.81804    1.30228
  78.82976    0.83962    0.66119    1.10500    0.86438    0.90349    0.89081    1.15690
  81.09531    0.85965    0.66119    1.13500    1.04348    0.93071    0.91798    0.95833
  62.46260    0.68564    0.66119    0.88500    0.82255    0.82127    0.80897    1.21573
  55.16613    0.61230    0.66119    0.78500    0.84091    0.83375    0.82159    1.18919
  67.62262    0.73585    0.66119    0.95500    0.84677    0.84917    0.83676    1.18095
  76.57208    0.81933    0.66119    1.07500    0.83459    0.89908    0.88646    1.19820
  61.72905    0.67839    0.66119    0.87500    0.90355    0.81620    0.80391    1.10674
  70.59118    0.76406    0.66119    0.99500    0.87462    0.87093    0.85846    1.14336
  49.38884    0.55246    0.66119    0.70500    0.81915    0.85178    0.83974    1.22078
  81.85220    0.86627    0.66119    1.14500    0.88330    0.94118    0.92843    1.13212
  82.60993    0.87286    0.66119    1.15500    1.00195    0.95042    0.93765    0.99805
  75.82129    0.81251    0.66119    1.06500    0.83853    0.89771    0.88511    1.19256
  58.80360    0.64919    0.66119    0.83500    0.80396    0.80726    0.79504    1.24385
  53.71699    0.59743    0.66119    0.76500    0.88705    0.84947    0.83734    1.12733
  50.10824    0.55999    0.66119    0.71500    0.96040    0.85719    0.84513    1.04124
  48.67021    0.54491    0.66119    0.69500    0.96970    0.84637    0.83434    1.03125
  58.07441    0.64185    0.66119    0.82500    0.80345    0.81006    0.79785    1.24464
  66.88276    0.72874    0.66119    0.94500    0.85546    0.84436    0.83197    1.16896
  75.07141    0.80566    0.66119    1.05500    0.83810    0.89633    0.88375    1.19318
  71.33560    0.77106    0.66119    1.00500    0.82059    0.88051    0.86802    1.21863
  47.23519    0.52978    0.66119    0.67500    0.96364    0.83555    0.82354    1.03774
  64.66863    0.70728    0.66119    0.91500    0.91740    0.83371    0.82136    1.09004
  66.14381    0.72161    0.66119    0.93500    0.82316    0.84024    0.82786    1.21483
  47.95233    0.53736    0.66119    0.68500    0.78409    0.84096    0.82894    1.27536
  60.99637    0.67112    0.66119    0.86500    0.80223    0.81113    0.79886    1.24652
  84.12786    0.88594    0.66119    1.17500    1.12860    0.96889    0.95609    0.88605
  63.19705    0.69288    0.66119    0.89500    0.75463    0.82633    0.81402    1.32515
  54.44115    0.60488    0.66119    0.77500    0.85926    0.84161    0.82947    1.16379
  84.88803    0.89243    0.66119    1.18500    1.20155    0.98273    0.96990    0.83226
  83.36849    0.87941    0.66119    1.16500    1.06054    0.95965    0.94687    0.94292
  52.99365    0.58998    0.66119    0.75500    0.90986    0.85451    0.84240    1.09907
  72.08094    0.77803    0.66119    1.01500    0.77329    0.88836    0.87585    1.29317
  72.82719    0.78497    0.66119    1.02500    0.83279    0.89126    0.87873    1.20078
  80.33926    0.85300    0.66119    1.12500    0.94867    0.91553    0.90282    1.05411
  69.84767    0.75704    0.66119    0.98500    0.79869    0.86359    0.85113    1.25205
  60.26458    0.66383    0.66119    0.85500    0.81726    0.80606    0.79381    1.22360
  69.10507    0.75000    0.66119    0.97500    0.84279    0.85878    0.84634    1.18654
  77.32375    0.82612    0.66119    1.08500    0.91923    0.90045    0.88782    1.08787
  46.51880    0.52220    0.66119    0.66500    0.55000    0.83055    0.81856    1.81818
  63.93239    0.70009    0.66119    0.90500    0.76617    0.83044    0.81811    1.30519
  51.54936    0.57501    0.66119    0.73500    0.85034    0.85746    0.84537    1.17600
  50.82841    0.56751    0.66119    0.72500    0.84553    0.85894    0.84686    1.18269
  52.27111    0.58250    0.66119    0.74500    0.94817    0.85599    0.84389    1.05466
  55.89194    0.61972    0.66119    0.79500    0.80388    0.82589    0.81372    1.24397
  68.36339    0.74294    0.66119    0.96500    0.82615    0.85397    0.84155    1.21043
  78.07632    0.83288    0.66119    1.09500    0.87454    0.90183    0.88917    1.14346
  59.53365    0.65652    0.66119    0.84500    0.89326    0.80447    0.79223    1.11950
  65.40577    0.71446    0.66119    0.92500    0.79710    0.83697    0.82461    1.25455
  79.58408    0.84632    0.66119    1.11500    0.83853    0.90596    0.89327    1.19256
  69.79581    0.75746    0.66198    0.98500    0.93311    0.86414    0.85124    1.07168
  51.51044    0.57530    0.66198    0.73500    0.92254    0.85835    0.84599    1.08397
  75.01610    0.80612    0.66198    1.05500    0.85895    0.89647    0.88340    1.16422
  71.28274    0.77149    0.66198    1.00500    0.93277    0.88024    0.86729    1.07207
  52.95367    0.59027    0.66198    0.75500    0.84958    0.85541    0.84301    1.17705
  66.09448    0.72200    0.66198    0.93500    0.84102    0.84072    0.82794    1.18904
  60.95064    0.67147    0.66198    0.86500    0.88361    0.81125    0.79862    1.13173
  69.05371    0.75041    0.66198    0.97500    0.85240    0.85932    0.84645    1.17315
  52.23166    0.58279    0.66198    0.74500    0.95238    0.85688    0.84450    1.05000
  84.06697    0.88648    0.66198    1.17500    1.04000    0.96866    0.95529    0.96154
  72.02759    0.77846    0.66198    1.01500    0.84094    0.88852    0.87555    1.18914
  63.14977    0.69324    0.66198    0.89500    0.92160    0.82648    0.81378    1.08507
  54.40012    0.60518    0.66198    0.77500    0.84870    0.84238    0.82994    1.17827
  78.01909    0.83337    0.66198    1.09500    0.94798    0.90199    0.88882    1.05488
  64.62032    0.70766    0.66198    0.91500    0.76214    0.83418    0.82144    1.31210
  47.91605    0.53762    0.66198    0.68500    0.86000    0.84062    0.82835    1.16279
  48.63340    0.54518    0.66198    0.69500    0.90580    0.84603    0.83375    1.10400
  83.30805    0.87995    0.66198    1.16500    1.05497    0.95942    0.94608    0.94790
  50.07037    0.56027    0.66198    0.71500    1.03846    0.85687    0.84454    0.96296
  55.84986    0.62003    0.66198    0.79500    0.82200    0.82668    0.81419    1.21655
  81.03622    0.86016    0.66198    1.13500    0.93676    0.93110    0.91783    1.06751
  68.31253    0.74334    0.66198    0.96500    0.85386    0.85451    0.84166    1.17115
  62.41584    0.68600    0.66198    0.88500    0.84142    0.82140    0.80873    1.18846
  67.57227    0.73625    0.66198    0.95500    0.84176    0.84970    0.83687    1.18798
  63.88460    0.70046    0.66198    0.90500    0.90747    0.83091    0.81819    1.10196
  76.51580    0.81980    0.66198    1.07500    0.87805    0.89923    0.88611    1.13889
  84.82671    0.89298    0.66198    1.18500    1.06635    0.98157    0.96818    0.93778
  49.35150    0.55273    0.66198    0.70500    0.85870    0.85145    0.83915    1.16456
  77.26700    0.82660    0.66198    1.08500    0.98361    0.90061    0.88746    1.01667
  70.53882    0.76448    0.66198    0.99500    0.84013    0.87066    0.85773    1.19030
  80.28064    0.85351    0.66198    1.12500    0.85028    0.91592    0.90268    1.17609
  81.79266    0.86679    0.66198    1.14500    0.98077    0.94093    0.92764    1.01961
  78.77206    0.84011    0.66198    1.10500    0.95857    0.90358    0.89039    1.04322
  75.76550    0.81298    0.66198    1.06500    0.87308    0.89785    0.88475    1.14537
  50.79002    0.56779    0.66198    0.72500    1.00826    0.85982    0.84748    0.99180
  58.75943    0.64953    0.66198    0.83500    0.88000    0.80719    0.79463    1.13636
  59.48896    0.65686    0.66198    0.84500    0.85067    0.80440    0.79182    1.17554
  53.67649    0.59773    0.66198    0.76500    0.84108    0.85024    0.83781    1.18895
  79.52592    0.84682    0.66198    1.11500    0.91697    0.90607    0.89285    1.09054
  66.83292    0.72913    0.66198    0.94500    0.74850    0.84488    0.83208    1.33600
  61.68280    0.67875    0.66198    0.87500    0.86364    0.81632    0.80368    1.15789
  82.54994    0.87338    0.66198    1.15500    0.97614    0.95017    0.93686    1.02444
  60.21936    0.66417    0.66198    0.85500    0.78239    0.80617    0.79357    1.27813
  72.77335    0.78542    0.66198    1.02500    0.94915    0.89142    0.87842    1.05357
  47.19945    0.53004    0.66198    0.67500    0.62121    0.83520    0.82295    1.60976
  46.48358    0.52245    0.66198    0.66500    0.82353    0.83017    0.81795    1.21429
  65.35695    0.71484    0.66198    0.92500    0.79200    0.83745    0.82469    1.26263
  55.12458    0.61261    0.66198    0.78500    0.82774    0.83453    0.82207    1.20811
  58.03076    0.64218    0.66198    0.82500    0.78530    0.80999    0.79744    1.27340
  59.44425    0.65720    0.66278    0.84500    0.80977    0.80430    0.79141    1.23491
  60.90489    0.67182    0.66278    0.86500    0.86120    0.81132    0.79838    1.16117
  53.63597    0.59803    0.66278    0.76500    0.80371    0.85098    0.83829    1.24422
  47.87976    0.53788    0.66278    0.68500    0.71963    0.84026    0.82776    1.38961
  55.08301    0.61292    0.66278    0.78500    0.80137    0.83528    0.82254    1.24786
  66.04513    0.72238    0.66278    0.93500    0.80030    0.84114    0.82801    1.24953
  50.75162    0.56807    0.66278    0.72500    0.81041    0.86069    0.84809    1.23394
  79.46772    0.84732    0.66278    1.11500    0.97980    0.90603    0.89243    1.02062
  46.44836    0.52270    0.66278    0.66500    0.60714    0.82979    0.81734    1.64706
  73.46566    0.79279    0.66278    1.03500    0.82117    0.89373    0.88033    1.21778
  80.22198    0.85401    0.66278    1.12500    0.87645    0.91617    0.90253    1.14097
  84.00605    0.88702    0.66278    1.17500    0.95238    0.96827    0.95450    1.05000
  72.71947    0.78586    0.66278    1.02500    0.91354    0.89148    0.87812    1.09464
  67.52190    0.73665    0.66278    0.95500    0.80740    0.85015    0.83698    1.23855
  76.45950    0.82027    0.66278    1.07500    0.90559    0.89925    0.88575    1.10426
  64.57199    0.70804    0.66278    0.91500    0.72784    0.83459    0.82152    1.37393
  48.59658    0.54545    0.66278    0.69500    0.83108    0.84568    0.83316    1.20325
  63.83678    0.70083    0.66278    0.90500    0.82986    0.83131    0.81827    1.20503
  57.98709    0.64251    0.66278    0.82500    0.70513    0.80987    0.79703    1.41818
  83.24757    0.88048    0.66278    1.16500    0.88932    0.95902    0.94528    1.12445
  68.26166    0.74375    0.66278    0.96500    0.74351    0.85497    0.84177    1.34497
  62.36905    0.68636    0.66278    0.88500    0.79479    0.82148    0.80849    1.25820
  55.80777    0.62034    0.66278    0.79500    0.74802    0.82743    0.81467    1.33687
  65.30810    0.71522    0.66278    0.92500    0.84120    0.83786    0.82476    1.18879
  71.22986    0.77191    0.66278    1.00500    0.84227    0.87988    0.86657    1.18727
  52.91368    0.59056    0.66278    0.75500    0.95362    0.85629    0.84362    1.04863
  71.97421    0.77890    0.66278    1.01500    0.81388    0.88858    0.87524    1.22868
  66.78306    0.72953    0.66278    0.94500    0.85811    0.84534    0.83219    1.16535
  50.03250    0.56054    0.66278    0.71500    0.94472    0.85653    0.84395    1.05851
  77.21022    0.82708    0.66278    1.08500    0.81034    0.90064    0.88711    1.23404
  47.16369    0.53030    0.66278    0.67500    0.86667    0.83484    0.82236    1.15385
  80.97710    0.86067    0.66278    1.13500    0.84461    0.93129    0.91762    1.18398
  60.17414    0.66452    0.66278    0.85500    0.87179    0.80625    0.79333    1.14706
  54.35908    0.60549    0.66278    0.77500    0.79630    0.84313    0.83041    1.25581
  58.71524    0.64986    0.66278    0.83500    0.82299    0.80708    0.79422    1.21508
  49.31416    0.55300    0.66278    0.70500    0.84706    0.85110    0.83856    1.18056
  78.71434    0.84060    0.66278    1.10500    0.90347    0.90355    0.88997    1.10684
  77.96183    0.83385    0.66278    1.09500    0.88095    0.90202    0.88846    1.13514
  75.70968    0.81344    0.66278    1.06500    0.87091    0.89787    0.88440    1.14823
  70.48643    0.76491    0.66278    0.99500    0.90307    0.87029    0.85701    1.10733
  69.74392    0.75788    0.66278    0.98500    0.86656    0.86460    0.85135    1.15399
  84.76534    0.89353    0.66278    1.18500    1.14583    0.98025    0.96646    0.87273
  52.19220    0.58308    0.66278    0.74500    0.85152    0.85776    0.84511    1.17438
  82.48991    0.87391    0.66278    1.15500    0.97912    0.94978    0.93606    1.02132
  51.47151    0.57558    0.66278    0.73500    0.94853    0.85922    0.84660    1.05426
  69.00233    0.75082    0.66278    0.97500    0.88133    0.85979    0.84656    1.13465
  81.73308    0.86731    0.66278    1.14500    0.95560    0.94053    0.92684    1.04646
  61.63653    0.67910    0.66278    0.87500    0.88629    0.81640    0.80344    1.12830
  63.10247    0.69361    0.66278    0.89500    0.87769    0.82656    0.81354    1.13936
  57.94342    0.64284    0.66357    0.82500    0.73286    0.80970    0.79662    1.36451
  47.84347    0.53814    0.66357    0.68500    1.00000    0.83987    0.82717    1.00000
  54.31803    0.60579    0.66357    0.77500    0.86091    0.84384    0.83089    1.16156
  52.15273    0.58337    0.66357    0.74500    0.94410    0.85859    0.84572    1.05921
  83.18705    0.88101    0.66357    1.16500    0.96982    0.95845    0.94448    1.03112
  81.67347    0.86782    0.66357    1.14500    0.90335    0.93997    0.92605    1.10699
  63.78895    0.70120    0.66357    0.90500    0.81675    0.83164    0.81834    1.22437
  60.12889    0.66486    0.66357    0.85500    0.75084    0.80625    0.79309    1.33184
  62.32225    0.68672    0.66357    0.88500    0.84021    0.82149    0.80825    1.19018
  75.65383    0.81391    0.66357    1.06500    0.95059    0.89776    0.88404    1.05198
  55.76566    0.62066    0.66357    0.79500    0.76820    0.82814    0.81514    1.30175
  67.47151    0.73705    0.66357    0.95500    0.87561    0.85052    0.83709    1.14207
  65.25925    0.71560    0.66357    0.92500    0.79967    0.83819    0.82484    1.25052
  66.73317    0.72992    0.66357    0.94500    0.97263    0.84570    0.83230    1.02814
  71.17696    0.77234    0.66357    1.00500    0.89103    0.87941    0.86585    1.12230
  77.90455    0.83434    0.66357    1.09500    0.88973    0.90190    0.88811    1.12393
  52.87368    0.59086    0.66357    0.75500    0.87106    0.85713    0.84424    1.14803
  84.70394    0.89407    0.66357    1.18500    0.90393    0.97875    0.96473    1.10628
  49.99462    0.56082    0.66357    0.71500    0.87215    0.85615    0.84336    1.14660
  82.42984    0.87443    0.66357    1.15500    0.98965    0.94921    0.93526    1.01046
  71.92081    0.77933    0.66357    1.01500    0.83902    0.88852    0.87493    1.19186
  68.21076    0.74415    0.66357    0.96500    0.86107    0.85533    0.84188    1.16135
  78.65658    0.84109    0.66357    1.10500    0.90891    0.90336    0.88954    1.10021
  64.52364    0.70841    0.66357    0.91500    0.86207    0.83491    0.82159    1.16000
  70.43403    0.76533    0.66357    0.99500    0.80063    0.86982    0.85628    1.24901
  83.94508    0.88756    0.66357    1.17500    0.98468    0.96770    0.95370    1.01556
  63.05515    0.69397    0.66357    0.89500    0.81153    0.82657    0.81330    1.23225
  79.40949    0.84782    0.66357    1.11500    0.85405    0.90585    0.89200    1.17089
  61.59025    0.67946    0.66357    0.87500    0.83388    0.81641    0.80320    1.19921
  51.43257    0.57587    0.66357    0.73500    0.87987    0.86005    0.84721    1.13653
  72.66558    0.78630    0.66357    1.02500    0.78302    0.89142    0.87781    1.27711
  60.85913    0.67217    0.66357    0.86500    0.79703    0.81133    0.79814    1.25466
  59.39953    0.65754    0.66357    0.84500    0.74476    0.80413    0.79099    1.34272
  53.59545    0.59833    0.66357    0.76500    0.87970    0.85168    0.83876    1.13675
  58.67104    0.65020    0.66357    0.83500    0.76634    0.80692    0.79381    1.30490
  47.12793    0.53055    0.66357    0.67500    0.87692    0.83445    0.82177    1.14035
  48.55976    0.54571    0.66357    0.69500    0.71795    0.84530    0.83257    1.39286
  80.91795    0.86119    0.66357    1.13500    0.97683    0.93072    0.91683    1.02372
  50.71320    0.56835    0.66357    0.72500    0.86207    0.86152    0.84870    1.16000
  65.99575    0.72277    0.66357    0.93500    0.83639    0.84146    0.82809    1.19561
  49.27680    0.55327    0.66357    0.70500    0.87500    0.85072    0.83796    1.14286
  77.15341    0.82755    0.66357    1.08500    0.95066    0.90052    0.88675    1.05190
  68.95093    0.75123    0.66357    0.97500    0.81135    0.86015    0.84667    1.23251
  55.04143    0.61323    0.66357    0.78500    0.80973    0.83599    0.82301    1.23497
  46.41312    0.52296    0.66357    0.66500    1.12500    0.82937    0.81672    0.88889
  73.41127    0.79324    0.66357    1.03500    0.96610    0.89362    0.87998    1.03509
  80.16328    0.85452    0.66357    1.12500    0.89349    0.91625    0.90238    1.11921
  69.69202    0.75829    0.66357    0.98500    0.80696    0.86496    0.85146    1.23922
  76.40317    0.82074    0.66357    1.07500    0.85000    0.89914    0.88540    1.17647
  67.42110    0.73744    0.66437    0.95500    0.79365    0.85078    0.83720    1.26000
  80.85876    0.86170    0.66437    1.13500    0.91571    0.93000    0.91603    1.09205
  70.38160    0.76575    0.66437    0.99500    0.92020    0.87003    0.85636    1.08673
  48.52293    0.54598    0.66437    0.69500    0.86842    0.84487    0.83197    1.15152
  75.59795    0.81437    0.66437    1.06500    0.86081    0.89751    0.88369    1.16170
  62.27544    0.68708    0.66437    0.88500    0.90328    0.82142    0.80801    1.10707
  81.61382    0.86834    0.66437    1.14500    0.93739    0.93924    0.92525    1.06679
  61.54395    0.67981    0.66437    0.87500    0.79227    0.81634    0.80296    1.26220
  49.23944    0.55354    0.66437    0.70500    0.97938    0.85029    0.83737    1.02105
  58.62683    0.65053    0.66437    0.83500    0.86837    0.80667    0.79339    1.15158
  83.12649    0.88154    0.66437    1.16500    1.02772    0.95772    0.94369    0.97303
  57.89972    0.64317    0.66437    0.82500    0.84023    0.80946    0.79621    1.19016
  76.34681    0.82122    0.66437    1.07500    0.98249    0.89889    0.88504    1.01782
  66.68327    0.73031    0.66437    0.94500    0.86248    0.84596    0.83241    1.15945
  53.55491    0.59863    0.66437    0.76500    0.79897    0.85233    0.83924    1.25161
  54.99984    0.61354    0.66437    0.78500    0.94318    0.83664    0.82349    1.06024
  68.15984    0.74455    0.66437    0.96500    0.83981    0.85559    0.84199    1.19075
  71.86738    0.77977    0.66437    1.01500    0.90619    0.88834    0.87462    1.10352
  80.10456    0.85502    0.66437    1.12500    0.91525    0.91619    0.90224    1.09259
  46.37788    0.52321    0.66437    0.66500    0.90000    0.82891    0.81611    1.11111
  73.35685    0.79368    0.66437    1.03500    0.91667    0.89338    0.87962    1.09091
  65.94636    0.72316    0.66437    0.93500    0.96075    0.84170    0.82817    1.04085
  47.09216    0.53081    0.66437    0.67500    0.62687    0.83401    0.82118    1.59524
  79.35123    0.84832    0.66437    1.11500    0.92395    0.90551    0.89158    1.08230
  63.00782    0.69434    0.66437    0.89500    0.79905    0.82650    0.81306    1.25149
  51.39362    0.57615    0.66437    0.73500    0.94000    0.86084    0.84783    1.06383
  83.88408    0.88810    0.66437    1.17500    0.97655    0.96696    0.95291    1.02402
  69.64009    0.75871    0.66437    0.98500    0.97317    0.86521    0.85157    1.02757
  60.08364    0.66521    0.66437    0.85500    0.83610    0.80618    0.79285    1.19604
  68.89951    0.75164    0.66437    0.97500    0.79001    0.86040    0.84678    1.26580
  54.27696    0.60609    0.66437    0.77500    0.74945    0.84448    0.83136    1.33432
  52.11325    0.58366    0.66437    0.74500    0.89046    0.85938    0.84634    1.12302
  78.59879    0.84158    0.66437    1.10500    0.87160    0.90303    0.88912    1.14732
  77.84723    0.83482    0.66437    1.09500    0.92778    0.90164    0.88775    1.07784
  84.64250    0.89462    0.66437    1.18500    1.01382    0.97708    0.96301    0.98636
  77.09657    0.82803    0.66437    1.08500    0.84810    0.90027    0.88640    1.17910
  64.47528    0.70879    0.66437    0.91500    0.81587    0.83515    0.82167    1.22568
  50.67478    0.56863    0.66437    0.72500    0.93774    0.86115    0.84817    1.06639
  55.72355    0.62097    0.66437    0.79500    0.83633    0.82879    0.81562    1.19570
  47.80717    0.53840    0.66437    0.68500    1.03896    0.83944    0.82658    0.96250
  49.95672    0.56109    0.66437    0.71500    0.95122    0.85572    0.84277    1.05128
  59.35479    0.65788    0.66437    0.84500    0.80107    0.80389    0.79058    1.24834
  60.81335    0.67252    0.66437    0.86500    0.86933    0.81126    0.79790    1.15031
  71.12403    0.77277    0.66437    1.00500    0.77080    0.87881    0.86512    1.29735
  82.36974    0.87496    0.66437    1.15500    0.98371    0.94848    0.93447    1.01656
  72.61166    0.78674    0.66437    1.02500    0.88699    0.89124    0.87750    1.12741
  52.83368    0.59115    0.66437    0.75500    0.77320    0.85791    0.84485    1.29333
  65.21037    0.71598    0.66437    0.92500    0.81373    0.83842    0.82492    1.22892
  63.74110    0.70157    0.66437    0.90500    0.78115    0.83158    0.81812    1.28016
  52.79366    0.59144    0.66516    0.75500    0.70769    0.85867    0.84547    1.41304
  49.91882    0.56137    0.66516    0.71500    0.97333    0.85526    0.84218    1.02740
  68.84807    0.75205    0.66516    0.97500    0.78548    0.86058    0.84689    1.27310
  81.55414    0.86886    0.66516    1.14500    0.88023    0.93841    0.92445    1.13607
  70.32915    0.76617    0.66516    0.99500    0.85548    0.87020    0.85647    1.16893
  77.78988    0.83531    0.66516    1.09500    0.87189    0.90128    0.88739    1.14694
  80.79953    0.86221    0.66516    1.13500    0.90161    0.92917    0.91523    1.10913
  60.03836    0.66555    0.66516    0.85500    0.77622    0.80606    0.79261    1.28829
  67.37067    0.73784    0.66516    0.95500    0.92834    0.85097    0.83731    1.07719
  78.54097    0.84207    0.66516    1.10500    0.84486    0.90265    0.88875    1.18363
  52.07376    0.58395    0.66516    0.74500    0.93060    0.86013    0.84695    1.07458
  46.34263    0.52346    0.66516    0.66500    1.00000    0.82844    0.81550    1.00000
  51.35466    0.57643    0.66516    0.73500    0.96809    0.86159    0.84844    1.03297
  62.22860    0.68744    0.66516    0.88500    0.74367    0.82129    0.80777    1.34468
  77.03970    0.82851    0.66516    1.08500    0.85271    0.89991    0.88604    1.17273
  80.04580    0.85553    0.66516    1.12500    0.90943    0.91602    0.90209    1.09959
  63.69323    0.70194    0.66516    0.90500    0.80184    0.83144    0.81788    1.24713
  76.29042    0.82169    0.66516    1.07500    0.82234    0.89854    0.88468    1.21605
  68.10891    0.74496    0.66516    0.96500    0.93003    0.85578    0.84210    1.07523
  69.58815    0.75912    0.66516    0.98500    0.92870    0.86539    0.85168    1.07678
  65.16147    0.71636    0.66516    0.92500    0.86755    0.83859    0.82499    1.15267
  61.49764    0.68016    0.66516    0.87500    0.88909    0.81621    0.80272    1.12475
  50.63635    0.56891    0.66516    0.72500    0.81522    0.86069    0.84757    1.22667
  79.29294    0.84881    0.66516    1.11500    0.90927    0.90507    0.89115    1.09978
  59.31004    0.65822    0.66516    0.84500    0.83670    0.80360    0.79017    1.19517
  55.68142    0.62128    0.66516    0.79500    0.91042    0.82940    0.81609    1.09840
  49.20207    0.55381    0.66516    0.70500    0.91327    0.84984    0.83678    1.09497
  54.95824    0.61385    0.66516    0.78500    0.96852    0.83725    0.82396    1.03250
  82.30960    0.87548    0.66516    1.15500    1.04681    0.94764    0.93367    0.95528
  84.58101    0.89516    0.66516    1.18500    1.02232    0.97534    0.96133    0.97817
  62.96047    0.69470    0.66516    0.89500    0.80737    0.82636    0.81282    1.23859
  58.58260    0.65086    0.66516    0.83500    0.78809    0.80639    0.79298    1.26889
  83.82304    0.88864    0.66516    1.17500    0.91423    0.96610    0.95211    1.09382
  47.77086    0.53866    0.66516    0.68500    0.78632    0.83898    0.82598    1.27174
  53.51437    0.59893    0.66516    0.76500    0.90698    0.85294    0.83971    1.10256
  54.23589    0.60639    0.66516    0.77500    0.88710    0.84509    0.83184    1.12727
  71.07108    0.77320    0.66516    1.00500    0.78864    0.87814    0.86439    1.26800
  83.06590    0.88207    0.66516    1.16500    0.96378    0.95687    0.94289    1.03758
  72.55771    0.78718    0.66516    1.02500    0.90803    0.89097    0.87719    1.10129
  75.54204    0.81484    0.66516    1.06500    0.83152    0.89717    0.88333    1.20261
  73.30241    0.79413    0.66516    1.03500    0.88704    0.89306    0.87926    1.12734
  66.63335    0.73070    0.66516    0.94500    0.88870    0.84616    0.83252    1.12524
  71.81393    0.78020    0.66516    1.01500    0.87326    0.88772    0.87395    1.14513
  57.85602    0.64349    0.66516    0.82500    0.81507    0.80918    0.79580    1.22689
  65.89696    0.72354    0.66516    0.93500    0.83721    0.84186    0.82824    1.19444
  47.05638    0.53107    0.66516    0.67500    0.68254    0.83356    0.82059    1.46512
  60.76756    0.67287    0.66516    0.86500    0.82669    0.81114    0.79766    1.20964
  48.48609    0.54624    0.66516    0.69500    0.98485    0.84441    0.83138    1.01538
  64.42690    0.70916    0.66516    0.91500    0.81043    0.83533    0.82175    1.23392
  65.84753    0.72393    0.66596    0.93500    0.79435    0.84195    0.82832    1.25889
  58.53836    0.65120    0.66596    0.83500    0.78773    0.80603    0.79257    1.26947
  83.00527    0.88261    0.66596    1.16500    0.77990    0.95593    0.94209    1.28222
  76.98280    0.82899    0.66596    1.08500    0.89831    0.89947    0.88568    1.11321
  54.91663    0.61415    0.66596    0.78500    0.86275    0.83779    0.82444    1.15909
  50.59791    0.56919    0.66596    0.72500    0.82437    0.86017    0.84698    1.21304
  65.11256    0.71675    0.66596    0.92500    0.77600    0.83869    0.82507    1.28866
  57.81231    0.64382    0.66596    0.82500    0.84843    0.80882    0.79538    1.17865
  53.47381    0.59923    0.66596    0.76500    0.82134    0.85349    0.84019    1.21752
  79.98701    0.85603    0.66596    1.12500    0.84448    0.91576    0.90194    1.18415
  51.31569    0.57672    0.66596    0.73500    0.81433    0.86228    0.84906    1.22800
  62.18176    0.68780    0.66596    0.88500    0.74560    0.82108    0.80753    1.34120
  62.91310    0.69507    0.66596    0.89500    0.86027    0.82615    0.81258    1.16243
  76.23400    0.82216    0.66596    1.07500    0.84358    0.89811    0.88433    1.18543
  67.32022    0.73824    0.66596    0.95500    0.89203    0.85108    0.83742    1.12104
  66.58341    0.73110    0.66596    0.94500    0.86161    0.84628    0.83263    1.16061
  48.44924    0.54651    0.66596    0.69500    0.80519    0.84390    0.83079    1.24194
  64.37850    0.70954    0.66596    0.91500    0.80138    0.83542    0.82182    1.24784
  61.45131    0.68052    0.66596    0.87500    0.82155    0.81601    0.80248    1.21720
  80.74028    0.86272    0.66596    1.13500    0.93204    0.92826    0.91443    1.07292
  79.23462    0.84931    0.66596    1.11500    0.82727    0.90454    0.89072    1.20879
  84.51949    0.89571    0.66596    1.18500    0.88147    0.97438    0.96053    1.13447
  47.02059    0.53132    0.66596    0.67500    0.76000    0.83304    0.81999    1.31579
  49.16469    0.55408    0.66596    0.70500    0.86127    0.84932    0.83618    1.16107
  69.53618    0.75954    0.66596    0.98500    0.81221    0.86548    0.85179    1.23121
  59.26528    0.65855    0.66596    0.84500    0.89541    0.80323    0.78976    1.11680
  60.72175    0.67321    0.66596    0.86500    0.84549    0.81094    0.79742    1.18275
  77.73251    0.83579    0.66596    1.09500    0.80000    0.90084    0.88704    1.25000
  82.24942    0.87601    0.66596    1.15500    1.05544    0.94671    0.93287    0.94747
  68.05795    0.74536    0.66596    0.96500    0.86486    0.85588    0.84221    1.15625
  49.88091    0.56164    0.66596    0.71500    0.91743    0.85475    0.84158    1.09000
  55.63928    0.62160    0.66596    0.79500    0.77309    0.82994    0.81657    1.29351
  54.19480    0.60670    0.66596    0.77500    0.90305    0.84564    0.83231    1.10736
  52.03426    0.58423    0.66596    0.74500    0.87798    0.86082    0.84757    1.13898
  63.64535    0.70231    0.66596    0.90500    0.82201    0.83122    0.81764    1.21654
  71.76046    0.78063    0.66596    1.01500    0.80938    0.88696    0.87323    1.23551
  75.48611    0.81530    0.66596    1.06500    0.84725    0.89675    0.88297    1.18029
  47.73454    0.53892    0.66596    0.68500    0.90526    0.83847    0.82539    1.10465
  78.48311    0.84256    0.66596    1.10500    0.93712    0.90220    0.88839    1.06710
  81.49442    0.86938    0.66596    1.14500    0.80150    0.93748    0.92365    1.24766
  59.99308    0.66589    0.66596    0.85500    0.88704    0.80587    0.79237    1.12735
  83.76197    0.88917    0.66596    1.17500    1.03361    0.96516    0.95131    0.96748
  68.79660    0.75246    0.66596    0.97500    0.93144    0.86068    0.84700    1.07361
  52.75363    0.59174    0.66596    0.75500    0.83155    0.85936    0.84608    1.20257
  70.27668    0.76659    0.66596    0.99500    0.83418    0.87029    0.85658    1.19878
  72.50374    0.78761    0.66596    1.02500    0.73313    0.89062    0.87688    1.36402
  73.24795    0.79457    0.66596    1.03500    0.82738    0.89266    0.87891    1.20863
  46.30738    0.52371    0.66596    0.66500    0.60714    0.82790    0.81488    1.64706
  71.01811    0.77362    0.66596    1.00500    0.90803    0.87738    0.86367    1.10129
  58.49410    0.65153    0.66676    0.83500    0.79933    0.80562    0.79216    1.25105
  82.94461    0.88314    0.66676    1.16500    0.92731    0.95496    0.94129    1.07839
  52.71359    0.59203    0.66676    0.75500    0.93878    0.86000    0.84670    1.06522
  49.84299    0.56191    0.66676    0.71500    0.90094    0.85419    0.84099    1.10995
  67.26975    0.73864    0.66676    0.95500    0.77617    0.85115    0.83753    1.28838
  64.33008    0.70991    0.66676    0.91500    0.75705    0.83548    0.82190    1.32091
  70.96511    0.77405    0.66676    1.00500    0.78915    0.87659    0.86294    1.26719
  55.59713    0.62191    0.66676    0.79500    0.84731    0.83044    0.81704    1.18020
  63.59745    0.70268    0.66676    0.90500    0.79339    0.83097    0.81740    1.26042
  79.92818    0.85653    0.66676    1.12500    0.81285    0.91547    0.90179    1.23023
  80.68098    0.86323    0.66676    1.13500    0.97070    0.92731    0.91363    1.03018
  47.69821    0.53918    0.66676    0.68500    0.91919    0.83792    0.82480    1.08791
  65.06363    0.71713    0.66676    0.92500    0.90328    0.83874    0.82515    1.10707
  72.44975    0.78805    0.66676    1.02500    0.79278    0.89023    0.87657    1.26139
  76.92587    0.82946    0.66676    1.08500    0.80110    0.89900    0.88532    1.24828
  46.27212    0.52396    0.66676    0.66500    0.75758    0.82733    0.81427    1.32000
  68.00697    0.74576    0.66676    0.96500    0.80782    0.85595    0.84232    1.23790
  66.53346    0.73149    0.66676    0.94500    0.79967    0.84635    0.83274    1.25052
  60.67593    0.67356    0.66676    0.86500    0.81469    0.81070    0.79718    1.22746
  65.79808    0.72432    0.66676    0.93500    0.81833    0.84200    0.82840    1.22200
  51.99475    0.58452    0.66676    0.74500    0.91867    0.86147    0.84819    1.08852
  78.42523    0.84305    0.66676    1.10500    0.85910    0.90171    0.88803    1.16401
  54.15371    0.60700    0.66676    0.77500    0.86667    0.84614    0.83279    1.15385
  68.74512    0.75287    0.66676    0.97500    0.87652    0.86074    0.84711    1.14087
  70.22418    0.76701    0.66676    0.99500    0.86195    0.87034    0.85669    1.16016
  73.19346    0.79502    0.66676    1.03500    0.94560    0.89222    0.87855    1.05753
  59.94778    0.66623    0.66676    0.85500    0.80272    0.80563    0.79213    1.24576
  71.70696    0.78106    0.66676    1.01500    0.80822    0.88616    0.87250    1.23729
  83.70085    0.88971    0.66676    1.17500    0.94969    0.96418    0.95051    1.05298
  49.12730    0.55435    0.66676    0.70500    0.77436    0.84877    0.83559    1.29139
  69.48419    0.75995    0.66676    0.98500    0.82055    0.86554    0.85190    1.21869
  75.43015    0.81576    0.66676    1.06500    0.97233    0.89629    0.88261    1.02846
  51.27671    0.57700    0.66676    0.73500    0.84365    0.86293    0.84968    1.18533
  57.76858    0.64415    0.66676    0.82500    0.82320    0.80842    0.79497    1.21477
  53.43324    0.59952    0.66676    0.76500    0.77045    0.85399    0.84066    1.29794
  54.87500    0.61446    0.66676    0.78500    0.89487    0.83829    0.82492    1.11749
  62.86572    0.69543    0.66676    0.89500    0.79736    0.82590    0.81234    1.25413
  62.13489    0.68816    0.66676    0.88500    0.86897    0.82083    0.80729    1.15079
  50.55946    0.56946    0.66676    0.72500    0.83456    0.85962    0.84638    1.19824
  48.41238    0.54677    0.66676    0.69500    0.70548    0.84334    0.83019    1.41748
  59.22050    0.65889    0.66676    0.84500    0.83650    0.80283    0.78934    1.19545
  46.98479    0.53158    0.66676    0.67500    0.92308    0.83249    0.81940    1.08333
  77.67510    0.83627    0.66676    1.09500    0.82189    0.90036    0.88668    1.21670
  82.18921    0.87653    0.66676    1.15500    0.88072    0.94574    0.93207    1.13544
  81.43466    0.86989    0.66676    1.14500    0.98413    0.93653    0.92285    1.01613
  79.17626    0.84981    0.66676    1.11500    0.79856    0.90397    0.89030    1.25225
  61.40497    0.68087    0.66676    0.87500    0.81525    0.81577    0.80224    1.22661
  76.17755    0.82263    0.66676    1.07500    0.79588    0.89764    0.88397    1.25647
  84.45793    0.89625    0.66676    1.18500    0.93737    0.97340    0.95973    1.06682
  84.39633    0.89680    0.66756    1.18500    1.05602    0.97245    0.95893    0.94695
  63.54953    0.70305    0.66756    0.90500    0.84941    0.83068    0.81716    1.17729
  67.95597    0.74617    0.66756    0.96500    0.88091    0.85600    0.84243    1.13519
  73.13894    0.79546    0.66756    1.03500    0.88006    0.89177    0.87819    1.13628
  60.63009    0.67391    0.66756    0.86500    0.96303    0.81043    0.79694    1.03839
  59.90246    0.66658    0.66756    0.85500    0.86356    0.80536    0.79189    1.15800
  77.61766    0.83675    0.66756    1.09500    0.89173    0.89989    0.88632    1.12141
  47.66188    0.53944    0.66756    0.68500    0.72222    0.83733    0.82420    1.38462
  72.39573    0.78849    0.66756    1.02500    0.92047    0.88984    0.87626    1.08640
  83.63970    0.89025    0.66756    1.17500    0.89300    0.96323    0.94971    1.11982
  46.23684    0.52421    0.66756    0.66500    0.96429    0.82673    0.81365    1.03704
  78.36732    0.84354    0.66756    1.10500    0.84615    0.90124    0.88768    1.18182
  68.69361    0.75328    0.66756    0.97500    0.88670    0.86079    0.84722    1.12778
  65.74862    0.72470    0.66756    0.93500    0.84829    0.84202    0.82847    1.17885
  69.43217    0.76037    0.66756    0.98500    0.78744    0.86558    0.85201    1.26994
  58.44984    0.65186    0.66756    0.83500    0.80311    0.80519    0.79174    1.24516
  51.23772    0.57728    0.66756    0.73500    0.81424    0.86355    0.85029    1.22814
  62.81832    0.69579    0.66756    0.89500    0.82401    0.82562    0.81210    1.21357
  46.94899    0.53183    0.66756    0.67500    0.62025    0.83191    0.81880    1.61224
  76.86892    0.82994    0.66756    1.08500    0.78343    0.89854    0.88497    1.27644
  79.86932    0.85703    0.66756    1.12500    1.01316    0.91520    0.90165    0.98701
  79.11787    0.85030    0.66756    1.11500    0.90748    0.90343    0.88987    1.10195
  50.52100    0.56974    0.66756    0.72500    0.93333    0.85903    0.84579    1.07143
  64.28165    0.71029    0.66756    0.91500    0.86074    0.83551    0.82198    1.16179
  51.95523    0.58481    0.66756    0.74500    0.85672    0.86209    0.84880    1.16725
  59.17571    0.65923    0.66756    0.84500    0.79194    0.80239    0.78893    1.26273
  54.11260    0.60730    0.66756    0.77500    0.78899    0.84661    0.83327    1.26744
  48.37551    0.54704    0.66756    0.69500    0.90972    0.84276    0.82960    1.09924
  65.01468    0.71751    0.66756    0.92500    0.88533    0.83877    0.82522    1.12952
  80.62166    0.86374    0.66756    1.13500    0.84146    0.92638    0.91283    1.18841
  67.21926    0.73903    0.66756    0.95500    0.82504    0.85120    0.83764    1.21206
  82.88391    0.88367    0.66756    1.16500    0.90411    0.95402    0.94049    1.10606
  70.17167    0.76743    0.66756    0.99500    0.84833    0.87038    0.85680    1.17878
  52.67354    0.59232    0.66756    0.75500    0.79894    0.86062    0.84732    1.25166
  66.48348    0.73188    0.66756    0.94500    0.78303    0.84641    0.83285    1.27708
  81.37488    0.87041    0.66756    1.14500    0.85009    0.93559    0.92205    1.17634
  70.91209    0.77448    0.66756    1.00500    0.89950    0.87579    0.86221    1.11173
  62.08802    0.68852    0.66756    0.88500    0.77578    0.82056    0.80705    1.28903
  71.65344    0.78150    0.66756    1.01500    0.80560    0.88535    0.87177    1.24131
  55.55497    0.62222    0.66756    0.79500    0.83298    0.83090    0.81752    1.20051
  54.83337    0.61477    0.66756    0.78500    0.75615    0.83876    0.82539    1.32249
  53.39266    0.59982    0.66756    0.76500    0.91495    0.85447    0.84114    1.09296
  75.37416    0.81623    0.66756    1.06500    0.81192    0.89583    0.88226    1.23165
  82.12896    0.87705    0.66756    1.15500    0.89827    0.94481    0.93127    1.11325
  49.08990    0.55462    0.66756    0.70500    1.14935    0.84818    0.83499    0.87006
  57.72483    0.64447    0.66756    0.82500    0.82540    0.80799    0.79455    1.21154
  49.80506    0.56219    0.66756    0.71500    0.87619    0.85360    0.84039    1.14130
  76.12108    0.82309    0.66756    1.07500    0.85305    0.89719    0.88361    1.17226
  61.35861    0.68122    0.66756    0.87500    0.71108    0.81549    0.80199    1.40632
  76.06458    0.82356    0.66836    1.07500    0.85602    0.89676    0.88325    1.16820
  70.11913    0.76785    0.66836    0.99500    0.88099    0.87042    0.85691    1.13508
  59.13091    0.65956    0.66836    0.84500    0.76809    0.80192    0.78851    1.30193
  64.23320    0.71066    0.66836    0.91500    0.80153    0.83545    0.82197    1.24762
  48.33864    0.54730    0.66836    0.69500    1.09302    0.84214    0.82900    0.91489
  67.16876    0.73943    0.66836    0.95500    0.71818    0.85125    0.83775    1.39241
  53.35207    0.60012    0.66836    0.76500    0.84196    0.85491    0.84162    1.18770
  68.64208    0.75368    0.66836    0.97500    0.82890    0.86084    0.84733    1.20641
  69.38014    0.76078    0.66836    0.98500    0.82448    0.86563    0.85212    1.21289
  65.69914    0.72509    0.66836    0.93500    0.83699    0.84204    0.82855    1.19476
  66.43349    0.73227    0.66836    0.94500    0.81171    0.84646    0.83296    1.23197
  73.08441    0.79591    0.66836    1.03500    0.87102    0.89135    0.87783    1.14808
  46.91318    0.53209    0.66836    0.67500    0.89231    0.83129    0.81821    1.12069
  71.59990    0.78193    0.66836    1.01500    0.86020    0.88455    0.87104    1.16252
  62.04112    0.68888    0.66836    0.88500    0.83168    0.82026    0.80681    1.20238
  50.48253    0.57002    0.66836    0.72500    0.75000    0.85840    0.84519    1.33333
  58.40556    0.65219    0.66836    0.83500    0.82696    0.80473    0.79133    1.20925
  54.79172    0.61507    0.66836    0.78500    0.76744    0.83920    0.82587    1.30303
  72.34169    0.78893    0.66836    1.02500    0.82689    0.88946    0.87595    1.20935
  57.68108    0.64480    0.66836    0.82500    0.89189    0.80776    0.79438    1.12121
  79.05945    0.85080    0.66836    1.11500    0.94501    0.90293    0.88944    1.05819
  62.77091    0.69616    0.66836    0.89500    0.85788    0.82532    0.81186    1.16567
  49.05250    0.55489    0.66836    0.70500    0.97753    0.84756    0.83440    1.02299
  61.31223    0.68157    0.66836    0.87500    0.76613    0.81520    0.80175    1.30526
  51.19872    0.57757    0.66836    0.73500    1.02055    0.86382    0.85059    0.97987
  80.56230    0.86424    0.66836    1.13500    0.91194    0.92551    0.91203    1.09657
  77.56020    0.83723    0.66836    1.09500    0.84934    0.89946    0.88596    1.17738
  82.06868    0.87757    0.66836    1.15500    0.86857    0.94393    0.93047    1.15132
  46.20157    0.52446    0.66836    0.66500    0.53846    0.82609    0.81304    1.85714
  49.76713    0.56246    0.66836    0.71500    0.99565    0.85298    0.83980    1.00437
  75.31815    0.81669    0.66836    1.06500    0.94610    0.89541    0.88190    1.05697
  55.51279    0.62253    0.66836    0.79500    0.77984    0.83134    0.81800    1.28232
  67.90496    0.74657    0.66836    0.96500    0.77581    0.85605    0.84254    1.28898
  84.33469    0.89734    0.66836    1.18500    1.00673    0.97157    0.95812    0.99332
  59.85713    0.66692    0.66836    0.85500    0.78986    0.80507    0.79165    1.26606
  63.50160    0.70342    0.66836    0.90500    0.81037    0.83039    0.81692    1.23400
  60.58424    0.67426    0.66836    0.86500    0.78964    0.81013    0.79670    1.26639
  47.62554    0.53970    0.66836    0.68500    0.85437    0.83672    0.82360    1.17045
  83.57851    0.89078    0.66836    1.17500    0.91684    0.96236    0.94890    1.09071
  81.31506    0.87092    0.66836    1.14500    0.88725    0.93472    0.92125    1.12708
  54.07148    0.60760    0.66836    0.77500    0.82382    0.84705    0.83375    1.21386
  82.82317    0.88419    0.66836    1.16500    0.96130    0.95315    0.93969    1.04025
  78.30937    0.84403    0.66836    1.10500    0.98828    0.90081    0.88732    1.01186
  51.91570    0.58510    0.66836    0.74500    0.84741    0.86267    0.84942    1.18006
  79.81043    0.85754    0.66836    1.12500    0.94499    0.91498    0.90150    1.05821
  76.81193    0.83041    0.66836    1.08500    0.80319    0.89811    0.88461    1.24503
  64.96571    0.71788    0.66836    0.92500    0.83612    0.83879    0.82530    1.19600
  70.85905    0.77490    0.66836    1.00500    0.80259    0.87521    0.86170    1.24597
  52.63348    0.59261    0.66836    0.75500    0.84383    0.86120    0.84793    1.18507
  77.50270    0.83772    0.66916    1.09500    0.91045    0.89908    0.88560    1.09836
  51.15971    0.57785    0.66916    0.73500    0.97594    0.86316    0.84999    1.02465
  82.00836    0.87810    0.66916    1.15500    0.94970    0.94313    0.92966    1.05297
  69.32809    0.76119    0.66916    0.98500    0.87197    0.86568    0.85223    1.14683
  70.06657    0.76827    0.66916    0.99500    0.80538    0.87048    0.85702    1.24165
  75.26210    0.81715    0.66916    1.06500    0.92804    0.89501    0.88154    1.07753
  64.91673    0.71826    0.66916    0.92500    0.82810    0.83880    0.82538    1.20758
  81.25520    0.87144    0.66916    1.14500    0.83551    0.93391    0.92044    1.19687
  59.81179    0.66726    0.66916    0.85500    0.77355    0.80476    0.79140    1.29274
  83.51728    0.89132    0.66916    1.17500    1.01940    0.96156    0.94810    0.98097
  54.03035    0.60790    0.66916    0.77500    0.75219    0.84746    0.83422    1.32945
  51.87616    0.58538    0.66916    0.74500    0.92949    0.86323    0.85004    1.07586
  71.54634    0.78236    0.66916    1.01500    0.85427    0.88377    0.87031    1.17059
  78.25140    0.84452    0.66916    1.10500    0.90643    0.90043    0.88696    1.10323
  54.75006    0.61538    0.66916    0.78500    0.80134    0.83961    0.82635    1.24791
  48.30176    0.54757    0.66916    0.69500    0.85161    0.84148    0.82841    1.17424
  84.27302    0.89788    0.66916    1.18500    1.03620    0.97078    0.95732    0.96507
  64.18473    0.71104    0.66916    0.91500    0.77303    0.83514    0.82173    1.29362
  57.63731    0.64513    0.66916    0.82500    0.77495    0.80817    0.79485    1.29040
  68.59054    0.75409    0.66916    0.97500    0.87765    0.86089    0.84744    1.13941
  59.08609    0.65990    0.66916    0.84500    0.95037    0.80144    0.78810    1.05222
  65.64964    0.72547    0.66916    0.93500    0.81518    0.84205    0.82863    1.22672
  70.80598    0.77533    0.66916    1.00500    0.85077    0.87527    0.86181    1.17540
  63.45365    0.70379    0.66916    0.90500    0.90236    0.83008    0.81667    1.10820
  79.75151    0.85804    0.66916    1.12500    0.93217    0.91482    0.90135    1.07277
  82.76239    0.88472    0.66916    1.16500    0.90581    0.95235    0.93888    1.10398
  52.59341    0.59291    0.66916    0.75500    0.84916    0.86176    0.84855    1.17763
  73.02984    0.79635    0.66916    1.03500    0.82529    0.89094    0.87747    1.21169
  49.01508    0.55516    0.66916    0.70500    0.81538    0.84690    0.83380    1.22642
  76.75492    0.83089    0.66916    1.08500    0.90512    0.89772    0.88425    1.10482
  80.50291    0.86475    0.66916    1.13500    0.86817    0.92470    0.91122    1.15184
  58.36127    0.65252    0.66916    0.83500    0.83688    0.80424    0.79091    1.19492
  67.11823    0.73982    0.66916    0.95500    0.84654    0.85130    0.83786    1.18127
  67.85392    0.74697    0.66916    0.96500    0.82792    0.85610    0.84265    1.20784
  66.38347    0.73266    0.66916    0.94500    0.81860    0.84651    0.83307    1.22160
  62.72348    0.69652    0.66916    0.89500    0.87267    0.82501    0.81162    1.14591
  55.47061    0.62284    0.66916    0.79500    0.84255    0.83175    0.81848    1.18687
  60.53837    0.67460    0.66916    0.86500    0.88192    0.80982    0.79646    1.13389
  47.58919    0.53996    0.66916    0.68500    0.73913    0.83606    0.82301    1.35294
  53.31147    0.60041    0.66916    0.76500    0.78446    0.85532    0.84210    1.27476
  61.99421    0.68923    0.66916    0.88500    0.83051    0.81995    0.80657    1.20408
  49.72918    0.56273    0.66916    0.71500    1.09950    0.85232    0.83920    0.90950
  46.16628    0.52471    0.66916    0.66500    0.70000    0.82543    0.81242    1.42857
  46.87736    0.53234    0.66916    0.67500    0.57746    0.83064    0.81761    1.73171
  76.00805    0.82403    0.66916    1.07500    0.88182    0.89637    0.88289    1.13402
  50.44406    0.57030    0.66916    0.72500    0.87365    0.85774    0.84460    1.14463
  79.00100    0.85129    0.66916    1.11500    0.92982    0.90249    0.88901    1.07547
  61.26585    0.68193    0.66916    0.87500    0.80034    0.81489    0.80151    1.24947
  72.28762    0.78937    0.66916    1.02500    0.78840    0.88910    0.87564    1.26839
  59.04126    0.66024    0.66997    0.84500    0.85053    0.80093    0.78768    1.17573
  63.40569    0.70415    0.66997    0.90500    0.77544    0.82975    0.81643    1.28958
  49.69123    0.56301    0.66997    0.71500    0.77056    0.85164    0.83860    1.29775
  48.26487    0.54783    0.66997    0.69500    0.78571    0.84080    0.82781    1.27273
  46.13099    0.52496    0.66997    0.66500    0.82759    0.82473    0.81180    1.20833
  67.80286    0.74737    0.66997    0.96500    0.82064    0.85614    0.84276    1.21856
  59.76644    0.66760    0.66997    0.85500    0.77430    0.80442    0.79116    1.29149
  64.86773    0.71864    0.66997    0.92500    0.83362    0.83880    0.82546    1.19959
  47.55283    0.54022    0.66997    0.68500    0.99048    0.83539    0.82241    1.00962
  83.45602    0.89185    0.66997    1.17500    1.07098    0.96081    0.94730    0.93372
  48.97766    0.55542    0.66997    0.70500    0.95376    0.84622    0.83321    1.04848
  84.96743    0.90497    0.66997    1.19500    1.06729    0.98775    0.97423    0.93696
  81.19531    0.87195    0.66997    1.14500    0.94336    0.93314    0.91964    1.06004
  64.13625    0.71141    0.66997    0.91500    0.93827    0.83482    0.82149    1.06579
  46.84154    0.53260    0.66997    0.67500    0.68354    0.82997    0.81701    1.46296
  78.94252    0.85178    0.66997    1.11500    0.86813    0.90207    0.88858    1.15190
  72.23353    0.78980    0.66997    1.02500    0.82545    0.88875    0.87533    1.21146
  61.21944    0.68228    0.66997    0.87500    0.83392    0.81456    0.80127    1.19915
  51.12069    0.57813    0.66997    0.73500    0.87415    0.86247    0.84940    1.14397
  50.40557    0.57058    0.66997    0.72500    0.88153    0.85706    0.84400    1.13439
  66.33344    0.73305    0.66997    0.94500    0.77814    0.84655    0.83319    1.28512
  65.60012    0.72586    0.66997    0.93500    0.90815    0.84206    0.82870    1.10115
  67.06769    0.74022    0.66997    0.95500    0.83333    0.85134    0.83798    1.20000
  80.44349    0.86526    0.66997    1.13500    0.91440    0.92392    0.91042    1.09362
  68.53897    0.75450    0.66997    0.97500    0.84420    0.86094    0.84755    1.18456
  78.19339    0.84500    0.66997    1.10500    0.98819    0.90008    0.88660    1.01195
  84.21130    0.89843    0.66997    1.18500    1.00427    0.97004    0.95652    0.99574
  57.59353    0.64545    0.66997    0.82500    0.83366    0.80855    0.79533    1.19954
  79.69256    0.85854    0.66997    1.12500    0.93625    0.91469    0.90120    1.06809
  82.70158    0.88525    0.66997    1.16500    0.83004    0.95159    0.93808    1.20476
  60.49250    0.67495    0.66997    0.86500    0.91135    0.80949    0.79622    1.09728
  81.94801    0.87862    0.66997    1.15500    0.87547    0.94236    0.92886    1.14224
  72.97526    0.79679    0.66997    1.03500    0.84887    0.89055    0.87712    1.17803
  58.31696    0.65285    0.66997    0.83500    0.75085    0.80373    0.79050    1.33182
  61.94729    0.68959    0.66997    0.88500    0.86189    0.81962    0.80632    1.16024
  75.95150    0.82450    0.66997    1.07500    0.90689    0.89600    0.88254    1.10267
  71.49275    0.78279    0.66997    1.01500    0.81173    0.88299    0.86958    1.23194
  52.55333    0.59320    0.66997    0.75500    0.80348    0.86229    0.84917    1.24458
  55.42841    0.62315    0.66997    0.79500    0.81070    0.83213    0.81895    1.23350
  70.01399    0.76869    0.66997    0.99500    0.84615    0.87054    0.85713    1.18182
  69.27601    0.76161    0.66997    0.98500    0.82969    0.86574    0.85234    1.20527
  75.20604    0.81761    0.66997    1.06500    0.80961    0.89463    0.88118    1.23516
  53.27087    0.60071    0.66997    0.76500    0.92268    0.85571    0.84258    1.08380
  51.83661    0.58567    0.66997    0.74500    0.75487    0.86376    0.85066    1.32472
  53.98922    0.60821    0.66997    0.77500    0.85610    0.84785    0.83470    1.16809
  77.44518    0.83820    0.66997    1.09500    0.96708    0.89872    0.88524    1.03404
  70.75290    0.77575    0.66997    1.00500    0.79426    0.87533    0.86192    1.25904
  76.69787    0.83136    0.66997    1.08500    0.90258    0.89736    0.88389    1.10793
  62.67603    0.69688    0.66997    0.89500    0.83221    0.82469    0.81138    1.20161
  54.70840    0.61569    0.66997    0.78500    0.80132    0.83999    0.82683    1.24793
  65.55059    0.72624    0.67077    0.93500    0.80890    0.84204    0.82878    1.23625
  76.64081    0.83183    0.67077    1.08500    0.81076    0.89698    0.88353    1.23340
  64.81871    0.71902    0.67077    0.92500    0.88246    0.83878    0.82553    1.13320
  84.90523    0.90551    0.67077    1.19500    0.93593    0.98607    0.97248    1.06846
  51.08167    0.57841    0.67077    0.73500    0.79518    0.86176    0.84880    1.25758
  81.13539    0.87247    0.67077    1.14500    0.85926    0.93236    0.91883    1.16379
  69.96138    0.76911    0.67077    0.99500    0.91419    0.87058    0.85724    1.09386
  50.36707    0.57085    0.67077    0.72500    0.89434    0.85635    0.84340    1.11814
  49.65326    0.56328    0.67077    0.71500    0.90135    0.85093    0.83800    1.10945
  48.94023    0.55569    0.67077    0.70500    0.96000    0.84552    0.83261    1.04167
  55.38620    0.62346    0.67077    0.79500    0.79167    0.83250    0.81943    1.26316
  64.08775    0.71178    0.67077    0.91500    0.79592    0.83447    0.82124    1.25641
  68.48739    0.75490    0.67077    0.97500    0.87695    0.86097    0.84767    1.14032
  52.51325    0.59349    0.67077    0.75500    0.80609    0.86279    0.84979    1.24055
  47.51646    0.54048    0.67077    0.68500    0.71200    0.83469    0.82181    1.40449
  54.66672    0.61599    0.67077    0.78500    0.82119    0.84036    0.82731    1.21774
  58.27264    0.65318    0.67077    0.83500    0.78700    0.80320    0.79008    1.27064
  61.17303    0.68263    0.67077    0.87500    0.92237    0.81421    0.80103    1.08417
  80.38403    0.86577    0.67077    1.13500    0.94990    0.92312    0.90962    1.05274
  67.01712    0.74061    0.67077    0.95500    0.88144    0.85137    0.83809    1.13450
  59.72107    0.66794    0.67077    0.85500    0.87643    0.80407    0.79092    1.14100
  61.90035    0.68995    0.67077    0.88500    0.79561    0.81927    0.80608    1.25690
  71.43914    0.78322    0.67077    1.01500    0.79471    0.88220    0.86884    1.25832
  84.14955    0.89897    0.67077    1.18500    0.88845    0.96928    0.95571    1.12556
  72.92065    0.79723    0.67077    1.03500    0.89716    0.89014    0.87676    1.11462
  62.62857    0.69724    0.67077    0.89500    0.88949    0.82434    0.81114    1.12424
  75.14994    0.81807    0.67077    1.06500    0.84133    0.89424    0.88082    1.18860
  81.88763    0.87914    0.67077    1.15500    0.89796    0.94159    0.92805    1.11364
  69.22392    0.76202    0.67077    0.98500    0.78615    0.86577    0.85245    1.27202
  57.54974    0.64578    0.67077    0.82500    0.72222    0.80892    0.79581    1.38462
  51.79706    0.58596    0.67077    0.74500    0.85546    0.86427    0.85128    1.16897
  53.94807    0.60851    0.67077    0.77500    0.85787    0.84821    0.83518    1.16568
  58.99642    0.66057    0.67077    0.84500    0.89138    0.80040    0.78727    1.12186
  83.39472    0.89239    0.67077    1.17500    0.94340    0.96005    0.94649    1.06000
  66.28339    0.73344    0.67077    0.94500    0.78831    0.84657    0.83330    1.26854
  63.35771    0.70452    0.67077    0.90500    0.94555    0.82941    0.81619    1.05758
  78.13536    0.84549    0.67077    1.10500    0.89549    0.89971    0.88624    1.11670
  77.38762    0.83868    0.67077    1.09500    0.99569    0.89834    0.88489    1.00433
  72.17942    0.79024    0.67077    1.02500    0.81280    0.88838    0.87502    1.23031
  79.63357    0.85904    0.67077    1.12500    0.82657    0.91389    0.90040    1.20982
  67.75179    0.74777    0.67077    0.96500    0.88481    0.85617    0.84288    1.13019
  53.23025    0.60100    0.67077    0.76500    0.91729    0.85607    0.84305    1.09016
  60.44660    0.67529    0.67077    0.86500    0.85893    0.80914    0.79597    1.16424
  70.69979    0.77617    0.67077    1.00500    0.81270    0.87538    0.86203    1.23046
  48.22797    0.54809    0.67077    0.69500    0.87770    0.84010    0.82721    1.13934
  46.80571    0.53285    0.67077    0.67500    0.66667    0.82927    0.81641    1.50000
  75.89491    0.82497    0.67077    1.07500    0.88550    0.89561    0.88218    1.12931
  78.88401    0.85228    0.67077    1.11500    0.86174    0.90164    0.88816    1.16044
  82.64074    0.88578    0.67077    1.16500    0.95148    0.95082    0.93727    1.05100
  46.09569    0.52521    0.67077    0.66500    0.64865    0.82402    0.81118    1.54167
  46.06038    0.52546    0.67158    0.66500    0.82759    0.82327    0.81056    1.20833
  80.32454    0.86627    0.67158    1.13500    0.82422    0.92226    0.90881    1.21327
  78.82547    0.85277    0.67158    1.11500    0.90945    0.90114    0.88773    1.09957
  66.96654    0.74101    0.67158    0.95500    0.79029    0.85135    0.83820    1.26535
  84.08776    0.89951    0.67158    1.18500    0.93487    0.96844    0.95491    1.06966
  58.95156    0.66091    0.67158    0.84500    0.72937    0.79984    0.78685    1.37104
  54.62503    0.61630    0.67158    0.78500    0.77556    0.84069    0.82779    1.28940
  76.58371    0.83231    0.67158    1.08500    0.88337    0.89653    0.88317    1.13203
  64.76967    0.71940    0.67158    0.92500    0.73934    0.83872    0.82561    1.35255
  52.47315    0.59378    0.67158    0.75500    0.83721    0.86327    0.85041    1.19444
  57.50594    0.64610    0.67158    0.82500    0.80742    0.80925    0.79629    1.23851
  50.32857    0.57113    0.67158    0.72500    0.80297    0.85561    0.84280    1.24537
  55.34398    0.62377    0.67158    0.79500    0.83613    0.83283    0.81991    1.19598
  63.30971    0.70489    0.67158    0.90500    0.81976    0.82902    0.81595    1.21987
  67.70069    0.74817    0.67158    0.96500    0.91910    0.85615    0.84299    1.08801
  49.61529    0.56355    0.67158    0.71500    0.86996    0.85020    0.83741    1.14948
  51.04263    0.57869    0.67158    0.73500    0.90492    0.86102    0.84820    1.10507
  69.17180    0.76243    0.67158    0.98500    0.87415    0.86576    0.85257    1.14397
  84.84299    0.90606    0.67158    1.19500    0.98646    0.98430    0.97074    1.01373
  79.57456    0.85954    0.67158    1.12500    0.89811    0.91302    0.89959    1.11345
  75.83830    0.82543    0.67158    1.07500    0.90926    0.89516    0.88182    1.09979
  59.67569    0.66828    0.67158    0.85500    0.83889    0.80368    0.79068    1.19205
  71.38550    0.78365    0.67158    1.01500    0.77480    0.88135    0.86811    1.29065
  51.75749    0.58624    0.67158    0.74500    0.79762    0.86474    0.85190    1.25373
  66.23332    0.73383    0.67158    0.94500    0.87919    0.84654    0.83341    1.13740
  53.18962    0.60130    0.67158    0.76500    0.91049    0.85641    0.84353    1.09831
  48.19106    0.54835    0.67158    0.69500    0.97826    0.83937    0.82661    1.02222
  72.86601    0.79767    0.67158    1.03500    0.86907    0.88967    0.87640    1.15066
  53.90691    0.60881    0.67158    0.77500    0.85211    0.84855    0.83566    1.17355
  72.12529    0.79067    0.67158    1.02500    0.90219    0.88796    0.87470    1.10841
  82.57986    0.88631    0.67158    1.16500    0.96154    0.94997    0.93647    1.04000
  81.82720    0.87966    0.67158    1.15500    0.85075    0.94073    0.92725    1.17544
  75.09382    0.81853    0.67158    1.06500    0.80192    0.89379    0.88046    1.24700
  77.33004    0.83916    0.67158    1.09500    0.85393    0.89790    0.88453    1.17105
  81.07543    0.87298    0.67158    1.14500    0.93874    0.93149    0.91803    1.06526
  65.50104    0.72662    0.67158    0.93500    0.80831    0.84198    0.82886    1.23715
  83.33338    0.89292    0.67158    1.17500    0.90369    0.95921    0.94569    1.10658
  48.90279    0.55596    0.67158    0.70500    0.87958    0.84478    0.83201    1.13690
  69.90876    0.76952    0.67158    0.99500    0.75819    0.87057    0.85736    1.31893
  60.40069    0.67564    0.67158    0.86500    0.82923    0.80875    0.79573    1.20594
  62.58110    0.69760    0.67158    0.89500    0.82953    0.82396    0.81089    1.20551
  61.85340    0.69030    0.67158    0.88500    0.76721    0.81889    0.80584    1.30342
  58.22831    0.65351    0.67158    0.83500    0.75517    0.80264    0.78966    1.32420
  46.76986    0.53311    0.67158    0.67500    0.84000    0.82854    0.81582    1.19048
  47.48009    0.54074    0.67158    0.68500    0.77193    0.83395    0.82121    1.29545
  61.12660    0.68298    0.67158    0.87500    0.77338    0.81382    0.80079    1.29303
  78.07730    0.84598    0.67158    1.10500    0.84837    0.89927    0.88588    1.17873
  64.03923    0.71215    0.67158    0.91500    0.84880    0.83409    0.82100    1.17814
  70.64666    0.77660    0.67158    1.00500    0.85057    0.87537    0.86214    1.17568
  68.43578    0.75531    0.67158    0.97500    0.81669    0.86096    0.84778    1.22445
  54.58333    0.61660    0.67238    0.78500    0.91827    0.84100    0.82827    1.08901
  76.52658    0.83278    0.67238    1.08500    0.88376    0.89600    0.88281    1.13152
  79.51551    0.86003    0.67238    1.12500    0.76654    0.91205    0.89878    1.30456
  66.18324    0.73421    0.67238    0.94500    0.79545    0.84647    0.83352    1.25714
  60.35477    0.67598    0.67238    0.86500    0.77663    0.80833    0.79549    1.28761
  65.45147    0.72700    0.67238    0.93500    0.72742    0.84188    0.82894    1.37473
  58.18397    0.65384    0.67238    0.83500    0.81076    0.80204    0.78925    1.23340
  46.02507    0.52571    0.67238    0.66500    1.03846    0.82250    0.80994    0.96296
  50.29006    0.57141    0.67238    0.72500    0.92830    0.85485    0.84220    1.07724
  64.72062    0.71977    0.67238    0.92500    0.91577    0.83861    0.82569    1.09198
  47.44371    0.54099    0.67238    0.68500    1.02857    0.83320    0.82061    0.97222
  70.59351    0.77702    0.67238    1.00500    0.79904    0.87531    0.86226    1.25151
  82.51894    0.88683    0.67238    1.16500    0.87625    0.94900    0.93566    1.14123
  72.07113    0.79111    0.67238    1.02500    0.91783    0.88747    0.87439    1.08952
  48.15415    0.54862    0.67238    0.69500    0.78261    0.83862    0.82601    1.27778
  83.27201    0.89346    0.67238    1.17500    0.97414    0.95824    0.94488    1.02655
  66.91594    0.74140    0.67238    0.95500    0.84020    0.85128    0.83831    1.19020
  84.02594    0.90005    0.67238    1.18500    0.94142    0.96748    0.95410    1.06222
  80.26502    0.86678    0.67238    1.13500    0.82975    0.92128    0.90800    1.20519
  61.08015    0.68333    0.67238    0.87500    0.73246    0.81339    0.80054    1.36526
  61.80643    0.69066    0.67238    0.88500    0.78415    0.81846    0.80560    1.27527
  52.43304    0.59407    0.67238    0.75500    0.71835    0.86372    0.85104    1.39209
  63.99070    0.71252    0.67238    0.91500    0.79967    0.83367    0.82076    1.25051
  71.33185    0.78408    0.67238    1.01500    0.91062    0.88044    0.86737    1.09815
  46.73402    0.53336    0.67238    0.67500    0.91429    0.82779    0.81522    1.09375
  48.86535    0.55623    0.67238    0.70500    0.85116    0.84403    0.83141    1.17486
  63.26170    0.70525    0.67238    0.90500    0.73507    0.82860    0.81570    1.36042
  55.30175    0.62408    0.67238    0.79500    0.88462    0.83314    0.82039    1.13043
  49.57731    0.56382    0.67238    0.71500    0.82041    0.84944    0.83681    1.21891
  69.85612    0.76994    0.67238    0.99500    0.93594    0.87050    0.85747    1.06844
  81.01544    0.87349    0.67238    1.14500    0.93750    0.93052    0.91722    1.06667
  81.76675    0.88018    0.67238    1.15500    0.84074    0.93976    0.92644    1.18943
  84.78071    0.90661    0.67238    1.19500    1.01942    0.98239    0.96899    0.98095
  58.90669    0.66124    0.67238    0.84500    0.71453    0.79924    0.78643    1.39952
  53.86574    0.60911    0.67238    0.77500    0.80795    0.84886    0.83614    1.23770
  53.14898    0.60160    0.67238    0.76500    0.94885    0.85672    0.84402    1.05391
  67.64958    0.74857    0.67238    0.96500    0.80325    0.85608    0.84310    1.24494
  75.78166    0.82590    0.67238    1.07500    0.85685    0.89462    0.88145    1.16707
  75.03768    0.81899    0.67238    1.06500    0.84749    0.89325    0.88010    1.17995
  62.53361    0.69796    0.67238    0.89500    0.79130    0.82353    0.81065    1.26374
  77.27243    0.83964    0.67238    1.09500    0.95918    0.89737    0.88416    1.04255
  78.76690    0.85326    0.67238    1.11500    0.98965    0.90054    0.88730    1.01046
  78.01920    0.84646    0.67238    1.10500    0.92442    0.89874    0.88552    1.08176
  72.81135    0.79812    0.67238    1.03500    0.90468    0.88913    0.87604    1.10536
  59.63029    0.66862    0.67238    0.85500    0.84524    0.80326    0.79044    1.18310
  51.00359    0.57897    0.67238    0.73500    0.87676    0.86026    0.84760    1.14056
  68.38415    0.75572    0.67238    0.97500    0.87420    0.86089    0.84789    1.14390
  51.71791    0.58653    0.67238    0.74500    0.81707    0.86520    0.85253    1.22388
  69.11967    0.76284    0.67238    0.98500    0.85945    0.86569    0.85268    1.16353
  83.96407    0.90059    0.67319    1.18500    0.85685    0.96637    0.95329    1.16706
  47.40732    0.54125    0.67319    0.68500    0.67692    0.83244    0.82001    1.47727
  63.94215    0.71290    0.67319    0.91500    0.79575    0.83320    0.82052    1.25667
  73.49734    0.80555    0.67319    1.04500    0.89864    0.88989    0.87703    1.11280
  71.27817    0.78450    0.67319    1.01500    0.84202    0.87998    0.86716    1.18762
  58.86181    0.66157    0.67319    0.84500    0.82892    0.79862    0.78601    1.20638
  48.82789    0.55649    0.67319    0.70500    0.77477    0.84326    0.83081    1.29070
  64.67156    0.72015    0.67319    0.92500    0.69760    0.83827    0.82557    1.43349
  50.96454    0.57925    0.67319    0.73500    0.94771    0.85948    0.84700    1.05517
  76.46943    0.83325    0.67319    1.08500    0.86745    0.89537    0.88245    1.15281
  81.70626    0.88070    0.67319    1.15500    0.83301    0.93866    0.92563    1.20046
  82.45799    0.88736    0.67319    1.16500    0.91511    0.94790    0.93485    1.09276
  55.97825    0.63186    0.67319    0.80500    0.78826    0.82556    0.81300    1.26862
  72.01695    0.79154    0.67319    1.02500    0.88908    0.88691    0.87408    1.12476
  72.75667    0.79856    0.67319    1.03500    0.89016    0.88852    0.87567    1.12339
  79.45643    0.86053    0.67319    1.12500    0.94380    0.91096    0.89798    1.05955
  80.20547    0.86728    0.67319    1.13500    0.83908    0.92020    0.90719    1.19178
  68.33251    0.75612    0.67319    0.97500    0.84500    0.86076    0.84800    1.18343
  55.25951    0.62439    0.67319    0.79500    0.85714    0.83342    0.82087    1.16667
  51.67833    0.58681    0.67319    0.74500    0.82621    0.86489    0.85240    1.21034
  59.58488    0.66896    0.67319    0.85500    0.79232    0.80281    0.79019    1.26211
  54.54162    0.61691    0.67319    0.78500    0.85481    0.84128    0.82875    1.16986
  65.40188    0.72739    0.67319    0.93500    0.81240    0.84173    0.82901    1.23092
  78.70830    0.85375    0.67319    1.11500    0.95492    0.89983    0.88686    1.04721
  75.72500    0.82636    0.67319    1.07500    0.82299    0.89400    0.88109    1.21508
  83.21060    0.89399    0.67319    1.17500    0.90356    0.95714    0.94407    1.10673
  66.13314    0.73460    0.67319    0.94500    0.87000    0.84636    0.83363    1.14943
  77.21479    0.84011    0.67319    1.09500    0.97119    0.89674    0.88380    1.02966
  52.39292    0.59436    0.67319    0.75500    0.75405    0.86416    0.85166    1.32616
  58.13961    0.65417    0.67319    0.83500    0.79365    0.80197    0.78938    1.26000
  48.11723    0.54888    0.67319    0.69500    0.91503    0.83785    0.82541    1.09286
  70.54034    0.77744    0.67319    1.00500    0.80696    0.87517    0.86237    1.23922
  61.03369    0.68368    0.67319    0.87500    0.72591    0.81294    0.80030    1.37757
  61.75944    0.69101    0.67319    0.88500    0.79620    0.81800    0.80535    1.25597
  69.80345    0.77036    0.67319    0.99500    0.82935    0.87037    0.85758    1.20577
  62.48610    0.69833    0.67319    0.89500    0.75243    0.82307    0.81041    1.32903
  60.30884    0.67633    0.67319    0.86500    0.79599    0.80787    0.79525    1.25629
  66.86532    0.74180    0.67319    0.95500    0.84432    0.85116    0.83842    1.18438
  49.53933    0.56409    0.67319    0.71500    0.89671    0.84867    0.83621    1.11518
  69.06751    0.76325    0.67319    0.98500    0.82043    0.86557    0.85279    1.21887
  77.96108    0.84695    0.67319    1.10500    0.96857    0.89811    0.88516    1.03245
  53.10833    0.60189    0.67319    0.76500    0.85539    0.85701    0.84450    1.16905
  80.95542    0.87400    0.67319    1.14500    0.89962    0.92943    0.91641    1.11158
  45.98975    0.52596    0.67319    0.66500    0.72093    0.82173    0.80932    1.38710
  84.71840    0.90716    0.67319    1.19500    0.98291    0.98034    0.96724    1.01739
  46.69816    0.53361    0.67319    0.67500    0.90625    0.82703    0.81462    1.10345
  53.82456    0.60941    0.67319    0.77500    0.77060    0.84915    0.83662    1.29769
  50.25154    0.57168    0.67319    0.72500    0.83333    0.85408    0.84160    1.20000
  67.59845    0.74897    0.67319    0.96500    0.86630    0.85596    0.84321    1.15433
  63.21367    0.70562    0.67319    0.90500    0.85644    0.82813    0.81546    1.16762
  45.95442    0.52621    0.67400    0.66500    0.65714    0.82093    0.80870    1.52174
  71.22447    0.78493    0.67400    1.01500    0.91534    0.87978    0.86727    1.09249
  65.35228    0.72777    0.67400    0.93500    0.86600    0.84153    0.82909    1.15474
  58.09524    0.65450    0.67400    0.83500    0.85052    0.80222    0.78986    1.17576
  46.66230    0.53387    0.67400    0.67500    1.12308    0.82626    0.81402    0.89041
  52.35280    0.59465    0.67400    0.75500    0.95092    0.86458    0.85228    1.05161
  69.75077    0.77077    0.67400    0.99500    0.79615    0.87018    0.85769    1.25605
  83.14915    0.89452    0.67400    1.17500    0.91368    0.95592    0.94326    1.09447
  75.66831    0.82683    0.67400    1.07500    0.80925    0.89330    0.88073    1.23571
  68.28085    0.75653    0.67400    0.97500    0.77673    0.86059    0.84811    1.28745
  79.39732    0.86103    0.67400    1.12500    0.89587    0.90978    0.89717    1.11623
  60.26289    0.67667    0.67400    0.86500    0.84643    0.80738    0.79500    1.18143
  48.79043    0.55676    0.67400    0.70500    0.82692    0.84247    0.83021    1.20930
  51.63873    0.58710    0.67400    0.74500    0.85380    0.86409    0.85180    1.17123
  82.39700    0.88788    0.67400    1.16500    0.90476    0.94669    0.93404    1.10526
  80.89536    0.87452    0.67400    1.14500    0.80287    0.92824    0.91561    1.24554
  67.54730    0.74937    0.67400    0.96500    0.81571    0.85579    0.84332    1.22593
  80.14589    0.86779    0.67400    1.13500    0.95219    0.91901    0.90639    1.05021
  54.49990    0.61721    0.67400    0.78500    0.87707    0.84155    0.82923    1.14016
  63.16563    0.70599    0.67400    0.90500    0.82907    0.82763    0.81522    1.20617
  78.64966    0.85425    0.67400    1.11500    0.88538    0.89904    0.88643    1.12946
  63.89359    0.71327    0.67400    0.91500    0.85570    0.83269    0.82027    1.16863
  64.62247    0.72053    0.67400    0.92500    0.78344    0.83776    0.82533    1.27642
  72.70196    0.79900    0.67400    1.03500    0.74768    0.88784    0.87531    1.33747
  49.50133    0.56437    0.67400    0.71500    0.99492    0.84788    0.83561    1.00510
  53.06767    0.60218    0.67400    0.76500    0.80846    0.85728    0.84498    1.23692
  50.21301    0.57196    0.67400    0.72500    0.82653    0.85328    0.84100    1.20988
  84.65605    0.90770    0.67400    1.19500    0.99769    0.97816    0.96549    1.00231
  77.90293    0.84743    0.67400    1.10500    0.90962    0.89739    0.88480    1.09937
  61.71245    0.69137    0.67400    0.88500    0.89223    0.81751    0.80511    1.12079
  66.81469    0.74219    0.67400    0.95500    0.74199    0.85099    0.83853    1.34773
  71.96274    0.79198    0.67400    1.02500    0.80865    0.88629    0.87376    1.23663
  62.43858    0.69869    0.67400    0.89500    0.82617    0.82257    0.81016    1.21041
  60.98722    0.68403    0.67400    0.87500    0.81379    0.81245    0.80006    1.22881
  48.08030    0.54914    0.67400    0.69500    0.83636    0.83707    0.82481    1.19565
  77.15712    0.84059    0.67400    1.09500    0.94167    0.89603    0.88344    1.06195
  73.44213    0.80599    0.67400    1.04500    0.89029    0.88921    0.87667    1.12323
  83.90217    0.90113    0.67400    1.18500    0.97877    0.96515    0.95248    1.02169
  70.48715    0.77786    0.67400    1.00500    0.88416    0.87498    0.86248    1.13102
  47.37092    0.54151    0.67400    0.68500    1.06897    0.83166    0.81941    0.93548
  50.92547    0.57953    0.67400    0.73500    1.02787    0.85868    0.84640    0.97288
  53.78337    0.60970    0.67400    0.77500    0.81490    0.84942    0.83710    1.22714
  58.81691    0.66191    0.67400    0.84500    0.87115    0.79796    0.78560    1.14790
  59.53946    0.66930    0.67400    0.85500    0.90424    0.80232    0.78995    1.10591
  76.41225    0.83372    0.67400    1.08500    0.79433    0.89466    0.88209    1.25893
  81.64574    0.88121    0.67400    1.15500    0.88683    0.93747    0.92482    1.12761
  66.08302    0.73499    0.67400    0.94500    0.85540    0.84619    0.83374    1.16904
  55.93547    0.63217    0.67400    0.80500    0.82308    0.82582    0.81348    1.21495
  55.21726    0.62470    0.67400    0.79500    0.86128    0.83368    0.82136    1.16106
  69.01533    0.76366    0.67400    0.98500    0.78964    0.86539    0.85290    1.26639
  66.03288    0.73538    0.67481    0.94500    0.89437    0.84600    0.83386    1.11811
  55.17500    0.62501    0.67481    0.79500    0.80293    0.83394    0.82184    1.24543
  51.59913    0.58738    0.67481    0.74500    0.87749    0.86328    0.85120    1.13961
  69.69806    0.77119    0.67481    0.99500    0.85880    0.86997    0.85780    1.16441
  63.84501    0.71364    0.67481    0.91500    0.77742    0.83217    0.82003    1.28631
  73.38690    0.80644    0.67481    1.04500    0.81271    0.88848    0.87631    1.23045
  46.62643    0.53412    0.67481    0.67500    0.96053    0.82547    0.81341    1.04110
  61.66543    0.69172    0.67481    0.88500    0.81538    0.81699    0.80487    1.22642
  68.96314    0.76407    0.67481    0.98500    0.81005    0.86517    0.85301    1.23450
  65.30266    0.72815    0.67481    0.93500    0.81345    0.84131    0.82917    1.22934
  68.22916    0.75693    0.67481    0.97500    0.85667    0.86038    0.84822    1.16732
  48.75296    0.55703    0.67481    0.70500    0.93514    0.84168    0.82961    1.06936
  84.59366    0.90825    0.67481    1.19500    1.03050    0.97594    0.96373    0.97040
  60.21693    0.67702    0.67481    0.86500    0.88519    0.80688    0.79476    1.12971
  49.46333    0.56464    0.67481    0.71500    0.73725    0.84708    0.83500    1.35638
  58.05087    0.65483    0.67481    0.83500    0.83692    0.80245    0.79034    1.19486
  45.91909    0.52646    0.67481    0.66500    0.83784    0.82013    0.80808    1.19355
  58.77200    0.66224    0.67481    0.84500    0.80804    0.79729    0.78518    1.23756
  67.49613    0.74977    0.67481    0.96500    0.89726    0.85559    0.84343    1.11450
  50.88640    0.57981    0.67481    0.73500    0.91830    0.85788    0.84580    1.08897
  60.94073    0.68438    0.67481    0.87500    0.82686    0.81194    0.79981    1.20940
  53.74217    0.61000    0.67481    0.77500    0.79487    0.84968    0.83759    1.25806
  53.02700    0.60248    0.67481    0.76500    0.88773    0.85755    0.84546    1.12647
  59.49402    0.66964    0.67481    0.85500    0.73806    0.80182    0.78971    1.35491
  75.61159    0.82729    0.67481    1.07500    0.93927    0.89256    0.88037    1.06466
  78.59100    0.85474    0.67481    1.11500    0.86973    0.89820    0.88600    1.14978
  64.57337    0.72090    0.67481    0.92500    0.78859    0.83722    0.82508    1.26809
  83.08767    0.89505    0.67481    1.17500    0.96559    0.95466    0.94245    1.03564
  71.90852    0.79241    0.67481    1.02500    0.83250    0.88562    0.87345    1.20120
  83.84023    0.90167    0.67481    1.18500    0.88075    0.96388    0.95167    1.13539
  81.58518    0.88173    0.67481    1.15500    0.79083    0.93622    0.92401    1.26450
  79.33818    0.86153    0.67481    1.12500    0.89403    0.90855    0.89636    1.11853
  80.08627    0.86829    0.67481    1.13500    0.87452    0.91777    0.90558    1.14349
  71.17075    0.78536    0.67481    1.01500    0.84041    0.87955    0.86738    1.18990
  76.35504    0.83419    0.67481    1.08500    0.82948    0.89391    0.88173    1.20557
  55.89268    0.63249    0.67481    0.80500    0.79310    0.82607    0.81396    1.26087
  47.33452    0.54177    0.67481    0.68500    0.86325    0.83087    0.81881    1.15842
  50.17447    0.57223    0.67481    0.72500    0.90038    0.85248    0.84040    1.11064
  80.83528    0.87503    0.67481    1.14500    0.95041    0.92699    0.91480    1.05217
  82.33598    0.88841    0.67481    1.16500    0.94212    0.94544    0.93323    1.06144
  62.39104    0.69905    0.67481    0.89500    0.81588    0.82205    0.80992    1.22567
  63.11757    0.70635    0.67481    0.90500    0.83195    0.82711    0.81497    1.20200
  72.64724    0.79944    0.67481    1.03500    0.90556    0.88713    0.87495    1.10428
  48.04336    0.54940    0.67481    0.69500    1.01290    0.83627    0.82421    0.98726
  77.09943    0.84107    0.67481    1.09500    0.94716    0.89527    0.88308    1.05579
  77.84475    0.84792    0.67481    1.10500    0.89357    0.89663    0.88444    1.11910
  54.45817    0.61751    0.67481    0.78500    0.73486    0.84181    0.82971    1.36080
  70.43393    0.77829    0.67481    1.00500    0.80820    0.87476    0.86259    1.23732
  66.76403    0.74258    0.67481    0.95500    0.87291    0.85080    0.83865    1.14559
  52.31266    0.59494    0.67481    0.75500    0.77836    0.86499    0.85291    1.28475
  68.91092    0.76448    0.67562    0.98500    0.85528    0.86496    0.85313    1.16920
  55.84988    0.63280    0.67562    0.80500    0.77159    0.82632    0.81445    1.29602
  76.29781    0.83467    0.67562    1.08500    0.83619    0.89317    0.88136    1.19590
  58.72708    0.66258    0.67562    0.84500    0.76792    0.79662    0.78476    1.30222
  48.00642    0.54966    0.67562    0.69500    0.91925    0.83548    0.82361    1.08784
  62.34349    0.69940    0.67562    0.89500    0.81906    0.82153    0.80968    1.22091
  84.53123    0.90880    0.67562    1.19500    1.07512    0.97372    0.96198    0.93013
  83.77826    0.90221    0.67562    1.18500    0.89727    0.96261    0.95086    1.11449
  50.13593    0.57251    0.67562    0.72500    0.85424    0.85168    0.83980    1.17063
  77.78654    0.84840    0.67562    1.10500    0.83397    0.89587    0.88407    1.19908
  51.55952    0.58767    0.67562    0.74500    0.87683    0.86247    0.85059    1.14047
  77.04171    0.84155    0.67562    1.09500    0.84674    0.89452    0.88272    1.18100
  64.52426    0.72128    0.67562    0.92500    0.77338    0.83669    0.82484    1.29303
  61.61841    0.69207    0.67562    0.88500    0.80858    0.81648    0.80462    1.23673
  49.42532    0.56491    0.67562    0.71500    0.73554    0.84628    0.83440    1.35955
  72.59248    0.79988    0.67562    1.03500    0.87065    0.88641    0.87459    1.14857
  78.53231    0.85523    0.67562    1.11500    0.92784    0.89736    0.88557    1.07778
  52.98633    0.60277    0.67562    0.76500    0.86765    0.85782    0.84594    1.15254
  81.52459    0.88225    0.67562    1.15500    0.88292    0.93497    0.92320    1.13261
  55.13273    0.62532    0.67562    0.79500    0.87366    0.83419    0.82232    1.14461
  71.85427    0.79284    0.67562    1.02500    0.77554    0.88496    0.87314    1.28942
  46.59056    0.53437    0.67562    0.67500    0.72289    0.82469    0.81281    1.38333
  82.27493    0.88893    0.67562    1.16500    0.91552    0.94419    0.93242    1.09227
  67.44494    0.75016    0.67562    0.96500    0.80757    0.85539    0.84355    1.23829
  52.27252    0.59523    0.67562    0.75500    0.81530    0.86541    0.85353    1.22654
  63.06950    0.70671    0.67562    0.90500    0.86995    0.82658    0.81473    1.14949
  63.79641    0.71401    0.67562    0.91500    0.89130    0.83164    0.81978    1.12195
  80.77515    0.87554    0.67562    1.14500    0.88355    0.92576    0.91398    1.13180
[truncated: 11,959,722 more chars]
