# Supplementary material for: Multidimensional Rietveld refinement of high-pressure neutron diffraction data of PbNCN
Source: J Appl Crystallogr. 2024 Sep 5;57(Pt 5):1436–45. doi: 10.1107/S1600576724007635 (PMC11460395; doi:10.1107/S1600576724007635)
Supplement: Supplementary file 1 [file j-57-01436-sup1.zip › 2D_PbNCN_400bar.cif]

data_PbNCN_400bar_refinement_new
_pd_block_id
   2023-11-10T12:05|PbNCN_400bar_refinement_new|MeinerzhagenYannick|SNAP
_audit_creation_method  "created in GSAS-II"
_audit_creation_date  2023-11-10T12:05
_audit_author_name  "Meinerzhagen, Yannick"
_audit_update_record
   "2023-11-10T12:05  Initial software-generated CIF"
# GSAS-II edited template follows Publication_Template
#=============================================================================
# this information describes the project, paper etc. for the CIF             #
# Acta Cryst. Section C papers and editorial correspondence is generated     #
# from the information in this section                                       #
#                                                                            #
#   (from)   CIF submission form for Rietveld refinements (Acta Cryst. C)    #
#                                                 Version 14 December 1998   #
#=============================================================================
# 1. SUBMISSION DETAILS

_publ_contact_author_name        'Prof. Richard Dronskowski'
_publ_contact_author_address
;    
Institute of Inorganic Chemistry
RWTH Aachen University     
D-52056 Aachen
Germany
;
_publ_contact_author_email       drons@HAL9000.ac.rwth-aachen.de
_publ_contact_author_phone       00492418093642
_publ_contact_author_fax         00492418092642

_publ_requested_journal              'Journal of Applied Crystallography'

#==============================================================================

# 2. PROCESSING SUMMARY (IUCr Office Use Only)

_journal_data_validation_number      ?

_journal_date_recd_electronic        ?
_journal_date_to_coeditor            ?
_journal_date_from_coeditor          ?
_journal_date_accepted               ?
_journal_date_printers_first         ?
_journal_date_printers_final         ?
_journal_date_proofs_out             ?
_journal_date_proofs_in              ?
_journal_coeditor_name               ?
_journal_coeditor_code               ?
_journal_coeditor_notes
; ?
;
_journal_techeditor_code             ?
_journal_techeditor_notes
; ?
;
_journal_coden_ASTM                  ?
_journal_name_full                   ?
_journal_year                        ?
_journal_volume                      ?
_journal_issue                       ?
_journal_page_first                  ?
_journal_page_last                   ?
_journal_paper_category              ?
_journal_suppl_publ_number           ?
_journal_suppl_publ_pages            ?

#==============================================================================

# 3. TITLE AND AUTHOR LIST

_publ_section_title
; ?
;       
 
# The loop structure below should contain the names and addresses of all 
# authors, in the required order of publication. Repeat as necessary.

loop_
	_publ_author_name
	_publ_author_address
'Meinerzhagen, Yannick'
; 
Chair of Solid-State and Quantum Chemistry
Institute of Inorganic Chemistry
RWTH Aachen University
D-52056 Aachen
Germany
;

'Eickmeier, Katharina'
; 
Chair of Solid-State and Quantum Chemistry
Institute of Inorganic Chemistry
RWTH Aachen University
D-52056 Aachen
Germany
;

'Mueller, Peter C.'
; 
Chair of Solid-State and Quantum Chemistry
Institute of Inorganic Chemistry
RWTH Aachen University
D-52056 Aachen
Germany
;

'Hempelmann, Jan'
; 
Chair of Solid-State and Quantum Chemistry
Institute of Inorganic Chemistry
RWTH Aachen University
D-52056 Aachen
Germany
;

'Houben, Andreas'
; 
Chair of Solid-State and Quantum Chemistry
Institute of Inorganic Chemistry
RWTH Aachen University
D-52056 Aachen
Germany
;

'Dronskowski, Richard'
; 
Chair of Solid-State and Quantum Chemistry
Institute of Inorganic Chemistry
RWTH Aachen University
D-52056 Aachen
Germany
;

#==============================================================================
# 4. TEXT

#=============================================================================
# 5. OVERALL REFINEMENT & COMPUTING DETAILS

#==============================================================================
# 6. SAMPLE PREPARATION DATA

# (In the unusual case where multiple samples are used in a single
#  Rietveld study, this information should be moved into the phase
#  blocks)

# The following three fields describe the preparation of the material.
# The cooling rate is in K/min.  The pressure at which the sample was  
# prepared is in kPa.  The temperature of preparation is in K.
       
_pd_proc_info_datetime  2023-11-10T12:05
_pd_calc_method  "Rietveld Refinement"
_computing_structure_refinement
   "GSAS-II (Toby & Von Dreele, J. Appl. Cryst. 46, 544-549, 2013)"
_refine_ls_number_parameters  12
_refine_ls_goodness_of_fit_all  0.134

# OVERALL WEIGHTED R-FACTOR
_refine_ls_wR_factor_obs  0.09237
_refine_ls_matrix_type  full
# GSAS-II edited template follows Phase_Template
#==============================================================================
# 7. CHEMICAL, STRUCTURAL AND CRYSTAL DATA

_chemical_name_common             'Lead Cyanamide'
_chemical_formula_structural      PbNCN
_cell_measurement_temperature     293      

#==============================================================================

# 8. Phase information from GSAS


# phase info for Lead cyanamide follows
_pd_phase_name  "Lead cyanamide"
_cell_length_a  5.53587(25)
_cell_length_b  3.77236(10)
_cell_length_c  11.04656(31)
_cell_angle_alpha  90
_cell_angle_beta   90
_cell_angle_gamma  90
_cell_volume  230.688(9)
_exptl_crystal_density_diffrn  7.1183
_symmetry_cell_setting  orthorhombic
_symmetry_space_group_name_H-M  "P n m a"
_symmetry_space_group_name_Hall  "-P 2ac 2n"
_diffrn_ambient_temperature  293
_diffrn_ambient_pressure  100
loop_
    _space_group_symop_id
    _space_group_symop_operation_xyz
     1  x,y,z
     2  1/2-x,1/2+y,1/2+z
     3  x,1/2-y,z
     4  1/2-x,-y,1/2+z
     5  -x,-y,-z
     6  1/2+x,1/2-y,1/2-z
     7  -x,1/2+y,-z
     8  1/2+x,y,1/2-z

# ATOMIC COORDINATES AND DISPLACEMENT PARAMETERS
loop_ 
   _atom_site_label
   _atom_site_type_symbol
   _atom_site_fract_x
   _atom_site_fract_y
   _atom_site_fract_z
   _atom_site_occupancy
   _atom_site_adp_type
   _atom_site_U_iso_or_equiv
   _atom_site_symmetry_multiplicity
Pb1    Pb   0.3730(4)   0.25000     0.63323(13) 1.000      Uiso 0.037      4   
N1     N    0.3622(4)   0.25000     0.45224(14) 1.000      Uiso 0.037      4   
N2     N    0.9164(3)   0.25000     0.36374(16) 1.000      Uiso 0.037      4   
C1     C    0.0996(5)   0.25000     0.41838(19) 1.000      Uiso 0.037      4   

loop_  _atom_type_symbol _atom_type_number_in_cell
  C    4
  N    8
  Pb   4

# Note that Z affects _cell_formula_sum and _weight
_cell_formula_units_Z  4
_chemical_formula_sum  "C N2 Pb"
_chemical_formula_weight  247.22

# MOLECULAR GEOMETRY
loop_
   _geom_bond_atom_site_label_1
   _geom_bond_atom_site_label_2
   _geom_bond_distance
   _geom_bond_site_symmetry_1
   _geom_bond_site_symmetry_2
   _geom_bond_publ_flag
  Pb1    N1     2.0002(18)   1_555    1_555 yes
  Pb1    N1     2.5688(22)   1_555    5_656 yes
  Pb1    N1     2.5688(22)   1_555    5_666 yes
  Pb1    N2     2.4748(20)   1_555    5_656 yes
  Pb1    N2     2.4748(20)   1_555    5_666 yes
  N1     Pb1    2.0002(18)   1_555    1_555 yes
  N1     Pb1    2.5688(22)   1_555    5_656 yes
  N1     Pb1    2.5688(22)   1_555    5_666 yes
  N1     C1     1.5007(25)   1_555    1_555 yes
  N2     Pb1    2.4748(20)   1_555    5_656 yes
  N2     Pb1    2.4748(20)   1_555    5_666 yes
  N2     C1     1.1806(27)   1_555    1_655 yes
  C1     N1     1.5007(25)   1_555    1_555 yes
  C1     N2     1.1806(27)   1_555    1_455 yes

loop_
   _geom_angle_atom_site_label_1
   _geom_angle_atom_site_label_2
   _geom_angle_atom_site_label_3
   _geom_angle
   _geom_angle_site_symmetry_1
   _geom_angle_site_symmetry_2
   _geom_angle_site_symmetry_3
   _geom_angle_publ_flag
  Pb1    N1     C1     106.15(14)    1_555  1_555    1_555 yes
  N1     C1     N2     163.68(25)    1_555  1_555    1_455 yes
 _pd_proc_ls_profile_function
;
Houben-Jacobs-Meinerzhagen function parameters for multi-dimensional data sets (pfType = 8.0)
   similar to Von Dreele-Jorgenson-Windsor function parameters
   alpha-0,alpha-1,beta-0,beta-1,beta-q,L2A,L2B,div,DthDet,Dtt,DL,DthF,Add,W-Pixel,W-Sample,Eta
302.560526, 416.110419, 334.561780, 682.162588, 0.000000, 0.810000, 0.000000, 0.001920, 0.006780, 0.000623, 0.002000, 1.031257, 0.001480, 0.000000, 0.004330, 0.210000, 
  Crystallite size in microns with "isotropic" model:
  parameters: Size, G/L mix
    1.000, 1.000, 
  Microstrain, "isotropic" model (10^6^ * delta Q/Q)
    parameters: Mustrain, G/L mix
    1000.000, 1.000, 

;
# Standard version of Instrument_Template template follows
#==============================================================================
# 9. INSTRUMENT CHARACTERIZATION

# The following item is used to identify the equipment used to record 
# the powder pattern when the diffractogram was measured at a laboratory 
# other than the authors' home institution, e.g. when neutron or synchrotron
# radiation is used.

_pd_instr_location
; ?
;

_diffrn_source                    'neutron spallation source'       

_pd_meas_scan_method              tof       


# The following two items identify the program(s) used (if appropriate).      
_computing_data_reduction         'PowderReduceP2D in Mantid'                     

# The following items are used to define the size of the instrument.
# Not all distances are appropriate for all instrument types.

_pd_instr_dist_src/spec           15000
#==============================================================================
# 10. Specimen size and mounting information


_pd_spec_mount_mode               transmission       
                                          
    
_pd_spec_shape                    irregular

_refine_ls_R_F_factor        0.9973
_refine_ls_R_Fsqd_factor     1.0
_pd_proc_ls_prof_R_factor     0.0734
_pd_proc_ls_prof_wR_factor    0.0924
_gsas_proc_ls_prof_R_B_factor   0.0863
_gsas_proc_ls_prof_wR_B_factor  0.1084

_diffrn_radiation_probe  neutron
_pd_meas_2theta_fixed  65.549

# POWDER DATA TABLE
_pd_meas_number_of_points  140335

loop_
   _pd_meas_2theta_scan
   _pd_proc_wavelength
   _pd_proc_d_spacing
   _pd_proc_ls_special_details
   _pd_meas_intensity_total
   _pd_calc_intensity_total
   _pd_proc_intensity_bkg_calc
   _pd_proc_ls_weight
  59.20920    0.59350    0.60070    0.79500    1.38940    1.57007    1.56455    0.71973
  63.82311    0.63507    0.60070    0.85500    1.60962    1.50337    1.49790    0.62127
  80.96472    0.77996    0.60070    1.07500    1.74359    1.61175    1.60640    0.57353
  77.03982    0.74821    0.60070    1.02500    1.54775    1.57091    1.56554    0.64610
  63.05226    0.62820    0.60070    0.84500    1.45488    1.51449    1.50900    0.68734
  66.91400    0.66234    0.60070    0.89500    1.43478    1.50128    1.49583    0.69697
  58.44282    0.58651    0.60070    0.78500    1.72238    1.58119    1.57566    0.58059
  68.46391    0.67584    0.60070    0.91500    1.40589    1.52142    1.51599    0.71129
  72.35148    0.70914    0.60070    0.96500    1.72968    1.57178    1.56637    0.57814
  53.09870    0.53699    0.60070    0.71500    1.68132    1.55408    1.54850    0.59477
  64.59471    0.64192    0.60070    0.86500    1.41503    1.49226    1.48679    0.70670
  70.01676    0.68924    0.60070    0.93500    1.54181    1.54156    1.53614    0.64859
  54.62196    0.55123    0.60070    0.73500    1.51111    1.56183    1.55626    0.66176
  84.11511    0.80479    0.60070    1.11500    1.88727    1.69429    1.68897    0.52987
  70.79428    0.69590    0.60070    0.94500    1.49349    1.55164    1.54622    0.66957
  78.60792    0.76101    0.60070    1.04500    1.48376    1.57062    1.56526    0.67396
  67.68858    0.66910    0.60070    0.90500    1.45614    1.51135    1.50591    0.68675
  77.82355    0.75463    0.60070    1.03500    1.61480    1.57077    1.56540    0.61927
  76.25674    0.74177    0.60070    1.01500    1.62644    1.57105    1.56568    0.61484
  79.39291    0.76736    0.60070    1.05500    1.51573    1.57048    1.56512    0.65975
  69.23997    0.68255    0.60070    0.92500    1.52405    1.53149    1.52606    0.65615
  61.51279    0.61438    0.60070    0.82500    1.48554    1.53672    1.53122    0.67316
  80.17852    0.77368    0.60070    1.06500    1.63985    1.59111    1.58576    0.60981
  51.57827    0.52268    0.60070    0.69500    1.13889    1.54634    1.54075    0.87805
  84.90401    0.81091    0.60070    1.12500    1.69742    1.71493    1.70961    0.58913
  83.32671    0.79863    0.60070    1.10500    1.53321    1.67366    1.66833    0.65223
  73.13115    0.71572    0.60070    0.97500    1.73445    1.57163    1.56623    0.57655
  60.74418    0.60744    0.60070    0.81500    1.63182    1.54784    1.54233    0.61281
  71.57252    0.70253    0.60070    0.95500    1.46707    1.56171    1.55630    0.68163
  57.67718    0.57949    0.60070    0.77500    1.57270    1.57732    1.57178    0.63585
  65.36706    0.64875    0.60070    0.87500    1.59140    1.48114    1.47568    0.62838
  53.85997    0.54412    0.60070    0.72500    1.66129    1.55796    1.55238    0.60194
  75.47432    0.73530    0.60070    1.00500    1.57496    1.57120    1.56582    0.63494
  81.75150    0.78622    0.60070    1.08500    1.63095    1.63238    1.62704    0.61314
  59.97632    0.60048    0.60070    0.80500    1.63591    1.55895    1.55344    0.61128
  62.28215    0.62130    0.60070    0.83500    1.53267    1.52560    1.52011    0.65245
  82.53883    0.79244    0.60070    1.09500    1.57170    1.65302    1.64768    0.63625
  66.14016    0.65556    0.60070    0.88500    1.50931    1.49121    1.48575    0.66256
  55.38468    0.55832    0.60070    0.74500    1.66038    1.56570    1.56014    0.60227
  52.33813    0.52984    0.60070    0.70500    1.59322    1.55021    1.54463    0.62766
  72.30276    0.70958    0.60142    0.96500    1.65825    1.56969    1.56363    0.60305
  78.55575    0.76150    0.60142    1.04500    1.43585    1.56881    1.56277    0.69645
  57.63741    0.57982    0.60142    0.77500    1.57692    1.57711    1.57101    0.63415
  76.20583    0.74224    0.60142    1.01500    1.52763    1.56923    1.56319    0.65461
  61.47059    0.61474    0.60142    0.82500    1.52577    1.53514    1.52905    0.65541
  80.12553    0.77418    0.60142    1.06500    1.52717    1.59004    1.58400    0.65480
  84.84866    0.81146    0.60142    1.12500    1.71584    1.71312    1.70708    0.58281
  53.82267    0.54442    0.60142    0.72500    1.92982    1.55772    1.55161    0.51818
  59.16845    0.59385    0.60142    0.79500    1.62255    1.56847    1.56238    0.61631
  70.74646    0.69632    0.60142    0.94500    1.62371    1.54932    1.54326    0.61587
  58.40256    0.58684    0.60142    0.78500    1.48718    1.58029    1.57419    0.67241
  66.86847    0.66274    0.60142    0.89500    1.44098    1.49895    1.49288    0.69397
  59.93508    0.60083    0.60142    0.80500    1.51693    1.55736    1.55127    0.65923
  69.96939    0.68966    0.60142    0.93500    1.51369    1.53925    1.53319    0.66064
  51.54246    0.52297    0.60142    0.69500    1.63636    1.54560    1.53948    0.61111
  73.08198    0.71617    0.60142    0.97500    1.51792    1.56980    1.56374    0.65880
  65.32247    0.64914    0.60142    0.87500    1.43528    1.48018    1.47410    0.69673
  80.91132    0.78047    0.60142    1.07500    1.54766    1.61068    1.60464    0.64614
  67.64259    0.66951    0.60142    0.90500    1.40354    1.50902    1.50295    0.71249
  69.19306    0.68297    0.60142    0.92500    1.45574    1.52917    1.52311    0.68694
  55.34638    0.55863    0.60142    0.74500    1.60889    1.56548    1.55937    0.62155
  75.42384    0.73577    0.60142    1.00500    1.50556    1.56937    1.56333    0.66421
  60.70246    0.60779    0.60142    0.81500    1.58945    1.54625    1.54016    0.62915
  52.30182    0.53014    0.60142    0.70500    1.41270    1.54997    1.54385    0.70787
  83.27213    0.79916    0.60142    1.10500    1.57942    1.67260    1.66656    0.63314
  71.52425    0.70297    0.60142    0.95500    1.54844    1.55940    1.55334    0.64581
  82.48464    0.79297    0.60142    1.09500    1.76786    1.65196    1.64592    0.56566
  62.23946    0.62166    0.60142    0.83500    1.31504    1.52402    1.51794    0.76043
  66.09510    0.65595    0.60142    0.88500    1.42857    1.48887    1.48280    0.70000
  63.77947    0.63544    0.60142    0.85500    1.47455    1.50180    1.49572    0.67818
  76.98848    0.74869    0.60142    1.02500    1.59544    1.56909    1.56305    0.62679
  63.00909    0.62856    0.60142    0.84500    1.49002    1.51291    1.50683    0.67113
  64.55060    0.64230    0.60142    0.86500    1.44561    1.49069    1.48461    0.69175
  81.69770    0.78674    0.60142    1.08500    1.41941    1.63132    1.62528    0.70452
  79.34033    0.76785    0.60142    1.05500    1.58571    1.56924    1.56319    0.63063
  68.41746    0.67625    0.60142    0.91500    1.53407    1.51910    1.51303    0.65186
  77.77179    0.75511    0.60142    1.03500    1.48446    1.56895    1.56291    0.67365
  53.06189    0.53729    0.60142    0.71500    1.58182    1.55385    1.54773    0.63218
  54.58416    0.55153    0.60142    0.73500    1.59783    1.56160    1.55549    0.62585
  84.06015    0.80533    0.60142    1.11500    1.65708    1.69324    1.68720    0.60347
  70.69860    0.69675    0.60214    0.94500    1.45695    1.54701    1.54030    0.68636
  55.30806    0.55895    0.60214    0.74500    1.79104    1.56526    1.55859    0.55833
  66.82292    0.66314    0.60214    0.89500    1.40419    1.49662    1.48992    0.71216
  79.28770    0.76835    0.60214    1.05500    1.72201    1.56800    1.56126    0.58072
  75.37333    0.73623    0.60214    1.00500    1.56912    1.56756    1.56083    0.63730
  84.79327    0.81200    0.60214    1.12500    1.83141    1.71131    1.70455    0.54603
  84.00513    0.80586    0.60214    1.11500    1.70981    1.69220    1.68544    0.58486
  83.21750    0.79969    0.60214    1.10500    1.77500    1.67156    1.66480    0.56338
  82.43041    0.79349    0.60214    1.09500    1.64423    1.65091    1.64416    0.60819
  59.89382    0.60118    0.60214    0.80500    1.53899    1.55577    1.54909    0.64978
  81.64386    0.78725    0.60214    1.08500    1.62049    1.63027    1.62352    0.61710
  62.19675    0.62202    0.60214    0.83500    1.53094    1.52245    1.51576    0.65319
  76.15489    0.74271    0.60214    1.01500    1.61429    1.56742    1.56069    0.61947
  64.50646    0.64268    0.60214    0.86500    1.59501    1.48913    1.48243    0.62696
  69.14612    0.68338    0.60214    0.92500    1.60709    1.52685    1.52015    0.62224
  54.54634    0.55184    0.60214    0.73500    1.58757    1.56138    1.55471    0.62989
  63.73580    0.63582    0.60214    0.85500    1.40734    1.50023    1.49354    0.71056
  62.96590    0.62893    0.60214    0.84500    1.39818    1.51134    1.50465    0.71521
  80.07249    0.77468    0.60214    1.06500    1.44463    1.58898    1.58224    0.69222
  65.27786    0.64952    0.60214    0.87500    1.46429    1.47922    1.47253    0.68293
  78.50353    0.76199    0.60214    1.04500    1.52247    1.56701    1.56028    0.65683
  71.47594    0.70340    0.60214    0.95500    1.44237    1.55709    1.55038    0.69330
  69.92199    0.69008    0.60214    0.93500    1.47249    1.53693    1.53023    0.67912
  53.78534    0.54472    0.60214    0.72500    1.96460    1.55749    1.55083    0.50901
  66.05002    0.65634    0.60214    0.88500    1.47920    1.48654    1.47984    0.67604
  61.42836    0.61509    0.60214    0.82500    1.48024    1.53356    1.52687    0.67557
  77.72000    0.75559    0.60214    1.03500    1.57326    1.56715    1.56041    0.63562
  53.02506    0.53758    0.60214    0.71500    1.89011    1.55361    1.54695    0.52907
  68.37098    0.67666    0.60214    0.91500    1.50903    1.51678    1.51007    0.66268
  80.85788    0.78098    0.60214    1.07500    1.63585    1.60962    1.60288    0.61130
  73.03279    0.71661    0.60214    0.97500    1.62802    1.56796    1.56125    0.61424
  58.36227    0.58718    0.60214    0.78500    1.59887    1.57940    1.57272    0.62544
  60.66071    0.60815    0.60214    0.81500    1.76835    1.54466    1.53798    0.56550
  51.50663    0.52326    0.60214    0.69500    1.41667    1.54485    1.53820    0.70588
  57.59761    0.58015    0.60214    0.77500    1.63091    1.57690    1.57023    0.61315
  76.93711    0.74917    0.60214    1.02500    1.57786    1.56728    1.56055    0.63377
  72.25401    0.71002    0.60214    0.96500    1.49612    1.56761    1.56089    0.66839
  59.12767    0.59419    0.60214    0.79500    1.61519    1.56688    1.56020    0.61912
  52.26549    0.53043    0.60214    0.70500    1.51562    1.54973    1.54307    0.65979
  67.59658    0.66991    0.60214    0.90500    1.62478    1.50670    1.49999    0.61547
  77.66817    0.75607    0.60286    1.03500    1.53966    1.56532    1.55792    0.64950
  71.42761    0.70383    0.60286    0.95500    1.51911    1.55478    1.54742    0.65828
  79.23503    0.76884    0.60286    1.05500    1.71541    1.56675    1.55933    0.58295
  69.09915    0.68379    0.60286    0.92500    1.61426    1.52453    1.51719    0.61948
  62.15402    0.62238    0.60286    0.83500    1.57895    1.52087    1.51358    0.63333
  65.23322    0.64991    0.60286    0.87500    1.49303    1.47826    1.47095    0.66978
  64.46229    0.64306    0.60286    0.86500    1.45194    1.48756    1.48025    0.68873
  67.55053    0.67031    0.60286    0.90500    1.55863    1.50436    1.49703    0.64159
  80.80440    0.78149    0.60286    1.07500    1.55634    1.60854    1.60111    0.64253
  52.98821    0.53788    0.60286    0.71500    1.77528    1.55337    1.54617    0.56329
  54.50850    0.55215    0.60286    0.73500    1.42162    1.56115    1.55393    0.70342
  76.88571    0.74964    0.60286    1.02500    1.60878    1.56546    1.55806    0.62159
  68.32447    0.67706    0.60286    0.91500    1.44569    1.51445    1.50711    0.69171
  81.58998    0.78777    0.60286    1.08500    1.62056    1.62919    1.62175    0.61707
  66.00490    0.65673    0.60286    0.88500    1.43769    1.48420    1.47688    0.69556
  63.69211    0.63619    0.60286    0.85500    1.47788    1.49866    1.49136    0.67665
  62.92269    0.62930    0.60286    0.84500    1.57582    1.50977    1.50247    0.63459
  66.77734    0.66353    0.60286    0.89500    1.51438    1.49428    1.48696    0.66034
  72.20522    0.71046    0.60286    0.96500    1.52589    1.56551    1.55815    0.65536
  83.95008    0.80640    0.60286    1.11500    1.64741    1.69113    1.68368    0.60701
  61.38611    0.61545    0.60286    0.82500    1.47308    1.53197    1.52469    0.67885
  80.01941    0.77518    0.60286    1.06500    1.65962    1.58790    1.58047    0.60255
  75.32278    0.73669    0.60286    1.00500    1.57664    1.56572    1.55833    0.63426
  53.74800    0.54503    0.60286    0.72500    1.81301    1.55726    1.55005    0.55157
  57.55779    0.58048    0.60286    0.77500    1.46203    1.57670    1.56945    0.68398
  59.85254    0.60152    0.60286    0.80500    1.53187    1.55418    1.54691    0.65280
  72.98355    0.71706    0.60286    0.97500    1.43662    1.56612    1.55875    0.69608
  60.61895    0.60850    0.60286    0.81500    1.58065    1.54307    1.53580    0.63265
  83.16283    0.80022    0.60286    1.10500    1.66471    1.67048    1.66303    0.60071
  84.73784    0.81254    0.60286    1.12500    1.96752    1.70948    1.70202    0.50825
  69.87457    0.69050    0.60286    0.93500    1.43891    1.53461    1.52726    0.69497
  78.45128    0.76247    0.60286    1.04500    1.56128    1.56519    1.55778    0.64050
  58.32196    0.58751    0.60286    0.78500    1.69337    1.57851    1.57125    0.59054
  55.26972    0.55926    0.60286    0.74500    1.61929    1.56504    1.55781    0.61755
  59.08688    0.59452    0.60286    0.79500    1.63989    1.56528    1.55802    0.60980
  70.65072    0.69718    0.60286    0.94500    1.53440    1.54470    1.53734    0.65172
  51.47079    0.52355    0.60286    0.69500    1.54286    1.54411    1.53693    0.64815
  82.37613    0.79401    0.60286    1.09500    1.50446    1.64984    1.64239    0.66469
  76.10391    0.74318    0.60286    1.01500    1.55780    1.56559    1.55819    0.64193
  52.22914    0.53072    0.60286    0.70500    1.35616    1.54948    1.54229    0.73737
  60.57716    0.60885    0.60359    0.81500    1.48333    1.54147    1.53362    0.67416
  59.04606    0.59486    0.60359    0.79500    1.57845    1.56366    1.55584    0.63353
  52.19278    0.53102    0.60359    0.70500    1.71930    1.54922    1.54152    0.58163
  76.83426    0.75012    0.60359    1.02500    1.68297    1.56360    1.55556    0.59419
  62.11126    0.62275    0.60359    0.83500    1.48263    1.51927    1.51140    0.67448
  64.41810    0.64344    0.60359    0.86500    1.49735    1.48597    1.47807    0.66784
  80.75088    0.78200    0.60359    1.07500    1.55696    1.60742    1.59934    0.64228
  83.10812    0.80075    0.60359    1.10500    1.55576    1.66937    1.66127    0.64277
  82.32180    0.79453    0.60359    1.09500    1.62264    1.64872    1.64063    0.61628
  71.37924    0.70426    0.60359    0.95500    1.65565    1.55244    1.54445    0.60399
  75.27220    0.73716    0.60359    1.00500    1.53191    1.56386    1.55583    0.65278
  63.64840    0.63656    0.60359    0.85500    1.51957    1.49707    1.48918    0.65808
  65.18856    0.65029    0.60359    0.87500    1.61199    1.47728    1.46937    0.62035
  55.23137    0.55957    0.60359    0.74500    1.68664    1.56480    1.55703    0.59290
  57.51796    0.58080    0.60359    0.77500    1.68182    1.57648    1.56867    0.59459
  69.82711    0.69091    0.60359    0.93500    1.51967    1.53227    1.52430    0.65804
  53.71064    0.54533    0.60359    0.72500    1.34337    1.55701    1.54927    0.74439
  59.81123    0.60186    0.60359    0.80500    1.77949    1.55257    1.54473    0.56196
  72.93429    0.71750    0.60359    0.97500    1.50481    1.56425    1.55625    0.66454
  58.28164    0.58784    0.60359    0.78500    1.57143    1.57759    1.56978    0.63636
  70.60281    0.69760    0.60359    0.94500    1.43429    1.54235    1.53438    0.69721
  76.05289    0.74365    0.60359    1.01500    1.44348    1.56373    1.55569    0.69277
  65.95977    0.65712    0.60359    0.88500    1.60943    1.48183    1.47391    0.62134
  51.43493    0.52383    0.60359    0.69500    1.95833    1.54335    1.53565    0.51064
  72.15640    0.71089    0.60359    0.96500    1.53451    1.56339    1.55540    0.65167
  69.05215    0.68420    0.60359    0.92500    1.52864    1.52218    1.51422    0.65418
  84.68235    0.81309    0.60359    1.12500    1.88565    1.70760    1.69948    0.53032
  52.95135    0.53818    0.60359    0.71500    2.14444    1.55312    1.54540    0.46632
  78.39899    0.76296    0.60359    1.04500    1.67323    1.56333    1.55528    0.59765
  79.18233    0.76934    0.60359    1.05500    1.66730    1.56546    1.55740    0.59977
  66.73174    0.66393    0.60359    0.89500    1.63701    1.49192    1.48399    0.61087
  83.89497    0.80694    0.60359    1.11500    1.88377    1.69002    1.68191    0.53085
  55.99283    0.56667    0.60359    0.75500    1.69672    1.56869    1.56091    0.58937
  67.50446    0.67071    0.60359    0.90500    1.49829    1.50201    1.49407    0.66743
  54.47064    0.55246    0.60359    0.73500    1.49761    1.56091    1.55315    0.66773
  68.27793    0.67747    0.60359    0.91500    1.59114    1.51209    1.50414    0.62848
  81.53605    0.78828    0.60359    1.08500    1.48175    1.62807    1.61998    0.67488
  62.87945    0.62966    0.60359    0.84500    1.39560    1.50817    1.50029    0.71654
  61.34383    0.61581    0.60359    0.82500    1.57113    1.53037    1.52251    0.63649
  77.61630    0.75655    0.60359    1.03500    1.61423    1.56347    1.55542    0.61949
  79.96629    0.77569    0.60359    1.06500    1.66098    1.58678    1.57870    0.60205
  55.95396    0.56699    0.60431    0.75500    1.47778    1.56843    1.56013    0.67669
  69.77962    0.69133    0.60431    0.93500    1.43202    1.52988    1.52133    0.69831
  81.48208    0.78880    0.60431    1.08500    1.62786    1.62691    1.61821    0.61430
  82.26743    0.79506    0.60431    1.09500    1.66298    1.64756    1.63886    0.60133
  80.69731    0.78251    0.60431    1.07500    1.71402    1.60626    1.59757    0.58342
  66.68610    0.66432    0.60431    0.89500    1.47291    1.48952    1.48102    0.67893
  61.30154    0.61616    0.60431    0.82500    1.45087    1.52873    1.52032    0.68924
  79.91314    0.77619    0.60431    1.06500    1.62202    1.58561    1.57693    0.61652
  59.00523    0.59520    0.60431    0.79500    1.48585    1.56201    1.55365    0.67302
  76.00184    0.74412    0.60431    1.01500    1.63743    1.56182    1.55319    0.61071
  71.33084    0.70469    0.60431    0.95500    1.54606    1.55006    1.54148    0.64680
  59.76991    0.60221    0.60431    0.80500    1.53304    1.55092    1.54254    0.65230
  76.78278    0.75059    0.60431    1.02500    1.55985    1.56169    1.55305    0.64109
  84.62682    0.81363    0.60431    1.12500    1.91591    1.70566    1.69694    0.52195
  78.34666    0.76345    0.60431    1.04500    1.51510    1.56143    1.55277    0.66002
  65.14387    0.65067    0.60431    0.87500    1.55026    1.47627    1.46779    0.64505
  55.19300    0.55989    0.60431    0.74500    1.75362    1.56453    1.55625    0.57025
  72.88499    0.71794    0.60431    0.97500    1.57166    1.56234    1.55375    0.63627
  68.23136    0.67788    0.60431    0.91500    1.53177    1.50970    1.50117    0.65284
  77.56439    0.75704    0.60431    1.03500    1.47943    1.56156    1.55291    0.67594
  53.67326    0.54563    0.60431    0.72500    1.64583    1.55673    1.54849    0.60759
  52.91447    0.53848    0.60431    0.71500    1.42991    1.55284    1.54462    0.69935
  65.91461    0.65751    0.60431    0.88500    1.37299    1.47944    1.47094    0.72834
  58.24129    0.58818    0.60431    0.78500    1.66852    1.57665    1.56830    0.59933
  51.39905    0.52412    0.60431    0.69500    2.06452    1.54256    1.53438    0.48438
  67.45836    0.67111    0.60431    0.90500    1.48154    1.49961    1.49110    0.67497
  70.55486    0.69802    0.60431    0.94500    1.71629    1.53997    1.53141    0.58265
  72.10755    0.71133    0.60431    0.96500    1.36762    1.56123    1.55264    0.73119
  62.83619    0.63003    0.60431    0.84500    1.30104    1.50654    1.49810    0.76862
  75.22158    0.73762    0.60431    1.00500    1.44503    1.56195    1.55333    0.69203
  79.12958    0.76983    0.60431    1.05500    1.66667    1.56413    1.55546    0.60000
  83.05335    0.80128    0.60431    1.10500    1.42373    1.66821    1.65950    0.70238
  83.83982    0.80747    0.60431    1.11500    1.75726    1.68885    1.68014    0.56907
  54.43276    0.55277    0.60431    0.73500    1.50785    1.56063    1.55237    0.66319
  60.53535    0.60920    0.60431    0.81500    1.48322    1.53983    1.53143    0.67421
  62.06849    0.62311    0.60431    0.83500    1.46065    1.51764    1.50921    0.68463
  69.00512    0.68462    0.60431    0.92500    1.48534    1.51979    1.51125    0.67325
  63.60466    0.63693    0.60431    0.85500    1.63968    1.49545    1.48699    0.60988
  52.15641    0.53131    0.60431    0.70500    1.91304    1.54894    1.54074    0.52273
  64.37388    0.64381    0.60431    0.86500    1.52660    1.48435    1.47588    0.65505
  60.49351    0.60955    0.60504    0.81500    1.32417    1.53815    1.52924    0.75519
  52.87758    0.53878    0.60504    0.71500    1.96667    1.55252    1.54383    0.50847
  58.96437    0.59554    0.60504    0.79500    1.68137    1.56091    1.55205    0.59475
  68.18477    0.67828    0.60504    0.91500    1.65085    1.50727    1.49820    0.60575
  61.25922    0.61652    0.60504    0.82500    1.43320    1.52706    1.51813    0.69774
  71.28241    0.70512    0.60504    0.95500    1.47671    1.54764    1.53851    0.67718
  52.12001    0.53160    0.60504    0.70500    1.85455    1.54862    1.53996    0.53922
  82.21302    0.79558    0.60504    1.09500    1.68401    1.64635    1.63708    0.59382
  65.09915    0.65106    0.60504    0.87500    1.46667    1.47522    1.46621    0.68182
  51.36316    0.52441    0.60504    0.69500    2.09677    1.54173    1.53310    0.47692
  82.99855    0.80181    0.60504    1.10500    1.68713    1.66700    1.65772    0.59272
  62.02568    0.62347    0.60504    0.83500    1.49341    1.51597    1.50702    0.66961
  81.42806    0.78931    0.60504    1.08500    1.71094    1.62570    1.61644    0.58447
  62.79291    0.63040    0.60504    0.84500    1.44624    1.50488    1.49592    0.69145
  54.39487    0.55307    0.60504    0.73500    1.45405    1.56033    1.55159    0.68773
  83.78463    0.80801    0.60504    1.11500    1.62016    1.68765    1.67836    0.61722
  72.05867    0.71177    0.60504    0.96500    1.55466    1.55903    1.54989    0.64323
  70.50689    0.69845    0.60504    0.94500    1.49094    1.53755    1.52843    0.67072
  59.72856    0.60255    0.60504    0.80500    1.49028    1.54924    1.54035    0.67101
  84.57124    0.81417    0.60504    1.12500    1.87220    1.70369    1.69440    0.53413
  55.91507    0.56730    0.60504    0.75500    1.44755    1.56813    1.55935    0.69082
  69.73210    0.69175    0.60504    0.93500    1.62500    1.52746    1.51836    0.61538
  53.63586    0.54593    0.60504    0.72500    1.76154    1.55642    1.54771    0.56769
  65.86942    0.65790    0.60504    0.88500    1.45280    1.47933    1.47030    0.68833
  72.83566    0.71838    0.60504    0.97500    1.45455    1.56201    1.55286    0.68750
  68.95806    0.68503    0.60504    0.92500    1.46825    1.51737    1.50828    0.68108
  55.15461    0.56020    0.60504    0.74500    1.64486    1.56423    1.55547    0.60795
  75.95075    0.74459    0.60504    1.01500    1.52080    1.55988    1.55069    0.65755
  64.32964    0.64419    0.60504    0.86500    1.48649    1.48269    1.47370    0.67273
  80.64370    0.78302    0.60504    1.07500    1.53667    1.60505    1.59580    0.65076
  76.73126    0.75107    0.60504    1.02500    1.64312    1.55975    1.55055    0.60860
  63.56090    0.63731    0.60504    0.85500    1.35387    1.49378    1.48481    0.73862
  67.41223    0.67151    0.60504    0.90500    1.67406    1.49718    1.48812    0.59735
  58.20092    0.58851    0.60504    0.78500    1.77551    1.57567    1.56683    0.56322
  75.17092    0.73808    0.60504    1.00500    1.47878    1.56001    1.55082    0.67623
  79.85994    0.77669    0.60504    1.06500    1.39347    1.58441    1.57516    0.71763
  66.64044    0.66472    0.60504    0.89500    1.79740    1.48709    1.47805    0.55636
  79.07679    0.77033    0.60504    1.05500    1.71037    1.56275    1.55352    0.58467
  77.51245    0.75752    0.60504    1.03500    1.52434    1.55962    1.55041    0.65602
  78.29430    0.76394    0.60504    1.04500    1.54909    1.55949    1.55027    0.64554
  60.45166    0.60989    0.60576    0.81500    1.58980    1.53642    1.52705    0.62901
  83.72938    0.80854    0.60576    1.11500    1.80162    1.68640    1.67659    0.55506
  77.46046    0.75800    0.60576    1.03500    1.51264    1.55763    1.54790    0.66110
  79.02397    0.77082    0.60576    1.05500    1.54920    1.56133    1.55158    0.64550
  67.36608    0.67191    0.60576    0.90500    1.49916    1.49470    1.48515    0.66704
  54.35696    0.55338    0.60576    0.73500    1.78378    1.55998    1.55081    0.56061
  69.68456    0.69217    0.60576    0.93500    1.41240    1.52498    1.51538    0.70801
  62.74960    0.63076    0.60576    0.84500    1.55390    1.50316    1.49372    0.64354
  63.51711    0.63768    0.60576    0.85500    1.54676    1.49207    1.48261    0.64651
  61.98286    0.62383    0.60576    0.83500    1.69980    1.51425    1.50483    0.58831
  76.67970    0.75154    0.60576    1.02500    1.62063    1.55776    1.54804    0.61705
  52.08360    0.53189    0.60576    0.70500    1.77586    1.54825    1.53917    0.56311
  82.94369    0.80234    0.60576    1.10500    1.49378    1.66575    1.65595    0.66944
  75.12024    0.73854    0.60576    1.00500    1.64394    1.55801    1.54831    0.60829
  55.11620    0.56051    0.60576    0.74500    1.61304    1.56389    1.55469    0.61995
  71.23395    0.70555    0.60576    0.95500    1.64516    1.54517    1.53553    0.60784
  55.87617    0.56762    0.60576    0.75500    1.67138    1.56779    1.55857    0.59831
  82.15856    0.79610    0.60576    1.09500    1.66275    1.64510    1.63531    0.60142
  79.80670    0.77719    0.60576    1.06500    1.65543    1.58315    1.57339    0.60407
  66.59476    0.66511    0.60576    0.89500    1.33692    1.48460    1.47507    0.74799
  68.13815    0.67869    0.60576    0.91500    1.51151    1.50479    1.49523    0.66159
  64.28538    0.64457    0.60576    0.86500    1.48649    1.48098    1.47151    0.67273
  81.37401    0.78983    0.60576    1.08500    1.61377    1.62445    1.61467    0.61967
  75.89963    0.74505    0.60576    1.01500    1.74790    1.55789    1.54818    0.57212
  61.21688    0.61687    0.60576    0.82500    1.33658    1.52534    1.51594    0.74818
  80.59005    0.78352    0.60576    1.07500    1.62016    1.60380    1.59403    0.61722
  59.68720    0.60290    0.60576    0.80500    1.75321    1.54751    1.53816    0.57038
  84.51561    0.81471    0.60576    1.12500    1.60381    1.70167    1.69185    0.62351
  78.24189    0.76442    0.60576    1.04500    1.53237    1.55750    1.54776    0.65258
  53.59845    0.54624    0.60576    0.72500    1.66207    1.55607    1.54693    0.60166
  72.00976    0.71220    0.60576    0.96500    1.62521    1.55677    1.54713    0.61531
  72.78630    0.71883    0.60576    0.97500    1.58347    1.56182    1.55216    0.63152
  51.32725    0.52470    0.60576    0.69500    1.51515    1.54087    1.53182    0.66000
  58.92349    0.59588    0.60576    0.79500    1.49275    1.55983    1.55051    0.66990
  68.91098    0.68544    0.60576    0.92500    1.78648    1.51489    1.50530    0.55976
  52.84067    0.53907    0.60576    0.71500    1.44538    1.55216    1.54305    0.69186
  65.05441    0.65144    0.60576    0.87500    1.46634    1.47412    1.46462    0.68197
  70.45888    0.69887    0.60576    0.94500    1.65174    1.53507    1.52546    0.60542
  65.82420    0.65829    0.60576    0.88500    1.51369    1.47945    1.46993    0.66064
  58.16054    0.58884    0.60576    0.78500    1.57600    1.57465    1.56535    0.63452
  82.10406    0.79662    0.60649    1.09500    1.67164    1.64381    1.63353    0.59821
  55.07777    0.56082    0.60649    0.74500    1.55411    1.56349    1.55391    0.64345
  51.29133    0.52498    0.60649    0.69500    2.16129    1.53995    1.53054    0.46269
  65.00965    0.65182    0.60649    0.87500    1.46998    1.47296    1.46303    0.68028
  53.56103    0.54654    0.60649    0.72500    1.75309    1.55567    1.54615    0.57042
  58.12013    0.58918    0.60649    0.78500    1.59103    1.57356    1.56387    0.62852
  75.06951    0.73900    0.60649    1.00500    1.59604    1.55596    1.54580    0.62655
  82.88880    0.80286    0.60649    1.10500    1.62088    1.66446    1.65417    0.61695
  71.18546    0.70598    0.60649    0.95500    1.71841    1.54263    1.53255    0.58193
  59.64581    0.60324    0.60649    0.80500    1.54402    1.54572    1.53597    0.64766
  71.96082    0.71264    0.60649    0.96500    1.61407    1.55446    1.54437    0.61955
  75.84847    0.74552    0.60649    1.01500    1.62173    1.55584    1.54566    0.61663
  70.41085    0.69930    0.60649    0.94500    1.46049    1.53254    1.52248    0.68470
  81.31991    0.79034    0.60649    1.08500    1.70307    1.62315    1.61289    0.58718
  77.40844    0.75848    0.60649    1.03500    1.52941    1.55559    1.54539    0.65385
  78.97110    0.77131    0.60649    1.05500    1.63225    1.55986    1.54963    0.61265
  52.80374    0.53937    0.60649    0.71500    1.77320    1.55175    1.54227    0.56395
  67.31989    0.67231    0.60649    0.90500    1.52782    1.49215    1.48217    0.65453
  76.62811    0.75201    0.60649    1.02500    1.48551    1.55571    1.54552    0.67317
  72.73691    0.71927    0.60649    0.97500    1.46880    1.56158    1.55147    0.68083
  62.70628    0.63113    0.60649    0.84500    1.53916    1.50138    1.49153    0.64970
  78.18944    0.76491    0.60649    1.04500    1.67188    1.55546    1.54525    0.59813
  63.47330    0.63805    0.60649    0.85500    1.48917    1.49030    1.48042    0.67152
  84.45994    0.81525    0.60649    1.12500    1.90749    1.69961    1.68930    0.52425
  64.24109    0.64494    0.60649    0.86500    1.45364    1.47921    1.46931    0.68793
  68.09150    0.67909    0.60649    0.91500    1.45937    1.50225    1.49224    0.68523
  61.94001    0.62419    0.60649    0.83500    1.40959    1.51247    1.50264    0.70942
  54.31903    0.55369    0.60649    0.73500    1.85263    1.55958    1.55003    0.53977
  83.67410    0.80908    0.60649    1.11500    1.84310    1.68511    1.67481    0.54257
  65.77896    0.65867    0.60649    0.88500    1.47697    1.47951    1.46957    0.67706
  80.53636    0.78403    0.60649    1.07500    1.61122    1.60250    1.59225    0.62065
  66.54905    0.66550    0.60649    0.89500    1.58673    1.48206    1.47209    0.63023
  58.88260    0.59622    0.60649    0.79500    1.57176    1.55869    1.54897    0.63623
  79.75341    0.77769    0.60649    1.06500    1.58647    1.58185    1.57161    0.63033
  60.40979    0.61024    0.60649    0.81500    1.41860    1.53464    1.52486    0.70492
  68.86386    0.68585    0.60649    0.92500    1.54019    1.51235    1.50232    0.64927
  69.63698    0.69259    0.60649    0.93500    1.41680    1.52244    1.51240    0.70582
  61.17452    0.61723    0.60649    0.82500    1.49900    1.52355    1.51375    0.66711
  52.04718    0.53218    0.60649    0.70500    1.58571    1.54784    1.53839    0.63063
  55.83725    0.56794    0.60649    0.75500    1.61786    1.56740    1.55779    0.61810
  58.84168    0.59656    0.60722    0.79500    1.64691    1.55749    1.54743    0.60720
  78.91820    0.77181    0.60722    1.05500    1.66082    1.55832    1.54769    0.60211
  71.91184    0.71307    0.60722    0.96500    1.75850    1.55208    1.54160    0.56867
  52.76680    0.53967    0.60722    0.71500    1.79612    1.55128    1.54149    0.55676
  83.61876    0.80961    0.60722    1.11500    1.70485    1.68375    1.67304    0.58656
  76.57648    0.75249    0.60722    1.02500    1.55780    1.55360    1.54301    0.64193
  71.13694    0.70641    0.60722    0.95500    1.46365    1.54003    1.52957    0.68322
  59.60440    0.60358    0.60722    0.80500    1.61667    1.54387    1.53377    0.61856
  73.46385    0.72632    0.60722    0.98500    1.63603    1.55408    1.54356    0.61124
  75.79727    0.74599    0.60722    1.01500    1.62594    1.55372    1.54315    0.61503
  68.81672    0.68626    0.60722    0.92500    1.57555    1.50974    1.49934    0.63470
  55.03933    0.56113    0.60722    0.74500    1.61261    1.56303    1.55313    0.62011
  60.36789    0.61059    0.60722    0.81500    1.56344    1.53279    1.52266    0.63961
  84.40422    0.81580    0.60722    1.12500    1.86364    1.69748    1.68675    0.53659
  61.13214    0.61758    0.60722    0.82500    1.53564    1.52170    1.51155    0.65119
  66.50331    0.66590    0.60722    0.89500    1.54698    1.47944    1.46911    0.64642
  55.79831    0.56826    0.60722    0.75500    1.74597    1.56694    1.55701    0.57275
  77.35638    0.75896    0.60722    1.03500    1.47826    1.55348    1.54287    0.67647
  53.52358    0.54684    0.60722    0.72500    1.82269    1.55520    1.54537    0.54864
  82.83386    0.80339    0.60722    1.10500    1.61694    1.66310    1.65239    0.61845
  52.01074    0.53248    0.60722    0.70500    1.57500    1.54737    1.53761    0.63492
  81.26577    0.79085    0.60722    1.08500    1.63011    1.62179    1.61111    0.61345
  63.42947    0.63842    0.60722    0.85500    1.41196    1.48846    1.47823    0.70824
  69.58938    0.69300    0.60722    0.93500    1.43256    1.51984    1.50942    0.69805
  65.73370    0.65906    0.60722    0.88500    1.39610    1.47951    1.46920    0.71628
  58.07971    0.58951    0.60722    0.78500    1.53383    1.57242    1.56238    0.65196
  62.66292    0.63149    0.60722    0.84500    1.46753    1.49954    1.48933    0.68142
  75.01875    0.73946    0.60722    1.00500    1.51008    1.55384    1.54329    0.66222
  64.96486    0.65220    0.60722    0.87500    1.50000    1.47173    1.46144    0.66667
  70.36278    0.69972    0.60722    0.94500    1.59574    1.52994    1.51949    0.62667
  67.27369    0.67271    0.60722    0.90500    1.61812    1.48954    1.47918    0.61800
  68.04483    0.67950    0.60722    0.91500    1.54395    1.49964    1.48926    0.64769
  51.25539    0.52527    0.60722    0.69500    0.97561    1.53898    1.52926    1.02500
  54.28109    0.55400    0.60722    0.73500    1.77473    1.55911    1.54925    0.56347
  80.48262    0.78454    0.60722    1.07500    1.68797    1.60114    1.59047    0.59243
  61.89715    0.62455    0.60722    0.83500    1.62205    1.51062    1.50044    0.61650
  64.19678    0.64532    0.60722    0.86500    1.43089    1.47737    1.46712    0.69886
  79.70009    0.77819    0.60722    1.06500    1.57857    1.58048    1.56983    0.63348
  82.04952    0.79714    0.60722    1.09500    1.68627    1.64245    1.63175    0.59302
  72.68748    0.71971    0.60722    0.97500    1.52607    1.56127    1.55077    0.65528
  78.13696    0.76540    0.60722    1.04500    1.63429    1.55335    1.54273    0.61189
  75.74604    0.74645    0.60795    1.01500    1.67951    1.55153    1.54063    0.59541
  82.77887    0.80392    0.60795    1.10500    1.93418    1.66167    1.65061    0.51701
  61.08973    0.61793    0.60795    0.82500    1.46748    1.51978    1.50936    0.68144
  78.86526    0.77230    0.60795    1.05500    1.67603    1.55671    1.54574    0.59665
  73.41395    0.72677    0.60795    0.98500    1.62167    1.55188    1.54105    0.61665
  83.56338    0.81014    0.60795    1.11500    1.55218    1.68233    1.67125    0.64425
  68.76955    0.68667    0.60795    0.92500    1.65464    1.50705    1.49635    0.60436
  51.97428    0.53277    0.60795    0.70500    1.70667    1.54683    1.53682    0.58594
  79.64673    0.77869    0.60795    1.06500    1.50609    1.57904    1.56805    0.66397
  61.85426    0.62491    0.60795    0.83500    1.47012    1.50870    1.49825    0.68022
  54.24313    0.55430    0.60795    0.73500    1.82514    1.55859    1.54846    0.54790
  67.99812    0.67990    0.60795    0.91500    1.51485    1.49695    1.48627    0.66013
  67.22745    0.67311    0.60795    0.90500    1.64799    1.48685    1.47620    0.60680
  62.61955    0.63186    0.60795    0.84500    1.56443    1.49762    1.48714    0.63921
  60.32597    0.61094    0.60795    0.81500    1.39759    1.53086    1.52046    0.71552
  70.31469    0.70014    0.60795    0.94500    1.59551    1.52725    1.51651    0.62676
  77.30429    0.75944    0.60795    1.03500    1.54344    1.55129    1.54035    0.64790
  52.72984    0.53996    0.60795    0.71500    1.65714    1.55075    1.54070    0.60345
  81.21159    0.79137    0.60795    1.08500    1.64717    1.62036    1.60933    0.60710
  65.68841    0.65945    0.60795    0.88500    1.47967    1.47943    1.46883    0.67582
  64.92004    0.65258    0.60795    0.87500    1.57532    1.47042    1.45985    0.63479
  58.03926    0.58984    0.60795    0.78500    1.66301    1.57120    1.56090    0.60132
  80.42885    0.78504    0.60795    1.07500    1.61394    1.59970    1.58869    0.61960
  51.21944    0.52556    0.60795    0.69500    1.46512    1.53794    1.52797    0.68254
  64.15244    0.64570    0.60795    0.86500    1.51483    1.47546    1.46492    0.66014
  81.99493    0.79766    0.60795    1.09500    1.54770    1.64101    1.62997    0.64612
  53.48612    0.54714    0.60795    0.72500    1.39375    1.55467    1.54458    0.71749
  59.56298    0.60393    0.60795    0.80500    1.55581    1.54194    1.53157    0.64275
  76.52482    0.75296    0.60795    1.02500    1.53165    1.55141    1.54049    0.65289
  58.80074    0.59689    0.60795    0.79500    1.62531    1.55622    1.54589    0.61527
  84.34845    0.81634    0.60795    1.12500    1.84797    1.69529    1.68420    0.54114
  71.86284    0.71351    0.60795    0.96500    1.64310    1.54962    1.53883    0.60861
  55.75935    0.56857    0.60795    0.75500    1.85156    1.56642    1.55622    0.54008
  72.63802    0.72015    0.60795    0.97500    1.60927    1.56089    1.55007    0.62140
  55.00087    0.56145    0.60795    0.74500    1.70386    1.56250    1.55234    0.58690
  78.08444    0.76588    0.60795    1.04500    1.37973    1.55117    1.54021    0.72478
  66.45755    0.66629    0.60795    0.89500    1.56623    1.47674    1.46612    0.63848
  63.38561    0.63879    0.60795    0.85500    1.67767    1.48654    1.47603    0.59606
  69.54174    0.69342    0.60795    0.93500    1.58462    1.51715    1.50643    0.63107
  71.08839    0.70684    0.60795    0.95500    1.45166    1.53735    1.52658    0.68886
  52.69286    0.54026    0.60868    0.71500    1.59459    1.55016    1.53992    0.62712
  61.04731    0.61829    0.60868    0.82500    1.50400    1.51778    1.50715    0.66489
  65.64309    0.65983    0.60868    0.88500    1.40320    1.47927    1.46847    0.71266
  64.87520    0.65296    0.60868    0.87500    1.36204    1.46904    1.45826    0.73419
  72.58854    0.72059    0.60868    0.97500    1.54667    1.56041    1.54937    0.64655
  62.57615    0.63222    0.60868    0.84500    1.54945    1.49562    1.48493    0.64539
  67.18119    0.67351    0.60868    0.90500    1.43791    1.48407    1.47321    0.69545
  75.69477    0.74692    0.60868    1.01500    1.48468    1.54924    1.53811    0.67354
  54.20515    0.55461    0.60868    0.73500    1.73711    1.55799    1.54768    0.57567
  57.99880    0.59017    0.60868    0.78500    1.82090    1.56991    1.55941    0.54918
  80.37503    0.78555    0.60868    1.07500    1.65085    1.59817    1.58691    0.60575
  58.75979    0.59723    0.60868    0.79500    1.48485    1.55487    1.54434    0.67347
  51.18347    0.52584    0.60868    0.69500    1.75758    1.53685    1.52669    0.56897
  83.50796    0.81068    0.60868    1.11500    1.73444    1.68081    1.66947    0.57656
  77.25216    0.75991    0.60868    1.03500    1.68190    1.54901    1.53783    0.59456
  78.03188    0.76637    0.60868    1.04500    1.70746    1.54889    1.53769    0.58567
  53.44864    0.54744    0.60868    0.72500    1.82432    1.55408    1.54380    0.54815
  79.59333    0.77918    0.60868    1.06500    1.65160    1.57751    1.56627    0.60547
  78.81227    0.77279    0.60868    1.05500    1.51832    1.55501    1.54379    0.65862
  71.81380    0.71394    0.60868    0.96500    1.44409    1.54707    1.53606    0.69248
  70.26657    0.70056    0.60868    0.94500    1.47115    1.52448    1.51352    0.67974
  59.52153    0.60427    0.60868    0.80500    1.44273    1.54047    1.52991    0.69313
  60.28403    0.61129    0.60868    0.81500    1.44559    1.52886    1.51826    0.69176
  84.29263    0.81688    0.60868    1.12500    1.72070    1.69299    1.68164    0.58116
  51.93781    0.53306    0.60868    0.70500    1.33735    1.54624    1.53604    0.74775
  63.34173    0.63916    0.60868    0.85500    1.41549    1.48454    1.47383    0.70647
  82.72384    0.80444    0.60868    1.10500    1.77433    1.66015    1.64883    0.56359
  71.03981    0.70726    0.60868    0.95500    1.48777    1.53458    1.52359    0.67215
  61.81134    0.62526    0.60868    0.83500    1.54941    1.50670    1.49604    0.64541
  67.95139    0.68031    0.60868    0.91500    1.58249    1.49417    1.48328    0.63191
  66.41176    0.66668    0.60868    0.89500    1.49344    1.47611    1.46528    0.66959
  68.72236    0.68708    0.60868    0.92500    1.56672    1.50427    1.49336    0.63828
  55.72037    0.56889    0.60868    0.75500    1.48276    1.56582    1.55544    0.67442
  54.96239    0.56176    0.60868    0.74500    1.61778    1.56191    1.55156    0.61813
  73.36401    0.72721    0.60868    0.98500    1.52006    1.55108    1.54002    0.65787
  64.10808    0.64607    0.60868    0.86500    1.56124    1.47346    1.46272    0.64052
  81.94030    0.79818    0.60868    1.09500    1.58748    1.63949    1.62819    0.62993
  81.15736    0.79188    0.60868    1.08500    1.49653    1.61883    1.60755    0.66821
  69.49408    0.69384    0.60868    0.93500    1.53746    1.51438    1.50344    0.65042
  76.47312    0.75343    0.60868    1.02500    1.59150    1.54912    1.53797    0.62834
  80.32118    0.78605    0.60941    1.07500    1.71923    1.59652    1.58512    0.58166
  72.53901    0.72103    0.60941    0.97500    1.43146    1.55984    1.54867    0.69859
  52.65587    0.54055    0.60941    0.71500    1.48246    1.54949    1.53913    0.67456
  51.14749    0.52613    0.60941    0.69500    2.03030    1.53568    1.52540    0.49254
  61.00486    0.61864    0.60941    0.82500    1.57028    1.51569    1.50495    0.63683
  71.76473    0.71437    0.60941    0.96500    1.63621    1.54442    1.53328    0.61117
  70.21842    0.70098    0.60941    0.94500    1.44668    1.52161    1.51052    0.69124
  82.66877    0.80497    0.60941    1.10500    1.60413    1.65851    1.64705    0.62339
  51.90132    0.53335    0.60941    0.70500    1.48913    1.54558    1.53525    0.67153
  64.83034    0.65335    0.60941    0.87500    1.31654    1.46756    1.45667    0.75957
  55.68138    0.56920    0.60941    0.75500    1.46099    1.56516    1.55465    0.68447
  75.64347    0.74738    0.60941    1.01500    1.71162    1.54685    1.53558    0.58424
  57.95832    0.59050    0.60941    0.78500    1.68293    1.56854    1.55793    0.59420
  63.29783    0.63953    0.60941    0.85500    1.37037    1.48246    1.47162    0.72973
  77.97928    0.76685    0.60941    1.04500    1.58349    1.54650    1.53517    0.63152
  81.88563    0.79870    0.60941    1.09500    1.72676    1.63785    1.62641    0.57912
  83.45249    0.81121    0.60941    1.11500    1.74797    1.67917    1.66769    0.57209
  53.41115    0.54774    0.60941    0.72500    1.98621    1.55341    1.54301    0.50347
  60.24208    0.61164    0.60941    0.81500    1.42886    1.52677    1.51606    0.69986
  77.19999    0.76039    0.60941    1.03500    1.71260    1.54662    1.53531    0.58391
  58.71881    0.59757    0.60941    0.79500    1.65087    1.55344    1.54279    0.60574
  59.48006    0.60461    0.60941    0.80500    1.41068    1.53904    1.52836    0.70888
  76.42138    0.75390    0.60941    1.02500    1.73704    1.54673    1.53544    0.57569
  54.92390    0.56207    0.60941    0.74500    1.91500    1.56124    1.55077    0.52219
  84.23677    0.81742    0.60941    1.12500    1.76609    1.69058    1.67908    0.56622
  70.99120    0.70769    0.60941    0.95500    1.42744    1.53171    1.52060    0.70055
  66.36594    0.66707    0.60941    0.89500    1.75651    1.47586    1.46491    0.56931
  73.31404    0.72766    0.60941    0.98500    1.60283    1.55051    1.53932    0.62390
  64.06370    0.64645    0.60941    0.86500    1.37062    1.47138    1.46051    0.72960
  79.53989    0.77968    0.60941    1.06500    1.59633    1.57586    1.56448    0.62644
  68.67513    0.68749    0.60941    0.92500    1.51101    1.50140    1.49037    0.66181
  54.16716    0.55491    0.60941    0.73500    1.72487    1.55733    1.54689    0.57975
  78.75925    0.77328    0.60941    1.05500    1.47563    1.55319    1.54183    0.67768
  65.59775    0.66022    0.60941    0.88500    1.51329    1.47902    1.46810    0.66081
  67.90463    0.68071    0.60941    0.91500    1.41971    1.49130    1.48029    0.70437
  81.10309    0.79239    0.60941    1.08500    1.68226    1.61719    1.60576    0.59444
  67.13490    0.67390    0.60941    0.90500    1.52508    1.48119    1.47021    0.65570
  61.76841    0.62562    0.60941    0.83500    1.58648    1.50461    1.49384    0.63033
  62.53273    0.63259    0.60941    0.84500    1.62101    1.49353    1.48273    0.61690
  69.44639    0.69425    0.60941    0.93500    1.58251    1.51150    1.50044    0.63191
  81.04879    0.79290    0.61014    1.08500    1.58984    1.61542    1.60398    0.62900
  75.59214    0.74785    0.61014    1.01500    1.58161    1.54434    1.53306    0.63227
  52.61887    0.54085    0.61014    0.71500    1.57627    1.54876    1.53834    0.63441
  84.96531    0.82413    0.61014    1.13500    1.81917    1.72223    1.71068    0.54970
  63.25390    0.63990    0.61014    0.85500    1.55094    1.48028    1.46941    0.64477
  77.92665    0.76734    0.61014    1.04500    1.50657    1.54399    1.53264    0.66376
  51.11149    0.52641    0.61014    0.69500    1.33333    1.53446    1.52411    0.75000
  68.62788    0.68790    0.61014    0.92500    1.59694    1.49843    1.48737    0.62620
  66.32010    0.66747    0.61014    0.89500    1.58249    1.47552    1.46454    0.63191
  69.39867    0.69467    0.61014    0.93500    1.58416    1.50853    1.49745    0.63125
  81.83091    0.79921    0.61014    1.09500    1.63619    1.63608    1.62462    0.61117
  59.43857    0.60495    0.61014    0.80500    1.47796    1.53753    1.52682    0.67661
  51.86482    0.53364    0.61014    0.70500    1.82667    1.54485    1.53446    0.54745
  77.14778    0.76087    0.61014    1.03500    1.57143    1.54411    1.53278    0.63636
  58.67781    0.59790    0.61014    0.79500    1.59705    1.55193    1.54125    0.62615
  65.55239    0.66061    0.61014    0.88500    1.51579    1.47868    1.46773    0.65972
  70.94255    0.70812    0.61014    0.95500    1.72007    1.52873    1.51760    0.58137
  67.08859    0.67430    0.61014    0.90500    1.51602    1.47822    1.46721    0.65962
  84.18087    0.81795    0.61014    1.12500    1.65385    1.68804    1.67652    0.60465
  54.88538    0.56238    0.61014    0.74500    1.67907    1.56051    1.54998    0.59557
  53.37364    0.54804    0.61014    0.72500    1.91270    1.55268    1.54222    0.52282
  57.91782    0.59084    0.61014    0.78500    1.74118    1.56709    1.55644    0.57432
  64.01929    0.64682    0.61014    0.86500    1.58519    1.46920    1.45831    0.63084
  62.48929    0.63295    0.61014    0.84500    1.46760    1.49136    1.48052    0.68138
  76.36961    0.75437    0.61014    1.02500    1.53763    1.54422    1.53292    0.65035
  54.12914    0.55522    0.61014    0.73500    1.54589    1.55659    1.54610    0.64688
  64.78545    0.65373    0.61014    0.87500    1.49648    1.46599    1.45507    0.66824
  70.17023    0.70141    0.61014    0.94500    1.44146    1.51863    1.50752    0.69374
  67.85785    0.68111    0.61014    0.91500    1.44746    1.48832    1.47729    0.69087
  61.72545    0.62598    0.61014    0.83500    1.50973    1.50244    1.49163    0.66237
  72.48946    0.72147    0.61014    0.97500    1.61726    1.55916    1.54797    0.61833
  78.70619    0.77377    0.61014    1.05500    1.60398    1.55125    1.53988    0.62345
  80.26728    0.78656    0.61014    1.07500    1.61080    1.59475    1.58334    0.62081
  83.39697    0.81174    0.61014    1.11500    1.76701    1.67740    1.66590    0.56593
  82.61365    0.80549    0.61014    1.10500    1.72045    1.65674    1.64526    0.58124
  55.64237    0.56952    0.61014    0.75500    1.69549    1.56442    1.55386    0.58980
  79.48641    0.78018    0.61014    1.06500    1.63359    1.57409    1.56270    0.61215
  73.26403    0.72811    0.61014    0.98500    1.53451    1.54983    1.53862    0.65167
  60.96239    0.61899    0.61014    0.82500    1.59879    1.51352    1.50274    0.62547
  60.20010    0.61198    0.61014    0.81500    1.51136    1.52460    1.51385    0.66165
  71.71563    0.71481    0.61014    0.96500    1.58163    1.54166    1.53050    0.63226
  70.89388    0.70855    0.61087    0.95500    1.41491    1.52565    1.51460    0.70676
  60.15810    0.61233    0.61087    0.81500    1.39796    1.52235    1.51164    0.71533
  62.44583    0.63331    0.61087    0.84500    1.54064    1.48910    1.47831    0.64908
  54.84686    0.56269    0.61087    0.74500    1.68778    1.55970    1.54919    0.59249
  59.39706    0.60529    0.61087    0.80500    1.44979    1.53594    1.52526    0.68975
  82.55849    0.80602    0.61087    1.10500    1.63806    1.65484    1.64347    0.61048
  63.97486    0.64720    0.61087    0.86500    1.59232    1.46693    1.45610    0.62801
  57.87729    0.59117    0.61087    0.78500    1.52764    1.56557    1.55494    0.65461
  51.07548    0.52670    0.61087    0.69500    1.40476    1.53317    1.52282    0.71186
  53.33611    0.54834    0.61087    0.72500    1.62025    1.55188    1.54144    0.61719
  80.99444    0.79341    0.61087    1.08500    1.56629    1.61352    1.60219    0.63845
  79.43289    0.78068    0.61087    1.06500    1.61714    1.57215    1.56086    0.61837
  81.77616    0.79973    0.61087    1.09500    1.48294    1.63418    1.62283    0.67434
  83.34141    0.81227    0.61087    1.11500    1.60668    1.67550    1.66411    0.62240
  69.35093    0.69508    0.61087    0.93500    1.57705    1.50545    1.49444    0.63409
  64.74054    0.65411    0.61087    0.87500    1.42949    1.46433    1.45347    0.69955
  76.31780    0.75485    0.61087    1.02500    1.55596    1.54160    1.53039    0.64269
  84.12492    0.81849    0.61087    1.12500    1.91757    1.68536    1.67395    0.52149
  67.04225    0.67470    0.61087    0.90500    1.59328    1.47515    1.46421    0.62764
  68.58060    0.68831    0.61087    0.92500    1.58916    1.49535    1.48437    0.62926
  77.87397    0.76782    0.61087    1.04500    1.57249    1.54136    1.53011    0.63593
  63.20996    0.64027    0.61087    0.85500    1.47774    1.47802    1.46721    0.67671
  78.65309    0.77426    0.61087    1.05500    1.64137    1.54919    1.53792    0.60925
  60.91990    0.61934    0.61087    0.82500    1.53953    1.51127    1.50053    0.64955
  80.21334    0.78706    0.61087    1.07500    1.63277    1.59286    1.58155    0.61246
  73.21400    0.72855    0.61087    0.98500    1.44510    1.54904    1.53792    0.69199
  84.90897    0.82468    0.61087    1.13500    1.90519    1.71857    1.70714    0.52488
  70.12202    0.70183    0.61087    0.94500    1.44721    1.51555    1.50452    0.69099
  58.63680    0.59824    0.61087    0.79500    1.60870    1.55036    1.53971    0.62162
  67.81104    0.68152    0.61087    0.91500    1.57718    1.48525    1.47429    0.63404
  52.58184    0.54114    0.61087    0.71500    1.63107    1.54797    1.53756    0.61310
  51.82830    0.53393    0.61087    0.70500    1.81081    1.54391    1.53352    0.55224
  54.09112    0.55552    0.61087    0.73500    1.54787    1.55579    1.54532    0.64605
  61.68247    0.62634    0.61087    0.83500    1.52427    1.50018    1.48942    0.65605
  77.09554    0.76135    0.61087    1.03500    1.69216    1.54148    1.53025    0.59096
  65.50700    0.66099    0.61087    0.88500    1.57759    1.47787    1.46699    0.63388
  55.60334    0.56983    0.61087    0.75500    1.76245    1.56361    1.55307    0.56739
  72.43988    0.72191    0.61087    0.97500    1.60359    1.55774    1.54664    0.62360
  71.66650    0.71524    0.61087    0.96500    1.54631    1.53880    1.52772    0.64670
  75.54076    0.74831    0.61087    1.01500    1.57840    1.54171    1.53053    0.63355
  66.27423    0.66786    0.61087    0.89500    1.54344    1.47508    1.46417    0.64790
  60.11608    0.61268    0.61160    0.81500    1.52278    1.52003    1.50943    0.65670
  84.85259    0.82523    0.61160    1.13500    1.79867    1.71264    1.70145    0.55597
  71.61734    0.71567    0.61160    0.96500    1.49351    1.53584    1.52494    0.66957
  57.83675    0.59150    0.61160    0.78500    1.47512    1.56398    1.55345    0.67791
  51.79177    0.53422    0.61160    0.70500    1.75309    1.54257    1.53223    0.57042
  77.04326    0.76183    0.61160    1.03500    1.50642    1.53874    1.52771    0.66382
  64.69560    0.65449    0.61160    0.87500    1.50997    1.46260    1.45187    0.66227
  65.46158    0.66138    0.61160    0.88500    1.45230    1.47613    1.46539    0.68856
  80.94004    0.79392    0.61160    1.08500    1.67076    1.61151    1.60040    0.59853
  63.93040    0.64757    0.61160    0.86500    1.50446    1.46459    1.45388    0.66469
  77.82126    0.76831    0.61160    1.04500    1.52813    1.53862    1.52758    0.65439
  51.03945    0.52698    0.61160    0.69500    1.50000    1.53183    1.52153    0.66667
  53.29857    0.54864    0.61160    0.72500    1.57738    1.55103    1.54065    0.63396
  55.56429    0.57015    0.61160    0.75500    1.71536    1.56274    1.55229    0.58297
  82.50328    0.80654    0.61160    1.10500    1.71815    1.65282    1.64168    0.58202
  68.53329    0.68872    0.61160    0.92500    1.47544    1.49219    1.48136    0.67777
  83.28581    0.81280    0.61160    1.11500    1.69261    1.67348    1.66232    0.59080
  67.76420    0.68192    0.61160    0.91500    1.46952    1.48209    1.47128    0.68049
  70.84518    0.70897    0.61160    0.95500    1.43256    1.52248    1.51159    0.69805
  79.37933    0.78118    0.61160    1.06500    1.67232    1.56998    1.55889    0.59797
  78.59996    0.77476    0.61160    1.05500    1.60348    1.54702    1.53596    0.62364
  63.16598    0.64063    0.61160    0.85500    1.39430    1.47568    1.46499    0.71721
  54.05307    0.55583    0.61160    0.73500    1.61658    1.55494    1.54453    0.61859
  69.30315    0.69550    0.61160    0.93500    1.46906    1.50228    1.49144    0.68071
  66.99588    0.67510    0.61160    0.90500    1.42788    1.47199    1.46121    0.70034
  62.40234    0.63368    0.61160    0.84500    1.51885    1.48677    1.47610    0.65839
  61.63947    0.62670    0.61160    0.83500    1.39535    1.49785    1.48721    0.71667
  66.22834    0.66825    0.61160    0.89500    1.70557    1.47457    1.46380    0.58632
  80.15936    0.78756    0.61160    1.07500    1.64218    1.59085    1.57976    0.60894
  72.39026    0.72235    0.61160    0.97500    1.45820    1.55478    1.54386    0.68578
  81.72136    0.80025    0.61160    1.09500    1.56475    1.63217    1.62104    0.63908
  76.26595    0.75532    0.61160    1.02500    1.45660    1.53886    1.52785    0.68653
  59.35553    0.60564    0.61160    0.80500    1.72893    1.53429    1.52371    0.57839
  54.80831    0.56300    0.61160    0.74500    1.74074    1.55884    1.54841    0.57447
  70.07378    0.70225    0.61160    0.94500    1.46314    1.51238    1.50152    0.68346
  75.48936    0.74878    0.61160    1.01500    1.64933    1.53899    1.52799    0.60631
  58.59576    0.59858    0.61160    0.79500    1.58853    1.54877    1.53822    0.62951
  84.06892    0.81903    0.61160    1.12500    1.74639    1.68256    1.67138    0.57261
  52.54481    0.54144    0.61160    0.71500    1.53237    1.54713    1.53677    0.65258
  60.87739    0.61970    0.61160    0.82500    1.51859    1.50894    1.49832    0.65851
  73.16393    0.72900    0.61160    0.98500    1.54673    1.54815    1.53721    0.64653
  52.50775    0.54173    0.61234    0.71500    1.86916    1.54624    1.53598    0.53500
  68.48595    0.68913    0.61234    0.92500    1.37957    1.48895    1.47835    0.72486
  76.21407    0.75579    0.61234    1.02500    1.68340    1.53605    1.52532    0.59404
  76.99094    0.76230    0.61234    1.03500    1.46927    1.53592    1.52518    0.68061
  60.07403    0.61302    0.61234    0.81500    1.57143    1.51816    1.50773    0.63636
  51.75522    0.53451    0.61234    0.70500    1.86957    1.54118    1.53094    0.53488
  70.79645    0.70940    0.61234    0.95500    1.45342    1.51923    1.50858    0.68803
  66.94949    0.67549    0.61234    0.90500    1.50081    1.47081    1.46024    0.66631
  51.00341    0.52727    0.61234    0.69500    1.44444    1.53045    1.52023    0.69231
  67.71733    0.68232    0.61234    0.91500    1.38941    1.47886    1.46828    0.71973
  71.56815    0.71611    0.61234    0.96500    1.60204    1.53280    1.52215    0.62420
  70.02551    0.70267    0.61234    0.94500    1.61130    1.50913    1.49851    0.62062
  77.76852    0.76879    0.61234    1.04500    1.67213    1.53579    1.52504    0.59804
  63.88593    0.64794    0.61234    0.86500    1.45634    1.46218    1.45167    0.68665
  80.88561    0.79443    0.61234    1.08500    1.61029    1.60941    1.59860    0.62100
  63.12199    0.64100    0.61234    0.85500    1.49823    1.47328    1.46278    0.66746
  75.43792    0.74924    0.61234    1.01500    1.65107    1.53617    1.52546    0.60567
  83.23016    0.81333    0.61234    1.11500    1.69908    1.67136    1.66053    0.58855
  78.54678    0.77525    0.61234    1.05500    1.78990    1.54476    1.53400    0.55869
  59.31399    0.60598    0.61234    0.80500    1.57718    1.53258    1.52216    0.63404
  54.01501    0.55613    0.61234    0.73500    1.70466    1.55403    1.54374    0.58663
  81.66651    0.80077    0.61234    1.09500    1.59551    1.63006    1.61924    0.62676
  69.25535    0.69591    0.61234    0.93500    1.49684    1.49904    1.48843    0.66808
  62.35883    0.63404    0.61234    0.84500    1.36696    1.48437    1.47389    0.73155
  53.26102    0.54894    0.61234    0.72500    1.58710    1.55013    1.53986    0.63008
  72.34061    0.72279    0.61234    0.97500    1.53135    1.55174    1.54107    0.65302
  57.79620    0.59183    0.61234    0.78500    1.66485    1.56234    1.55196    0.60065
  84.01287    0.81957    0.61234    1.12500    1.65192    1.67965    1.66881    0.60536
  79.32573    0.78167    0.61234    1.06500    1.53153    1.56771    1.55693    0.65294
  55.52523    0.57046    0.61234    0.75500    1.76895    1.56183    1.55149    0.56531
  73.11383    0.72944    0.61234    0.98500    1.39181    1.54719    1.53651    0.71849
  58.55471    0.59891    0.61234    0.79500    1.63351    1.54713    1.53673    0.61218
  80.10535    0.78807    0.61234    1.07500    1.57280    1.58875    1.57796    0.63581
  66.18242    0.66864    0.61234    0.89500    1.51182    1.47399    1.46343    0.66145
  84.79615    0.82577    0.61234    1.13500    1.86874    1.70661    1.69575    0.53512
  54.76975    0.56331    0.61234    0.74500    1.60084    1.55793    1.54762    0.62467
  82.44804    0.80707    0.61234    1.10500    1.65683    1.65071    1.63988    0.60356
  64.65064    0.65487    0.61234    0.87500    1.45310    1.46080    1.45027    0.68818
  61.59645    0.62705    0.61234    0.83500    1.56250    1.49546    1.48500    0.64000
  50.25232    0.52001    0.61234    0.68500    1.15000    1.33955    1.32935    0.86957
  60.83486    0.62005    0.61234    0.82500    1.58078    1.50656    1.49611    0.63260
  65.41614    0.66176    0.61234    0.88500    1.59353    1.47433    1.46378    0.62754
  63.84142    0.64832    0.61307    0.86500    1.54074    1.45973    1.44945    0.64904
  69.97722    0.70309    0.61307    0.94500    1.49026    1.50584    1.49549    0.67102
  72.29094    0.72323    0.61307    0.97500    1.36818    1.54864    1.53828    0.73090
  80.83114    0.79494    0.61307    1.08500    1.53745    1.60724    1.59681    0.65043
  83.17447    0.81386    0.61307    1.11500    1.69293    1.66918    1.65873    0.59069
  82.39274    0.80759    0.61307    1.10500    1.64050    1.64853    1.63809    0.60957
  54.73117    0.56362    0.61307    0.74500    1.72845    1.55699    1.54682    0.57855
  50.21677    0.52029    0.61307    0.68500    1.46154    1.34556    1.33546    0.68421
  53.97693    0.55644    0.61307    0.73500    1.55760    1.55310    1.54294    0.64201
  51.71866    0.53480    0.61307    0.70500    2.07246    1.53976    1.52964    0.48252
  62.31530    0.63440    0.61307    0.84500    1.54340    1.48194    1.47167    0.64792
  67.67044    0.68272    0.61307    0.91500    1.50669    1.47559    1.46526    0.66371
  66.90307    0.67589    0.61307    0.90500    1.48270    1.47019    1.45987    0.67444
  81.61163    0.80128    0.61307    1.09500    1.52190    1.62789    1.61745    0.65707
  61.55341    0.62741    0.61307    0.83500    1.54386    1.49304    1.48278    0.64773
  78.49357    0.77573    0.61307    1.05500    1.39388    1.54245    1.53203    0.71742
  73.06370    0.72989    0.61307    0.98500    1.61741    1.54618    1.53581    0.61827
  64.60566    0.65524    0.61307    0.87500    1.47251    1.45896    1.44866    0.67911
  77.71573    0.76927    0.61307    1.04500    1.58425    1.53291    1.52250    0.63121
  60.03197    0.61337    0.61307    0.81500    1.51896    1.51641    1.50617    0.65834
  71.51893    0.71654    0.61307    0.96500    1.45540    1.52971    1.51936    0.68710
  65.37068    0.66215    0.61307    0.88500    1.52686    1.47248    1.46218    0.65494
  80.05129    0.78857    0.61307    1.07500    1.68548    1.58660    1.57617    0.59330
  84.73967    0.82632    0.61307    1.13500    1.79910    1.69725    1.68679    0.55583
  58.51363    0.59925    0.61307    0.79500    1.64319    1.54545    1.53523    0.60857
  76.93859    0.76278    0.61307    1.03500    1.59963    1.53304    1.52264    0.62514
  60.79230    0.62040    0.61307    0.82500    1.57143    1.50414    1.49389    0.63636
  83.95679    0.82011    0.61307    1.12500    1.64682    1.67668    1.66623    0.60723
  57.75562    0.59216    0.61307    0.78500    1.58942    1.56067    1.55046    0.62916
  55.48615    0.57078    0.61307    0.75500    1.49158    1.56088    1.55070    0.67043
  53.22344    0.54924    0.61307    0.72500    1.84138    1.54921    1.53907    0.54307
  50.96735    0.52755    0.61307    0.69500    1.38776    1.52905    1.51894    0.72059
  69.20752    0.69632    0.61307    0.93500    1.51034    1.49575    1.48542    0.66210
  79.27209    0.78217    0.61307    1.06500    1.70196    1.56539    1.55497    0.58756
  75.38644    0.74971    0.61307    1.01500    1.66856    1.53331    1.52292    0.59932
  66.13648    0.66903    0.61307    0.89500    1.54707    1.47337    1.46306    0.64638
  52.47068    0.54203    0.61307    0.71500    1.75221    1.54532    1.53519    0.57071
  76.16216    0.75626    0.61307    1.02500    1.54703    1.53318    1.52278    0.64640
  63.07797    0.64137    0.61307    0.85500    1.53801    1.47084    1.46056    0.65019
  70.74769    0.70983    0.61307    0.95500    1.55574    1.51592    1.50557    0.64278
  59.27242    0.60632    0.61307    0.80500    1.58837    1.53083    1.52060    0.62958
  68.43859    0.68954    0.61307    0.92500    1.57094    1.48567    1.47534    0.63656
  63.79690    0.64869    0.61381    0.86500    1.45812    1.45726    1.44723    0.68581
  58.47254    0.59958    0.61381    0.79500    1.65261    1.54374    1.53373    0.60511
  55.44705    0.57109    0.61381    0.75500    1.64684    1.55991    1.54991    0.60722
  79.99719    0.78907    0.61381    1.07500    1.58082    1.58441    1.57437    0.63258
  73.01353    0.73033    0.61381    0.98500    1.66721    1.54514    1.53510    0.59981
  59.98989    0.61371    0.61381    0.81500    1.48485    1.51463    1.50461    0.67347
  61.51035    0.62777    0.61381    0.83500    1.47461    1.49058    1.48056    0.67815
  79.21842    0.78266    0.61381    1.06500    1.66538    1.56304    1.55300    0.60046
  76.11021    0.75673    0.61381    1.02500    1.64885    1.53028    1.52023    0.60648
  69.15966    0.69674    0.61381    0.93500    1.57744    1.49244    1.48240    0.63394
  60.74973    0.62075    0.61381    0.82500    1.50303    1.50169    1.49167    0.66532
  80.77662    0.79545    0.61381    1.08500    1.65399    1.60505    1.59501    0.60460
  54.69257    0.56393    0.61381    0.74500    1.43359    1.55603    1.54603    0.69755
  68.39120    0.68994    0.61381    0.92500    1.37055    1.48236    1.47232    0.72963
  81.55670    0.80180    0.61381    1.09500    1.46679    1.62569    1.61565    0.68176
  51.68208    0.53509    0.61381    0.70500    1.34831    1.53833    1.52835    0.74167
  66.09052    0.66942    0.61381    0.89500    1.45057    1.47272    1.46269    0.68939
  76.88620    0.76325    0.61381    1.03500    1.50473    1.53014    1.52010    0.66457
  69.92889    0.70351    0.61381    0.94500    1.51466    1.50252    1.49248    0.66022
  83.11873    0.81439    0.61381    1.11500    1.79400    1.66697    1.65693    0.55741
  72.24123    0.72366    0.61381    0.97500    1.52222    1.54552    1.53548    0.65693
  70.69890    0.71025    0.61381    0.95500    1.56784    1.51259    1.50256    0.63782
  53.93884    0.55674    0.61381    0.73500    1.79891    1.55215    1.54215    0.55589
  57.71502    0.59249    0.61381    0.78500    1.54005    1.55897    1.54896    0.64933
  62.27175    0.63476    0.61381    0.84500    1.55780    1.47948    1.46945    0.64193
  59.23083    0.60666    0.61381    0.80500    1.44592    1.52906    1.51905    0.69160
  83.90065    0.82064    0.61381    1.12500    1.73474    1.67369    1.66365    0.57646
  78.44032    0.77622    0.61381    1.05500    1.68199    1.54010    1.53006    0.59453
  77.66291    0.76975    0.61381    1.04500    1.63534    1.53000    1.51996    0.61149
  53.18585    0.54954    0.61381    0.72500    1.49180    1.54826    1.53827    0.67033
  50.93128    0.52784    0.61381    0.69500    1.58824    1.52762    1.51764    0.62963
  84.68315    0.82686    0.61381    1.13500    1.69710    1.68559    1.67555    0.58924
  64.56065    0.65562    0.61381    0.87500    1.52981    1.45709    1.44706    0.65367
  50.18120    0.52057    0.61381    0.68500    0.68000    1.35155    1.34158    1.47059
  63.03393    0.64174    0.61381    0.85500    1.39268    1.46837    1.45834    0.71804
  67.62352    0.68313    0.61381    0.91500    1.52195    1.47228    1.46225    0.65705
  65.32519    0.66253    0.61381    0.88500    1.44408    1.47061    1.46057    0.69248
  71.46968    0.71697    0.61381    0.96500    1.52397    1.52660    1.51656    0.65618
  66.85663    0.67629    0.61381    0.90500    1.46667    1.46953    1.45950    0.68182
  75.33494    0.75017    0.61381    1.01500    1.63291    1.53041    1.52037    0.61240
  82.33741    0.80811    0.61381    1.10500    1.79276    1.64633    1.63629    0.55780
  52.43360    0.54232    0.61381    0.71500    1.95238    1.54438    1.53439    0.51220
  53.14825    0.54984    0.61454    0.72500    1.66038    1.54731    1.53748    0.60227
  70.65008    0.71068    0.61454    0.95500    1.53630    1.50927    1.49954    0.65091
  79.16470    0.78316    0.61454    1.06500    1.62378    1.56070    1.55103    0.61585
  57.67441    0.59282    0.61454    0.78500    1.84282    1.55727    1.54746    0.54265
  83.84447    0.82118    0.61454    1.12500    1.74180    1.67070    1.66107    0.57412
  76.83378    0.76373    0.61454    1.03500    1.56214    1.52724    1.51755    0.64015
  79.94305    0.78957    0.61454    1.07500    1.58135    1.58223    1.57257    0.63237
  84.62658    0.82740    0.61454    1.13500    1.78178    1.67392    1.66429    0.56124
  71.42040    0.71740    0.61454    0.96500    1.53583    1.52349    1.51376    0.65111
  75.28339    0.75063    0.61454    1.01500    1.59605    1.52753    1.51783    0.62655
  59.18922    0.60700    0.61454    0.80500    1.53968    1.52729    1.51749    0.64948
  77.61005    0.77024    0.61454    1.04500    1.57439    1.52709    1.51741    0.63517
  55.40793    0.57141    0.61454    0.75500    1.63774    1.55894    1.54912    0.61060
  66.81016    0.67668    0.61454    0.90500    1.40586    1.46889    1.45913    0.71131
  67.57658    0.68353    0.61454    0.91500    1.45440    1.46898    1.45923    0.68757
  72.96334    0.73077    0.61454    0.98500    1.55128    1.54411    1.53440    0.64463
  82.28203    0.80864    0.61454    1.10500    1.75494    1.64414    1.63449    0.56982
  54.65396    0.56424    0.61454    0.74500    1.61088    1.55507    1.54524    0.62078
  66.04452    0.66981    0.61454    0.89500    1.42998    1.47208    1.46232    0.69931
  78.38703    0.77671    0.61454    1.05500    1.75049    1.53777    1.52809    0.57127
  61.46726    0.62812    0.61454    0.83500    1.41243    1.48813    1.47834    0.70800
  81.50173    0.80231    0.61454    1.09500    1.75047    1.62350    1.61385    0.57127
  65.27968    0.66292    0.61454    0.88500    1.50000    1.46873    1.45897    0.66667
  51.64548    0.53538    0.61454    0.70500    1.73529    1.53688    1.52705    0.57627
  53.90073    0.55705    0.61454    0.73500    1.54680    1.55119    1.54136    0.64650
  80.72207    0.79596    0.61454    1.08500    1.69703    1.60287    1.59321    0.58926
  62.22817    0.63512    0.61454    0.84500    1.37681    1.47702    1.46723    0.72632
  83.06295    0.81492    0.61454    1.11500    1.52670    1.66477    1.65513    0.65501
  72.19149    0.72410    0.61454    0.97500    1.51827    1.54240    1.53268    0.65864
  52.39650    0.54262    0.61454    0.71500    1.67857    1.54343    1.53360    0.59574
  58.43143    0.59992    0.61454    0.79500    1.55224    1.54204    1.53223    0.64423
  59.94779    0.61406    0.61454    0.81500    1.56867    1.51286    1.50305    0.63748
  76.05822    0.75719    0.61454    1.02500    1.61582    1.52738    1.51769    0.61888
  64.51562    0.65600    0.61454    0.87500    1.48571    1.45522    1.44545    0.67308
  62.98987    0.64210    0.61454    0.85500    1.60300    1.46590    1.45612    0.62383
  69.11177    0.69715    0.61454    0.93500    1.52606    1.48912    1.47938    0.65528
  50.89520    0.52812    0.61454    0.69500    1.73810    1.52618    1.51634    0.57534
  68.34378    0.69035    0.61454    0.92500    1.56379    1.47905    1.46930    0.63947
  60.70714    0.62110    0.61454    0.82500    1.64916    1.49924    1.48945    0.60637
  69.88054    0.70393    0.61454    0.94500    1.62833    1.49920    1.48946    0.61412
  63.75235    0.64906    0.61454    0.86500    1.49483    1.45479    1.44501    0.66897
  50.14563    0.52085    0.61454    0.68500    1.76471    1.35754    1.34770    0.56667
  50.11004    0.52113    0.61528    0.68500    1.13043    1.36355    1.35383    0.88462
  84.56996    0.82795    0.61528    1.13500    1.77124    1.66230    1.65303    0.56458
  72.14172    0.72454    0.61528    0.97500    1.46166    1.53931    1.52988    0.68415
  57.63377    0.59315    0.61528    0.78500    1.62234    1.55559    1.54596    0.61639
  58.39030    0.60025    0.61528    0.79500    1.44630    1.54035    1.53073    0.69142
  69.83216    0.70434    0.61528    0.94500    1.54419    1.49590    1.48644    0.64759
  53.86260    0.55735    0.61528    0.73500    1.61809    1.55024    1.54057    0.61801
  76.78132    0.76420    0.61528    1.03500    1.65217    1.52438    1.51500    0.60526
  78.33370    0.77720    0.61528    1.05500    1.56295    1.53548    1.52612    0.63982
  72.91311    0.73122    0.61528    0.98500    1.52885    1.54312    1.53369    0.65409
  70.60124    0.71110    0.61528    0.95500    1.32625    1.50597    1.49651    0.75400
  80.66747    0.79647    0.61528    1.08500    1.50462    1.60073    1.59141    0.66462
  83.78825    0.82172    0.61528    1.12500    1.68725    1.66777    1.65848    0.59268
  59.14760    0.60734    0.61528    0.80500    1.48491    1.52554    1.51592    0.67344
  81.44672    0.80283    0.61528    1.09500    1.45504    1.62136    1.61205    0.68727
  62.18458    0.63549    0.61528    0.84500    1.50712    1.47458    1.46500    0.66352
  55.36880    0.57172    0.61528    0.75500    1.66429    1.55798    1.54833    0.60086
  53.11063    0.55014    0.61528    0.72500    1.77707    1.54637    1.53669    0.56272
  69.06386    0.69756    0.61528    0.93500    1.52124    1.48584    1.47636    0.65736
  75.23182    0.75109    0.61528    1.01500    1.62808    1.52467    1.51528    0.61422
  61.42416    0.62848    0.61528    0.83500    1.41440    1.48569    1.47611    0.70702
  66.76366    0.67708    0.61528    0.90500    1.57190    1.46827    1.45876    0.63617
  64.47057    0.65638    0.61528    0.87500    1.53795    1.45338    1.44384    0.65021
  65.23414    0.66330    0.61528    0.88500    1.47749    1.46689    1.45736    0.67682
  76.00620    0.75766    0.61528    1.02500    1.39894    1.52452    1.51514    0.71483
  60.66452    0.62145    0.61528    0.82500    1.56900    1.49681    1.48722    0.63735
  52.35938    0.54291    0.61528    0.71500    1.17931    1.54250    1.53281    0.84795
  83.00713    0.81545    0.61528    1.11500    1.51163    1.66262    1.65333    0.66154
  79.11095    0.78365    0.61528    1.06500    1.65613    1.55840    1.54906    0.60382
  67.52961    0.68393    0.61528    0.91500    1.36308    1.46570    1.45620    0.73363
  68.29634    0.69076    0.61528    0.92500    1.58194    1.47577    1.46628    0.63214
  79.88887    0.79008    0.61528    1.07500    1.45599    1.58010    1.57077    0.68682
  82.22661    0.80916    0.61528    1.10500    1.54611    1.64199    1.63269    0.64678
  62.94579    0.64247    0.61528    0.85500    1.54935    1.46346    1.45389    0.64543
  50.85910    0.52841    0.61528    0.69500    1.03448    1.52475    1.51504    0.96667
  51.60888    0.53567    0.61528    0.70500    1.47674    1.53545    1.52575    0.67717
  63.70778    0.64944    0.61528    0.86500    1.56719    1.45234    1.44278    0.63808
  77.55716    0.77072    0.61528    1.04500    1.58365    1.52423    1.51486    0.63145
  54.61533    0.56454    0.61528    0.74500    1.64807    1.55411    1.54445    0.60677
  65.99851    0.67020    0.61528    0.89500    1.51347    1.47147    1.46195    0.66073
  71.37109    0.71783    0.61528    0.96500    1.57983    1.52040    1.51096    0.63298
  59.90567    0.61440    0.61528    0.81500    1.58785    1.51110    1.50149    0.62978
  53.82446    0.55765    0.61602    0.73500    1.51489    1.54931    1.53977    0.66011
  77.50423    0.77120    0.61602    1.04500    1.44021    1.52142    1.51231    0.69434
  72.09192    0.72497    0.61602    0.97500    1.52904    1.53628    1.52707    0.65400
  59.10595    0.60768    0.61602    0.80500    1.47966    1.52381    1.51436    0.67583
  82.95126    0.81598    0.61602    1.11500    1.66992    1.66055    1.65152    0.59883
  59.86353    0.61475    0.61602    0.81500    1.44664    1.50937    1.49993    0.69126
  81.39167    0.80334    0.61602    1.09500    1.62570    1.61929    1.61024    0.61512
  65.95247    0.67059    0.61602    0.89500    1.50891    1.47089    1.46157    0.66273
  62.90168    0.64284    0.61602    0.85500    1.46928    1.46104    1.45167    0.68060
  68.24887    0.69116    0.61602    0.92500    1.57973    1.47253    1.46325    0.63302
  57.59312    0.59348    0.61602    0.78500    1.54987    1.55393    1.54445    0.64522
  51.57225    0.53595    0.61602    0.70500    1.52874    1.53403    1.52445    0.65414
  80.61283    0.79698    0.61602    1.08500    1.66157    1.59866    1.58960    0.60184
  60.62189    0.62180    0.61602    0.82500    1.35495    1.49492    1.48550    0.73803
  69.78375    0.70476    0.61602    0.94500    1.49196    1.49266    1.48341    0.67026
  69.01592    0.69798    0.61602    0.93500    1.49013    1.48259    1.47333    0.67108
  70.55236    0.71153    0.61602    0.95500    1.41176    1.50272    1.49349    0.70833
  72.86285    0.73166    0.61602    0.98500    1.59935    1.54218    1.53298    0.62525
  62.14096    0.63585    0.61602    0.84500    1.50090    1.47217    1.46278    0.66627
  71.32175    0.71826    0.61602    0.96500    1.41615    1.51737    1.50815    0.70614
  64.42549    0.65676    0.61602    0.87500    1.46535    1.45158    1.44223    0.68243
  54.57668    0.56485    0.61602    0.74500    1.87946    1.55318    1.54365    0.53207
  50.82298    0.52869    0.61602    0.69500    1.41667    1.52333    1.51374    0.70588
  84.51329    0.82849    0.61602    1.13500    1.77533    1.65601    1.64701    0.56328
  50.07443    0.52141    0.61602    0.68500    1.70588    1.36957    1.35997    0.58621
  58.34915    0.60059    0.61602    0.79500    1.41921    1.53869    1.52922    0.70462
  76.72883    0.76468    0.61602    1.03500    1.69557    1.52157    1.51245    0.58977
  79.83466    0.79058    0.61602    1.07500    1.42487    1.57804    1.56896    0.70182
  82.17115    0.80968    0.61602    1.10500    1.87447    1.63992    1.63088    0.53348
  75.95415    0.75813    0.61602    1.02500    1.64155    1.52173    1.51259    0.60918
  66.71714    0.67747    0.61602    0.90500    1.41379    1.46769    1.45838    0.70732
  67.48261    0.68433    0.61602    0.91500    1.47255    1.46449    1.45519    0.67910
  55.32965    0.57203    0.61602    0.75500    1.65201    1.55705    1.54753    0.60532
  61.38103    0.62883    0.61602    0.83500    1.52756    1.48329    1.47388    0.65464
  75.18021    0.75155    0.61602    1.01500    1.55576    1.52188    1.51273    0.64277
  53.07299    0.55044    0.61602    0.72500    1.70909    1.54545    1.53589    0.58511
  65.18858    0.66368    0.61602    0.88500    1.45973    1.46508    1.45574    0.68506
  78.28034    0.77769    0.61602    1.05500    1.58240    1.53325    1.52415    0.63195
  52.32225    0.54320    0.61602    0.71500    1.75221    1.54158    1.53201    0.57071
  63.66319    0.64981    0.61602    0.86500    1.51670    1.44992    1.44056    0.65933
  83.73198    0.82225    0.61602    1.12500    1.71169    1.66491    1.65589    0.58422
  79.05715    0.78415    0.61602    1.06500    1.66019    1.55617    1.54708    0.60234
  79.78040    0.79108    0.61676    1.07500    1.78343    1.57606    1.56716    0.56072
  79.00332    0.78464    0.61676    1.06500    1.63296    1.55402    1.54511    0.61239
  62.09732    0.63621    0.61676    0.84500    1.50436    1.46981    1.46054    0.66473
  82.89535    0.81651    0.61676    1.11500    1.59808    1.65857    1.64972    0.62575
  51.53562    0.53624    0.61676    0.70500    1.66327    1.53263    1.52314    0.60123
  71.27238    0.71869    0.61676    0.96500    1.57843    1.51441    1.50534    0.63354
  50.78685    0.52897    0.61676    0.69500    1.13333    1.52194    1.51244    0.88235
  52.28511    0.54350    0.61676    0.71500    1.87395    1.54069    1.53122    0.53363
  53.03534    0.55073    0.61676    0.72500    1.58046    1.54455    1.53510    0.63273
  77.45126    0.77168    0.61676    1.04500    1.63158    1.51870    1.50976    0.61290
  59.06428    0.60802    0.61676    0.80500    1.49582    1.52213    1.51280    0.66853
  55.29049    0.57235    0.61676    0.75500    1.66915    1.55615    1.54673    0.59911
  68.96795    0.69839    0.61676    0.93500    1.57835    1.47942    1.47030    0.63357
  67.43559    0.68473    0.61676    0.91500    1.59155    1.46397    1.45482    0.62832
  83.67567    0.82279    0.61676    1.12500    1.71944    1.66214    1.65330    0.58159
  68.20137    0.69157    0.61676    0.92500    1.38341    1.46936    1.46022    0.72285
  80.55816    0.79748    0.61676    1.08500    1.59743    1.59669    1.58780    0.62601
  66.67060    0.67786    0.61676    0.90500    1.49172    1.46718    1.45801    0.67037
  69.73531    0.70518    0.61676    0.94500    1.49271    1.48948    1.48038    0.66992
  76.67630    0.76515    0.61676    1.03500    1.63894    1.51886    1.50989    0.61015
  58.30798    0.60092    0.61676    0.79500    1.56479    1.53707    1.52772    0.63906
  72.04209    0.72541    0.61676    0.97500    1.38922    1.53332    1.52426    0.71983
  70.50345    0.71195    0.61676    0.95500    1.44407    1.49954    1.49046    0.69249
  57.55245    0.59380    0.61676    0.78500    1.58120    1.55231    1.54295    0.63243
  64.38039    0.65713    0.61676    0.87500    1.53806    1.44983    1.44061    0.65017
  63.61857    0.65018    0.61676    0.86500    1.47069    1.44756    1.43833    0.67995
  84.45658    0.82903    0.61676    1.13500    1.91924    1.65148    1.64266    0.52104
  60.57923    0.62215    0.61676    0.82500    1.49197    1.49323    1.48393    0.67026
  61.33788    0.62919    0.61676    0.83500    1.46350    1.48094    1.47165    0.68329
  62.85755    0.64320    0.61676    0.85500    1.32745    1.45868    1.44944    0.75333
  65.90640    0.67098    0.61676    0.89500    1.46699    1.47038    1.46120    0.68167
  75.90206    0.75860    0.61676    1.02500    1.62121    1.51901    1.51003    0.61682
  53.78631    0.55796    0.61676    0.73500    1.86667    1.54842    1.53898    0.53571
  54.53802    0.56516    0.61676    0.74500    1.73950    1.55228    1.54286    0.57488
  82.11564    0.81020    0.61676    1.10500    1.66477    1.63794    1.62908    0.60068
  78.22694    0.77818    0.61676    1.05500    1.88866    1.53110    1.52217    0.52948
  65.14300    0.66407    0.61676    0.88500    1.52805    1.46333    1.45413    0.65443
  81.33657    0.80386    0.61676    1.09500    1.69727    1.61731    1.60844    0.58918
  50.03881    0.52169    0.61676    0.68500    1.23810    1.37563    1.36612    0.80769
  75.12856    0.75202    0.61676    1.01500    1.67241    1.51916    1.51017    0.59794
  59.82137    0.61509    0.61676    0.81500    1.42799    1.50768    1.49836    0.70028
  72.81256    0.73210    0.61676    0.98500    1.50946    1.54131    1.53227    0.66249
  50.75071    0.52925    0.61750    0.69500    1.54717    1.52058    1.51114    0.64634
  54.49934    0.56547    0.61750    0.74500    1.70982    1.55142    1.54206    0.58486
  71.22298    0.71912    0.61750    0.96500    1.55592    1.51153    1.50253    0.64271
  81.28144    0.80437    0.61750    1.09500    1.61922    1.61543    1.60663    0.61758
  57.51177    0.59413    0.61750    0.78500    1.56024    1.55074    1.54144    0.64093
  68.91995    0.69880    0.61750    0.93500    1.44632    1.47631    1.46727    0.69141
  62.05366    0.63657    0.61750    0.84500    1.44879    1.46751    1.45831    0.69023
  71.99223    0.72585    0.61750    0.97500    1.46522    1.53043    1.52145    0.68249
  59.02260    0.60835    0.61750    0.80500    1.54505    1.52049    1.51123    0.64723
  63.57394    0.65055    0.61750    0.86500    1.52313    1.44525    1.43609    0.65654
  67.38854    0.68513    0.61750    0.91500    1.59397    1.46353    1.45445    0.62736
  53.74813    0.55826    0.61750    0.73500    1.89950    1.54756    1.53818    0.52646
  69.68684    0.70560    0.61750    0.94500    1.49020    1.48637    1.47734    0.67105
  58.26680    0.60125    0.61750    0.79500    1.40865    1.53549    1.52621    0.70990
  64.33526    0.65751    0.61750    0.87500    1.50166    1.44814    1.43900    0.66593
  75.84994    0.75907    0.61750    1.02500    1.57194    1.51638    1.50748    0.63616
  50.00318    0.52196    0.61750    0.68500    2.15000    1.38173    1.37227    0.46512
  84.39983    0.82957    0.61750    1.13500    1.90909    1.64704    1.63830    0.52381
  80.50344    0.79799    0.61750    1.08500    1.60079    1.59480    1.58599    0.62469
  76.62373    0.76563    0.61750    1.03500    1.47993    1.51622    1.50734    0.67571
  65.86031    0.67137    0.61750    0.89500    1.45161    1.46994    1.46083    0.68889
  68.15385    0.69198    0.61750    0.92500    1.56708    1.46625    1.45719    0.63813
  77.39825    0.77216    0.61750    1.04500    1.61200    1.51607    1.50720    0.62035
  75.07689    0.75248    0.61750    1.01500    1.62004    1.51653    1.50761    0.61727
  72.76224    0.73254    0.61750    0.98500    1.49839    1.54053    1.53157    0.66738
  65.09739    0.66445    0.61750    0.88500    1.55633    1.46164    1.45251    0.64254
  55.25130    0.57266    0.61750    0.75500    1.60071    1.55529    1.54594    0.62472
  78.94945    0.78514    0.61750    1.06500    1.56475    1.55197    1.54313    0.63908
  60.53656    0.62250    0.61750    0.82500    1.43786    1.49160    1.48237    0.69548
  70.45452    0.71237    0.61750    0.95500    1.50541    1.49643    1.48742    0.66427
  52.24795    0.54379    0.61750    0.71500    1.64706    1.53983    1.53042    0.60714
  66.62403    0.67826    0.61750    0.90500    1.40422    1.46673    1.45764    0.71214
  82.83939    0.81704    0.61750    1.11500    1.78526    1.65668    1.64791    0.56014
  61.29471    0.62954    0.61750    0.83500    1.61690    1.47863    1.46942    0.61847
  52.99767    0.55103    0.61750    0.72500    1.49206    1.54369    1.53430    0.67021
  83.61931    0.82332    0.61750    1.12500    1.68986    1.65947    1.65071    0.59176
  62.81340    0.64357    0.61750    0.85500    1.50000    1.45638    1.44720    0.66667
  51.49896    0.53653    0.61750    0.70500    1.62366    1.53127    1.52184    0.61589
  59.77919    0.61544    0.61750    0.81500    1.63578    1.50604    1.49680    0.61133
  78.17350    0.77866    0.61750    1.05500    1.65703    1.52905    1.52019    0.60349
  79.72611    0.79158    0.61750    1.07500    1.58412    1.57417    1.56535    0.63126
  82.06010    0.81072    0.61750    1.10500    1.57028    1.63605    1.62727    0.63683
  68.87193    0.69921    0.61824    0.93500    1.60645    1.47327    1.46423    0.62249
  68.10630    0.69238    0.61824    0.92500    1.53055    1.46321    1.45415    0.65336
  84.34303    0.83011    0.61824    1.13500    1.86637    1.64270    1.63393    0.53580
  78.12002    0.77915    0.61824    1.05500    1.66219    1.52708    1.51821    0.60162
  55.21210    0.57297    0.61824    0.75500    1.45277    1.55446    1.54514    0.68834
  49.96753    0.52224    0.61824    0.68500    1.50000    1.38785    1.37843    0.66667
  55.96432    0.58015    0.61824    0.76500    1.59752    1.55832    1.54902    0.62597
  70.40556    0.71280    0.61824    0.95500    1.60848    1.49339    1.48438    0.62170
  66.57743    0.67865    0.61824    0.90500    1.56951    1.46635    1.45726    0.63714
  58.22559    0.60159    0.61824    0.79500    1.64858    1.53396    1.52470    0.60658
  81.22626    0.80488    0.61824    1.09500    1.64952    1.61363    1.60482    0.60624
  65.05176    0.66483    0.61824    0.88500    1.51127    1.46001    1.45090    0.66170
  76.57113    0.76610    0.61824    1.03500    1.72500    1.51367    1.50478    0.57971
  67.34147    0.68553    0.61824    0.91500    1.42834    1.46315    1.45408    0.70011
  83.56291    0.82386    0.61824    1.12500    1.82805    1.65689    1.64811    0.54703
  52.95999    0.55133    0.61824    0.72500    1.71257    1.54287    1.53350    0.58392
  58.98090    0.60869    0.61824    0.80500    1.55505    1.51890    1.50966    0.64307
  75.02517    0.75294    0.61824    1.01500    1.52916    1.51398    1.50505    0.65395
  63.52928    0.65092    0.61824    0.86500    1.45226    1.44300    1.43386    0.68858
  61.25152    0.62990    0.61824    0.83500    1.47368    1.47638    1.46719    0.67857
  50.71455    0.52954    0.61824    0.69500    1.97674    1.51924    1.50983    0.50588
  82.00451    0.81124    0.61824    1.10500    1.59921    1.63426    1.62546    0.62531
  82.78339    0.81756    0.61824    1.11500    1.74851    1.65489    1.64610    0.57191
  59.73699    0.61578    0.61824    0.81500    1.33789    1.50446    1.49523    0.74745
  62.76923    0.64394    0.61824    0.85500    1.43894    1.45413    1.44497    0.69496
  60.49386    0.62285    0.61824    0.82500    1.33748    1.49001    1.48080    0.74768
  52.21078    0.54408    0.61824    0.71500    1.65649    1.53900    1.52962    0.60369
  71.94234    0.72628    0.61824    0.97500    1.41358    1.52762    1.51864    0.70742
  54.46065    0.56577    0.61824    0.74500    1.65169    1.55059    1.54126    0.60544
  65.81420    0.67175    0.61824    0.89500    1.58392    1.46956    1.46045    0.63135
  79.67177    0.79208    0.61824    1.07500    1.52793    1.57238    1.56354    0.65448
  69.63835    0.70602    0.61824    0.94500    1.52979    1.48333    1.47431    0.65368
  71.17356    0.71955    0.61824    0.96500    1.53628    1.50871    1.49972    0.65092
  73.48222    0.73966    0.61824    0.99500    1.51111    1.53045    1.52150    0.66176
  51.46230    0.53682    0.61824    0.70500    1.84524    1.52993    1.52053    0.54194
  72.71189    0.73299    0.61824    0.98500    1.57831    1.53982    1.53086    0.63359
  64.29012    0.65789    0.61824    0.87500    1.51256    1.44651    1.43738    0.66113
  75.79778    0.75953    0.61824    1.02500    1.59964    1.51382    1.50491    0.62514
  53.70994    0.55856    0.61824    0.73500    1.46667    1.54673    1.53738    0.68182
  80.44868    0.79850    0.61824    1.08500    1.62333    1.59300    1.58418    0.61602
  62.00998    0.63693    0.61824    0.84500    1.46583    1.46525    1.45608    0.68221
  78.89555    0.78563    0.61824    1.06500    1.45144    1.55000    1.54114    0.68897
  77.34521    0.77264    0.61824    1.04500    1.58333    1.51352    1.50464    0.63158
  84.28618    0.83066    0.61898    1.13500    1.94872    1.63844    1.62956    0.51316
  55.17289    0.57328    0.61898    0.75500    1.60269    1.55367    1.54434    0.62395
  72.66151    0.73343    0.61898    0.98500    1.37424    1.53919    1.53015    0.72767
  78.84160    0.78612    0.61898    1.06500    1.55694    1.54811    1.53916    0.64229
  60.45114    0.62320    0.61898    0.82500    1.46016    1.48847    1.47923    0.68486
  52.17359    0.54437    0.61898    0.71500    1.38060    1.53820    1.52882    0.72432
  79.61740    0.79258    0.61898    1.07500    1.55388    1.57066    1.56172    0.64355
  65.00610    0.66521    0.61898    0.88500    1.44828    1.45844    1.44928    0.69048
  76.51850    0.76657    0.61898    1.03500    1.53876    1.51120    1.50221    0.64987
  78.06651    0.77963    0.61898    1.05500    1.43664    1.52519    1.51622    0.69607
  50.67838    0.52982    0.61898    0.69500    1.23188    1.51793    1.50852    0.81176
  81.94888    0.81176    0.61898    1.10500    1.62088    1.63255    1.62364    0.61695
  66.53081    0.67905    0.61898    0.90500    1.59594    1.46603    1.45689    0.62659
  63.48459    0.65129    0.61898    0.86500    1.45318    1.44081    1.43162    0.68815
  54.42194    0.56608    0.61898    0.74500    1.59779    1.54981    1.54046    0.62587
  58.18437    0.60192    0.61898    0.79500    1.51389    1.53247    1.52319    0.66055
  55.92460    0.58047    0.61898    0.76500    1.62696    1.55754    1.54822    0.61464
  64.24495    0.65826    0.61898    0.87500    1.51468    1.44494    1.43576    0.66021
  49.93187    0.52252    0.61898    0.68500    1.80000    1.39402    1.38460    0.55556
  75.74559    0.76000    0.61898    1.02500    1.53050    1.51135    1.50235    0.65338
  83.50646    0.82439    0.61898    1.12500    1.64008    1.65440    1.64551    0.60973
  71.12410    0.71998    0.61898    0.96500    1.42613    1.50596    1.49690    0.70120
  80.39388    0.79900    0.61898    1.08500    1.65779    1.59129    1.58236    0.60321
  58.93917    0.60903    0.61898    0.80500    1.50766    1.51736    1.50809    0.66328
  68.82388    0.69962    0.61898    0.93500    1.44684    1.47029    1.46119    0.69116
  82.72735    0.81809    0.61898    1.11500    1.63786    1.65318    1.64429    0.61055
  73.43139    0.74011    0.61898    0.99500    1.55366    1.52982    1.52079    0.64364
  77.29214    0.77312    0.61898    1.04500    1.58396    1.51105    1.50207    0.63133
  53.67174    0.55886    0.61898    0.73500    1.93583    1.54594    1.53658    0.51657
  52.92229    0.55163    0.61898    0.72500    1.50000    1.54207    1.53270    0.66667
  81.17105    0.80540    0.61898    1.09500    1.58667    1.61192    1.60300    0.63025
  59.69477    0.61612    0.61898    0.81500    1.42773    1.50291    1.49366    0.70041
  65.76806    0.67214    0.61898    0.89500    1.48735    1.46923    1.46008    0.67234
  69.58983    0.70643    0.61898    0.94500    1.71189    1.48036    1.47126    0.58415
  67.29437    0.68593    0.61898    0.91500    1.42362    1.46283    1.45370    0.70243
  61.20831    0.63025    0.61898    0.83500    1.45537    1.47418    1.46495    0.68711
  62.72504    0.64430    0.61898    0.85500    1.54885    1.45193    1.44273    0.64564
  61.96628    0.63729    0.61898    0.84500    1.37986    1.46305    1.45384    0.72471
  70.35657    0.71322    0.61898    0.95500    1.55212    1.49042    1.48134    0.64428
  71.89242    0.72672    0.61898    0.97500    1.53181    1.52487    1.51582    0.65282
  51.42562    0.53710    0.61898    0.70500    1.54737    1.52862    1.51923    0.64626
  68.05873    0.69279    0.61898    0.92500    1.48056    1.46023    1.45111    0.67542
  55.88487    0.58079    0.61973    0.76500    1.69508    1.55679    1.54742    0.58994
  79.56299    0.79308    0.61973    1.07500    1.53176    1.56903    1.55991    0.65284
  53.63352    0.55916    0.61973    0.73500    1.71831    1.54518    1.53578    0.58197
  68.77580    0.70003    0.61973    0.93500    1.57958    1.46737    1.45814    0.63308
  68.01113    0.69319    0.61973    0.92500    1.61897    1.45938    1.45014    0.61768
  51.38892    0.53739    0.61973    0.70500    1.54455    1.52734    1.51792    0.64744
  50.64220    0.53010    0.61973    0.69500    1.22222    1.51664    1.50721    0.81818
  75.69336    0.76047    0.61973    1.02500    1.59491    1.50894    1.49978    0.62699
  80.33905    0.79951    0.61973    1.08500    1.85084    1.58966    1.58055    0.54030
  77.23903    0.77360    0.61973    1.04500    1.58989    1.50865    1.49951    0.62898
  64.19975    0.65864    0.61973    0.87500    1.48317    1.44342    1.43414    0.67423
  66.48417    0.67944    0.61973    0.90500    1.48425    1.46577    1.45652    0.67374
  59.65253    0.61647    0.61973    0.81500    1.46214    1.50141    1.49209    0.68393
  81.89320    0.81228    0.61973    1.10500    1.69231    1.63093    1.62183    0.59091
  71.07461    0.72041    0.61973    0.96500    1.43625    1.50328    1.49407    0.69626
  69.54128    0.70685    0.61973    0.94500    1.56721    1.47744    1.46822    0.63808
  54.38321    0.56639    0.61973    0.74500    1.74249    1.54905    1.53966    0.57389
  62.68082    0.64466    0.61973    0.85500    1.45833    1.44978    1.44049    0.68571
  84.22929    0.83120    0.61973    1.13500    1.60202    1.63426    1.62518    0.62421
  71.84247    0.72715    0.61973    0.97500    1.42137    1.52219    1.51299    0.70354
  63.43989    0.65166    0.61973    0.86500    1.54244    1.43866    1.42938    0.64833
  52.88458    0.55192    0.61973    0.72500    1.34184    1.54131    1.53190    0.74525
  64.96042    0.66560    0.61973    0.88500    1.46632    1.45693    1.44765    0.68198
  76.46582    0.76705    0.61973    1.03500    1.56777    1.50880    1.49964    0.63785
  81.11579    0.80591    0.61973    1.09500    1.59555    1.61029    1.60119    0.62674
  61.16508    0.63061    0.61973    0.83500    1.47948    1.47254    1.46322    0.67591
  60.40841    0.62355    0.61973    0.82500    1.40698    1.48698    1.47765    0.71074
  78.78762    0.78661    0.61973    1.06500    1.52481    1.54630    1.53717    0.65582
  83.44997    0.82492    0.61973    1.12500    1.67057    1.65199    1.64290    0.59860
  58.89743    0.60937    0.61973    0.80500    1.66143    1.51585    1.50652    0.60189
  73.38052    0.74056    0.61973    0.99500    1.47249    1.52926    1.52008    0.67912
  65.72189    0.67253    0.61973    0.89500    1.49114    1.46897    1.45971    0.67063
  78.01296    0.78012    0.61973    1.05500    1.59387    1.52337    1.51424    0.62740
  82.67127    0.81862    0.61973    1.11500    1.62428    1.65156    1.64247    0.61566
  49.89620    0.52280    0.61973    0.68500    1.34483    1.40021    1.39078    0.74359
  61.92255    0.63765    0.61973    0.84500    1.38757    1.46090    1.45160    0.72069
  52.13638    0.54466    0.61973    0.71500    1.27329    1.53744    1.52802    0.78537
  55.13366    0.57360    0.61973    0.75500    1.41896    1.55292    1.54354    0.70474
  58.14313    0.60225    0.61973    0.79500    1.53811    1.53102    1.52168    0.65015
  70.30755    0.71364    0.61973    0.95500    1.40763    1.48751    1.47830    0.71041
  67.24725    0.68633    0.61973    0.91500    1.47709    1.46257    1.45333    0.67701
  72.61110    0.73387    0.61973    0.98500    1.48328    1.53862    1.52943    0.67418
  81.83749    0.81280    0.62047    1.10500    1.65769    1.62935    1.62001    0.60325
  64.91472    0.66598    0.62047    0.88500    1.49338    1.45544    1.44603    0.66962
  59.61027    0.61681    0.62047    0.81500    1.49594    1.49994    1.49051    0.66848
  71.79249    0.72759    0.62047    0.97500    1.67298    1.51955    1.51017    0.59774
  78.73360    0.78711    0.62047    1.06500    1.65953    1.54454    1.53518    0.60258
  61.87881    0.63800    0.62047    0.84500    1.38104    1.45877    1.44935    0.72409
  72.56066    0.73431    0.62047    0.98500    1.50417    1.53810    1.52872    0.66482
  73.32961    0.74100    0.62047    0.99500    1.63575    1.52874    1.51936    0.61134
  77.18588    0.77408    0.62047    1.04500    1.61914    1.50629    1.49694    0.61761
  61.12183    0.63096    0.62047    0.83500    1.51418    1.47107    1.46165    0.66042
  50.60600    0.53038    0.62047    0.69500    1.50943    1.51537    1.50590    0.66250
  79.50854    0.79357    0.62047    1.07500    1.46809    1.56744    1.55809    0.68116
  60.36565    0.62389    0.62047    0.82500    1.31481    1.48550    1.47608    0.76056
  51.35221    0.53768    0.62047    0.70500    1.39252    1.52607    1.51661    0.71812
  52.09916    0.54496    0.62047    0.71500    1.54074    1.53669    1.52722    0.64904
  82.61514    0.81914    0.62047    1.11500    1.61832    1.64999    1.64065    0.61792
  66.43750    0.67983    0.62047    0.90500    1.41653    1.46554    1.45614    0.70595
  71.02510    0.72084    0.62047    0.96500    1.55233    1.50063    1.49125    0.64419
  55.09441    0.57391    0.62047    0.75500    1.38907    1.55219    1.54274    0.71991
  62.63659    0.64503    0.62047    0.85500    1.31382    1.44766    1.43824    0.76114
  67.96350    0.69360    0.62047    0.92500    1.47468    1.45916    1.44976    0.67811
  68.72770    0.70044    0.62047    0.93500    1.45814    1.46448    1.45509    0.68581
  55.84511    0.58110    0.62047    0.76500    1.85809    1.55607    1.54662    0.53819
  63.39516    0.65203    0.62047    0.86500    1.29338    1.43654    1.42713    0.77317
  58.10187    0.60258    0.62047    0.79500    1.48730    1.52960    1.52016    0.67236
  77.95938    0.78061    0.62047    1.05500    1.62389    1.52160    1.51225    0.61581
  54.34447    0.56669    0.62047    0.74500    1.56977    1.54831    1.53886    0.63704
  65.67571    0.67292    0.62047    0.89500    1.49915    1.46873    1.45933    0.66705
  58.85567    0.60971    0.62047    0.80500    1.63676    1.51437    1.50494    0.61096
  76.41312    0.76752    0.62047    1.03500    1.55019    1.50644    1.49707    0.64508
  52.84685    0.55222    0.62047    0.72500    1.70122    1.54056    1.53110    0.58781
  83.39344    0.82546    0.62047    1.12500    1.48846    1.64963    1.64030    0.67183
  49.86051    0.52307    0.62047    0.68500    1.50000    1.40643    1.39696    0.66667
  81.06049    0.80642    0.62047    1.09500    1.61726    1.60871    1.59937    0.61833
  53.59528    0.55947    0.62047    0.73500    1.91457    1.54444    1.53498    0.52231
  75.64110    0.76093    0.62047    1.02500    1.61007    1.50658    1.49721    0.62109
  67.20010    0.68673    0.62047    0.91500    1.44957    1.46235    1.45295    0.68986
  64.15454    0.65902    0.62047    0.87500    1.40871    1.44192    1.43252    0.70987
  70.25850    0.71406    0.62047    0.95500    1.55224    1.48463    1.47525    0.64423
  80.28417    0.80001    0.62047    1.08500    1.61996    1.58808    1.57873    0.61730
  69.49270    0.70727    0.62047    0.94500    1.64047    1.47456    1.46517    0.60958
  84.95188    0.83798    0.62047    1.14500    1.89737    1.71844    1.70912    0.52704
  84.17235    0.83174    0.62047    1.13500    1.70672    1.63013    1.62080    0.58592
  79.45405    0.79407    0.62121    1.07500    1.56481    1.56573    1.55613    0.63905
  52.80911    0.55251    0.62121    0.72500    1.70391    1.53983    1.53030    0.58689
  73.27868    0.74145    0.62121    0.99500    1.53746    1.52823    1.51865    0.65042
  76.36038    0.76799    0.62121    1.03500    1.64764    1.50409    1.49450    0.60693
  83.33686    0.82599    0.62121    1.12500    1.65524    1.64730    1.63769    0.60414
  61.83505    0.63836    0.62121    0.84500    1.50182    1.45665    1.44711    0.66586
  62.59233    0.64539    0.62121    0.85500    1.44118    1.44554    1.43600    0.69388
  49.82481    0.52335    0.62121    0.68500    1.64286    1.41267    1.40315    0.60870
  55.05515    0.57422    0.62121    0.75500    1.50831    1.55147    1.54194    0.66300
  61.07856    0.63131    0.62121    0.83500    1.40957    1.46962    1.46007    0.70943
  71.74248    0.72802    0.62121    0.97500    1.49589    1.51692    1.50734    0.66850
  81.78173    0.81332    0.62121    1.10500    1.59665    1.62780    1.61819    0.62631
  58.81390    0.61004    0.62121    0.80500    1.40000    1.51295    1.50341    0.71429
  53.55703    0.55977    0.62121    0.73500    1.54348    1.54371    1.53418    0.64789
  72.51019    0.73475    0.62121    0.98500    1.48815    1.53584    1.52626    0.67197
  64.10930    0.65939    0.62121    0.87500    1.36392    1.44044    1.43089    0.73318
  77.13270    0.77455    0.62121    1.04500    1.73547    1.50396    1.49436    0.57621
  58.06059    0.60291    0.62121    0.79500    1.72616    1.52818    1.51865    0.57932
  52.06193    0.54525    0.62121    0.71500    1.46104    1.53552    1.52600    0.68444
  64.86900    0.66636    0.62121    0.88500    1.53276    1.45396    1.44441    0.65242
  69.44410    0.70768    0.62121    0.94500    1.49667    1.47169    1.46212    0.66815
  80.22926    0.80052    0.62121    1.08500    1.75442    1.58652    1.57691    0.56999
  68.67957    0.70085    0.62121    0.93500    1.44071    1.46161    1.45204    0.69410
  84.11537    0.83227    0.62121    1.13500    1.69118    1.62603    1.61641    0.59130
  54.30571    0.56700    0.62121    0.74500    1.69262    1.54759    1.53806    0.59080
  82.55897    0.81967    0.62121    1.11500    1.58801    1.64844    1.63883    0.62972
  50.56979    0.53066    0.62121    0.69500    1.59375    1.51411    1.50459    0.62745
  70.97556    0.72127    0.62121    0.96500    1.52141    1.49799    1.48842    0.65729
  81.00516    0.80693    0.62121    1.09500    1.62451    1.60716    1.59755    0.61557
  77.90575    0.78109    0.62121    1.05500    1.61914    1.51986    1.51026    0.61761
  67.91585    0.69400    0.62121    0.92500    1.41111    1.45895    1.44939    0.70866
  84.89450    0.83853    0.62121    1.14500    1.95862    1.71295    1.70334    0.51056
  78.67954    0.78760    0.62121    1.06500    1.70414    1.54279    1.53319    0.58681
  70.20943    0.71449    0.62121    0.95500    1.47819    1.48177    1.47220    0.67650
  66.39081    0.68022    0.62121    0.90500    1.47980    1.46533    1.45577    0.67577
  75.58881    0.76140    0.62121    1.02500    1.62188    1.50423    1.49464    0.61657
  60.32288    0.62424    0.62121    0.82500    1.45930    1.48404    1.47450    0.68526
  59.56799    0.61715    0.62121    0.81500    1.38447    1.49847    1.48893    0.72230
  51.31549    0.53796    0.62121    0.70500    2.00000    1.52482    1.51529    0.50000
  63.35041    0.65240    0.62121    0.86500    1.50426    1.43444    1.42489    0.66478
  55.80535    0.58142    0.62121    0.76500    1.63043    1.55535    1.54582    0.61333
  67.15292    0.68712    0.62121    0.91500    1.52083    1.46214    1.45258    0.65753
  65.62950    0.67330    0.62121    0.89500    1.48328    1.46748    1.45792    0.67418
  67.10573    0.68752    0.62196    0.91500    1.45469    1.46193    1.45220    0.68743
  64.06404    0.65977    0.62196    0.87500    1.50174    1.43896    1.42926    0.66590
  60.28009    0.62459    0.62196    0.82500    1.41200    1.48258    1.47293    0.70822
  68.63142    0.70126    0.62196    0.93500    1.45755    1.45873    1.44898    0.68608
  53.51877    0.56007    0.62196    0.73500    1.68075    1.54298    1.53338    0.59497
  65.58326    0.67369    0.62196    0.89500    1.35749    1.46601    1.45629    0.73665
  67.86817    0.69440    0.62196    0.92500    1.49839    1.45875    1.44901    0.66738
  78.62545    0.78809    0.62196    1.06500    1.63107    1.54104    1.53120    0.61310
  80.17430    0.80102    0.62196    1.08500    1.51993    1.58495    1.57509    0.65792
  66.34409    0.68062    0.62196    0.90500    1.46923    1.46511    1.45539    0.68063
  62.54805    0.64576    0.62196    0.85500    1.56679    1.44343    1.43375    0.63825
  50.53356    0.53095    0.62196    0.69500    1.59677    1.51285    1.50328    0.62626
  59.52570    0.61749    0.62196    0.81500    1.46386    1.49701    1.48736    0.68313
  61.03527    0.63167    0.62196    0.83500    1.43726    1.46816    1.45849    0.69577
  69.39547    0.70810    0.62196    0.94500    1.52046    1.46881    1.45906    0.65770
  71.69244    0.72845    0.62196    0.97500    1.47812    1.51428    1.50451    0.67653
  61.79126    0.63872    0.62196    0.84500    1.45588    1.45453    1.44486    0.68687
  79.39952    0.79457    0.62196    1.07500    1.55576    1.56399    1.55413    0.64277
  51.27876    0.53825    0.62196    0.70500    1.42735    1.52356    1.51398    0.70060
  73.22772    0.74190    0.62196    0.99500    1.56311    1.52773    1.51794    0.63975
  52.02468    0.54554    0.62196    0.71500    1.53425    1.53427    1.52469    0.65179
  58.77210    0.61038    0.62196    0.80500    1.67542    1.51154    1.50190    0.59687
  63.30564    0.65277    0.62196    0.86500    1.51786    1.43232    1.42264    0.65882
  80.94978    0.80745    0.62196    1.09500    1.61538    1.60560    1.59573    0.61905
  84.05835    0.83281    0.62196    1.13500    1.83925    1.62191    1.61202    0.54370
  55.76556    0.58174    0.62196    0.76500    1.82432    1.55463    1.54502    0.54815
  58.01929    0.60325    0.62196    0.79500    1.47100    1.52676    1.51713    0.67981
  72.45969    0.73519    0.62196    0.98500    1.55145    1.53321    1.52343    0.64456
  76.30761    0.76846    0.62196    1.03500    1.71429    1.50175    1.49192    0.58333
  64.82325    0.66674    0.62196    0.88500    1.49256    1.45248    1.44278    0.66999
  83.28024    0.82652    0.62196    1.12500    1.72802    1.64496    1.63507    0.57870
  81.72594    0.81384    0.62196    1.10500    1.39616    1.62624    1.61637    0.71625
  55.01587    0.57453    0.62196    0.75500    1.54515    1.55075    1.54114    0.64719
  70.16033    0.71491    0.62196    0.95500    1.53191    1.47890    1.46914    0.65278
  75.53649    0.76186    0.62196    1.02500    1.46113    1.50188    1.49206    0.68440
  54.26694    0.56731    0.62196    0.74500    1.44485    1.54686    1.53726    0.69211
  82.50276    0.82019    0.62196    1.11500    1.79412    1.64689    1.63701    0.55738
  70.92598    0.72169    0.62196    0.96500    1.40630    1.49535    1.48559    0.71109
  49.78910    0.52363    0.62196    0.68500    2.20000    1.41892    1.40935    0.45455
  84.83707    0.83907    0.62196    1.14500    1.97642    1.70745    1.69755    0.50597
  77.07948    0.77503    0.62196    1.04500    1.54857    1.50161    1.49179    0.64576
  77.85210    0.78157    0.62196    1.05500    1.52669    1.51810    1.50826    0.65501
  52.77135    0.55281    0.62196    0.72500    1.35938    1.53909    1.52950    0.73563
  82.44651    0.82072    0.62271    1.11500    1.59032    1.64530    1.63519    0.62881
  73.17673    0.74234    0.62271    0.99500    1.55395    1.52719    1.51722    0.64352
  84.77960    0.83962    0.62271    1.14500    1.81556    1.70190    1.69175    0.55080
  84.00128    0.83335    0.62271    1.13500    1.72141    1.61776    1.60762    0.58092
  55.72576    0.58205    0.62271    0.76500    1.71104    1.55391    1.54421    0.58444
  79.34496    0.79507    0.62271    1.07500    1.59158    1.56221    1.55214    0.62831
  71.64237    0.72889    0.62271    0.97500    1.58979    1.51161    1.50167    0.62902
  63.26085    0.65314    0.62271    0.86500    1.40266    1.43020    1.42038    0.71293
  57.97798    0.60358    0.62271    0.79500    1.40315    1.52534    1.51561    0.71268
  67.82046    0.69481    0.62271    0.92500    1.46067    1.45852    1.44864    0.68462
  76.25480    0.76893    0.62271    1.03500    1.47140    1.49936    1.48934    0.67962
  70.87638    0.72212    0.62271    0.96500    1.55825    1.49268    1.48275    0.64174
  83.22357    0.82705    0.62271    1.12500    1.57063    1.64258    1.63246    0.63669
  80.11931    0.80153    0.62271    1.08500    1.64591    1.58334    1.57327    0.60757
  66.29735    0.68101    0.62271    0.90500    1.55652    1.46487    1.45501    0.64246
  67.05850    0.68792    0.62271    0.91500    1.58414    1.46170    1.45182    0.63126
  58.73028    0.61072    0.62271    0.80500    1.52759    1.51012    1.50038    0.65462
  77.02623    0.77551    0.62271    1.04500    1.70577    1.49924    1.48921    0.58625
  70.11120    0.71533    0.62271    0.95500    1.34384    1.47600    1.46608    0.74413
  52.73358    0.55311    0.62271    0.72500    1.78698    1.53835    1.52870    0.55960
  68.58323    0.70167    0.62271    0.93500    1.39871    1.45582    1.44592    0.71494
  69.34681    0.70851    0.62271    0.94500    1.49513    1.46591    1.45600    0.66884
  54.97657    0.57484    0.62271    0.75500    1.81579    1.55002    1.54033    0.55072
  51.24200    0.53854    0.62271    0.70500    1.58252    1.52231    1.51267    0.63190
  54.22815    0.56761    0.62271    0.74500    1.37681    1.54613    1.53645    0.72632
  50.49732    0.53123    0.62271    0.69500    1.69091    1.51159    1.50196    0.59140
  65.53701    0.67407    0.62271    0.89500    1.50422    1.46451    1.45466    0.66480
  53.48049    0.56037    0.62271    0.73500    1.62844    1.54224    1.53258    0.61408
  60.23727    0.62494    0.62271    0.82500    1.50290    1.48111    1.47134    0.66538
  80.89436    0.80796    0.62271    1.09500    1.76065    1.60400    1.59391    0.56797
  51.98742    0.54583    0.62271    0.71500    1.58571    1.53302    1.52337    0.63063
  75.48413    0.76233    0.62271    1.02500    1.72233    1.49949    1.48948    0.58061
  49.75337    0.52390    0.62271    0.68500    1.48485    1.42518    1.41555    0.67347
  59.48338    0.61784    0.62271    0.81500    1.63519    1.49553    1.48578    0.61155
  60.99196    0.63202    0.62271    0.83500    1.40722    1.46669    1.45691    0.71062
  81.67010    0.81435    0.62271    1.10500    1.47110    1.62465    1.61455    0.67976
  72.40915    0.73563    0.62271    0.98500    1.60461    1.53055    1.52059    0.62320
  62.50375    0.64612    0.62271    0.85500    1.48837    1.44129    1.43149    0.67187
  78.57132    0.78858    0.62271    1.06500    1.61932    1.53926    1.52920    0.61754
  77.79840    0.78206    0.62271    1.05500    1.46988    1.51631    1.50627    0.68033
  64.01876    0.66014    0.62271    0.87500    1.47595    1.43746    1.42763    0.67753
  61.74745    0.63908    0.62271    0.84500    1.50356    1.45239    1.44260    0.66509
  64.77748    0.66712    0.62271    0.88500    1.49223    1.45098    1.44115    0.67014
  72.35859    0.73607    0.62345    0.98500    1.71119    1.52783    1.51775    0.58439
  78.51715    0.78907    0.62345    1.06500    1.79399    1.53740    1.52720    0.55742
  77.74467    0.78254    0.62345    1.05500    1.49729    1.51445    1.50427    0.66787
  65.49073    0.67446    0.62345    0.89500    1.32298    1.46298    1.45303    0.75587
  55.68594    0.58237    0.62345    0.76500    1.54030    1.55317    1.54341    0.64922
  57.93665    0.60391    0.62345    0.79500    1.50701    1.52388    1.51408    0.66357
  70.82676    0.72255    0.62345    0.96500    1.34337    1.48996    1.47991    0.74439
  58.68845    0.61105    0.62345    0.80500    1.60870    1.50867    1.49885    0.62162
  64.73168    0.66750    0.62345    0.88500    1.58152    1.44945    1.43952    0.63230
  76.97294    0.77599    0.62345    1.04500    1.59406    1.49679    1.48662    0.62733
  83.16687    0.82758    0.62345    1.12500    1.55056    1.64012    1.62984    0.64493
  84.72209    0.84016    0.62345    1.14500    1.69507    1.69627    1.68595    0.58995
  52.69580    0.55340    0.62345    0.72500    1.78107    1.53760    1.52789    0.56146
  54.18934    0.56792    0.62345    0.74500    1.66270    1.54538    1.53565    0.60143
  67.77273    0.69521    0.62345    0.92500    1.67426    1.45825    1.44826    0.59728
  62.45943    0.64648    0.62345    0.85500    1.48479    1.43912    1.42924    0.67349
  81.61422    0.81487    0.62345    1.10500    1.50281    1.62298    1.61272    0.66542
  70.06204    0.71575    0.62345    0.95500    1.64623    1.47305    1.46302    0.60745
  76.20196    0.76940    0.62345    1.03500    1.48741    1.49692    1.48676    0.67231
  54.93726    0.57515    0.62345    0.75500    1.56122    1.54928    1.53953    0.64052
  49.71763    0.52418    0.62345    0.68500    1.72414    1.43143    1.42176    0.58000
  82.39021    0.82124    0.62345    1.11500    1.71146    1.64363    1.63336    0.58430
  80.83890    0.80847    0.62345    1.09500    1.52444    1.60232    1.59208    0.65598
  50.46107    0.53151    0.62345    0.69500    2.23636    1.51032    1.50064    0.44715
  67.01125    0.68831    0.62345    0.91500    1.49420    1.46142    1.45145    0.66926
  73.12570    0.74279    0.62345    0.99500    1.38978    1.52660    1.51651    0.71954
  61.70363    0.63944    0.62345    0.84500    1.38422    1.45077    1.44090    0.72243
  51.20524    0.53882    0.62345    0.70500    1.32353    1.52104    1.51135    0.75556
  79.29036    0.79556    0.62345    1.07500    1.47368    1.56035    1.55014    0.67857
  71.59228    0.72932    0.62345    0.97500    1.54690    1.50889    1.49883    0.64645
  63.97346    0.66051    0.62345    0.87500    1.54035    1.43592    1.42600    0.64920
  69.29813    0.70893    0.62345    0.94500    1.50333    1.46296    1.45294    0.66519
  66.25058    0.68140    0.62345    0.90500    1.46635    1.46460    1.45464    0.68196
  80.06428    0.80203    0.62345    1.08500    1.62594    1.58167    1.57144    0.61503
  59.44105    0.61818    0.62345    0.81500    1.48269    1.49402    1.48419    0.67445
  75.43173    0.76279    0.62345    1.02500    1.53014    1.49857    1.48844    0.65353
  60.94863    0.63237    0.62345    0.83500    1.42349    1.46519    1.45533    0.70250
  83.94416    0.83389    0.62345    1.13500    1.76044    1.61352    1.60322    0.56804
  53.44219    0.56067    0.62345    0.73500    1.57265    1.54149    1.53177    0.63587
  51.95015    0.54612    0.62345    0.71500    1.67785    1.53175    1.52205    0.59600
  68.53503    0.70208    0.62345    0.93500    1.55628    1.45507    1.44507    0.64256
  60.19444    0.62528    0.62345    0.82500    1.32252    1.47960    1.46976    0.75613
  63.21604    0.65351    0.62345    0.86500    1.43125    1.42803    1.41813    0.69869
  76.14908    0.76987    0.62420    1.03500    1.56604    1.49438    1.48418    0.63855
  66.96398    0.68871    0.62420    0.91500    1.52479    1.46109    1.45107    0.65583
  65.44442    0.67484    0.62420    0.89500    1.50266    1.46139    1.45140    0.66548
  57.89530    0.60424    0.62420    0.79500    1.46004    1.52240    1.51256    0.68491
  61.65978    0.63979    0.62420    0.84500    1.38793    1.44923    1.43932    0.72050
  55.64610    0.58268    0.62420    0.76500    1.54955    1.55240    1.54260    0.64535
  77.69091    0.78302    0.62420    1.05500    1.55985    1.51251    1.50227    0.64109
  83.11012    0.82811    0.62420    1.12500    1.74576    1.63756    1.62721    0.57282
  73.07465    0.74323    0.62420    0.99500    1.52606    1.52593    1.51579    0.65528
  60.90528    0.63272    0.62420    0.83500    1.37843    1.46364    1.45375    0.72546
  63.17120    0.65388    0.62420    0.86500    1.47521    1.42581    1.41587    0.67787
  82.33388    0.82177    0.62420    1.11500    1.63378    1.64186    1.63153    0.61208
  64.68587    0.66788    0.62420    0.88500    1.36196    1.44786    1.43788    0.73423
  51.16846    0.53911    0.62420    0.70500    1.88660    1.51974    1.51003    0.53005
  75.37931    0.76325    0.62420    1.02500    1.66600    1.49791    1.48772    0.60024
  80.78341    0.80898    0.62420    1.09500    1.63495    1.60055    1.59025    0.61164
  59.39869    0.61852    0.62420    0.81500    1.45509    1.49247    1.48261    0.68724
  52.65799    0.55370    0.62420    0.72500    1.71038    1.53682    1.52709    0.58466
  58.64660    0.61139    0.62420    0.80500    1.46218    1.50718    1.49733    0.68391
  54.15052    0.56822    0.62420    0.74500    1.54651    1.54461    1.53484    0.64662
  80.00921    0.80253    0.62420    1.08500    1.45345    1.57989    1.56961    0.68802
  67.72498    0.69561    0.62420    0.92500    1.43664    1.45791    1.44788    0.69607
  69.24942    0.70934    0.62420    0.94500    1.50397    1.45994    1.44987    0.66490
  81.55830    0.81539    0.62420    1.10500    1.59751    1.62121    1.61089    0.62597
  62.41509    0.64685    0.62420    0.85500    1.41748    1.43691    1.42698    0.70548
  53.40388    0.56097    0.62420    0.73500    1.58716    1.54072    1.53097    0.63006
  70.01285    0.71617    0.62420    0.95500    1.43902    1.47003    1.45995    0.69492
  63.92813    0.66089    0.62420    0.87500    1.47636    1.43432    1.42437    0.67734
  72.30800    0.73650    0.62420    0.98500    1.43431    1.52504    1.51491    0.69720
  68.48679    0.70249    0.62420    0.93500    1.63121    1.45474    1.44469    0.61304
  54.89793    0.57546    0.62420    0.75500    1.71947    1.54850    1.53872    0.58157
  49.68188    0.52445    0.62420    0.68500    1.27907    1.43767    1.42798    0.78182
  71.54215    0.72975    0.62420    0.97500    1.52451    1.50610    1.49599    0.65595
  76.91962    0.77646    0.62420    1.04500    1.43694    1.49426    1.48404    0.69592
  78.46295    0.78956    0.62420    1.06500    1.52239    1.53546    1.52520    0.65686
  83.88701    0.83443    0.62420    1.13500    1.78316    1.60917    1.59881    0.56080
  66.20379    0.68179    0.62420    0.90500    1.41801    1.46426    1.45426    0.70522
  79.23572    0.79606    0.62420    1.07500    1.57333    1.55841    1.54814    0.63559
  51.91286    0.54641    0.62420    0.71500    1.69343    1.53046    1.52073    0.59052
  84.66453    0.84071    0.62420    1.14500    1.95550    1.69052    1.68014    0.51138
  60.15159    0.62563    0.62420    0.82500    1.42644    1.47806    1.46818    0.70104
  50.42481    0.53179    0.62420    0.69500    1.62857    1.50903    1.49932    0.61404
  70.77710    0.72297    0.62420    0.96500    1.61083    1.48716    1.47707    0.62080
  83.82980    0.83497    0.62495    1.13500    1.68913    1.60471    1.59440    0.59202
  51.13167    0.53939    0.62495    0.70500    1.81188    1.51843    1.50871    0.55191
  79.18104    0.79656    0.62495    1.07500    1.53179    1.55637    1.54614    0.65283
  69.20068    0.70975    0.62495    0.94500    1.54591    1.45685    1.44680    0.64687
  79.95410    0.80304    0.62495    1.08500    1.44906    1.57803    1.56778    0.69010
  70.72742    0.72340    0.62495    0.96500    1.55882    1.48430    1.47422    0.64151
  58.60473    0.61172    0.62495    0.80500    1.56236    1.50565    1.49580    0.64006
  63.12635    0.65425    0.62495    0.86500    1.47018    1.42355    1.41361    0.68019
  52.62018    0.55399    0.62495    0.72500    1.60989    1.53602    1.52628    0.62116
  84.60692    0.84125    0.62495    1.14500    1.78588    1.68186    1.67153    0.55995
  67.67720    0.69601    0.62495    0.92500    1.52341    1.45752    1.44750    0.65642
  69.96364    0.71659    0.62495    0.95500    1.30923    1.46694    1.45688    0.76381
  83.05332    0.82864    0.62495    1.12500    1.56983    1.63488    1.62459    0.63701
  54.85859    0.57577    0.62495    0.75500    1.68953    1.54770    1.53792    0.59188
  76.86626    0.77694    0.62495    1.04500    1.61217    1.49164    1.48145    0.62028
  73.02356    0.74367    0.62495    0.99500    1.45765    1.52519    1.51507    0.68603
  82.27750    0.82229    0.62495    1.11500    1.55179    1.63999    1.62970    0.64442
  61.61591    0.64015    0.62495    0.84500    1.49727    1.44764    1.43773    0.66788
  60.86191    0.63307    0.62495    0.83500    1.46852    1.46205    1.45216    0.68096
  78.40870    0.79005    0.62495    1.06500    1.52896    1.53342    1.52320    0.65404
  77.63711    0.78351    0.62495    1.05500    1.53974    1.51047    1.50027    0.64946
  64.64003    0.66826    0.62495    0.88500    1.30207    1.44621    1.43625    0.76801
  72.25738    0.73694    0.62495    0.98500    1.39474    1.52217    1.51206    0.71698
  81.50234    0.81590    0.62495    1.10500    1.47140    1.61933    1.60906    0.67962
  49.64612    0.52473    0.62495    0.68500    1.22857    1.44391    1.43421    0.81395
  54.11169    0.56853    0.62495    0.74500    1.64103    1.54381    1.53404    0.60938
  62.37073    0.64721    0.62495    0.85500    1.43419    1.43464    1.42472    0.69726
  68.43853    0.70290    0.62495    0.93500    1.49588    1.45435    1.44431    0.66850
  66.91668    0.68911    0.62495    0.91500    1.59722    1.46070    1.45069    0.62609
  71.49200    0.73018    0.62495    0.97500    1.38720    1.50323    1.49314    0.72088
  65.39810    0.67523    0.62495    0.89500    1.38087    1.45974    1.44976    0.72418
  50.38853    0.53207    0.62495    0.69500    1.61538    1.50771    1.49800    0.61905
  53.36556    0.56127    0.62495    0.73500    1.95588    1.53992    1.53016    0.51128
  60.10872    0.62598    0.62495    0.82500    1.55294    1.47647    1.46659    0.64394
  51.87555    0.54670    0.62495    0.71500    1.86822    1.52915    1.51941    0.53527
  75.32685    0.76372    0.62495    1.02500    1.54876    1.49716    1.48700    0.64568
  59.35632    0.61886    0.62495    0.81500    1.40971    1.49089    1.48102    0.70937
  63.88278    0.66126    0.62495    0.87500    1.38350    1.43268    1.42273    0.72281
  76.09617    0.77034    0.62495    1.03500    1.81034    1.49176    1.48159    0.55238
  80.72787    0.80949    0.62495    1.09500    1.66348    1.59868    1.58842    0.60115
  57.85393    0.60457    0.62495    0.79500    1.46446    1.52087    1.51104    0.68285
  66.15698    0.68218    0.62495    0.90500    1.61471    1.46387    1.45388    0.61931
  55.60625    0.58300    0.62495    0.76500    1.69401    1.55159    1.54180    0.59032
  63.08147    0.65461    0.62570    0.86500    1.51075    1.42124    1.41135    0.66192
  75.27436    0.76418    0.62570    1.02500    1.61731    1.49635    1.48628    0.61831
  76.81287    0.77741    0.62570    1.04500    1.31419    1.48894    1.47886    0.76093
  72.20673    0.73738    0.62570    0.98500    1.38073    1.51923    1.50921    0.72425
  63.83741    0.66163    0.62570    0.87500    1.41391    1.43099    1.42110    0.70726
  71.44181    0.73061    0.62570    0.97500    1.40741    1.50030    1.49029    0.71053
  49.61034    0.52500    0.62570    0.68500    2.04167    1.45014    1.44045    0.48980
  54.81923    0.57608    0.62570    0.75500    1.52201    1.54687    1.53711    0.65702
  60.06583    0.62632    0.62570    0.82500    1.33621    1.47485    1.46500    0.74839
  79.89895    0.80354    0.62570    1.08500    1.55470    1.57607    1.56595    0.64321
  60.81852    0.63342    0.62570    0.83500    1.58960    1.46043    1.45057    0.62909
  68.39025    0.70330    0.62570    0.93500    1.49137    1.45390    1.44394    0.67053
  52.58235    0.55429    0.62570    0.72500    1.93491    1.53520    1.52547    0.51682
  61.57203    0.64051    0.62570    0.84500    1.62055    1.44601    1.43614    0.61707
  82.99649    0.82917    0.62570    1.12500    1.66859    1.63212    1.62196    0.59931
  66.86936    0.68950    0.62570    0.91500    1.34510    1.46026    1.45031    0.74344
  82.22108    0.82281    0.62570    1.11500    1.69857    1.63802    1.62787    0.58873
  84.54927    0.84180    0.62570    1.14500    1.77899    1.67025    1.66007    0.56212
  64.59417    0.66863    0.62570    0.88500    1.33708    1.44452    1.43461    0.74790
  72.97245    0.74412    0.62570    0.99500    1.50464    1.52439    1.51435    0.66461
  66.11014    0.68257    0.62570    0.90500    1.42339    1.46344    1.45350    0.70255
  51.09487    0.53968    0.62570    0.70500    1.45000    1.51710    1.50739    0.68966
  59.31393    0.61920    0.62570    0.81500    1.71366    1.48926    1.47944    0.58355
  67.62940    0.69641    0.62570    0.92500    1.39535    1.45708    1.44713    0.71667
  69.15192    0.71017    0.62570    0.94500    1.37690    1.45371    1.44373    0.72627
  54.07284    0.56883    0.62570    0.74500    1.77381    1.54298    1.53323    0.56376
  69.91440    0.71701    0.62570    0.95500    1.37876    1.46379    1.45380    0.72529
  76.04323    0.77081    0.62570    1.03500    1.50000    1.48907    1.47900    0.66667
  62.32634    0.64757    0.62570    0.85500    1.31282    1.43233    1.42246    0.76172
  79.12633    0.79705    0.62570    1.07500    1.45307    1.55425    1.54413    0.68820
  77.58327    0.78399    0.62570    1.05500    1.55492    1.50836    1.49826    0.64312
  58.56284    0.61206    0.62570    0.80500    1.51681    1.50409    1.49428    0.65928
  70.67770    0.72382    0.62570    0.96500    1.50571    1.48137    1.47137    0.66414
  81.44634    0.81642    0.62570    1.10500    1.54563    1.61737    1.60723    0.64699
  53.32722    0.56157    0.62570    0.73500    1.39024    1.53909    1.52935    0.71930
  80.67229    0.80999    0.62570    1.09500    1.60236    1.59672    1.58659    0.62408
  65.35175    0.67561    0.62570    0.89500    1.36995    1.45805    1.44813    0.72995
  55.56639    0.58331    0.62570    0.76500    1.77365    1.55076    1.54099    0.56381
  57.81255    0.60490    0.62570    0.79500    1.54506    1.51931    1.50951    0.64722
  51.83824    0.54699    0.62570    0.71500    1.67586    1.52781    1.51809    0.59671
  78.35443    0.79054    0.62570    1.06500    1.62823    1.53130    1.52120    0.61416
  50.35224    0.53235    0.62570    0.69500    1.52703    1.50639    1.49668    0.65487
  83.77256    0.83550    0.62570    1.13500    1.59454    1.60015    1.58998    0.62714
  84.49158    0.84234    0.62645    1.14500    1.59598    1.65858    1.64860    0.62657
  51.05805    0.53996    0.62645    0.70500    1.64423    1.51575    1.50606    0.60819
  83.71527    0.83604    0.62645    1.13500    1.62753    1.59552    1.58555    0.61443
  77.52940    0.78447    0.62645    1.05500    1.49505    1.50619    1.49625    0.66887
  67.58157    0.69682    0.62645    0.92500    1.48282    1.45660    1.44675    0.67439
  68.34194    0.70371    0.62645    0.93500    1.53234    1.45341    1.44356    0.65260
  82.93961    0.82970    0.62645    1.12500    1.78478    1.62929    1.61932    0.56029
  57.77115    0.60523    0.62645    0.79500    1.53796    1.51773    1.50798    0.65021
  62.28194    0.64793    0.62645    0.85500    1.42007    1.42999    1.42019    0.70419
  69.10313    0.71058    0.62645    0.94500    1.49525    1.45051    1.44065    0.66878
  65.30537    0.67600    0.62645    0.89500    1.43671    1.45632    1.44649    0.69604
  52.54451    0.55458    0.62645    0.72500    1.55122    1.53436    1.52466    0.64465
  49.57455    0.52528    0.62645    0.68500    1.31707    1.45637    1.44669    0.75926
  70.62796    0.72425    0.62645    0.96500    1.58706    1.47840    1.46852    0.63009
  66.06328    0.68296    0.62645    0.90500    1.22561    1.46296    1.45313    0.81592
  55.52650    0.58363    0.62645    0.76500    1.57538    1.54991    1.54018    0.63477
  72.92130    0.74456    0.62645    0.99500    1.49531    1.52353    1.51363    0.66876
  58.52094    0.61239    0.62645    0.80500    1.62358    1.50250    1.49275    0.61592
  82.16462    0.82333    0.62645    1.11500    1.48507    1.63600    1.62603    0.67337
  79.84376    0.80404    0.62645    1.08500    1.64557    1.57406    1.56411    0.60769
  64.54829    0.66901    0.62645    0.88500    1.44586    1.44279    1.43297    0.69163
  75.99025    0.77128    0.62645    1.03500    1.52974    1.48632    1.47640    0.65371
  76.75944    0.77789    0.62645    1.04500    1.52987    1.48619    1.47626    0.65365
  63.03657    0.65498    0.62645    0.86500    1.46416    1.41889    1.40908    0.68298
  75.22183    0.76464    0.62645    1.02500    1.40036    1.49548    1.48556    0.71410
  78.30011    0.79102    0.62645    1.06500    1.40102    1.52913    1.51919    0.71377
  51.80090    0.54728    0.62645    0.71500    1.69286    1.52646    1.51677    0.59072
  69.86514    0.71743    0.62645    0.95500    1.52373    1.46060    1.45073    0.65628
  72.15605    0.73782    0.62645    0.98500    1.55479    1.51625    1.50636    0.64317
  79.07157    0.79755    0.62645    1.07500    1.73413    1.55207    1.54212    0.57666
  66.82202    0.68990    0.62645    0.91500    1.50697    1.45978    1.44994    0.66358
  60.77511    0.63378    0.62645    0.83500    1.26825    1.45877    1.44898    0.78849
  59.27153    0.61954    0.62645    0.81500    1.43033    1.48761    1.47785    0.69914
  50.31593    0.53263    0.62645    0.69500    1.36111    1.50504    1.49536    0.73469
  80.61668    0.81050    0.62645    1.09500    1.55849    1.59471    1.58475    0.64165
  71.39160    0.73104    0.62645    0.97500    1.45868    1.49732    1.48744    0.68555
  54.03397    0.56914    0.62645    0.74500    1.60311    1.54214    1.53242    0.62379
  60.02292    0.62667    0.62645    0.82500    1.31107    1.47319    1.46341    0.76273
  54.77985    0.57639    0.62645    0.75500    1.59468    1.54602    1.53630    0.62708
  61.52812    0.64086    0.62645    0.84500    1.44487    1.44434    1.43455    0.69211
  53.28886    0.56187    0.62645    0.73500    1.52675    1.53825    1.52854    0.65499
  81.39030    0.81693    0.62645    1.10500    1.53506    1.61535    1.60539    0.65144
  63.79202    0.66201    0.62645    0.87500    1.50085    1.42927    1.41946    0.66629
  79.01679    0.79804    0.62720    1.07500    1.56007    1.54986    1.54011    0.64100
  69.05431    0.71099    0.62720    0.94500    1.45559    1.44971    1.43999    0.68701
  68.29360    0.70412    0.62720    0.93500    1.36223    1.45290    1.44318    0.73409
  59.22910    0.61988    0.62720    0.81500    1.33398    1.48594    1.47625    0.74964
  79.78854    0.80454    0.62720    1.08500    1.42293    1.57202    1.56228    0.70277
  72.10534    0.73825    0.62720    0.98500    1.30455    1.51323    1.50350    0.76655
  58.47902    0.61273    0.62720    0.80500    1.41483    1.50090    1.49122    0.70680
  52.50665    0.55487    0.62720    0.72500    1.59709    1.53351    1.52385    0.62614
  59.97999    0.62701    0.62720    0.82500    1.56660    1.47151    1.46182    0.63833
  50.27961    0.53291    0.62720    0.69500    1.40541    1.50369    1.49403    0.71154
  81.33422    0.81745    0.62720    1.10500    1.66122    1.61331    1.60356    0.60197
  62.99165    0.65535    0.62720    0.86500    1.41973    1.41651    1.40682    0.70436
  66.77465    0.69029    0.62720    0.91500    1.40789    1.45927    1.44956    0.71028
  83.65794    0.83657    0.62720    1.13500    1.68303    1.59087    1.58112    0.59417
  84.43384    0.84288    0.62720    1.14500    1.75641    1.64687    1.63712    0.56934
  66.01640    0.68335    0.62720    0.90500    1.43730    1.46246    1.45275    0.69575
  70.57820    0.72467    0.62720    0.96500    1.51391    1.47539    1.46566    0.66054
  53.99509    0.56944    0.62720    0.74500    1.72614    1.54128    1.53161    0.57933
  64.50238    0.66939    0.62720    0.88500    1.43919    1.44104    1.43133    0.69484
  61.48420    0.64122    0.62720    0.84500    1.35315    1.44265    1.43296    0.73902
  69.81584    0.71784    0.62720    0.95500    1.44799    1.45737    1.44764    0.69061
  71.34136    0.73148    0.62720    0.97500    1.47087    1.49431    1.48458    0.67987
  63.74661    0.66238    0.62720    0.87500    1.34052    1.42752    1.41782    0.74598
  51.76356    0.54757    0.62720    0.71500    1.75497    1.52510    1.51544    0.56981
  77.47549    0.78495    0.62720    1.05500    1.46786    1.50399    1.49424    0.68127
  75.93724    0.77175    0.62720    1.03500    1.45213    1.48523    1.47549    0.68864
  76.70598    0.77836    0.62720    1.04500    1.56430    1.48341    1.47366    0.63926
  80.56102    0.81101    0.62720    1.09500    1.51789    1.59266    1.58292    0.65881
  53.25049    0.56217    0.62720    0.73500    1.72947    1.53740    1.52773    0.57821
  67.53371    0.69722    0.62720    0.92500    1.54000    1.45609    1.44637    0.64935
  65.25898    0.67638    0.62720    0.89500    1.43499    1.45456    1.44485    0.69687
  55.48661    0.58394    0.62720    0.76500    1.56598    1.54904    1.53937    0.63858
  57.72973    0.60556    0.62720    0.79500    1.35760    1.51612    1.50645    0.73659
  60.73169    0.63413    0.62720    0.83500    1.44964    1.45708    1.44739    0.68983
  75.16928    0.76510    0.62720    1.02500    1.47273    1.49458    1.48484    0.67901
  54.74046    0.57670    0.62720    0.75500    1.50309    1.54516    1.53549    0.66530
  51.02122    0.54024    0.62720    0.70500    1.34545    1.51440    1.50474    0.74324
  62.23752    0.64829    0.62720    0.85500    1.35644    1.42823    1.41853    0.73723
  72.87013    0.74500    0.62720    0.99500    1.41734    1.52265    1.51291    0.70555
  78.24576    0.79151    0.62720    1.06500    1.38569    1.52692    1.51718    0.72166
  82.88269    0.83023    0.62720    1.12500    1.57500    1.62644    1.61669    0.63492
  82.10811    0.82386    0.62720    1.11500    1.44922    1.63395    1.62420    0.69003
  49.53875    0.52555    0.62720    0.68500    1.69697    1.46260    1.45294    0.58929
  53.95620    0.56974    0.62795    0.74500    1.59623    1.54041    1.53080    0.62648
  58.43708    0.61306    0.62795    0.80500    1.35529    1.49928    1.48968    0.73785
  65.96949    0.68374    0.62795    0.90500    1.50850    1.46195    1.45237    0.66291
  80.50533    0.81152    0.62795    1.09500    1.52747    1.59062    1.58108    0.65468
  65.21256    0.67676    0.62795    0.89500    1.48229    1.45279    1.44320    0.67463
  53.21211    0.56246    0.62795    0.73500    1.56904    1.53654    1.52692    0.63733
  78.96196    0.79853    0.62795    1.07500    1.52816    1.54765    1.53810    0.65438
  69.00547    0.71140    0.62795    0.94500    1.46003    1.44919    1.43961    0.68492
  81.27810    0.81796    0.62795    1.10500    1.58189    1.61126    1.60172    0.63216
  66.72725    0.69069    0.62795    0.91500    1.40095    1.45876    1.44918    0.71380
  75.11669    0.76556    0.62795    1.02500    1.47611    1.49368    1.48412    0.67746
  68.24524    0.70452    0.62795    0.93500    1.52284    1.45238    1.44280    0.65667
  49.50293    0.52583    0.62795    0.68500    1.43243    1.46883    1.45920    0.69811
  51.72620    0.54786    0.62795    0.71500    1.52830    1.52374    1.51412    0.65432
  63.70117    0.66275    0.62795    0.87500    1.46284    1.42576    1.41617    0.68360
  59.18666    0.62022    0.62795    0.81500    1.37228    1.48426    1.47466    0.72872
  62.19307    0.64865    0.62795    0.85500    1.36079    1.42653    1.41694    0.73487
  79.73328    0.80504    0.62795    1.08500    1.43248    1.56999    1.56044    0.69809
  59.93704    0.62736    0.62795    0.82500    1.40111    1.46982    1.46023    0.71372
  71.29110    0.73191    0.62795    0.97500    1.55882    1.49129    1.48172    0.64151
  72.81892    0.74545    0.62795    0.99500    1.48317    1.52176    1.51219    0.67423
  61.44025    0.64157    0.62795    0.84500    1.43040    1.44096    1.43137    0.69910
  60.68824    0.63448    0.62795    0.83500    1.36348    1.45539    1.44580    0.73342
  50.98437    0.54053    0.62795    0.70500    1.50833    1.51304    1.50341    0.66298
  82.05157    0.82438    0.62795    1.11500    1.57002    1.63190    1.62236    0.63693
  50.24328    0.53319    0.62795    0.69500    1.46479    1.50234    1.49271    0.68269
  82.82573    0.83076    0.62795    1.12500    1.60986    1.62359    1.61405    0.62117
  78.19138    0.79200    0.62795    1.06500    1.47957    1.52472    1.51516    0.67587
  76.65249    0.77884    0.62795    1.04500    1.43876    1.48062    1.47106    0.69504
  52.46878    0.55517    0.62795    0.72500    1.48768    1.53266    1.52304    0.67219
  54.70106    0.57701    0.62795    0.75500    1.56187    1.54429    1.53468    0.64026
  69.76652    0.71826    0.62795    0.95500    1.47394    1.45413    1.44456    0.67845
  62.94671    0.65571    0.62795    0.86500    1.44444    1.41413    1.40454    0.69231
  64.45645    0.66977    0.62795    0.88500    1.70370    1.43927    1.42969    0.58696
  84.37606    0.84343    0.62795    1.14500    1.76072    1.63515    1.62562    0.56795
  70.52840    0.72510    0.62795    0.96500    1.39506    1.47237    1.46280    0.71681
  75.88420    0.77221    0.62795    1.03500    1.65553    1.48433    1.47477    0.60404
  55.44669    0.58425    0.62795    0.76500    1.48286    1.54817    1.53856    0.67437
  67.48583    0.69762    0.62795    0.92500    1.34236    1.45557    1.44599    0.74496
  77.42155    0.78543    0.62795    1.05500    1.55278    1.50178    1.49223    0.64400
  72.05460    0.73869    0.62795    0.98500    1.47811    1.51021    1.50064    0.67654
  57.68829    0.60589    0.62795    0.79500    1.54009    1.51451    1.50491    0.64931
  83.60056    0.83711    0.62795    1.13500    1.44737    1.58622    1.57669    0.69091
  52.43089    0.55546    0.62871    0.72500    1.62245    1.53182    1.52223    0.61635
  59.89408    0.62770    0.62871    0.82500    1.35926    1.46814    1.45863    0.73569
  71.24080    0.73233    0.62871    0.97500    1.35648    1.48828    1.47886    0.73720
  54.66164    0.57731    0.62871    0.75500    1.45758    1.54343    1.53387    0.68607
  83.54315    0.83764    0.62871    1.13500    1.78632    1.58160    1.57225    0.55981
  65.92256    0.68413    0.62871    0.90500    1.42901    1.46145    1.45199    0.69978
  63.65572    0.66312    0.62871    0.87500    1.32488    1.42401    1.41453    0.75478
  81.99499    0.82490    0.62871    1.11500    1.50190    1.62987    1.62052    0.66582
  51.68883    0.54814    0.62871    0.71500    1.38816    1.52238    1.51279    0.72038
  78.90710    0.79903    0.62871    1.07500    1.40107    1.54546    1.53608    0.71374
  62.14861    0.64901    0.62871    0.85500    1.43772    1.42483    1.41534    0.69554
  68.95660    0.71182    0.62871    0.94500    1.47538    1.44867    1.43923    0.67779
  82.76873    0.83129    0.62871    1.12500    1.41882    1.62076    1.61141    0.70481
  67.43793    0.69802    0.62871    0.92500    1.42357    1.45506    1.44561    0.70246
  64.41051    0.67014    0.62871    0.88500    1.44408    1.43752    1.42804    0.69248
  61.39628    0.64193    0.62871    0.84500    1.39316    1.43927    1.42977    0.71779
  77.36757    0.78591    0.62871    1.05500    1.47535    1.49960    1.49021    0.67780
  53.91729    0.57005    0.62871    0.74500    1.65185    1.53956    1.52999    0.60538
  78.13696    0.79249    0.62871    1.06500    1.49168    1.52253    1.51315    0.67038
  75.06407    0.76602    0.62871    1.02500    1.36754    1.49280    1.48340    0.73124
  59.14420    0.62056    0.62871    0.81500    1.31731    1.48258    1.47306    0.75912
  70.47858    0.72552    0.62871    0.96500    1.48856    1.46937    1.45994    0.67179
  84.31823    0.84397    0.62871    1.14500    1.79778    1.62345    1.61410    0.55624
  60.64477    0.63483    0.62871    0.83500    1.36364    1.45371    1.44420    0.73333
  68.19685    0.70493    0.62871    0.93500    1.47351    1.45186    1.44242    0.67865
  79.67798    0.80554    0.62871    1.08500    1.52444    1.56796    1.55859    0.65598
  72.76769    0.74589    0.62871    0.99500    1.54701    1.52089    1.51147    0.64641
  50.94751    0.54081    0.62871    0.70500    1.24818    1.51169    1.50208    0.80117
  49.46710    0.52610    0.62871    0.68500    1.75676    1.47509    1.46546    0.56923
  76.59896    0.77931    0.62871    1.04500    1.48080    1.47785    1.46846    0.67531
  58.39512    0.61340    0.62871    0.80500    1.44098    1.49767    1.48815    0.69397
  69.71718    0.71868    0.62871    0.95500    1.50754    1.45090    1.44147    0.66333
  75.83112    0.77268    0.62871    1.03500    1.48614    1.48344    1.47404    0.67289
  62.90175    0.65608    0.62871    0.86500    1.30606    1.41175    1.40227    0.76566
  81.22194    0.81848    0.62871    1.10500    1.65400    1.60924    1.59988    0.60459
  66.67983    0.69108    0.62871    0.91500    1.40826    1.45825    1.44880    0.71009
  80.44960    0.81202    0.62871    1.09500    1.51845    1.58860    1.57924    0.65857
  50.20694    0.53346    0.62871    0.69500    1.39024    1.50099    1.49138    0.71930
  53.17371    0.56276    0.62871    0.73500    1.57018    1.53569    1.52611    0.63687
  65.16612    0.67715    0.62871    0.89500    1.44501    1.45103    1.44156    0.69204
  57.64684    0.60622    0.62871    0.79500    1.52735    1.51291    1.50338    0.65473
  72.00384    0.73912    0.62871    0.98500    1.58155    1.50720    1.49778    0.63229
  55.40676    0.58457    0.62871    0.76500    1.65385    1.54730    1.53775    0.60465
  77.31356    0.78639    0.62946    1.05500    1.67300    1.49744    1.48820    0.59773
  84.26036    0.84451    0.62946    1.14500    1.77655    1.61176    1.60258    0.56289
  50.17059    0.53374    0.62946    0.69500    1.19231    1.49967    1.49005    0.83871
  49.43126    0.52638    0.62946    0.68500    1.62162    1.48137    1.47173    0.61667
  53.87837    0.57035    0.62946    0.74500    1.41812    1.53872    1.52918    0.70516
  79.62264    0.80604    0.62946    1.08500    1.58687    1.56597    1.55675    0.63017
  58.35314    0.61373    0.62946    0.80500    1.53564    1.49608    1.48661    0.65120
  68.90771    0.71223    0.62946    0.94500    1.46401    1.44818    1.43885    0.68305
  71.95304    0.73956    0.62946    0.98500    1.58725    1.50420    1.49491    0.63002
  75.01142    0.76648    0.62946    1.02500    1.45102    1.49194    1.48268    0.68917
  82.71168    0.83181    0.62946    1.12500    1.44385    1.61796    1.60876    0.69259
  65.11966    0.67753    0.62946    0.89500    1.42599    1.44928    1.43991    0.70127
  59.10172    0.62090    0.62946    0.81500    1.45094    1.48092    1.47147    0.68921
  57.60537    0.60654    0.62946    0.79500    1.50256    1.51132    1.50184    0.66553
  55.36682    0.58488    0.62946    0.76500    1.67930    1.54646    1.53694    0.59549
  61.35230    0.64228    0.62946    0.84500    1.52841    1.43760    1.42818    0.65428
  53.13530    0.56306    0.62946    0.73500    1.63636    1.53486    1.52530    0.61111
  67.39000    0.69842    0.62946    0.92500    1.47463    1.45457    1.44523    0.67814
  60.60129    0.63517    0.62946    0.83500    1.35395    1.45204    1.44261    0.73858
  78.08250    0.79297    0.62946    1.06500    1.55263    1.52037    1.51113    0.64407
  69.66781    0.71910    0.62946    0.95500    1.58761    1.44769    1.43838    0.62988
  64.36454    0.67052    0.62946    0.88500    1.34410    1.43578    1.42640    0.74399
  70.42873    0.72594    0.62946    0.96500    1.48658    1.46638    1.45707    0.67269
  76.54540    0.77978    0.62946    1.04500    1.41519    1.47510    1.46585    0.70662
  50.91064    0.54110    0.62946    0.70500    1.51667    1.51036    1.50076    0.65934
  81.16574    0.81899    0.62946    1.10500    1.63692    1.60724    1.59803    0.61090
  51.65144    0.54843    0.62946    0.71500    1.29518    1.52105    1.51146    0.77209
  81.93836    0.82542    0.62946    1.11500    1.59674    1.62788    1.61867    0.62628
  66.63239    0.69148    0.62946    0.91500    1.38852    1.45777    1.44842    0.72019
  63.61024    0.66349    0.62946    0.87500    1.40325    1.42227    1.41288    0.71263
  80.39383    0.81253    0.62946    1.09500    1.59404    1.58661    1.57739    0.62734
  75.77801    0.77315    0.62946    1.03500    1.39930    1.48258    1.47332    0.71464
  62.10413    0.64937    0.62946    0.85500    1.45862    1.42316    1.41374    0.68558
  78.85220    0.79952    0.62946    1.07500    1.49101    1.54329    1.53407    0.67069
  72.71642    0.74633    0.62946    0.99500    1.46314    1.52003    1.51075    0.68346
  65.87561    0.68451    0.62946    0.90500    1.48253    1.46097    1.45161    0.67452
  59.85110    0.62805    0.62946    0.82500    1.38587    1.46648    1.45704    0.72157
  54.62220    0.57762    0.62946    0.75500    1.47335    1.54259    1.53306    0.67872
  68.14844    0.70533    0.62946    0.93500    1.60034    1.45137    1.44204    0.62487
  62.85677    0.65644    0.62946    0.86500    1.28084    1.40940    1.39999    0.78074
  52.39299    0.55575    0.62946    0.72500    1.54587    1.53099    1.52142    0.64688
  71.19048    0.73276    0.62946    0.97500    1.42516    1.48529    1.47599    0.70168
  73.48062    0.75308    0.62946    1.00500    1.46606    1.51067    1.50139    0.68210
  83.48569    0.83818    0.62946    1.13500    1.84615    1.57700    1.56780    0.54167
  49.39541    0.52665    0.63022    0.68500    1.38298    1.48768    1.47801    0.72308
  50.87376    0.54138    0.63022    0.70500    1.70536    1.50905    1.49942    0.58639
  69.61841    0.71951    0.63022    0.95500    1.43586    1.44452    1.43528    0.69645
  71.90222    0.74000    0.63022    0.98500    1.42130    1.50124    1.49204    0.70358
  81.88170    0.82594    0.63022    1.11500    1.60795    1.62591    1.61683    0.62191
  70.37885    0.72637    0.63022    0.96500    1.40823    1.46342    1.45420    0.71011
  75.72487    0.77362    0.63022    1.03500    1.58047    1.48175    1.47260    0.63272
  73.42886    0.75352    0.63022    1.00500    1.49573    1.50985    1.50067    0.66857
  77.25952    0.78687    0.63022    1.05500    1.43820    1.49531    1.48618    0.69531
  53.83943    0.57065    0.63022    0.74500    1.51027    1.53791    1.52837    0.66213
  65.07317    0.67791    0.63022    0.89500    1.34810    1.44757    1.43826    0.74178
  72.66513    0.74677    0.63022    0.99500    1.45556    1.51922    1.51003    0.68702
  67.34205    0.69882    0.63022    0.92500    1.38942    1.45412    1.44485    0.71972
  60.55779    0.63552    0.63022    0.83500    1.28214    1.45040    1.44101    0.77995
  59.05922    0.62124    0.63022    0.81500    1.30882    1.47929    1.46987    0.76404
  84.20244    0.84505    0.63022    1.14500    1.47843    1.60010    1.59104    0.67639
  66.58493    0.69187    0.63022    0.91500    1.42697    1.45732    1.44804    0.70079
  81.10950    0.81950    0.63022    1.10500    1.58743    1.60528    1.59619    0.62995
  80.33802    0.81304    0.63022    1.09500    1.59046    1.58465    1.57555    0.62875
  51.61404    0.54872    0.63022    0.71500    1.65605    1.51974    1.51013    0.60385
  50.13422    0.53402    0.63022    0.69500    1.36667    1.49837    1.48872    0.73171
  59.80810    0.62839    0.63022    0.82500    1.43942    1.46485    1.45544    0.69472
  78.79726    0.80001    0.63022    1.07500    1.64603    1.54116    1.53205    0.60752
  78.02801    0.79346    0.63022    1.06500    1.49149    1.51824    1.50911    0.67047
  63.56474    0.66386    0.63022    0.87500    1.45283    1.42057    1.41123    0.68831
  62.05962    0.64973    0.63022    0.85500    1.35199    1.42151    1.41215    0.73965
  58.31115    0.61406    0.63022    0.80500    1.65376    1.49452    1.48507    0.60468
  64.31854    0.67090    0.63022    0.88500    1.43387    1.43407    1.42475    0.69741
  76.49180    0.78026    0.63022    1.04500    1.63221    1.47238    1.46324    0.61267
  57.56388    0.60687    0.63022    0.79500    1.46402    1.50976    1.50030    0.68305
  79.56727    0.80654    0.63022    1.08500    1.58564    1.56401    1.55490    0.63066
  68.85879    0.71264    0.63022    0.94500    1.49840    1.44772    1.43847    0.66738
  61.30829    0.64264    0.63022    0.84500    1.51872    1.43596    1.42658    0.65845
  82.65460    0.83234    0.63022    1.12500    1.56877    1.61519    1.60612    0.63744
  84.97736    0.85135    0.63022    1.15500    1.70989    1.71898    1.70992    0.58483
  65.82863    0.68490    0.63022    0.90500    1.48525    1.46052    1.45123    0.67329
  55.32686    0.58519    0.63022    0.76500    1.52676    1.54564    1.53613    0.65498
  54.58275    0.57793    0.63022    0.75500    1.47115    1.54178    1.53225    0.67974
  62.81177    0.65681    0.63022    0.86500    1.40444    1.40707    1.39771    0.71203
  83.42818    0.83871    0.63022    1.13500    1.48352    1.57242    1.56335    0.67407
  52.35508    0.55605    0.63022    0.72500    1.69061    1.53019    1.52061    0.59150
  71.14013    0.73319    0.63022    0.97500    1.42971    1.48233    1.47312    0.69944
  68.10001    0.70574    0.63022    0.93500    1.53934    1.45092    1.44166    0.64963
  53.09687    0.56336    0.63022    0.73500    1.48536    1.53405    1.52449    0.67324
  76.43818    0.78073    0.63097    1.04500    1.49434    1.47257    1.46349    0.66919
  53.05843    0.56365    0.63097    0.73500    1.42000    1.53329    1.52367    0.70423
  57.52238    0.60720    0.63097    0.79500    1.43132    1.50824    1.49876    0.69866
  50.09784    0.53430    0.63097    0.69500    1.70270    1.49710    1.48739    0.58730
  81.82499    0.82646    0.63097    1.11500    1.36475    1.62399    1.61498    0.73274
  49.35955    0.52692    0.63097    0.68500    1.60000    1.48863    1.47890    0.62500
  63.51922    0.66423    0.63097    0.87500    1.34880    1.41891    1.40958    0.74140
  83.37064    0.83925    0.63097    1.13500    1.52894    1.57323    1.56423    0.65405
  80.28217    0.81354    0.63097    1.09500    1.54839    1.58273    1.57370    0.64583
  64.27253    0.67127    0.63097    0.88500    1.40191    1.43241    1.42310    0.71331
  70.32895    0.72679    0.63097    0.96500    1.33333    1.46051    1.45133    0.75000
  51.57663    0.54901    0.63097    0.71500    1.84810    1.51846    1.50880    0.54110
  54.54329    0.57824    0.63097    0.75500    1.56575    1.54100    1.53143    0.63867
  67.29408    0.69921    0.63097    0.92500    1.51448    1.45371    1.44447    0.66029
  84.91899    0.85190    0.63097    1.15500    1.79476    1.71303    1.70405    0.55718
  71.08975    0.73362    0.63097    0.97500    1.43429    1.47942    1.47025    0.69721
  72.61381    0.74721    0.63097    0.99500    1.62345    1.51723    1.50809    0.61597
  82.59747    0.83287    0.63097    1.12500    1.66939    1.61247    1.60346    0.59902
  84.14448    0.84559    0.63097    1.14500    1.79866    1.59990    1.59091    0.55597
  71.85137    0.74043    0.63097    0.98500    1.46753    1.49833    1.48917    0.68142
  50.83686    0.54166    0.63097    0.70500    1.44697    1.50778    1.49809    0.69110
  68.05155    0.70614    0.63097    0.93500    1.36120    1.45051    1.44128    0.73465
  78.74229    0.80051    0.63097    1.07500    1.53160    1.53908    1.53002    0.65291
  59.76508    0.62873    0.63097    0.82500    1.49231    1.46325    1.45384    0.67010
  58.26914    0.61440    0.63097    0.80500    1.33063    1.49299    1.48353    0.75152
  79.51186    0.80704    0.63097    1.08500    1.51056    1.56200    1.55296    0.66200
  61.26427    0.64299    0.63097    0.84500    1.49442    1.43436    1.42497    0.66915
  55.28688    0.58550    0.63097    0.76500    1.46089    1.54486    1.53531    0.68451
  68.80985    0.71305    0.63097    0.94500    1.55449    1.44730    1.43809    0.64330
  66.53744    0.69226    0.63097    0.91500    1.34776    1.45692    1.44766    0.74197
  77.97348    0.79394    0.63097    1.06500    1.43750    1.51615    1.50709    0.69565
  53.80047    0.57095    0.63097    0.74500    1.44079    1.53714    1.52755    0.69406
  73.37707    0.75397    0.63097    1.00500    1.64348    1.50908    1.49994    0.60847
  81.05322    0.82002    0.63097    1.10500    1.47059    1.60336    1.59434    0.68000
  65.02667    0.67829    0.63097    0.89500    1.50598    1.44590    1.43661    0.66402
  52.31715    0.55634    0.63097    0.72500    1.70652    1.52914    1.51950    0.58599
  59.01670    0.62157    0.63097    0.81500    1.42941    1.47774    1.46830    0.69959
  65.78164    0.68529    0.63097    0.90500    1.45277    1.45940    1.45013    0.68834
  69.56898    0.71993    0.63097    0.95500    1.41705    1.44441    1.43521    0.70569
  60.51426    0.63587    0.63097    0.83500    1.38504    1.44880    1.43941    0.72200
  62.01510    0.65009    0.63097    0.85500    1.34146    1.41991    1.41054    0.74545
  77.20544    0.78735    0.63097    1.05500    1.44973    1.49323    1.48415    0.68979
  62.76675    0.65717    0.63097    0.86500    1.55396    1.40654    1.39719    0.64352
  75.67170    0.77408    0.63097    1.03500    1.51248    1.48097    1.47187    0.66117
  55.99075    0.59307    0.63173    0.77500    1.55287    1.53730    1.52768    0.64397
  80.22629    0.81405    0.63173    1.09500    1.47610    1.58089    1.57185    0.67746
  52.27921    0.55663    0.63173    0.72500    1.41951    1.52792    1.51817    0.70447
  66.48993    0.69266    0.63173    0.91500    1.56061    1.45659    1.44727    0.64078
  71.03934    0.73405    0.63173    0.97500    1.42835    1.47658    1.46737    0.70011
  79.45641    0.80754    0.63173    1.08500    1.40526    1.55999    1.55093    0.71161
  64.22649    0.67165    0.63173    0.88500    1.49175    1.43081    1.42144    0.67035
  61.97056    0.65045    0.63173    0.85500    1.39167    1.41837    1.40894    0.71856
  50.06144    0.53458    0.63173    0.69500    1.35556    1.49589    1.48605    0.73770
  77.91892    0.79443    0.63173    1.06500    1.62722    1.51415    1.50506    0.61455
  55.24689    0.58582    0.63173    0.76500    1.56213    1.54414    1.53450    0.64015
  68.00306    0.70655    0.63173    0.93500    1.52773    1.45017    1.44089    0.65457
  78.68729    0.80100    0.63173    1.07500    1.43333    1.53707    1.52800    0.69767
  54.50381    0.57854    0.63173    0.75500    1.42056    1.54029    1.53062    0.70395
  67.24608    0.69961    0.63173    0.92500    1.31818    1.45338    1.44408    0.75862
  80.99690    0.82053    0.63173    1.10500    1.43662    1.60152    1.59249    0.69608
  59.72204    0.62908    0.63173    0.82500    1.39106    1.46173    1.45223    0.71888
  72.56246    0.74765    0.63173    0.99500    1.43868    1.51439    1.50521    0.69508
  51.53921    0.54929    0.63173    0.71500    2.19380    1.51724    1.50746    0.45583
  69.51953    0.72035    0.63173    0.95500    1.48191    1.44438    1.43513    0.67481
  76.38451    0.78120    0.63173    1.04500    1.43208    1.47284    1.46373    0.69829
  63.47368    0.66461    0.63173    0.87500    1.41541    1.41732    1.40793    0.70651
  75.61849    0.77455    0.63173    1.03500    1.38998    1.48027    1.47115    0.71943
  65.73462    0.68568    0.63173    0.90500    1.35625    1.45781    1.44847    0.73733
  58.97417    0.62191    0.63173    0.81500    1.39139    1.47628    1.46676    0.71870
  71.80049    0.74086    0.63173    0.98500    1.46580    1.49548    1.48629    0.68222
  70.27902    0.72721    0.63173    0.96500    1.45210    1.45768    1.44845    0.68866
  53.01998    0.56395    0.63173    0.73500    1.60976    1.53258    1.52286    0.62121
  83.31305    0.83978    0.63173    1.13500    1.54771    1.57411    1.56511    0.64612
  84.86058    0.85245    0.63173    1.15500    1.84055    1.70715    1.69817    0.54332
  53.76151    0.57126    0.63173    0.74500    1.69742    1.53644    1.52674    0.58913
  50.79995    0.54194    0.63173    0.70500    1.52632    1.50657    1.49676    0.65517
  49.32367    0.52719    0.63173    0.68500    1.65789    1.48965    1.47978    0.60317
  73.32525    0.75442    0.63173    1.00500    1.46106    1.50838    1.49922    0.68443
  58.22711    0.61473    0.63173    0.80500    1.53173    1.49154    1.48199    0.65286
  68.76088    0.71346    0.63173    0.94500    1.21480    1.44697    1.43771    0.82318
  61.22023    0.64335    0.63173    0.84500    1.47645    1.43283    1.42337    0.67730
  60.47072    0.63622    0.63173    0.83500    1.30717    1.44728    1.43780    0.76501
  84.08648    0.84613    0.63173    1.14500    1.56863    1.59977    1.59078    0.63750
  62.72171    0.65754    0.63173    0.86500    1.44406    1.40608    1.39667    0.69249
  77.15132    0.78783    0.63173    1.05500    1.33391    1.49122    1.48213    0.74967
  82.54030    0.83339    0.63173    1.12500    1.45203    1.60982    1.60081    0.68869
  64.98014    0.67867    0.63173    0.89500    1.48501    1.44431    1.43496    0.67340
  81.76825    0.82698    0.63173    1.11500    1.43015    1.62215    1.61313    0.69923
  80.17037    0.81455    0.63249    1.09500    1.57800    1.57911    1.56999    0.63371
  78.63224    0.80149    0.63249    1.07500    1.64952    1.53512    1.52597    0.60624
  80.94055    0.82104    0.63249    1.10500    1.50973    1.59974    1.59063    0.66237
  67.19805    0.70001    0.63249    0.92500    1.40096    1.45310    1.44370    0.71380
  84.02844    0.84667    0.63249    1.14500    1.68831    1.59970    1.59065    0.59231
  58.93162    0.62225    0.63249    0.81500    1.44712    1.47486    1.46521    0.69103
  76.33082    0.78167    0.63249    1.04500    1.39861    1.47317    1.46398    0.71499
  77.86432    0.79491    0.63249    1.06500    1.48148    1.51220    1.50304    0.67500
  58.18507    0.61506    0.63249    0.80500    1.32305    1.49012    1.48045    0.75583
  55.95024    0.59339    0.63249    0.77500    1.51688    1.53590    1.52614    0.65925
  62.67664    0.65790    0.63249    0.86500    1.29743    1.40567    1.39614    0.77076
  66.44240    0.69305    0.63249    0.91500    1.30642    1.45631    1.44689    0.76545
  64.18044    0.67203    0.63249    0.88500    1.45050    1.42927    1.41979    0.68942
  52.98151    0.56425    0.63249    0.73500    1.72845    1.53192    1.52204    0.57855
  69.47006    0.72076    0.63249    0.95500    1.42468    1.44440    1.43506    0.70191
  64.93359    0.67905    0.63249    0.89500    1.34951    1.44276    1.43330    0.74101
  77.09718    0.78831    0.63249    1.05500    1.60612    1.48928    1.48010    0.62262
  63.42812    0.66497    0.63249    0.87500    1.41556    1.41578    1.40627    0.70643
  50.02504    0.53485    0.63249    0.69500    1.45783    1.49472    1.48472    0.68595
  61.17617    0.64370    0.63249    0.84500    1.38095    1.43134    1.42177    0.72414
  73.27340    0.75486    0.63249    1.00500    1.44137    1.50775    1.49849    0.69379
  70.22907    0.72763    0.63249    0.96500    1.47913    1.45489    1.44557    0.67607
  82.48309    0.83392    0.63249    1.12500    1.54159    1.60723    1.59815    0.64868
  84.80212    0.85300    0.63249    1.15500    1.74781    1.70133    1.69229    0.57215
  50.76303    0.54223    0.63249    0.70500    1.23913    1.50539    1.49542    0.80702
  75.56526    0.77501    0.63249    1.03500    1.52015    1.47963    1.47042    0.65783
  83.25542    0.84031    0.63249    1.13500    1.39964    1.57506    1.56599    0.71447
  60.42716    0.63657    0.63249    0.83500    1.48502    1.44580    1.43620    0.67339
  81.71146    0.82749    0.63249    1.11500    1.48244    1.62037    1.61128    0.67456
  49.28778    0.52747    0.63249    0.68500    1.11765    1.49069    1.48066    0.89474
  53.72253    0.57156    0.63249    0.74500    1.42765    1.53577    1.52592    0.70045
  65.68757    0.68606    0.63249    0.90500    1.35897    1.45626    1.44682    0.73585
  52.24126    0.55692    0.63249    0.72500    1.72043    1.52674    1.51683    0.58125
  54.46431    0.57885    0.63249    0.75500    1.44548    1.53962    1.52980    0.69181
  70.98891    0.73448    0.63249    0.97500    1.57483    1.47379    1.46449    0.63499
  68.71189    0.71387    0.63249    0.94500    1.51753    1.44668    1.43732    0.65897
  72.51108    0.74809    0.63249    0.99500    1.43553    1.51160    1.50233    0.69660
  59.67899    0.62942    0.63249    0.82500    1.45369    1.46025    1.45063    0.68791
  48.55126    0.52007    0.63249    0.67500    1.71429    1.47396    1.46390    0.58333
  67.95455    0.70695    0.63249    0.93500    1.32006    1.44989    1.44051    0.75754
  79.40093    0.80804    0.63249    1.08500    1.57815    1.55804    1.54891    0.63365
  55.20688    0.58613    0.63249    0.76500    1.50742    1.54347    1.53368    0.66339
  71.74958    0.74130    0.63249    0.98500    1.48742    1.49270    1.48341    0.67230
  61.92599    0.65081    0.63249    0.85500    1.43915    1.41689    1.40734    0.69485
  51.50177    0.54958    0.63249    0.71500    1.63750    1.51606    1.50613    0.61069
  70.93845    0.73490    0.63325    0.97500    1.55184    1.47108    1.46160    0.64440
  49.25188    0.52774    0.63325    0.68500    1.41379    1.49179    1.48154    0.70732
  80.11441    0.81506    0.63325    1.09500    1.44762    1.57742    1.56814    0.69079
  58.88905    0.62259    0.63325    0.81500    1.51411    1.47351    1.46367    0.66045
  84.74363    0.85354    0.63325    1.15500    1.77827    1.69559    1.68639    0.56234
  71.69864    0.74173    0.63325    0.98500    1.33227    1.48998    1.48052    0.75060
  77.80969    0.79540    0.63325    1.06500    1.65773    1.51033    1.50101    0.60323
  83.97035    0.84721    0.63325    1.14500    1.89135    1.59973    1.59052    0.52872
  67.90602    0.70735    0.63325    0.93500    1.44861    1.44969    1.44013    0.69032
  64.13436    0.67240    0.63325    0.88500    1.45641    1.42780    1.41813    0.68662
  49.98862    0.53513    0.63325    0.69500    1.38947    1.49359    1.48338    0.71970
  55.90970    0.59370    0.63325    0.77500    1.42928    1.53455    1.52459    0.69965
  77.04299    0.78878    0.63325    1.05500    1.53077    1.48741    1.47807    0.65327
  53.68353    0.57186    0.63325    0.74500    1.46667    1.53516    1.52510    0.68182
  80.88415    0.82155    0.63325    1.10500    1.61952    1.59804    1.58878    0.61747
  83.19775    0.84084    0.63325    1.13500    1.60819    1.57610    1.56688    0.62182
  70.17908    0.72805    0.63325    0.96500    1.50624    1.45218    1.44268    0.66391
  63.38254    0.66534    0.63325    0.87500    1.39322    1.41431    1.40461    0.71776
  51.46432    0.54987    0.63325    0.71500    1.47024    1.51494    1.50479    0.68016
  62.63156    0.65827    0.63325    0.86500    1.26592    1.40534    1.39562    0.78994
  48.51588    0.52033    0.63325    0.67500    1.06250    1.47617    1.46589    0.94118
  61.13209    0.64405    0.63325    0.84500    1.33333    1.42993    1.42016    0.75000
  52.20329    0.55721    0.63325    0.72500    1.49758    1.52561    1.51549    0.66774
  64.88701    0.67943    0.63325    0.89500    1.44048    1.44129    1.43165    0.69421
  79.34541    0.80853    0.63325    1.08500    1.69421    1.55617    1.54688    0.59024
  59.63591    0.62976    0.63325    0.82500    1.37589    1.45884    1.44902    0.72680
  50.72610    0.54251    0.63325    0.70500    1.59649    1.50426    1.49408    0.62637
  60.38359    0.63692    0.63325    0.83500    1.49721    1.44438    1.43459    0.66791
  65.64051    0.68645    0.63325    0.90500    1.32330    1.45479    1.44516    0.75569
  75.51199    0.77548    0.63325    1.03500    1.51845    1.47907    1.46969    0.65857
  69.42056    0.72118    0.63325    0.95500    1.49091    1.44450    1.43499    0.67073
  73.22152    0.75531    0.63325    1.00500    1.46515    1.50719    1.49777    0.68252
  81.65464    0.82801    0.63325    1.11500    1.62239    1.61867    1.60942    0.61637
  54.42481    0.57916    0.63325    0.75500    1.49697    1.53900    1.52898    0.66802
  68.66287    0.71428    0.63325    0.94500    1.37616    1.44648    1.43694    0.72666
  82.42584    0.83444    0.63325    1.12500    1.48776    1.60473    1.59549    0.67215
  76.27709    0.78214    0.63325    1.04500    1.60241    1.47358    1.46423    0.62406
  58.14301    0.61539    0.63325    0.80500    1.42285    1.48877    1.47890    0.70282
  52.94303    0.56454    0.63325    0.73500    1.45627    1.53131    1.52123    0.68668
  66.39484    0.69344    0.63325    0.91500    1.42159    1.45611    1.44651    0.70344
  78.57717    0.80198    0.63325    1.07500    1.42731    1.53325    1.52394    0.70062
  72.45967    0.74853    0.63325    0.99500    1.30401    1.50889    1.49944    0.76686
  61.88141    0.65117    0.63325    0.85500    1.45277    1.41547    1.40573    0.68834
  67.15001    0.70041    0.63325    0.92500    1.43098    1.45290    1.44332    0.69882
  55.16686    0.58644    0.63325    0.76500    1.49568    1.54285    1.53286    0.66859
  69.37103    0.72159    0.63401    0.95500    1.40654    1.44469    1.43491    0.71096
  58.10093    0.61572    0.63401    0.80500    1.41223    1.48750    1.47735    0.70810
  84.68508    0.85409    0.63401    1.15500    1.69717    1.68994    1.68049    0.58922
  77.75502    0.79588    0.63401    1.06500    1.47993    1.50855    1.49897    0.67571
  55.12682    0.58675    0.63401    0.76500    1.42980    1.54231    1.53205    0.69940
  60.33999    0.63726    0.63401    0.83500    1.51631    1.44304    1.43298    0.65949
  49.21597    0.52801    0.63401    0.68500    1.55102    1.49295    1.48243    0.64474
  81.59777    0.82853    0.63401    1.11500    1.58939    1.61707    1.60756    0.62917
  79.28985    0.80903    0.63401    1.08500    1.43540    1.55439    1.54484    0.69667
  75.45868    0.77594    0.63401    1.03500    1.56311    1.47859    1.46897    0.63975
  66.34726    0.69383    0.63401    0.91500    1.34488    1.45599    1.44613    0.74356
  67.85746    0.70776    0.63401    0.93500    1.52685    1.44957    1.43975    0.65495
  50.68915    0.54279    0.63401    0.70500    1.51260    1.50320    1.49274    0.66111
  71.64768    0.74216    0.63401    0.98500    1.36566    1.48736    1.47764    0.73225
  53.64452    0.57216    0.63401    0.74500    1.70281    1.53461    1.52429    0.58726
  61.83681    0.65153    0.63401    0.85500    1.38651    1.41413    1.40412    0.72123
  59.59282    0.63010    0.63401    0.82500    1.32156    1.45750    1.44741    0.75668
  68.61382    0.71469    0.63401    0.94500    1.30982    1.44636    1.43656    0.76347
  64.84042    0.67981    0.63401    0.89500    1.40823    1.43990    1.42999    0.71011
  83.91222    0.84775    0.63401    1.14500    1.65319    1.59984    1.59039    0.60489
  49.95219    0.53541    0.63401    0.69500    1.80247    1.49253    1.48204    0.55479
  80.82772    0.82206    0.63401    1.10500    1.62000    1.59644    1.58692    0.61728
  76.22333    0.78262    0.63401    1.04500    1.55599    1.47408    1.46447    0.64268
  55.86916    0.59402    0.63401    0.77500    1.44529    1.53328    1.52305    0.69190
  62.58646    0.65863    0.63401    0.86500    1.48709    1.40508    1.39509    0.67245
  52.16531    0.55751    0.63401    0.72500    1.43810    1.52454    1.51415    0.69536
  76.98878    0.78926    0.63401    1.05500    1.47092    1.48563    1.47604    0.67985
  78.52205    0.80247    0.63401    1.07500    1.38489    1.53147    1.52191    0.72208
  61.08799    0.64441    0.63401    0.84500    1.36824    1.42858    1.41855    0.73086
  58.84647    0.62292    0.63401    0.81500    1.41548    1.47224    1.46212    0.70647
  70.88796    0.73533    0.63401    0.97500    1.41868    1.46845    1.45872    0.70488
  54.38528    0.57946    0.63401    0.75500    1.59355    1.53846    1.52817    0.62753
  51.42685    0.55015    0.63401    0.71500    1.66265    1.51387    1.50345    0.60145
  70.12908    0.72847    0.63401    0.96500    1.37273    1.44955    1.43980    0.72848
  72.40823    0.74897    0.63401    0.99500    1.58569    1.50626    1.49656    0.63064
  64.08826    0.67277    0.63401    0.88500    1.33844    1.42641    1.41647    0.74714
  67.10194    0.70081    0.63401    0.92500    1.28190    1.45278    1.44294    0.78009
  80.05841    0.81556    0.63401    1.09500    1.48122    1.57581    1.56628    0.67512
  82.36855    0.83497    0.63401    1.12500    1.55512    1.60231    1.59283    0.64304
  52.90453    0.56484    0.63401    0.73500    1.46415    1.53076    1.52041    0.68299
  73.16961    0.75575    0.63401    1.00500    1.45979    1.50672    1.49704    0.68503
  48.48048    0.52060    0.63401    0.67500    2.14286    1.47843    1.46788    0.46667
  83.14004    0.84137    0.63401    1.13500    1.56805    1.57723    1.56776    0.63774
  65.59342    0.68683    0.63401    0.90500    1.29612    1.45339    1.44350    0.77153
  63.33694    0.66571    0.63401    0.87500    1.33388    1.41291    1.40296    0.74969
  76.93453    0.78974    0.63477    1.05500    1.41788    1.48466    1.47472    0.70528
  61.04387    0.64476    0.63477    0.84500    1.40262    1.42732    1.41694    0.71295
  52.12732    0.55780    0.63477    0.72500    1.67380    1.52353    1.51281    0.59744
  69.32148    0.72201    0.63477    0.95500    1.53535    1.44496    1.43484    0.65132
  51.38938    0.55044    0.63477    0.71500    1.37356    1.51286    1.50211    0.72803
  55.82859    0.59433    0.63477    0.77500    1.60833    1.53206    1.52150    0.62176
  79.23426    0.80953    0.63477    1.08500    1.53659    1.55270    1.54281    0.65079
  65.54631    0.68722    0.63477    0.90500    1.40133    1.45207    1.44184    0.71361
  80.00238    0.81606    0.63477    1.09500    1.60150    1.57430    1.56442    0.62441
  67.05384    0.70120    0.63477    0.92500    1.41860    1.45274    1.44255    0.70492
  68.56475    0.71510    0.63477    0.94500    1.36801    1.44632    1.43617    0.73099
  58.05884    0.61605    0.63477    0.80500    1.36522    1.48629    1.47580    0.73248
  77.70032    0.79636    0.63477    1.06500    1.48948    1.50686    1.49694    0.67137
  52.86602    0.56514    0.63477    0.73500    1.70513    1.53028    1.51959    0.58647
  66.29966    0.69422    0.63477    0.91500    1.45757    1.45595    1.44574    0.68607
  72.35677    0.74941    0.63477    0.99500    1.44108    1.50371    1.49367    0.69393
  60.29638    0.63761    0.63477    0.83500    1.38750    1.44177    1.43137    0.72072
  63.29132    0.66608    0.63477    0.87500    1.38474    1.41195    1.40165    0.72216
  61.79219    0.65189    0.63477    0.85500    1.42087    1.41286    1.40251    0.70379
  70.07904    0.72889    0.63477    0.96500    1.49097    1.44790    1.43779    0.67070
  71.59669    0.74260    0.63477    0.98500    1.39158    1.48481    1.47474    0.71861
  67.80888    0.70816    0.63477    0.93500    1.41558    1.44953    1.43936    0.70642
  49.91575    0.53568    0.63477    0.69500    1.57647    1.49222    1.48140    0.63433
  55.08677    0.58706    0.63477    0.76500    1.50435    1.54182    1.53123    0.66474
  62.54134    0.65899    0.63477    0.86500    1.43615    1.40489    1.39457    0.69630
  80.77125    0.82257    0.63477    1.10500    1.54331    1.59492    1.58506    0.64796
  83.08228    0.84190    0.63477    1.13500    1.60158    1.57846    1.56865    0.62438
  53.60550    0.57246    0.63477    0.74500    1.49306    1.53413    1.52347    0.66977
  54.34574    0.57977    0.63477    0.75500    1.46483    1.53798    1.52735    0.68267
  70.83745    0.73576    0.63477    0.97500    1.43012    1.46591    1.45582    0.69924
  75.40535    0.77640    0.63477    1.03500    1.45791    1.47821    1.46824    0.68591
  64.04214    0.67315    0.63477    0.88500    1.36715    1.42509    1.41481    0.73145
  58.80387    0.62326    0.63477    0.81500    1.55301    1.47103    1.46057    0.64391
  50.65219    0.54307    0.63477    0.70500    1.72951    1.50219    1.49140    0.57820
  78.46690    0.80296    0.63477    1.07500    1.52000    1.52978    1.51987    0.65789
  81.54087    0.82905    0.63477    1.11500    1.58634    1.61555    1.60570    0.63038
  76.16954    0.78309    0.63477    1.04500    1.48699    1.47468    1.46472    0.67250
  73.11768    0.75620    0.63477    1.00500    1.43008    1.50633    1.49631    0.69926
  49.18005    0.52828    0.63477    0.68500    1.37931    1.49416    1.48331    0.72500
  84.62650    0.85463    0.63477    1.15500    1.85242    1.68438    1.67459    0.53983
  83.85405    0.84828    0.63477    1.14500    1.69697    1.60006    1.59026    0.58929
  59.54971    0.63044    0.63477    0.82500    1.41509    1.45623    1.44580    0.70667
  48.44508    0.52087    0.63477    0.67500    0.92000    1.48075    1.46987    1.08696
  82.31122    0.83549    0.63477    1.12500    1.64476    1.59999    1.59016    0.60799
  64.79380    0.68019    0.63477    0.89500    1.46477    1.43858    1.42833    0.68270
  66.25203    0.69461    0.63553    0.91500    1.30094    1.45599    1.44536    0.76867
  67.76027    0.70856    0.63553    0.93500    1.56719    1.44957    1.43898    0.63808
  62.49620    0.65936    0.63553    0.86500    1.35091    1.40479    1.39404    0.74024
  71.54567    0.74303    0.63553    0.98500    1.38521    1.48235    1.47185    0.72191
  75.35199    0.77687    0.63553    1.03500    1.56147    1.47792    1.46751    0.64042
  70.02898    0.72931    0.63553    0.96500    1.52292    1.44825    1.43772    0.65663
  76.11571    0.78355    0.63553    1.04500    1.56788    1.47536    1.46497    0.63780
  80.71474    0.82308    0.63553    1.10500    1.58857    1.59350    1.58320    0.62950
  58.76125    0.62359    0.63553    0.81500    1.35955    1.46989    1.45902    0.73554
  58.01673    0.61639    0.63553    0.80500    1.34921    1.48515    1.47425    0.74118
  49.14411    0.52855    0.63553    0.68500    1.62264    1.49543    1.48420    0.61628
  81.48393    0.82956    0.63553    1.11500    1.57948    1.61413    1.60384    0.63312
  60.25275    0.63796    0.63553    0.83500    1.35116    1.44058    1.42976    0.74011
  52.82750    0.56543    0.63553    0.73500    1.54468    1.52985    1.51877    0.64738
  83.79583    0.84882    0.63553    1.14500    1.70968    1.60037    1.59012    0.58491
  61.74755    0.65224    0.63553    0.85500    1.45059    1.41167    1.40090    0.68938
  73.06571    0.75664    0.63553    1.00500    1.43808    1.50604    1.49558    0.69537
  72.30527    0.74985    0.63553    0.99500    1.53191    1.50125    1.49077    0.65278
  82.25385    0.83601    0.63553    1.12500    1.65400    1.59776    1.58749    0.60459
  69.27190    0.72242    0.63553    0.95500    1.37715    1.44532    1.43476    0.72614
  64.74717    0.68057    0.63553    0.89500    1.51014    1.43734    1.42666    0.66219
  84.56787    0.85518    0.63553    1.15500    1.58925    1.67891    1.66867    0.62923
  55.04671    0.58737    0.63553    0.76500    1.52865    1.54141    1.53041    0.65417
  49.87929    0.53596    0.63553    0.69500    1.27778    1.49348    1.48229    0.78261
  65.49918    0.68760    0.63553    0.90500    1.57983    1.45084    1.44018    0.63298
  70.78691    0.73618    0.63553    0.97500    1.47078    1.46345    1.45293    0.67991
  54.30619    0.58007    0.63553    0.75500    1.48547    1.53756    1.52653    0.67319
  76.88025    0.79021    0.63553    1.05500    1.50190    1.48535    1.47497    0.66582
  51.35189    0.55073    0.63553    0.71500    1.54658    1.51190    1.50076    0.64659
  52.08931    0.55809    0.63553    0.72500    1.58163    1.52258    1.51147    0.63226
  59.50659    0.63079    0.63553    0.82500    1.48321    1.45503    1.44419    0.67421
  60.99973    0.64511    0.63553    0.84500    1.38593    1.42612    1.41533    0.72153
  79.94630    0.81657    0.63553    1.09500    1.57854    1.57288    1.56256    0.63350
  67.00573    0.70160    0.63553    0.92500    1.47947    1.45278    1.44217    0.67592
  83.02449    0.84243    0.63553    1.13500    1.65675    1.57979    1.56953    0.60359
  77.64559    0.79685    0.63553    1.06500    1.54789    1.50526    1.49490    0.64604
  48.40966    0.52114    0.63553    0.67500    1.61905    1.48312    1.47187    0.61765
  79.17863    0.81002    0.63553    1.08500    1.46181    1.55110    1.54077    0.68409
  63.24568    0.66645    0.63553    0.87500    1.39735    1.41185    1.40113    0.71564
  55.78801    0.59465    0.63553    0.77500    1.48010    1.53092    1.51994    0.67563
  50.61522    0.54335    0.63553    0.70500    1.59322    1.50123    1.49006    0.62766
  63.99600    0.67352    0.63553    0.88500    1.52880    1.42385    1.41315    0.65411
  68.51566    0.71550    0.63553    0.94500    1.40635    1.44636    1.43579    0.71106
  78.41172    0.80345    0.63553    1.07500    1.64694    1.52818    1.51784    0.60719
  53.56646    0.57276    0.63553    0.74500    1.70312    1.53370    1.52265    0.58716
  60.20910    0.63830    0.63629    0.83500    1.34760    1.43945    1.42814    0.74206
  78.35650    0.80394    0.63629    1.07500    1.59091    1.52667    1.51580    0.62857
  52.05130    0.55838    0.63629    0.72500    1.66000    1.52168    1.51013    0.60241
  55.74742    0.59497    0.63629    0.77500    1.48477    1.52983    1.51839    0.67350
  54.26663    0.58038    0.63629    0.75500    1.55414    1.53720    1.52571    0.64344
  62.45104    0.65972    0.63629    0.86500    1.43470    1.40476    1.39351    0.69701
  58.71862    0.62393    0.63629    0.81500    1.35603    1.46882    1.45747    0.73745
  75.29859    0.77733    0.63629    1.03500    1.55000    1.47771    1.46678    0.64516
  82.19644    0.83654    0.63629    1.12500    1.43575    1.59562    1.58481    0.69650
  82.96665    0.84296    0.63629    1.13500    1.44565    1.58122    1.57042    0.69173
  72.25375    0.75029    0.63629    0.99500    1.51929    1.49887    1.48787    0.65820
  66.20438    0.69500    0.63629    0.91500    1.39968    1.45612    1.44497    0.71445
  49.84283    0.53624    0.63629    0.69500    1.45098    1.49481    1.48318    0.68919
  59.46345    0.63113    0.63629    0.82500    1.34799    1.45390    1.44257    0.74185
  51.31439    0.55101    0.63629    0.71500    1.57738    1.51100    1.49942    0.63396
  50.57823    0.54363    0.63629    0.70500    1.68293    1.50032    1.48872    0.59420
  53.52741    0.57306    0.63629    0.74500    1.41379    1.53334    1.52183    0.70732
  84.50919    0.85572    0.63629    1.15500    1.66529    1.67353    1.66275    0.60050
  73.01372    0.75709    0.63629    1.00500    1.48947    1.50583    1.49485    0.67138
  76.06186    0.78402    0.63629    1.04500    1.51471    1.47614    1.46522    0.66019
  81.42695    0.83008    0.63629    1.11500    1.50562    1.61280    1.60198    0.66418
  49.10817    0.52883    0.63629    0.68500    1.50000    1.49674    1.48509    0.66667
  70.73634    0.73661    0.63629    0.97500    1.36164    1.46107    1.45003    0.73441
  79.89020    0.81707    0.63629    1.09500    1.53346    1.57155    1.56070    0.65212
  48.37424    0.52140    0.63629    0.67500    0.82143    1.48555    1.47387    1.21739
  71.49463    0.74346    0.63629    0.98500    1.43910    1.47997    1.46895    0.69488
  65.45202    0.68799    0.63629    0.90500    1.56122    1.44968    1.43851    0.64052
  83.73758    0.84936    0.63629    1.14500    1.58607    1.60078    1.58999    0.63049
  76.82594    0.79069    0.63629    1.05500    1.46306    1.48613    1.47522    0.68350
  66.95759    0.70200    0.63629    0.92500    1.42994    1.45291    1.44178    0.69933
  57.97460    0.61672    0.63629    0.80500    1.31102    1.48407    1.47270    0.76276
  69.22229    0.72283    0.63629    0.95500    1.44788    1.44576    1.43469    0.69066
  61.70289    0.65260    0.63629    0.85500    1.46293    1.41055    1.39928    0.68356
  52.78897    0.56573    0.63629    0.73500    1.46743    1.52948    1.51795    0.68146
  80.65819    0.82359    0.63629    1.10500    1.71429    1.59217    1.58134    0.58333
  69.97889    0.72973    0.63629    0.96500    1.37442    1.44870    1.43765    0.72758
  67.71164    0.70896    0.63629    0.93500    1.36480    1.44970    1.43859    0.73271
  64.70051    0.68095    0.63629    0.89500    1.38017    1.43618    1.42500    0.72455
  68.46654    0.71591    0.63629    0.94500    1.43089    1.44649    1.43541    0.69886
  79.12296    0.81052    0.63629    1.08500    1.42833    1.54960    1.53873    0.70012
  60.95558    0.64546    0.63629    0.84500    1.44810    1.42500    1.41371    0.69056
  77.59082    0.79733    0.63629    1.06500    1.50722    1.50375    1.49286    0.66347
  63.20002    0.66682    0.63629    0.87500    1.39226    1.41182    1.40060    0.71826
  55.00663    0.58768    0.63629    0.76500    1.62059    1.54105    1.52959    0.61706
  63.94984    0.67390    0.63629    0.88500    1.37175    1.42269    1.41148    0.72899
  54.22705    0.58068    0.63706    0.75500    1.42121    1.53688    1.52488    0.70362
  72.96169    0.75753    0.63706    1.00500    1.43879    1.50571    1.49412    0.69503
  78.30125    0.80443    0.63706    1.07500    1.69433    1.52525    1.51375    0.59020
  79.83405    0.81757    0.63706    1.09500    1.52037    1.57030    1.55883    0.65773
  79.06726    0.81101    0.63706    1.08500    1.43964    1.54817    1.53669    0.69462
  71.44355    0.74389    0.63706    0.98500    1.51797    1.47767    1.46605    0.65877
  48.33880    0.52167    0.63706    0.67500    1.13043    1.48801    1.47587    0.88462
  53.48834    0.57336    0.63706    0.74500    1.50345    1.53302    1.52100    0.66514
  76.00797    0.78449    0.63706    1.04500    1.51468    1.47700    1.46546    0.66021
  62.40586    0.66008    0.63706    0.86500    1.32114    1.40480    1.39299    0.75692
  59.42029    0.63147    0.63706    0.82500    1.38068    1.45283    1.44096    0.72428
  76.77159    0.79117    0.63706    1.05500    1.52652    1.48699    1.47547    0.65508
  72.20220    0.75072    0.63706    0.99500    1.44147    1.49657    1.48497    0.69374
  77.53602    0.79781    0.63706    1.06500    1.47559    1.50233    1.49082    0.67770
  67.66299    0.70937    0.63706    0.93500    1.41356    1.44990    1.43821    0.70743
  60.16543    0.63865    0.63706    0.83500    1.33854    1.43839    1.42653    0.74708
  64.65383    0.68133    0.63706    0.89500    1.57597    1.43509    1.42333    0.63453
  63.90366    0.67427    0.63706    0.88500    1.48382    1.42159    1.40981    0.67394
  54.96653    0.58799    0.63706    0.76500    1.46111    1.54075    1.52876    0.68441
  70.68575    0.73703    0.63706    0.97500    1.39903    1.45876    1.44713    0.71478
  49.07221    0.52910    0.63706    0.68500    2.04878    1.49810    1.48598    0.48810
  52.75042    0.56602    0.63706    0.73500    1.35789    1.52916    1.51713    0.73643
  61.65821    0.65296    0.63706    0.85500    1.39460    1.40949    1.39766    0.71705
  52.01326    0.55867    0.63706    0.72500    1.41379    1.52083    1.50878    0.70732
  57.93246    0.61705    0.63706    0.80500    1.44785    1.48305    1.47114    0.69068
  82.90877    0.84349    0.63706    1.13500    1.54784    1.58273    1.57131    0.64606
  80.60161    0.82410    0.63706    1.10500    1.65945    1.59093    1.57947    0.60261
  65.40485    0.68837    0.63706    0.90500    1.45381    1.44859    1.43685    0.68785
  66.15671    0.69539    0.63706    0.91500    1.46003    1.45631    1.44459    0.68492
  63.15434    0.66719    0.63706    0.87500    1.55979    1.41186    1.40007    0.64111
  75.24516    0.77779    0.63706    1.03500    1.64498    1.47759    1.46605    0.60791
  58.67596    0.62427    0.63706    0.81500    1.40385    1.46781    1.45591    0.71233
  55.70681    0.59528    0.63706    0.77500    1.57641    1.52880    1.51684    0.63435
  81.36993    0.83059    0.63706    1.11500    1.59962    1.61156    1.60011    0.62515
  68.41740    0.71632    0.63706    0.94500    1.49007    1.44670    1.43502    0.67111
  66.90943    0.70239    0.63706    0.92500    1.45704    1.45311    1.44140    0.68632
  84.45048    0.85626    0.63706    1.15500    1.74836    1.66417    1.65276    0.57196
  69.17267    0.72325    0.63706    0.95500    1.51478    1.44628    1.43462    0.66016
  60.91141    0.64581    0.63706    0.84500    1.40614    1.42394    1.41209    0.71117
  83.67928    0.84990    0.63706    1.14500    1.52767    1.60128    1.58986    0.65459
  69.92878    0.73015    0.63706    0.96500    1.39783    1.44922    1.43757    0.71539
  51.27687    0.55130    0.63706    0.71500    1.54945    1.51014    1.49807    0.64539
  49.80635    0.53651    0.63706    0.69500    1.65934    1.49617    1.48407    0.60265
  82.13898    0.83706    0.63706    1.12500    1.49312    1.59357    1.58214    0.66974
  50.54124    0.54391    0.63706    0.70500    1.75000    1.49946    1.48737    0.57143
  69.87864    0.73057    0.63782    0.96500    1.46479    1.44981    1.43750    0.68269
  64.60713    0.68171    0.63782    0.89500    1.53872    1.43406    1.42166    0.64989
  77.48118    0.79829    0.63782    1.06500    1.61980    1.50098    1.48877    0.61736
  81.31287    0.83111    0.63782    1.11500    1.77660    1.61040    1.59824    0.56287
  51.23934    0.55158    0.63782    0.71500    1.78528    1.50932    1.49673    0.56014
  75.95405    0.78496    0.63782    1.04500    1.50817    1.47794    1.46571    0.66306
  52.71186    0.56632    0.63782    0.73500    1.53252    1.52887    1.51630    0.65252
  57.89030    0.61738    0.63782    0.80500    1.37572    1.48208    1.46958    0.72689
  49.03624    0.52937    0.63782    0.68500    1.62264    1.49949    1.48687    0.61628
  65.35765    0.68876    0.63782    0.90500    1.50430    1.44756    1.43518    0.66476
  66.10902    0.69578    0.63782    0.91500    1.60384    1.45657    1.44420    0.62350
  63.10864    0.66755    0.63782    0.87500    1.57829    1.41196    1.39954    0.63360
  69.12301    0.72366    0.63782    0.95500    1.42945    1.44687    1.43454    0.69957
  60.12175    0.63899    0.63782    0.83500    1.36934    1.43737    1.42491    0.73028
  84.39172    0.85681    0.63782    1.15500    1.70564    1.65320    1.64108    0.58629
  83.62093    0.85043    0.63782    1.14500    1.73510    1.60186    1.58973    0.57634
  48.30335    0.52193    0.63782    0.67500    1.10526    1.49050    1.47788    0.90476
  61.61352    0.65331    0.63782    0.85500    1.37007    1.40849    1.39605    0.72989
  71.39245    0.74432    0.63782    0.98500    1.49477    1.47544    1.46315    0.66900
  53.44926    0.57366    0.63782    0.74500    1.42763    1.53274    1.52018    0.70046
  82.85085    0.84402    0.63782    1.13500    1.51449    1.58433    1.57220    0.66029
  54.92643    0.58830    0.63782    0.76500    1.53235    1.54048    1.52794    0.65259
  82.08149    0.83758    0.63782    1.12500    1.43162    1.59160    1.57946    0.69851
  60.86722    0.64616    0.63782    0.84500    1.37521    1.42293    1.41048    0.72716
  79.77787    0.81807    0.63782    1.09500    1.46337    1.56914    1.55696    0.68335
  79.01152    0.81151    0.63782    1.08500    1.60701    1.54683    1.53465    0.62227
  54.18745    0.58099    0.63782    0.75500    1.55917    1.53661    1.52406    0.64137
  70.63513    0.73746    0.63782    0.97500    1.50338    1.45653    1.44423    0.66517
  68.36824    0.71673    0.63782    0.94500    1.46434    1.44697    1.43463    0.68290
  55.66619    0.59559    0.63782    0.77500    1.66477    1.52781    1.51528    0.60068
  58.63329    0.62460    0.63782    0.81500    1.42773    1.46684    1.45435    0.70041
  63.85746    0.67464    0.63782    0.88500    1.46064    1.42055    1.40815    0.68463
  67.61431    0.70977    0.63782    0.93500    1.44007    1.45017    1.43782    0.69441
  75.19171    0.77825    0.63782    1.03500    1.38182    1.47755    1.46531    0.72368
  78.24596    0.80491    0.63782    1.07500    1.47529    1.52390    1.51171    0.67784
  51.97522    0.55896    0.63782    0.72500    1.60766    1.52001    1.50743    0.62202
  80.54499    0.82461    0.63782    1.10500    1.76939    1.58977    1.57760    0.56517
  62.36066    0.66044    0.63782    0.86500    1.30085    1.40489    1.39246    0.76873
  66.86124    0.70279    0.63782    0.92500    1.40063    1.45337    1.44101    0.71397
  72.90964    0.75797    0.63782    1.00500    1.38838    1.50565    1.49338    0.72026
  49.76986    0.53679    0.63782    0.69500    1.51685    1.49756    1.48496    0.65926
  72.15063    0.75116    0.63782    0.99500    1.41484    1.49434    1.48207    0.70679
  50.50423    0.54419    0.63782    0.70500    1.55882    1.49862    1.48602    0.64151
  76.71721    0.79164    0.63782    1.05500    1.63458    1.48793    1.47572    0.61178
  59.37711    0.63181    0.63782    0.82500    1.29946    1.45181    1.43934    0.76955
  54.88630    0.58861    0.63859    0.76500    1.80665    1.54025    1.52712    0.55351
  82.02396    0.83810    0.63859    1.12500    1.53755    1.58969    1.57677    0.65039
  48.26789    0.52220    0.63859    0.67500    1.78261    1.49301    1.47988    0.56098
  79.72165    0.81857    0.63859    1.09500    1.58004    1.56803    1.55509    0.63290
  72.85756    0.75842    0.63859    1.00500    1.54017    1.50566    1.49265    0.64928
  61.56880    0.65367    0.63859    0.85500    1.44365    1.40752    1.39443    0.69269
  70.58448    0.73788    0.63859    0.97500    1.40845    1.45434    1.44132    0.71000
  51.20181    0.55187    0.63859    0.71500    1.56471    1.50851    1.49538    0.63910
  59.33391    0.63215    0.63859    0.82500    1.29307    1.45083    1.43772    0.77335
  64.56041    0.68209    0.63859    0.89500    1.38682    1.43307    1.41999    0.72107
  63.81124    0.67501    0.63859    0.88500    1.57439    1.41956    1.40648    0.63516
  57.84813    0.61771    0.63859    0.80500    1.32819    1.48114    1.46803    0.75291
  66.06131    0.69617    0.63859    0.91500    1.36421    1.45688    1.44382    0.73303
  52.67328    0.56661    0.63859    0.73500    1.26502    1.52861    1.51548    0.79050
  50.46721    0.54447    0.63859    0.70500    1.82759    1.49781    1.48467    0.54717
  51.93716    0.55925    0.63859    0.72500    1.50228    1.51922    1.50608    0.66565
  49.00026    0.52964    0.63859    0.68500    1.35593    1.50089    1.48776    0.73750
  75.13822    0.77872    0.63859    1.03500    1.49632    1.47756    1.46458    0.66830
  54.14784    0.58129    0.63859    0.75500    1.58176    1.53637    1.52324    0.63221
  71.34133    0.74475    0.63859    0.98500    1.58275    1.47326    1.46024    0.63181
  60.07804    0.63934    0.63859    0.83500    1.43794    1.43639    1.42329    0.69544
  63.06292    0.66792    0.63859    0.87500    1.36242    1.41210    1.39901    0.73399
  81.25577    0.83162    0.63859    1.11500    1.61510    1.60930    1.59637    0.61916
  78.19064    0.80540    0.63859    1.07500    1.48649    1.52262    1.50966    0.67273
  76.66280    0.79211    0.63859    1.05500    1.45810    1.48893    1.47597    0.68582
  75.90010    0.78543    0.63859    1.04500    1.58777    1.47894    1.46596    0.62981
  72.09902    0.75160    0.63859    0.99500    1.35188    1.49217    1.47916    0.73971
  69.82848    0.73099    0.63859    0.96500    1.51942    1.45046    1.43742    0.65815
  69.07334    0.72407    0.63859    0.95500    1.36513    1.44751    1.43447    0.73253
  65.31043    0.68914    0.63859    0.90500    1.31502    1.44658    1.43351    0.76044
  66.81303    0.70318    0.63859    0.92500    1.30745    1.45369    1.44063    0.76485
  60.82301    0.64651    0.63859    0.84500    1.43863    1.42196    1.40886    0.69511
  49.73336    0.53706    0.63859    0.69500    1.42857    1.49898    1.48585    0.70000
  62.31544    0.66080    0.63859    0.86500    1.39896    1.40502    1.39193    0.71481
  77.42631    0.79877    0.63859    1.06500    1.51993    1.49969    1.48673    0.65793
  68.31905    0.71713    0.63859    0.94500    1.30663    1.44729    1.43425    0.76533
  84.33292    0.85735    0.63859    1.15500    1.57595    1.64229    1.62939    0.63454
  78.95575    0.81200    0.63859    1.08500    1.31525    1.54555    1.53260    0.76031
  80.48833    0.82511    0.63859    1.10500    1.62218    1.58867    1.57573    0.61646
  55.62555    0.59591    0.63859    0.77500    1.55467    1.52685    1.51372    0.64322
  83.56255    0.85097    0.63859    1.14500    1.60950    1.60251    1.58960    0.62131
  58.59061    0.62494    0.63859    0.81500    1.37525    1.46591    1.45279    0.72714
  82.79290    0.84455    0.63859    1.13500    1.73824    1.58600    1.57309    0.57529
  53.41017    0.57396    0.63859    0.74500    1.62369    1.53249    1.51936    0.61588
  67.56561    0.71017    0.63859    0.93500    1.42320    1.45049    1.43744    0.70264
  53.37107    0.57426    0.63935    0.74500    1.75556    1.53225    1.51853    0.56962
  67.51689    0.71057    0.63935    0.93500    1.38208    1.45084    1.43705    0.72355
  54.84616    0.58892    0.63935    0.76500    1.59104    1.54002    1.52629    0.62852
  78.89994    0.81250    0.63935    1.08500    1.52931    1.54431    1.53055    0.65389
  72.80545    0.75886    0.63935    1.00500    1.56507    1.50570    1.49192    0.63895
  69.77829    0.73141    0.63935    0.96500    1.58101    1.45114    1.43735    0.63251
  59.29070    0.63249    0.63935    0.82500    1.32014    1.44986    1.43609    0.75749
  76.60835    0.79259    0.63935    1.05500    1.52717    1.48999    1.47621    0.65480
  51.89909    0.55954    0.63935    0.72500    1.55882    1.51843    1.50473    0.64151
  72.04739    0.75203    0.63935    0.99500    1.59804    1.49003    1.47625    0.62577
  66.76480    0.70358    0.63935    0.92500    1.41120    1.45403    1.44024    0.70862
  68.26983    0.71754    0.63935    0.94500    1.54452    1.44765    1.43386    0.64745
  54.10822    0.58160    0.63935    0.75500    1.64669    1.53614    1.52241    0.60728
  75.08470    0.77918    0.63935    1.03500    1.48276    1.47763    1.46385    0.67442
  80.43163    0.82562    0.63935    1.10500    1.40687    1.58762    1.57386    0.71080
  63.76500    0.67539    0.63935    0.88500    1.31905    1.41935    1.40557    0.75812
  49.69685    0.53734    0.63935    0.69500    1.41837    1.50041    1.48674    0.70504
  70.53381    0.73831    0.63935    0.97500    1.46457    1.45409    1.44031    0.68280
  75.84611    0.78590    0.63935    1.04500    1.50473    1.47999    1.46621    0.66457
  51.16425    0.55215    0.63935    0.71500    1.58580    1.50772    1.49403    0.63060
  48.23242    0.52247    0.63935    0.67500    1.13043    1.49554    1.48189    0.88462
  83.50413    0.85150    0.63935    1.14500    1.62986    1.60321    1.58947    0.61355
  63.01718    0.66829    0.63935    0.87500    1.46907    1.41227    1.39848    0.68070
  61.52407    0.65402    0.63935    0.85500    1.47909    1.40658    1.39280    0.67609
  84.27407    0.85789    0.63935    1.15500    1.59348    1.63142    1.61768    0.62756
  66.01357    0.69656    0.63935    0.91500    1.39877    1.45722    1.44343    0.71491
  57.80594    0.61803    0.63935    0.80500    1.41423    1.48022    1.46646    0.70710
  62.27020    0.66117    0.63935    0.86500    1.44538    1.40518    1.39140    0.69186
  60.77878    0.64686    0.63935    0.84500    1.45614    1.42101    1.40723    0.68675
  81.96639    0.83862    0.63935    1.12500    1.61265    1.58784    1.57409    0.62010
  65.26319    0.68952    0.63935    0.90500    1.46689    1.44562    1.43183    0.68171
  82.73490    0.84508    0.63935    1.13500    1.51311    1.58772    1.57398    0.66089
  69.02363    0.72448    0.63935    0.95500    1.32500    1.44818    1.43439    0.75472
  60.03432    0.63968    0.63935    0.83500    1.41506    1.43543    1.42166    0.70668
  64.51367    0.68247    0.63935    0.89500    1.46599    1.43210    1.41832    0.68213
  79.66540    0.81907    0.63935    1.09500    1.50947    1.56698    1.55322    0.66248
  77.37141    0.79925    0.63935    1.06500    1.49631    1.49999    1.48622    0.66831
  55.58490    0.59622    0.63935    0.77500    1.47445    1.52590    1.51216    0.67822
  71.29017    0.74518    0.63935    0.98500    1.44771    1.47111    1.45733    0.69074
  81.19863    0.83214    0.63935    1.11500    1.58757    1.60826    1.59450    0.62989
  52.63469    0.56691    0.63935    0.73500    1.52529    1.52836    1.51465    0.65561
  50.43017    0.54475    0.63935    0.70500    1.68148    1.49850    1.48483    0.59471
  78.13528    0.80589    0.63935    1.07500    1.51075    1.52138    1.50761    0.66192
  58.54791    0.62527    0.63935    0.81500    1.56762    1.46499    1.45123    0.63791
  48.96427    0.52991    0.63935    0.68500    1.86957    1.50231    1.48865    0.53488
  79.60911    0.81957    0.64012    1.09500    1.54044    1.56596    1.55135    0.64916
  78.84410    0.81299    0.64012    1.08500    1.69278    1.54311    1.52850    0.59074
  60.73454    0.64721    0.64012    0.84500    1.43911    1.42005    1.40561    0.69487
  83.44566    0.85204    0.64012    1.14500    1.56333    1.60396    1.58934    0.63966
  49.66033    0.53761    0.64012    0.69500    1.38889    1.50182    1.48763    0.72000
  54.80601    0.58923    0.64012    0.76500    1.46240    1.53979    1.52547    0.68381
  68.22060    0.71794    0.64012    0.94500    1.42373    1.44802    1.43348    0.70238
  82.67686    0.84561    0.64012    1.13500    1.58779    1.58949    1.57487    0.62981
  51.86101    0.55982    0.64012    0.72500    1.54425    1.51763    1.50338    0.64756
  81.14146    0.83265    0.64012    1.11500    1.52662    1.60724    1.59263    0.65504
  52.59609    0.56720    0.64012    0.73500    1.32432    1.52810    1.51383    0.75510
  77.31647    0.79973    0.64012    1.06500    1.66531    1.50107    1.48647    0.60049
  68.97391    0.72490    0.64012    0.95500    1.51053    1.44887    1.43432    0.66202
  59.99059    0.64003    0.64012    0.83500    1.29730    1.43447    1.42004    0.77083
  65.21593    0.68991    0.64012    0.90500    1.64572    1.44467    1.43016    0.60764
  62.22495    0.66153    0.64012    0.86500    1.41818    1.40533    1.39087    0.70513
  61.47932    0.65438    0.64012    0.85500    1.49204    1.40563    1.39118    0.67023
  75.03115    0.77964    0.64012    1.03500    1.74126    1.47771    1.46311    0.57430
  64.46691    0.68284    0.64012    0.89500    1.47805    1.43114    1.41664    0.67657
  70.48311    0.73873    0.64012    0.97500    1.45022    1.45480    1.44023    0.68955
  62.97142    0.66865    0.64012    0.87500    1.48522    1.41243    1.39795    0.67330
  72.75332    0.75930    0.64012    1.00500    1.50495    1.50577    1.49118    0.66447
  66.71655    0.70397    0.64012    0.92500    1.46688    1.45438    1.43985    0.68172
  51.12669    0.55244    0.64012    0.71500    1.34694    1.50691    1.49268    0.74242
  65.96581    0.69695    0.64012    0.91500    1.55912    1.45756    1.44304    0.64139
  59.24747    0.63283    0.64012    0.82500    1.52247    1.44889    1.43447    0.65683
  84.21519    0.85843    0.64012    1.15500    1.50595    1.62058    1.60596    0.66403
  67.46814    0.71097    0.64012    0.93500    1.42742    1.45120    1.43666    0.70056
  54.06859    0.58190    0.64012    0.75500    1.45977    1.53589    1.52159    0.68504
  55.54423    0.59654    0.64012    0.77500    1.47792    1.52494    1.51060    0.67663
  76.55387    0.79306    0.64012    1.05500    1.36081    1.49107    1.47646    0.73486
  69.72808    0.73183    0.64012    0.96500    1.45984    1.45183    1.43728    0.68501
  63.71874    0.67576    0.64012    0.88500    1.43514    1.41953    1.40504    0.69680
  48.92826    0.53018    0.64012    0.68500    1.42857    1.50372    1.48955    0.70000
  80.37490    0.82613    0.64012    1.10500    1.59136    1.58660    1.57199    0.62840
  58.50519    0.62560    0.64012    0.81500    1.28738    1.46407    1.44967    0.77677
  48.19694    0.52273    0.64012    0.67500    1.09677    1.49805    1.48390    0.91176
  81.90879    0.83914    0.64012    1.12500    1.47320    1.58602    1.57140    0.67880
  50.39313    0.54503    0.64012    0.70500    1.85714    1.49993    1.48572    0.53846
  53.33195    0.57456    0.64012    0.74500    1.38047    1.53199    1.51771    0.72439
  75.79210    0.78636    0.64012    1.04500    1.58969    1.48106    1.46646    0.62905
  57.76373    0.61836    0.64012    0.80500    1.53731    1.47929    1.46490    0.65049
  78.07989    0.80638    0.64012    1.07500    1.57009    1.52017    1.50556    0.63690
  84.98541    0.86480    0.64012    1.16500    1.94952    1.72416    1.70954    0.51295
  71.99573    0.75247    0.64012    0.99500    1.40630    1.48791    1.47333    0.71109
  71.23899    0.74561    0.64012    0.98500    1.38951    1.46898    1.45441    0.71968
  65.91803    0.69734    0.64089    0.91500    1.41104    1.45723    1.44200    0.70870
  64.42012    0.68322    0.64089    0.89500    1.43253    1.43016    1.41497    0.69807
  65.16865    0.69029    0.64089    0.90500    1.35870    1.44370    1.42848    0.73600
  84.15626    0.85897    0.64089    1.15500    1.53689    1.61899    1.60346    0.65067
  62.92564    0.66902    0.64089    0.87500    1.47403    1.41258    1.39742    0.67841
  83.38716    0.85257    0.64089    1.14500    1.56489    1.60472    1.58920    0.63902
  66.66827    0.70436    0.64089    0.92500    1.44833    1.45472    1.43947    0.69045
  68.92416    0.72531    0.64089    0.95500    1.41729    1.44955    1.43425    0.70557
  81.08425    0.83316    0.64089    1.11500    1.49421    1.60624    1.59075    0.66925
  55.50355    0.59685    0.64089    0.77500    1.56284    1.52396    1.50903    0.63986
  78.02446    0.80686    0.64089    1.07500    1.55641    1.51897    1.50351    0.64251
  75.73805    0.78683    0.64089    1.04500    1.43455    1.48214    1.46671    0.69708
  78.78822    0.81348    0.64089    1.08500    1.56497    1.54191    1.52644    0.63899
  58.46246    0.62594    0.64089    0.81500    1.54125    1.46313    1.44811    0.64883
  71.94404    0.75290    0.64089    0.99500    1.52815    1.48577    1.47041    0.65439
  76.49936    0.79353    0.64089    1.05500    1.63673    1.49215    1.47671    0.61098
  67.41937    0.71137    0.64089    0.93500    1.45638    1.45155    1.43628    0.68664
  80.31813    0.82663    0.64089    1.10500    1.61924    1.58559    1.57011    0.61757
  49.62379    0.53789    0.64089    0.69500    1.26667    1.50322    1.48853    0.78947
  68.17134    0.71835    0.64089    0.94500    1.51017    1.44838    1.43309    0.66218
  62.17967    0.66189    0.64089    0.86500    1.56522    1.40547    1.39034    0.63889
  82.61878    0.84613    0.64089    1.13500    1.76495    1.59045    1.57495    0.56659
  53.29282    0.57486    0.64089    0.74500    1.64437    1.53172    1.51688    0.60814
  69.67784    0.73224    0.64089    0.96500    1.46865    1.45252    1.43720    0.68090
  84.92606    0.86535    0.64089    1.16500    1.68240    1.71910    1.70357    0.59439
  77.26150    0.80021    0.64089    1.06500    1.48535    1.50217    1.48672    0.67324
  61.43455    0.65473    0.64089    0.85500    1.39864    1.40467    1.38955    0.71498
  48.16144    0.52299    0.64089    0.67500    1.32143    1.50055    1.48592    0.75676
  60.69027    0.64756    0.64089    0.84500    1.30065    1.41908    1.40398    0.76884
  54.02894    0.58220    0.64089    0.75500    1.51497    1.53563    1.52076    0.66008
  70.43239    0.73915    0.64089    0.97500    1.44754    1.45549    1.44016    0.69083
  51.08911    0.55272    0.64089    0.71500    1.48168    1.50608    1.49132    0.67491
  63.67245    0.67613    0.64089    0.88500    1.31563    1.41968    1.40451    0.76010
  52.55748    0.56749    0.64089    0.73500    1.49042    1.52755    1.51273    0.67095
  81.85114    0.83966    0.64089    1.12500    1.48141    1.58421    1.56870    0.67503
  59.94683    0.64037    0.64089    0.83500    1.33448    1.43348    1.41841    0.74935
  59.20423    0.63316    0.64089    0.82500    1.37455    1.44792    1.43287    0.72751
  48.89225    0.53045    0.64089    0.68500    1.42857    1.50511    1.49044    0.70000
  71.18779    0.74604    0.64089    0.98500    1.44677    1.46684    1.45149    0.69119
  73.45911    0.76655    0.64089    1.01500    1.53309    1.49648    1.48109    0.65228
  57.72151    0.61869    0.64089    0.80500    1.40909    1.47834    1.46334    0.70968
  79.55278    0.82007    0.64089    1.09500    1.67052    1.56485    1.54938    0.59862
  54.76585    0.58953    0.64089    0.76500    1.44142    1.53916    1.52426    0.69376
  72.70115    0.75974    0.64089    1.00500    1.37143    1.50471    1.48933    0.72917
  51.82291    0.56011    0.64089    0.72500    1.39565    1.51681    1.50203    0.71651
  50.35608    0.54531    0.64089    0.70500    1.53957    1.50134    1.48661    0.64953
  62.13438    0.66225    0.64166    0.86500    1.49037    1.40555    1.38981    0.67098
  68.12205    0.71875    0.64166    0.94500    1.53559    1.44867    1.43270    0.65121
  54.72567    0.58984    0.64166    0.76500    1.61947    1.53811    1.52270    0.61749
  84.86668    0.86589    0.64166    1.16500    1.85548    1.71401    1.69760    0.53894
  49.58724    0.53816    0.64166    0.69500    1.62000    1.50457    1.48942    0.61728
  76.44482    0.79401    0.64166    1.05500    1.43667    1.49319    1.47696    0.69605
  82.56066    0.84666    0.64166    1.13500    1.50380    1.59117    1.57481    0.66498
  81.02700    0.83368    0.64166    1.11500    1.71575    1.60520    1.58887    0.58284
  53.98928    0.58251    0.64166    0.75500    1.33073    1.53531    1.51993    0.75147
  70.38164    0.73958    0.64166    0.97500    1.32730    1.45613    1.44008    0.75341
  63.62615    0.67650    0.64166    0.88500    1.42928    1.41978    1.40397    0.69965
  71.89233    0.75334    0.64166    0.99500    1.60504    1.48358    1.46749    0.62304
  81.79345    0.84018    0.64166    1.12500    1.67894    1.58235    1.56601    0.59562
  78.73231    0.81397    0.64166    1.08500    1.55019    1.54066    1.52439    0.64508
  58.41971    0.62627    0.64166    0.81500    1.45472    1.46213    1.44654    0.68742
  79.49642    0.82057    0.64166    1.09500    1.48201    1.56362    1.54732    0.67476
  75.68397    0.78730    0.64166    1.04500    1.61381    1.48316    1.46696    0.61965
  66.61998    0.70476    0.64166    0.92500    1.52479    1.45500    1.43908    0.65583
  50.31901    0.54559    0.64166    0.70500    1.53285    1.50270    1.48751    0.65238
  77.96900    0.80735    0.64166    1.07500    1.51378    1.51771    1.50145    0.66060
  80.26132    0.82714    0.64166    1.10500    1.47145    1.58454    1.56823    0.67960
  77.20650    0.80069    0.64166    1.06500    1.39548    1.50321    1.48697    0.71660
  60.64599    0.64791    0.64166    0.84500    1.44542    1.41804    1.40235    0.69184
  65.12135    0.69067    0.64166    0.90500    1.32782    1.44267    1.42680    0.75311
  62.87984    0.66938    0.64166    0.87500    1.31981    1.41267    1.39689    0.75769
  59.90306    0.64072    0.64166    0.83500    1.39583    1.43244    1.41678    0.71642
  73.40644    0.76700    0.64166    1.01500    1.47068    1.49649    1.48035    0.67996
  72.64896    0.76018    0.64166    1.00500    1.42926    1.50253    1.48641    0.69966
  48.85622    0.53072    0.64166    0.68500    1.09524    1.50645    1.49134    0.91304
  84.09729    0.85952    0.64166    1.15500    1.73116    1.61972    1.60333    0.57765
  83.32861    0.85310    0.64166    1.14500    1.83547    1.60545    1.58907    0.54482
  67.37058    0.71177    0.64166    0.93500    1.44649    1.45184    1.43589    0.69133
  59.16097    0.63350    0.64166    0.82500    1.48800    1.44693    1.43131    0.67204
  53.25367    0.57515    0.64166    0.74500    1.39032    1.53140    1.51605    0.71926
  71.13655    0.74647    0.64166    0.98500    1.46850    1.46464    1.44857    0.68097
  48.12594    0.52326    0.64166    0.67500    2.33333    1.50300    1.48793    0.42857
  65.87023    0.69772    0.64166    0.91500    1.32138    1.45621    1.44032    0.75679
  55.46286    0.59716    0.64166    0.77500    1.37811    1.52292    1.50746    0.72563
  61.38977    0.65509    0.64166    0.85500    1.31470    1.40364    1.38792    0.76063
  52.51885    0.56779    0.64166    0.73500    1.78205    1.52668    1.51138    0.56115
  51.05153    0.55300    0.64166    0.71500    1.43689    1.50520    1.48997    0.69595
  57.67927    0.61902    0.64166    0.80500    1.49485    1.47733    1.46177    0.66897
  51.78481    0.56040    0.64166    0.72500    1.61333    1.51594    1.50067    0.61983
  69.62758    0.73266    0.64166    0.96500    1.37224    1.45315    1.43713    0.72874
  68.87438    0.72572    0.64166    0.95500    1.49196    1.45017    1.43417    0.67026
  64.37332    0.68360    0.64166    0.89500    1.51171    1.42912    1.41329    0.66150
  75.62986    0.78776    0.64243    1.04500    1.50000    1.48410    1.46721    0.66667
  57.63702    0.61935    0.64243    0.80500    1.39278    1.47625    1.46020    0.71799
  64.32650    0.68397    0.64243    0.89500    1.47973    1.42800    1.41161    0.67580
  77.91351    0.80783    0.64243    1.07500    1.54323    1.51637    1.49939    0.64799
  61.34496    0.65544    0.64243    0.85500    1.38382    1.40254    1.38629    0.72264
  53.94960    0.58281    0.64243    0.75500    1.34174    1.53493    1.51910    0.74530
  81.73573    0.84070    0.64243    1.12500    1.83193    1.58042    1.56331    0.54587
  71.84059    0.75377    0.64243    0.99500    1.41709    1.48130    1.46456    0.70567
  59.85927    0.64106    0.64243    0.83500    1.33706    1.43132    1.41515    0.74791
  48.09043    0.52352    0.64243    0.67500    1.32258    1.50541    1.48995    0.75610
  51.01393    0.55329    0.64243    0.71500    1.45050    1.50426    1.48861    0.68942
  69.57729    0.73308    0.64243    0.96500    1.48841    1.45369    1.43705    0.67186
  68.07274    0.71916    0.64243    0.94500    1.56390    1.44889    1.43231    0.63943
  82.50250    0.84719    0.64243    1.13500    1.48084    1.59181    1.57468    0.67529
  62.08907    0.66261    0.64243    0.86500    1.43062    1.40556    1.38927    0.69900
  51.74669    0.56069    0.64243    0.72500    1.39076    1.51501    1.49931    0.71903
  65.82241    0.69811    0.64243    0.91500    1.43131    1.45511    1.43864    0.69866
  84.80724    0.86644    0.64243    1.16500    1.80328    1.70883    1.69163    0.55455
  60.60170    0.64826    0.64243    0.84500    1.47461    1.41693    1.40072    0.67815
  77.15147    0.80117    0.64243    1.06500    1.51866    1.50417    1.48722    0.65848
  67.32177    0.71217    0.64243    0.93500    1.43189    1.45204    1.43550    0.69838
  55.42215    0.59747    0.64243    0.77500    1.35766    1.52181    1.50590    0.73656
  72.59674    0.76062    0.64243    1.00500    1.54622    1.50025    1.48348    0.64674
  78.67636    0.81447    0.64243    1.08500    1.50186    1.53933    1.52233    0.66584
  70.33086    0.74000    0.64243    0.97500    1.57699    1.45668    1.44001    0.63412
  80.96971    0.83419    0.64243    1.11500    1.44362    1.60407    1.58699    0.69270
  63.57983    0.67687    0.64243    0.88500    1.32484    1.41980    1.40344    0.75481
  73.35375    0.76745    0.64243    1.01500    1.46423    1.49642    1.47962    0.68295
  68.82458    0.72613    0.64243    0.95500    1.59896    1.45070    1.43410    0.62541
  65.07402    0.69105    0.64243    0.90500    1.39423    1.44155    1.42512    0.71724
  50.28193    0.54587    0.64243    0.70500    1.60741    1.50401    1.48841    0.62212
  83.27002    0.85364    0.64243    1.14500    1.74580    1.60610    1.58894    0.57280
  79.44002    0.82107    0.64243    1.09500    1.61176    1.56229    1.54526    0.62044
  54.68548    0.59015    0.64243    0.76500    1.42706    1.53700    1.52113    0.70074
  52.48021    0.56808    0.64243    0.73500    1.66667    1.52576    1.51002    0.60000
  58.37694    0.62660    0.64243    0.81500    1.34091    1.46106    1.44497    0.74576
  66.57166    0.70515    0.64243    0.92500    1.41205    1.45520    1.43869    0.70819
  80.20448    0.82764    0.64243    1.10500    1.52336    1.58340    1.56635    0.65644
  71.08530    0.74690    0.64243    0.98500    1.38291    1.46235    1.44564    0.72311
  48.82019    0.53099    0.64243    0.68500    1.29851    1.50774    1.49223    0.77011
  84.03827    0.86006    0.64243    1.15500    1.72210    1.62038    1.60320    0.58069
  59.11769    0.63384    0.64243    0.82500    1.36525    1.44587    1.42974    0.73247
  62.83402    0.66975    0.64243    0.87500    1.30971    1.41268    1.39636    0.76353
  76.39025    0.79448    0.64243    1.05500    1.50269    1.49413    1.47721    0.66547
  49.55069    0.53843    0.64243    0.69500    1.33636    1.50587    1.49032    0.74830
  53.21452    0.57545    0.64243    0.74500    1.45714    1.53101    1.51522    0.68627
  55.38143    0.59779    0.64320    0.77500    1.44307    1.52062    1.50433    0.69297
  79.38359    0.82157    0.64320    1.09500    1.51906    1.56082    1.54320    0.65830
  48.05490    0.52379    0.64320    0.67500    1.73913    1.50775    1.49197    0.57500
  71.78882    0.75421    0.64320    0.99500    1.38217    1.47888    1.46163    0.72350
  71.03401    0.74733    0.64320    0.98500    1.37066    1.46010    1.44289    0.72957
  50.97632    0.55357    0.64320    0.71500    1.87821    1.50338    1.48739    0.53242
  52.44156    0.56837    0.64320    0.73500    1.75285    1.52475    1.50866    0.57050
  51.70856    0.56098    0.64320    0.72500    1.66197    1.51400    1.49796    0.60169
  83.97922    0.86059    0.64320    1.15500    1.65042    1.62089    1.60307    0.60591
  66.52332    0.70554    0.64320    0.92500    1.44918    1.45527    1.43830    0.69005
  69.52698    0.73349    0.64320    0.96500    1.53691    1.45411    1.43698    0.65066
  65.77457    0.69850    0.64320    0.91500    1.53488    1.45388    1.43695    0.65152
  64.27966    0.68435    0.64320    0.89500    1.40323    1.42683    1.40999    0.71264
  54.64527    0.59046    0.64320    0.76500    1.56196    1.53580    1.51956    0.64022
  76.33564    0.79495    0.64320    1.05500    1.48736    1.49494    1.47747    0.67233
  61.30014    0.65580    0.64320    0.85500    1.37438    1.40133    1.38466    0.72760
  73.30102    0.76789    0.64320    1.01500    1.50543    1.49620    1.47888    0.66426
  63.53349    0.67724    0.64320    0.88500    1.28358    1.41971    1.40291    0.77907
  81.67796    0.84122    0.64320    1.12500    1.52710    1.57833    1.56061    0.65483
  62.78819    0.67011    0.64320    0.87500    1.34992    1.41258    1.39582    0.74078
  53.17534    0.57575    0.64320    0.74500    1.69597    1.53054    1.51439    0.58963
  59.81547    0.64140    0.64320    0.83500    1.27713    1.43010    1.41352    0.78301
  57.59475    0.61967    0.64320    0.80500    1.49537    1.47507    1.45863    0.66873
  53.90991    0.58311    0.64320    0.75500    1.50427    1.53447    1.51827    0.66477
  84.74777    0.86699    0.64320    1.16500    1.82885    1.70350    1.68564    0.54679
  72.54449    0.76106    0.64320    1.00500    1.37559    1.49784    1.48055    0.72696
  59.07440    0.63418    0.64320    0.82500    1.41756    1.44470    1.42817    0.70544
  80.14760    0.82815    0.64320    1.10500    1.55832    1.58212    1.56446    0.64172
  50.24484    0.54614    0.64320    0.70500    1.39623    1.50524    1.48930    0.71622
  70.28006    0.74042    0.64320    0.97500    1.45861    1.45711    1.43993    0.68558
  60.55738    0.64861    0.64320    0.84500    1.40630    1.41571    1.39909    0.71108
  68.77476    0.72654    0.64320    0.95500    1.33939    1.45111    1.43402    0.74661
  62.04374    0.66296    0.64320    0.86500    1.47885    1.40545    1.38874    0.67620
  78.62038    0.81496    0.64320    1.08500    1.65737    1.53785    1.52026    0.60337
  75.57572    0.78823    0.64320    1.04500    1.44118    1.48490    1.46746    0.69388
  77.85798    0.80832    0.64320    1.07500    1.52964    1.51502    1.49747    0.65375
  83.21139    0.85417    0.64320    1.14500    1.63261    1.60660    1.58881    0.61252
  67.27293    0.71256    0.64320    0.93500    1.58221    1.45212    1.43511    0.63203
  80.91239    0.83470    0.64320    1.11500    1.52239    1.60279    1.58510    0.65686
  49.51412    0.53871    0.64320    0.69500    1.66667    1.50710    1.49122    0.60000
  48.78414    0.53125    0.64320    0.68500    1.54098    1.50896    1.49313    0.64894
  77.09640    0.80165    0.64320    1.06500    1.43364    1.50498    1.48747    0.69752
  65.02668    0.69143    0.64320    0.90500    1.49355    1.44032    1.42344    0.66955
  82.44430    0.84771    0.64320    1.13500    1.48776    1.59231    1.57455    0.67215
  58.33416    0.62694    0.64320    0.81500    1.42268    1.45988    1.44340    0.70290
  68.02341    0.71956    0.64320    0.94500    1.41139    1.44897    1.43192    0.70852
  53.13616    0.57605    0.64397    0.74500    1.59866    1.52998    1.51356    0.62552
  63.48713    0.67761    0.64397    0.88500    1.43932    1.41949    1.40238    0.69477
  68.72492    0.72695    0.64397    0.95500    1.48504    1.45138    1.43395    0.67338
  82.38606    0.84824    0.64397    1.13500    1.69880    1.59260    1.57442    0.58865
  76.28101    0.79542    0.64397    1.05500    1.51607    1.49558    1.47772    0.65960
  81.62016    0.84174    0.64397    1.12500    1.62476    1.57604    1.55790    0.61548
  62.74233    0.67048    0.64397    0.87500    1.35229    1.41236    1.39529    0.73949
  64.23279    0.68472    0.64397    0.89500    1.45261    1.42662    1.40946    0.68841
  70.98270    0.74775    0.64397    0.98500    1.50877    1.46038    1.44281    0.66279
  61.25530    0.65615    0.64397    0.85500    1.41739    1.40000    1.38303    0.70552
  84.68825    0.86753    0.64397    1.16500    1.60907    1.69795    1.67965    0.62148
  67.22407    0.71296    0.64397    0.93500    1.47878    1.45207    1.43472    0.67623
  67.97406    0.71997    0.64397    0.94500    1.58596    1.44892    1.43153    0.63053
  80.85503    0.83521    0.64397    1.11500    1.57827    1.60132    1.58322    0.63361
  59.03109    0.63452    0.64397    0.82500    1.46094    1.44342    1.42660    0.68449
  57.55246    0.62000    0.64397    0.80500    1.33410    1.47379    1.45706    0.74957
  75.52155    0.78869    0.64397    1.04500    1.45961    1.48553    1.46771    0.68512
  49.47754    0.53898    0.64397    0.69500    1.67857    1.50826    1.49212    0.59574
  72.49222    0.76150    0.64397    1.00500    1.45603    1.49527    1.47762    0.68680
  53.87021    0.58341    0.64397    0.75500    1.42935    1.53391    1.51744    0.69962
  80.09068    0.82865    0.64397    1.10500    1.56439    1.58064    1.56258    0.63923
  70.22924    0.74084    0.64397    0.97500    1.43860    1.45738    1.43986    0.69512
  48.74809    0.53152    0.64397    0.68500    1.77966    1.51011    1.49403    0.56190
  65.72670    0.69888    0.64397    0.91500    1.43402    1.45252    1.43527    0.69734
  69.47664    0.73391    0.64397    0.96500    1.54545    1.45438    1.43690    0.64706
  51.67041    0.56126    0.64397    0.72500    1.42466    1.51290    1.49660    0.70192
  77.04130    0.80213    0.64397    1.06500    1.49331    1.50562    1.48772    0.66965
  52.40290    0.56866    0.64397    0.73500    1.69732    1.52366    1.50730    0.58916
  64.97932    0.69181    0.64397    0.90500    1.42053    1.43896    1.42175    0.70396
  60.51305    0.64896    0.64397    0.84500    1.40816    1.41438    1.39746    0.71014
  83.92012    0.86113    0.64397    1.15500    1.64182    1.62120    1.60293    0.60908
  77.80243    0.80880    0.64397    1.07500    1.59082    1.51567    1.49772    0.62861
  83.15272    0.85470    0.64397    1.14500    1.54012    1.60690    1.58868    0.64930
  66.47495    0.70593    0.64397    0.92500    1.36264    1.45521    1.43791    0.73387
  54.60505    0.59076    0.64397    0.76500    1.36413    1.53451    1.51799    0.73307
  55.34069    0.59810    0.64397    0.77500    1.29932    1.51933    1.50275    0.76963
  59.77165    0.64175    0.64397    0.83500    1.30169    1.42876    1.41189    0.76823
  50.93869    0.55385    0.64397    0.71500    1.59890    1.50454    1.48829    0.62543
  48.01937    0.52405    0.64397    0.67500    1.30000    1.51002    1.49400    0.76923
  79.32712    0.82206    0.64397    1.09500    1.71146    1.55916    1.54114    0.58430
  61.99839    0.66332    0.64397    0.86500    1.39274    1.40522    1.38821    0.71801
  73.24827    0.76834    0.64397    1.01500    1.55844    1.49583    1.47814    0.64167
  78.56437    0.81545    0.64397    1.08500    1.60461    1.53618    1.51820    0.62321
  50.20774    0.54642    0.64397    0.70500    1.52740    1.50640    1.49020    0.65471
  71.73703    0.75464    0.64397    0.99500    1.55446    1.47631    1.45870    0.64331
  58.29136    0.62727    0.64397    0.81500    1.27057    1.45860    1.44183    0.78705
  55.29994    0.59841    0.64474    0.77500    1.38609    1.51792    1.50118    0.72145
  62.69646    0.67084    0.64474    0.87500    1.47797    1.41199    1.39476    0.67661
  67.17519    0.71336    0.64474    0.93500    1.46400    1.45184    1.43433    0.68306
  60.46870    0.64931    0.64474    0.84500    1.45172    1.41291    1.39582    0.68884
  76.22634    0.79589    0.64474    1.05500    1.53801    1.49599    1.47797    0.65019
  57.51017    0.62033    0.64474    0.80500    1.43424    1.47238    1.45549    0.69723
  69.42628    0.73432    0.64474    0.96500    1.51656    1.45447    1.43683    0.65939
  83.86099    0.86167    0.64474    1.15500    1.54059    1.62124    1.60280    0.64910
  65.67882    0.69927    0.64474    0.91500    1.41401    1.45100    1.43358    0.70721
  78.50832    0.81594    0.64474    1.08500    1.47662    1.53428    1.51613    0.67722
  50.90106    0.55413    0.64474    0.71500    1.78395    1.50561    1.48919    0.56055
  61.21044    0.65650    0.64474    0.85500    1.34126    1.39853    1.38139    0.74557
  53.09697    0.57634    0.64474    0.74500    1.62116    1.52931    1.51273    0.61684
  80.03373    0.82916    0.64474    1.10500    1.43478    1.57892    1.56069    0.69697
  80.79763    0.83572    0.64474    1.11500    1.71287    1.59960    1.58133    0.58382
  79.27062    0.82256    0.64474    1.09500    1.57769    1.55726    1.53907    0.63384
  71.68521    0.75507    0.64474    0.99500    1.51792    1.47353    1.45576    0.65880
  54.56482    0.59107    0.64474    0.76500    1.49731    1.53310    1.51641    0.66786
  52.36422    0.56895    0.64474    0.73500    1.83137    1.52247    1.50594    0.54604
  66.42657    0.70633    0.64474    0.92500    1.49158    1.45499    1.43752    0.67043
  51.63226    0.56155    0.64474    0.72500    1.33463    1.51171    1.49523    0.74927
  58.24855    0.62760    0.64474    0.81500    1.33519    1.45720    1.44025    0.74896
  61.95302    0.66368    0.64474    0.86500    1.41176    1.40486    1.38767    0.70833
  73.19549    0.76878    0.64474    1.01500    1.40000    1.49525    1.47740    0.71429
  50.17063    0.54670    0.64474    0.70500    1.74483    1.50746    1.49110    0.57312
  58.98776    0.63485    0.64474    0.82500    1.50577    1.44202    1.42502    0.66411
  63.44076    0.67798    0.64474    0.88500    1.44571    1.41912    1.40184    0.69170
  68.67505    0.72736    0.64474    0.95500    1.38363    1.45147    1.43387    0.72274
  81.56232    0.84226    0.64474    1.12500    1.56900    1.57350    1.55519    0.63735
  64.93193    0.69219    0.64474    0.90500    1.29894    1.43744    1.42007    0.76986
  64.18591    0.68510    0.64474    0.89500    1.33075    1.42625    1.40893    0.75146
  47.98383    0.52432    0.64474    0.67500    1.80000    1.51221    1.49602    0.55556
  77.74683    0.80928    0.64474    1.07500    1.51737    1.51608    1.49797    0.65903
  70.17839    0.74126    0.64474    0.97500    1.40769    1.45747    1.43978    0.71038
  67.92468    0.72037    0.64474    0.94500    1.48826    1.44870    1.43114    0.67193
  53.83049    0.58371    0.64474    0.75500    1.58213    1.53325    1.51661    0.63206
  75.46735    0.78916    0.64474    1.04500    1.71370    1.48595    1.46796    0.58353
  76.98617    0.80260    0.64474    1.06500    1.64097    1.50604    1.48797    0.60939
  72.43992    0.76194    0.64474    1.00500    1.44651    1.49250    1.47468    0.69132
  48.71202    0.53179    0.64474    0.68500    1.75676    1.51118    1.49493    0.56923
  59.72781    0.64209    0.64474    0.83500    1.51941    1.42729    1.41025    0.65815
  70.93137    0.74818    0.64474    0.98500    1.34688    1.46047    1.44274    0.74246
  49.44095    0.53925    0.64474    0.69500    1.60440    1.50932    1.49302    0.62329
  82.32779    0.84876    0.64474    1.13500    1.71400    1.59264    1.57428    0.58343
  84.62869    0.86808    0.64474    1.16500    1.65053    1.69212    1.67365    0.60587
  83.09401    0.85523    0.64474    1.14500    1.56311    1.60694    1.58854    0.63975
  79.97674    0.82966    0.64552    1.10500    1.53700    1.57695    1.55880    0.65062
  76.17164    0.79636    0.64552    1.05500    1.42617    1.49619    1.47822    0.70118
  66.37816    0.70672    0.64552    0.92500    1.43739    1.45460    1.43713    0.69570
  84.56909    0.86862    0.64552    1.16500    1.68230    1.68601    1.66764    0.59442
  75.41312    0.78962    0.64552    1.04500    1.46801    1.48615    1.46822    0.68120
  58.20572    0.62793    0.64552    0.81500    1.25448    1.45567    1.43868    0.79714
  67.12629    0.71376    0.64552    0.93500    1.40354    1.45145    1.43394    0.71249
  71.63336    0.75550    0.64552    0.99500    1.38889    1.47057    1.45282    0.72000
  47.94827    0.52458    0.64552    0.67500    1.40000    1.51401    1.49775    0.71429
  70.12752    0.74168    0.64552    0.97500    1.55574    1.45738    1.43971    0.64278
  55.25917    0.59872    0.64552    0.77500    1.45232    1.51641    1.49960    0.68855
  50.13350    0.54698    0.64552    0.70500    1.52083    1.50844    1.49200    0.65753
  83.80181    0.86221    0.64552    1.15500    1.67828    1.62100    1.60267    0.59585
  54.52457    0.59138    0.64552    0.76500    1.73209    1.53159    1.51484    0.57734
  64.88453    0.69257    0.64552    0.90500    1.46296    1.43576    1.41838    0.68354
  52.32553    0.56925    0.64552    0.73500    1.28431    1.52117    1.50457    0.77863
  51.59409    0.56184    0.64552    0.72500    1.66390    1.51042    1.49387    0.60100
  76.93101    0.80308    0.64552    1.06500    1.51347    1.50623    1.48822    0.66074
  59.68396    0.64243    0.64552    0.83500    1.29202    1.42570    1.40861    0.77398
  48.67594    0.53206    0.64552    0.68500    1.82857    1.51216    1.49583    0.54688
  83.03526    0.85576    0.64552    1.14500    1.61345    1.60670    1.58841    0.61979
  61.90764    0.66404    0.64552    0.86500    1.31942    1.40435    1.38714    0.75791
  68.62515    0.72777    0.64552    0.95500    1.50081    1.45139    1.43380    0.66631
  67.87529    0.72077    0.64552    0.94500    1.47213    1.44839    1.43084    0.67929
  80.74020    0.83623    0.64552    1.11500    1.56262    1.59763    1.57944    0.63995
  49.40435    0.53953    0.64552    0.69500    1.49057    1.51030    1.49392    0.67089
  82.26947    0.84928    0.64552    1.13500    1.55243    1.59241    1.57415    0.64415
  55.99458    0.60605    0.64552    0.78500    1.41337    1.50122    1.48437    0.70753
  78.45224    0.81643    0.64552    1.08500    1.50000    1.53214    1.51406    0.66667
  60.42434    0.64965    0.64552    0.84500    1.37438    1.41131    1.39418    0.72760
  79.21408    0.82306    0.64552    1.09500    1.47993    1.55511    1.53700    0.67571
  65.63091    0.69966    0.64552    0.91500    1.47885    1.44932    1.43189    0.67620
  77.69121    0.80977    0.64552    1.07500    1.59486    1.51627    1.49823    0.62701
  81.50445    0.84277    0.64552    1.12500    1.53033    1.57168    1.55346    0.65345
  69.37590    0.73474    0.64552    0.96500    1.56678    1.45438    1.43675    0.63825
  50.86341    0.55442    0.64552    0.71500    1.45833    1.50658    1.49009    0.68571
  58.94442    0.63519    0.64552    0.82500    1.44173    1.44049    1.42345    0.69361
  61.16556    0.65686    0.64552    0.85500    1.48000    1.39723    1.38005    0.67568
  73.14268    0.76923    0.64552    1.01500    1.54503    1.49448    1.47666    0.64724
  53.05776    0.57664    0.64552    0.74500    1.34412    1.52855    1.51190    0.74398
  63.39436    0.67835    0.64552    0.88500    1.48247    1.41861    1.40131    0.67455
  70.88000    0.74861    0.64552    0.98500    1.62712    1.46037    1.44266    0.61458
  62.65057    0.67120    0.64552    0.87500    1.40069    1.41148    1.39422    0.71393
  72.38759    0.76238    0.64552    1.00500    1.48662    1.48953    1.47174    0.67267
  53.79077    0.58402    0.64552    0.75500    1.55723    1.53248    1.51578    0.64217
  64.13901    0.68547    0.64552    0.89500    1.43515    1.42574    1.40839    0.69679
  76.87581    0.80356    0.64629    1.06500    1.54735    1.50623    1.48847    0.64627
  83.74259    0.86275    0.64629    1.15500    1.60636    1.62052    1.60254    0.62252
  82.21112    0.84981    0.64629    1.13500    1.61434    1.59195    1.57402    0.61945
  50.82576    0.55470    0.64629    0.71500    1.43284    1.50747    1.49099    0.69792
  76.11691    0.79683    0.64629    1.05500    1.45617    1.49620    1.47847    0.68673
  54.48431    0.59168    0.64629    0.76500    1.55585    1.52998    1.51326    0.64274
  68.57524    0.72817    0.64629    0.95500    1.33673    1.45116    1.43372    0.74809
  72.33523    0.76282    0.64629    1.00500    1.51248    1.48639    1.46880    0.66117
  58.90106    0.63553    0.64629    0.82500    1.39513    1.43884    1.42187    0.71678
  64.09209    0.68585    0.64629    0.89500    1.37842    1.42509    1.40786    0.72547
  75.35886    0.79008    0.64629    1.04500    1.59693    1.48617    1.46847    0.62620
  82.97648    0.85629    0.64629    1.14500    1.80130    1.60624    1.58828    0.55516
  62.60466    0.67157    0.64629    0.87500    1.44000    1.41085    1.39369    0.69444
  49.36774    0.53980    0.64629    0.69500    1.71053    1.51120    1.49482    0.58462
  50.09637    0.54725    0.64629    0.70500    1.72464    1.50934    1.49291    0.57983
  59.64009    0.64277    0.64629    0.83500    1.40657    1.42399    1.40697    0.71095
  58.16288    0.62826    0.64629    0.81500    1.24868    1.45403    1.43710    0.80085
  70.07662    0.74210    0.64629    0.97500    1.52649    1.45713    1.43963    0.65510
  63.34794    0.67872    0.64629    0.88500    1.49331    1.41797    1.40077    0.66965
  79.15751    0.82355    0.64629    1.09500    1.46041    1.55276    1.53493    0.68474
  52.28683    0.56954    0.64629    0.73500    1.69291    1.51979    1.50321    0.59070
  61.86224    0.66440    0.64629    0.86500    1.49915    1.40373    1.38660    0.66704
  48.63985    0.53233    0.64629    0.68500    1.37313    1.51306    1.49673    0.72826
  77.63555    0.81025    0.64629    1.07500    1.58674    1.51626    1.49848    0.63022
  61.12067    0.65721    0.64629    0.85500    1.36318    1.39661    1.37952    0.73358
  80.68273    0.83674    0.64629    1.11500    1.61450    1.59543    1.57755    0.61939
  55.95329    0.60637    0.64629    0.78500    1.48086    1.49960    1.48279    0.67528
  78.39612    0.81692    0.64629    1.08500    1.59273    1.52980    1.51199    0.62785
  60.37995    0.65000    0.64629    0.84500    1.31780    1.40959    1.39254    0.75884
  67.82586    0.72117    0.64629    0.94500    1.32441    1.44817    1.43077    0.75505
  53.75103    0.58432    0.64629    0.75500    1.53803    1.53162    1.51494    0.65018
  51.55591    0.56212    0.64629    0.72500    1.50602    1.50904    1.49250    0.66400
  65.58299    0.70004    0.64629    0.91500    1.45167    1.44751    1.43020    0.68886
  81.44653    0.84329    0.64629    1.12500    1.55711    1.57227    1.55436    0.64221
  70.82862    0.74903    0.64629    0.98500    1.53744    1.46012    1.44259    0.65043
  69.32549    0.73515    0.64629    0.96500    1.41721    1.45414    1.43668    0.70561
  64.83710    0.69295    0.64629    0.90500    1.33683    1.43396    1.41669    0.74804
  55.21839    0.59903    0.64629    0.77500    1.57713    1.51479    1.49803    0.63406
  66.32974    0.70711    0.64629    0.92500    1.41352    1.45408    1.43674    0.70745
  47.91271    0.52484    0.64629    0.67500    1.28947    1.51492    1.49865    0.77551
  71.58149    0.75594    0.64629    0.99500    1.54575    1.46744    1.44988    0.64694
  73.08985    0.76967    0.64629    1.01500    1.38133    1.49353    1.47591    0.72394
  79.91972    0.83016    0.64629    1.10500    1.48218    1.57476    1.55690    0.67468
  84.50944    0.86917    0.64629    1.16500    1.96474    1.67964    1.66163    0.50897
  67.07736    0.71415    0.64629    0.93500    1.35401    1.45092    1.43355    0.73855
  53.01854    0.57693    0.64629    0.74500    1.57597    1.52769    1.51106    0.63453
  76.82058    0.80403    0.64707    1.06500    1.63960    1.50609    1.48873    0.60990
  81.38858    0.84381    0.64707    1.12500    1.60636    1.57271    1.55526    0.62252
  49.33111    0.54007    0.64707    0.69500    1.43363    1.51202    1.49572    0.69753
  80.62522    0.83725    0.64707    1.11500    1.67220    1.59308    1.57565    0.59801
  67.02842    0.71455    0.64707    0.93500    1.43954    1.45028    1.43316    0.69467
  78.33997    0.81741    0.64707    1.08500    1.60742    1.52731    1.50992    0.62211
  76.06215    0.79730    0.64707    1.05500    1.48824    1.49607    1.47872    0.67194
  65.53504    0.70043    0.64707    0.91500    1.45333    1.44557    1.42851    0.68807
  79.86266    0.83066    0.64707    1.10500    1.64898    1.57243    1.55501    0.60644
  68.52530    0.72858    0.64707    0.95500    1.51961    1.45081    1.43365    0.65806
  58.12002    0.62859    0.64707    0.81500    1.38218    1.45230    1.43552    0.72350
  67.77642    0.72158    0.64707    0.94500    1.47078    1.44783    1.43069    0.67991
  51.51772    0.56241    0.64707    0.72500    1.65690    1.50757    1.49114    0.60354
  83.68333    0.86328    0.64707    1.15500    1.73362    1.61988    1.60240    0.57683
  82.15273    0.85033    0.64707    1.13500    1.46154    1.59134    1.57388    0.68421
  60.33556    0.65035    0.64707    0.84500    1.36364    1.40777    1.39090    0.73333
  66.28129    0.70750    0.64707    0.92500    1.47088    1.45344    1.43635    0.67986
  55.17760    0.59934    0.64707    0.77500    1.61404    1.51308    1.49645    0.61957
  72.28285    0.76326    0.64707    1.00500    1.64771    1.48311    1.46585    0.60690
  62.55873    0.67193    0.64707    0.87500    1.46801    1.41011    1.39315    0.68119
  70.77721    0.74946    0.64707    0.98500    1.50744    1.45974    1.44251    0.66338
  70.02570    0.74252    0.64707    0.97500    1.39516    1.45676    1.43956    0.71676
  52.97930    0.57723    0.64707    0.74500    1.46535    1.52675    1.51023    0.68243
  63.30151    0.67908    0.64707    0.88500    1.53716    1.41722    1.40023    0.65055
  79.10090    0.82405    0.64707    1.09500    1.39893    1.55026    1.53285    0.71483
  73.03698    0.77012    0.64707    1.01500    1.51270    1.49245    1.47517    0.66107
  54.44404    0.59199    0.64707    0.76500    1.58721    1.52827    1.51168    0.63004
  64.78966    0.69333    0.64707    0.90500    1.50168    1.43203    1.41499    0.66592
  64.04515    0.68622    0.64707    0.89500    1.47899    1.42433    1.40732    0.67614
  52.24812    0.56983    0.64707    0.73500    1.38264    1.51832    1.50184    0.72326
  50.05922    0.54753    0.64707    0.70500    1.42500    1.51015    1.49381    0.70175
  82.91765    0.85682    0.64707    1.14500    1.69474    1.60561    1.58814    0.59006
  61.81682    0.66475    0.64707    0.86500    1.40563    1.40300    1.38606    0.71143
  58.85769    0.63586    0.64707    0.82500    1.59514    1.43710    1.42029    0.62690
  48.60375    0.53259    0.64707    0.68500    1.53750    1.51389    1.49764    0.65041
  55.91198    0.60668    0.64707    0.78500    1.50343    1.49789    1.48122    0.66514
  59.59620    0.64311    0.64707    0.83500    1.42583    1.42217    1.40533    0.70135
  77.57986    0.81073    0.64707    1.07500    1.68930    1.51611    1.49873    0.59196
  53.71127    0.58462    0.64707    0.75500    1.61371    1.53067    1.51411    0.61969
  71.52959    0.75637    0.64707    0.99500    1.69631    1.46417    1.44693    0.58952
  69.27506    0.73556    0.64707    0.96500    1.49186    1.45378    1.43660    0.67031
  84.44976    0.86971    0.64707    1.16500    1.90138    1.67309    1.65561    0.52593
  75.30457    0.79055    0.64707    1.04500    1.53598    1.48605    1.46872    0.65105
  50.78809    0.55498    0.64707    0.71500    1.55825    1.50829    1.49190    0.64174
  61.07576    0.65756    0.64707    0.85500    1.39414    1.39588    1.37898    0.71729
  47.87713    0.52510    0.64707    0.67500    1.26316    1.51576    1.49955    0.79167
  53.67151    0.58492    0.64784    0.75500    1.54167    1.52965    1.51327    0.64865
  72.98409    0.77056    0.64784    1.01500    1.53639    1.49130    1.47443    0.65088
  78.28379    0.81789    0.64784    1.08500    1.71774    1.52590    1.50899    0.58216
  47.84155    0.52537    0.64784    0.67500    1.32432    1.51653    1.50046    0.75510
  60.29114    0.65069    0.64784    0.84500    1.30421    1.40588    1.38926    0.76675
  52.94006    0.57753    0.64784    0.74500    1.38348    1.52573    1.50939    0.72281
  82.09430    0.85085    0.64784    1.13500    1.58519    1.59067    1.57375    0.63084
  72.23044    0.76369    0.64784    1.00500    1.47841    1.47977    1.46290    0.67640
  70.72577    0.74988    0.64784    0.98500    1.37559    1.45929    1.44244    0.72696
  58.81430    0.63620    0.64784    0.82500    1.25126    1.43528    1.41871    0.79920
  67.72695    0.72198    0.64784    0.94500    1.46580    1.44742    1.43062    0.68222
  66.23282    0.70789    0.64784    0.92500    1.44427    1.45273    1.43596    0.69239
  62.51278    0.67229    0.64784    0.87500    1.26412    1.40930    1.39261    0.79106
  80.56768    0.83776    0.64784    1.11500    1.52805    1.59067    1.57375    0.65443
  61.77138    0.66511    0.64784    0.86500    1.47525    1.40219    1.38553    0.67785
  61.03083    0.65791    0.64784    0.85500    1.62590    1.39509    1.37844    0.61504
  48.56765    0.53286    0.64784    0.68500    1.51899    1.51466    1.49854    0.65833
  50.02207    0.54781    0.64784    0.70500    1.84328    1.51091    1.49471    0.54251
  52.20940    0.57012    0.64784    0.73500    1.45211    1.51678    1.50047    0.68865
  75.25025    0.79101    0.64784    1.04500    1.50467    1.48587    1.46897    0.66460
  58.07714    0.62892    0.64784    0.81500    1.24682    1.45049    1.43394    0.80204
  55.87065    0.60700    0.64784    0.78500    1.46347    1.49610    1.47963    0.68331
  54.40375    0.59229    0.64784    0.76500    1.64134    1.52650    1.51010    0.60926
  68.47534    0.72899    0.64784    0.95500    1.34488    1.45039    1.43357    0.74356
  63.25505    0.67945    0.64784    0.88500    1.35360    1.41640    1.39970    0.73877
  69.22460    0.73598    0.64784    0.96500    1.56081    1.45336    1.43653    0.64069
  49.29448    0.54034    0.64784    0.69500    1.58252    1.51279    1.49663    0.63190
  51.47952    0.56270    0.64784    0.72500    1.37450    1.50716    1.49089    0.72754
  50.75041    0.55526    0.64784    0.71500    1.70588    1.50903    1.49280    0.58621
  69.97475    0.74294    0.64784    0.97500    1.40976    1.45632    1.43948    0.70934
  82.85878    0.85735    0.64784    1.14500    1.68081    1.60493    1.58801    0.59495
  76.76533    0.80451    0.64784    1.06500    1.49543    1.50589    1.48898    0.66870
  79.04426    0.82454    0.64784    1.09500    1.63600    1.54769    1.53078    0.61125
  59.55230    0.64345    0.64784    0.83500    1.53448    1.42028    1.40369    0.65169
  55.13680    0.59965    0.64784    0.77500    1.47959    1.51130    1.49486    0.67586
  65.48707    0.70081    0.64784    0.91500    1.42175    1.44357    1.42681    0.70336
  63.99819    0.68659    0.64784    0.89500    1.48148    1.42351    1.40678    0.67500
  76.00736    0.79777    0.64784    1.05500    1.49805    1.49588    1.47898    0.66753
  79.80556    0.83117    0.64784    1.10500    1.48833    1.57003    1.55311    0.67189
  84.39003    0.87026    0.64784    1.16500    1.82670    1.66649    1.64958    0.54744
  64.74219    0.69371    0.64784    0.90500    1.46434    1.43061    1.41387    0.68290
  83.62403    0.86382    0.64784    1.15500    1.59312    1.61919    1.60227    0.62770
  71.47767    0.75680    0.64784    0.99500    1.53638    1.46226    1.44540    0.65088
  81.33059    0.84432    0.64784    1.12500    1.59423    1.57309    1.55617    0.62726
  77.52414    0.81121    0.64784    1.07500    1.60491    1.51589    1.49898    0.62309
  66.97945    0.71494    0.64784    0.93500    1.36964    1.44956    1.43277    0.73012
  63.20858    0.67982    0.64862    0.88500    1.41546    1.41554    1.39916    0.70648
  78.98759    0.82504    0.64862    1.09500    1.54000    1.54514    1.52870    0.64935
  63.95121    0.68697    0.64862    0.89500    1.36721    1.42263    1.40624    0.73141
  69.92378    0.74336    0.64862    0.97500    1.44868    1.45586    1.43941    0.69029
  79.74843    0.83167    0.64862    1.10500    1.53333    1.56765    1.55121    0.65217
  80.51010    0.83827    0.64862    1.11500    1.51874    1.58828    1.57185    0.65844
  49.25784    0.54061    0.64862    0.69500    1.35398    1.51350    1.49753    0.73856
  68.42535    0.72940    0.64862    0.95500    1.53596    1.44994    1.43350    0.65106
  50.71272    0.55554    0.64862    0.71500    1.82222    1.50973    1.49371    0.54878
  58.03425    0.62925    0.64862    0.81500    1.50602    1.44863    1.43236    0.66400
  83.56469    0.86436    0.64862    1.15500    1.58317    1.61853    1.60214    0.63165
  84.33026    0.87080    0.64862    1.16500    1.60460    1.65869    1.64230    0.62321
  55.82932    0.60731    0.64862    0.78500    1.25959    1.49426    1.47805    0.79391
  59.50838    0.64380    0.64862    0.83500    1.36503    1.41835    1.40204    0.73259
  52.17066    0.57041    0.64862    0.73500    1.53741    1.51519    1.49910    0.65044
  69.17412    0.73639    0.64862    0.96500    1.40610    1.45290    1.43645    0.71119
  66.93046    0.71534    0.64862    0.93500    1.50502    1.44881    1.43238    0.66444
  48.53153    0.53313    0.64862    0.68500    1.45833    1.51538    1.49945    0.68571
  77.46838    0.81170    0.64862    1.07500    1.54582    1.51569    1.49924    0.64691
  60.98589    0.65826    0.64862    0.85500    1.33791    1.39424    1.37791    0.74744
  49.98490    0.54808    0.64862    0.70500    1.42424    1.51162    1.49562    0.70213
  82.79987    0.85788    0.64862    1.14500    1.65587    1.60428    1.58788    0.60391
  54.36345    0.59260    0.64862    0.76500    1.32447    1.52467    1.50851    0.75502
  81.27256    0.84484    0.64862    1.12500    1.46360    1.57349    1.55707    0.68325
  75.19590    0.79147    0.64862    1.04500    1.53731    1.48568    1.46923    0.65049
  66.18433    0.70828    0.64862    0.92500    1.35549    1.45199    1.43557    0.73774
  71.42572    0.75723    0.64862    0.99500    1.47276    1.46178    1.44532    0.67900
  53.63173    0.58522    0.64862    0.75500    1.49552    1.52857    1.51244    0.66866
  47.80596    0.52563    0.64862    0.67500    1.51429    1.51726    1.50136    0.66038
  55.09598    0.59996    0.64862    0.77500    1.51715    1.50947    1.49328    0.65913
  72.93118    0.77100    0.64862    1.01500    1.54797    1.49014    1.47368    0.64601
  60.24671    0.65104    0.64862    0.84500    1.42238    1.40393    1.38761    0.70305
  65.43908    0.70119    0.64862    0.91500    1.47270    1.44153    1.42512    0.67903
  52.90080    0.57782    0.64862    0.74500    1.47883    1.52467    1.50856    0.67621
  61.72592    0.66547    0.64862    0.86500    1.39262    1.40134    1.38499    0.71807
  58.77089    0.63653    0.64862    0.82500    1.29466    1.43341    1.41712    0.77240
  64.69471    0.69409    0.64862    0.90500    1.39744    1.42973    1.41333    0.71560
  67.67746    0.72238    0.64862    0.94500    1.40402    1.44697    1.43054    0.71224
  62.46682    0.67265    0.64862    0.87500    1.39767    1.40844    1.39208    0.71548
  76.71004    0.80498    0.64862    1.06500    1.54029    1.50569    1.48923    0.64923
  51.44130    0.56298    0.64862    0.72500    1.58298    1.50785    1.49179    0.63172
  70.67431    0.75031    0.64862    0.98500    1.46044    1.45882    1.44236    0.68472
  78.22757    0.81838    0.64862    1.08500    1.58767    1.52568    1.50924    0.62985
  82.03583    0.85137    0.64862    1.13500    1.58949    1.59003    1.57362    0.62913
  72.17801    0.76413    0.64862    1.00500    1.50796    1.47641    1.45995    0.66315
  75.95254    0.79824    0.64862    1.05500    1.57225    1.49568    1.47923    0.63603
  66.88145    0.71573    0.64940    0.93500    1.46204    1.44804    1.43199    0.68398
  69.12362    0.73680    0.64940    0.96500    1.27835    1.45244    1.43638    0.78226
  82.74093    0.85841    0.64940    1.14500    1.55403    1.60373    1.58774    0.64349
  64.64720    0.69447    0.64940    0.90500    1.53684    1.42883    1.41279    0.65068
  55.05514    0.60027    0.64940    0.77500    1.38250    1.50759    1.49170    0.72333
  72.12555    0.76457    0.64940    1.00500    1.42038    1.47305    1.45699    0.70404
  77.41260    0.81218    0.64940    1.07500    1.47701    1.51553    1.49949    0.67704
  49.94772    0.54836    0.64940    0.70500    1.50658    1.51228    1.49653    0.66376
  58.72747    0.63687    0.64940    0.82500    1.33454    1.43151    1.41554    0.74932
  47.77035    0.52589    0.64940    0.67500    1.58824    1.51794    1.50227    0.62963
  83.50531    0.86489    0.64940    1.15500    1.58248    1.61797    1.60200    0.63192
  66.13582    0.70867    0.64940    0.92500    1.49577    1.45123    1.43518    0.66855
  78.93088    0.82553    0.64940    1.09500    1.42105    1.54264    1.52662    0.70370
  54.32314    0.59290    0.64940    0.76500    1.54032    1.52280    1.50693    0.64921
  72.87823    0.77145    0.64940    1.01500    1.57983    1.48900    1.47294    0.63298
  50.67502    0.55582    0.64940    0.71500    1.35961    1.51039    1.49461    0.73551
  63.16209    0.68019    0.64940    0.88500    1.40650    1.41465    1.39862    0.71098
  75.89769    0.79871    0.64940    1.05500    1.38567    1.49553    1.47948    0.72167
  62.42084    0.67301    0.64940    0.87500    1.47973    1.40756    1.39154    0.67580
  52.86153    0.57812    0.64940    0.74500    1.37695    1.52356    1.50772    0.72624
  79.69127    0.83217    0.64940    1.10500    1.72584    1.56533    1.54931    0.57943
  70.62282    0.75073    0.64940    0.98500    1.47258    1.45835    1.44229    0.67908
  57.99135    0.62958    0.64940    0.81500    1.34470    1.44672    1.43077    0.74366
  52.13191    0.57070    0.64940    0.73500    1.44840    1.51355    1.49773    0.69042
  69.87278    0.74378    0.64940    0.97500    1.53234    1.45540    1.43933    0.65260
  48.49540    0.53339    0.64940    0.68500    1.80282    1.51605    1.50035    0.55469
  61.68045    0.66582    0.64940    0.86500    1.43886    1.40046    1.38445    0.69499
  78.17132    0.81887    0.64940    1.08500    1.42000    1.52552    1.50949    0.70423
  81.97732    0.85189    0.64940    1.13500    1.61866    1.58948    1.57348    0.61779
  53.59194    0.58552    0.64940    0.75500    1.51274    1.52746    1.51160    0.66105
  60.20226    0.65138    0.64940    0.84500    1.45730    1.40195    1.38596    0.68620
  68.37535    0.72980    0.64940    0.95500    1.53253    1.44948    1.43342    0.65251
  67.62795    0.72278    0.64940    0.94500    1.43669    1.44652    1.43046    0.69605
  84.27045    0.87134    0.64940    1.16500    1.84292    1.64637    1.63041    0.54262
  80.45248    0.83877    0.64940    1.11500    1.58882    1.58596    1.56995    0.62940
  55.78796    0.60763    0.64940    0.78500    1.42558    1.49237    1.47646    0.70147
  51.40308    0.56327    0.64940    0.72500    1.46800    1.50849    1.49270    0.68120
  76.65472    0.80545    0.64940    1.06500    1.59160    1.50553    1.48949    0.62830
  65.39107    0.70158    0.64940    0.91500    1.38941    1.43946    1.42342    0.71973
  71.37374    0.75766    0.64940    0.99500    1.40675    1.46131    1.44524    0.71086
  49.22118    0.54088    0.64940    0.69500    1.64844    1.51417    1.49844    0.60664
  81.21450    0.84535    0.64940    1.12500    1.60196    1.57398    1.55798    0.62424
  63.90421    0.68734    0.64940    0.89500    1.31071    1.42174    1.40571    0.76295
  60.94093    0.65861    0.64940    0.85500    1.36526    1.39337    1.37737    0.73246
  75.14152    0.79193    0.64940    1.04500    1.38204    1.48553    1.46948    0.72357
  59.46444    0.64414    0.64940    0.83500    1.35196    1.41637    1.40039    0.73967
  75.08711    0.79239    0.65018    1.04500    1.53089    1.48542    1.46973    0.65322
  53.55213    0.58582    0.65018    0.75500    1.51009    1.52632    1.51076    0.66221
  81.91878    0.85242    0.65018    1.13500    1.69309    1.58901    1.57335    0.59064
  62.37484    0.67338    0.65018    0.87500    1.39896    1.40667    1.39100    0.71481
  52.82225    0.57841    0.65018    0.74500    1.42006    1.52242    1.50688    0.70419
  79.63407    0.83267    0.65018    1.10500    1.49027    1.56308    1.54741    0.67102
  81.15640    0.84586    0.65018    1.12500    1.48094    1.57455    1.55888    0.67525
  78.11504    0.81936    0.65018    1.08500    1.53763    1.52543    1.50975    0.65035
  70.57131    0.75116    0.65018    0.98500    1.40752    1.45791    1.44221    0.71047
  69.82176    0.74420    0.65018    0.97500    1.43134    1.45495    1.43926    0.69865
  80.39483    0.83928    0.65018    1.11500    1.52000    1.58372    1.56805    0.65789
  57.94843    0.62991    0.65018    0.81500    1.48654    1.44481    1.42918    0.67270
  47.73474    0.52615    0.65018    0.67500    1.27273    1.51860    1.50317    0.78571
  60.89595    0.65896    0.65018    0.85500    1.32120    1.39248    1.37683    0.75689
  60.15779    0.65173    0.65018    0.84500    1.36705    1.39996    1.38431    0.73150
  66.83241    0.71613    0.65018    0.93500    1.49751    1.44728    1.43159    0.66777
  71.32174    0.75809    0.65018    0.99500    1.25660    1.46087    1.44517    0.79580
  75.84281    0.79917    0.65018    1.05500    1.61448    1.49543    1.47974    0.61939
  63.85719    0.68771    0.65018    0.89500    1.37605    1.42084    1.40517    0.72672
  65.34305    0.70196    0.65018    0.91500    1.46827    1.43740    1.42172    0.68107
  76.59936    0.80593    0.65018    1.06500    1.54151    1.50543    1.48974    0.64871
  78.87414    0.82603    0.65018    1.09500    1.59195    1.54021    1.52453    0.62816
  66.08729    0.70906    0.65018    0.92500    1.49137    1.45047    1.43478    0.67053
  77.35678    0.81266    0.65018    1.07500    1.54406    1.51543    1.49974    0.64764
  51.36484    0.56355    0.65018    0.72500    1.43852    1.50912    1.49361    0.69516
  72.07306    0.76500    0.65018    1.00500    1.39835    1.46973    1.45403    0.71513
  67.57842    0.72318    0.65018    0.94500    1.41390    1.44608    1.43039    0.70726
  55.01430    0.60058    0.65018    0.77500    1.63315    1.50569    1.49011    0.61231
  83.44589    0.86543    0.65018    1.15500    1.48960    1.61752    1.60187    0.67132
  84.97605    0.87831    0.65018    1.17500    1.90977    1.72359    1.70795    0.52362
  59.42049    0.64448    0.65018    0.83500    1.36998    1.41438    1.39874    0.72994
  64.59968    0.69485    0.65018    0.90500    1.53436    1.42793    1.41225    0.65174
  52.09316    0.57099    0.65018    0.73500    1.63406    1.51189    1.49636    0.61197
  63.11558    0.68055    0.65018    0.88500    1.28459    1.41376    1.39808    0.77846
  50.63731    0.55610    0.65018    0.71500    1.67742    1.51102    1.49552    0.59615
  49.91053    0.54863    0.65018    0.70500    1.48447    1.51291    1.49743    0.67364
  84.21060    0.87188    0.65018    1.16500    1.64119    1.63415    1.61850    0.60931
  54.28281    0.59321    0.65018    0.76500    1.57453    1.52091    1.50534    0.63511
  48.45926    0.53366    0.65018    0.68500    1.33708    1.51670    1.50126    0.74790
  61.63496    0.66618    0.65018    0.86500    1.48718    1.39957    1.38391    0.67241
  72.82526    0.77189    0.65018    1.01500    1.38983    1.48789    1.47219    0.71951
  58.68404    0.63720    0.65018    0.82500    1.43160    1.42958    1.41395    0.69852
  68.32532    0.73021    0.65018    0.95500    1.52640    1.44904    1.43334    0.65514
  55.74660    0.60794    0.65018    0.78500    1.37879    1.49047    1.47488    0.72527
  82.68194    0.85894    0.65018    1.14500    1.49184    1.60327    1.58761    0.67031
  49.18452    0.54115    0.65018    0.69500    1.64865    1.51481    1.49935    0.60656
  69.07310    0.73721    0.65018    0.96500    1.46812    1.45200    1.43630    0.68114
  47.69912    0.52641    0.65096    0.67500    1.42857    1.51923    1.50408    0.70000
  54.24248    0.59351    0.65096    0.76500    1.43117    1.51899    1.50375    0.69873
  60.11331    0.65207    0.65096    0.84500    1.49094    1.39796    1.38266    0.67072
  49.87333    0.54891    0.65096    0.70500    1.64085    1.51353    1.49834    0.60944
  53.51232    0.58612    0.65096    0.75500    1.72174    1.52516    1.50992    0.58081
  68.27526    0.73061    0.65096    0.95500    1.37724    1.44861    1.43327    0.72609
  78.81736    0.82652    0.65096    1.09500    1.55711    1.53782    1.52244    0.64221
  67.52887    0.72358    0.65096    0.94500    1.29556    1.44565    1.43031    0.77187
  72.77226    0.77233    0.65096    1.01500    1.45847    1.48534    1.46998    0.68565
  77.30093    0.81314    0.65096    1.07500    1.49811    1.51537    1.50000    0.66751
  84.15070    0.87242    0.65096    1.16500    1.51681    1.63139    1.61599    0.65928
  72.02055    0.76544    0.65096    1.00500    1.59316    1.46642    1.45106    0.62768
  63.06905    0.68092    0.65096    0.88500    1.47452    1.41286    1.39754    0.67819
  51.32660    0.56384    0.65096    0.72500    1.57642    1.50972    1.49451    0.63435
  64.55214    0.69522    0.65096    0.90500    1.27103    1.42703    1.41171    0.78676
  79.57684    0.83317    0.65096    1.10500    1.37699    1.56076    1.54538    0.72622
  71.26972    0.75852    0.65096    0.99500    1.38437    1.46044    1.44509    0.72235
  52.05438    0.57128    0.65096    0.73500    1.70428    1.51020    1.49498    0.58676
  76.54398    0.80640    0.65096    1.06500    1.42202    1.50536    1.48999    0.70323
  55.70522    0.60825    0.65096    0.78500    1.49769    1.48855    1.47329    0.66770
  48.42311    0.53393    0.65096    0.68500    1.41975    1.51733    1.50217    0.70435
  54.97344    0.60089    0.65096    0.77500    1.32353    1.50377    1.48852    0.75556
  65.29500    0.70234    0.65096    0.91500    1.49583    1.43534    1.42001    0.66853
  62.32882    0.67374    0.65096    0.87500    1.26698    1.40577    1.39046    0.78928
  78.05872    0.81984    0.65096    1.08500    1.64837    1.52537    1.51000    0.60666
  63.81016    0.68808    0.65096    0.89500    1.42640    1.41995    1.40463    0.70107
  75.03268    0.79285    0.65096    1.04500    1.63048    1.48535    1.46999    0.61332
  82.62292    0.85946    0.65096    1.14500    1.61837    1.60287    1.58748    0.61791
  66.03874    0.70944    0.65096    0.92500    1.57214    1.44886    1.43353    0.63608
  57.90550    0.63024    0.65096    0.81500    1.40348    1.44287    1.42759    0.71252
  50.59958    0.55638    0.65096    0.71500    1.64249    1.51162    1.49643    0.60883
  80.33714    0.83979    0.65096    1.11500    1.36317    1.58152    1.56614    0.73359
  66.78336    0.71652    0.65096    0.93500    1.35714    1.44653    1.43120    0.73684
  49.14785    0.54142    0.65096    0.69500    1.36885    1.51543    1.50026    0.73054
  81.09827    0.84638    0.65096    1.12500    1.46196    1.57434    1.55896    0.68401
  84.91573    0.87886    0.65096    1.17500    1.67296    1.71729    1.70189    0.59774
  70.51978    0.75158    0.65096    0.98500    1.24207    1.45748    1.44214    0.80510
  58.64059    0.63754    0.65096    0.82500    1.30669    1.42765    1.41236    0.76529
  75.78790    0.79964    0.65096    1.05500    1.51326    1.49535    1.47999    0.66083
  69.77072    0.74461    0.65096    0.97500    1.65591    1.45453    1.43918    0.60390
  81.86020    0.85294    0.65096    1.13500    1.56202    1.58860    1.57322    0.64020
  52.78296    0.57871    0.65096    0.74500    1.53372    1.52091    1.50569    0.65201
  60.85096    0.65931    0.65096    0.85500    1.37684    1.39159    1.37629    0.72630
  83.38643    0.86596    0.65096    1.15500    1.62702    1.61713    1.60173    0.61462
  59.37653    0.64481    0.65096    0.83500    1.37043    1.41242    1.39713    0.72970
  69.02255    0.73763    0.65096    0.96500    1.33382    1.45157    1.43623    0.74973
  61.58946    0.66653    0.65096    0.86500    1.31270    1.39868    1.38337    0.76179
  68.97198    0.73804    0.65174    0.96500    1.48172    1.45113    1.43615    0.67489
  84.09077    0.87297    0.65174    1.16500    1.78879    1.63100    1.61586    0.55904
  49.83613    0.54918    0.65174    0.70500    1.54268    1.51413    1.49925    0.64822
  82.56386    0.85999    0.65174    1.14500    1.62157    1.60246    1.58734    0.61669
  66.73429    0.71692    0.65174    0.93500    1.50505    1.44578    1.43081    0.66443
  59.33254    0.64515    0.65174    0.83500    1.38832    1.41048    1.39554    0.72030
  71.21767    0.75895    0.65174    0.99500    1.41941    1.46002    1.44502    0.70452
  63.02251    0.68128    0.65174    0.88500    1.45913    1.41196    1.39700    0.68534
  77.24505    0.81361    0.65174    1.07500    1.49639    1.51530    1.50025    0.66828
  84.85537    0.87940    0.65174    1.17500    1.94132    1.71097    1.69582    0.51511
  48.38695    0.53419    0.65174    0.68500    1.77941    1.51794    1.50308    0.56198
  83.32693    0.86649    0.65174    1.15500    1.74947    1.61673    1.60160    0.57160
  65.99017    0.70983    0.65174    0.92500    1.41250    1.44679    1.43182    0.70796
  61.54393    0.66689    0.65174    0.86500    1.37667    1.39778    1.38283    0.72639
  78.76055    0.82701    0.65174    1.09500    1.55706    1.53543    1.52036    0.64224
  81.04009    0.84689    0.65174    1.12500    1.63314    1.57392    1.55882    0.61232
  52.74365    0.57900    0.65174    0.74500    1.55128    1.51921    1.50431    0.64463
  58.59712    0.63787    0.65174    0.82500    1.32305    1.42570    1.41077    0.75583
  69.71965    0.74503    0.65174    0.97500    1.41467    1.45410    1.43911    0.70688
  81.80158    0.85346    0.65174    1.13500    1.56311    1.58819    1.57308    0.63975
  53.47249    0.58641    0.65174    0.75500    1.46264    1.52398    1.50908    0.68369
  60.80595    0.65966    0.65174    0.85500    1.46897    1.39069    1.37575    0.68075
  68.22519    0.73102    0.65174    0.95500    1.44828    1.44817    1.43319    0.69048
  75.73295    0.80011    0.65174    1.05500    1.60155    1.49528    1.48024    0.62440
  49.11116    0.54169    0.65174    0.69500    1.71429    1.51604    1.50117    0.58333
  78.00238    0.82033    0.65174    1.08500    1.64990    1.52532    1.51025    0.60610
  80.27942    0.84029    0.65174    1.11500    1.58929    1.57932    1.56423    0.62921
  50.56185    0.55666    0.65174    0.71500    1.48611    1.51222    1.49734    0.67290
  57.86255    0.63057    0.65174    0.81500    1.32696    1.44093    1.42600    0.75360
  73.47135    0.77964    0.65174    1.02500    1.51184    1.47636    1.46134    0.66145
  63.76310    0.68845    0.65174    0.89500    1.50261    1.41904    1.40409    0.66551
  70.46822    0.75200    0.65174    0.98500    1.31783    1.45706    1.44206    0.75882
  62.28279    0.67410    0.65174    0.87500    1.53022    1.40487    1.38992    0.65350
  47.66348    0.52667    0.65174    0.67500    2.10811    1.51985    1.50499    0.47436
  51.28834    0.56412    0.65174    0.72500    1.57205    1.51031    1.49542    0.63611
  60.06882    0.65242    0.65174    0.84500    1.39194    1.39594    1.38101    0.71842
  79.51957    0.83367    0.65174    1.10500    1.54152    1.55837    1.54329    0.64871
  54.93257    0.60120    0.65174    0.77500    1.47573    1.50184    1.48693    0.67763
  64.50458    0.69560    0.65174    0.90500    1.40351    1.42613    1.41117    0.71250
  72.71924    0.77277    0.65174    1.01500    1.58010    1.48203    1.46702    0.63287
  71.96801    0.76587    0.65174    1.00500    1.36661    1.46310    1.44810    0.73174
  67.47929    0.72398    0.65174    0.94500    1.44969    1.44521    1.43024    0.68980
  54.20213    0.59382    0.65174    0.76500    1.38243    1.51707    1.50216    0.72336
  55.66383    0.60857    0.65174    0.78500    1.47806    1.48661    1.47170    0.67656
  65.24693    0.70273    0.65174    0.91500    1.38915    1.43327    1.41831    0.71987
  52.01560    0.57157    0.65174    0.73500    1.38591    1.50850    1.49361    0.72155
  76.48857    0.80687    0.65174    1.06500    1.40734    1.50529    1.49025    0.71056
  63.71603    0.68882    0.65252    0.89500    1.41363    1.41814    1.40355    0.70740
  73.41782    0.78009    0.65252    1.02500    1.48080    1.47525    1.46059    0.67531
  58.55364    0.63821    0.65252    0.82500    1.37044    1.42376    1.40918    0.72969
  60.76092    0.66001    0.65252    0.85500    1.41500    1.38979    1.37521    0.70671
  65.94157    0.71022    0.65252    0.92500    1.52922    1.44471    1.43011    0.65393
  54.89169    0.60151    0.65252    0.77500    1.39906    1.49991    1.48534    0.71477
  72.66619    0.77321    0.65252    1.01500    1.55611    1.47869    1.46404    0.64263
  55.62242    0.60888    0.65252    0.78500    1.40175    1.48468    1.47010    0.71340
  80.22167    0.84080    0.65252    1.11500    1.45045    1.57707    1.56232    0.68944
  60.02430    0.65276    0.65252    0.84500    1.36082    1.39393    1.37935    0.73485
  84.79497    0.87995    0.65252    1.17500    1.90499    1.70458    1.68975    0.52494
  66.68519    0.71731    0.65252    0.93500    1.55517    1.44501    1.43041    0.64302
  79.46227    0.83417    0.65252    1.10500    1.51711    1.55593    1.54120    0.65915
  49.07447    0.54196    0.65252    0.69500    1.43333    1.51664    1.50208    0.69767
  48.35079    0.53446    0.65252    0.68500    1.32000    1.51855    1.50399    0.75758
  51.97681    0.57186    0.65252    0.73500    1.31894    1.50899    1.49442    0.75819
  81.74292    0.85397    0.65252    1.13500    1.51383    1.58772    1.57295    0.66057
  84.03080    0.87351    0.65252    1.16500    1.69068    1.63054    1.61572    0.59148
  54.16176    0.59412    0.65252    0.76500    1.32057    1.51514    1.50057    0.75725
  50.52410    0.55694    0.65252    0.71500    1.64583    1.51281    1.49825    0.60759
  76.43313    0.80735    0.65252    1.06500    1.54664    1.50519    1.49050    0.64656
  80.98189    0.84740    0.65252    1.12500    1.58366    1.57345    1.55869    0.63145
  47.62784    0.52693    0.65252    0.67500    1.97368    1.52046    1.50590    0.50667
  69.66856    0.74545    0.65252    0.97500    1.44209    1.45365    1.43903    0.69344
  71.16559    0.75938    0.65252    0.99500    1.51822    1.45958    1.44494    0.65866
  68.92138    0.73845    0.65252    0.96500    1.36508    1.45069    1.43607    0.73256
  75.67798    0.80057    0.65252    1.05500    1.46067    1.49518    1.48050    0.68462
  68.17509    0.73142    0.65252    0.95500    1.62587    1.44773    1.43312    0.61505
  64.45700    0.69598    0.65252    0.90500    1.46217    1.42522    1.41063    0.68391
  77.18913    0.81409    0.65252    1.07500    1.44948    1.51521    1.50050    0.68990
  51.25007    0.56441    0.65252    0.72500    1.48438    1.51090    1.49633    0.67368
  62.97594    0.68165    0.65252    0.88500    1.42450    1.41105    1.39646    0.70200
  61.49839    0.66724    0.65252    0.86500    1.48007    1.39688    1.38229    0.67564
  83.26739    0.86703    0.65252    1.15500    1.52515    1.61626    1.60147    0.65567
  62.23673    0.67446    0.65252    0.87500    1.28484    1.40396    1.38938    0.77831
  59.28855    0.64549    0.65252    0.83500    1.35690    1.40853    1.39395    0.73698
  67.42970    0.72438    0.65252    0.94500    1.44156    1.44477    1.43016    0.69369
  57.81958    0.63090    0.65252    0.81500    1.33219    1.43899    1.42441    0.75064
  82.50476    0.86052    0.65252    1.14500    1.57926    1.60199    1.58721    0.63321
  77.94600    0.82081    0.65252    1.08500    1.54647    1.52522    1.51051    0.64663
  70.41663    0.75242    0.65252    0.98500    1.36834    1.45661    1.44199    0.73081
  71.91545    0.76631    0.65252    1.00500    1.53051    1.46254    1.44790    0.65338
  53.43265    0.58671    0.65252    0.75500    1.49704    1.52281    1.50824    0.66798
  49.79891    0.54946    0.65252    0.70500    1.61392    1.51473    1.50016    0.61961
  52.70433    0.57929    0.65252    0.74500    1.60064    1.51750    1.50293    0.62475
  78.70371    0.82750    0.65252    1.09500    1.61328    1.53523    1.52051    0.61985
  65.19884    0.70311    0.65252    0.91500    1.36450    1.43231    1.41772    0.73287
  80.16387    0.84130    0.65331    1.11500    1.41284    1.57474    1.56041    0.70779
  71.11350    0.75981    0.65331    0.99500    1.31975    1.45911    1.44487    0.75772
  65.15074    0.70349    0.65331    0.91500    1.35143    1.43140    1.41718    0.73996
  55.58101    0.60919    0.65331    0.78500    1.49195    1.48274    1.46851    0.67026
  48.31461    0.53472    0.65331    0.68500    1.42169    1.51916    1.50490    0.70339
  75.62298    0.80104    0.65331    1.05500    1.42537    1.49504    1.48075    0.70157
  51.93800    0.57214    0.65331    0.73500    1.75093    1.50958    1.49533    0.57113
  61.45284    0.66760    0.65331    0.86500    1.43705    1.39597    1.38175    0.69587
  63.66894    0.68919    0.65331    0.89500    1.38369    1.41722    1.40301    0.72271
  77.88959    0.82130    0.65331    1.08500    1.48519    1.52507    1.51076    0.67332
  70.36503    0.75285    0.65331    0.98500    1.51082    1.45615    1.44191    0.66189
  53.39280    0.58701    0.65331    0.75500    1.61538    1.52163    1.50739    0.61905
  52.66500    0.57959    0.65331    0.74500    1.56918    1.51579    1.50155    0.63727
  77.13319    0.81457    0.65331    1.07500    1.49343    1.51506    1.50076    0.66960
  78.64684    0.82800    0.65331    1.09500    1.49228    1.53508    1.52077    0.67012
  79.40494    0.83466    0.65331    1.10500    1.50758    1.55343    1.53911    0.66332
  66.63608    0.71770    0.65331    0.93500    1.30394    1.44424    1.43002    0.76691
  65.89296    0.71061    0.65331    0.92500    1.43577    1.44263    1.42841    0.69649
  47.59219    0.52719    0.65331    0.67500    2.22857    1.52108    1.50682    0.44872
  69.61745    0.74586    0.65331    0.97500    1.44240    1.45319    1.43895    0.69329
  72.61311    0.77365    0.65331    1.01500    1.50082    1.47532    1.46107    0.66630
  84.73453    0.88050    0.65331    1.17500    1.87736    1.69808    1.68367    0.53266
  54.85079    0.60182    0.65331    0.77500    1.46341    1.49797    1.48374    0.68333
  59.97978    0.65311    0.65331    0.84500    1.36077    1.39191    1.37769    0.73488
  62.92936    0.68202    0.65331    0.88500    1.50794    1.41014    1.39592    0.66316
  83.20781    0.86756    0.65331    1.15500    1.76660    1.61571    1.60133    0.56606
  62.19066    0.67482    0.65331    0.87500    1.61877    1.40305    1.38884    0.61775
  57.77661    0.63123    0.65331    0.81500    1.38961    1.43704    1.42282    0.71963
  73.36425    0.78054    0.65331    1.02500    1.55185    1.47410    1.45984    0.64439
  71.86286    0.76674    0.65331    1.00500    1.36826    1.46207    1.44782    0.73086
  49.76168    0.54973    0.65331    0.70500    1.70064    1.51533    1.50107    0.58801
  58.51015    0.63854    0.65331    0.82500    1.34767    1.42181    1.40758    0.74202
  82.44562    0.86104    0.65331    1.14500    1.70842    1.60144    1.58707    0.58534
  68.12497    0.73183    0.65331    0.95500    1.41538    1.44727    1.43304    0.70652
  49.03777    0.54223    0.65331    0.69500    1.93396    1.51724    1.50299    0.51707
  54.12139    0.59442    0.65331    0.76500    1.57692    1.51321    1.49897    0.63415
  76.37765    0.80782    0.65331    1.06500    1.47932    1.50505    1.49076    0.67598
  50.48635    0.55722    0.65331    0.71500    1.40758    1.51341    1.49916    0.71044
  60.71588    0.66036    0.65331    0.85500    1.33559    1.38889    1.37467    0.74873
  68.87076    0.73886    0.65331    0.96500    1.45515    1.45023    1.43600    0.68721
  81.68423    0.85449    0.65331    1.13500    1.62351    1.58717    1.57281    0.61595
  51.21179    0.56469    0.65331    0.72500    1.57025    1.51149    1.49725    0.63684
  64.40940    0.69635    0.65331    0.90500    1.36661    1.42431    1.41009    0.73174
  67.38008    0.72478    0.65331    0.94500    1.52640    1.44431    1.43009    0.65514
  83.97079    0.87405    0.65331    1.16500    1.64718    1.62998    1.61559    0.60710
  80.92364    0.84791    0.65331    1.12500    1.50277    1.57290    1.55856    0.66544
  59.24453    0.64583    0.65331    0.83500    1.34102    1.40657    1.39235    0.74570
  51.89919    0.57243    0.65409    0.73500    1.49818    1.51017    1.49625    0.66748
  73.31067    0.78098    0.65409    1.02500    1.50980    1.47293    1.45909    0.66234
  52.62566    0.57988    0.65409    0.74500    1.37255    1.51409    1.50017    0.72857
  65.10261    0.70387    0.65409    0.91500    1.37622    1.43048    1.41663    0.72663
  51.17350    0.56497    0.65409    0.72500    1.85507    1.51210    1.49816    0.53906
  57.73362    0.63156    0.65409    0.81500    1.43713    1.43510    1.42122    0.69583
  70.31339    0.75327    0.65409    0.98500    1.38847    1.45567    1.44183    0.72022
  49.72444    0.55001    0.65409    0.70500    1.27841    1.51594    1.50199    0.78222
  63.62183    0.68956    0.65409    0.89500    1.47208    1.41631    1.40246    0.67931
  62.14458    0.67518    0.65409    0.87500    1.39713    1.40215    1.38829    0.71575
  61.40726    0.66795    0.65409    0.86500    1.33172    1.39507    1.38121    0.75091
  59.93523    0.65345    0.65409    0.84500    1.27723    1.38990    1.37603    0.78295
  83.14820    0.86809    0.65409    1.15500    1.54653    1.61509    1.60120    0.64661
  67.33044    0.72517    0.65409    0.94500    1.29491    1.44385    1.43001    0.77225
  55.53958    0.60951    0.65409    0.78500    1.51620    1.48081    1.46691    0.65954
  78.58993    0.82849    0.65409    1.09500    1.72878    1.53488    1.52102    0.57844
  48.27842    0.53499    0.65409    0.68500    1.56180    1.51978    1.50582    0.64029
  64.36178    0.69673    0.65409    0.90500    1.45724    1.42340    1.40955    0.68623
  60.67082    0.66071    0.65409    0.85500    1.35806    1.38799    1.37412    0.73634
  50.44858    0.55750    0.65409    0.71500    1.59524    1.51402    1.50007    0.62687
  69.56631    0.74628    0.65409    0.97500    1.49753    1.45272    1.43888    0.66777
  54.80988    0.60212    0.65409    0.77500    1.48712    1.49605    1.48214    0.67244
  80.86536    0.84842    0.65409    1.12500    1.56947    1.57229    1.55842    0.63716
  66.58694    0.71810    0.65409    0.93500    1.57191    1.44346    1.42962    0.63617
  80.10605    0.84181    0.65409    1.11500    1.61359    1.57236    1.55849    0.61974
  79.34757    0.83516    0.65409    1.10500    1.68247    1.55087    1.53701    0.59436
  81.62550    0.85501    0.65409    1.13500    1.77322    1.58656    1.57268    0.56395
  68.07483    0.73223    0.65409    0.95500    1.27628    1.44680    1.43297    0.78353
  83.91073    0.87458    0.65409    1.16500    1.52556    1.62935    1.61546    0.65550
  49.00105    0.54250    0.65409    0.69500    1.47287    1.51786    1.50390    0.67895
  84.67404    0.88105    0.65409    1.17500    1.90330    1.69149    1.67759    0.52540
  68.82013    0.73927    0.65409    0.96500    1.33948    1.44976    1.43592    0.74656
  82.38645    0.86157    0.65409    1.14500    1.47358    1.60082    1.58694    0.67862
  62.88276    0.68238    0.65409    0.88500    1.38499    1.40923    1.39538    0.72203
  72.56001    0.77409    0.65409    1.01500    1.41987    1.47193    1.45809    0.70429
  58.46664    0.63887    0.65409    0.82500    1.47985    1.41986    1.40599    0.67574
  47.55653    0.52746    0.65409    0.67500    1.61224    1.52170    1.50773    0.62025
  65.84433    0.71099    0.65409    0.92500    1.29521    1.44054    1.42669    0.77208
  53.35293    0.58731    0.65409    0.75500    1.56897    1.52047    1.50655    0.63736
  75.56795    0.80150    0.65409    1.05500    1.48302    1.49485    1.48101    0.67430
  77.83314    0.82178    0.65409    1.08500    1.37173    1.52488    1.51102    0.72901
  59.20051    0.64617    0.65409    0.83500    1.44590    1.40463    1.39076    0.69161
  54.08100    0.59472    0.65409    0.76500    1.44205    1.51128    1.49737    0.69346
  71.81024    0.76717    0.65409    1.00500    1.39706    1.46159    1.44775    0.71579
  71.06137    0.76023    0.65409    0.99500    1.62887    1.45863    1.44479    0.61392
  77.07722    0.81505    0.65409    1.07500    1.39671    1.51487    1.50101    0.71597
  76.32215    0.80829    0.65409    1.06500    1.51880    1.50486    1.49101    0.65842
  60.62574    0.66106    0.65487    0.85500    1.50000    1.38711    1.37358    0.66667
  66.53778    0.71849    0.65487    0.93500    1.41111    1.44270    1.42923    0.70866
  47.52086    0.52771    0.65487    0.67500    1.85714    1.52234    1.50864    0.53846
  79.29016    0.83566    0.65487    1.10500    1.31100    1.54829    1.53491    0.76278
  54.04060    0.59503    0.65487    0.76500    1.50256    1.50938    1.49578    0.66553
  81.56673    0.85553    0.65487    1.13500    1.44567    1.58592    1.57254    0.69172
  84.61351    0.88159    0.65487    1.17500    1.88399    1.68485    1.67149    0.53079
  68.02467    0.73264    0.65487    0.95500    1.48841    1.44635    1.43289    0.67186
  48.96433    0.54277    0.65487    0.69500    1.41667    1.51849    1.50482    0.70588
  58.42311    0.63920    0.65487    0.82500    1.58641    1.41794    1.40439    0.63035
  76.26662    0.80876    0.65487    1.06500    1.55513    1.50467    1.49127    0.64303
  54.76896    0.60243    0.65487    0.77500    1.40898    1.49414    1.48054    0.70973
  46.80024    0.52017    0.65487    0.66500    1.16667    1.51622    1.50251    0.85714
  69.51515    0.74669    0.65487    0.97500    1.32453    1.45225    1.43880    0.75498
  65.05447    0.70425    0.65487    0.91500    1.34202    1.42957    1.41609    0.74514
  55.49813    0.60982    0.65487    0.78500    1.43213    1.47890    1.46531    0.69826
  80.04819    0.84231    0.65487    1.11500    1.70637    1.56995    1.55657    0.58604
  65.79568    0.71138    0.65487    0.92500    1.47326    1.43846    1.42498    0.67877
  59.89067    0.65379    0.65487    0.84500    1.31414    1.38790    1.37437    0.76095
  51.13520    0.56526    0.65487    0.72500    1.51429    1.51272    1.49907    0.66038
  67.28078    0.72557    0.65487    0.94500    1.31555    1.44340    1.42993    0.76014
  68.76946    0.73968    0.65487    0.96500    1.38949    1.44930    1.43585    0.71969
  48.24222    0.53525    0.65487    0.68500    1.27473    1.52041    1.50673    0.78448
  77.02121    0.81553    0.65487    1.07500    1.58223    1.51467    1.50127    0.63202
  51.86036    0.57272    0.65487    0.73500    1.74638    1.51079    1.49716    0.57261
  83.85064    0.87512    0.65487    1.16500    1.63333    1.62868    1.61532    0.61224
  72.50688    0.77453    0.65487    1.01500    1.37718    1.46853    1.45511    0.72612
  59.15646    0.64651    0.65487    0.83500    1.32619    1.40270    1.38916    0.75404
  80.80705    0.84894    0.65487    1.12500    1.60600    1.57166    1.55829    0.62267
  78.53299    0.82898    0.65487    1.09500    1.41622    1.53467    1.52128    0.70611
  71.00922    0.76066    0.65487    0.99500    1.50327    1.45815    1.44471    0.66522
  64.31414    0.69710    0.65487    0.90500    1.45915    1.42250    1.40901    0.68533
  50.41081    0.55778    0.65487    0.71500    1.46083    1.51464    1.50099    0.68454
  77.77667    0.82227    0.65487    1.08500    1.74043    1.52467    1.51127    0.57457
  82.32723    0.86209    0.65487    1.14500    1.53818    1.60017    1.58680    0.65012
  73.25705    0.78143    0.65487    1.02500    1.53120    1.47176    1.45834    0.65308
  57.69061    0.63188    0.65487    0.81500    1.37544    1.43318    1.41962    0.72704
  70.26174    0.75369    0.65487    0.98500    1.38694    1.45520    1.44176    0.72101
  71.75760    0.76761    0.65487    1.00500    1.51307    1.46110    1.44767    0.66091
  62.09847    0.67553    0.65487    0.87500    1.35784    1.40126    1.38775    0.73646
  63.57470    0.68993    0.65487    0.89500    1.36946    1.41542    1.40192    0.73022
  61.36167    0.66831    0.65487    0.86500    1.53263    1.39419    1.38067    0.65247
  75.51290    0.80197    0.65487    1.05500    1.45229    1.49467    1.48126    0.68857
  49.68719    0.55028    0.65487    0.70500    1.51282    1.51656    1.50290    0.66102
  53.31306    0.58761    0.65487    0.75500    1.47354    1.51932    1.50570    0.67864
  62.83615    0.68274    0.65487    0.88500    1.31012    1.40834    1.39484    0.76329
  83.08854    0.86862    0.65487    1.15500    1.73830    1.61443    1.60106    0.57528
  52.58631    0.58017    0.65487    0.74500    1.44910    1.51241    1.49879    0.69008
  64.26649    0.69748    0.65566    0.90500    1.46677    1.42163    1.40846    0.68177
  62.78951    0.68311    0.65566    0.88500    1.33062    1.40748    1.39429    0.75153
  80.74869    0.84945    0.65566    1.12500    1.46857    1.57106    1.55815    0.68093
  77.72016    0.82275    0.65566    1.08500    1.35159    1.52449    1.51153    0.73987
  59.11241    0.64684    0.65566    0.83500    1.37708    1.40080    1.38756    0.72618
  51.82152    0.57301    0.65566    0.73500    1.46465    1.51144    1.49808    0.68276
  70.21006    0.75411    0.65566    0.98500    1.37821    1.45476    1.44168    0.72558
  76.96517    0.81600    0.65566    1.07500    1.44118    1.51450    1.50152    0.69388
  57.64759    0.63221    0.65566    0.81500    1.38314    1.43128    1.41802    0.72299
  72.45373    0.77497    0.65566    1.01500    1.60840    1.46516    1.45212    0.62173
  55.45667    0.61013    0.65566    0.78500    1.58554    1.47701    1.46371    0.63070
  59.84610    0.65413    0.65566    0.84500    1.41187    1.38594    1.37271    0.70828
  83.79051    0.87566    0.65566    1.16500    1.75799    1.62805    1.61519    0.56883
  71.70494    0.76804    0.65566    1.00500    1.34709    1.46065    1.44759    0.74234
  62.05235    0.67589    0.65566    0.87500    1.38049    1.40041    1.38721    0.72438
  79.99029    0.84281    0.65566    1.11500    1.62579    1.56758    1.55465    0.61508
  70.95705    0.76109    0.65566    0.99500    1.48676    1.45770    1.44464    0.67261
  61.31607    0.66866    0.65566    0.86500    1.34429    1.39333    1.38012    0.74389
  48.20602    0.53551    0.65566    0.68500    1.73239    1.52107    1.50764    0.57724
  67.23110    0.72597    0.65566    0.94500    1.41957    1.44298    1.42986    0.70444
  65.74701    0.71177    0.65566    0.92500    1.39423    1.43641    1.42326    0.71724
  75.45781    0.80243    0.65566    1.05500    1.43431    1.49451    1.48152    0.69720
  51.09688    0.56554    0.65566    0.72500    1.66667    1.51336    1.49999    0.60000
  46.76509    0.52042    0.65566    0.66500    1.50000    1.51803    1.50457    0.66667
  83.02885    0.86915    0.65566    1.15500    1.68026    1.61380    1.60093    0.59515
  69.46397    0.74711    0.65566    0.97500    1.41905    1.45181    1.43873    0.70470
  78.47602    0.82947    0.65566    1.09500    1.50090    1.53448    1.52153    0.66627
  79.23273    0.83616    0.65566    1.10500    1.60819    1.54575    1.53281    0.62182
  81.50793    0.85605    0.65566    1.13500    1.51167    1.58531    1.57241    0.66152
  49.64993    0.55055    0.65566    0.70500    1.52486    1.51722    1.50382    0.65580
  67.97449    0.73304    0.65566    0.95500    1.57436    1.44592    1.43281    0.63518
  65.00630    0.70463    0.65566    0.91500    1.49672    1.42870    1.41555    0.66813
  50.37302    0.55805    0.65566    0.71500    1.26582    1.51529    1.50190    0.79000
  84.55295    0.88214    0.65566    1.17500    1.63717    1.67824    1.66539    0.61081
  47.48518    0.52797    0.65566    0.67500    1.56818    1.52300    1.50956    0.63768
  82.26798    0.86262    0.65566    1.14500    1.61004    1.59956    1.58667    0.62110
  54.00019    0.59533    0.65566    0.76500    1.37436    1.50750    1.49418    0.72761
  66.48860    0.71888    0.65566    0.93500    1.44444    1.44196    1.42883    0.69231
  52.54695    0.58046    0.65566    0.74500    1.39748    1.51075    1.49740    0.71558
  54.72802    0.60274    0.65566    0.77500    1.52239    1.49226    1.47894    0.65686
  73.20341    0.78187    0.65566    1.02500    1.45942    1.47061    1.45758    0.68520
  76.21105    0.80923    0.65566    1.06500    1.54095    1.50451    1.49152    0.64895
  48.92760    0.54304    0.65566    0.69500    1.33094    1.51915    1.50573    0.75135
  68.71878    0.74009    0.65566    0.96500    1.47327    1.44887    1.43577    0.67876
  58.37957    0.63954    0.65566    0.82500    1.28028    1.41604    1.40279    0.78108
  63.52756    0.69030    0.65566    0.89500    1.32761    1.41455    1.40138    0.75323
  60.58065    0.66141    0.65566    0.85500    1.42954    1.38626    1.37304    0.69952
  53.27317    0.58790    0.65566    0.75500    1.42382    1.51820    1.50486    0.70233
  51.05856    0.56582    0.65645    0.72500    1.54936    1.51404    1.50091    0.64543
  81.44909    0.85656    0.65645    1.13500    1.63743    1.58479    1.57227    0.61071
  58.33602    0.63987    0.65645    0.82500    1.36155    1.41418    1.40118    0.73446
  67.92428    0.73344    0.65645    0.95500    1.42282    1.44555    1.43274    0.70283
  65.69832    0.71215    0.65645    0.92500    1.46013    1.43495    1.42209    0.68487
  48.89085    0.54331    0.65645    0.69500    1.89655    1.51983    1.50665    0.52727
  82.96912    0.86968    0.65645    1.15500    1.43333    1.61327    1.60079    0.69767
  59.80151    0.65448    0.65645    0.84500    1.42222    1.38401    1.37104    0.70313
  79.93236    0.84332    0.65645    1.11500    1.51273    1.56528    1.55273    0.66106
  68.66807    0.74049    0.65645    0.96500    1.48412    1.44849    1.43569    0.67380
  49.61266    0.55083    0.65645    0.70500    1.24378    1.51790    1.50473    0.80400
  80.69031    0.84995    0.65645    1.12500    1.58480    1.57055    1.55802    0.63100
  57.60456    0.63254    0.65645    0.81500    1.39922    1.42943    1.41642    0.71469
  59.06833    0.64718    0.65645    0.83500    1.18712    1.39894    1.38595    0.84238
  50.33522    0.55833    0.65645    0.71500    1.57353    1.51597    1.50282    0.63551
  76.15546    0.80970    0.65645    1.06500    1.49348    1.50442    1.49178    0.66958
  60.53554    0.66175    0.65645    0.85500    1.39504    1.38545    1.37249    0.71682
  82.20870    0.86314    0.65645    1.14500    1.48619    1.59903    1.58653    0.67286
  71.65225    0.76847    0.65645    1.00500    1.40099    1.46026    1.44752    0.71378
  83.73033    0.87620    0.65645    1.16500    1.75893    1.62751    1.61505    0.56853
  62.00621    0.67625    0.65645    0.87500    1.40138    1.39959    1.38666    0.71358
  53.95977    0.59563    0.65645    0.76500    1.51531    1.50565    1.49257    0.65993
  75.40269    0.80289    0.65645    1.05500    1.56801    1.49443    1.48177    0.63775
  64.21881    0.69785    0.65645    0.90500    1.46557    1.42080    1.40792    0.68233
  67.18140    0.72637    0.65645    0.94500    1.45527    1.44261    1.42978    0.68716
  73.14974    0.78232    0.65645    1.02500    1.44717    1.46954    1.45683    0.69101
  64.95812    0.70501    0.65645    0.91500    1.33439    1.42787    1.41500    0.74941
  78.41901    0.82996    0.65645    1.09500    1.58381    1.53438    1.52179    0.63139
  84.49234    0.88268    0.65645    1.17500    1.72146    1.67173    1.65928    0.58090
  51.78268    0.57330    0.65645    0.73500    1.55678    1.51211    1.49899    0.64235
  63.48039    0.69067    0.65645    0.89500    1.40760    1.41373    1.40083    0.71043
  76.90911    0.81648    0.65645    1.07500    1.43038    1.51441    1.50178    0.69912
  66.43941    0.71927    0.65645    0.93500    1.42270    1.44128    1.42843    0.70289
  70.15836    0.75453    0.65645    0.98500    1.46130    1.45437    1.44161    0.68432
  52.50758    0.58076    0.65645    0.74500    1.52548    1.51018    1.49708    0.65553
  54.68708    0.60304    0.65645    0.77500    1.39857    1.49041    1.47734    0.71502
  47.44950    0.52823    0.65645    0.67500    2.15152    1.52369    1.51047    0.46479
  72.40055    0.77541    0.65645    1.01500    1.53925    1.46320    1.45047    0.64967
  79.17526    0.83665    0.65645    1.10500    1.53516    1.54436    1.53179    0.65140
  53.23327    0.58820    0.65645    0.75500    1.33007    1.51710    1.50401    0.75184
  61.27044    0.66901    0.65645    0.86500    1.31208    1.39252    1.37958    0.76215
  77.66362    0.82323    0.65645    1.08500    1.47092    1.52439    1.51178    0.67985
  55.41521    0.61044    0.65645    0.78500    1.44313    1.47516    1.46211    0.69294
  46.72993    0.52068    0.65645    0.66500    2.06667    1.51987    1.50664    0.48387
  48.16980    0.53578    0.65645    0.68500    1.37864    1.52176    1.50856    0.72535
  70.90485    0.76151    0.65645    0.99500    1.47635    1.45732    1.44456    0.67735
  62.74286    0.68347    0.65645    0.88500    1.40391    1.40666    1.39375    0.71230
  69.41277    0.74752    0.65645    0.97500    1.42333    1.45143    1.43865    0.70258
  72.34734    0.77585    0.65723    1.01500    1.45923    1.46289    1.45040    0.68529
  71.59954    0.76890    0.65723    1.00500    1.35453    1.45995    1.44744    0.73826
  61.96006    0.67661    0.65723    0.87500    1.35484    1.39883    1.38612    0.73810
  60.49042    0.66210    0.65723    0.85500    1.41311    1.38469    1.37195    0.70766
  83.67012    0.87674    0.65723    1.16500    1.54309    1.62712    1.61491    0.64805
  76.09984    0.81017    0.65723    1.06500    1.52468    1.50443    1.49203    0.65588
  80.63189    0.85046    0.65723    1.12500    1.34965    1.57017    1.55788    0.74093
  82.14937    0.86366    0.65723    1.14500    1.55657    1.59865    1.58640    0.64244
  76.85301    0.81696    0.65723    1.07500    1.66800    1.51442    1.50204    0.59952
  49.57538    0.55110    0.65723    0.70500    1.47514    1.51861    1.50565    0.67790
  59.02425    0.64752    0.65723    0.83500    1.34489    1.39711    1.38435    0.74356
  53.19336    0.58850    0.65723    0.75500    1.38764    1.51605    1.50316    0.72065
  78.36197    0.83044    0.65723    1.09500    1.53232    1.53439    1.52204    0.65261
  54.64612    0.60335    0.65723    0.77500    1.68449    1.48859    1.47574    0.59365
  48.85410    0.54358    0.65723    0.69500    1.30597    1.52054    1.50756    0.76571
  64.17112    0.69823    0.65723    0.90500    1.28951    1.42004    1.40737    0.77549
  67.87406    0.73384    0.65723    0.95500    1.26756    1.44525    1.43266    0.78892
  84.43169    0.88323    0.65723    1.17500    1.53783    1.66536    1.65317    0.65027
  58.29245    0.64020    0.65723    0.82500    1.42729    1.41236    1.39958    0.70063
  51.74382    0.57358    0.65723    0.73500    1.36760    1.51282    1.49991    0.73121
  52.46819    0.58105    0.65723    0.74500    1.41018    1.51089    1.49800    0.70913
  79.11776    0.83715    0.65723    1.10500    1.52692    1.54437    1.53205    0.65491
  62.69620    0.68383    0.65723    0.88500    1.34622    1.40590    1.39320    0.74282
  64.90992    0.70539    0.65723    0.91500    1.26154    1.42711    1.41446    0.79268
  70.85263    0.76194    0.65723    0.99500    1.44389    1.45701    1.44449    0.69257
  82.90935    0.87021    0.65723    1.15500    1.42173    1.61289    1.60066    0.70337
  46.69476    0.52093    0.65723    0.66500    1.08333    1.52173    1.50870    0.92308
  55.37372    0.61075    0.65723    0.78500    1.49095    1.47334    1.46051    0.67071
  77.60706    0.82371    0.65723    1.08500    1.46097    1.52441    1.51204    0.68448
  79.87440    0.84382    0.65723    1.11500    1.48881    1.56311    1.55080    0.67168
  75.34755    0.80336    0.65723    1.05500    1.58333    1.49445    1.48203    0.63158
  61.22480    0.66936    0.65723    0.86500    1.43761    1.39176    1.37903    0.69560
  69.36154    0.74794    0.65723    0.97500    1.53420    1.45113    1.43857    0.65180
  70.10663    0.75495    0.65723    0.98500    1.50000    1.45407    1.44153    0.66667
  59.75690    0.65482    0.65723    0.84500    1.26382    1.38212    1.36937    0.79125
  81.39022    0.85708    0.65723    1.13500    1.49507    1.58441    1.57214    0.66887
  66.39019    0.71966    0.65723    0.93500    1.56701    1.44065    1.42804    0.63816
  63.43321    0.69104    0.65723    0.89500    1.43485    1.41297    1.40029    0.69694
  73.09605    0.78276    0.65723    1.02500    1.40615    1.46855    1.45607    0.71116
  51.02023    0.56610    0.65723    0.72500    1.63333    1.51475    1.50182    0.61224
  47.41380    0.52849    0.65723    0.67500    1.66667    1.52441    1.51139    0.60000
  57.56151    0.63286    0.65723    0.81500    1.22407    1.42761    1.41481    0.81695
  50.29742    0.55861    0.65723    0.71500    1.41277    1.51668    1.50374    0.70783
  53.91934    0.59593    0.65723    0.76500    1.62670    1.50384    1.49097    0.61474
  68.61735    0.74090    0.65723    0.96500    1.42013    1.44819    1.43562    0.70416
  67.13167    0.72676    0.65723    0.94500    1.56437    1.44231    1.42971    0.63923
  65.64961    0.71254    0.65723    0.92500    1.47483    1.43418    1.42154    0.67804
  48.13358    0.53604    0.65723    0.68500    1.50000    1.52248    1.50948    0.66667
  67.82381    0.73425    0.65802    0.95500    1.36120    1.44502    1.43258    0.73465
  81.33130    0.85759    0.65802    1.13500    1.67880    1.58417    1.57200    0.59566
  60.44528    0.66245    0.65802    0.85500    1.48252    1.38397    1.37140    0.67453
  47.37810    0.52875    0.65802    0.67500    1.73171    1.52516    1.51231    0.57746
  64.86170    0.70577    0.65802    0.91500    1.36520    1.42640    1.41391    0.73249
  58.24887    0.64053    0.65802    0.82500    1.40445    1.41058    1.39797    0.71202
  82.84954    0.87074    0.65802    1.15500    1.55098    1.61265    1.60052    0.64475
  77.55046    0.82420    0.65802    1.08500    1.50096    1.52454    1.51230    0.66624
  75.29238    0.80382    0.65802    1.05500    1.49483    1.49457    1.48229    0.66897
  61.17915    0.66972    0.65802    0.86500    1.42857    1.39104    1.37849    0.70000
  70.05489    0.75537    0.65802    0.98500    1.39934    1.45384    1.44145    0.71462
  63.38602    0.69141    0.65802    0.89500    1.32203    1.41226    1.39974    0.75641
  73.04233    0.78320    0.65802    1.02500    1.58389    1.46765    1.45532    0.63136
  53.15344    0.58879    0.65802    0.75500    1.54441    1.51503    1.50232    0.64750
  57.51845    0.63319    0.65802    0.81500    1.27708    1.42583    1.41321    0.78303
  52.42880    0.58134    0.65802    0.74500    1.52410    1.51164    1.49891    0.65613
  49.53809    0.55137    0.65802    0.70500    1.43169    1.51936    1.50657    0.69847
  61.91389    0.67697    0.65802    0.87500    1.38072    1.39812    1.38557    0.72426
  82.09001    0.86418    0.65802    1.14500    1.62644    1.59841    1.58626    0.61484
  62.64951    0.68420    0.65802    0.88500    1.55672    1.40519    1.39266    0.64238
  78.30491    0.83093    0.65802    1.09500    1.60119    1.53453    1.52230    0.62454
  84.37100    0.88377    0.65802    1.17500    1.70925    1.65914    1.64704    0.58505
  53.87889    0.59623    0.65802    0.76500    1.40909    1.50206    1.48936    0.70968
  48.81734    0.54385    0.65802    0.69500    1.74138    1.52129    1.50848    0.57426
  59.71228    0.65516    0.65802    0.84500    1.28715    1.38028    1.36770    0.77691
  80.57343    0.85097    0.65802    1.12500    1.49165    1.56993    1.55774    0.67040
  51.70495    0.57387    0.65802    0.73500    1.67509    1.51357    1.50083    0.59698
  83.60987    0.87727    0.65802    1.16500    1.66087    1.62690    1.61478    0.60209
  58.98015    0.64785    0.65802    0.83500    1.39543    1.39534    1.38274    0.71662
  55.33223    0.61106    0.65802    0.78500    1.52163    1.47157    1.45890    0.65719
  76.79688    0.81743    0.65802    1.07500    1.63813    1.51455    1.50229    0.61045
  67.08193    0.72716    0.65802    0.94500    1.34084    1.44207    1.42963    0.74580
  71.54680    0.76934    0.65802    1.00500    1.40376    1.45973    1.44736    0.71237
  64.12341    0.69860    0.65802    0.90500    1.41597    1.41933    1.40683    0.70623
  48.09735    0.53631    0.65802    0.68500    1.64444    1.52323    1.51040    0.60811
  79.06022    0.83764    0.65802    1.10500    1.52952    1.54452    1.53230    0.65380
  50.98189    0.56638    0.65802    0.72500    1.31915    1.51550    1.50274    0.75806
  54.60515    0.60366    0.65802    0.77500    1.54474    1.48681    1.47413    0.64736
  70.80039    0.76236    0.65802    0.99500    1.43269    1.45678    1.44441    0.69799
  68.56660    0.74131    0.65802    0.96500    1.44937    1.44796    1.43554    0.68996
  72.29411    0.77628    0.65802    1.01500    1.47573    1.46267    1.45032    0.67763
  65.60088    0.71292    0.65802    0.92500    1.29205    1.43347    1.42100    0.77396
  76.04419    0.81064    0.65802    1.06500    1.56445    1.50456    1.49229    0.63920
  46.65958    0.52118    0.65802    0.66500    1.16667    1.52363    1.51077    0.85714
  69.31029    0.74835    0.65802    0.97500    1.41357    1.45090    1.43850    0.70743
  66.34095    0.72005    0.65802    0.93500    1.25571    1.44010    1.42764    0.79636
  79.81640    0.84432    0.65802    1.11500    1.59596    1.56107    1.54888    0.62658
  50.25960    0.55889    0.65802    0.71500    1.44762    1.51743    1.50466    0.69079
  48.78057    0.54411    0.65881    0.69500    1.69925    1.52207    1.50940    0.58850
  79.75837    0.84482    0.65881    1.11500    1.65269    1.55914    1.54695    0.60507
  49.50079    0.55164    0.65881    0.70500    1.84211    1.52014    1.50749    0.54286
  75.23718    0.80428    0.65881    1.05500    1.46447    1.49479    1.48254    0.68284
  83.54958    0.87781    0.65881    1.16500    1.60239    1.62679    1.61464    0.62407
  70.00312    0.75579    0.65881    0.98500    1.29518    1.45369    1.44138    0.77209
  67.03217    0.72755    0.65881    0.94500    1.50586    1.44190    1.42955    0.66407
  65.55213    0.71331    0.65881    0.92500    1.47291    1.43282    1.42045    0.67893
  53.83843    0.59653    0.65881    0.76500    1.42611    1.50031    1.48775    0.70121
  71.49403    0.76977    0.65881    1.00500    1.46228    1.45958    1.44729    0.68386
  55.29072    0.61137    0.65881    0.78500    1.60349    1.46982    1.45729    0.62364
  72.98858    0.78365    0.65881    1.02500    1.41085    1.46683    1.45456    0.70879
  48.06110    0.53657    0.65881    0.68500    1.38384    1.52401    1.51132    0.72263
  59.66765    0.65550    0.65881    0.84500    1.22117    1.37849    1.36603    0.81889
  50.94353    0.56667    0.65881    0.72500    1.50417    1.51628    1.50366    0.66482
  63.33880    0.69178    0.65881    0.89500    1.34729    1.41160    1.39920    0.74223
  52.38939    0.58163    0.65881    0.74500    1.49275    1.51242    1.49983    0.66990
  66.29170    0.72044    0.65881    0.93500    1.39048    1.43960    1.42724    0.71918
  79.00266    0.83814    0.65881    1.10500    1.49262    1.54476    1.53256    0.66996
  61.86770    0.67732    0.65881    0.87500    1.46477    1.39745    1.38503    0.68270
  60.40013    0.66279    0.65881    0.85500    1.31280    1.38331    1.37086    0.76173
  69.25902    0.74876    0.65881    0.97500    1.38550    1.45074    1.43842    0.72176
  82.78969    0.87127    0.65881    1.15500    1.76395    1.61254    1.60039    0.56691
  62.60281    0.68456    0.65881    0.88500    1.41852    1.40453    1.39211    0.70496
  47.34238    0.52901    0.65881    0.67500    1.20370    1.52594    1.51323    0.83077
  61.13348    0.67007    0.65881    0.86500    1.36928    1.39038    1.37794    0.73031
  50.22178    0.55916    0.65881    0.71500    1.35217    1.51821    1.50557    0.73955
  81.27236    0.85811    0.65881    1.13500    1.57946    1.58404    1.57187    0.63313
  46.62440    0.52144    0.65881    0.66500    1.73684    1.52557    1.51284    0.57576
  70.74812    0.76279    0.65881    0.99500    1.39048    1.45663    1.44433    0.71918
  67.77354    0.73465    0.65881    0.95500    1.41447    1.44485    1.43251    0.70698
  75.98851    0.81111    0.65881    1.06500    1.31771    1.50478    1.49255    0.75889
  53.11351    0.58909    0.65881    0.75500    1.75873    1.51404    1.50147    0.56859
  68.51583    0.74172    0.65881    0.96500    1.38788    1.44779    1.43546    0.72052
  58.20528    0.64086    0.65881    0.82500    1.31732    1.40885    1.39637    0.75911
  77.49383    0.82468    0.65881    1.08500    1.47985    1.52477    1.51255    0.67574
  64.07568    0.69897    0.65881    0.90500    1.33754    1.41867    1.40628    0.74764
  84.31028    0.88431    0.65881    1.17500    1.70815    1.65306    1.64091    0.58543
  78.24780    0.83142    0.65881    1.09500    1.52449    1.53477    1.52256    0.65596
  54.56417    0.60396    0.65881    0.77500    1.44820    1.48507    1.47252    0.69051
  76.74073    0.81791    0.65881    1.07500    1.39560    1.51478    1.50255    0.71654
  58.93603    0.64819    0.65881    0.83500    1.48947    1.39360    1.38113    0.67138
  80.51494    0.85148    0.65881    1.12500    1.54183    1.56979    1.55761    0.64858
  51.66607    0.57416    0.65881    0.73500    1.47059    1.51435    1.50175    0.68000
  82.03061    0.86471    0.65881    1.14500    1.57927    1.59829    1.58613    0.63320
  72.24086    0.77672    0.65881    1.01500    1.34591    1.46253    1.45024    0.74299
  64.81346    0.70615    0.65881    0.91500    1.47185    1.42575    1.41337    0.67942
  70.69583    0.76321    0.65960    0.99500    1.44373    1.45653    1.44426    0.69265
  55.24920    0.61169    0.65960    0.78500    1.44000    1.46812    1.45568    0.69444
  69.20773    0.74918    0.65960    0.97500    1.38436    1.45063    1.43834    0.72235
  69.95132    0.75621    0.65960    0.98500    1.43163    1.45358    1.44130    0.69850
  66.24242    0.72083    0.65960    0.93500    1.57746    1.43915    1.42684    0.63393
  71.44125    0.77020    0.65960    1.00500    1.51933    1.45948    1.44721    0.65819
  66.98239    0.72795    0.65960    0.94500    1.43465    1.44178    1.42948    0.69704
  64.02794    0.69935    0.65960    0.90500    1.40066    1.41806    1.40574    0.71395
  68.46504    0.74212    0.65960    0.96500    1.44013    1.44768    1.43539    0.69438
  67.72326    0.73505    0.65960    0.95500    1.39620    1.44473    1.43243    0.71623
  58.16167    0.64119    0.65960    0.82500    1.41728    1.40715    1.39476    0.70558
  65.50336    0.71369    0.65960    0.92500    1.36570    1.43222    1.41991    0.73223
  55.97606    0.61909    0.65960    0.79500    1.44731    1.45287    1.44045    0.69094
  58.89190    0.64853    0.65960    0.83500    1.33056    1.39191    1.37952    0.75156
  64.76520    0.70653    0.65960    0.91500    1.50658    1.42514    1.41282    0.66376
  72.18758    0.77716    0.65960    1.01500    1.50775    1.46244    1.45017    0.66324
  76.68454    0.81838    0.65960    1.07500    1.53696    1.51506    1.50281    0.65063
  80.45642    0.85199    0.65960    1.12500    1.57640    1.56972    1.55747    0.63436
  77.43717    0.82516    0.65960    1.08500    1.37943    1.52506    1.51281    0.72494
  53.07357    0.58938    0.65960    0.75500    1.68111    1.51309    1.50061    0.59484
  81.97118    0.86523    0.65960    1.14500    1.47249    1.59824    1.58599    0.67912
  61.82150    0.67768    0.65960    0.87500    1.41205    1.39683    1.38448    0.70819
  62.55609    0.68492    0.65960    0.88500    1.49138    1.40391    1.39157    0.67052
  49.46348    0.55192    0.65960    0.70500    1.64118    1.52096    1.50841    0.60932
  82.72981    0.87180    0.65960    1.15500    1.56911    1.61250    1.60025    0.63731
  51.62718    0.57444    0.65960    0.73500    1.50168    1.51517    1.50267    0.66592
  72.93481    0.78409    0.65960    1.02500    1.56477    1.46607    1.45381    0.63907
  48.74379    0.54438    0.65960    0.69500    1.95935    1.52289    1.51032    0.51037
  83.48926    0.87834    0.65960    1.16500    1.74194    1.62676    1.61451    0.57407
  52.34997    0.58192    0.65960    0.74500    1.59006    1.51324    1.50075    0.62891
  81.21338    0.85862    0.65960    1.13500    1.63025    1.58398    1.57173    0.61340
  50.90517    0.56695    0.65960    0.72500    2.06763    1.51710    1.50458    0.48364
  75.93280    0.81157    0.65960    1.06500    1.65551    1.50506    1.49280    0.60404
  48.02485    0.53683    0.65960    0.68500    1.85185    1.52482    1.51224    0.54000
  79.70031    0.84532    0.65960    1.11500    1.46916    1.55726    1.54501    0.68066
  60.35496    0.66314    0.65960    0.85500    1.29260    1.38268    1.37031    0.77363
  46.58921    0.52169    0.65960    0.66500    1.08696    1.52753    1.51491    0.92000
  54.52317    0.60427    0.65960    0.77500    1.47330    1.48336    1.47091    0.67875
  78.94506    0.83863    0.65960    1.10500    1.52372    1.54507    1.53282    0.65629
  53.79796    0.59683    0.65960    0.76500    1.39426    1.49860    1.48614    0.71723
  47.30666    0.52927    0.65960    0.67500    1.16129    1.52675    1.51415    0.86111
  63.29157    0.69214    0.65960    0.89500    1.41100    1.41098    1.39865    0.70872
  75.18195    0.80474    0.65960    1.05500    1.37005    1.49506    1.48280    0.72990
  84.24951    0.88485    0.65960    1.17500    1.55556    1.64703    1.63478    0.64286
  61.08779    0.67042    0.65960    0.86500    1.53097    1.38975    1.37740    0.65318
  78.19067    0.83191    0.65960    1.09500    1.56974    1.53507    1.52281    0.63705
  59.62300    0.65584    0.65960    0.84500    1.27018    1.37673    1.36436    0.78729
  50.18394    0.55944    0.65960    0.71500    1.73430    1.51903    1.50650    0.57660
  78.13351    0.83240    0.66039    1.09500    1.70253    1.53538    1.52307    0.58736
  69.89951    0.75662    0.66039    0.98500    1.42720    1.45350    1.44122    0.70067
  77.38047    0.82564    0.66039    1.08500    1.41007    1.52537    1.51307    0.70918
  52.31054    0.58221    0.66039    0.74500    1.34582    1.51410    1.50168    0.74304
  62.50936    0.68528    0.66039    0.88500    1.37625    1.40332    1.39102    0.72661
  53.03361    0.58968    0.66039    0.75500    1.54190    1.51218    1.49976    0.64855
  76.62832    0.81885    0.66039    1.07500    1.61386    1.51537    1.50306    0.61963
  70.64352    0.76364    0.66039    0.99500    1.51495    1.45646    1.44418    0.66009
  75.87706    0.81204    0.66039    1.06500    1.58447    1.50536    1.49306    0.63113
  58.84776    0.64886    0.66039    0.83500    1.52757    1.39025    1.37791    0.65463
  53.75748    0.59713    0.66039    0.76500    1.52989    1.49693    1.48453    0.65364
  75.12669    0.80520    0.66039    1.05500    1.47963    1.49535    1.48306    0.67584
  71.38844    0.77063    0.66039    1.00500    1.48613    1.45942    1.44714    0.67289
  63.24432    0.69251    0.66039    0.89500    1.41774    1.41040    1.39810    0.70535
  54.48217    0.60457    0.66039    0.77500    1.45070    1.48169    1.46930    0.68932
  55.93401    0.61940    0.66039    0.79500    1.52381    1.45121    1.43884    0.65625
  78.88742    0.83912    0.66039    1.10500    1.54406    1.54539    1.53308    0.64764
  72.88101    0.78453    0.66039    1.02500    1.49667    1.46533    1.45305    0.66815
  51.58828    0.57473    0.66039    0.73500    1.71747    1.51603    1.50359    0.58225
  60.30978    0.66348    0.66039    0.85500    1.32524    1.38209    1.36977    0.75458
  46.55401    0.52195    0.66039    0.66500    1.23077    1.52955    1.51699    0.81250
  65.45457    0.71407    0.66039    0.92500    1.33233    1.43165    1.41936    0.75056
  58.11804    0.64152    0.66039    0.82500    1.37522    1.40549    1.39314    0.72716
  47.27093    0.52953    0.66039    0.67500    1.35385    1.52761    1.51507    0.73864
  84.94931    0.89188    0.66039    1.18500    1.85714    1.71750    1.70513    0.53846
  84.18870    0.88540    0.66039    1.17500    1.82045    1.64100    1.62863    0.54931
  61.04209    0.67077    0.66039    0.86500    1.41653    1.38917    1.37685    0.70595
  47.98859    0.53709    0.66039    0.68500    1.57303    1.52568    1.51316    0.63571
  66.19313    0.72122    0.66039    0.93500    1.47273    1.43873    1.42644    0.67901
  64.71693    0.70691    0.66039    0.91500    1.41628    1.42457    1.41227    0.70607
  66.93258    0.72834    0.66039    0.94500    1.32381    1.44168    1.42940    0.75540
  83.42889    0.87888    0.66039    1.16500    1.57230    1.62673    1.61437    0.63601
  48.70700    0.54465    0.66039    0.69500    1.53472    1.52375    1.51125    0.65158
  82.66989    0.87233    0.66039    1.15500    1.40074    1.61246    1.60011    0.71391
  49.42617    0.55219    0.66039    0.70500    1.69022    1.52182    1.50933    0.59164
  61.77528    0.67804    0.66039    0.87500    1.50174    1.39624    1.38393    0.66589
  81.91171    0.86575    0.66039    1.14500    1.51171    1.59820    1.58585    0.66150
  67.67295    0.73545    0.66039    0.95500    1.36699    1.44464    1.43235    0.73154
  81.15436    0.85914    0.66039    1.13500    1.53557    1.58393    1.57160    0.65122
  50.14609    0.55972    0.66039    0.71500    1.80102    1.51989    1.50742    0.55524
  68.41422    0.74253    0.66039    0.96500    1.37893    1.44759    1.43531    0.72520
  80.39786    0.85249    0.66039    1.12500    1.52008    1.56967    1.55734    0.65786
  72.13427    0.77759    0.66039    1.01500    1.37444    1.46238    1.45009    0.72757
  50.86680    0.56723    0.66039    0.72500    1.38408    1.51796    1.50550    0.72250
  59.57833    0.65618    0.66039    0.84500    1.41284    1.37501    1.36268    0.70779
  79.64221    0.84582    0.66039    1.11500    1.57088    1.55540    1.54308    0.63659
  69.15641    0.74959    0.66039    0.97500    1.33687    1.45055    1.43827    0.74801
  55.20767    0.61199    0.66039    0.78500    1.41630    1.46645    1.45407    0.70607
  63.98017    0.69972    0.66039    0.90500    1.32591    1.41748    1.40519    0.75420
  78.82976    0.83962    0.66119    1.10500    1.42857    1.54566    1.53332    0.70000
  81.09531    0.85965    0.66119    1.13500    1.63043    1.58379    1.57142    0.61333
  62.46260    0.68564    0.66119    0.88500    1.33002    1.40359    1.39131    0.75187
  55.16613    0.61230    0.66119    0.78500    1.44091    1.46667    1.45432    0.69401
  67.62262    0.73585    0.66119    0.95500    1.48548    1.44516    1.43289    0.67318
  76.57208    0.81933    0.66119    1.07500    1.52820    1.51562    1.50331    0.65437
  61.72905    0.67839    0.66119    0.87500    1.54484    1.39651    1.38423    0.64732
  70.59118    0.76406    0.66119    0.99500    1.39297    1.45699    1.44471    0.71789
  49.38884    0.55246    0.66119    0.70500    1.36702    1.52175    1.50930    0.73152
  81.85220    0.86627    0.66119    1.14500    1.65191    1.59806    1.58568    0.60536
  82.60993    0.87286    0.66119    1.15500    1.52632    1.61233    1.59994    0.65517
  75.82129    0.81251    0.66119    1.06500    1.47706    1.50561    1.49330    0.67702
  58.80360    0.64919    0.66119    0.83500    1.43345    1.39047    1.37816    0.69762
  53.71699    0.59743    0.66119    0.76500    1.50413    1.49715    1.48478    0.66484
  50.10824    0.55999    0.66119    0.71500    1.73267    1.51982    1.50739    0.57714
  48.67021    0.54491    0.66119    0.69500    1.65152    1.52368    1.51122    0.60550
  58.07441    0.64185    0.66119    0.82500    1.35172    1.40571    1.39340    0.73980
  66.88276    0.72874    0.66119    0.94500    1.43025    1.44220    1.42993    0.69918
  75.07141    0.80566    0.66119    1.05500    1.37333    1.49560    1.48330    0.72816
  71.33560    0.77106    0.66119    1.00500    1.41342    1.45995    1.44767    0.70751
  47.23519    0.52978    0.66119    0.67500    1.76364    1.52755    1.51505    0.56701
  64.66863    0.70728    0.66119    0.91500    1.67663    1.42484    1.41256    0.59644
  66.14381    0.72161    0.66119    0.93500    1.34272    1.43905    1.42678    0.74476
  47.95233    0.53736    0.66119    0.68500    1.70455    1.52562    1.51313    0.58667
  60.99637    0.67112    0.66119    0.86500    1.36683    1.38943    1.37714    0.73162
  84.12786    0.88594    0.66119    1.17500    1.77605    1.64086    1.62846    0.56305
  63.19705    0.69288    0.66119    0.89500    1.44753    1.41067    1.39839    0.69083
  54.44115    0.60488    0.66119    0.77500    1.42222    1.48191    1.46955    0.70313
  84.88803    0.89243    0.66119    1.18500    1.94832    1.71139    1.69897    0.51326
  83.36849    0.87941    0.66119    1.16500    1.76682    1.62659    1.61420    0.56599
  52.99365    0.58998    0.66119    0.75500    1.55493    1.51210    1.49972    0.64312
  72.08094    0.77803    0.66119    1.01500    1.42857    1.46291    1.45062    0.70000
  72.82719    0.78497    0.66119    1.02500    1.54383    1.46583    1.45354    0.64774
  80.33926    0.85300    0.66119    1.12500    1.55894    1.56952    1.55716    0.64146
  69.84767    0.75704    0.66119    0.98500    1.39116    1.45403    1.44176    0.71882
  60.26458    0.66383    0.66119    0.85500    1.30626    1.38235    1.37006    0.76554
  69.10507    0.75000    0.66119    0.97500    1.48622    1.45108    1.43880    0.67285
  77.32375    0.82612    0.66119    1.08500    1.55769    1.52563    1.51331    0.64198
  46.51880    0.52220    0.66119    0.66500    2.00000    1.52935    1.51682    0.50000
  63.93239    0.70009    0.66119    0.90500    1.42123    1.41776    1.40548    0.70362
  51.54936    0.57501    0.66119    0.73500    1.48299    1.51597    1.50356    0.67431
  50.82841    0.56751    0.66119    0.72500    1.67073    1.51789    1.50548    0.59854
  52.27111    0.58250    0.66119    0.74500    1.51524    1.51404    1.50165    0.65996
  55.89194    0.61972    0.66119    0.79500    1.41379    1.45143    1.43909    0.70732
  68.36339    0.74294    0.66119    0.96500    1.31538    1.44812    1.43584    0.76023
  78.07632    0.83288    0.66119    1.09500    1.44096    1.53565    1.52331    0.69398
  59.53365    0.65652    0.66119    0.84500    1.43071    1.37543    1.36313    0.69895
  65.40577    0.71446    0.66119    0.92500    1.45894    1.43192    1.41965    0.68543
  79.58408    0.84632    0.66119    1.11500    1.48440    1.55557    1.54322    0.67367
  69.79581    0.75746    0.66198    0.98500    1.49164    1.45455    1.44229    0.67040
  51.51044    0.57530    0.66198    0.73500    1.64437    1.51592    1.50354    0.60814
  75.01610    0.80612    0.66198    1.05500    1.52000    1.49582    1.48354    0.65789
  71.28274    0.77149    0.66198    1.00500    1.47059    1.46046    1.44820    0.68000
  52.95367    0.59027    0.66198    0.75500    1.47911    1.51203    1.49968    0.67608
  66.09448    0.72200    0.66198    0.93500    1.37679    1.43937    1.42712    0.72633
  60.95064    0.67147    0.66198    0.86500    1.29672    1.38970    1.37743    0.77118
  69.05371    0.75041    0.66198    0.97500    1.52736    1.45159    1.43933    0.65472
  52.23166    0.58279    0.66198    0.74500    1.51746    1.51399    1.50162    0.65900
  84.06697    0.88648    0.66198    1.17500    1.57895    1.64064    1.62828    0.63333
  72.02759    0.77846    0.66198    1.01500    1.38898    1.46342    1.45116    0.71995
  63.14977    0.69324    0.66198    0.89500    1.45122    1.41095    1.39869    0.68908
  54.40012    0.60518    0.66198    0.77500    1.45626    1.48214    1.46981    0.68669
  78.01909    0.83337    0.66198    1.09500    1.65511    1.53586    1.52355    0.60419
  64.62032    0.70766    0.66198    0.91500    1.45793    1.42511    1.41286    0.68590
  47.91605    0.53762    0.66198    0.68500    1.17000    1.52557    1.51311    0.85470
  48.63340    0.54518    0.66198    0.69500    1.31159    1.52364    1.51119    0.76243
  83.30805    0.87995    0.66198    1.16500    1.63214    1.62637    1.61402    0.61269
  50.07037    0.56027    0.66198    0.71500    2.00000    1.51978    1.50736    0.50000
  55.84986    0.62003    0.66198    0.79500    1.35200    1.45166    1.43934    0.73964
  81.03622    0.86016    0.66198    1.13500    1.66206    1.58358    1.57125    0.60166
  68.31253    0.74334    0.66198    0.96500    1.40558    1.44863    1.43638    0.71145
  62.41584    0.68600    0.66198    0.88500    1.28964    1.40386    1.39160    0.77541
  67.57227    0.73625    0.66198    0.95500    1.44209    1.44567    1.43342    0.69344
  63.88460    0.70046    0.66198    0.90500    1.53381    1.41803    1.40577    0.65197
  76.51580    0.81980    0.66198    1.07500    1.52533    1.51584    1.50355    0.65560
  84.82671    0.89298    0.66198    1.18500    1.82464    1.70518    1.69281    0.54805
  49.35150    0.55273    0.66198    0.70500    1.53804    1.52171    1.50928    0.65018
  77.26700    0.82660    0.66198    1.08500    1.61270    1.52585    1.51355    0.62008
  70.53882    0.76448    0.66198    0.99500    1.40439    1.45750    1.44525    0.71205
  80.28064    0.85351    0.66198    1.12500    1.39002    1.56931    1.55699    0.71941
  81.79266    0.86679    0.66198    1.14500    1.58462    1.59784    1.58550    0.63107
  78.77206    0.84011    0.66198    1.10500    1.59134    1.54587    1.53356    0.62840
  75.76550    0.81298    0.66198    1.06500    1.56538    1.50583    1.49354    0.63882
  50.79002    0.56779    0.66198    0.72500    1.65289    1.51785    1.50545    0.60500
  58.75943    0.64953    0.66198    0.83500    1.33217    1.39070    1.37842    0.75065
  59.48896    0.65686    0.66198    0.84500    1.35570    1.37586    1.36358    0.73762
  53.67649    0.59773    0.66198    0.76500    1.34474    1.49738    1.48504    0.74364
  79.52592    0.84682    0.66198    1.11500    1.55166    1.55567    1.54335    0.64447
  66.83292    0.72913    0.66198    0.94500    1.32635    1.44272    1.43047    0.75395
  61.68280    0.67875    0.66198    0.87500    1.44930    1.39678    1.38452    0.68999
  82.54994    0.87338    0.66198    1.15500    1.56461    1.61211    1.59976    0.63914
  60.21936    0.66417    0.66198    0.85500    1.37209    1.38262    1.37035    0.72881
  72.77335    0.78542    0.66198    1.02500    1.53220    1.46630    1.45404    0.65265
  47.19945    0.53004    0.66198    0.67500    1.27273    1.52751    1.51502    0.78571
  46.48358    0.52245    0.66198    0.66500    2.41176    1.52917    1.51666    0.41463
  65.35695    0.71484    0.66198    0.92500    1.46560    1.43219    1.41994    0.68231
  55.12458    0.61261    0.66198    0.78500    1.43400    1.46690    1.45457    0.69735
  58.03076    0.64218    0.66198    0.82500    1.46228    1.40594    1.39365    0.68386
  59.44425    0.65720    0.66278    0.84500    1.47120    1.37631    1.36403    0.67972
  60.90489    0.67182    0.66278    0.86500    1.41639    1.38999    1.37772    0.70602
  53.63597    0.59803    0.66278    0.76500    1.38727    1.49764    1.48529    0.72084
  47.87976    0.53788    0.66278    0.68500    1.52336    1.52556    1.51308    0.65644
  55.08301    0.61292    0.66278    0.78500    1.53196    1.46716    1.45483    0.65276
  66.04513    0.72238    0.66278    0.93500    1.37973    1.43969    1.42746    0.72478
  50.75162    0.56807    0.66278    0.72500    1.30483    1.51783    1.50542    0.76638
  79.46772    0.84732    0.66278    1.11500    1.55152    1.55573    1.54349    0.64453
  46.44836    0.52270    0.66278    0.66500    1.10714    1.52902    1.51649    0.90323
  73.46566    0.79279    0.66278    1.03500    1.50912    1.47600    1.46377    0.66264
  80.22198    0.85401    0.66278    1.12500    1.55019    1.56905    1.55681    0.64508
  84.00605    0.88702    0.66278    1.17500    1.64596    1.64035    1.62810    0.60755
  72.71947    0.78586    0.66278    1.02500    1.36542    1.46675    1.45453    0.73238
  67.52190    0.73665    0.66278    0.95500    1.32512    1.44619    1.43396    0.75465
  76.45950    0.82027    0.66278    1.07500    1.52408    1.51602    1.50379    0.65613
  64.57199    0.70804    0.66278    0.91500    1.33281    1.42539    1.41315    0.75029
  48.59658    0.54545    0.66278    0.69500    1.41216    1.52363    1.51117    0.70813
  63.83678    0.70083    0.66278    0.90500    1.33387    1.41831    1.40606    0.74970
  57.98709    0.64251    0.66278    0.82500    1.28205    1.40619    1.39390    0.78000
  83.24757    0.88048    0.66278    1.16500    1.53010    1.62609    1.61385    0.65355
  68.26166    0.74375    0.66278    0.96500    1.41985    1.44914    1.43691    0.70430
  62.36905    0.68636    0.66278    0.88500    1.32085    1.40415    1.39189    0.75709
  55.80777    0.62034    0.66278    0.79500    1.39881    1.45191    1.43960    0.71489
  65.30810    0.71522    0.66278    0.92500    1.38522    1.43247    1.42023    0.72191
  71.22986    0.77191    0.66278    1.00500    1.43060    1.46096    1.44874    0.69901
  52.91368    0.59056    0.66278    0.75500    1.62899    1.51200    1.49963    0.61388
  71.97421    0.77890    0.66278    1.01500    1.46688    1.46392    1.45169    0.68172
  66.78306    0.72953    0.66278    0.94500    1.45101    1.44323    1.43100    0.68917
  50.03250    0.56054    0.66278    0.71500    1.83417    1.51976    1.50734    0.54521
  77.21022    0.82708    0.66278    1.08500    1.51341    1.52602    1.51379    0.66076
  47.16369    0.53030    0.66278    0.67500    1.31667    1.52750    1.51499    0.75949
  80.97710    0.86067    0.66278    1.13500    1.48446    1.58331    1.57107    0.67365
  60.17414    0.66452    0.66278    0.85500    1.36239    1.38291    1.37064    0.73400
  54.35908    0.60549    0.66278    0.77500    1.38426    1.48240    1.47006    0.72241
  58.71524    0.64986    0.66278    0.83500    1.51642    1.39095    1.37867    0.65945
  49.31416    0.55300    0.66278    0.70500    1.70000    1.52170    1.50925    0.58824
  78.71434    0.84060    0.66278    1.10500    1.59846    1.54603    1.53380    0.62560
  77.96183    0.83385    0.66278    1.09500    1.56548    1.53603    1.52379    0.63878
  75.70968    0.81344    0.66278    1.06500    1.46364    1.50601    1.49378    0.68323
  70.48643    0.76491    0.66278    0.99500    1.37641    1.45801    1.44578    0.72653
  69.74392    0.75788    0.66278    0.98500    1.45683    1.45505    1.44282    0.68642
  84.76534    0.89353    0.66278    1.18500    1.83333    1.69890    1.68665    0.54545
  52.19220    0.58308    0.66278    0.74500    1.57273    1.51398    1.50160    0.63584
  82.48991    0.87391    0.66278    1.15500    1.62213    1.61183    1.59959    0.61647
  51.47151    0.57558    0.66278    0.73500    1.69485    1.51590    1.50351    0.59002
  69.00233    0.75082    0.66278    0.97500    1.37658    1.45209    1.43987    0.72644
  81.73308    0.86731    0.66278    1.14500    1.69345    1.59757    1.58533    0.59051
  61.63653    0.67910    0.66278    0.87500    1.46154    1.39707    1.38481    0.68421
  63.10247    0.69361    0.66278    0.89500    1.42479    1.41123    1.39898    0.70186
  57.94342    0.64284    0.66357    0.82500    1.44991    1.40647    1.39416    0.68970
  47.84347    0.53814    0.66357    0.68500    1.68085    1.52558    1.51305    0.59494
  54.31803    0.60579    0.66357    0.77500    1.39329    1.48268    1.47031    0.71773
  52.15273    0.58337    0.66357    0.74500    1.47516    1.51398    1.50157    0.67789
  83.18705    0.88101    0.66357    1.16500    1.68410    1.62579    1.61367    0.59379
  81.67347    0.86782    0.66357    1.14500    1.61933    1.59728    1.58515    0.61754
  63.78895    0.70120    0.66357    0.90500    1.33017    1.41860    1.40636    0.75178
  60.12889    0.66486    0.66357    0.85500    1.47643    1.38321    1.37093    0.67731
  62.32225    0.68672    0.66357    0.88500    1.65464    1.40444    1.39219    0.60436
  75.65383    0.81391    0.66357    1.06500    1.61265    1.50619    1.49403    0.62010
  55.76566    0.62066    0.66357    0.79500    1.32759    1.45220    1.43985    0.75325
  67.47151    0.73705    0.66357    0.95500    1.45880    1.44671    1.43449    0.68549
  65.25925    0.71560    0.66357    0.92500    1.39900    1.43276    1.42052    0.71480
  66.73317    0.72992    0.66357    0.94500    1.63686    1.44376    1.43153    0.61093
  71.17696    0.77234    0.66357    1.00500    1.36859    1.46146    1.44927    0.73068
  77.90455    0.83434    0.66357    1.09500    1.52662    1.53619    1.52404    0.65504
  52.87368    0.59086    0.66357    0.75500    1.47564    1.51199    1.49959    0.67767
  84.70394    0.89407    0.66357    1.18500    1.63319    1.69259    1.68047    0.61230
  49.99462    0.56082    0.66357    0.71500    1.46575    1.51978    1.50731    0.68224
  82.42984    0.87443    0.66357    1.15500    1.60455    1.61154    1.59941    0.62323
  71.92081    0.77933    0.66357    1.01500    1.46992    1.46441    1.45223    0.68031
  68.21076    0.74415    0.66357    0.96500    1.43296    1.44966    1.43745    0.69786
  78.65658    0.84109    0.66357    1.10500    1.52326    1.54619    1.53404    0.65649
  64.52364    0.70841    0.66357    0.91500    1.38588    1.42568    1.41344    0.72156
  70.43403    0.76533    0.66357    0.99500    1.43829    1.45851    1.44631    0.69527
  83.94508    0.88756    0.66357    1.17500    1.62582    1.64005    1.62793    0.61507
  63.05515    0.69397    0.66357    0.89500    1.32087    1.41152    1.39927    0.75708
  79.40949    0.84782    0.66357    1.11500    1.42523    1.55577    1.54363    0.70164
  61.59025    0.67946    0.66357    0.87500    1.37829    1.39737    1.38510    0.72554
  51.43257    0.57587    0.66357    0.73500    1.46104    1.51591    1.50348    0.68444
  72.66558    0.78630    0.66357    1.02500    1.44182    1.46721    1.45503    0.69357
  60.85913    0.67217    0.66357    0.86500    1.38119    1.39029    1.37802    0.72401
  59.39953    0.65754    0.66357    0.84500    1.44755    1.37677    1.36448    0.69082
  53.59545    0.59833    0.66357    0.76500    1.46867    1.49793    1.48554    0.68089
  58.67104    0.65020    0.66357    0.83500    1.36111    1.39123    1.37893    0.73469
  47.12793    0.53055    0.66357    0.67500    1.27692    1.52752    1.51497    0.78313
  48.55976    0.54571    0.66357    0.69500    1.43590    1.52365    1.51114    0.69643
  80.91795    0.86119    0.66357    1.13500    1.63514    1.58303    1.57089    0.61157
  50.71320    0.56835    0.66357    0.72500    1.53257    1.51785    1.50540    0.65250
  65.99575    0.72277    0.66357    0.93500    1.34404    1.44002    1.42780    0.74403
  49.27680    0.55327    0.66357    0.70500    1.48913    1.52171    1.50923    0.67153
  77.15341    0.82755    0.66357    1.08500    1.52562    1.52619    1.51403    0.65547
  68.95093    0.75123    0.66357    0.97500    1.54090    1.45261    1.44040    0.64897
  55.04143    0.61323    0.66357    0.78500    1.41150    1.46744    1.45508    0.70846
  46.41312    0.52296    0.66357    0.66500    1.50000    1.52890    1.51633    0.66667
  73.41127    0.79324    0.66357    1.03500    1.59831    1.47619    1.46401    0.62566
  80.16328    0.85452    0.66357    1.12500    1.63511    1.56878    1.55664    0.61158
  69.69202    0.75829    0.66357    0.98500    1.39873    1.45556    1.44336    0.71493
  76.40317    0.82074    0.66357    1.07500    1.58077    1.51619    1.50403    0.63260
  67.42110    0.73744    0.66437    0.95500    1.42222    1.44725    1.43503    0.70313
  80.85876    0.86170    0.66437    1.13500    1.61494    1.58278    1.57072    0.61922
  70.38160    0.76575    0.66437    0.99500    1.40228    1.45904    1.44685    0.71312
  48.52293    0.54598    0.66437    0.69500    1.53947    1.52370    1.51111    0.64957
  75.59795    0.81437    0.66437    1.06500    1.44689    1.50640    1.49427    0.69114
  62.27544    0.68708    0.66437    0.88500    1.47323    1.40477    1.39248    0.67878
  81.61382    0.86834    0.66437    1.14500    1.44007    1.59703    1.58498    0.69441
  61.54395    0.67981    0.66437    0.87500    1.40580    1.39770    1.38539    0.71134
  49.23944    0.55354    0.66437    0.70500    1.22165    1.52176    1.50920    0.81857
  58.62683    0.65053    0.66437    0.83500    1.38574    1.39153    1.37918    0.72164
  83.12649    0.88154    0.66437    1.16500    1.65458    1.62553    1.61349    0.60438
  57.89972    0.64317    0.66437    0.82500    1.45113    1.40678    1.39441    0.68912
  76.34681    0.82122    0.66437    1.07500    1.52140    1.51639    1.50427    0.65729
  66.68327    0.73031    0.66437    0.94500    1.42275    1.44431    1.43207    0.70286
  53.55491    0.59863    0.66437    0.76500    1.43299    1.49825    1.48580    0.69784
  54.99984    0.61354    0.66437    0.78500    1.55000    1.46776    1.45534    0.64516
  68.15984    0.74455    0.66437    0.96500    1.39320    1.45020    1.43798    0.71777
  71.86738    0.77977    0.66437    1.01500    1.60177    1.46494    1.45276    0.62431
  80.10456    0.85502    0.66437    1.12500    1.49341    1.56853    1.55646    0.66961
  46.37788    0.52321    0.66437    0.66500    1.55000    1.52882    1.51616    0.64516
  73.35685    0.79368    0.66437    1.03500    1.57823    1.47641    1.46426    0.63362
  65.94636    0.72316    0.66437    0.93500    1.46587    1.44038    1.42814    0.68219
  47.09216    0.53081    0.66437    0.67500    1.67164    1.52757    1.51494    0.59821
  79.35123    0.84832    0.66437    1.11500    1.53042    1.55585    1.54377    0.65342
  63.00782    0.69434    0.66437    0.89500    1.36076    1.41185    1.39956    0.73488
  51.39362    0.57615    0.66437    0.73500    1.68333    1.51596    1.50346    0.59406
  83.88408    0.88810    0.66437    1.17500    1.62687    1.63978    1.62775    0.61468
  69.64009    0.75871    0.66437    0.98500    1.59213    1.45609    1.44389    0.62809
  60.08364    0.66521    0.66437    0.85500    1.52118    1.38355    1.37122    0.65739
  68.89951    0.75164    0.66437    0.97500    1.30690    1.45315    1.44094    0.76517
  54.27696    0.60609    0.66437    0.77500    1.27051    1.48300    1.47057    0.78709
  52.11325    0.58366    0.66437    0.74500    1.68551    1.51403    1.50154    0.59329
  78.59879    0.84158    0.66437    1.10500    1.50000    1.54637    1.53428    0.66667
  77.84723    0.83482    0.66437    1.09500    1.55370    1.53638    1.52428    0.64362
  84.64250    0.89462    0.66437    1.18500    1.74424    1.68630    1.67429    0.57332
  77.09657    0.82803    0.66437    1.08500    1.48282    1.52639    1.51427    0.67439
  64.47528    0.70879    0.66437    0.91500    1.40159    1.42600    1.41373    0.71348
  50.67478    0.56863    0.66437    0.72500    1.52529    1.51789    1.50537    0.65561
  55.72355    0.62097    0.66437    0.79500    1.39721    1.45251    1.44011    0.71571
  47.80717    0.53840    0.66437    0.68500    2.09091    1.52564    1.51303    0.47826
  49.95672    0.56109    0.66437    0.71500    1.84878    1.51983    1.50728    0.54090
  59.35479    0.65788    0.66437    0.84500    1.40142    1.37727    1.36493    0.71356
  60.81335    0.67252    0.66437    0.86500    1.47005    1.39062    1.37831    0.68025
  71.12403    0.77277    0.66437    1.00500    1.37991    1.46199    1.44981    0.72469
  82.36974    0.87496    0.66437    1.15500    1.53564    1.61128    1.59923    0.65119
  72.61166    0.78674    0.66437    1.02500    1.48630    1.46769    1.45552    0.67281
  52.83368    0.59115    0.66437    0.75500    1.33505    1.51201    1.49955    0.74903
  65.21037    0.71598    0.66437    0.92500    1.42157    1.43307    1.42082    0.70345
  63.74110    0.70157    0.66437    0.90500    1.35623    1.41892    1.40665    0.73734
  52.79366    0.59144    0.66516    0.75500    1.38718    1.51207    1.49950    0.72089
  49.91882    0.56137    0.66516    0.71500    1.44444    1.51991    1.50726    0.69231
  68.84807    0.75205    0.66516    0.97500    1.44355    1.45372    1.44147    0.69274
  81.55414    0.86886    0.66516    1.14500    1.52091    1.59684    1.58480    0.65750
  70.32915    0.76617    0.66516    0.99500    1.51163    1.45961    1.44739    0.66154
  77.78988    0.83531    0.66516    1.09500    1.36655    1.53663    1.52452    0.73177
  80.79953    0.86221    0.66516    1.13500    1.47992    1.58260    1.57054    0.67571
  60.03836    0.66555    0.66516    0.85500    1.36189    1.38392    1.37152    0.73427
  67.37067    0.73784    0.66516    0.95500    1.42671    1.44784    1.43556    0.70091
  78.54097    0.84207    0.66516    1.10500    1.50841    1.54662    1.53452    0.66295
  52.07376    0.58395    0.66516    0.74500    1.44480    1.51411    1.50152    0.69214
  46.34263    0.52346    0.66516    0.66500    1.48000    1.52877    1.51600    0.67568
  51.35466    0.57643    0.66516    0.73500    1.62411    1.51604    1.50343    0.61572
  62.22860    0.68744    0.66516    0.88500    1.34335    1.40513    1.39277    0.74441
  77.03970    0.82851    0.66516    1.08500    1.47093    1.52663    1.51452    0.67984
  80.04580    0.85553    0.66516    1.12500    1.38262    1.56835    1.55628    0.72326
  63.69323    0.70194    0.66516    0.90500    1.32719    1.41928    1.40694    0.75347
  76.29042    0.82169    0.66516    1.07500    1.32826    1.51664    1.50451    0.75287
  68.10891    0.74496    0.66516    0.96500    1.60922    1.45078    1.43852    0.62142
  69.58815    0.75912    0.66516    0.98500    1.55437    1.45667    1.44443    0.64335
  65.16147    0.71636    0.66516    0.92500    1.35430    1.43342    1.42111    0.73839
  61.49764    0.68016    0.66516    0.87500    1.54562    1.39806    1.38569    0.64699
  50.63635    0.56891    0.66516    0.72500    1.69565    1.51798    1.50534    0.58974
  79.29294    0.84881    0.66516    1.11500    1.61933    1.55598    1.54390    0.61754
  59.31004    0.65822    0.66516    0.84500    1.32828    1.37781    1.36539    0.75285
  55.68142    0.62128    0.66516    0.79500    1.45417    1.45286    1.44036    0.68768
  49.20207    0.55381    0.66516    0.70500    1.33163    1.52185    1.50917    0.75096
  54.95824    0.61385    0.66516    0.78500    1.44794    1.46811    1.45559    0.69064
  82.30960    0.87548    0.66516    1.15500    1.75319    1.61109    1.59906    0.57039
  84.58101    0.89516    0.66516    1.18500    1.73884    1.68009    1.66810    0.57510
  62.96047    0.69470    0.66516    0.89500    1.34003    1.41220    1.39986    0.74625
  58.58260    0.65086    0.66516    0.83500    1.36427    1.39187    1.37943    0.73299
  83.82304    0.88864    0.66516    1.17500    1.66527    1.63958    1.62758    0.60050
  47.77086    0.53866    0.66516    0.68500    1.16239    1.52572    1.51300    0.86029
  53.51437    0.59893    0.66516    0.76500    1.69477    1.49860    1.48605    0.59005
  54.23589    0.60639    0.66516    0.77500    1.50461    1.48335    1.47082    0.66462
  71.07108    0.77320    0.66516    1.00500    1.41167    1.46256    1.45034    0.70838
  83.06590    0.88207    0.66516    1.16500    1.59155    1.62533    1.61332    0.62832
  72.55771    0.78718    0.66516    1.02500    1.35953    1.46821    1.45602    0.73555
  75.54204    0.81484    0.66516    1.06500    1.41304    1.50665    1.49451    0.70769
  73.30241    0.79413    0.66516    1.03500    1.58140    1.47668    1.46450    0.63235
  66.63335    0.73070    0.66516    0.94500    1.57363    1.44489    1.43261    0.63547
  71.81393    0.78020    0.66516    1.01500    1.48958    1.46550    1.45330    0.67133
  57.85602    0.64349    0.66516    0.82500    1.32705    1.40711    1.39467    0.75355
  65.89696    0.72354    0.66516    0.93500    1.43522    1.44077    1.42847    0.69676
  47.05638    0.53107    0.66516    0.67500    1.63492    1.52766    1.51491    0.61165
  60.76756    0.67287    0.66516    0.86500    1.41075    1.39099    1.37860    0.70885
  48.48609    0.54624    0.66516    0.69500    1.70455    1.52378    1.51109    0.58667
  64.42690    0.70916    0.66516    0.91500    1.37599    1.42635    1.41403    0.72675
  65.84753    0.72393    0.66596    0.93500    1.35479    1.44122    1.42882    0.73812
  58.53836    0.65120    0.66596    0.83500    1.31509    1.39225    1.37969    0.76040
  83.00527    0.88261    0.66596    1.16500    1.40728    1.62524    1.61314    0.71059
  76.98280    0.82899    0.66596    1.08500    1.47081    1.52696    1.51476    0.67990
  54.91663    0.61415    0.66596    0.78500    1.40959    1.46850    1.45585    0.70943
  50.59791    0.56919    0.66596    0.72500    1.45161    1.51810    1.50532    0.68889
  65.11256    0.71675    0.66596    0.92500    1.42240    1.43382    1.42140    0.70304
  57.81231    0.64382    0.66596    0.82500    1.54921    1.40750    1.39492    0.64549
  53.47381    0.59923    0.66596    0.76500    1.39454    1.49900    1.48631    0.71708
  79.98701    0.85603    0.66596    1.12500    1.42676    1.56826    1.55611    0.70089
  51.31569    0.57672    0.66596    0.73500    1.61564    1.51616    1.50340    0.61895
  62.18176    0.68780    0.66596    0.88500    1.32480    1.40554    1.39306    0.75483
  62.91310    0.69507    0.66596    0.89500    1.45623    1.41261    1.40015    0.68671
  76.23400    0.82216    0.66596    1.07500    1.53445    1.51697    1.50476    0.65170
  67.32022    0.73824    0.66596    0.95500    1.43688    1.44847    1.43610    0.69595
  66.58341    0.73110    0.66596    0.94500    1.57002    1.44553    1.43314    0.63694
  48.44924    0.54651    0.66596    0.69500    1.29221    1.52391    1.51106    0.77387
  64.37850    0.70954    0.66596    0.91500    1.50950    1.42675    1.41432    0.66247
  61.45131    0.68052    0.66596    0.87500    1.56360    1.39847    1.38598    0.63955
  80.74028    0.86272    0.66596    1.13500    1.51262    1.58250    1.57036    0.66110
  79.23462    0.84931    0.66596    1.11500    1.41091    1.55620    1.54404    0.70876
  84.51949    0.89571    0.66596    1.18500    1.57974    1.67397    1.66190    0.63301
  47.02059    0.53132    0.66596    0.67500    1.25333    1.52779    1.51489    0.79787
  49.16469    0.55408    0.66596    0.70500    1.64162    1.52197    1.50915    0.60915
  69.53618    0.75954    0.66596    0.98500    1.37089    1.45730    1.44497    0.72945
  59.26528    0.65855    0.66596    0.84500    1.45872    1.37838    1.36584    0.68553
  60.72175    0.67321    0.66596    0.86500    1.41493    1.39140    1.37889    0.70675
  77.73251    0.83579    0.66596    1.09500    1.39273    1.53695    1.52476    0.71802
  82.24942    0.87601    0.66596    1.15500    1.60164    1.61099    1.59888    0.62436
  68.05795    0.74536    0.66596    0.96500    1.45946    1.45142    1.43906    0.68519
  49.88091    0.56164    0.66596    0.71500    1.41743    1.52004    1.50723    0.70550
  55.63928    0.62160    0.66596    0.79500    1.33534    1.45325    1.44061    0.74887
  54.19480    0.60670    0.66596    0.77500    1.69529    1.48375    1.47108    0.58987
  52.03426    0.58423    0.66596    0.74500    1.33333    1.51423    1.50149    0.75000
  63.64535    0.70231    0.66596    0.90500    1.36893    1.41968    1.40723    0.73050
  71.76046    0.78063    0.66596    1.01500    1.36914    1.46613    1.45384    0.73039
  75.48611    0.81530    0.66596    1.06500    1.39609    1.50698    1.49475    0.71628
  47.73454    0.53892    0.66596    0.68500    1.81053    1.52585    1.51297    0.55233
  78.48311    0.84256    0.66596    1.10500    1.66734    1.54694    1.53477    0.59976
  81.49442    0.86938    0.66596    1.14500    1.48689    1.59675    1.58462    0.67254
  59.99308    0.66589    0.66596    0.85500    1.54074    1.38434    1.37181    0.64904
  83.76197    0.88917    0.66596    1.17500    1.59874    1.63948    1.62740    0.62549
  68.79660    0.75246    0.66596    0.97500    1.53679    1.45436    1.44201    0.65071
  52.75363    0.59174    0.66596    0.75500    1.42781    1.51217    1.49946    0.70037
  70.27668    0.76659    0.66596    0.99500    1.60745    1.46024    1.44792    0.62211
  72.50374    0.78761    0.66596    1.02500    1.42791    1.46879    1.45652    0.70032
  73.24795    0.79457    0.66596    1.03500    1.45536    1.47701    1.46474    0.68712
  46.30738    0.52371    0.66596    0.66500    1.60714    1.52876    1.51583    0.62222
  71.01811    0.77362    0.66596    1.00500    1.48829    1.46319    1.45088    0.67191
  58.49410    0.65153    0.66676    0.83500    1.26476    1.39269    1.37994    0.79067
  82.94461    0.88314    0.66676    1.16500    1.48723    1.62525    1.61296    0.67239
  52.71359    0.59203    0.66676    0.75500    1.51020    1.51233    1.49942    0.66216
  49.84299    0.56191    0.66676    0.71500    1.72642    1.52021    1.50720    0.57923
  67.26975    0.73864    0.66676    0.95500    1.37520    1.44918    1.43664    0.72717
  64.33008    0.70991    0.66676    0.91500    1.29310    1.42722    1.41461    0.77333
  70.96511    0.77405    0.66676    1.00500    1.31938    1.46389    1.45142    0.75793
  55.59713    0.62191    0.66676    0.79500    1.42366    1.45370    1.44087    0.70242
  63.59745    0.70268    0.66676    0.90500    1.40992    1.42015    1.40753    0.70926
  79.92818    0.85653    0.66676    1.12500    1.54820    1.56825    1.55593    0.64591
  80.68098    0.86323    0.66676    1.13500    1.51562    1.58250    1.57019    0.65979
  47.69821    0.53918    0.66676    0.68500    1.69697    1.52603    1.51295    0.58929
  65.06363    0.71713    0.66676    0.92500    1.52332    1.43429    1.42170    0.65646
  72.44975    0.78805    0.66676    1.02500    1.34066    1.46946    1.45701    0.74590
  76.92587    0.82946    0.66676    1.08500    1.50460    1.52737    1.51500    0.66463
  46.27212    0.52396    0.66676    0.66500    1.21212    1.52879    1.51567    0.82500
  68.00697    0.74576    0.66676    0.96500    1.38436    1.45212    1.43959    0.72235
  66.53346    0.73149    0.66676    0.94500    1.38898    1.44624    1.43368    0.71995
  60.67593    0.67356    0.66676    0.86500    1.29215    1.39188    1.37919    0.77390
  65.79808    0.72432    0.66676    0.93500    1.41735    1.44173    1.42916    0.70554
  51.99475    0.58452    0.66676    0.74500    1.46687    1.51440    1.50146    0.68172
  78.42523    0.84305    0.66676    1.10500    1.58317    1.54736    1.53501    0.63164
  54.15371    0.60700    0.66676    0.77500    1.39762    1.48420    1.47133    0.71550
  68.74512    0.75287    0.66676    0.97500    1.55652    1.45506    1.44255    0.64246
  70.22418    0.76701    0.66676    0.99500    1.55051    1.46095    1.44846    0.64495
  73.19346    0.79502    0.66676    1.03500    1.36480    1.47742    1.46498    0.73271
  59.94778    0.66623    0.66676    0.85500    1.40306    1.38481    1.37210    0.71273
  71.70696    0.78106    0.66676    1.01500    1.37747    1.46683    1.45437    0.72597
  83.70085    0.88971    0.66676    1.17500    1.74633    1.63949    1.62722    0.57263
  49.12730    0.55435    0.66676    0.70500    1.50256    1.52215    1.50912    0.66553
  69.48419    0.75995    0.66676    0.98500    1.45024    1.45800    1.44551    0.68954
  75.43015    0.81576    0.66676    1.06500    1.61067    1.50739    1.49499    0.62086
  51.27671    0.57700    0.66676    0.73500    1.49511    1.51634    1.50338    0.66885
  57.76858    0.64415    0.66676    0.82500    1.36832    1.40794    1.39518    0.73082
  53.43324    0.59952    0.66676    0.76500    1.29545    1.49945    1.48656    0.77193
  54.87500    0.61446    0.66676    0.78500    1.52078    1.46895    1.45610    0.65756
  62.86572    0.69543    0.66676    0.89500    1.43328    1.41308    1.40044    0.69770
  62.13489    0.68816    0.66676    0.88500    1.39483    1.40601    1.39336    0.71693
  50.55946    0.56946    0.66676    0.72500    1.60662    1.51827    1.50529    0.62243
  48.41238    0.54677    0.66676    0.69500    1.46575    1.52409    1.51103    0.68224
  59.22050    0.65889    0.66676    0.84500    1.48859    1.37902    1.36629    0.67178
  46.98479    0.53158    0.66676    0.67500    1.33846    1.52796    1.51486    0.74713
  77.67510    0.83627    0.66676    1.09500    1.45083    1.53736    1.52500    0.68926
  82.18921    0.87653    0.66676    1.15500    1.68588    1.61100    1.59871    0.59316
  81.43466    0.86989    0.66676    1.14500    1.54960    1.59675    1.58445    0.64533
  79.17626    0.84981    0.66676    1.11500    1.48381    1.55652    1.54418    0.67394
  61.40497    0.68087    0.66676    0.87500    1.29831    1.39895    1.38627    0.77023
  76.17755    0.82263    0.66676    1.07500    1.48689    1.51738    1.50500    0.67254
  84.45793    0.89625    0.66676    1.18500    1.64092    1.66796    1.65570    0.60941
  84.39633    0.89680    0.66756    1.18500    1.49585    1.66203    1.64949    0.66852
  63.54953    0.70305    0.66756    0.90500    1.47208    1.42068    1.40782    0.67931
  67.95597    0.74617    0.66756    0.96500    1.55517    1.45290    1.44013    0.64302
  73.13894    0.79546    0.66756    1.03500    1.49271    1.47790    1.46523    0.66992
  60.63009    0.67391    0.66756    0.86500    1.43486    1.39242    1.37948    0.69693
  59.90246    0.66658    0.66756    0.85500    1.43523    1.38535    1.37240    0.69675
  77.61766    0.83675    0.66756    1.09500    1.63976    1.53786    1.52525    0.60984
  47.66188    0.53944    0.66756    0.68500    1.47222    1.52625    1.51292    0.67925
  72.39573    0.78849    0.66756    1.02500    1.43147    1.47020    1.45751    0.69858
  83.63970    0.89025    0.66756    1.17500    1.59671    1.63959    1.62705    0.62629
  46.23684    0.52421    0.66756    0.66500    1.64286    1.52888    1.51550    0.60870
  78.36732    0.84354    0.66756    1.10500    1.47655    1.54785    1.53525    0.67726
  68.69361    0.75328    0.66756    0.97500    1.46962    1.45584    1.44309    0.68045
  65.74862    0.72470    0.66756    0.93500    1.46330    1.44231    1.42950    0.68339
  69.43217    0.76037    0.66756    0.98500    1.42673    1.45878    1.44604    0.70090
  58.44984    0.65186    0.66756    0.83500    1.34715    1.39320    1.38020    0.74231
  51.23772    0.57728    0.66756    0.73500    1.32508    1.51656    1.50335    0.75467
  62.81832    0.69579    0.66756    0.89500    1.35033    1.41362    1.40074    0.74056
  46.94899    0.53183    0.66756    0.67500    1.03797    1.52819    1.51483    0.96341
  76.86892    0.82994    0.66756    1.08500    1.52354    1.52786    1.51524    0.65637
  79.86932    0.85703    0.66756    1.12500    1.65351    1.56834    1.55575    0.60477
  79.11787    0.85030    0.66756    1.11500    1.53150    1.55691    1.54432    0.65296
  50.52100    0.56974    0.66756    0.72500    1.68627    1.51850    1.50526    0.59302
  64.28165    0.71029    0.66756    0.91500    1.57886    1.42775    1.41491    0.63337
  51.95523    0.58481    0.66756    0.74500    1.56119    1.51463    1.50144    0.64054
  59.17571    0.65923    0.66756    0.84500    1.29032    1.37972    1.36675    0.77500
  54.11260    0.60730    0.66756    0.77500    1.40367    1.48471    1.47159    0.71242
  48.37551    0.54704    0.66756    0.69500    1.68056    1.52431    1.51101    0.59504
  65.01468    0.71751    0.66756    0.92500    1.53626    1.43482    1.42199    0.65093
  80.62166    0.86374    0.66756    1.13500    1.39373    1.58259    1.57001    0.71750
  67.21926    0.73903    0.66756    0.95500    1.42536    1.44996    1.43718    0.70158
  82.88391    0.88367    0.66756    1.16500    1.56164    1.62534    1.61279    0.64035
  70.17167    0.76743    0.66756    0.99500    1.53833    1.46172    1.44900    0.65005
  52.67354    0.59232    0.66756    0.75500    1.44709    1.51254    1.49937    0.69104
  66.48348    0.73188    0.66756    0.94500    1.48287    1.44702    1.43422    0.67437
  81.37488    0.87041    0.66756    1.14500    1.44973    1.59684    1.58427    0.68979
  70.91209    0.77448    0.66756    1.00500    1.55779    1.46467    1.45196    0.64194
  62.08802    0.68852    0.66756    0.88500    1.43208    1.40655    1.39365    0.69829
  71.65344    0.78150    0.66756    1.01500    1.57990    1.46761    1.45491    0.63295
  55.55497    0.62222    0.66756    0.79500    1.49465    1.45420    1.44113    0.66905
  54.83337    0.61477    0.66756    0.78500    1.43400    1.46946    1.45636    0.69735
  53.39266    0.59982    0.66756    0.76500    1.47165    1.49996    1.48682    0.67951
  75.37416    0.81623    0.66756    1.06500    1.52328    1.50788    1.49524    0.65648
  82.12896    0.87705    0.66756    1.15500    1.37812    1.61109    1.59853    0.72563
  49.08990    0.55462    0.66756    0.70500    1.78571    1.52238    1.50909    0.56000
  57.72483    0.64447    0.66756    0.82500    1.38448    1.40845    1.39543    0.72229
  49.80506    0.56219    0.66756    0.71500    1.75714    1.52044    1.50718    0.56911
  76.12108    0.82309    0.66756    1.07500    1.50954    1.51787    1.50524    0.66245
  61.35861    0.68122    0.66756    0.87500    1.30979    1.39948    1.38657    0.76348
  76.06458    0.82356    0.66836    1.07500    1.57396    1.51843    1.50548    0.63534
  70.11913    0.76785    0.66836    0.99500    1.40661    1.46257    1.44954    0.71093
  59.13091    0.65956    0.66836    0.84500    1.57885    1.38049    1.36720    0.63337
  64.23320    0.71066    0.66836    0.91500    1.27023    1.42836    1.41520    0.78726
  48.33864    0.54730    0.66836    0.69500    1.78295    1.52460    1.51098    0.56087
  67.16876    0.73943    0.66836    0.95500    1.35758    1.45081    1.43771    0.73661
  53.35207    0.60012    0.66836    0.76500    1.68392    1.50054    1.48708    0.59385
  68.64208    0.75368    0.66836    0.97500    1.61296    1.45669    1.44363    0.61998
  69.38014    0.76078    0.66836    0.98500    1.35105    1.45963    1.44658    0.74017
  65.69914    0.72509    0.66836    0.93500    1.40282    1.44296    1.42984    0.71285
  66.43349    0.73227    0.66836    0.94500    1.42880    1.44787    1.43476    0.69989
  73.08441    0.79591    0.66836    1.03500    1.48567    1.47846    1.46547    0.67310
  46.91318    0.53209    0.66836    0.67500    1.61538    1.52847    1.51481    0.61905
  71.59990    0.78193    0.66836    1.01500    1.49342    1.46846    1.45545    0.66960
  62.04112    0.68888    0.66836    0.88500    1.38614    1.40716    1.39395    0.72143
  50.48253    0.57002    0.66836    0.72500    1.40203    1.51879    1.50524    0.71325
  58.40556    0.65219    0.66836    0.83500    1.39891    1.39377    1.38046    0.71484
  54.79172    0.61507    0.66836    0.78500    1.40000    1.47003    1.45661    0.71429
  72.34169    0.78893    0.66836    1.02500    1.41681    1.47101    1.45801    0.70581
  57.68108    0.64480    0.66836    0.82500    1.52510    1.40902    1.39569    0.65570
  79.05945    0.85080    0.66836    1.11500    1.65784    1.55737    1.54446    0.60319
  62.77091    0.69616    0.66836    0.89500    1.45548    1.41423    1.40103    0.68706
  49.05250    0.55489    0.66836    0.70500    1.74157    1.52266    1.50907    0.57419
  61.31223    0.68157    0.66836    0.87500    1.31613    1.40009    1.38686    0.75980
  51.19872    0.57757    0.66836    0.73500    1.61644    1.51685    1.50332    0.61864
  80.56230    0.86424    0.66836    1.13500    1.53620    1.58274    1.56983    0.65096
  77.56020    0.83723    0.66836    1.09500    1.47646    1.53842    1.52549    0.67730
  82.06868    0.87757    0.66836    1.15500    1.39238    1.61125    1.59835    0.71819
  46.20157    0.52446    0.66836    0.66500    0.76923    1.52902    1.51533    1.30000
  49.76713    0.56246    0.66836    0.71500    1.59565    1.52073    1.50715    0.62670
  75.31815    0.81669    0.66836    1.06500    1.53717    1.50844    1.49548    0.65054
  55.51279    0.62253    0.66836    0.79500    1.45267    1.45478    1.44138    0.68839
  67.90496    0.74657    0.66836    0.96500    1.43548    1.45375    1.44067    0.69663
  84.33469    0.89734    0.66836    1.18500    1.74664    1.65615    1.64327    0.57253
  59.85713    0.66692    0.66836    0.85500    1.46739    1.38596    1.37269    0.68148
  63.50160    0.70342    0.66836    0.90500    1.32739    1.42129    1.40812    0.75336
  60.58424    0.67426    0.66836    0.86500    1.32524    1.39303    1.37978    0.75458
  47.62554    0.53970    0.66836    0.68500    1.49515    1.52653    1.51289    0.66883
  83.57851    0.89078    0.66836    1.17500    1.52130    1.63976    1.62687    0.65733
  81.31506    0.87092    0.66836    1.14500    1.43068    1.59699    1.58409    0.69897
  54.07148    0.60760    0.66836    0.77500    1.50620    1.48528    1.47184    0.66392
  82.82317    0.88419    0.66836    1.16500    1.52342    1.62550    1.61261    0.65642
  78.30937    0.84403    0.66836    1.10500    1.49609    1.54842    1.53549    0.66841
  51.91570    0.58510    0.66836    0.74500    1.36240    1.51492    1.50141    0.73400
  79.81043    0.85754    0.66836    1.12500    1.50098    1.56849    1.55558    0.66623
  76.81193    0.83041    0.66836    1.08500    1.35461    1.52843    1.51549    0.73822
  64.96571    0.71788    0.66836    0.92500    1.44147    1.43543    1.42228    0.69374
  70.85905    0.77490    0.66836    1.00500    1.36408    1.46552    1.45249    0.73310
  52.63348    0.59261    0.66836    0.75500    1.29723    1.51281    1.49933    0.77087
  77.50270    0.83772    0.66916    1.09500    1.55037    1.53900    1.52573    0.64501
  51.15971    0.57785    0.66916    0.73500    1.66667    1.51715    1.50330    0.60000
  82.00836    0.87810    0.66916    1.15500    1.73441    1.61141    1.59817    0.57657
  69.32809    0.76119    0.66916    0.98500    1.52076    1.46051    1.44712    0.65757
  70.06657    0.76827    0.66916    0.99500    1.40665    1.46345    1.45008    0.71091
  75.26210    0.81715    0.66916    1.06500    1.50923    1.50902    1.49572    0.66259
  64.91673    0.71826    0.66916    0.92500    1.46942    1.43606    1.42258    0.68054
  81.25520    0.87144    0.66916    1.14500    1.48972    1.59715    1.58391    0.67127
  59.81179    0.66726    0.66916    0.85500    1.37190    1.38660    1.37299    0.72892
  83.51728    0.89132    0.66916    1.17500    1.61207    1.63992    1.62669    0.62032
  54.03035    0.60790    0.66916    0.77500    1.33333    1.48587    1.47210    0.75000
  51.87616    0.58538    0.66916    0.74500    1.81410    1.51521    1.50138    0.55124
  71.54634    0.78236    0.66916    1.01500    1.46064    1.46934    1.45599    0.68463
  78.25140    0.84452    0.66916    1.10500    1.49903    1.54900    1.53574    0.66710
  54.75006    0.61538    0.66916    0.78500    1.56027    1.47062    1.45687    0.64092
  48.30176    0.54757    0.66916    0.69500    1.53548    1.52488    1.51095    0.65126
  84.27302    0.89788    0.66916    1.18500    1.88914    1.65027    1.63704    0.52934
  64.18473    0.71104    0.66916    0.91500    1.44572    1.42900    1.41549    0.69170
  57.63731    0.64513    0.66916    0.82500    1.33757    1.40961    1.39594    0.74763
  68.59054    0.75409    0.66916    0.97500    1.46166    1.45757    1.44417    0.68415
  59.08609    0.65990    0.66916    0.84500    1.49081    1.38129    1.36766    0.67078
  65.64964    0.72547    0.66916    0.93500    1.41419    1.44365    1.43018    0.70712
  70.80598    0.77533    0.66916    1.00500    1.51801    1.46640    1.45303    0.65876
  63.45365    0.70379    0.66916    0.90500    1.32126    1.42193    1.40841    0.75685
  79.75151    0.85804    0.66916    1.12500    1.51357    1.56865    1.55540    0.66069
  82.76239    0.88472    0.66916    1.16500    1.65932    1.62566    1.61243    0.60266
  52.59341    0.59291    0.66916    0.75500    1.53631    1.51310    1.49928    0.65091
  73.02984    0.79635    0.66916    1.03500    1.47754    1.47904    1.46571    0.67680
  49.01508    0.55516    0.66916    0.70500    1.51282    1.52295    1.50904    0.66102
  76.75492    0.83089    0.66916    1.08500    1.41746    1.52901    1.51573    0.70549
  80.50291    0.86475    0.66916    1.13500    1.55744    1.58290    1.56966    0.64208
  58.36127    0.65252    0.66916    0.83500    1.41312    1.39436    1.38071    0.70765
  67.11823    0.73982    0.66916    0.95500    1.43170    1.45169    1.43825    0.69847
  67.85392    0.74697    0.66916    0.96500    1.53896    1.45463    1.44121    0.64979
  66.38347    0.73266    0.66916    0.94500    1.34146    1.44875    1.43530    0.74545
  62.72348    0.69652    0.66916    0.89500    1.44482    1.41486    1.40133    0.69213
  55.47061    0.62284    0.66916    0.79500    1.35532    1.45537    1.44164    0.73783
  60.53837    0.67460    0.66916    0.86500    1.53137    1.39366    1.38007    0.65301
  47.58919    0.53996    0.66916    0.68500    1.60870    1.52681    1.51287    0.62162
  53.31147    0.60041    0.66916    0.76500    1.48120    1.50112    1.48733    0.67513
  61.99421    0.68923    0.66916    0.88500    1.30000    1.40780    1.39424    0.76923
  49.72918    0.56273    0.66916    0.71500    1.86070    1.52101    1.50712    0.53743
  46.16628    0.52471    0.66916    0.66500    1.26667    1.52915    1.51517    0.78947
  46.87736    0.53234    0.66916    0.67500    1.47887    1.52874    1.51478    0.67619
  76.00805    0.82403    0.66916    1.07500    1.35273    1.51901    1.50573    0.73925
  50.44406    0.57030    0.66916    0.72500    1.51625    1.51908    1.50521    0.65952
  79.00100    0.85129    0.66916    1.11500    1.56140    1.55785    1.54460    0.64045
  61.26585    0.68193    0.66916    0.87500    1.39420    1.40073    1.38716    0.71726
  72.28762    0.78937    0.66916    1.02500    1.37774    1.47185    1.45851    0.72582
  59.04126    0.66024    0.66997    0.84500    1.45730    1.38214    1.36811    0.68620
  63.40569    0.70415    0.66997    0.90500    1.34087    1.42263    1.40870    0.74578
  49.69123    0.56301    0.66997    0.71500    1.57576    1.52134    1.50710    0.63462
  48.26487    0.54783    0.66997    0.69500    1.60714    1.52520    1.51093    0.62222
  46.13099    0.52496    0.66997    0.66500    1.72414    1.52931    1.51500    0.58000
  67.80286    0.74737    0.66997    0.96500    1.42978    1.45558    1.44175    0.69941
  59.76644    0.66760    0.66997    0.85500    1.41845    1.38729    1.37328    0.70499
  64.86773    0.71864    0.66997    0.92500    1.43633    1.43677    1.42287    0.69622
  47.55283    0.54022    0.66997    0.68500    1.61905    1.52713    1.51284    0.61765
  83.45602    0.89185    0.66997    1.17500    1.59708    1.64009    1.62651    0.62614
  48.97766    0.55542    0.66997    0.70500    1.67052    1.52327    1.50901    0.59862
  84.96743    0.90497    0.66997    1.19500    1.81671    1.72087    1.70730    0.55045
  81.19531    0.87195    0.66997    1.14500    1.52148    1.59734    1.58374    0.65725
  64.13625    0.71141    0.66997    0.91500    1.46384    1.42970    1.41579    0.68313
  46.84154    0.53260    0.66997    0.67500    1.30380    1.52905    1.51475    0.76699
  78.94252    0.85178    0.66997    1.11500    1.41941    1.55836    1.54473    0.70452
  72.23353    0.78980    0.66997    1.02500    1.48287    1.47275    1.45901    0.67437
  61.21944    0.68228    0.66997    0.87500    1.50000    1.40143    1.38745    0.66667
  51.12069    0.57813    0.66997    0.73500    1.49660    1.51749    1.50327    0.66818
  50.40557    0.57058    0.66997    0.72500    1.48084    1.51941    1.50518    0.67529
  66.33344    0.73305    0.66997    0.94500    1.40783    1.44970    1.43584    0.71031
  65.60012    0.72586    0.66997    0.93500    1.45754    1.44440    1.43052    0.68609
  67.06769    0.74022    0.66997    0.95500    1.44498    1.45264    1.43879    0.69205
  80.44349    0.86526    0.66997    1.13500    1.42023    1.58309    1.56948    0.70411
  68.53897    0.75450    0.66997    0.97500    1.39269    1.45852    1.44471    0.71804
  78.19339    0.84500    0.66997    1.10500    1.54134    1.54962    1.53598    0.64879
  84.21130    0.89843    0.66997    1.18500    1.62179    1.64680    1.63323    0.61660
  57.59353    0.64545    0.66997    0.82500    1.39072    1.41027    1.39620    0.71905
  79.69256    0.85854    0.66997    1.12500    1.54582    1.56884    1.55522    0.64691
  82.70158    0.88525    0.66997    1.16500    1.56522    1.62584    1.61225    0.63889
  60.49250    0.67495    0.66997    0.86500    1.44858    1.39436    1.38037    0.69033
  81.94801    0.87862    0.66997    1.15500    1.59057    1.61159    1.59800    0.62871
  72.97526    0.79679    0.66997    1.03500    1.41318    1.47968    1.46596    0.70762
  58.31696    0.65285    0.66997    0.83500    1.27645    1.39502    1.38097    0.78342
  61.94729    0.68959    0.66997    0.88500    1.44580    1.40850    1.39454    0.69166
  75.95150    0.82450    0.66997    1.07500    1.49721    1.51964    1.50597    0.66791
  71.49275    0.78279    0.66997    1.01500    1.33796    1.47028    1.45653    0.74740
  52.55333    0.59320    0.66997    0.75500    1.32090    1.51343    1.49924    0.75706
  55.42841    0.62315    0.66997    0.79500    1.35597    1.45601    1.44189    0.73748
  70.01399    0.76869    0.66997    0.99500    1.44190    1.46440    1.45062    0.69353
  69.27601    0.76161    0.66997    0.98500    1.43750    1.46146    1.44766    0.69565
  75.20604    0.81761    0.66997    1.06500    1.51779    1.50965    1.49597    0.65885
  53.27087    0.60071    0.66997    0.76500    1.42010    1.50176    1.48759    0.70417
  51.83661    0.58567    0.66997    0.74500    1.33426    1.51556    1.50136    0.74948
  53.98922    0.60821    0.66997    0.77500    1.49756    1.48651    1.47236    0.66775
  77.44518    0.83820    0.66997    1.09500    1.57613    1.53963    1.52598    0.63446
  70.75290    0.77575    0.66997    1.00500    1.43860    1.46734    1.45357    0.69512
  76.69787    0.83136    0.66997    1.08500    1.48509    1.52964    1.51597    0.67336
  62.67603    0.69688    0.66997    0.89500    1.36409    1.41556    1.40162    0.73309
  54.70840    0.61569    0.66997    0.78500    1.41501    1.47126    1.45713    0.70671
  65.55059    0.72624    0.67077    0.93500    1.50082    1.44520    1.43086    0.66630
  76.64081    0.83183    0.67077    1.08500    1.31597    1.53032    1.51622    0.75989
  64.81871    0.71902    0.67077    0.92500    1.46842    1.43752    1.42317    0.68100
  84.90523    0.90551    0.67077    1.19500    1.75515    1.71500    1.70106    0.56975
  51.08167    0.57841    0.67077    0.73500    1.39759    1.51785    1.50324    0.71552
  81.13539    0.87247    0.67077    1.14500    1.46481    1.59757    1.58356    0.68268
  69.96138    0.76911    0.67077    0.99500    1.49670    1.46540    1.45116    0.66814
  50.36707    0.57085    0.67077    0.72500    1.56226    1.51977    1.50516    0.64010
  49.65326    0.56328    0.67077    0.71500    1.66816    1.52169    1.50707    0.59946
  48.94023    0.55569    0.67077    0.70500    1.74286    1.52361    1.50898    0.57377
  55.38620    0.62346    0.67077    0.79500    1.39167    1.45669    1.44215    0.71856
  64.08775    0.71178    0.67077    0.91500    1.40659    1.43045    1.41608    0.71094
  68.48739    0.75490    0.67077    0.97500    1.58406    1.45952    1.44525    0.63129
  52.51325    0.59349    0.67077    0.75500    1.56787    1.51378    1.49920    0.63781
  47.51646    0.54048    0.67077    0.68500    1.27200    1.52746    1.51281    0.78616
  54.66672    0.61599    0.67077    0.78500    1.41280    1.47193    1.45738    0.70781
  58.27264    0.65318    0.67077    0.83500    1.43141    1.39571    1.38123    0.69861
  61.17303    0.68263    0.67077    0.87500    1.51571    1.40217    1.38775    0.65976
  80.38403    0.86577    0.67077    1.13500    1.43687    1.58332    1.56930    0.69596
  67.01712    0.74061    0.67077    0.95500    1.43986    1.45364    1.43933    0.69451
  59.72107    0.66794    0.67077    0.85500    1.50760    1.38803    1.37358    0.66330
  61.90035    0.68995    0.67077    0.88500    1.43074    1.40924    1.39483    0.69894
  71.43914    0.78322    0.67077    1.01500    1.37014    1.47128    1.45707    0.72985
  84.14955    0.89897    0.67077    1.18500    1.46215    1.64558    1.63162    0.68392
  72.92065    0.79723    0.67077    1.03500    1.58688    1.48038    1.46620    0.63017
  62.62857    0.69724    0.67077    0.89500    1.59783    1.41631    1.40192    0.62585
  75.14994    0.81807    0.67077    1.06500    1.54244    1.51034    1.49621    0.64833
  81.88763    0.87914    0.67077    1.15500    1.62857    1.61181    1.59782    0.61404
  69.22392    0.76202    0.67077    0.98500    1.35692    1.46246    1.44820    0.73696
  57.54974    0.64578    0.67077    0.82500    1.26245    1.41096    1.39646    0.79211
  51.79706    0.58596    0.67077    0.74500    1.49263    1.51592    1.50133    0.66996
  53.94807    0.60851    0.67077    0.77500    1.62944    1.48718    1.47261    0.61371
  58.99642    0.66057    0.67077    0.84500    1.41552    1.38304    1.36857    0.70646
  83.39472    0.89239    0.67077    1.17500    1.67925    1.64030    1.62634    0.59551
  66.28339    0.73344    0.67077    0.94500    1.31596    1.45070    1.43638    0.75990
  63.35771    0.70452    0.67077    0.90500    1.46824    1.42338    1.40900    0.68109
  78.13536    0.84549    0.67077    1.10500    1.66598    1.55029    1.53623    0.60025
  77.38762    0.83868    0.67077    1.09500    1.74784    1.54030    1.52622    0.57213
  72.17942    0.79024    0.67077    1.02500    1.34080    1.47370    1.45951    0.74582
  79.63357    0.85904    0.67077    1.12500    1.45572    1.56908    1.55504    0.68695
  67.75179    0.74777    0.67077    0.96500    1.44574    1.45658    1.44229    0.69169
  53.23025    0.60100    0.67077    0.76500    1.54637    1.50242    1.48784    0.64668
  60.44660    0.67529    0.67077    0.86500    1.54821    1.39510    1.38066    0.64591
  70.69979    0.77617    0.67077    1.00500    1.43648    1.46834    1.45411    0.69615
  48.22797    0.54809    0.67077    0.69500    1.67626    1.52554    1.51090    0.59657
  46.80571    0.53285    0.67077    0.67500    1.24731    1.52937    1.51473    0.80172
  75.89491    0.82497    0.67077    1.07500    1.49046    1.52033    1.50622    0.67093
  78.88401    0.85228    0.67077    1.11500    1.49053    1.55893    1.54487    0.67090
  82.64074    0.88578    0.67077    1.16500    1.61814    1.62606    1.61208    0.61799
  46.09569    0.52521    0.67077    0.66500    1.43243    1.52949    1.51483    0.69811
  46.06038    0.52546    0.67158    0.66500    1.93103    1.52968    1.51467    0.51786
  80.32454    0.86627    0.67158    1.13500    1.52148    1.58366    1.56912    0.65725
  78.82547    0.85277    0.67158    1.11500    1.53346    1.55958    1.54501    0.65212
  66.96654    0.74101    0.67158    0.95500    1.44021    1.45471    1.43988    0.69434
  84.08776    0.89951    0.67158    1.18500    1.57773    1.64525    1.63081    0.63382
  58.95156    0.66091    0.67158    0.84500    1.30198    1.38399    1.36903    0.76806
  54.62503    0.61630    0.67158    0.78500    1.48222    1.47265    1.45764    0.67466
  76.58371    0.83231    0.67158    1.08500    1.52772    1.53109    1.51646    0.65457
  64.76967    0.71940    0.67158    0.92500    1.50656    1.43834    1.42347    0.66376
  52.47315    0.59378    0.67158    0.75500    1.47545    1.51417    1.49915    0.67776
  57.50594    0.64610    0.67158    0.82500    1.49652    1.41169    1.39671    0.66822
  50.32857    0.57113    0.67158    0.72500    1.58736    1.52016    1.50513    0.62998
  55.34398    0.62377    0.67158    0.79500    1.43908    1.45741    1.44241    0.69489
  63.30971    0.70489    0.67158    0.90500    1.50433    1.42420    1.40930    0.66475
  67.70069    0.74817    0.67158    0.96500    1.53528    1.45765    1.44283    0.65135
  49.61529    0.56355    0.67158    0.71500    1.63229    1.52207    1.50704    0.61264
  51.04263    0.57869    0.67158    0.73500    1.47213    1.51824    1.50322    0.67929
  69.17180    0.76243    0.67158    0.98500    1.51871    1.46354    1.44874    0.65845
  84.84299    0.90606    0.67158    1.19500    1.65463    1.70923    1.69481    0.60437
  79.57456    0.85954    0.67158    1.12500    1.55094    1.56942    1.55486    0.64477
  75.83830    0.82543    0.67158    1.07500    1.53875    1.52110    1.50646    0.64988
  59.67569    0.66828    0.67158    0.85500    1.40556    1.38883    1.37387    0.71146
  71.38550    0.78365    0.67158    1.01500    1.45669    1.47236    1.45761    0.68649
  51.75749    0.58624    0.67158    0.74500    1.68452    1.51632    1.50130    0.59364
  66.23332    0.73383    0.67158    0.94500    1.51342    1.45177    1.43692    0.66075
  53.18962    0.60130    0.67158    0.76500    1.51662    1.50312    1.48810    0.65936
  48.19106    0.54835    0.67158    0.69500    1.64493    1.52590    1.51087    0.60793
  72.86601    0.79767    0.67158    1.03500    1.35352    1.48116    1.46645    0.73882
  53.90691    0.60881    0.67158    0.77500    1.42958    1.48788    1.47287    0.69951
  72.12529    0.79067    0.67158    1.02500    1.52445    1.47474    1.46001    0.65597
  82.57986    0.88631    0.67158    1.16500    1.55061    1.62638    1.61190    0.64491
  81.82720    0.87966    0.67158    1.15500    1.46642    1.61214    1.59764    0.68193
  75.09382    0.81853    0.67158    1.06500    1.63846    1.51112    1.49646    0.61033
  77.33004    0.83916    0.67158    1.09500    1.46442    1.54108    1.52647    0.68286
  81.07543    0.87298    0.67158    1.14500    1.57708    1.59790    1.58338    0.63409
  65.50104    0.72662    0.67158    0.93500    1.43450    1.44607    1.43121    0.69710
  83.33338    0.89292    0.67158    1.17500    1.57582    1.64061    1.62616    0.63459
  48.90279    0.55596    0.67158    0.70500    1.57592    1.52398    1.50896    0.63455
  69.90876    0.76952    0.67158    0.99500    1.36349    1.46648    1.45170    0.73341
  60.40069    0.67564    0.67158    0.86500    1.38095    1.39590    1.38096    0.72414
  62.58110    0.69760    0.67158    0.89500    1.45870    1.41712    1.40221    0.68554
  61.85340    0.69030    0.67158    0.88500    1.30492    1.41005    1.39513    0.76633
  58.22831    0.65351    0.67158    0.83500    1.35000    1.39645    1.38148    0.74074
  46.76986    0.53311    0.67158    0.67500    1.34667    1.52972    1.51470    0.74257
  47.48009    0.54074    0.67158    0.68500    1.44737    1.52781    1.51279    0.69091
  61.12660    0.68298    0.67158    0.87500    1.35658    1.40298    1.38804    0.73715
  78.07730    0.84598    0.67158    1.10500    1.52015    1.55106    1.53647    0.65783
  64.03923    0.71215    0.67158    0.91500    1.38660    1.43127    1.41638    0.72119
  70.64666    0.77660    0.67158    1.00500    1.48768    1.46942    1.45466    0.67219
  68.43578    0.75531    0.67158    0.97500    1.42062    1.46059    1.44579    0.70392
  54.58333    0.61660    0.67238    0.78500    1.45192    1.47337    1.45790    0.68874
  76.52658    0.83278    0.67238    1.08500    1.46125    1.53197    1.51671    0.68434
  79.51551    0.86003    0.67238    1.12500    1.47978    1.56988    1.55469    0.67578
  66.18324    0.73421    0.67238    0.94500    1.31212    1.45289    1.43746    0.76212
  60.35477    0.67598    0.67238    0.86500    1.51718    1.39673    1.38125    0.65912
  65.45147    0.72700    0.67238    0.93500    1.36609    1.44699    1.43155    0.73202
  58.18397    0.65384    0.67238    0.83500    1.38368    1.39722    1.38174    0.72271
  46.02507    0.52571    0.67238    0.66500    1.76923    1.52987    1.51450    0.56522
  50.29006    0.57141    0.67238    0.72500    1.50943    1.52054    1.50510    0.66250
  64.72062    0.71977    0.67238    0.92500    1.53405    1.43921    1.42376    0.65187
  47.44371    0.54099    0.67238    0.68500    1.91429    1.52815    1.51276    0.52239
  70.59351    0.77702    0.67238    1.00500    1.43087    1.47057    1.45520    0.69888
  82.51894    0.88683    0.67238    1.16500    1.54491    1.62684    1.61172    0.64729
  72.07113    0.79111    0.67238    1.02500    1.56643    1.47586    1.46051    0.63839
  48.15415    0.54862    0.67238    0.69500    1.36646    1.52625    1.51084    0.73182
  83.27201    0.89346    0.67238    1.17500    1.61853    1.64107    1.62598    0.61784
  66.91594    0.74140    0.67238    0.95500    1.43822    1.45584    1.44042    0.69530
  84.02594    0.90005    0.67238    1.18500    1.56485    1.64554    1.63047    0.63904
  80.26502    0.86678    0.67238    1.13500    1.50294    1.58412    1.56894    0.66536
  61.08015    0.68333    0.67238    0.87500    1.37357    1.40381    1.38834    0.72803
  61.80643    0.69066    0.67238    0.88500    1.44857    1.41089    1.39542    0.69034
  52.43304    0.59407    0.67238    0.75500    1.53230    1.51457    1.49911    0.65261
  63.99070    0.71252    0.67238    0.91500    1.42345    1.43213    1.41668    0.70252
  71.33185    0.78408    0.67238    1.01500    1.55987    1.47351    1.45815    0.64108
  46.73402    0.53336    0.67238    0.67500    1.71429    1.53006    1.51467    0.58333
  48.86535    0.55623    0.67238    0.70500    1.27907    1.52435    1.50893    0.78182
  63.26170    0.70525    0.67238    0.90500    1.28943    1.42505    1.40959    0.77553
  55.30175    0.62408    0.67238    0.79500    1.54072    1.45814    1.44266    0.64905
  49.57731    0.56382    0.67238    0.71500    1.36327    1.52245    1.50702    0.73353
  69.85612    0.76994    0.67238    0.99500    1.63345    1.46763    1.45224    0.61220
  81.01544    0.87349    0.67238    1.14500    1.59583    1.59836    1.58320    0.62663
  81.76675    0.88018    0.67238    1.15500    1.41296    1.61260    1.59746    0.70773
  84.78071    0.90661    0.67238    1.19500    1.84223    1.70361    1.68856    0.54282
  58.90669    0.66124    0.67238    0.84500    1.40830    1.38496    1.36948    0.71007
  53.86574    0.60911    0.67238    0.77500    1.43709    1.48860    1.47313    0.69585
  53.14898    0.60160    0.67238    0.76500    1.56777    1.50382    1.48836    0.63785
  67.64958    0.74857    0.67238    0.96500    1.39024    1.45879    1.44337    0.71930
  75.78166    0.82590    0.67238    1.07500    1.60373    1.52198    1.50670    0.62354
  75.03768    0.81899    0.67238    1.06500    1.52288    1.51199    1.49670    0.65665
  62.53361    0.69796    0.67238    0.89500    1.47478    1.41797    1.40251    0.67807
  77.27243    0.83964    0.67238    1.09500    1.59592    1.54196    1.52671    0.62660
  78.76690    0.85326    0.67238    1.11500    1.63147    1.56036    1.54515    0.61294
  78.01920    0.84646    0.67238    1.10500    1.55233    1.55194    1.53671    0.64419
  72.81135    0.79812    0.67238    1.03500    1.52513    1.48203    1.46669    0.65568
  59.63029    0.66862    0.67238    0.85500    1.42857    1.38965    1.37417    0.70000
  51.00359    0.57897    0.67238    0.73500    1.60915    1.51863    1.50319    0.62144
  68.38415    0.75572    0.67238    0.97500    1.43471    1.46174    1.44633    0.69700
  51.71791    0.58653    0.67238    0.74500    1.50610    1.51673    1.50127    0.66397
  69.11967    0.76284    0.67238    0.98500    1.47981    1.46468    1.44929    0.67576
  83.96407    0.90059    0.67319    1.18500    1.54806    1.64602    1.63013    0.64597
  47.40732    0.54125    0.67319    0.68500    1.07692    1.52849    1.51273    0.92857
  63.94215    0.71290    0.67319    0.91500    1.41830    1.43303    1.41697    0.70507
  73.49734    0.80555    0.67319    1.04500    1.46004    1.49297    1.47694    0.68491
  71.27817    0.78450    0.67319    1.01500    1.51765    1.47475    1.45870    0.65891
  58.86181    0.66157    0.67319    0.84500    1.46032    1.38595    1.36994    0.68478
  48.82789    0.55649    0.67319    0.70500    1.42342    1.52471    1.50890    0.70253
  64.67156    0.72015    0.67319    0.92500    1.36480    1.44011    1.42406    0.73271
  50.96454    0.57925    0.67319    0.73500    1.61438    1.51902    1.50316    0.61943
  76.46943    0.83325    0.67319    1.08500    1.46004    1.53296    1.51695    0.68491
  81.70626    0.88070    0.67319    1.15500    1.46641    1.61321    1.59728    0.68194
  82.45799    0.88736    0.67319    1.16500    1.62526    1.62746    1.61154    0.61529
  55.97825    0.63186    0.67319    0.80500    1.31447    1.44366    1.42769    0.76077
  72.01695    0.79154    0.67319    1.02500    1.45563    1.47706    1.46102    0.68699
  72.75667    0.79856    0.67319    1.03500    1.45902    1.48298    1.46693    0.68539
  79.45643    0.86053    0.67319    1.12500    1.55620    1.57047    1.55451    0.64259
  80.20547    0.86728    0.67319    1.13500    1.44061    1.58472    1.56877    0.69415
  68.33251    0.75612    0.67319    0.97500    1.34333    1.46293    1.44687    0.74442
  55.25951    0.62439    0.67319    0.79500    1.46753    1.45888    1.44292    0.68142
  51.67833    0.58681    0.67319    0.74500    1.43875    1.51713    1.50125    0.69505
  59.58488    0.66896    0.67319    0.85500    1.44677    1.39048    1.37446    0.69119
  54.54162    0.61691    0.67319    0.78500    1.35992    1.47410    1.45815    0.73534
  65.40188    0.72739    0.67319    0.93500    1.40541    1.44795    1.43189    0.71154
  78.70830    0.85375    0.67319    1.11500    1.66598    1.56127    1.54529    0.60025
  75.72500    0.82636    0.67319    1.07500    1.49270    1.52296    1.50695    0.66993
  83.21060    0.89399    0.67319    1.17500    1.65199    1.64171    1.62580    0.60533
  66.13314    0.73460    0.67319    0.94500    1.48833    1.45407    1.43800    0.67189
  77.21479    0.84011    0.67319    1.09500    1.52058    1.54295    1.52696    0.65765
  52.39292    0.59436    0.67319    0.75500    1.36216    1.51496    1.49907    0.73413
  58.13961    0.65417    0.67319    0.83500    1.41623    1.39800    1.38200    0.70610
  48.11723    0.54888    0.67319    0.69500    1.47059    1.52660    1.51082    0.68000
  70.54034    0.77744    0.67319    1.00500    1.38291    1.47180    1.45574    0.72311
  61.03369    0.68368    0.67319    0.87500    1.32392    1.40467    1.38863    0.75533
  61.75944    0.69101    0.67319    0.88500    1.47150    1.41176    1.39572    0.67958
  69.80345    0.77036    0.67319    0.99500    1.44338    1.46884    1.45278    0.69282
  62.48610    0.69833    0.67319    0.89500    1.42233    1.41885    1.40280    0.70307
  60.30884    0.67633    0.67319    0.86500    1.56102    1.39758    1.38155    0.64061
  66.86532    0.74180    0.67319    0.95500    1.63370    1.45702    1.44096    0.61211
  49.53933    0.56409    0.67319    0.71500    1.70892    1.52281    1.50699    0.58516
  69.06751    0.76325    0.67319    0.98500    1.32353    1.46589    1.44983    0.75556
  77.96108    0.84695    0.67319    1.10500    1.55796    1.55295    1.53696    0.64187
  53.10833    0.60189    0.67319    0.76500    1.51471    1.50453    1.48862    0.66019
  80.95542    0.87400    0.67319    1.14500    1.58902    1.59897    1.58302    0.62932
  45.98975    0.52596    0.67319    0.66500    1.32558    1.53004    1.51433    0.75439
  84.71840    0.90716    0.67319    1.19500    1.63675    1.69817    1.68229    0.61097
  46.69816    0.53361    0.67319    0.67500    1.57812    1.53038    1.51465    0.63366
  53.82456    0.60941    0.67319    0.77500    1.38085    1.48931    1.47339    0.72419
  50.25154    0.57168    0.67319    0.72500    1.42553    1.52092    1.50508    0.70149
  67.59845    0.74897    0.67319    0.96500    1.56777    1.45998    1.44392    0.63785
  63.21367    0.70562    0.67319    0.90500    1.48450    1.42594    1.40989    0.67363
  45.95442    0.52621    0.67400    0.66500    1.57143    1.53019    1.51416    0.63636
  71.22447    0.78493    0.67400    1.01500    1.56966    1.47602    1.45924    0.63708
  65.35228    0.72777    0.67400    0.93500    1.53601    1.44893    1.43224    0.65104
  58.09524    0.65450    0.67400    0.83500    1.37457    1.39877    1.38226    0.72750
  46.66230    0.53387    0.67400    0.67500    1.55385    1.53068    1.51462    0.64356
  52.35280    0.59465    0.67400    0.75500    1.69939    1.51534    1.49902    0.58845
  69.75077    0.77077    0.67400    0.99500    1.39005    1.47009    1.45333    0.71940
  83.14915    0.89452    0.67400    1.17500    1.70105    1.64246    1.62562    0.58787
  75.66831    0.82683    0.67400    1.07500    1.55684    1.52401    1.50719    0.64233
  68.28085    0.75653    0.67400    0.97500    1.39465    1.46415    1.44742    0.71702
  79.39732    0.86103    0.67400    1.12500    1.44794    1.57116    1.55433    0.69064
  60.26289    0.67667    0.67400    0.86500    1.39286    1.39842    1.38185    0.71795
  48.79043    0.55676    0.67400    0.70500    1.44712    1.52504    1.50888    0.69103
  51.63873    0.58710    0.67400    0.74500    1.47368    1.51751    1.50122    0.67857
  82.39700    0.88788    0.67400    1.16500    1.52183    1.62820    1.61136    0.65711
  80.89536    0.87452    0.67400    1.14500    1.42294    1.59968    1.58285    0.70277
  67.54730    0.74937    0.67400    0.96500    1.29607    1.46119    1.44446    0.77156
  80.14589    0.86779    0.67400    1.13500    1.57171    1.58542    1.56859    0.63625
  54.49990    0.61721    0.67400    0.78500    1.58865    1.47481    1.45841    0.62946
  63.16563    0.70599    0.67400    0.90500    1.35623    1.42683    1.41018    0.73734
  78.64966    0.85425    0.67400    1.11500    1.56917    1.56226    1.54543    0.63728
  63.89359    0.71327    0.67400    0.91500    1.41946    1.43393    1.41727    0.70449
  64.62247    0.72053    0.67400    0.92500    1.39490    1.44103    1.42435    0.71689
  72.70196    0.79900    0.67400    1.03500    1.40402    1.48397    1.46718    0.71224
  49.50133    0.56437    0.67400    0.71500    1.91371    1.52316    1.50696    0.52255
  53.06767    0.60218    0.67400    0.76500    1.46020    1.50522    1.48887    0.68484
  50.21301    0.57196    0.67400    0.72500    1.45918    1.52127    1.50505    0.68531
  84.65605    0.90770    0.67400    1.19500    1.71824    1.69286    1.67602    0.58199
  77.90293    0.84743    0.67400    1.10500    1.53269    1.55404    1.53721    0.65245
  61.71245    0.69137    0.67400    0.88500    1.45406    1.41262    1.39602    0.68773
  66.81469    0.74219    0.67400    0.95500    1.45192    1.45822    1.44150    0.68874
  71.96274    0.79198    0.67400    1.02500    1.45923    1.47831    1.46152    0.68529
  62.43858    0.69869    0.67400    0.89500    1.58505    1.41973    1.40310    0.63090
  60.98722    0.68403    0.67400    0.87500    1.41034    1.40552    1.38893    0.70905
  48.08030    0.54914    0.67400    0.69500    1.60000    1.52692    1.51079    0.62500
  77.15712    0.84059    0.67400    1.09500    1.66250    1.54403    1.52720    0.60150
  73.44213    0.80599    0.67400    1.04500    1.43165    1.49398    1.47718    0.69849
  83.90217    0.90113    0.67400    1.18500    1.62208    1.64663    1.62979    0.61649
  70.48715    0.77786    0.67400    1.00500    1.51789    1.47305    1.45628    0.65881
  47.37092    0.54151    0.67400    0.68500    2.12644    1.52880    1.51270    0.47027
  50.92547    0.57953    0.67400    0.73500    1.62718    1.51939    1.50313    0.61456
  53.78337    0.60970    0.67400    0.77500    1.45433    1.49001    1.47364    0.68760
  58.81691    0.66191    0.67400    0.84500    1.61154    1.38693    1.37040    0.62053
  59.53946    0.66930    0.67400    0.85500    1.52670    1.39131    1.37476    0.65501
  76.41225    0.83372    0.67400    1.08500    1.44681    1.53402    1.51720    0.69118
  81.64574    0.88121    0.67400    1.15500    1.57819    1.61394    1.59710    0.63364
  66.08302    0.73499    0.67400    0.94500    1.51220    1.45525    1.43855    0.66129
  55.93547    0.63217    0.67400    0.80500    1.35577    1.44439    1.42795    0.73759
  55.21726    0.62470    0.67400    0.79500    1.42443    1.45960    1.44318    0.70203
  69.01533    0.76366    0.67400    0.98500    1.41424    1.46712    1.45037    0.70709
  66.03288    0.73538    0.67481    0.94500    1.67077    1.45640    1.43909    0.59852
  55.17500    0.62501    0.67481    0.79500    1.41090    1.46028    1.44344    0.70877
  51.59913    0.58738    0.67481    0.74500    1.30769    1.51784    1.50119    0.76471
  69.69806    0.77119    0.67481    0.99500    1.46179    1.47131    1.45387    0.68409
  63.84501    0.71364    0.67481    0.91500    1.36774    1.43479    1.41757    0.73113
  73.38690    0.80644    0.67481    1.04500    1.46154    1.49498    1.47743    0.68421
  46.62643    0.53412    0.67481    0.67500    1.39474    1.53095    1.51459    0.71698
  61.66543    0.69172    0.67481    0.88500    1.37607    1.41345    1.39631    0.72671
  68.96314    0.76407    0.67481    0.98500    1.31240    1.46833    1.45092    0.76196
  65.30266    0.72815    0.67481    0.93500    1.48067    1.44987    1.43258    0.67537
  68.22916    0.75693    0.67481    0.97500    1.43167    1.46535    1.44796    0.69849
  48.75296    0.55703    0.67481    0.70500    1.61081    1.52533    1.50885    0.62081
  84.59366    0.90825    0.67481    1.19500    1.68192    1.68757    1.66974    0.59456
  60.21693    0.67702    0.67481    0.86500    1.63148    1.39922    1.38214    0.61294
  49.46333    0.56464    0.67481    0.71500    1.47059    1.52346    1.50694    0.68000
  58.05087    0.65483    0.67481    0.83500    1.48208    1.39949    1.38251    0.67473
  45.91909    0.52646    0.67481    0.66500    1.08108    1.53030    1.51400    0.92500
  58.77200    0.66224    0.67481    0.84500    1.48812    1.38787    1.37086    0.67199
  67.49613    0.74977    0.67481    0.96500    1.50000    1.46237    1.44500    0.66667
  50.88640    0.57981    0.67481    0.73500    1.50000    1.51972    1.50311    0.66667
  60.94073    0.68438    0.67481    0.87500    1.47173    1.40634    1.38923    0.67947
  53.74217    0.61000    0.67481    0.77500    1.44522    1.49067    1.47390    0.69194
  53.02700    0.60248    0.67481    0.76500    1.43603    1.50586    1.48913    0.69636
  59.49402    0.66964    0.67481    0.85500    1.37562    1.39210    1.37506    0.72695
  75.61159    0.82729    0.67481    1.07500    1.51215    1.52505    1.50744    0.66131
  78.59100    0.85474    0.67481    1.11500    1.48467    1.56326    1.54557    0.67355
  64.57337    0.72090    0.67481    0.92500    1.37416    1.44191    1.42465    0.72772
  83.08767    0.89505    0.67481    1.17500    1.55263    1.64324    1.62544    0.64407
  71.90852    0.79241    0.67481    1.02500    1.55887    1.47953    1.46202    0.64149
  83.84023    0.90167    0.67481    1.18500    1.61715    1.64726    1.62945    0.61837
  81.58518    0.88173    0.67481    1.15500    1.50459    1.61469    1.59693    0.66463
  79.33818    0.86153    0.67481    1.12500    1.60886    1.57186    1.55415    0.62156
  80.08627    0.86829    0.67481    1.13500    1.53861    1.58614    1.56841    0.64994
  71.17075    0.78536    0.67481    1.01500    1.41256    1.47727    1.45978    0.70793
  76.35504    0.83419    0.67481    1.08500    1.34281    1.53508    1.51744    0.74471
  55.89268    0.63249    0.67481    0.80500    1.39464    1.44508    1.42821    0.71703
  47.33452    0.54177    0.67481    0.68500    1.60684    1.52908    1.51268    0.62234
  50.17447    0.57223    0.67481    0.72500    1.66284    1.52159    1.50502    0.60138
  80.83528    0.87503    0.67481    1.14500    1.58884    1.60041    1.58267    0.62939
  82.33598    0.88841    0.67481    1.16500    1.67265    1.62896    1.61118    0.59785
  62.39104    0.69905    0.67481    0.89500    1.39696    1.42057    1.40340    0.71584
  63.11757    0.70635    0.67481    0.90500    1.38935    1.42768    1.41048    0.71976
  72.64724    0.79944    0.67481    1.03500    1.50927    1.48495    1.46743    0.66257
  48.04336    0.54940    0.67481    0.69500    1.54839    1.52720    1.51076    0.64583
  77.09943    0.84107    0.67481    1.09500    1.51663    1.54510    1.52745    0.65935
  77.84475    0.84792    0.67481    1.10500    1.76104    1.55512    1.53745    0.56784
  54.45817    0.61751    0.67481    0.78500    1.31524    1.47547    1.45867    0.76032
  70.43393    0.77829    0.67481    1.00500    1.43115    1.47429    1.45683    0.69874
  66.76403    0.74258    0.67481    0.95500    1.46321    1.45938    1.44205    0.68343
  52.31266    0.59494    0.67481    0.75500    1.56464    1.51567    1.49898    0.63912
  68.91092    0.76448    0.67562    0.98500    1.49268    1.46944    1.45146    0.66993
  55.84988    0.63280    0.67562    0.80500    1.36660    1.44570    1.42847    0.73174
  76.29781    0.83467    0.67562    1.08500    1.49143    1.53603    1.51769    0.67050
  58.72708    0.66258    0.67562    0.84500    1.32594    1.38873    1.37132    0.75418
  48.00642    0.54966    0.67562    0.69500    1.52174    1.52743    1.51074    0.65714
  62.34349    0.69940    0.67562    0.89500    1.37641    1.42132    1.40369    0.72653
  84.53123    0.90880    0.67562    1.19500    1.77465    1.68216    1.66345    0.56349
  83.77826    0.90221    0.67562    1.18500    1.63312    1.64778    1.62911    0.61232
  50.13593    0.57251    0.67562    0.72500    1.43729    1.52184    1.50499    0.69575
  77.78654    0.84840    0.67562    1.10500    1.54198    1.55611    1.53770    0.64851
  51.55952    0.58767    0.67562    0.74500    1.50733    1.51811    1.50117    0.66342
  77.04171    0.84155    0.67562    1.09500    1.57663    1.54607    1.52769    0.63426
  64.52426    0.72128    0.67562    0.92500    1.36767    1.44269    1.42495    0.73117
  61.61841    0.69207    0.67562    0.88500    1.28053    1.41419    1.39661    0.78093
  49.42532    0.56491    0.67562    0.71500    1.39256    1.52370    1.50691    0.71810
  72.59248    0.79988    0.67562    1.03500    1.36982    1.48583    1.46767    0.73002
  78.53231    0.85523    0.67562    1.11500    1.56907    1.56415    1.54571    0.63732
  52.98633    0.60277    0.67562    0.76500    1.39951    1.50643    1.48939    0.71454
  81.52459    0.88225    0.67562    1.15500    1.47025    1.61532    1.59675    0.68016
  55.13273    0.62532    0.67562    0.79500    1.32334    1.46088    1.44370    0.75566
  71.85427    0.79284    0.67562    1.02500    1.28483    1.48066    1.46253    0.77831
  46.59056    0.53437    0.67562    0.67500    1.30120    1.53115    1.51456    0.76852
  82.27493    0.88893    0.67562    1.16500    1.53045    1.62962    1.61101    0.65340
  67.44494    0.75016    0.67562    0.96500    1.45395    1.46345    1.44555    0.68778
  52.27252    0.59523    0.67562    0.75500    1.37203    1.51593    1.49893    0.72885
[truncated: 11,959,986 more chars]
