# Supplementary material for: Multidimensional Rietveld refinement of high-pressure neutron diffraction data of PbNCN
Source: J Appl Crystallogr. 2024 Sep 5;57(Pt 5):1436–45. doi: 10.1107/S1600576724007635 (PMC11460395; doi:10.1107/S1600576724007635)
Supplement: Supplementary file 1 [file j-57-01436-sup1.zip › 2D_PbNCN_500bar.cif]

data_PbNCN_500bar_refinement_new
_pd_block_id
   2023-11-10T12:07|PbNCN_500bar_refinement_new|MeinerzhagenYannick|SNAP
_audit_creation_method  "created in GSAS-II"
_audit_creation_date  2023-11-10T12:07
_audit_author_name  "Meinerzhagen, Yannick"
_audit_update_record
   "2023-11-10T12:07  Initial software-generated CIF"
# GSAS-II edited template follows Publication_Template
#=============================================================================
# this information describes the project, paper etc. for the CIF             #
# Acta Cryst. Section C papers and editorial correspondence is generated     #
# from the information in this section                                       #
#                                                                            #
#   (from)   CIF submission form for Rietveld refinements (Acta Cryst. C)    #
#                                                 Version 14 December 1998   #
#=============================================================================
# 1. SUBMISSION DETAILS

_publ_contact_author_name        'Prof. Richard Dronskowski'
_publ_contact_author_address
;    
Institute of Inorganic Chemistry
RWTH Aachen University     
D-52056 Aachen
Germany
;
_publ_contact_author_email       drons@HAL9000.ac.rwth-aachen.de
_publ_contact_author_phone       00492418093642
_publ_contact_author_fax         00492418092642

_publ_requested_journal              'Journal of Applied Crystallography'

#==============================================================================

# 2. PROCESSING SUMMARY (IUCr Office Use Only)

_journal_data_validation_number      ?

_journal_date_recd_electronic        ?
_journal_date_to_coeditor            ?
_journal_date_from_coeditor          ?
_journal_date_accepted               ?
_journal_date_printers_first         ?
_journal_date_printers_final         ?
_journal_date_proofs_out             ?
_journal_date_proofs_in              ?
_journal_coeditor_name               ?
_journal_coeditor_code               ?
_journal_coeditor_notes
; ?
;
_journal_techeditor_code             ?
_journal_techeditor_notes
; ?
;
_journal_coden_ASTM                  ?
_journal_name_full                   ?
_journal_year                        ?
_journal_volume                      ?
_journal_issue                       ?
_journal_page_first                  ?
_journal_page_last                   ?
_journal_paper_category              ?
_journal_suppl_publ_number           ?
_journal_suppl_publ_pages            ?

#==============================================================================

# 3. TITLE AND AUTHOR LIST

_publ_section_title
; ?
;       
 
# The loop structure below should contain the names and addresses of all 
# authors, in the required order of publication. Repeat as necessary.

loop_
	_publ_author_name
	_publ_author_address
'Meinerzhagen, Yannick'
; 
Chair of Solid-State and Quantum Chemistry
Institute of Inorganic Chemistry
RWTH Aachen University
D-52056 Aachen
Germany
;

'Eickmeier, Katharina'
; 
Chair of Solid-State and Quantum Chemistry
Institute of Inorganic Chemistry
RWTH Aachen University
D-52056 Aachen
Germany
;

'Mueller, Peter C.'
; 
Chair of Solid-State and Quantum Chemistry
Institute of Inorganic Chemistry
RWTH Aachen University
D-52056 Aachen
Germany
;

'Hempelmann, Jan'
; 
Chair of Solid-State and Quantum Chemistry
Institute of Inorganic Chemistry
RWTH Aachen University
D-52056 Aachen
Germany
;

'Houben, Andreas'
; 
Chair of Solid-State and Quantum Chemistry
Institute of Inorganic Chemistry
RWTH Aachen University
D-52056 Aachen
Germany
;

'Dronskowski, Richard'
; 
Chair of Solid-State and Quantum Chemistry
Institute of Inorganic Chemistry
RWTH Aachen University
D-52056 Aachen
Germany
;

#==============================================================================
# 4. TEXT

#=============================================================================
# 5. OVERALL REFINEMENT & COMPUTING DETAILS

#==============================================================================
# 6. SAMPLE PREPARATION DATA

# (In the unusual case where multiple samples are used in a single
#  Rietveld study, this information should be moved into the phase
#  blocks)

# The following three fields describe the preparation of the material.
# The cooling rate is in K/min.  The pressure at which the sample was  
# prepared is in kPa.  The temperature of preparation is in K.
       
_pd_proc_info_datetime  2023-11-10T12:07
_pd_calc_method  "Rietveld Refinement"
_computing_structure_refinement
   "GSAS-II (Toby & Von Dreele, J. Appl. Cryst. 46, 544-549, 2013)"
_refine_ls_number_parameters  12
_refine_ls_goodness_of_fit_all  0.124

# OVERALL WEIGHTED R-FACTOR
_refine_ls_wR_factor_obs  0.09456
_refine_ls_matrix_type  full
# GSAS-II edited template follows Phase_Template
#==============================================================================
# 7. CHEMICAL, STRUCTURAL AND CRYSTAL DATA

_chemical_name_common             'Lead Cyanamide'
_chemical_formula_structural      PbNCN
_cell_measurement_temperature     293      

#==============================================================================

# 8. Phase information from GSAS


# phase info for Lead cyanamide follows
_pd_phase_name  "Lead cyanamide"
_cell_length_a  5.53356(26)
_cell_length_b  3.75121(11)
_cell_length_c  10.9271(4)
_cell_angle_alpha  90
_cell_angle_beta   90
_cell_angle_gamma  90
_cell_volume  226.819(10)
_exptl_crystal_density_diffrn  7.2397
_symmetry_cell_setting  orthorhombic
_symmetry_space_group_name_H-M  "P n m a"
_symmetry_space_group_name_Hall  "-P 2ac 2n"
_diffrn_ambient_temperature  293
_diffrn_ambient_pressure  100
loop_
    _space_group_symop_id
    _space_group_symop_operation_xyz
     1  x,y,z
     2  1/2-x,1/2+y,1/2+z
     3  x,1/2-y,z
     4  1/2-x,-y,1/2+z
     5  -x,-y,-z
     6  1/2+x,1/2-y,1/2-z
     7  -x,1/2+y,-z
     8  1/2+x,y,1/2-z

# ATOMIC COORDINATES AND DISPLACEMENT PARAMETERS
loop_ 
   _atom_site_label
   _atom_site_type_symbol
   _atom_site_fract_x
   _atom_site_fract_y
   _atom_site_fract_z
   _atom_site_occupancy
   _atom_site_adp_type
   _atom_site_U_iso_or_equiv
   _atom_site_symmetry_multiplicity
Pb1    Pb   0.3705(3)   0.25000     0.63470(14) 1.000      Uiso 0.037      4   
N1     N    0.3748(4)   0.25000     0.45214(18) 1.000      Uiso 0.037      4   
N2     N    0.92167(31) 0.25000     0.36573(18) 1.000      Uiso 0.037      4   
C1     C    0.0969(5)   0.25000     0.42022(19) 1.000      Uiso 0.037      4   

loop_  _atom_type_symbol _atom_type_number_in_cell
  C    4
  N    8
  Pb   4

# Note that Z affects _cell_formula_sum and _weight
_cell_formula_units_Z  4
_chemical_formula_sum  "C N2 Pb"
_chemical_formula_weight  247.22

# MOLECULAR GEOMETRY
loop_
   _geom_bond_atom_site_label_1
   _geom_bond_atom_site_label_2
   _geom_bond_distance
   _geom_bond_site_symmetry_1
   _geom_bond_site_symmetry_2
   _geom_bond_publ_flag
  Pb1    N1     1.9950(21)   1_555    1_555 yes
  Pb1    N1     2.5307(20)   1_555    5_656 yes
  Pb1    N1     2.5307(20)   1_555    5_666 yes
  Pb1    N2     2.4764(18)   1_555    5_656 yes
  Pb1    N2     2.4764(18)   1_555    5_666 yes
  N1     Pb1    1.9950(21)   1_555    1_555 yes
  N1     Pb1    2.5307(20)   1_555    5_656 yes
  N1     Pb1    2.5307(20)   1_555    5_666 yes
  N1     C1     1.5770(25)   1_555    1_555 yes
  N2     Pb1    2.4764(18)   1_555    5_656 yes
  N2     Pb1    2.4764(18)   1_555    5_666 yes
  N2     C1     1.1377(28)   1_555    1_655 yes
  C1     N1     1.5770(25)   1_555    1_555 yes
  C1     N2     1.1377(28)   1_555    1_455 yes

loop_
   _geom_angle_atom_site_label_1
   _geom_angle_atom_site_label_2
   _geom_angle_atom_site_label_3
   _geom_angle
   _geom_angle_site_symmetry_1
   _geom_angle_site_symmetry_2
   _geom_angle_site_symmetry_3
   _geom_angle_publ_flag
  Pb1    N1     C1     102.10(14)     1_555  1_555    1_555 yes
  N1     C1     N2     161.2(3)       1_555  1_555    1_455 yes

_pd_proc_ls_profile_function
;
Houben-Jacobs-Meinerzhagen function parameters for multi-dimensional data sets (pfType = 8.0)
   similar to Von Dreele-Jorgenson-Windsor function parameters
   alpha-0,alpha-1,beta-0,beta-1,beta-q,L2A,L2B,div,DthDet,Dtt,DL,DthF,Add,W-Pixel,W-Sample,Eta
302.560526, 416.110419, 334.561780, 682.162588, 0.000000, 0.810000, 0.000000, 0.001920, 0.006780, 0.000623, 0.002000, 1.031257, 0.001480, 0.000000, 0.004330, 0.210000, 
  Crystallite size in microns with "isotropic" model:
  parameters: Size, G/L mix
    1.000, 1.000, 
  Microstrain, "isotropic" model (10^6^ * delta Q/Q)
    parameters: Mustrain, G/L mix
    1000.000, 1.000, 

;
# Standard version of Instrument_Template template follows
#==============================================================================
# 9. INSTRUMENT CHARACTERIZATION

# The following item is used to identify the equipment used to record 
# the powder pattern when the diffractogram was measured at a laboratory 
# other than the authors' home institution, e.g. when neutron or synchrotron
# radiation is used.

_pd_instr_location
; ?
;

_diffrn_source                    'neutron spallation source'       

_pd_meas_scan_method              tof       


# The following two items identify the program(s) used (if appropriate).      
_computing_data_reduction         'PowderReduceP2D in Mantid'                     

# The following items are used to define the size of the instrument.
# Not all distances are appropriate for all instrument types.

_pd_instr_dist_src/spec           15000
#==============================================================================
# 10. Specimen size and mounting information


_pd_spec_mount_mode               transmission       
                                          
    
_pd_spec_shape                    irregular

_refine_ls_R_F_factor        0.9973
_refine_ls_R_Fsqd_factor     1.0
_pd_proc_ls_prof_R_factor     0.0750
_pd_proc_ls_prof_wR_factor    0.0946
_gsas_proc_ls_prof_R_B_factor   0.0897
_gsas_proc_ls_prof_wR_B_factor  0.1137

_diffrn_radiation_probe  neutron
_pd_meas_2theta_fixed  65.549

# POWDER DATA TABLE
_pd_meas_number_of_points  140335

loop_
   _pd_meas_2theta_scan
   _pd_proc_wavelength
   _pd_proc_d_spacing
   _pd_proc_ls_special_details
   _pd_meas_intensity_total
   _pd_calc_intensity_total
   _pd_proc_intensity_bkg_calc
   _pd_proc_ls_weight
  59.20920    0.59350    0.60070    0.79500    1.29493    1.38910    1.38514    0.77224
  63.82311    0.63507    0.60070    0.85500    1.41154    1.32426    1.32034    0.70845
  80.96472    0.77996    0.60070    1.07500    1.45957    1.40022    1.39649    0.68514
  77.03982    0.74821    0.60070    1.02500    1.37658    1.36619    1.36241    0.72644
  63.05226    0.62820    0.60070    0.84500    1.31123    1.33507    1.33114    0.76264
  66.91400    0.66234    0.60070    0.89500    1.26087    1.31297    1.30907    0.79310
  58.44282    0.58651    0.60070    0.78500    1.33144    1.39991    1.39594    0.75106
  68.46391    0.67584    0.60070    0.91500    1.33715    1.32329    1.31941    0.74786
  72.35148    0.70914    0.60070    0.96500    1.34982    1.34909    1.34526    0.74084
  53.09870    0.53699    0.60070    0.71500    1.49451    1.42841    1.42441    0.66912
  64.59471    0.64192    0.60070    0.86500    1.20261    1.31345    1.30953    0.83152
  70.01676    0.68924    0.60070    0.93500    1.36957    1.33361    1.32975    0.73016
  54.62196    0.55123    0.60070    0.73500    1.41111    1.42027    1.41628    0.70866
  84.11511    0.80479    0.60070    1.11500    1.46764    1.45119    1.44750    0.68137
  70.79428    0.69590    0.60070    0.94500    1.33876    1.33877    1.33492    0.74696
  78.60792    0.76101    0.60070    1.04500    1.29744    1.37188    1.36812    0.77075
  67.68858    0.66910    0.60070    0.90500    1.25678    1.31813    1.31424    0.79569
  77.82355    0.75463    0.60070    1.03500    1.34345    1.36904    1.36527    0.74435
  76.25674    0.74177    0.60070    1.01500    1.46360    1.36334    1.35955    0.68325
  79.39291    0.76736    0.60070    1.05500    1.33392    1.37473    1.37098    0.74967
  69.23997    0.68255    0.60070    0.92500    1.38972    1.32845    1.32458    0.71957
  61.51279    0.61438    0.60070    0.82500    1.29132    1.35668    1.35274    0.77440
  80.17852    0.77368    0.60070    1.06500    1.37843    1.38748    1.38373    0.72546
  51.57827    0.52268    0.60070    0.69500    1.08333    1.43655    1.43255    0.92308
  84.90401    0.81091    0.60070    1.12500    1.46567    1.46393    1.46025    0.68228
  83.32671    0.79863    0.60070    1.10500    1.30074    1.43845    1.43475    0.76879
  73.13115    0.71572    0.60070    0.97500    1.41513    1.35194    1.34812    0.70665
  60.74418    0.60744    0.60070    0.81500    1.35227    1.36749    1.36354    0.73950
  71.57252    0.70253    0.60070    0.95500    1.33078    1.34393    1.34009    0.75144
  57.67718    0.57949    0.60070    0.77500    1.37685    1.40398    1.40001    0.72629
  65.36706    0.64875    0.60070    0.87500    1.39068    1.30264    1.29873    0.71907
  53.85997    0.54412    0.60070    0.72500    1.40323    1.42434    1.42035    0.71264
  75.47432    0.73530    0.60070    1.00500    1.34392    1.36049    1.35669    0.74409
  81.75150    0.78622    0.60070    1.08500    1.40079    1.41296    1.40924    0.71388
  59.97632    0.60048    0.60070    0.80500    1.50873    1.37830    1.37434    0.66281
  62.28215    0.62130    0.60070    0.83500    1.35248    1.34588    1.34194    0.73939
  82.53883    0.79244    0.60070    1.09500    1.34340    1.42571    1.42199    0.74438
  66.14016    0.65556    0.60070    0.88500    1.32318    1.30780    1.30390    0.75575
  55.38468    0.55832    0.60070    0.74500    1.38679    1.41620    1.41221    0.72109
  52.33813    0.52984    0.60070    0.70500    1.38983    1.43248    1.42848    0.71951
  72.30276    0.70958    0.60142    0.96500    1.44276    1.34731    1.34311    0.69312
  78.55575    0.76150    0.60142    1.04500    1.32337    1.36980    1.36567    0.75564
  57.63741    0.57982    0.60142    0.77500    1.55769    1.40313    1.39881    0.64198
  76.20583    0.74224    0.60142    1.01500    1.36898    1.36125    1.35710    0.73047
  61.47059    0.61474    0.60142    0.82500    1.38557    1.35495    1.35065    0.72173
  80.12553    0.77418    0.60142    1.06500    1.32428    1.38628    1.38217    0.75513
  84.84866    0.81146    0.60142    1.12500    1.49458    1.46238    1.45834    0.66909
  53.82267    0.54442    0.60142    0.72500    1.69298    1.42347    1.41914    0.59067
  59.16845    0.59385    0.60142    0.79500    1.33578    1.38737    1.38306    0.74862
  70.74646    0.69632    0.60142    0.94500    1.39003    1.33696    1.33274    0.71941
  58.40256    0.58684    0.60142    0.78500    1.35897    1.39859    1.39427    0.73585
  66.86847    0.66274    0.60142    0.89500    1.28033    1.31115    1.30690    0.78105
  59.93508    0.60083    0.60142    0.80500    1.32506    1.37656    1.37226    0.75468
  69.96939    0.68966    0.60142    0.93500    1.33977    1.33180    1.32757    0.74639
  51.54246    0.52297    0.60142    0.69500    1.77273    1.43565    1.43133    0.56410
  73.08198    0.71617    0.60142    0.97500    1.32573    1.34986    1.34566    0.75430
  65.32247    0.64914    0.60142    0.87500    1.27508    1.30138    1.29711    0.78426
  80.91132    0.78047    0.60142    1.07500    1.41308    1.39902    1.39493    0.70767
  67.64259    0.66951    0.60142    0.90500    1.30868    1.31631    1.31207    0.76413
  69.19306    0.68297    0.60142    0.92500    1.34098    1.32664    1.32240    0.74572
  55.34638    0.55863    0.60142    0.74500    1.27111    1.41533    1.41101    0.78671
  75.42384    0.73577    0.60142    1.00500    1.36852    1.35840    1.35424    0.73072
  60.70246    0.60779    0.60142    0.81500    1.49312    1.36576    1.36146    0.66974
  52.30182    0.53014    0.60142    0.70500    1.65079    1.43160    1.42728    0.60577
  83.27213    0.79916    0.60142    1.10500    1.35199    1.43725    1.43319    0.73965
  71.52425    0.70297    0.60142    0.95500    1.34375    1.34212    1.33791    0.74419
  82.48464    0.79297    0.60142    1.09500    1.52183    1.42451    1.42043    0.65711
  62.23946    0.62166    0.60142    0.83500    1.21770    1.34415    1.33985    0.82122
  66.09510    0.65595    0.60142    0.88500    1.18367    1.30599    1.30173    0.84483
  63.77947    0.63544    0.60142    0.85500    1.28364    1.32253    1.31825    0.77904
  76.98848    0.74869    0.60142    1.02500    1.57054    1.36410    1.35995    0.63672
  63.00909    0.62856    0.60142    0.84500    1.35753    1.33334    1.32905    0.73663
  64.55060    0.64230    0.60142    0.86500    1.31404    1.31173    1.30745    0.76101
  81.69770    0.78674    0.60142    1.08500    1.30503    1.41176    1.40768    0.76627
  79.34033    0.76785    0.60142    1.05500    1.33036    1.37304    1.36893    0.75168
  68.41746    0.67625    0.60142    0.91500    1.26624    1.32148    1.31723    0.78974
  77.77179    0.75511    0.60142    1.03500    1.36746    1.36695    1.36281    0.73128
  53.06189    0.53729    0.60142    0.71500    1.29091    1.42754    1.42321    0.77465
  54.58416    0.55153    0.60142    0.73500    1.37500    1.41940    1.41508    0.72727
  84.06015    0.80533    0.60142    1.11500    1.45996    1.44999    1.44594    0.68495
  70.69860    0.69675    0.60214    0.94500    1.28146    1.33519    1.33056    0.78036
  55.30806    0.55895    0.60214    0.74500    1.47264    1.41448    1.40981    0.67905
  66.82292    0.66314    0.60214    0.89500    1.29791    1.30937    1.30472    0.77047
  79.28770    0.76835    0.60214    1.05500    1.50386    1.37142    1.36687    0.66496
  75.37333    0.73623    0.60214    1.00500    1.31418    1.35637    1.35178    0.76093
  84.79327    0.81200    0.60214    1.12500    1.65589    1.46090    1.45642    0.60391
  84.00513    0.80586    0.60214    1.11500    1.45929    1.44887    1.44438    0.68526
  83.21750    0.79969    0.60214    1.10500    1.48654    1.43612    1.43162    0.67270
  82.43041    0.79349    0.60214    1.09500    1.38269    1.42338    1.41887    0.72323
  59.89382    0.60118    0.60214    0.80500    1.34404    1.37484    1.37017    0.74403
  81.64386    0.78725    0.60214    1.08500    1.39848    1.41064    1.40612    0.71506
  62.19675    0.62202    0.60214    0.83500    1.39122    1.34243    1.33777    0.71879
  76.15489    0.74271    0.60214    1.01500    1.34464    1.35922    1.35464    0.74369
  64.50646    0.64268    0.60214    0.86500    1.42802    1.31002    1.30536    0.70027
  69.14612    0.68338    0.60214    0.92500    1.28663    1.32486    1.32022    0.77722
  54.54634    0.55184    0.60214    0.73500    1.45763    1.41854    1.41388    0.68605
  63.73580    0.63582    0.60214    0.85500    1.25699    1.32083    1.31616    0.79555
  62.96590    0.62893    0.60214    0.84500    1.22000    1.33163    1.32697    0.81967
  80.07249    0.77468    0.60214    1.06500    1.31516    1.38515    1.38061    0.76036
  65.27786    0.64952    0.60214    0.87500    1.26461    1.30014    1.29548    0.79076
  78.50353    0.76199    0.60214    1.04500    1.42509    1.36777    1.36322    0.70171
  71.47594    0.70340    0.60214    0.95500    1.25701    1.34035    1.33573    0.79554
  69.92199    0.69008    0.60214    0.93500    1.28317    1.33002    1.32539    0.77932
  53.78534    0.54472    0.60214    0.72500    1.70796    1.42261    1.41794    0.58549
  66.05002    0.65634    0.60214    0.88500    1.30782    1.30420    1.29955    0.76463
  61.42836    0.61509    0.60214    0.82500    1.30830    1.35324    1.34857    0.76435
  77.72000    0.75559    0.60214    1.03500    1.30586    1.36492    1.36036    0.76578
  53.02506    0.53758    0.60214    0.71500    1.71429    1.42667    1.42201    0.58333
  68.37098    0.67666    0.60214    0.91500    1.29064    1.31970    1.31506    0.77481
  80.85788    0.78098    0.60214    1.07500    1.44340    1.39789    1.39336    0.69281
  73.03279    0.71661    0.60214    0.97500    1.40741    1.34781    1.34321    0.71053
  58.36227    0.58718    0.60214    0.78500    1.56215    1.39727    1.39260    0.64014
  60.66071    0.60815    0.60214    0.81500    1.50688    1.36404    1.35937    0.66362
  51.50663    0.52326    0.60214    0.69500    1.02778    1.43475    1.43010    0.97297
  57.59761    0.58015    0.60214    0.77500    1.40379    1.40228    1.39761    0.71236
  76.93711    0.74917    0.60214    1.02500    1.36398    1.36207    1.35750    0.73315
  72.25401    0.71002    0.60214    0.96500    1.26047    1.34556    1.34095    0.79336
  59.12767    0.59419    0.60214    0.79500    1.35190    1.38564    1.38097    0.73970
  52.26549    0.53043    0.60214    0.70500    1.46875    1.43073    1.42608    0.68085
  67.59658    0.66991    0.60214    0.90500    1.45664    1.31453    1.30989    0.68651
  77.66817    0.75607    0.60286    1.03500    1.25000    1.36294    1.35790    0.80000
  71.42761    0.70383    0.60286    0.95500    1.33439    1.33861    1.33355    0.74940
  79.23503    0.76884    0.60286    1.05500    1.49802    1.36984    1.36481    0.66755
  69.09915    0.68379    0.60286    0.92500    1.39384    1.32310    1.31804    0.71744
  62.15402    0.62238    0.60286    0.83500    1.22065    1.34073    1.33568    0.81924
  65.23322    0.64991    0.60286    0.87500    1.25958    1.29892    1.29386    0.79391
  64.46229    0.64306    0.60286    0.86500    1.26644    1.30833    1.30327    0.78961
  67.55053    0.67031    0.60286    0.90500    1.29153    1.31277    1.30770    0.77427
  80.80440    0.78149    0.60286    1.07500    1.28521    1.39682    1.39180    0.77808
  52.98821    0.53788    0.60286    0.71500    1.75281    1.42580    1.42081    0.57051
  54.50850    0.55215    0.60286    0.73500    1.41081    1.41768    1.41267    0.70881
  76.88571    0.74964    0.60286    1.02500    1.44084    1.36008    1.35504    0.69404
  68.32447    0.67706    0.60286    0.91500    1.33546    1.31794    1.31287    0.74880
  81.58998    0.78777    0.60286    1.08500    1.37009    1.40957    1.40455    0.72988
  66.00490    0.65673    0.60286    0.88500    1.19315    1.30243    1.29736    0.83812
  63.69211    0.63619    0.60286    0.85500    1.26726    1.31913    1.31407    0.78911
  62.92269    0.62930    0.60286    0.84500    1.37812    1.32993    1.32488    0.72563
  66.77734    0.66353    0.60286    0.89500    1.41624    1.30760    1.30253    0.70609
  72.20522    0.71046    0.60286    0.96500    1.35922    1.34385    1.33879    0.73571
  83.95008    0.80640    0.60286    1.11500    1.50398    1.44781    1.44281    0.66490
  61.38611    0.61545    0.60286    0.82500    1.22115    1.35153    1.34648    0.81890
  80.01941    0.77518    0.60286    1.06500    1.44808    1.38407    1.37904    0.69057
  75.32278    0.73669    0.60286    1.00500    1.39963    1.35437    1.34932    0.71447
  53.74800    0.54503    0.60286    0.72500    1.51220    1.42174    1.41674    0.66129
  57.55779    0.58048    0.60286    0.77500    1.33861    1.40143    1.39640    0.74704
  59.85254    0.60152    0.60286    0.80500    1.35604    1.37312    1.36808    0.73744
  72.98355    0.71706    0.60286    0.97500    1.28638    1.34580    1.34075    0.77737
  60.61895    0.60850    0.60286    0.81500    1.27957    1.36233    1.35728    0.78151
  83.16283    0.80022    0.60286    1.10500    1.36863    1.43507    1.43006    0.73066
  84.73784    0.81254    0.60286    1.12500    1.68213    1.45950    1.45450    0.59448
  69.87457    0.69050    0.60286    0.93500    1.42605    1.32827    1.32321    0.70124
  78.45128    0.76247    0.60286    1.04500    1.24689    1.36579    1.36076    0.80199
  58.32196    0.58751    0.60286    0.78500    1.42265    1.39596    1.39092    0.70291
  55.26972    0.55926    0.60286    0.74500    1.44162    1.41362    1.40860    0.69366
  59.08688    0.59452    0.60286    0.79500    1.56233    1.38392    1.37888    0.64007
  70.65072    0.69718    0.60286    0.94500    1.29760    1.33344    1.32838    0.77065
  51.47079    0.52355    0.60286    0.69500    1.20000    1.43385    1.42888    0.83333
  82.37613    0.79401    0.60286    1.09500    1.34225    1.42232    1.41730    0.74502
  76.10391    0.74318    0.60286    1.01500    1.37798    1.35723    1.35218    0.72570
  52.22914    0.53072    0.60286    0.70500    1.21918    1.42985    1.42487    0.82022
  60.57716    0.60885    0.60359    0.81500    1.31458    1.36061    1.35519    0.76070
  59.04606    0.59486    0.60359    0.79500    1.34426    1.38219    1.37679    0.74390
  52.19278    0.53102    0.60359    0.70500    1.77193    1.42896    1.42367    0.56436
  76.83426    0.75012    0.60359    1.02500    1.42466    1.35812    1.35258    0.70192
  62.11126    0.62275    0.60359    0.83500    1.38031    1.33902    1.33358    0.72448
  64.41810    0.64344    0.60359    0.86500    1.39506    1.30664    1.30118    0.71681
  80.75088    0.78200    0.60359    1.07500    1.34358    1.39578    1.39023    0.74428
  83.10812    0.80075    0.60359    1.10500    1.40335    1.43405    1.42849    0.71258
  82.32180    0.79453    0.60359    1.09500    1.36792    1.42129    1.41574    0.73103
  71.37924    0.70426    0.60359    0.95500    1.42957    1.33688    1.33137    0.69951
  75.27220    0.73716    0.60359    1.00500    1.42908    1.35239    1.34686    0.69975
  63.64840    0.63656    0.60359    0.85500    1.27046    1.31743    1.31198    0.78711
  65.18856    0.65029    0.60359    0.87500    1.33862    1.29769    1.29223    0.74704
  55.23137    0.55957    0.60359    0.74500    1.56221    1.41275    1.40740    0.64012
  57.51796    0.58080    0.60359    0.77500    1.54545    1.40058    1.39520    0.64706
  69.82711    0.69091    0.60359    0.93500    1.29016    1.32653    1.32103    0.77510
  53.71064    0.54533    0.60359    0.72500    1.28313    1.42086    1.41553    0.77934
  59.81123    0.60186    0.60359    0.80500    1.48718    1.37140    1.36599    0.67241
  72.93429    0.71750    0.60359    0.97500    1.35096    1.34381    1.33829    0.74021
  58.28164    0.58784    0.60359    0.78500    1.33069    1.39463    1.38924    0.75149
  70.60281    0.69760    0.60359    0.94500    1.36699    1.33170    1.32620    0.73154
  76.05289    0.74365    0.60359    1.01500    1.31130    1.35526    1.34972    0.76260
  65.95977    0.65712    0.60359    0.88500    1.36195    1.30065    1.29518    0.73424
  51.43493    0.52383    0.60359    0.69500    1.70833    1.43294    1.42765    0.58537
  72.15640    0.71089    0.60359    0.96500    1.30498    1.34215    1.33663    0.76630
  69.05215    0.68420    0.60359    0.92500    1.38298    1.32135    1.31586    0.72308
  84.68235    0.81309    0.60359    1.12500    1.70404    1.45813    1.45257    0.58684
  52.95135    0.53818    0.60359    0.71500    1.67778    1.42491    1.41960    0.59603
  78.39899    0.76296    0.60359    1.04500    1.44685    1.36384    1.35829    0.69116
  79.18233    0.76934    0.60359    1.05500    1.38752    1.36830    1.36275    0.72071
  66.73174    0.66393    0.60359    0.89500    1.47153    1.30583    1.30035    0.67956
  83.89497    0.80694    0.60359    1.11500    1.61842    1.44680    1.44124    0.61789
  55.99283    0.56667    0.60359    0.75500    1.43443    1.40869    1.40333    0.69714
  67.50446    0.67071    0.60359    0.90500    1.27568    1.31100    1.30552    0.78389
  54.47064    0.55246    0.60359    0.73500    1.40670    1.41680    1.41147    0.71088
  68.27793    0.67747    0.60359    0.91500    1.35605    1.31618    1.31069    0.73744
  81.53605    0.78828    0.60359    1.08500    1.36131    1.40854    1.40298    0.73458
  62.87945    0.62966    0.60359    0.84500    1.27106    1.32823    1.32278    0.78674
  61.34383    0.61581    0.60359    0.82500    1.38004    1.34981    1.34439    0.72462
  77.61630    0.75655    0.60359    1.03500    1.30899    1.36098    1.35544    0.76395
  79.96629    0.77569    0.60359    1.06500    1.45076    1.38303    1.37748    0.68930
  55.95396    0.56699    0.60431    0.75500    1.34074    1.40780    1.40213    0.74586
  69.77962    0.69133    0.60431    0.93500    1.25076    1.32477    1.31884    0.79952
  81.48208    0.78880    0.60431    1.08500    1.44466    1.40750    1.40142    0.69221
  82.26743    0.79506    0.60431    1.09500    1.31676    1.42026    1.41417    0.75944
  80.69731    0.78251    0.60431    1.07500    1.35140    1.39473    1.38866    0.73997
  66.68610    0.66432    0.60431    0.89500    1.35961    1.30404    1.29816    0.73551
  61.30154    0.61616    0.60431    0.82500    1.33911    1.34807    1.34229    0.74676
  79.91314    0.77619    0.60431    1.06500    1.46055    1.38197    1.37591    0.68467
  59.00523    0.59520    0.60431    0.79500    1.35613    1.38043    1.37470    0.73739
  76.00184    0.74412    0.60431    1.01500    1.55750    1.35327    1.34726    0.64205
  71.33084    0.70469    0.60431    0.95500    1.33333    1.33513    1.32918    0.75000
  59.76991    0.60221    0.60431    0.80500    1.32819    1.36965    1.36389    0.75290
  76.78278    0.75059    0.60431    1.02500    1.28545    1.35614    1.35011    0.77794
  84.62682    0.81363    0.60431    1.12500    1.63864    1.45676    1.45065    0.61026
  78.34666    0.76345    0.60431    1.04500    1.34636    1.36187    1.35583    0.74274
  65.14387    0.65067    0.60431    0.87500    1.43210    1.29645    1.29060    0.69828
  55.19300    0.55989    0.60431    0.74500    1.72464    1.41185    1.40619    0.57983
  72.88499    0.71794    0.60431    0.97500    1.38436    1.34179    1.33582    0.72235
  68.23136    0.67788    0.60431    0.91500    1.40635    1.31440    1.30850    0.71106
  77.56439    0.75704    0.60431    1.03500    1.29338    1.35901    1.35297    0.77317
  53.67326    0.54563    0.60431    0.72500    1.41667    1.41995    1.41433    0.70588
  52.91447    0.53848    0.60431    0.71500    1.42991    1.42400    1.41839    0.69935
  65.91461    0.65751    0.60431    0.88500    1.30386    1.29886    1.29299    0.76695
  58.24129    0.58818    0.60431    0.78500    1.50418    1.39328    1.38756    0.66481
  51.39905    0.52412    0.60431    0.69500    1.58065    1.43200    1.42643    0.63265
  67.45836    0.67111    0.60431    0.90500    1.31621    1.30922    1.30333    0.75976
  70.55486    0.69802    0.60431    0.94500    1.42207    1.32995    1.32401    0.70320
  72.10755    0.71133    0.60431    0.96500    1.20575    1.34043    1.33447    0.82936
  62.83619    0.63003    0.60431    0.84500    1.21453    1.32650    1.32069    0.82336
  75.22158    0.73762    0.60431    1.00500    1.33333    1.35040    1.34440    0.75000
  79.12958    0.76983    0.60431    1.05500    1.44961    1.36674    1.36069    0.68984
  83.05335    0.80128    0.60431    1.10500    1.25763    1.43302    1.42692    0.79515
  83.83982    0.80747    0.60431    1.11500    1.51867    1.44578    1.43967    0.65847
  54.43276    0.55277    0.60431    0.73500    1.32461    1.41590    1.41026    0.75494
  60.53535    0.60920    0.60431    0.81500    1.43400    1.35886    1.35309    0.69735
  62.06849    0.62311    0.60431    0.83500    1.27831    1.33729    1.33149    0.78228
  69.00512    0.68462    0.60431    0.92500    1.36482    1.31958    1.31367    0.73270
  63.60466    0.63693    0.60431    0.85500    1.56478    1.31571    1.30989    0.63907
  52.15641    0.53131    0.60431    0.70500    2.02174    1.42805    1.42246    0.49462
  64.37388    0.64381    0.60431    0.86500    1.30674    1.30492    1.29909    0.76526
  60.49351    0.60955    0.60504    0.81500    1.20432    1.35708    1.35100    0.83034
  52.87758    0.53878    0.60504    0.71500    1.62222    1.42306    1.41718    0.61644
  58.96437    0.59554    0.60504    0.79500    1.38235    1.37861    1.37257    0.72340
  68.18477    0.67828    0.60504    0.91500    1.30339    1.31258    1.30631    0.76723
  61.25922    0.61652    0.60504    0.82500    1.32389    1.34630    1.34019    0.75535
  71.28241    0.70512    0.60504    0.95500    1.22516    1.33333    1.32699    0.81622
  52.12001    0.53160    0.60504    0.70500    1.61818    1.42710    1.42125    0.61798
  82.21302    0.79558    0.60504    1.09500    1.42582    1.41917    1.41260    0.70135
  65.09915    0.65106    0.60504    0.87500    1.34359    1.29516    1.28896    0.74427
  51.36316    0.52441    0.60504    0.69500    1.80645    1.43103    1.42520    0.55357
  82.99855    0.80181    0.60504    1.10500    1.51089    1.43194    1.42535    0.66186
  62.02568    0.62347    0.60504    0.83500    1.25424    1.33551    1.32939    0.79730
  81.42806    0.78931    0.60504    1.08500    1.43555    1.40640    1.39984    0.69660
  62.79291    0.63040    0.60504    0.84500    1.31004    1.32473    1.31859    0.76334
  54.39487    0.55307    0.60504    0.73500    1.35676    1.41497    1.40905    0.73705
  83.78463    0.80801    0.60504    1.11500    1.38953    1.44470    1.43810    0.71967
  72.05867    0.71177    0.60504    0.96500    1.43408    1.33866    1.33230    0.69731
  70.50689    0.69845    0.60504    0.94500    1.41351    1.32814    1.32182    0.70746
  59.72856    0.60255    0.60504    0.80500    1.26782    1.36786    1.36180    0.78876
  84.57124    0.81417    0.60504    1.12500    1.68386    1.45534    1.44872    0.59387
  55.91507    0.56730    0.60504    0.75500    1.40559    1.40688    1.40092    0.71144
  69.73210    0.69175    0.60504    0.93500    1.50521    1.32296    1.31665    0.66436
  53.63586    0.54593    0.60504    0.72500    1.71538    1.41901    1.41312    0.58296
  65.86942    0.65790    0.60504    0.88500    1.30240    1.29817    1.29195    0.76781
  72.83566    0.71838    0.60504    0.97500    1.31818    1.34054    1.33417    0.75862
  68.95806    0.68503    0.60504    0.92500    1.33333    1.31777    1.31148    0.75000
  55.15461    0.56020    0.60504    0.74500    1.35514    1.41092    1.40498    0.73793
  75.95075    0.74459    0.60504    1.01500    1.33996    1.35123    1.34479    0.74629
  64.32964    0.64419    0.60504    0.86500    1.30090    1.30317    1.29699    0.76870
  80.64370    0.78302    0.60504    1.07500    1.25760    1.39363    1.38709    0.79516
  76.73126    0.75107    0.60504    1.02500    1.38848    1.35411    1.34765    0.72021
  63.56090    0.63731    0.60504    0.85500    1.20379    1.31395    1.30779    0.83071
  67.41223    0.67151    0.60504    0.90500    1.36689    1.30739    1.30114    0.73159
  58.20092    0.58851    0.60504    0.78500    1.56851    1.39190    1.38588    0.63755
  75.17092    0.73808    0.60504    1.00500    1.33447    1.34836    1.34193    0.74936
  79.85994    0.77669    0.60504    1.06500    1.38832    1.38086    1.37434    0.72030
  66.64044    0.66472    0.60504    0.89500    1.53717    1.30221    1.29597    0.65054
  79.07679    0.77033    0.60504    1.05500    1.55773    1.36513    1.35862    0.64196
  77.51245    0.75752    0.60504    1.03500    1.32397    1.35698    1.35051    0.75530
  78.29430    0.76394    0.60504    1.04500    1.32364    1.35985    1.35336    0.75549
  60.45166    0.60989    0.60576    0.81500    1.40576    1.35524    1.34890    0.71136
  83.72938    0.80854    0.60576    1.11500    1.45951    1.44352    1.43653    0.68516
  77.46046    0.75800    0.60576    1.03500    1.40975    1.35487    1.34803    0.70935
  79.02397    0.77082    0.60576    1.05500    1.33095    1.36343    1.35655    0.75134
  67.36608    0.67191    0.60576    0.90500    1.31765    1.30550    1.29895    0.75893
  54.35696    0.55338    0.60576    0.73500    1.33514    1.41399    1.40784    0.74899
  69.68456    0.69217    0.60576    0.93500    1.21240    1.32108    1.31446    0.82481
  62.74960    0.63076    0.60576    0.84500    1.28996    1.32291    1.31649    0.77522
  63.51711    0.63768    0.60576    0.85500    1.35791    1.31213    1.30569    0.73642
  61.98286    0.62383    0.60576    0.83500    1.50101    1.33368    1.32729    0.66622
  76.67970    0.75154    0.60576    1.02500    1.32413    1.35199    1.34518    0.75522
  52.08360    0.53189    0.60576    0.70500    1.65517    1.42611    1.42004    0.60417
  82.94369    0.80234    0.60576    1.10500    1.30373    1.43075    1.42378    0.76703
  75.12024    0.73854    0.60576    1.00500    1.39015    1.34623    1.33946    0.71935
  55.11620    0.56051    0.60576    0.74500    1.50000    1.40995    1.40377    0.66667
  71.23395    0.70555    0.60576    0.95500    1.34355    1.33146    1.32480    0.74430
  55.87617    0.56762    0.60576    0.75500    1.44876    1.40591    1.39971    0.69024
  82.15856    0.79610    0.60576    1.09500    1.56667    1.41798    1.41102    0.63830
  79.80670    0.77719    0.60576    1.06500    1.37079    1.37966    1.37277    0.72951
  66.59476    0.66511    0.60576    0.89500    1.22462    1.30031    1.29378    0.81658
  68.13815    0.67869    0.60576    0.91500    1.21217    1.31069    1.30412    0.82497
  64.28538    0.64457    0.60576    0.86500    1.33953    1.30135    1.29489    0.74653
  81.37401    0.78983    0.60576    1.08500    1.44933    1.40521    1.39827    0.68997
  75.89963    0.74505    0.60576    1.01500    1.50840    1.34911    1.34232    0.66295
  61.21688    0.61687    0.60576    0.82500    1.26848    1.34446    1.33809    0.78834
  80.59005    0.78352    0.60576    1.07500    1.38566    1.39243    1.38552    0.72168
  59.68720    0.60290    0.60576    0.80500    1.57841    1.36602    1.35970    0.63355
  84.51561    0.81471    0.60576    1.12500    1.53814    1.45380    1.44679    0.65014
  78.24189    0.76442    0.60576    1.04500    1.35791    1.35774    1.35089    0.73642
  53.59845    0.54624    0.60576    0.72500    1.53793    1.41803    1.41191    0.65022
  72.00976    0.71220    0.60576    0.96500    1.37645    1.33682    1.33013    0.72651
  72.78630    0.71883    0.60576    0.97500    1.40496    1.33931    1.33261    0.71176
  51.32725    0.52470    0.60576    0.69500    1.51515    1.43002    1.42397    0.66000
  58.92349    0.59588    0.60576    0.79500    1.40580    1.37674    1.37044    0.71134
  68.91098    0.68544    0.60576    0.92500    1.50000    1.31588    1.30929    0.66667
  52.84067    0.53907    0.60576    0.71500    1.25210    1.42207    1.41598    0.79866
  65.05441    0.65144    0.60576    0.87500    1.21018    1.29381    1.28733    0.82632
  70.45888    0.69887    0.60576    0.94500    1.40133    1.32627    1.31963    0.71361
  65.82420    0.65829    0.60576    0.88500    1.29791    1.29755    1.29104    0.77047
  58.16054    0.58884    0.60576    0.78500    1.39200    1.39046    1.38419    0.71839
  82.10406    0.79662    0.60649    1.09500    1.40858    1.41666    1.40945    0.70993
  55.07777    0.56082    0.60649    0.74500    1.43290    1.40892    1.40256    0.69789
  51.29133    0.52498    0.60649    0.69500    1.35484    1.42896    1.42274    0.73810
  65.00965    0.65182    0.60649    0.87500    1.29674    1.29239    1.28569    0.77116
  53.56103    0.54654    0.60649    0.72500    1.24074    1.41700    1.41070    0.80597
  58.12013    0.58918    0.60649    0.78500    1.36412    1.38897    1.38250    0.73308
  75.06951    0.73900    0.60649    1.00500    1.35842    1.34400    1.33699    0.73615
  82.88880    0.80286    0.60649    1.10500    1.45055    1.42944    1.42220    0.68939
  71.18546    0.70598    0.60649    0.95500    1.54513    1.32949    1.32260    0.64720
  59.64581    0.60324    0.60649    0.80500    1.39503    1.36411    1.35760    0.71683
  71.96082    0.71264    0.60649    0.96500    1.35849    1.33488    1.32796    0.73611
  75.84847    0.74552    0.60649    1.01500    1.47284    1.34688    1.33985    0.67896
  70.41085    0.69930    0.60649    0.94500    1.27508    1.32430    1.31743    0.78427
  81.31991    0.79034    0.60649    1.08500    1.48851    1.40389    1.39670    0.67181
  77.40844    0.75848    0.60649    1.03500    1.34759    1.35264    1.34556    0.74206
  78.97110    0.77131    0.60649    1.05500    1.32971    1.36160    1.35448    0.75204
  52.80374    0.53937    0.60649    0.71500    1.58763    1.42104    1.41476    0.62987
  67.31989    0.67231    0.60649    0.90500    1.36594    1.30352    1.29675    0.73210
  76.62811    0.75201    0.60649    1.02500    1.33696    1.34976    1.34270    0.74797
  72.73691    0.71927    0.60649    0.97500    1.29680    1.33799    1.33105    0.77113
  62.70628    0.63113    0.60649    0.84500    1.24772    1.32101    1.31439    0.80146
  78.18944    0.76491    0.60649    1.04500    1.55273    1.35552    1.34842    0.64403
  63.47330    0.63805    0.60649    0.85500    1.35560    1.31023    1.30359    0.73768
  84.45994    0.81525    0.60649    1.12500    1.60132    1.45213    1.44486    0.62448
  64.24109    0.64494    0.60649    0.86500    1.24834    1.29946    1.29279    0.80106
  68.09150    0.67909    0.60649    0.91500    1.33499    1.30872    1.30192    0.74907
  61.94001    0.62419    0.60649    0.83500    1.28413    1.33179    1.32519    0.77874
  54.31903    0.55369    0.60649    0.73500    1.38947    1.41296    1.40663    0.71970
  83.67410    0.80908    0.60649    1.11500    1.49163    1.44221    1.43496    0.67041
  65.77896    0.65867    0.60649    0.88500    1.29276    1.29685    1.29013    0.77354
  80.53636    0.78403    0.60649    1.07500    1.40039    1.39111    1.38394    0.71409
  66.54905    0.66550    0.60649    0.89500    1.32483    1.29833    1.29159    0.75481
  58.88260    0.59622    0.60649    0.79500    1.38353    1.37481    1.36831    0.72279
  79.75341    0.77769    0.60649    1.06500    1.43985    1.37834    1.37119    0.69452
  60.40979    0.61024    0.60649    0.81500    1.28330    1.35334    1.34679    0.77924
  68.86386    0.68585    0.60649    0.92500    1.27653    1.31391    1.30709    0.78338
  69.63698    0.69259    0.60649    0.93500    1.29635    1.31911    1.31226    0.77139
  61.17452    0.61723    0.60649    0.82500    1.26747    1.34256    1.33599    0.78898
  52.04718    0.53218    0.60649    0.70500    1.65714    1.42508    1.41883    0.60345
  55.83725    0.56794    0.60649    0.75500    1.34643    1.40488    1.39850    0.74271
  58.84168    0.59656    0.60722    0.79500    1.43557    1.37280    1.36618    0.69659
  78.91820    0.77181    0.60722    1.05500    1.47758    1.35965    1.35241    0.67678
  71.91184    0.71307    0.60722    0.96500    1.44218    1.33283    1.32579    0.69340
  52.76680    0.53967    0.60722    0.71500    1.39806    1.41996    1.41355    0.71528
  83.61876    0.80961    0.60722    1.11500    1.40583    1.44075    1.43338    0.71133
  76.57648    0.75249    0.60722    1.02500    1.33211    1.34741    1.34023    0.75069
  71.13694    0.70641    0.60722    0.95500    1.37803    1.32742    1.32041    0.72567
  59.60440    0.60358    0.60722    0.80500    1.42143    1.36214    1.35549    0.70352
  73.46385    0.72632    0.60722    0.98500    1.34191    1.33588    1.32879    0.74521
  75.79727    0.74599    0.60722    1.01500    1.45301    1.34452    1.33737    0.68823
  68.81672    0.68626    0.60722    0.92500    1.33956    1.31184    1.30490    0.74651
  55.03933    0.56113    0.60722    0.74500    1.46396    1.40784    1.40135    0.68308
  60.36789    0.61059    0.60722    0.81500    1.30538    1.35136    1.34469    0.76606
  84.40422    0.81580    0.60722    1.12500    1.53247    1.45031    1.44292    0.65254
  61.13214    0.61758    0.60722    0.82500    1.31568    1.34059    1.33389    0.76006
  66.50331    0.66590    0.60722    0.89500    1.42785    1.29626    1.28939    0.70035
  55.79831    0.56826    0.60722    0.75500    1.71371    1.40380    1.39728    0.58353
  77.35638    0.75896    0.60722    1.03500    1.29043    1.35029    1.34309    0.77493
  53.52358    0.54684    0.60722    0.72500    1.48936    1.41592    1.40948    0.67143
  82.83386    0.80339    0.60722    1.10500    1.41989    1.42798    1.42063    0.70428
  52.01074    0.53248    0.60722    0.70500    1.06250    1.42400    1.41762    0.94118
  81.26577    0.79085    0.60722    1.08500    1.27881    1.40243    1.39512    0.78198
  63.42947    0.63842    0.60722    0.85500    1.23588    1.30826    1.30148    0.80914
  69.58938    0.69300    0.60722    0.93500    1.24031    1.31704    1.31007    0.80625
  65.73370    0.65906    0.60722    0.88500    1.32792    1.29607    1.28922    0.75306
  58.07971    0.58951    0.60722    0.78500    1.32080    1.38741    1.38082    0.75712
  62.66292    0.63149    0.60722    0.84500    1.31911    1.31904    1.31229    0.75809
  75.01875    0.73946    0.60722    1.00500    1.27823    1.34164    1.33451    0.78233
  64.96486    0.65220    0.60722    0.87500    1.30919    1.29088    1.28405    0.76383
  70.36278    0.69972    0.60722    0.94500    1.31915    1.32223    1.31524    0.75806
  67.27369    0.67271    0.60722    0.90500    1.46714    1.30146    1.29456    0.68160
  68.04483    0.67950    0.60722    0.91500    1.29519    1.30665    1.29973    0.77209
  51.25539    0.52527    0.60722    0.69500    1.53659    1.42786    1.42150    0.65079
  54.28109    0.55400    0.60722    0.73500    1.58791    1.41188    1.40542    0.62976
  80.48262    0.78454    0.60722    1.07500    1.46805    1.38966    1.38237    0.68118
  61.89715    0.62455    0.60722    0.83500    1.38386    1.32981    1.32309    0.72262
  64.19678    0.64532    0.60722    0.86500    1.20163    1.29748    1.29068    0.83221
  79.70009    0.77819    0.60722    1.06500    1.36607    1.37688    1.36961    0.73203
  82.04952    0.79714    0.60722    1.09500    1.44706    1.41520    1.40787    0.69106
  72.68748    0.71971    0.60722    0.97500    1.24693    1.33655    1.32949    0.80197
  78.13696    0.76540    0.60722    1.04500    1.48000    1.35317    1.34594    0.67568
  75.74604    0.74645    0.60795    1.01500    1.51521    1.34206    1.33489    0.65997
  82.77887    0.80392    0.60795    1.10500    1.59236    1.42638    1.41905    0.62800
  61.08973    0.61793    0.60795    0.82500    1.31301    1.33854    1.33178    0.76161
  78.86526    0.77230    0.60795    1.05500    1.32959    1.35757    1.35033    0.75211
  73.41395    0.72677    0.60795    0.98500    1.44667    1.33342    1.32632    0.69124
  83.56338    0.81014    0.60795    1.11500    1.43454    1.43915    1.43180    0.69709
  68.76955    0.68667    0.60795    0.92500    1.41753    1.30968    1.30270    0.70545
  51.97428    0.53277    0.60795    0.70500    1.18667    1.42287    1.41640    0.84270
  79.64673    0.77869    0.60795    1.06500    1.29913    1.37530    1.36804    0.76975
  61.85426    0.62491    0.60795    0.83500    1.45618    1.32776    1.32098    0.68673
  54.24313    0.55430    0.60795    0.73500    1.28962    1.41074    1.40420    0.77542
  67.99812    0.67990    0.60795    0.91500    1.28218    1.30449    1.29753    0.77992
  67.22745    0.67311    0.60795    0.90500    1.41856    1.29930    1.29236    0.70494
  62.61955    0.63186    0.60795    0.84500    1.19964    1.31698    1.31018    0.83359
  60.32597    0.61094    0.60795    0.81500    1.24498    1.34932    1.34258    0.80323
  70.31469    0.70014    0.60795    0.94500    1.31782    1.32006    1.31304    0.75883
  77.30429    0.75944    0.60795    1.03500    1.37338    1.34781    1.34061    0.72813
  52.72984    0.53996    0.60795    0.71500    1.58095    1.41883    1.41234    0.63253
  81.21159    0.79137    0.60795    1.08500    1.43396    1.40084    1.39354    0.69737
  65.68841    0.65945    0.60795    0.88500    1.26829    1.29521    1.28831    0.78846
  64.92004    0.65258    0.60795    0.87500    1.37205    1.28929    1.28241    0.72884
  58.03926    0.58984    0.60795    0.78500    1.47945    1.38579    1.37912    0.67593
  80.42885    0.78504    0.60795    1.07500    1.32392    1.38807    1.38079    0.75533
  51.21944    0.52556    0.60795    0.69500    1.13953    1.42671    1.42027    0.87755
  64.15244    0.64570    0.60795    0.86500    1.32286    1.29543    1.28858    0.75594
  81.99493    0.79766    0.60795    1.09500    1.28445    1.41361    1.40630    0.77854
  53.48612    0.54714    0.60795    0.72500    1.50000    1.41479    1.40827    0.66667
  59.56298    0.60393    0.60795    0.80500    1.45581    1.36010    1.35338    0.68690
  76.52482    0.75296    0.60795    1.02500    1.34539    1.34493    1.33775    0.74328
  58.80074    0.59689    0.60795    0.79500    1.48139    1.37073    1.36405    0.67504
  84.34845    0.81634    0.60795    1.12500    1.56103    1.44835    1.44098    0.64060
  71.86284    0.71351    0.60795    0.96500    1.34680    1.33068    1.32361    0.74250
  55.75935    0.56857    0.60795    0.75500    1.56641    1.40266    1.39607    0.63840
  72.63802    0.72015    0.60795    0.97500    1.31623    1.33501    1.32792    0.75975
  55.00087    0.56145    0.60795    0.74500    1.43348    1.40670    1.40014    0.69760
  78.08444    0.76588    0.60795    1.04500    1.31100    1.35069    1.34346    0.76278
  66.45755    0.66629    0.60795    0.89500    1.32119    1.29411    1.28719    0.75689
  63.38561    0.63879    0.60795    0.85500    1.49126    1.30621    1.29938    0.67057
  69.54174    0.69342    0.60795    0.93500    1.37778    1.31487    1.30787    0.72581
  71.08839    0.70684    0.60795    0.95500    1.26466    1.32525    1.31821    0.79073
  52.69286    0.54026    0.60868    0.71500    1.58559    1.41765    1.41112    0.63068
  61.04731    0.61829    0.60868    0.82500    1.27200    1.33643    1.32967    0.78616
  65.64309    0.65983    0.60868    0.88500    1.30080    1.29427    1.28740    0.76876
  64.87520    0.65296    0.60868    0.87500    1.29825    1.28762    1.28077    0.77027
  72.58854    0.72059    0.60868    0.97500    1.42167    1.33338    1.32635    0.70340
  62.57615    0.63222    0.60868    0.84500    1.31319    1.31486    1.30807    0.76151
  67.18119    0.67351    0.60868    0.90500    1.23529    1.29706    1.29015    0.80952
  75.69477    0.74692    0.60868    1.01500    1.25586    1.33949    1.33241    0.79627
  54.20515    0.55461    0.60868    0.73500    1.52062    1.40956    1.40299    0.65763
  57.99880    0.59017    0.60868    0.78500    1.61791    1.38411    1.37743    0.61808
  80.37503    0.78555    0.60868    1.07500    1.41935    1.38638    1.37921    0.70455
  58.75979    0.59723    0.60868    0.79500    1.21911    1.36860    1.36191    0.82027
  51.18347    0.52584    0.60868    0.69500    1.87879    1.42551    1.41903    0.53226
  83.50796    0.81068    0.60868    1.11500    1.49378    1.43744    1.43022    0.66944
  77.25216    0.75991    0.60868    1.03500    1.40762    1.34524    1.33812    0.71042
  78.03188    0.76637    0.60868    1.04500    1.44551    1.34811    1.34098    0.69180
  53.44864    0.54744    0.60868    0.72500    1.59459    1.41360    1.40706    0.62712
  79.59333    0.77918    0.60868    1.06500    1.44633    1.37361    1.36646    0.69141
  78.81227    0.77279    0.60868    1.05500    1.35714    1.35539    1.34825    0.73684
  71.81380    0.71394    0.60868    0.96500    1.26997    1.32844    1.32143    0.78742
  70.26657    0.70056    0.60868    0.94500    1.33654    1.31781    1.31083    0.74820
  59.52153    0.60427    0.60868    0.80500    1.31498    1.35797    1.35125    0.76047
  60.28403    0.61129    0.60868    0.81500    1.33881    1.34721    1.34047    0.74693
  84.29263    0.81688    0.60868    1.12500    1.33594    1.44627    1.43904    0.74854
  51.93781    0.53306    0.60868    0.70500    1.50602    1.42169    1.41519    0.66400
  63.34173    0.63916    0.60868    0.85500    1.35739    1.30408    1.29727    0.73671
  82.72384    0.80444    0.60868    1.10500    1.56936    1.42467    1.41747    0.63720
  71.03981    0.70726    0.60868    0.95500    1.36052    1.32299    1.31600    0.73501
  61.81134    0.62526    0.60868    0.83500    1.42095    1.32565    1.31887    0.70376
  67.95139    0.68031    0.60868    0.91500    1.38215    1.30225    1.29532    0.72351
  66.41176    0.66668    0.60868    0.89500    1.30820    1.29293    1.28604    0.76441
  68.72236    0.68708    0.60868    0.92500    1.41845    1.30743    1.30049    0.70499
  55.72037    0.56889    0.60868    0.75500    1.37586    1.40147    1.39485    0.72682
  54.96239    0.56176    0.60868    0.74500    1.52444    1.40551    1.39892    0.65598
  73.36401    0.72721    0.60868    0.98500    1.36883    1.33162    1.32458    0.73055
  64.10808    0.64607    0.60868    0.86500    1.34004    1.29330    1.28647    0.74625
  81.94030    0.79818    0.60868    1.09500    1.42173    1.41191    1.40472    0.70337
  81.15736    0.79188    0.60868    1.08500    1.26042    1.39914    1.39196    0.79339
  69.49408    0.69384    0.60868    0.93500    1.40065    1.31262    1.30566    0.71395
  76.47312    0.75343    0.60868    1.02500    1.38262    1.34236    1.33527    0.72326
  80.32118    0.78605    0.60941    1.07500    1.49038    1.38461    1.37763    0.67097
  72.53901    0.72103    0.60941    0.97500    1.19938    1.33168    1.32479    0.83377
  52.65587    0.54055    0.60941    0.71500    1.26316    1.41643    1.40991    0.79167
  51.14749    0.52613    0.60941    0.69500    2.27273    1.42428    1.41780    0.44000
  61.00486    0.61864    0.60941    0.82500    1.33735    1.33426    1.32756    0.74775
  71.76473    0.71437    0.60941    0.96500    1.35216    1.32613    1.31925    0.73956
  70.21842    0.70098    0.60941    0.94500    1.27821    1.31549    1.30863    0.78235
  82.66877    0.80497    0.60941    1.10500    1.40525    1.42289    1.41589    0.71162
  51.90132    0.53335    0.60941    0.70500    1.27174    1.42048    1.41397    0.78632
  64.83034    0.65335    0.60941    0.87500    1.22205    1.28590    1.27912    0.81830
  55.68138    0.56920    0.60941    0.75500    1.46809    1.40023    1.39364    0.68116
  75.64347    0.74738    0.60941    1.01500    1.60166    1.33685    1.32992    0.62435
  57.95832    0.59050    0.60941    0.78500    1.40921    1.38238    1.37574    0.70962
  63.29783    0.63953    0.60941    0.85500    1.24579    1.30190    1.29515    0.80270
  77.97928    0.76685    0.60941    1.04500    1.43486    1.34545    1.33850    0.69693
  81.88563    0.79870    0.60941    1.09500    1.44213    1.41013    1.40313    0.69342
  83.45249    0.81121    0.60941    1.11500    1.48171    1.43565    1.42864    0.67490
  53.41115    0.54774    0.60941    0.72500    1.63448    1.41238    1.40584    0.61181
  60.24208    0.61164    0.60941    0.81500    1.21443    1.34505    1.33836    0.82343
  77.19999    0.76039    0.60941    1.03500    1.45669    1.34259    1.33564    0.68649
  58.71881    0.59757    0.60941    0.79500    1.44638    1.36643    1.35977    0.69138
  59.48006    0.60461    0.60941    0.80500    1.20945    1.35578    1.34911    0.82683
  76.42138    0.75390    0.60941    1.02500    1.42610    1.33972    1.33278    0.70121
  54.92390    0.56207    0.60941    0.74500    1.84000    1.40428    1.39770    0.54348
  84.23677    0.81742    0.60941    1.12500    1.50429    1.44412    1.43710    0.66476
  70.99120    0.70769    0.60941    0.95500    1.32650    1.32067    1.31380    0.75386
  66.36594    0.66707    0.60941    0.89500    1.50558    1.29193    1.28513    0.66420
  73.31404    0.72766    0.60941    0.98500    1.30455    1.32992    1.32301    0.76655
  64.06370    0.64645    0.60941    0.86500    1.29215    1.29112    1.28435    0.77390
  79.53989    0.77968    0.60941    1.06500    1.33394    1.37185    1.36487    0.74966
  68.67513    0.68749    0.60941    0.92500    1.26572    1.30513    1.29829    0.79006
  54.16716    0.55491    0.60941    0.73500    1.49735    1.40833    1.40177    0.66784
  78.75925    0.77328    0.60941    1.05500    1.22353    1.35314    1.34617    0.81731
  65.59775    0.66022    0.60941    0.88500    1.27076    1.29328    1.28649    0.78693
  67.90463    0.68071    0.60941    0.91500    1.22893    1.29994    1.29312    0.81371
  81.10309    0.79239    0.60941    1.08500    1.47173    1.39737    1.39038    0.67947
  67.13490    0.67390    0.60941    0.90500    1.35117    1.29476    1.28795    0.74010
  61.76841    0.62562    0.60941    0.83500    1.36382    1.32348    1.31676    0.73324
  62.53273    0.63259    0.60941    0.84500    1.33396    1.31269    1.30596    0.74965
  69.44639    0.69425    0.60941    0.93500    1.36304    1.31031    1.30346    0.73366
  81.04879    0.79290    0.61014    1.08500    1.35390    1.39555    1.38880    0.73861
  75.59214    0.74785    0.61014    1.01500    1.43902    1.33417    1.32743    0.69492
  52.61887    0.54085    0.61014    0.71500    1.43220    1.41517    1.40869    0.69822
  84.96531    0.82413    0.61014    1.13500    1.66885    1.45493    1.44816    0.59922
  63.25390    0.63990    0.61014    0.85500    1.42264    1.29968    1.29304    0.70292
  77.92665    0.76734    0.61014    1.04500    1.41276    1.34276    1.33601    0.70784
  51.11149    0.52641    0.61014    0.69500    0.91667    1.42302    1.41656    1.09091
  68.62788    0.68790    0.61014    0.92500    1.29422    1.30277    1.29608    0.77267
  66.32010    0.66747    0.61014    0.89500    1.30808    1.29089    1.28421    0.76448
  69.39867    0.69467    0.61014    0.93500    1.29868    1.30795    1.30125    0.77001
  81.83091    0.79921    0.61014    1.09500    1.42910    1.40831    1.40155    0.69974
  59.43857    0.60495    0.61014    0.80500    1.37819    1.35356    1.34697    0.72559
  51.86482    0.53364    0.61014    0.70500    1.62667    1.41922    1.41275    0.61475
  77.14778    0.76087    0.61014    1.03500    1.23191    1.33989    1.33315    0.81175
  58.67781    0.59790    0.61014    0.79500    1.46192    1.36421    1.35763    0.68403
  65.55239    0.66061    0.61014    0.88500    1.39123    1.29222    1.28556    0.71879
  70.94255    0.70812    0.61014    0.95500    1.43662    1.31830    1.31159    0.69608
  67.08859    0.67430    0.61014    0.90500    1.26644    1.29242    1.28574    0.78961
  84.18087    0.81795    0.61014    1.12500    1.33401    1.44192    1.43516    0.74962
  54.88538    0.56238    0.61014    0.74500    1.55814    1.40301    1.39649    0.64179
  53.37364    0.54804    0.61014    0.72500    1.79365    1.41112    1.40462    0.55752
  57.91782    0.59084    0.61014    0.78500    1.65294    1.38061    1.37404    0.60498
  64.01929    0.64682    0.61014    0.86500    1.42963    1.28889    1.28224    0.69948
  62.48929    0.63295    0.61014    0.84500    1.25219    1.31047    1.30384    0.79860
  76.36961    0.75437    0.61014    1.02500    1.28495    1.33703    1.33029    0.77824
  54.12914    0.55522    0.61014    0.73500    1.42029    1.40706    1.40055    0.70408
  64.78545    0.65373    0.61014    0.87500    1.43310    1.28413    1.27748    0.69779
  70.17023    0.70141    0.61014    0.94500    1.30222    1.31312    1.30642    0.76792
  67.85785    0.68111    0.61014    0.91500    1.33051    1.29760    1.29091    0.75159
  61.72545    0.62598    0.61014    0.83500    1.30350    1.32126    1.31464    0.76716
  72.48946    0.72147    0.61014    0.97500    1.33062    1.32992    1.32320    0.75153
  78.70619    0.77377    0.61014    1.05500    1.35081    1.35084    1.34409    0.74029
  80.26728    0.78656    0.61014    1.07500    1.33147    1.38280    1.37604    0.75105
  83.39697    0.81174    0.61014    1.11500    1.53814    1.43382    1.42706    0.65013
  82.61365    0.80549    0.61014    1.10500    1.39587    1.42107    1.41430    0.71640
  55.64237    0.56952    0.61014    0.75500    1.50000    1.39896    1.39242    0.66667
  79.48641    0.78018    0.61014    1.06500    1.38550    1.37003    1.36328    0.72176
  73.26403    0.72811    0.61014    0.98500    1.20411    1.32817    1.32144    0.83049
  60.96239    0.61899    0.61014    0.82500    1.30040    1.33206    1.32544    0.76899
  60.20010    0.61198    0.61014    0.81500    1.46818    1.34285    1.33625    0.68111
  71.71563    0.71481    0.61014    0.96500    1.44048    1.32378    1.31707    0.69421
  70.89388    0.70855    0.61087    0.95500    1.31118    1.31591    1.30938    0.76267
  60.15810    0.61233    0.61087    0.81500    1.26531    1.34062    1.33413    0.79032
  62.44583    0.63331    0.61087    0.84500    1.30435    1.30823    1.30172    0.76667
  54.84686    0.56269    0.61087    0.74500    1.68326    1.40172    1.39527    0.59409
  59.39706    0.60529    0.61087    0.80500    1.20293    1.35131    1.34482    0.83130
  82.55849    0.80602    0.61087    1.10500    1.34888    1.41923    1.41272    0.74136
  63.97486    0.64720    0.61087    0.86500    1.40037    1.28663    1.28012    0.71410
  57.87729    0.59117    0.61087    0.78500    1.36683    1.37882    1.37234    0.73162
  51.07548    0.52670    0.61087    0.69500    1.64286    1.42173    1.41532    0.60870
  53.33611    0.54834    0.61087    0.72500    1.48101    1.40983    1.40340    0.67521
  80.99444    0.79341    0.61087    1.08500    1.34470    1.39373    1.38721    0.74366
  79.43289    0.78068    0.61087    1.06500    1.46476    1.36772    1.36119    0.68270
  81.77616    0.79973    0.61087    1.09500    1.32935    1.40648    1.39996    0.75225
  83.34141    0.81227    0.61087    1.11500    1.28386    1.43198    1.42547    0.77890
  69.35093    0.69508    0.61087    0.93500    1.36301    1.30557    1.29904    0.73367
  64.74054    0.65411    0.61087    0.87500    1.24038    1.28234    1.27583    0.80620
  76.31780    0.75485    0.61087    1.02500    1.29358    1.33433    1.32780    0.77305
  84.12492    0.81849    0.61087    1.12500    1.48590    1.43972    1.43321    0.67299
  67.04225    0.67470    0.61087    0.90500    1.37143    1.29005    1.28353    0.72917
  68.58060    0.68831    0.61087    0.92500    1.41084    1.30039    1.29387    0.70880
  77.87397    0.76782    0.61087    1.04500    1.35874    1.34004    1.33352    0.73598
  63.20996    0.64027    0.61087    0.85500    1.28596    1.29743    1.29092    0.77763
  78.65309    0.77426    0.61087    1.05500    1.47059    1.34853    1.34200    0.68000
  60.91990    0.61934    0.61087    0.82500    1.31028    1.32982    1.32333    0.76320
  80.21334    0.78706    0.61087    1.07500    1.43503    1.38098    1.37446    0.69685
  73.21400    0.72855    0.61087    0.98500    1.31454    1.32640    1.31987    0.76072
  84.90897    0.82468    0.61087    1.13500    1.68849    1.45418    1.44767    0.59225
  70.12202    0.70183    0.61087    0.94500    1.32609    1.31074    1.30421    0.75410
  58.63680    0.59824    0.61087    0.79500    1.42271    1.36241    1.35593    0.70289
  67.81104    0.68152    0.61087    0.91500    1.39597    1.29522    1.28870    0.71635
  52.58184    0.54114    0.61087    0.71500    1.40777    1.41389    1.40747    0.71034
  51.82830    0.53393    0.61087    0.70500    1.54054    1.41793    1.41151    0.64912
  54.09112    0.55552    0.61087    0.73500    1.70213    1.40577    1.39933    0.58750
  61.68247    0.62634    0.61087    0.83500    1.29126    1.31903    1.31253    0.77444
  77.09554    0.76135    0.61087    1.03500    1.49331    1.33719    1.33066    0.66965
  65.50700    0.66099    0.61087    0.88500    1.35517    1.29043    1.28391    0.73791
  55.60334    0.56983    0.61087    0.75500    1.55172    1.39766    1.39120    0.64444
  72.43988    0.72191    0.61087    0.97500    1.28711    1.32754    1.32101    0.77693
  71.66650    0.71524    0.61087    0.96500    1.26531    1.32141    1.31488    0.79032
  75.54076    0.74831    0.61087    1.01500    1.22822    1.33147    1.32494    0.81418
  66.27423    0.66786    0.61087    0.89500    1.36116    1.28982    1.28330    0.73467
  60.11608    0.61268    0.61160    0.81500    1.27549    1.33838    1.33201    0.78401
  84.85259    0.82523    0.61160    1.13500    1.60177    1.45345    1.44717    0.62431
  71.61734    0.71567    0.61160    0.96500    1.37175    1.31904    1.31269    0.72899
  57.83675    0.59150    0.61160    0.78500    1.38806    1.37701    1.37064    0.72043
  51.79177    0.53422    0.61160    0.70500    1.51852    1.41662    1.41027    0.65854
  77.04326    0.76183    0.61160    1.03500    1.30459    1.33449    1.32816    0.76653
  64.69560    0.65449    0.61160    0.87500    1.22259    1.28055    1.27418    0.81793
  65.46158    0.66138    0.61160    0.88500    1.29276    1.28863    1.28226    0.77354
  80.94004    0.79392    0.61160    1.08500    1.60941    1.39193    1.38562    0.62135
  63.93040    0.64757    0.61160    0.86500    1.34046    1.28437    1.27800    0.74601
  77.82126    0.76831    0.61160    1.04500    1.35390    1.33734    1.33102    0.73861
  51.03945    0.52698    0.61160    0.69500    1.29545    1.42042    1.41408    0.77193
  53.29857    0.54864    0.61160    0.72500    1.37500    1.40854    1.40218    0.72727
  55.56429    0.57015    0.61160    0.75500    1.52809    1.39634    1.38998    0.65441
  82.50328    0.80654    0.61160    1.10500    1.32239    1.41742    1.41113    0.75620
  68.53329    0.68872    0.61160    0.92500    1.26624    1.29802    1.29166    0.78974
  83.28581    0.81280    0.61160    1.11500    1.44747    1.43017    1.42388    0.69086
  67.76420    0.68192    0.61160    0.91500    1.31137    1.29285    1.28649    0.76256
  70.84518    0.70897    0.61160    0.95500    1.27442    1.31352    1.30716    0.78467
  79.37933    0.78118    0.61160    1.06500    1.40490    1.36542    1.35910    0.71180
  78.59996    0.77476    0.61160    1.05500    1.41779    1.34623    1.33991    0.70532
  63.16598    0.64063    0.61160    0.85500    1.16107    1.29518    1.28880    0.86127
  54.05307    0.55583    0.61160    0.73500    1.63731    1.40447    1.39811    0.61076
  69.30315    0.69550    0.61160    0.93500    1.33062    1.30318    1.29682    0.75153
  66.99588    0.67510    0.61160    0.90500    1.27553    1.28768    1.28132    0.78399
  62.40234    0.63368    0.61160    0.84500    1.31598    1.30598    1.29960    0.75989
  61.63947    0.62670    0.61160    0.83500    1.25402    1.31678    1.31041    0.79743
  66.22834    0.66825    0.61160    0.89500    1.41652    1.28875    1.28238    0.70596
  80.15936    0.78756    0.61160    1.07500    1.42750    1.37918    1.37287    0.70053
  72.39026    0.72235    0.61160    0.97500    1.22830    1.32517    1.31883    0.81414
  81.72136    0.80025    0.61160    1.09500    1.30755    1.40467    1.39838    0.76479
  76.26595    0.75532    0.61160    1.02500    1.38113    1.33164    1.32531    0.72404
  59.35553    0.60564    0.61160    0.80500    1.34624    1.34904    1.34267    0.74281
  54.80831    0.56300    0.61160    0.74500    1.47685    1.40041    1.39405    0.67712
  70.07378    0.70225    0.61160    0.94500    1.28365    1.30835    1.30199    0.77903
  75.48936    0.74878    0.61160    1.01500    1.47013    1.32878    1.32245    0.68021
  58.59576    0.59858    0.61160    0.79500    1.46883    1.36060    1.35423    0.68081
  84.06892    0.81903    0.61160    1.12500    1.48454    1.43755    1.43126    0.67361
  52.54481    0.54144    0.61160    0.71500    1.23741    1.41260    1.40625    0.80814
  60.87739    0.61970    0.61160    0.82500    1.27593    1.32758    1.32121    0.78374
  73.16393    0.72900    0.61160    0.98500    1.37539    1.32464    1.31830    0.72707
  52.50775    0.54173    0.61234    0.71500    1.60748    1.41131    1.40502    0.62209
  68.48595    0.68913    0.61234    0.92500    1.20579    1.29565    1.28944    0.82933
  76.21407    0.75579    0.61234    1.02500    1.47297    1.32897    1.32281    0.67890
  76.99094    0.76230    0.61234    1.03500    1.36872    1.33182    1.32567    0.73061
  60.07403    0.61302    0.61234    0.81500    1.38528    1.33613    1.32986    0.72187
  51.75522    0.53451    0.61234    0.70500    1.55072    1.41531    1.40903    0.64486
  70.79645    0.70940    0.61234    0.95500    1.21118    1.31115    1.30495    0.82564
  66.94949    0.67549    0.61234    0.90500    1.19449    1.28633    1.28011    0.83718
  51.00341    0.52727    0.61234    0.69500    1.40000    1.41912    1.41283    0.71429
  67.71733    0.68232    0.61234    0.91500    1.27259    1.29049    1.28427    0.78580
  71.56815    0.71611    0.61234    0.96500    1.39456    1.31669    1.31050    0.71707
  70.02551    0.70267    0.61234    0.94500    1.33733    1.30598    1.29978    0.74776
  77.76852    0.76879    0.61234    1.04500    1.31330    1.33467    1.32853    0.76144
  63.88593    0.64794    0.61234    0.86500    1.26030    1.28212    1.27588    0.79346
  80.88561    0.79443    0.61234    1.08500    1.33456    1.39016    1.38403    0.74931
  63.12199    0.64100    0.61234    0.85500    1.27482    1.29293    1.28668    0.78442
  75.43792    0.74924    0.61234    1.01500    1.49513    1.32612    1.31995    0.66884
  83.23016    0.81333    0.61234    1.11500    1.34862    1.42840    1.42229    0.74150
  78.54678    0.77525    0.61234    1.05500    1.56566    1.34396    1.33782    0.63871
  59.31399    0.60598    0.61234    0.80500    1.36689    1.34679    1.34052    0.73159
  54.01501    0.55613    0.61234    0.73500    1.57513    1.40317    1.39689    0.63487
  81.66651    0.80077    0.61234    1.09500    1.31648    1.40290    1.39679    0.75960
  69.25535    0.69591    0.61234    0.93500    1.36709    1.30082    1.29461    0.73148
  62.35883    0.63404    0.61234    0.84500    1.25913    1.30373    1.29748    0.79420
  53.26102    0.54894    0.61234    0.72500    1.46452    1.40724    1.40096    0.68282
  72.34061    0.72279    0.61234    0.97500    1.27228    1.32282    1.31663    0.78599
  57.79620    0.59183    0.61234    0.78500    1.39782    1.37521    1.36893    0.71540
  84.01287    0.81957    0.61234    1.12500    1.42885    1.43541    1.42931    0.69987
  79.32573    0.78167    0.61234    1.06500    1.20721    1.36315    1.35701    0.82836
  55.52523    0.57046    0.61234    0.75500    1.50903    1.39503    1.38876    0.66268
  73.11383    0.72944    0.61234    0.98500    1.19737    1.32290    1.31672    0.83516
  58.55471    0.59891    0.61234    0.79500    1.53927    1.35880    1.35253    0.64966
  80.10535    0.78807    0.61234    1.07500    1.34483    1.37741    1.37128    0.74359
  66.18242    0.66864    0.61234    0.89500    1.30574    1.28769    1.28147    0.76585
  84.79615    0.82577    0.61234    1.13500    1.58473    1.45045    1.44436    0.63102
  54.76975    0.56331    0.61234    0.74500    1.58824    1.39910    1.39282    0.62963
  82.44804    0.80707    0.61234    1.10500    1.37454    1.41565    1.40954    0.72752
  64.65064    0.65487    0.61234    0.87500    1.24642    1.27876    1.27252    0.80230
  61.59645    0.62705    0.61234    0.83500    1.30114    1.31454    1.30828    0.76856
  50.25232    0.52001    0.61234    0.68500    1.65000    1.24707    1.24078    0.60606
  60.83486    0.62005    0.61234    0.82500    1.26380    1.32534    1.31908    0.79126
  65.41614    0.66176    0.61234    0.88500    1.49820    1.28684    1.28060    0.66747
  63.84142    0.64832    0.61307    0.86500    1.41852    1.27988    1.27375    0.70496
  69.97722    0.70309    0.61307    0.94500    1.32468    1.30363    1.29756    0.75490
  72.29094    0.72323    0.61307    0.97500    1.21515    1.32049    1.31444    0.82294
  80.83114    0.79494    0.61307    1.08500    1.34082    1.38843    1.38244    0.74581
  83.17447    0.81386    0.61307    1.11500    1.39394    1.42667    1.42070    0.71739
  82.39274    0.80759    0.61307    1.10500    1.46281    1.41392    1.40795    0.68362
  54.73117    0.56362    0.61307    0.74500    1.63793    1.39780    1.39160    0.61053
  50.21677    0.52029    0.61307    0.68500    2.07692    1.25298    1.24677    0.48148
  53.97693    0.55644    0.61307    0.73500    1.31797    1.40187    1.39567    0.75874
  51.71866    0.53480    0.61307    0.70500    1.60870    1.41400    1.40778    0.62162
  62.31530    0.63440    0.61307    0.84500    1.35472    1.30150    1.29536    0.73816
  67.67044    0.68272    0.61307    0.91500    1.33445    1.28815    1.28205    0.74937
  66.90307    0.67589    0.61307    0.90500    1.37727    1.28529    1.27919    0.72608
  81.61163    0.80128    0.61307    1.09500    1.30657    1.40117    1.39519    0.76536
  61.55341    0.62741    0.61307    0.83500    1.41910    1.31231    1.30616    0.70467
  78.49357    0.77573    0.61307    1.05500    1.27158    1.34173    1.33573    0.78642
  73.06370    0.72989    0.61307    0.98500    1.36946    1.32119    1.31514    0.73022
  64.60566    0.65524    0.61307    0.87500    1.35223    1.27699    1.27087    0.73952
  77.71573    0.76927    0.61307    1.04500    1.30220    1.33204    1.32603    0.76793
  60.03197    0.61337    0.61307    0.81500    1.19760    1.33387    1.32771    0.83500
  71.51893    0.71654    0.61307    0.96500    1.30360    1.31437    1.30830    0.76711
  65.37068    0.66215    0.61307    0.88500    1.36049    1.28507    1.27895    0.73503
  80.05129    0.78857    0.61307    1.07500    1.44758    1.37568    1.36969    0.69081
  84.73967    0.82632    0.61307    1.13500    1.59594    1.44465    1.43870    0.62659
  58.51363    0.59925    0.61307    0.79500    1.25822    1.35699    1.35082    0.79478
  76.93859    0.76278    0.61307    1.03500    1.31810    1.32918    1.32317    0.75867
  60.79230    0.62040    0.61307    0.82500    1.38367    1.32311    1.31696    0.72271
  83.95679    0.82011    0.61307    1.12500    1.57084    1.43332    1.42736    0.63660
  57.75562    0.59216    0.61307    0.78500    1.36776    1.37341    1.36723    0.73112
  55.48615    0.57078    0.61307    0.75500    1.20539    1.39372    1.38753    0.82961
  53.22344    0.54924    0.61307    0.72500    1.59310    1.40594    1.39973    0.62771
  50.96735    0.52755    0.61307    0.69500    1.28571    1.41781    1.41159    0.77778
  69.20752    0.69632    0.61307    0.93500    1.36034    1.29847    1.29239    0.73511
  79.27209    0.78217    0.61307    1.06500    1.45490    1.36092    1.35492    0.68733
  75.38644    0.74971    0.61307    1.01500    1.46780    1.32348    1.31745    0.68129
  66.13648    0.66903    0.61307    0.89500    1.37300    1.28666    1.28055    0.72833
  52.47068    0.54203    0.61307    0.71500    1.83186    1.41001    1.40380    0.54589
  76.16216    0.75626    0.61307    1.02500    1.47793    1.32633    1.32031    0.67662
  63.07797    0.64137    0.61307    0.85500    1.38012    1.29069    1.28456    0.72458
  70.74769    0.70983    0.61307    0.95500    1.32939    1.30880    1.30273    0.75222
  59.27242    0.60632    0.61307    0.80500    1.30425    1.34453    1.33837    0.76672
  68.43859    0.68954    0.61307    0.92500    1.44103    1.29331    1.28722    0.69395
  63.79690    0.64869    0.61381    0.86500    1.36239    1.27767    1.27163    0.73400
  58.47254    0.59958    0.61381    0.79500    1.53350    1.35521    1.34912    0.65210
  55.44705    0.57109    0.61381    0.75500    1.48699    1.39243    1.38631    0.67250
  79.99719    0.78907    0.61381    1.07500    1.29663    1.37399    1.36809    0.77123
  73.01353    0.73033    0.61381    0.98500    1.35057    1.31951    1.31356    0.74043
  59.98989    0.61371    0.61381    0.81500    1.23030    1.33163    1.32555    0.81281
  61.51035    0.62777    0.61381    0.83500    1.37305    1.31009    1.30403    0.72831
  79.21842    0.78266    0.61381    1.06500    1.42308    1.35872    1.35282    0.70270
  76.11021    0.75673    0.61381    1.02500    1.44656    1.32373    1.31781    0.69129
  69.15966    0.69674    0.61381    0.93500    1.29630    1.29615    1.29017    0.77143
  60.74973    0.62075    0.61381    0.82500    1.22424    1.32090    1.31483    0.81683
  80.77662    0.79545    0.61381    1.08500    1.42776    1.38674    1.38085    0.70040
  54.69257    0.56393    0.61381    0.74500    1.32422    1.39650    1.39037    0.75516
  68.39120    0.68994    0.61381    0.92500    1.33010    1.29099    1.28500    0.75182
  81.55670    0.80180    0.61381    1.09500    1.22083    1.39948    1.39360    0.81912
  51.68208    0.53509    0.61381    0.70500    1.07865    1.41269    1.40654    0.92708
  66.09052    0.66942    0.61381    0.89500    1.23339    1.28564    1.27963    0.81078
  76.88620    0.76325    0.61381    1.03500    1.34215    1.32658    1.32066    0.74507
  69.92889    0.70351    0.61381    0.94500    1.36482    1.30132    1.29534    0.73270
  83.11873    0.81439    0.61381    1.11500    1.52800    1.42498    1.41911    0.65445
  72.24123    0.72366    0.61381    0.97500    1.31587    1.31820    1.31224    0.75995
  70.69890    0.71025    0.61381    0.95500    1.36013    1.30648    1.30051    0.73522
  53.93884    0.55674    0.61381    0.73500    1.54891    1.40057    1.39444    0.64561
  57.71502    0.59249    0.61381    0.78500    1.51421    1.37162    1.36552    0.66041
  62.27175    0.63476    0.61381    0.84500    1.29908    1.29928    1.29323    0.76977
  59.23083    0.60666    0.61381    0.80500    1.22958    1.34229    1.33621    0.81329
  83.90065    0.82064    0.61381    1.12500    1.53053    1.43127    1.42540    0.65337
  78.44032    0.77622    0.61381    1.05500    1.42529    1.33954    1.33363    0.70161
  77.66291    0.76975    0.61381    1.04500    1.40789    1.32943    1.32352    0.71028
  53.18585    0.54954    0.61381    0.72500    1.36612    1.40465    1.39851    0.73200
  50.93128    0.52784    0.61381    0.69500    1.21569    1.41650    1.41034    0.82258
  84.68315    0.82686    0.61381    1.13500    1.32988    1.43890    1.43303    0.75195
  64.56065    0.65562    0.61381    0.87500    1.29642    1.27524    1.26921    0.77135
  50.18120    0.52057    0.61381    0.68500    1.28000    1.25892    1.25275    0.78125
  63.03393    0.64174    0.61381    0.85500    1.20300    1.28847    1.28243    0.83126
  67.62352    0.68313    0.61381    0.91500    1.29919    1.28583    1.27983    0.76971
  65.32519    0.66253    0.61381    0.88500    1.27229    1.28332    1.27729    0.78599
  71.46968    0.71697    0.61381    0.96500    1.35868    1.31207    1.30611    0.73601
  66.85663    0.67629    0.61381    0.90500    1.25528    1.28428    1.27827    0.79663
  75.33494    0.75017    0.61381    1.01500    1.41230    1.32088    1.31495    0.70807
  82.33741    0.80811    0.61381    1.10500    1.63783    1.41223    1.40635    0.61057
  52.43360    0.54232    0.61381    0.71500    1.91429    1.40872    1.40257    0.52239
  53.14825    0.54984    0.61454    0.72500    1.52830    1.40337    1.39728    0.65432
  70.65008    0.71068    0.61454    0.95500    1.35314    1.30419    1.29828    0.73902
  79.16470    0.78316    0.61454    1.06500    1.36257    1.35657    1.35072    0.73391
  57.67441    0.59282    0.61454    0.78500    1.44173    1.36985    1.36381    0.69361
  83.84447    0.82118    0.61454    1.12500    1.43033    1.42926    1.42344    0.69914
  76.83378    0.76373    0.61454    1.03500    1.40727    1.32402    1.31816    0.71060
  79.94305    0.78957    0.61454    1.07500    1.33638    1.37234    1.36650    0.74829
  84.62658    0.82740    0.61454    1.13500    1.53390    1.43317    1.42736    0.65193
  71.42040    0.71740    0.61454    0.96500    1.29805    1.30981    1.30391    0.77039
  75.28339    0.75063    0.61454    1.01500    1.33034    1.31831    1.31244    0.75169
  59.18922    0.60700    0.61454    0.80500    1.37188    1.34007    1.33405    0.72893
  77.61005    0.77024    0.61454    1.04500    1.38041    1.32687    1.32102    0.72442
  55.40793    0.57141    0.61454    0.75500    1.36604    1.39114    1.38508    0.73204
  66.81016    0.67668    0.61454    0.90500    1.23765    1.28329    1.27735    0.80798
  67.57658    0.68353    0.61454    0.91500    1.19340    1.28354    1.27760    0.83794
  72.96334    0.73077    0.61454    0.98500    1.32853    1.31787    1.31198    0.75271
  82.28203    0.80864    0.61454    1.10500    1.56126    1.41058    1.40476    0.64051
  54.65396    0.56424    0.61454    0.74500    1.38075    1.39522    1.38915    0.72424
  66.04452    0.66981    0.61454    0.89500    1.28666    1.28466    1.27871    0.77721
  78.38703    0.77671    0.61454    1.05500    1.46784    1.33738    1.33153    0.68127
  61.46726    0.62812    0.61454    0.83500    1.35593    1.30790    1.30190    0.73750
  81.50173    0.80231    0.61454    1.09500    1.38752    1.39783    1.39200    0.72071
  65.27968    0.66292    0.61454    0.88500    1.30584    1.28159    1.27563    0.76579
  51.64548    0.53538    0.61454    0.70500    1.70588    1.41139    1.40529    0.58621
  53.90073    0.55705    0.61454    0.73500    1.41379    1.39929    1.39321    0.70732
  80.72207    0.79596    0.61454    1.08500    1.47525    1.38508    1.37925    0.67785
  62.22817    0.63512    0.61454    0.84500    1.30616    1.29709    1.29110    0.76560
  83.06295    0.81492    0.61454    1.11500    1.35543    1.42333    1.41751    0.73777
  72.19149    0.72410    0.61454    0.97500    1.43522    1.31594    1.31004    0.69676
  52.39650    0.54262    0.61454    0.71500    1.55357    1.40744    1.40135    0.64368
  58.43143    0.59992    0.61454    0.79500    1.38806    1.35344    1.34741    0.72043
  59.94779    0.61406    0.61454    0.81500    1.42918    1.32941    1.32339    0.69970
  76.05822    0.75719    0.61454    1.02500    1.32392    1.32116    1.31530    0.75533
  64.51562    0.65600    0.61454    0.87500    1.23529    1.27352    1.26755    0.80952
  62.98987    0.64210    0.61454    0.85500    1.34082    1.28628    1.28030    0.74581
  69.11177    0.69715    0.61454    0.93500    1.30782    1.29387    1.28794    0.76463
  50.89520    0.52812    0.61454    0.69500    1.69048    1.41521    1.40910    0.59155
  68.34378    0.69035    0.61454    0.92500    1.35345    1.28870    1.28277    0.73885
  60.70714    0.62110    0.61454    0.82500    1.35924    1.31871    1.31270    0.73570
  69.88054    0.70393    0.61454    0.94500    1.31833    1.29903    1.29311    0.75853
  63.75235    0.64906    0.61454    0.86500    1.33448    1.27547    1.26950    0.74935
  50.14563    0.52085    0.61454    0.68500    1.41176    1.26487    1.25875    0.70833
  50.11004    0.52113    0.61528    0.68500    0.91304    1.27084    1.26476    1.09524
  84.56996    0.82795    0.61528    1.13500    1.51634    1.42748    1.42169    0.65948
  72.14172    0.72454    0.61528    0.97500    1.30192    1.31370    1.30784    0.76810
  57.63377    0.59315    0.61528    0.78500    1.46543    1.36810    1.36210    0.68240
  58.39030    0.60025    0.61528    0.79500    1.39857    1.35169    1.34569    0.71502
  69.83216    0.70434    0.61528    0.94500    1.40728    1.29677    1.29089    0.71059
  53.86260    0.55735    0.61528    0.73500    1.50251    1.39803    1.39198    0.66555
  76.78132    0.76420    0.61528    1.03500    1.38374    1.32148    1.31565    0.72268
  78.33370    0.77720    0.61528    1.05500    1.30036    1.33526    1.32943    0.76902
  72.91311    0.73122    0.61528    0.98500    1.29006    1.31626    1.31040    0.77516
  70.60124    0.71110    0.61528    0.95500    1.30956    1.30194    1.29606    0.76362
  80.66747    0.79647    0.61528    1.08500    1.36044    1.38346    1.37765    0.73505
  83.78825    0.82172    0.61528    1.12500    1.39641    1.42727    1.42148    0.71612
  59.14760    0.60734    0.61528    0.80500    1.28879    1.33788    1.33189    0.77592
  81.44672    0.80283    0.61528    1.09500    1.30755    1.39621    1.39041    0.76479
  62.18458    0.63549    0.61528    0.84500    1.17438    1.29492    1.28897    0.85152
  55.36880    0.57172    0.61528    0.75500    1.42500    1.38988    1.38385    0.70175
  53.11063    0.55014    0.61528    0.72500    1.36943    1.40210    1.39605    0.73023
  69.06386    0.69756    0.61528    0.93500    1.35621    1.29161    1.28572    0.73735
  75.23182    0.75109    0.61528    1.01500    1.44213    1.31578    1.30993    0.69342
  61.42416    0.62848    0.61528    0.83500    1.36770    1.30573    1.29977    0.73115
  66.76366    0.67708    0.61528    0.90500    1.24020    1.28234    1.27642    0.80632
  64.47057    0.65638    0.61528    0.87500    1.28218    1.27182    1.26589    0.77992
  65.23414    0.66330    0.61528    0.88500    1.28778    1.27990    1.27397    0.77653
  76.00620    0.75766    0.61528    1.02500    1.26064    1.31863    1.31279    0.79325
  60.66452    0.62145    0.61528    0.82500    1.40764    1.31654    1.31057    0.71041
  52.35938    0.54291    0.61528    0.71500    1.22069    1.40618    1.40012    0.81921
  83.00713    0.81545    0.61528    1.11500    1.31127    1.42171    1.41591    0.76262
  79.11095    0.78365    0.61528    1.06500    1.40149    1.35444    1.34862    0.71353
  67.52961    0.68393    0.61528    0.91500    1.15846    1.28128    1.27538    0.86321
  68.29634    0.69076    0.61528    0.92500    1.31104    1.28645    1.28055    0.76276
  79.88887    0.79008    0.61528    1.07500    1.29401    1.37071    1.36490    0.77279
  82.22661    0.80916    0.61528    1.10500    1.40325    1.40896    1.40316    0.71263
  62.94579    0.64247    0.61528    0.85500    1.27374    1.28411    1.27817    0.78509
  50.85910    0.52841    0.61528    0.69500    1.43103    1.41393    1.40785    0.69880
  51.60888    0.53567    0.61528    0.70500    1.34884    1.41011    1.40404    0.74138
  63.70778    0.64944    0.61528    0.86500    1.28098    1.27330    1.26736    0.78065
  77.55716    0.77072    0.61528    1.04500    1.37833    1.32433    1.31851    0.72552
  54.61533    0.56454    0.61528    0.74500    1.53648    1.39395    1.38792    0.65084
  65.99851    0.67020    0.61528    0.89500    1.24406    1.28370    1.27778    0.80382
  71.37109    0.71783    0.61528    0.96500    1.36807    1.30758    1.30170    0.73096
  59.90567    0.61440    0.61528    0.81500    1.38829    1.32721    1.32123    0.72031
  53.82446    0.55765    0.61602    0.73500    1.18723    1.39678    1.39075    0.84229
  77.50423    0.77120    0.61602    1.04500    1.23050    1.32183    1.31599    0.81268
  72.09192    0.72497    0.61602    0.97500    1.23548    1.31150    1.30563    0.80940
  59.10595    0.60768    0.61602    0.80500    1.28266    1.33570    1.32972    0.77963
  82.95126    0.81598    0.61602    1.11500    1.49805    1.42012    1.41431    0.66754
  59.86353    0.61475    0.61602    0.81500    1.31423    1.32504    1.31907    0.76090
  81.39167    0.80334    0.61602    1.09500    1.39292    1.39462    1.38881    0.71791
  65.95247    0.67059    0.61602    0.89500    1.24959    1.28277    1.27686    0.80026
  62.90168    0.64284    0.61602    0.85500    1.30887    1.28197    1.27603    0.76402
  68.24887    0.69116    0.61602    0.92500    1.29402    1.28421    1.27832    0.77279
  57.59312    0.59348    0.61602    0.78500    1.38544    1.36638    1.36039    0.72179
  51.57225    0.53595    0.61602    0.70500    1.33333    1.40884    1.40279    0.75000
  80.61283    0.79698    0.61602    1.08500    1.48566    1.38187    1.37606    0.67310
  60.62189    0.62180    0.61602    0.82500    1.16036    1.31437    1.30841    0.86180
  69.78375    0.70476    0.61602    0.94500    1.31350    1.29454    1.28866    0.76132
  69.01592    0.69798    0.61602    0.93500    1.29934    1.28938    1.28349    0.76962
  70.55236    0.71153    0.61602    0.95500    1.31092    1.29971    1.29383    0.76282
  72.86285    0.73166    0.61602    0.98500    1.31826    1.31467    1.30881    0.75858
  62.14096    0.63585    0.61602    0.84500    1.26750    1.29278    1.28683    0.78895
  71.32175    0.71826    0.61602    0.96500    1.25155    1.30537    1.29950    0.79901
  64.42549    0.65676    0.61602    0.87500    1.20132    1.27015    1.26423    0.83242
  54.57668    0.56485    0.61602    0.74500    1.45536    1.39271    1.38669    0.68712
  50.82298    0.52869    0.61602    0.69500    1.64583    1.41266    1.40660    0.60759
  84.51329    0.82849    0.61602    1.13500    1.65198    1.42408    1.41828    0.60533
  50.07443    0.52141    0.61602    0.68500    1.58824    1.27684    1.27077    0.62963
  58.34915    0.60059    0.61602    0.79500    1.25764    1.34996    1.34398    0.79514
  76.72883    0.76468    0.61602    1.03500    1.38728    1.31898    1.31314    0.72083
  79.83466    0.79058    0.61602    1.07500    1.21589    1.36912    1.36330    0.82244
  82.17115    0.80968    0.61602    1.10500    1.57872    1.40737    1.40156    0.63342
  75.95415    0.75813    0.61602    1.02500    1.38086    1.31612    1.31028    0.72419
  66.71714    0.67747    0.61602    0.90500    1.22824    1.28141    1.27550    0.81417
  67.48261    0.68433    0.61602    0.91500    1.27787    1.28004    1.27414    0.78255
  55.32965    0.57203    0.61602    0.75500    1.43956    1.38863    1.38262    0.69466
  61.38103    0.62883    0.61602    0.83500    1.35433    1.30359    1.29763    0.73837
  75.18021    0.75155    0.61602    1.01500    1.47532    1.31327    1.30742    0.67782
  53.07299    0.55044    0.61602    0.72500    1.48485    1.40086    1.39482    0.67347
  65.18858    0.66368    0.61602    0.88500    1.29530    1.27823    1.27231    0.77202
  78.28034    0.77769    0.61602    1.05500    1.39888    1.33316    1.32733    0.71486
  52.32225    0.54320    0.61602    0.71500    1.51327    1.40493    1.39889    0.66082
  63.66319    0.64981    0.61602    0.86500    1.30053    1.27116    1.26523    0.76892
  83.73198    0.82225    0.61602    1.12500    1.34476    1.42532    1.41952    0.74363
  79.05715    0.78415    0.61602    1.06500    1.47573    1.35235    1.34652    0.67763
  79.78040    0.79108    0.61676    1.07500    1.40301    1.36756    1.36170    0.71275
  79.00332    0.78464    0.61676    1.06500    1.35768    1.35027    1.34441    0.73655
  62.09732    0.63621    0.61676    0.84500    1.25829    1.29065    1.28469    0.79473
  82.89535    0.81651    0.61676    1.11500    1.43269    1.41856    1.41271    0.69799
  51.53562    0.53624    0.61676    0.70500    1.42857    1.40759    1.40154    0.70000
  71.27238    0.71869    0.61676    0.96500    1.35948    1.30319    1.29729    0.73558
  50.78685    0.52897    0.61676    0.69500    1.33333    1.41141    1.40534    0.75000
  52.28511    0.54350    0.61676    0.71500    1.51260    1.40370    1.39766    0.66111
  53.03534    0.55073    0.61676    0.72500    1.46552    1.39963    1.39359    0.68235
  77.45126    0.77168    0.61676    1.04500    1.37970    1.31935    1.31348    0.72480
  59.06428    0.60802    0.61676    0.80500    1.23849    1.33354    1.32756    0.80743
  55.29049    0.57235    0.61676    0.75500    1.50929    1.38741    1.38139    0.66256
  68.96795    0.69839    0.61676    0.93500    1.28271    1.28717    1.28126    0.77960
  67.43559    0.68473    0.61676    0.91500    1.35563    1.27914    1.27322    0.73766
  83.67567    0.82279    0.61676    1.12500    1.51303    1.42339    1.41755    0.66093
  68.20137    0.69157    0.61676    0.92500    1.29577    1.28200    1.27609    0.77174
  80.55816    0.79748    0.61676    1.08500    1.33088    1.38031    1.37445    0.75138
  66.67060    0.67786    0.61676    0.90500    1.33940    1.28051    1.27458    0.74660
  69.73531    0.70518    0.61676    0.94500    1.26418    1.29233    1.28643    0.79103
  76.67630    0.76515    0.61676    1.03500    1.31191    1.31649    1.31062    0.76225
  58.30798    0.60092    0.61676    0.79500    1.38386    1.34826    1.34227    0.72261
  72.04209    0.72541    0.61676    0.97500    1.27844    1.30932    1.30342    0.78220
  70.50345    0.71195    0.61676    0.95500    1.31219    1.29750    1.29159    0.76209
  57.55245    0.59380    0.61676    0.78500    1.33903    1.36467    1.35867    0.74681
  64.38039    0.65713    0.61676    0.87500    1.28720    1.26851    1.26256    0.77688
  63.61857    0.65018    0.61676    0.86500    1.24623    1.26904    1.26309    0.80242
  84.45658    0.82903    0.61676    1.13500    1.64371    1.42143    1.41560    0.60838
  60.57923    0.62215    0.61676    0.82500    1.29317    1.31222    1.30625    0.77329
  61.33788    0.62919    0.61676    0.83500    1.28285    1.30146    1.29549    0.77952
  62.85755    0.64320    0.61676    0.85500    1.22472    1.27985    1.27389    0.81651
  65.90640    0.67098    0.61676    0.89500    1.27858    1.28187    1.27594    0.78212
  75.90206    0.75860    0.61676    1.02500    1.28788    1.31364    1.30776    0.77647
  53.78631    0.55796    0.61676    0.73500    1.58462    1.39555    1.38952    0.63107
  54.53802    0.56516    0.61676    0.74500    1.50000    1.39148    1.38545    0.66667
  82.11564    0.81020    0.61676    1.10500    1.37311    1.40581    1.39996    0.72828
  78.22694    0.77818    0.61676    1.05500    1.47216    1.33109    1.32522    0.67927
  65.14300    0.66407    0.61676    0.88500    1.31518    1.27658    1.27065    0.76035
  81.33657    0.80386    0.61676    1.09500    1.44336    1.39306    1.38721    0.69283
  50.03881    0.52169    0.61676    0.68500    1.57143    1.28285    1.27678    0.63636
  75.12856    0.75202    0.61676    1.01500    1.42529    1.31079    1.30491    0.70161
  59.82137    0.61509    0.61676    0.81500    1.35700    1.32288    1.31690    0.73692
  72.81256    0.73210    0.61676    0.98500    1.28391    1.31311    1.30722    0.77887
  50.75071    0.52925    0.61750    0.69500    1.43396    1.41018    1.40409    0.69737
  54.49934    0.56547    0.61750    0.74500    1.60268    1.39028    1.38422    0.62396
  71.22298    0.71912    0.61750    0.96500    1.30921    1.30104    1.29508    0.76382
  81.28144    0.80437    0.61750    1.09500    1.24954    1.39153    1.38560    0.80030
  57.51177    0.59413    0.61750    0.78500    1.30723    1.36299    1.35695    0.76498
  68.91995    0.69880    0.61750    0.93500    1.25614    1.28499    1.27902    0.79609
  62.05366    0.63657    0.61750    0.84500    1.32216    1.28856    1.28255    0.75634
  71.99223    0.72585    0.61750    0.97500    1.30757    1.30717    1.30121    0.76478
  59.02260    0.60835    0.61750    0.80500    1.28791    1.33141    1.32539    0.77645
  63.57394    0.65055    0.61750    0.86500    1.38968    1.26695    1.26095    0.71959
  67.38854    0.68513    0.61750    0.91500    1.32447    1.27827    1.27229    0.75502
  53.74813    0.55826    0.61750    0.73500    1.57789    1.39435    1.38829    0.63376
  69.68684    0.70560    0.61750    0.94500    1.35458    1.29016    1.28419    0.73824
  58.26680    0.60125    0.61750    0.79500    1.36538    1.34657    1.34055    0.73239
  64.33526    0.65751    0.61750    0.87500    1.27243    1.26689    1.26090    0.78590
  75.84994    0.75907    0.61750    1.02500    1.27698    1.31119    1.30525    0.78310
  50.00318    0.52196    0.61750    0.68500    1.35000    1.28890    1.28281    0.74074
  84.39983    0.82957    0.61750    1.13500    1.66136    1.41882    1.41290    0.60192
  80.50344    0.79799    0.61750    1.08500    1.42490    1.37878    1.37285    0.70180
  76.62373    0.76563    0.61750    1.03500    1.26277    1.31404    1.30810    0.79191
  65.86031    0.67137    0.61750    0.89500    1.29516    1.28099    1.27501    0.77210
  68.15385    0.69198    0.61750    0.92500    1.29159    1.27982    1.27385    0.77424
  77.39825    0.77216    0.61750    1.04500    1.47400    1.31690    1.31096    0.67843
  75.07689    0.75248    0.61750    1.01500    1.31758    1.30833    1.30239    0.75897
  72.76224    0.73254    0.61750    0.98500    1.31833    1.31159    1.30563    0.75854
  65.09739    0.66445    0.61750    0.88500    1.35009    1.27497    1.26898    0.74069
  55.25130    0.57266    0.61750    0.75500    1.48057    1.38620    1.38016    0.67542
  78.94945    0.78514    0.61750    1.06500    1.28777    1.34823    1.34230    0.77654
  60.53656    0.62250    0.61750    0.82500    1.26195    1.31009    1.30408    0.79242
  70.45452    0.71237    0.61750    0.95500    1.25502    1.29532    1.28936    0.79680
  52.24795    0.54379    0.61750    0.71500    1.32353    1.40250    1.39642    0.75556
  66.62403    0.67826    0.61750    0.90500    1.23052    1.27963    1.27365    0.81266
  82.83939    0.81704    0.61750    1.11500    1.57895    1.41703    1.41111    0.63333
  61.29471    0.62954    0.61750    0.83500    1.29273    1.29936    1.29335    0.77356
  52.99767    0.55103    0.61750    0.72500    1.14815    1.39842    1.39236    0.87097
  83.61931    0.82332    0.61750    1.12500    1.38171    1.42150    1.41558    0.72374
  62.81340    0.64357    0.61750    0.85500    1.37818    1.27775    1.27175    0.72559
  51.49896    0.53653    0.61750    0.70500    1.34409    1.40637    1.40029    0.74400
  59.77919    0.61544    0.61750    0.81500    1.30603    1.32075    1.31473    0.76568
  78.17350    0.77866    0.61750    1.05500    1.40848    1.32905    1.32311    0.70999
  79.72611    0.79158    0.61750    1.07500    1.35917    1.36603    1.36010    0.73574
  82.06010    0.81072    0.61750    1.10500    1.54016    1.40428    1.39836    0.64928
  68.87193    0.69921    0.61824    0.93500    1.29355    1.28281    1.27678    0.77307
  68.10630    0.69238    0.61824    0.92500    1.28939    1.27765    1.27161    0.77556
  84.34303    0.83011    0.61824    1.13500    1.46771    1.41621    1.41021    0.68134
  78.12002    0.77915    0.61824    1.05500    1.39347    1.32701    1.32100    0.71763
  55.21210    0.57297    0.61824    0.75500    1.20195    1.38501    1.37892    0.83198
  49.96753    0.52224    0.61824    0.68500    1.13636    1.29496    1.28884    0.88000
  55.96432    0.58015    0.61824    0.76500    1.38390    1.38094    1.37485    0.72260
  70.40556    0.71280    0.61824    0.95500    1.33931    1.29315    1.28712    0.74665
  66.57743    0.67865    0.61824    0.90500    1.31658    1.27876    1.27273    0.75954
  58.22559    0.60159    0.61824    0.79500    1.47287    1.34490    1.33883    0.67895
  81.22626    0.80488    0.61824    1.09500    1.36381    1.39000    1.38400    0.73324
  65.05176    0.66483    0.61824    0.88500    1.34489    1.27335    1.26731    0.74356
  76.57113    0.76610    0.61824    1.03500    1.35385    1.31160    1.30558    0.73864
  67.34147    0.68553    0.61824    0.91500    1.22293    1.27740    1.27137    0.81771
  83.56291    0.82386    0.61824    1.12500    1.49095    1.41962    1.41361    0.67071
  52.95999    0.55133    0.61824    0.72500    1.44910    1.39722    1.39112    0.69008
  58.98090    0.60869    0.61824    0.80500    1.43119    1.32928    1.32322    0.69872
  75.02517    0.75294    0.61824    1.01500    1.32181    1.30588    1.29987    0.75654
  63.52928    0.65092    0.61824    0.86500    1.29481    1.26486    1.25881    0.77232
  61.25152    0.62990    0.61824    0.83500    1.29511    1.29727    1.29121    0.77213
  50.71455    0.52954    0.61824    0.69500    1.83721    1.40895    1.40284    0.54430
  82.00451    0.81124    0.61824    1.10500    1.49509    1.40276    1.39675    0.66886
  82.78339    0.81756    0.61824    1.11500    1.46535    1.41551    1.40951    0.68243
  59.73699    0.61578    0.61824    0.81500    1.21484    1.31862    1.31256    0.82315
  62.76923    0.64394    0.61824    0.85500    1.34159    1.27566    1.26961    0.74538
  60.49386    0.62285    0.61824    0.82500    1.20249    1.30796    1.30190    0.83161
  52.21078    0.54408    0.61824    0.71500    1.45038    1.40129    1.39519    0.68947
  71.94234    0.72628    0.61824    0.97500    1.23457    1.30502    1.29900    0.81000
  54.46065    0.56577    0.61824    0.74500    1.37453    1.38908    1.38299    0.72752
  65.81420    0.67175    0.61824    0.89500    1.38811    1.28013    1.27409    0.72040
  79.67177    0.79208    0.61824    1.07500    1.29730    1.36450    1.35849    0.77083
  69.63835    0.70602    0.61824    0.94500    1.23833    1.28798    1.28195    0.80754
  71.17356    0.71955    0.61824    0.96500    1.30126    1.29889    1.29287    0.76848
  73.48222    0.73966    0.61824    0.99500    1.31852    1.30829    1.30227    0.75843
  51.46230    0.53682    0.61824    0.70500    1.34524    1.40514    1.39903    0.74336
  72.71189    0.73299    0.61824    0.98500    1.48193    1.31006    1.30404    0.67480
  64.29012    0.65789    0.61824    0.87500    1.26466    1.26527    1.25923    0.79073
  75.79778    0.75953    0.61824    1.02500    1.27536    1.30874    1.30272    0.78409
  53.70994    0.55856    0.61824    0.73500    1.35238    1.39315    1.38705    0.73944
  80.44868    0.79850    0.61824    1.08500    1.42447    1.37725    1.37125    0.70201
  62.00998    0.63693    0.61824    0.84500    1.19784    1.28646    1.28041    0.83483
  78.89555    0.78563    0.61824    1.06500    1.25180    1.34620    1.34019    0.79885
  77.34521    0.77264    0.61824    1.04500    1.40310    1.31445    1.30844    0.71271
  84.28618    0.83066    0.61898    1.13500    1.61072    1.41361    1.40751    0.62084
  55.17289    0.57328    0.61898    0.75500    1.44781    1.38382    1.37768    0.69070
  72.66151    0.73343    0.61898    0.98500    1.21818    1.30855    1.30245    0.82090
  78.84160    0.78612    0.61898    1.06500    1.34698    1.34418    1.33808    0.74240
  60.45114    0.62320    0.61898    0.82500    1.39641    1.30585    1.29973    0.71612
  52.17359    0.54437    0.61898    0.71500    1.46269    1.40010    1.39395    0.68367
  79.61740    0.79258    0.61898    1.07500    1.48015    1.36299    1.35689    0.67561
  65.00610    0.66521    0.61898    0.88500    1.21018    1.27175    1.26564    0.82632
  76.51850    0.76657    0.61898    1.03500    1.28488    1.30916    1.30306    0.77828
  78.06651    0.77963    0.61898    1.05500    1.20377    1.32499    1.31889    0.83073
  50.67838    0.52982    0.61898    0.69500    1.13043    1.40774    1.40158    0.88462
  81.94888    0.81176    0.61898    1.10500    1.23993    1.40124    1.39514    0.80650
  66.53081    0.67905    0.61898    0.90500    1.46679    1.27791    1.27180    0.68176
  63.48459    0.65129    0.61898    0.86500    1.23913    1.26278    1.25666    0.80702
  54.42194    0.56608    0.61898    0.74500    1.39852    1.38789    1.38175    0.71504
  58.18437    0.60192    0.61898    0.79500    1.25231    1.34323    1.33711    0.79852
  55.92460    0.58047    0.61898    0.76500    1.38245    1.37975    1.37362    0.72336
  64.24495    0.65826    0.61898    0.87500    1.30915    1.26367    1.25756    0.76385
  49.93187    0.52252    0.61898    0.68500    1.50000    1.30104    1.29488    0.66667
  75.74559    0.76000    0.61898    1.02500    1.22181    1.30630    1.30020    0.81846
  83.50646    0.82439    0.61898    1.12500    1.38521    1.41774    1.41164    0.72191
  71.12410    0.71998    0.61898    0.96500    1.32037    1.29675    1.29065    0.75736
  80.39388    0.79900    0.61898    1.08500    1.39544    1.37574    1.36964    0.71662
  58.93917    0.60903    0.61898    0.80500    1.42232    1.32717    1.32104    0.70308
  68.82388    0.69962    0.61898    0.93500    1.18798    1.28065    1.27454    0.84176
  82.72735    0.81809    0.61898    1.11500    1.52675    1.41400    1.40790    0.65499
  73.43139    0.74011    0.61898    0.99500    1.30835    1.30678    1.30068    0.76432
  77.29214    0.77312    0.61898    1.04500    1.25746    1.31202    1.30592    0.79525
  53.67174    0.55886    0.61898    0.73500    1.64171    1.39196    1.38582    0.60912
  52.92229    0.55163    0.61898    0.72500    1.35542    1.39603    1.38988    0.73778
  81.17105    0.80540    0.61898    1.09500    1.44381    1.38849    1.38239    0.69261
  59.69477    0.61612    0.61898    0.81500    1.30664    1.31651    1.31039    0.76532
  65.76806    0.67214    0.61898    0.89500    1.29005    1.27927    1.27316    0.77516
  69.58983    0.70643    0.61898    0.94500    1.41541    1.28582    1.27971    0.70651
  67.29437    0.68593    0.61898    0.91500    1.21417    1.27655    1.27044    0.82361
  61.20831    0.63025    0.61898    0.83500    1.21676    1.29518    1.28907    0.82186
  62.72504    0.64430    0.61898    0.85500    1.27353    1.27358    1.26746    0.78522
  61.96628    0.63729    0.61898    0.84500    1.26148    1.28438    1.27826    0.79272
  70.35657    0.71322    0.61898    0.95500    1.33388    1.29099    1.28488    0.74969
  71.89242    0.72672    0.61898    0.97500    1.25285    1.30289    1.29678    0.79818
  51.42562    0.53710    0.61898    0.70500    1.63158    1.40393    1.39777    0.61290
  68.05873    0.69279    0.61898    0.92500    1.20529    1.27548    1.26937    0.82968
  55.88487    0.58079    0.61973    0.76500    1.53443    1.37857    1.37238    0.65171
  79.56299    0.79308    0.61973    1.07500    1.31760    1.36135    1.35515    0.75895
  53.63352    0.55916    0.61973    0.73500    1.34742    1.39078    1.38458    0.74216
  68.77580    0.70003    0.61973    0.93500    1.38754    1.27849    1.27230    0.72070
  68.01113    0.69319    0.61973    0.92500    1.35172    1.27434    1.26815    0.73980
  51.38892    0.53739    0.61973    0.70500    1.11881    1.40272    1.39652    0.89381
  50.64220    0.53010    0.61973    0.69500    1.34921    1.40653    1.40032    0.74118
  75.69336    0.76047    0.61973    1.02500    1.48728    1.30386    1.29767    0.67237
  80.33905    0.79951    0.61973    1.08500    1.48319    1.37423    1.36803    0.67422
  77.23903    0.77360    0.61973    1.04500    1.33146    1.30958    1.30339    0.75105
  64.19975    0.65864    0.61973    0.87500    1.26263    1.26207    1.25588    0.79200
  66.48417    0.67944    0.61973    0.90500    1.24710    1.27706    1.27087    0.80186
  59.65253    0.61647    0.61973    0.81500    1.13786    1.31440    1.30821    0.87884
  81.89320    0.81228    0.61973    1.10500    1.43927    1.39973    1.39354    0.69480
  71.07461    0.72041    0.61973    0.96500    1.29493    1.29462    1.28843    0.77224
  69.54128    0.70685    0.61973    0.94500    1.30164    1.28366    1.27747    0.76826
  54.38321    0.56639    0.61973    0.74500    1.47639    1.38671    1.38051    0.67733
  62.68082    0.64466    0.61973    0.85500    1.32812    1.27150    1.26532    0.75294
  84.22929    0.83120    0.61973    1.13500    1.35960    1.41101    1.40481    0.73551
  71.84247    0.72715    0.61973    0.97500    1.25038    1.30075    1.29457    0.79976
  63.43989    0.65166    0.61973    0.86500    1.44834    1.26070    1.25451    0.69045
  52.88458    0.55192    0.61973    0.72500    1.26020    1.39485    1.38865    0.79352
  64.96042    0.66560    0.61973    0.88500    1.34024    1.27015    1.26397    0.74613
  76.46582    0.76705    0.61973    1.03500    1.25458    1.30672    1.30053    0.79708
  81.11579    0.80591    0.61973    1.09500    1.31354    1.38698    1.38078    0.76130
  61.16508    0.63061    0.61973    0.83500    1.30224    1.29308    1.28690    0.76791
  60.40841    0.62355    0.61973    0.82500    1.29845    1.30374    1.29755    0.77015
  78.78762    0.78661    0.61973    1.06500    1.39122    1.34216    1.33596    0.71879
  83.44997    0.82492    0.61973    1.12500    1.42495    1.41587    1.40967    0.70178
  58.89743    0.60937    0.61973    0.80500    1.39462    1.32516    1.31898    0.71704
  73.38052    0.74056    0.61973    0.99500    1.40129    1.30527    1.29908    0.71363
  65.72189    0.67253    0.61973    0.89500    1.29469    1.27823    1.27205    0.77239
  78.01296    0.78012    0.61973    1.05500    1.35249    1.32297    1.31677    0.73938
  82.67127    0.81862    0.61973    1.11500    1.44894    1.41249    1.40629    0.69016
  49.89620    0.52280    0.61973    0.68500    1.10345    1.30714    1.30093    0.90625
  61.92255    0.63765    0.61973    0.84500    1.31079    1.28230    1.27612    0.76290
  52.13638    0.54466    0.61973    0.71500    1.27950    1.39891    1.39271    0.78155
  55.13366    0.57360    0.61973    0.75500    1.20183    1.38264    1.37645    0.83206
  58.14313    0.60225    0.61973    0.79500    1.23788    1.34157    1.33538    0.80784
  70.30755    0.71364    0.61973    0.95500    1.22748    1.28883    1.28264    0.81468
  67.24725    0.68633    0.61973    0.91500    1.18641    1.27570    1.26951    0.84288
  72.61110    0.73387    0.61973    0.98500    1.20669    1.30689    1.30070    0.82872
  81.83749    0.81280    0.62047    1.10500    1.40385    1.39822    1.39193    0.71233
  64.91472    0.66598    0.62047    0.88500    1.23841    1.26855    1.26229    0.80749
  59.61027    0.61681    0.62047    0.81500    1.30894    1.31229    1.30603    0.76398
  71.79249    0.72759    0.62047    0.97500    1.34940    1.29862    1.29235    0.74107
  78.73360    0.78711    0.62047    1.06500    1.48054    1.34013    1.33384    0.67543
  61.87881    0.63800    0.62047    0.84500    1.24687    1.28022    1.27397    0.80201
  72.56066    0.73431    0.62047    0.98500    1.29883    1.30475    1.29848    0.76992
  73.32961    0.74100    0.62047    0.99500    1.33558    1.30376    1.29748    0.74874
  77.18588    0.77408    0.62047    1.04500    1.32422    1.30714    1.30086    0.75516
  61.12183    0.63096    0.62047    0.83500    1.20416    1.29097    1.28472    0.83046
  50.60600    0.53038    0.62047    0.69500    1.26415    1.40533    1.39906    0.79104
  79.50854    0.79357    0.62047    1.07500    1.36348    1.35932    1.35303    0.73342
  60.36565    0.62389    0.62047    0.82500    1.24630    1.30163    1.29537    0.80238
  51.35221    0.53768    0.62047    0.70500    1.18692    1.40152    1.39526    0.84252
  52.09916    0.54496    0.62047    0.71500    1.41481    1.39771    1.39145    0.70681
  82.61514    0.81914    0.62047    1.11500    1.35687    1.41097    1.40468    0.73699
  66.43750    0.67983    0.62047    0.90500    1.23967    1.27620    1.26994    0.80667
  71.02510    0.72084    0.62047    0.96500    1.30757    1.29248    1.28621    0.76478
  55.09441    0.57391    0.62047    0.75500    1.41479    1.38147    1.37521    0.70682
  62.63659    0.64503    0.62047    0.85500    1.25041    1.26942    1.26317    0.79974
  67.96350    0.69360    0.62047    0.92500    1.18987    1.27349    1.26722    0.84043
  68.72770    0.70044    0.62047    0.93500    1.32701    1.27632    1.27005    0.75357
  55.84511    0.58110    0.62047    0.76500    1.58746    1.37740    1.37114    0.62994
  63.39516    0.65203    0.62047    0.86500    1.22240    1.25862    1.25236    0.81806
  58.10187    0.60258    0.62047    0.79500    1.27945    1.33991    1.33366    0.78159
  77.95938    0.78061    0.62047    1.05500    1.35116    1.32094    1.31465    0.74011
  54.34447    0.56669    0.62047    0.74500    1.43411    1.38553    1.37927    0.69730
  65.67571    0.67292    0.62047    0.89500    1.37649    1.27664    1.27037    0.72649
  58.85567    0.60971    0.62047    0.80500    1.39387    1.32351    1.31725    0.71743
  76.41312    0.76752    0.62047    1.03500    1.22862    1.30428    1.29800    0.81392
  52.84685    0.55222    0.62047    0.72500    1.47561    1.39367    1.38741    0.67769
  83.39344    0.82546    0.62047    1.12500    1.31731    1.41398    1.40769    0.75912
  49.86051    0.52307    0.62047    0.68500    1.13333    1.31326    1.30698    0.88235
  81.06049    0.80642    0.62047    1.09500    1.30206    1.38546    1.37917    0.76801
  53.59528    0.55947    0.62047    0.73500    1.47739    1.38960    1.38334    0.67687
  75.64110    0.76093    0.62047    1.02500    1.26679    1.30142    1.29514    0.78940
  67.20010    0.68673    0.62047    0.91500    1.30598    1.27485    1.26858    0.76571
  64.15454    0.65902    0.62047    0.87500    1.32663    1.26047    1.25421    0.75379
  70.25850    0.71406    0.62047    0.95500    1.34328    1.28666    1.28039    0.74444
  80.28417    0.80001    0.62047    1.08500    1.40691    1.37271    1.36642    0.71078
  69.49270    0.70727    0.62047    0.94500    1.38462    1.28149    1.27522    0.72222
  84.95188    0.83798    0.62047    1.14500    1.68496    1.44177    1.43547    0.59348
  84.17235    0.83174    0.62047    1.13500    1.35234    1.40840    1.40211    0.73946
  79.45405    0.79407    0.62121    1.07500    1.32037    1.35728    1.35091    0.75736
  52.80911    0.55251    0.62121    0.72500    1.41899    1.39249    1.38617    0.70472
  73.27868    0.74145    0.62121    0.99500    1.33713    1.30224    1.29588    0.74787
  76.36038    0.76799    0.62121    1.03500    1.39961    1.30183    1.29547    0.71449
  83.33686    0.82599    0.62121    1.12500    1.45968    1.41209    1.40571    0.68508
  61.83505    0.63836    0.62121    0.84500    1.35273    1.27814    1.27181    0.73925
  62.59233    0.64539    0.62121    0.85500    1.18301    1.26734    1.26101    0.84530
  49.82481    0.52335    0.62121    0.68500    1.60714    1.31938    1.31305    0.62222
  55.05515    0.57422    0.62121    0.75500    1.26578    1.38029    1.37397    0.79003
  61.07856    0.63131    0.62121    0.83500    1.23050    1.28886    1.28253    0.81268
  71.74248    0.72802    0.62121    0.97500    1.36782    1.29647    1.29012    0.73109
  81.78173    0.81332    0.62121    1.10500    1.26766    1.39668    1.39031    0.78886
  58.81390    0.61004    0.62121    0.80500    1.36327    1.32184    1.31552    0.73353
  53.55703    0.55977    0.62121    0.73500    1.42174    1.38843    1.38210    0.70336
  72.51019    0.73475    0.62121    0.98500    1.23697    1.30261    1.29626    0.80843
  64.10930    0.65939    0.62121    0.87500    1.15823    1.25886    1.25253    0.86339
  77.13270    0.77455    0.62121    1.04500    1.48697    1.30469    1.29832    0.67251
  58.06059    0.60291    0.62121    0.79500    1.47188    1.33825    1.33193    0.67940
  52.06193    0.54525    0.62121    0.71500    1.10390    1.39652    1.39019    0.90588
  64.86900    0.66636    0.62121    0.88500    1.29483    1.26695    1.26061    0.77230
  69.44410    0.70768    0.62121    0.94500    1.34000    1.27932    1.27298    0.74627
  80.22926    0.80052    0.62121    1.08500    1.29470    1.37117    1.36481    0.77238
  68.67957    0.70085    0.62121    0.93500    1.20833    1.27415    1.26781    0.82759
  84.11537    0.83227    0.62121    1.13500    1.47059    1.40578    1.39940    0.68000
  54.30571    0.56700    0.62121    0.74500    1.50820    1.38436    1.37803    0.66304
  82.55897    0.81967    0.62121    1.11500    1.36517    1.40944    1.40307    0.73251
  50.56979    0.53066    0.62121    0.69500    1.28125    1.40413    1.39780    0.78049
  70.97556    0.72127    0.62121    0.96500    1.22324    1.29033    1.28399    0.81750
  81.00516    0.80693    0.62121    1.09500    1.48054    1.38393    1.37756    0.67543
  77.90575    0.78109    0.62121    1.05500    1.36023    1.31889    1.31253    0.73517
  67.91585    0.69400    0.62121    0.92500    1.23175    1.27263    1.26629    0.81186
  84.89450    0.83853    0.62121    1.14500    1.65977    1.44135    1.43497    0.60249
  78.67954    0.78760    0.62121    1.06500    1.46943    1.33809    1.33172    0.68054
  70.20943    0.71449    0.62121    0.95500    1.28595    1.28449    1.27815    0.77764
  66.39081    0.68022    0.62121    0.90500    1.30135    1.27534    1.26901    0.76843
  75.58881    0.76140    0.62121    1.02500    1.36468    1.29897    1.29261    0.73277
  60.32288    0.62424    0.62121    0.82500    1.25969    1.29951    1.29319    0.79385
  59.56799    0.61715    0.62121    0.81500    1.25049    1.31017    1.30385    0.79969
  51.31549    0.53796    0.62121    0.70500    1.52500    1.40032    1.39399    0.65574
  63.35041    0.65240    0.62121    0.86500    1.27768    1.25654    1.25021    0.78267
  55.80535    0.58142    0.62121    0.76500    1.57143    1.37622    1.36990    0.63636
  67.15292    0.68712    0.62121    0.91500    1.23558    1.27399    1.26765    0.80934
  65.62950    0.67330    0.62121    0.89500    1.27090    1.27503    1.26870    0.78684
  67.10573    0.68752    0.62196    0.91500    1.21940    1.27312    1.26672    0.82008
  64.06404    0.65977    0.62196    0.87500    1.34201    1.25725    1.25085    0.74515
  60.28009    0.62459    0.62196    0.82500    1.30200    1.29740    1.29100    0.76805
  68.63142    0.70126    0.62196    0.93500    1.27201    1.27196    1.26556    0.78616
  53.51877    0.56007    0.62196    0.73500    1.60094    1.38725    1.38086    0.62463
  65.58326    0.67369    0.62196    0.89500    1.23027    1.27342    1.26702    0.81283
  67.86817    0.69440    0.62196    0.92500    1.32258    1.27176    1.26536    0.75610
  78.62545    0.78809    0.62196    1.06500    1.35146    1.33603    1.32960    0.73994
  80.17430    0.80102    0.62196    1.08500    1.28250    1.36963    1.36319    0.77973
  66.34409    0.68062    0.62196    0.90500    1.16308    1.27448    1.26808    0.85979
  62.54805    0.64576    0.62196    0.85500    1.39170    1.26525    1.25886    0.71855
  50.53356    0.53095    0.62196    0.69500    1.38710    1.40294    1.39654    0.72093
  59.52570    0.61749    0.62196    0.81500    1.22088    1.30805    1.30166    0.81908
  61.03527    0.63167    0.62196    0.83500    1.33840    1.28674    1.28035    0.74716
  69.39547    0.70810    0.62196    0.94500    1.26350    1.27713    1.27072    0.79145
  71.69244    0.72845    0.62196    0.97500    1.22812    1.29431    1.28789    0.81425
  61.79126    0.63872    0.62196    0.84500    1.30515    1.27605    1.26966    0.76620
  79.39952    0.79457    0.62196    1.07500    1.28253    1.35523    1.34879    0.77971
  51.27876    0.53825    0.62196    0.70500    1.01709    1.39913    1.39273    0.98319
  73.22772    0.74190    0.62196    0.99500    1.37702    1.30070    1.29428    0.72620
  52.02468    0.54554    0.62196    0.71500    1.35616    1.39532    1.38893    0.73737
  58.77210    0.61038    0.62196    0.80500    1.40811    1.32018    1.31379    0.71017
  63.30564    0.65277    0.62196    0.86500    1.33393    1.25445    1.24805    0.74967
  80.94978    0.80745    0.62196    1.09500    1.24808    1.38239    1.37594    0.80123
  84.05835    0.83281    0.62196    1.13500    1.43424    1.40314    1.39669    0.69723
  55.76556    0.58174    0.62196    0.76500    1.61486    1.37505    1.36866    0.61925
  58.01929    0.60325    0.62196    0.79500    1.40603    1.33659    1.33020    0.71122
  72.45969    0.73519    0.62196    0.98500    1.21865    1.30045    1.29403    0.82058
  76.30761    0.76846    0.62196    1.03500    1.43260    1.29936    1.29293    0.69803
  64.82325    0.66674    0.62196    0.88500    1.23802    1.26533    1.25894    0.80774
  83.28024    0.82652    0.62196    1.12500    1.52556    1.41017    1.40373    0.65550
  81.72594    0.81384    0.62196    1.10500    1.31414    1.39514    1.38870    0.76096
  55.01587    0.57453    0.62196    0.75500    1.39465    1.37912    1.37273    0.71703
  70.16033    0.71491    0.62196    0.95500    1.28805    1.28231    1.27589    0.77637
  75.53649    0.76186    0.62196    1.02500    1.28799    1.29650    1.29007    0.77641
  54.26694    0.56731    0.62196    0.74500    1.34926    1.38318    1.37679    0.74114
  82.50276    0.82019    0.62196    1.11500    1.53782    1.40789    1.40145    0.65027
  70.92598    0.72169    0.62196    0.96500    1.27559    1.28817    1.28176    0.78395
  49.78910    0.52363    0.62196    0.68500    1.60000    1.32552    1.31912    0.62500
  84.83707    0.83907    0.62196    1.14500    1.52358    1.44091    1.43446    0.65635
  77.07948    0.77503    0.62196    1.04500    1.39238    1.30222    1.29579    0.71819
  77.85210    0.78157    0.62196    1.05500    1.27402    1.31684    1.31041    0.78492
  52.77135    0.55281    0.62196    0.72500    1.50521    1.39132    1.38493    0.66436
  82.44651    0.82072    0.62271    1.11500    1.27933    1.40634    1.39983    0.78166
  73.17673    0.74234    0.62271    0.99500    1.29147    1.29916    1.29268    0.77431
  84.77960    0.83962    0.62271    1.14500    1.52444    1.44047    1.43396    0.65598
  84.00128    0.83335    0.62271    1.13500    1.47193    1.40048    1.39398    0.67938
  55.72576    0.58205    0.62271    0.76500    1.50649    1.37387    1.36742    0.66379
  79.34496    0.79507    0.62271    1.07500    1.27656    1.35316    1.34666    0.78336
  71.64237    0.72889    0.62271    0.97500    1.34432    1.29214    1.28567    0.74387
  63.26085    0.65314    0.62271    0.86500    1.27288    1.25235    1.24590    0.78562
  57.97798    0.60358    0.62271    0.79500    1.29505    1.33492    1.32847    0.77217
  67.82046    0.69481    0.62271    0.92500    1.23114    1.27089    1.26443    0.81226
  76.25480    0.76893    0.62271    1.03500    1.23744    1.29688    1.29039    0.80812
  70.87638    0.72212    0.62271    0.96500    1.25081    1.28600    1.27953    0.79948
  83.22357    0.82705    0.62271    1.12500    1.33829    1.40825    1.40174    0.74722
  80.11931    0.80153    0.62271    1.08500    1.32685    1.36807    1.36157    0.75367
  66.29735    0.68101    0.62271    0.90500    1.42435    1.27361    1.26714    0.70208
  67.05850    0.68792    0.62271    0.91500    1.17799    1.27225    1.26579    0.84890
  58.73028    0.61072    0.62271    0.80500    1.24283    1.31851    1.31206    0.80462
  77.02623    0.77551    0.62271    1.04500    1.33201    1.29974    1.29325    0.75075
  70.11120    0.71533    0.62271    0.95500    1.16066    1.28011    1.27364    0.86158
  52.73358    0.55311    0.62271    0.72500    1.60355    1.39015    1.38368    0.62362
  68.58323    0.70167    0.62271    0.93500    1.26045    1.26977    1.26330    0.79337
  69.34681    0.70851    0.62271    0.94500    1.31006    1.27494    1.26847    0.76332
  54.97657    0.57484    0.62271    0.75500    1.54887    1.37794    1.37148    0.64563
  51.24200    0.53854    0.62271    0.70500    1.33981    1.39794    1.39147    0.74638
  54.22815    0.56761    0.62271    0.74500    1.30435    1.38201    1.37555    0.76667
  50.49732    0.53123    0.62271    0.69500    1.41818    1.40175    1.39527    0.70513
  65.53701    0.67407    0.62271    0.89500    1.17875    1.27180    1.26534    0.84835
  53.48049    0.56037    0.62271    0.73500    1.42202    1.38608    1.37962    0.70323
  60.23727    0.62494    0.62271    0.82500    1.27273    1.29527    1.28882    0.78571
  80.89436    0.80796    0.62271    1.09500    1.43002    1.38083    1.37433    0.69929
  51.98742    0.54583    0.62271    0.71500    1.53571    1.39413    1.38766    0.65116
  75.48413    0.76233    0.62271    1.02500    1.26990    1.29402    1.28753    0.78746
  49.75337    0.52390    0.62271    0.68500    1.09091    1.33167    1.32519    0.91667
  59.48338    0.61784    0.62271    0.81500    1.36695    1.30593    1.29947    0.73155
  60.99196    0.63202    0.62271    0.83500    1.12715    1.28462    1.27816    0.88720
  81.67010    0.81435    0.62271    1.10500    1.28722    1.39358    1.38708    0.77687
  72.40915    0.73563    0.62271    0.98500    1.22076    1.29828    1.29180    0.81916
  62.50375    0.64612    0.62271    0.85500    1.30411    1.26316    1.25670    0.76680
  78.57132    0.78858    0.62271    1.06500    1.36174    1.33397    1.32747    0.73435
  77.79840    0.78206    0.62271    1.05500    1.18244    1.31477    1.30828    0.84571
  64.01876    0.66014    0.62271    0.87500    1.19735    1.25563    1.24917    0.83518
  61.74745    0.63908    0.62271    0.84500    1.17260    1.27396    1.26750    0.85281
  64.77748    0.66712    0.62271    0.88500    1.27116    1.26372    1.25725    0.78668
  72.35859    0.73607    0.62345    0.98500    1.42599    1.29610    1.28957    0.70127
  78.51715    0.78907    0.62345    1.06500    1.41845    1.33189    1.32534    0.70499
  77.74467    0.78254    0.62345    1.05500    1.30561    1.31269    1.30615    0.76593
  65.49073    0.67446    0.62345    0.89500    1.28727    1.27017    1.26365    0.77684
  55.68594    0.58237    0.62345    0.76500    1.37910    1.37270    1.36617    0.72511
  57.93665    0.60391    0.62345    0.79500    1.31308    1.33325    1.32673    0.76157
  70.82676    0.72255    0.62345    0.96500    1.15663    1.28383    1.27730    0.86458
  58.68845    0.61105    0.62345    0.80500    1.38444    1.31685    1.31032    0.72231
  64.73168    0.66750    0.62345    0.88500    1.39674    1.26209    1.25557    0.71595
  76.97294    0.77599    0.62345    1.04500    1.35644    1.29725    1.29071    0.73723
  83.16687    0.82758    0.62345    1.12500    1.27715    1.40631    1.39976    0.78299
  84.72209    0.84016    0.62345    1.14500    1.50000    1.43904    1.43248    0.66667
  52.69580    0.55340    0.62345    0.72500    1.56213    1.38898    1.38244    0.64015
  54.18934    0.56792    0.62345    0.74500    1.32937    1.38084    1.37430    0.75224
  67.77273    0.69521    0.62345    0.92500    1.42557    1.27001    1.26349    0.70147
  62.45943    0.64648    0.62345    0.85500    1.24687    1.26106    1.25454    0.80201
  81.61422    0.81487    0.62345    1.10500    1.36398    1.39201    1.38546    0.73315
  70.06204    0.71575    0.62345    0.95500    1.38704    1.27791    1.27138    0.72096
  76.20196    0.76940    0.62345    1.03500    1.22842    1.29439    1.28785    0.81406
  54.93726    0.57515    0.62345    0.75500    1.36054    1.37677    1.37024    0.73500
  49.71763    0.52418    0.62345    0.68500    1.13793    1.33783    1.33127    0.87879
  82.39021    0.82124    0.62345    1.11500    1.42490    1.40477    1.39822    0.70180
  80.83890    0.80847    0.62345    1.09500    1.27068    1.37926    1.37271    0.78698
  50.46107    0.53151    0.62345    0.69500    1.67273    1.40056    1.39401    0.59783
  67.01125    0.68831    0.62345    0.91500    1.25705    1.27137    1.26485    0.79551
  73.12570    0.74279    0.62345    0.99500    1.14745    1.29761    1.29108    0.87150
  61.70363    0.63944    0.62345    0.84500    1.19554    1.27183    1.26531    0.83644
  51.20524    0.53882    0.62345    0.70500    1.45098    1.39675    1.39020    0.68919
  79.29036    0.79556    0.62345    1.07500    1.22982    1.35108    1.34453    0.81312
  71.59228    0.72932    0.62345    0.97500    1.28935    1.28996    1.28343    0.77559
  63.97346    0.66051    0.62345    0.87500    1.32456    1.25401    1.24749    0.75497
  69.29813    0.70893    0.62345    0.94500    1.30500    1.27274    1.26621    0.76628
  66.25058    0.68140    0.62345    0.90500    1.24726    1.27273    1.26621    0.80176
  80.06428    0.80203    0.62345    1.08500    1.31391    1.36650    1.35996    0.76109
  59.44105    0.61818    0.62345    0.81500    1.32994    1.30380    1.29728    0.75191
  75.43173    0.76279    0.62345    1.02500    1.33156    1.29230    1.28576    0.75100
  60.94863    0.63237    0.62345    0.83500    1.19395    1.28249    1.27597    0.83756
  83.94416    0.83389    0.62345    1.13500    1.64615    1.39782    1.39126    0.60748
  53.44219    0.56067    0.62345    0.73500    1.36325    1.38491    1.37837    0.73354
  51.95015    0.54612    0.62345    0.71500    1.24832    1.39294    1.38640    0.80108
  68.53503    0.70208    0.62345    0.93500    1.26427    1.26866    1.26213    0.79097
  60.19444    0.62528    0.62345    0.82500    1.19820    1.29315    1.28663    0.83459
  63.21604    0.65351    0.62345    0.86500    1.07031    1.25025    1.24374    0.93431
  76.14908    0.76987    0.62420    1.03500    1.38868    1.29188    1.28530    0.72011
  66.96398    0.68871    0.62420    0.91500    1.25128    1.27049    1.26392    0.79918
  65.44442    0.67484    0.62420    0.89500    1.33215    1.26855    1.26197    0.75067
  57.89530    0.60424    0.62420    0.79500    1.19006    1.33159    1.32500    0.84029
  61.65978    0.63979    0.62420    0.84500    1.20345    1.26970    1.26312    0.83095
  55.64610    0.58268    0.62420    0.76500    1.30631    1.37153    1.36492    0.76552
  77.69091    0.78302    0.62420    1.05500    1.35907    1.31060    1.30402    0.73580
  83.11012    0.82811    0.62420    1.12500    1.39407    1.40436    1.39777    0.71733
  73.07465    0.74323    0.62420    0.99500    1.35831    1.29605    1.28947    0.73621
  60.90528    0.63272    0.62420    0.83500    1.21938    1.28036    1.27378    0.82009
  63.17120    0.65388    0.62420    0.86500    1.25812    1.24815    1.24157    0.79484
  82.33388    0.82177    0.62420    1.11500    1.33776    1.40319    1.39659    0.74752
  64.68587    0.66788    0.62420    0.88500    1.13957    1.26047    1.25389    0.87752
  51.16846    0.53911    0.62420    0.70500    1.40206    1.39557    1.38894    0.71324
  75.37931    0.76325    0.62420    1.02500    1.40644    1.29073    1.28415    0.71102
  80.78341    0.80898    0.62420    1.09500    1.40583    1.37768    1.37109    0.71133
  59.39869    0.61852    0.62420    0.81500    1.16766    1.30168    1.29509    0.85641
  52.65799    0.55370    0.62420    0.72500    1.34973    1.38781    1.38119    0.74089
  58.64660    0.61139    0.62420    0.80500    1.25000    1.31518    1.30859    0.80000
  54.15052    0.56822    0.62420    0.74500    1.38760    1.37967    1.37306    0.72067
  80.00921    0.80253    0.62420    1.08500    1.23793    1.36492    1.35834    0.80780
  67.72498    0.69561    0.62420    0.92500    1.29966    1.26913    1.26256    0.76943
  69.24942    0.70934    0.62420    0.94500    1.14149    1.27053    1.26396    0.87604
  81.55830    0.81539    0.62420    1.10500    1.47303    1.39043    1.38384    0.67887
  62.41509    0.64685    0.62420    0.85500    1.22816    1.25896    1.25237    0.81423
  53.40388    0.56097    0.62420    0.73500    1.39450    1.38374    1.37712    0.71711
  70.01285    0.71617    0.62420    0.95500    1.28618    1.27570    1.26913    0.77750
  63.92813    0.66089    0.62420    0.87500    1.28371    1.25238    1.24580    0.77899
  72.30800    0.73650    0.62420    0.98500    1.19011    1.29391    1.28733    0.84026
  68.48679    0.70249    0.62420    0.93500    1.36879    1.26777    1.26120    0.73057
  54.89793    0.57546    0.62420    0.75500    1.34323    1.37560    1.36899    0.74447
  49.68188    0.52445    0.62420    0.68500    1.11628    1.34401    1.33737    0.89583
  71.54215    0.72975    0.62420    0.97500    1.28758    1.28777    1.28120    0.77665
  76.91962    0.77646    0.62420    1.04500    1.15453    1.29474    1.28816    0.86615
  78.46295    0.78956    0.62420    1.06500    1.36007    1.32979    1.32321    0.73525
  83.88701    0.83443    0.62420    1.13500    1.43579    1.39513    1.38854    0.69648
  66.20379    0.68179    0.62420    0.90500    1.23151    1.27185    1.26528    0.81201
  79.23572    0.79606    0.62420    1.07500    1.29524    1.34899    1.34240    0.77206
  51.91286    0.54641    0.62420    0.71500    1.55474    1.39176    1.38513    0.64319
  84.66453    0.84071    0.62420    1.14500    1.51991    1.43332    1.42672    0.65794
  60.15159    0.62563    0.62420    0.82500    1.25698    1.29102    1.28443    0.79556
  50.42481    0.53179    0.62420    0.69500    1.50000    1.39938    1.39274    0.66667
  70.77710    0.72297    0.62420    0.96500    1.32657    1.28164    1.27506    0.75383
  83.82980    0.83497    0.62495    1.13500    1.52391    1.39244    1.38582    0.65621
  51.13167    0.53939    0.62495    0.70500    1.54455    1.39440    1.38767    0.64744
  79.18104    0.79656    0.62495    1.07500    1.35067    1.34689    1.34027    0.74037
  69.20068    0.70975    0.62495    0.94500    1.26711    1.26832    1.26169    0.78920
  79.95410    0.80304    0.62495    1.08500    1.27736    1.36333    1.35671    0.78287
  70.72742    0.72340    0.62495    0.96500    1.22755    1.27945    1.27283    0.81463
  58.60473    0.61172    0.62495    0.80500    1.35828    1.31352    1.30685    0.73623
  63.12635    0.65425    0.62495    0.86500    1.41228    1.24606    1.23941    0.70807
  52.62018    0.55399    0.62495    0.72500    1.32418    1.38666    1.37994    0.75519
  84.60692    0.84125    0.62495    1.14500    1.63554    1.42758    1.42095    0.61142
  67.67720    0.69601    0.62495    0.92500    1.18227    1.26825    1.26162    0.84583
  69.96364    0.71659    0.62495    0.95500    1.18923    1.27349    1.26686    0.84088
  83.05332    0.82864    0.62495    1.12500    1.28864    1.40240    1.39578    0.77601
  54.85859    0.57577    0.62495    0.75500    1.41516    1.37444    1.36774    0.70663
  76.86626    0.77694    0.62495    1.04500    1.35361    1.29223    1.28561    0.73876
  73.02356    0.74367    0.62495    0.99500    1.26873    1.29448    1.28786    0.78819
  82.27750    0.82229    0.62495    1.11500    1.27119    1.40159    1.39497    0.78667
  61.61591    0.64015    0.62495    0.84500    1.26230    1.26758    1.26093    0.79221
  60.86191    0.63307    0.62495    0.83500    1.28704    1.27824    1.27158    0.77698
  78.40870    0.79005    0.62495    1.06500    1.38803    1.32770    1.32108    0.72045
  77.63711    0.78351    0.62495    1.05500    1.40850    1.30851    1.30189    0.70997
  64.64003    0.66826    0.62495    0.88500    1.27504    1.25884    1.25220    0.78429
  72.25738    0.73694    0.62495    0.98500    1.20124    1.29172    1.28510    0.83247
  81.50234    0.81590    0.62495    1.10500    1.15078    1.38884    1.38222    0.86898
  49.64612    0.52473    0.62495    0.68500    1.22857    1.35021    1.34346    0.81395
  54.11169    0.56853    0.62495    0.74500    1.39194    1.37852    1.37181    0.71842
  62.37073    0.64721    0.62495    0.85500    1.20171    1.25686    1.25021    0.83215
  68.43853    0.70290    0.62495    0.93500    1.25206    1.26689    1.26026    0.79868
  66.91668    0.68911    0.62495    0.91500    1.31250    1.26961    1.26298    0.76190
  71.49200    0.73018    0.62495    0.97500    1.26067    1.28559    1.27896    0.79323
  65.39810    0.67523    0.62495    0.89500    1.28859    1.26692    1.26028    0.77604
  50.38853    0.53207    0.62495    0.69500    1.11538    1.39821    1.39147    0.89655
  53.36556    0.56127    0.62495    0.73500    1.44608    1.38259    1.37588    0.69153
  60.10872    0.62598    0.62495    0.82500    1.34314    1.28890    1.28224    0.74453
  51.87555    0.54670    0.62495    0.71500    1.62791    1.39059    1.38386    0.61429
  75.32685    0.76372    0.62495    1.02500    1.32505    1.28917    1.28254    0.75469
  59.35632    0.61886    0.62495    0.81500    1.18447    1.29956    1.29290    0.84426
  63.88278    0.66126    0.62495    0.87500    1.16343    1.25076    1.24412    0.85953
  76.09617    0.77034    0.62495    1.03500    1.50216    1.28937    1.28275    0.66571
  80.72787    0.80949    0.62495    1.09500    1.31931    1.37609    1.36947    0.75797
  57.85393    0.60457    0.62495    0.79500    1.26540    1.32993    1.32326    0.79026
  66.15698    0.68218    0.62495    0.90500    1.33800    1.27098    1.26434    0.74738
  55.60625    0.58300    0.62495    0.76500    1.40063    1.37037    1.36368    0.71396
  63.08147    0.65461    0.62570    0.86500    1.27599    1.24396    1.23724    0.78371
  75.27436    0.76418    0.62570    1.02500    1.37308    1.28760    1.28093    0.72829
  76.81287    0.77741    0.62570    1.04500    1.19595    1.28972    1.28306    0.83616
  72.20673    0.73738    0.62570    0.98500    1.12538    1.28953    1.28286    0.88859
  63.83741    0.66163    0.62570    0.87500    1.27304    1.24915    1.24243    0.78552
  71.44181    0.73061    0.62570    0.97500    1.22685    1.28340    1.27672    0.81509
  49.61034    0.52500    0.62570    0.68500    1.83333    1.35643    1.34957    0.54545
  54.81923    0.57608    0.62570    0.75500    1.31447    1.37329    1.36649    0.76077
  60.06583    0.62632    0.62570    0.82500    1.05862    1.28679    1.28004    0.94463
  79.89895    0.80354    0.62570    1.08500    1.34165    1.36174    1.35509    0.74535
  60.81852    0.63342    0.62570    0.83500    1.38728    1.27613    1.26938    0.72083
  68.39025    0.70330    0.62570    0.93500    1.15385    1.26601    1.25932    0.86667
  52.58235    0.55429    0.62570    0.72500    1.63905    1.38552    1.37869    0.61011
  61.57203    0.64051    0.62570    0.84500    1.50395    1.26546    1.25873    0.66491
  82.99649    0.82917    0.62570    1.12500    1.26397    1.40043    1.39378    0.79116
  66.86936    0.68950    0.62570    0.91500    1.23435    1.26874    1.26204    0.81014
  82.22108    0.82281    0.62570    1.11500    1.37271    1.39999    1.39335    0.72849
  84.54927    0.84180    0.62570    1.14500    1.47484    1.42183    1.41518    0.67804
  64.59417    0.66863    0.62570    0.88500    1.20064    1.25723    1.25051    0.83289
  72.97245    0.74412    0.62570    0.99500    1.27554    1.29292    1.28625    0.78398
  66.11014    0.68257    0.62570    0.90500    1.20099    1.27011    1.26340    0.83265
  51.09487    0.53968    0.62570    0.70500    1.30000    1.39324    1.38640    0.76923
  59.31393    0.61920    0.62570    0.81500    1.28414    1.29745    1.29070    0.77873
  67.62940    0.69641    0.62570    0.92500    1.25083    1.26738    1.26068    0.79947
  69.15192    0.71017    0.62570    0.94500    1.22492    1.26612    1.25943    0.81638
  54.07284    0.56883    0.62570    0.74500    1.44444    1.37737    1.37056    0.69231
  69.91440    0.71701    0.62570    0.95500    1.22187    1.27128    1.26460    0.81842
  76.04323    0.77081    0.62570    1.03500    1.23408    1.28686    1.28020    0.81032
  62.32634    0.64757    0.62570    0.85500    1.16239    1.25477    1.24804    0.86029
  79.12633    0.79705    0.62570    1.07500    1.27437    1.34478    1.33813    0.78470
  77.58327    0.78399    0.62570    1.05500    1.25379    1.30641    1.29975    0.79758
  58.56284    0.61206    0.62570    0.80500    1.19958    1.31187    1.30511    0.83363
  70.67770    0.72382    0.62570    0.96500    1.31648    1.27727    1.27059    0.75960
  81.44634    0.81642    0.62570    1.10500    1.29087    1.38724    1.38059    0.77467
  53.32722    0.56157    0.62570    0.73500    1.23984    1.38144    1.37463    0.80656
  80.67229    0.80999    0.62570    1.09500    1.40748    1.37449    1.36784    0.71049
  65.35175    0.67561    0.62570    0.89500    1.17609    1.26530    1.25859    0.85027
  55.56639    0.58331    0.62570    0.76500    1.41216    1.36922    1.36243    0.70813
  57.81255    0.60490    0.62570    0.79500    1.32403    1.32828    1.32152    0.75527
  51.83824    0.54699    0.62570    0.71500    1.45517    1.38942    1.38259    0.68720
  78.35443    0.79054    0.62570    1.06500    1.45527    1.32559    1.31894    0.68716
  50.35224    0.53235    0.62570    0.69500    1.22973    1.39706    1.39020    0.81319
  83.77256    0.83550    0.62570    1.13500    1.36257    1.38974    1.38309    0.73391
  84.49158    0.84234    0.62645    1.14500    1.42857    1.41607    1.40940    0.70000
  51.05805    0.53996    0.62645    0.70500    1.71154    1.39210    1.38512    0.58427
  83.71527    0.83604    0.62645    1.13500    1.46559    1.38703    1.38036    0.68232
  77.52940    0.78447    0.62645    1.05500    1.38218    1.30431    1.29761    0.72350
  67.58157    0.69682    0.62645    0.92500    1.24877    1.26652    1.25974    0.80079
  68.34194    0.70371    0.62645    0.93500    1.35323    1.26515    1.25838    0.73897
  82.93961    0.82970    0.62645    1.12500    1.58696    1.39846    1.39179    0.63014
  57.77115    0.60523    0.62645    0.79500    1.28416    1.32665    1.31977    0.77872
  62.28194    0.64793    0.62645    0.85500    1.19898    1.25269    1.24587    0.83404
  69.10313    0.71058    0.62645    0.94500    1.26424    1.26392    1.25716    0.79099
  65.30537    0.67600    0.62645    0.89500    1.15981    1.26370    1.25690    0.86221
  52.54451    0.55458    0.62645    0.72500    1.26341    1.38439    1.37744    0.79151
  49.57455    0.52528    0.62645    0.68500    0.92683    1.36268    1.35568    1.07895
  70.62796    0.72425    0.62645    0.96500    1.30348    1.27509    1.26834    0.76718
  66.06328    0.68296    0.62645    0.90500    1.20274    1.26925    1.26246    0.83143
  55.52650    0.58363    0.62645    0.76500    1.37846    1.36808    1.36118    0.72545
  72.92130    0.74456    0.62645    0.99500    1.21094    1.29137    1.28464    0.82581
  58.52094    0.61239    0.62645    0.80500    1.43764    1.31024    1.30337    0.69558
  82.16462    0.82333    0.62645    1.11500    1.21828    1.39840    1.39172    0.82083
  79.84376    0.80404    0.62645    1.08500    1.42827    1.36015    1.35346    0.70015
  64.54829    0.66901    0.62645    0.88500    1.21178    1.25562    1.24882    0.82523
  75.99025    0.77128    0.62645    1.03500    1.26952    1.28436    1.27765    0.78770
  76.75944    0.77789    0.62645    1.04500    1.32370    1.28721    1.28051    0.75546
  63.03657    0.65498    0.62645    0.86500    1.20990    1.24188    1.23507    0.82652
  75.22183    0.76464    0.62645    1.02500    1.36804    1.28604    1.27932    0.73097
  78.30011    0.79102    0.62645    1.06500    1.18782    1.32350    1.31680    0.84188
  51.80090    0.54728    0.62645    0.71500    1.50000    1.38828    1.38132    0.66667
  69.86514    0.71743    0.62645    0.95500    1.37643    1.26909    1.26233    0.72652
  72.15605    0.73782    0.62645    0.98500    1.36473    1.28735    1.28061    0.73275
  79.07157    0.79755    0.62645    1.07500    1.41071    1.34268    1.33599    0.70886
  66.82202    0.68990    0.62645    0.91500    1.37979    1.26788    1.26110    0.72475
  60.77511    0.63378    0.62645    0.83500    1.15620    1.27403    1.26718    0.86490
  59.27153    0.61954    0.62645    0.81500    1.23770    1.29536    1.28850    0.80795
  50.31593    0.53263    0.62645    0.69500    1.47222    1.39591    1.38893    0.67925
  80.61668    0.81050    0.62645    1.09500    1.25472    1.37290    1.36622    0.79699
  71.39160    0.73104    0.62645    0.97500    1.27656    1.28122    1.27448    0.78336
  54.03397    0.56914    0.62645    0.74500    1.51362    1.37624    1.36931    0.66067
  60.02292    0.62667    0.62645    0.82500    1.12302    1.28469    1.27784    0.89045
  54.77985    0.57639    0.62645    0.75500    1.45847    1.37216    1.36524    0.68565
  61.52812    0.64086    0.62645    0.84500    1.34030    1.26336    1.25653    0.74610
  53.28886    0.56187    0.62645    0.73500    1.37449    1.38031    1.37338    0.72754
  81.39030    0.81693    0.62645    1.10500    1.38007    1.38565    1.37897    0.72460
  63.79202    0.66201    0.62645    0.87500    1.26917    1.24755    1.24074    0.78792
  79.01679    0.79804    0.62720    1.07500    1.27208    1.34060    1.33385    0.78611
  69.05431    0.71099    0.62720    0.94500    1.21217    1.26294    1.25608    0.82497
  68.29360    0.70412    0.62720    0.93500    1.19350    1.26431    1.25744    0.83787
  59.22910    0.61988    0.62720    0.81500    1.22973    1.29328    1.28629    0.81319
  79.78854    0.80454    0.62720    1.08500    1.28195    1.35858    1.35183    0.78006
  72.10534    0.73825    0.62720    0.98500    1.13788    1.28519    1.27837    0.87883
  58.47902    0.61273    0.62720    0.80500    1.23046    1.30862    1.30162    0.81270
  52.50665    0.55487    0.62720    0.72500    1.21359    1.38328    1.37619    0.82400
  59.97999    0.62701    0.62720    0.82500    1.44186    1.28261    1.27564    0.69355
  50.27961    0.53291    0.62720    0.69500    1.35135    1.39479    1.38766    0.74000
  81.33422    0.81745    0.62720    1.10500    1.51020    1.38407    1.37734    0.66216
  62.99165    0.65535    0.62720    0.86500    1.25753    1.23983    1.23289    0.79521
  66.77465    0.69029    0.62720    0.91500    1.24013    1.26705    1.26016    0.80637
  83.65794    0.83657    0.62720    1.13500    1.44172    1.38434    1.37763    0.69362
  84.43384    0.84288    0.62720    1.14500    1.43376    1.41032    1.40361    0.69747
  66.01640    0.68335    0.62720    0.90500    1.23473    1.26842    1.26152    0.80990
  70.57820    0.72467    0.62720    0.96500    1.26678    1.27294    1.26610    0.78941
  53.99509    0.56944    0.62720    0.74500    1.50622    1.37512    1.36806    0.66391
  64.50238    0.66939    0.62720    0.88500    1.25507    1.25404    1.24713    0.79677
  61.48420    0.64122    0.62720    0.84500    1.18182    1.26128    1.25432    0.84615
  69.81584    0.71784    0.62720    0.95500    1.32383    1.26691    1.26006    0.75539
  71.34136    0.73148    0.62720    0.97500    1.25405    1.27907    1.27223    0.79742
  63.74661    0.66238    0.62720    0.87500    1.14946    1.24597    1.23904    0.86997
  51.76356    0.54757    0.62720    0.71500    1.37086    1.38715    1.38005    0.72947
  77.47549    0.78495    0.62720    1.05500    1.27679    1.30224    1.29547    0.78322
  75.93724    0.77175    0.62720    1.03500    1.14007    1.28272    1.27593    0.87714
  76.70598    0.77836    0.62720    1.04500    1.31670    1.28472    1.27795    0.75948
  80.56102    0.81101    0.62720    1.09500    1.29379    1.37133    1.36459    0.77293
  53.25049    0.56217    0.62720    0.73500    1.37681    1.37920    1.37212    0.72632
  67.53371    0.69722    0.62720    0.92500    1.18500    1.26568    1.25880    0.84388
  65.25898    0.67638    0.62720    0.89500    1.12681    1.26212    1.25521    0.88746
  55.48661    0.58394    0.62720    0.76500    1.33724    1.36697    1.35992    0.74781
  57.72973    0.60556    0.62720    0.79500    1.27195    1.32504    1.31803    0.78620
  60.73169    0.63413    0.62720    0.83500    1.23741    1.27195    1.26498    0.80814
  75.16928    0.76510    0.62720    1.02500    1.36000    1.28450    1.27771    0.73529
  54.74046    0.57670    0.62720    0.75500    1.28086    1.37105    1.36399    0.78072
  51.02122    0.54024    0.62720    0.70500    1.50000    1.39097    1.38385    0.66667
  62.23752    0.64829    0.62720    0.85500    1.19802    1.25061    1.24367    0.83471
  72.87013    0.74500    0.62720    0.99500    1.27769    1.28984    1.28302    0.78266
  78.24576    0.79151    0.62720    1.06500    1.30716    1.32142    1.31466    0.76502
  82.88269    0.83023    0.62720    1.12500    1.36923    1.39650    1.38979    0.73034
  82.10811    0.82386    0.62720    1.11500    1.39062    1.39682    1.39009    0.71910
  49.53875    0.52555    0.62720    0.68500    1.69697    1.36895    1.36180    0.58929
  53.95620    0.56974    0.62795    0.74500    1.35094    1.37404    1.36680    0.74022
  58.43708    0.61306    0.62795    0.80500    1.16966    1.30703    1.29988    0.85495
  65.96949    0.68374    0.62795    0.90500    1.28571    1.26762    1.26058    0.77778
  80.50533    0.81152    0.62795    1.09500    1.24908    1.36980    1.36296    0.80059
  65.21256    0.67676    0.62795    0.89500    1.34570    1.26057    1.25351    0.74311
  53.21211    0.56246    0.62795    0.73500    1.28033    1.37812    1.37087    0.78105
  78.96196    0.79853    0.62795    1.07500    1.30097    1.33857    1.33170    0.76866
  69.00547    0.71140    0.62795    0.94500    1.26427    1.26214    1.25514    0.79097
  81.27810    0.81796    0.62795    1.10500    1.38343    1.38254    1.37571    0.72284
  66.72725    0.69069    0.62795    0.91500    1.21236    1.26625    1.25922    0.82484
  75.11669    0.76556    0.62795    1.02500    1.17522    1.28300    1.27609    0.85090
  68.24524    0.70452    0.62795    0.93500    1.21827    1.26351    1.25650    0.82083
  49.50293    0.52583    0.62795    0.68500    1.56757    1.37525    1.36793    0.63793
  51.72620    0.54786    0.62795    0.71500    1.19497    1.38605    1.37877    0.83684
  63.70117    0.66275    0.62795    0.87500    1.22973    1.24442    1.23735    0.81319
  59.18666    0.62022    0.62795    0.81500    1.26139    1.29123    1.28409    0.79278
  62.19307    0.64865    0.62795    0.85500    1.16145    1.24856    1.24146    0.86099
  79.73328    0.80504    0.62795    1.08500    1.27555    1.35705    1.35020    0.78398
  59.93704    0.62736    0.62795    0.82500    1.20333    1.28056    1.27343    0.83103
  71.29110    0.73191    0.62795    0.97500    1.31209    1.27695    1.26999    0.76214
  72.81892    0.74545    0.62795    0.99500    1.40741    1.28835    1.28141    0.71053
  61.44025    0.64157    0.62795    0.84500    1.39927    1.25923    1.25212    0.71466
  60.68824    0.63448    0.62795    0.83500    1.19681    1.26989    1.26277    0.83556
  50.98437    0.54053    0.62795    0.70500    1.32500    1.38987    1.38258    0.75472
  82.05157    0.82438    0.62795    1.11500    1.41617    1.39528    1.38846    0.70613
  50.24328    0.53319    0.62795    0.69500    1.25352    1.39369    1.38638    0.79775
  82.82573    0.83076    0.62795    1.12500    1.39836    1.39460    1.38779    0.71512
  78.19138    0.79200    0.62795    1.06500    1.21492    1.31939    1.31251    0.82310
  76.65249    0.77884    0.62795    1.04500    1.25594    1.28228    1.27539    0.79622
  52.46878    0.55517    0.62795    0.72500    1.31527    1.38220    1.37494    0.76030
  54.70106    0.57701    0.62795    0.75500    1.47826    1.36996    1.36274    0.67647
  69.76652    0.71826    0.62795    0.95500    1.26873    1.26477    1.25779    0.78819
  62.94671    0.65571    0.62795    0.86500    1.30688    1.23780    1.23072    0.76518
  64.45645    0.66977    0.62795    0.88500    1.37593    1.25249    1.24543    0.72678
  84.37606    0.84343    0.62795    1.14500    1.46727    1.40461    1.39782    0.68154
  70.52840    0.72510    0.62795    0.96500    1.20370    1.27082    1.26385    0.83077
  75.88420    0.77221    0.62795    1.03500    1.43215    1.28122    1.27432    0.69825
  55.44669    0.58425    0.62795    0.76500    1.35429    1.36588    1.35867    0.73840
  67.48583    0.69762    0.62795    0.92500    1.24045    1.26488    1.25786    0.80616
  77.42155    0.78543    0.62795    1.05500    1.26104    1.30021    1.29332    0.79300
  72.05460    0.73869    0.62795    0.98500    1.33333    1.28307    1.27612    0.75000
  57.68829    0.60589    0.62795    0.79500    1.34434    1.32345    1.31628    0.74386
  83.60056    0.83711    0.62795    1.13500    1.14662    1.38169    1.37489    0.87213
  52.43089    0.55546    0.62871    0.72500    1.34694    1.38114    1.37368    0.74242
  59.89408    0.62770    0.62871    0.82500    1.26111    1.27855    1.27122    0.79295
  71.24080    0.73233    0.62871    0.97500    1.22222    1.27488    1.26773    0.81818
  54.66164    0.57731    0.62871    0.75500    1.24545    1.36890    1.36148    0.80292
  83.54315    0.83764    0.62871    1.13500    1.50000    1.37911    1.37215    0.66667
  65.92256    0.68413    0.62871    0.90500    1.18056    1.26687    1.25964    0.84706
  63.65572    0.66312    0.62871    0.87500    1.12837    1.24291    1.23565    0.88624
  81.99499    0.82490    0.62871    1.11500    1.33840    1.39382    1.38683    0.74716
  51.68883    0.54814    0.62871    0.71500    1.36842    1.38497    1.37749    0.73077
  78.90710    0.79903    0.62871    1.07500    1.22995    1.33659    1.32956    0.81304
  62.14861    0.64901    0.62871    0.85500    1.34164    1.24654    1.23925    0.74536
  68.95660    0.71182    0.62871    0.94500    1.28014    1.26138    1.25420    0.78117
  82.76873    0.83129    0.62871    1.12500    1.28782    1.39275    1.38578    0.77650
  67.43793    0.69802    0.62871    0.92500    1.12102    1.26412    1.25692    0.89205
  64.41051    0.67014    0.62871    0.88500    1.22528    1.25098    1.24373    0.81614
  61.39628    0.64193    0.62871    0.84500    1.11453    1.25721    1.24991    0.89724
  77.36757    0.78591    0.62871    1.05500    1.23063    1.29823    1.29118    0.81259
  53.91729    0.57005    0.62871    0.74500    1.37407    1.37298    1.36555    0.72776
  78.13696    0.79249    0.62871    1.06500    1.27172    1.31741    1.31037    0.78634
  75.06407    0.76602    0.62871    1.02500    1.27052    1.28156    1.27447    0.78708
  59.14420    0.62056    0.62871    0.81500    1.22885    1.28922    1.28188    0.81377
  70.47858    0.72552    0.62871    0.96500    1.30229    1.26875    1.26160    0.76788
  84.31823    0.84397    0.62871    1.14500    1.51333    1.39897    1.39202    0.66079
  60.64477    0.63483    0.62871    0.83500    1.18531    1.26788    1.26057    0.84366
  68.19685    0.70493    0.62871    0.93500    1.27815    1.26275    1.25556    0.78238
  79.67798    0.80554    0.62871    1.08500    1.34211    1.35559    1.34857    0.74510
  72.76769    0.74589    0.62871    0.99500    1.27350    1.28691    1.27979    0.78523
  50.94751    0.54081    0.62871    0.70500    1.19708    1.38879    1.38130    0.83537
  49.46710    0.52610    0.62871    0.68500    1.62162    1.38158    1.37406    0.61667
  76.59896    0.77931    0.62871    1.04500    1.22121    1.27989    1.27282    0.81886
  58.39512    0.61340    0.62871    0.80500    1.27171    1.30548    1.29813    0.78634
  69.71718    0.71868    0.62871    0.95500    1.27136    1.26268    1.25551    0.78656
  75.83112    0.77268    0.62871    1.03500    1.32532    1.27978    1.27270    0.75453
  62.90175    0.65608    0.62871    0.86500    1.16203    1.23581    1.22854    0.86056
  81.22194    0.81848    0.62871    1.10500    1.40800    1.38107    1.37408    0.71023
  66.67983    0.69108    0.62871    0.91500    1.32231    1.26549    1.25828    0.75625
  80.44960    0.81202    0.62871    1.09500    1.29709    1.36833    1.36132    0.77096
  50.20694    0.53346    0.62871    0.69500    1.31707    1.39261    1.38511    0.75926
  53.17371    0.56276    0.62871    0.73500    1.57456    1.37706    1.36961    0.63510
  65.16612    0.67715    0.62871    0.89500    1.18951    1.25905    1.25182    0.84068
  57.64684    0.60622    0.62871    0.79500    1.23632    1.32190    1.31453    0.80885
  72.00384    0.73912    0.62871    0.98500    1.22735    1.28100    1.27387    0.81477
  55.40676    0.58457    0.62871    0.76500    1.61538    1.36482    1.35741    0.61905
  77.31356    0.78639    0.62946    1.05500    1.44515    1.29632    1.28903    0.69197
  84.26036    0.84451    0.62946    1.14500    1.46018    1.39341    1.38621    0.68485
  50.17059    0.53374    0.62946    0.69500    1.56410    1.39156    1.38383    0.63934
  49.43126    0.52638    0.62946    0.68500    1.72973    1.38795    1.38021    0.57813
  53.87837    0.57035    0.62946    0.74500    1.35888    1.37195    1.36429    0.73590
  79.62264    0.80604    0.62946    1.08500    1.40541    1.35386    1.34660    0.71154
  58.35314    0.61373    0.62946    0.80500    1.33261    1.30395    1.29638    0.75041
  68.90771    0.71223    0.62946    0.94500    1.20521    1.26067    1.25326    0.82973
  71.95304    0.73956    0.62946    0.98500    1.31208    1.27898    1.27162    0.76215
  75.01142    0.76648    0.62946    1.02500    1.23469    1.28018    1.27285    0.80992
  82.71168    0.83181    0.62946    1.12500    1.24064    1.39100    1.38378    0.80603
  65.11966    0.67753    0.62946    0.89500    1.22368    1.25759    1.25012    0.81720
  59.10172    0.62090    0.62946    0.81500    1.25261    1.28753    1.27997    0.79833
  57.60537    0.60654    0.62946    0.79500    1.31282    1.32037    1.31278    0.76172
  55.36682    0.58488    0.62946    0.76500    1.32653    1.36379    1.35616    0.75385
  61.35230    0.64228    0.62946    0.84500    1.35227    1.25522    1.24770    0.73950
  53.13530    0.56306    0.62946    0.73500    1.60101    1.37603    1.36836    0.62461
  67.39000    0.69842    0.62946    0.92500    1.20786    1.26341    1.25598    0.82791
  60.60129    0.63517    0.62946    0.83500    1.07216    1.26589    1.25835    0.93269
  78.08250    0.79297    0.62946    1.06500    1.25188    1.31550    1.30822    0.79880
  69.66781    0.71910    0.62946    0.95500    1.37876    1.26064    1.25324    0.72529
  64.36454    0.67052    0.62946    0.88500    1.24071    1.24951    1.24204    0.80599
  70.42873    0.72594    0.62946    0.96500    1.25336    1.26673    1.25935    0.79786
  76.54540    0.77978    0.62946    1.04500    1.14311    1.27756    1.27026    0.87481
  50.91064    0.54110    0.62946    0.70500    1.42500    1.38774    1.38002    0.70175
  81.16574    0.81899    0.62946    1.10500    1.50304    1.37968    1.37244    0.66532
  51.65144    0.54843    0.62946    0.71500    1.23494    1.38392    1.37622    0.80976
  81.93836    0.82542    0.62946    1.11500    1.38493    1.39243    1.38520    0.72206
  66.63239    0.69148    0.62946    0.91500    1.30820    1.26478    1.25734    0.76441
  63.61024    0.66349    0.62946    0.87500    1.22276    1.24144    1.23395    0.81782
  80.39383    0.81253    0.62946    1.09500    1.32775    1.36694    1.35969    0.75316
  75.77801    0.77315    0.62946    1.03500    1.10333    1.27839    1.27108    0.90635
  62.10413    0.64937    0.62946    0.85500    1.24483    1.24456    1.23704    0.80332
  78.85220    0.79952    0.62946    1.07500    1.29317    1.33468    1.32741    0.77330
  72.71642    0.74633    0.62946    0.99500    1.21314    1.28511    1.27775    0.82431
  65.87561    0.68451    0.62946    0.90500    1.31448    1.26566    1.25820    0.76076
  59.85110    0.62805    0.62946    0.82500    1.14674    1.27656    1.26901    0.87204
  54.62220    0.57762    0.62946    0.75500    1.33229    1.36787    1.36022    0.75059
  68.14844    0.70533    0.62946    0.93500    1.32419    1.26204    1.25462    0.75518
  62.85677    0.65644    0.62946    0.86500    1.20292    1.23386    1.22635    0.83131
  52.39299    0.55575    0.62946    0.72500    1.37156    1.38010    1.37241    0.72910
  71.19048    0.73276    0.62946    0.97500    1.23248    1.27286    1.26548    0.81137
  73.48062    0.75308    0.62946    1.00500    1.29174    1.28374    1.27640    0.77415
  83.48569    0.83818    0.62946    1.13500    1.46154    1.37662    1.36941    0.68421
  49.39541    0.52665    0.63022    0.68500    0.97872    1.39435    1.38636    1.02174
  50.87376    0.54138    0.63022    0.70500    1.41071    1.38671    1.37874    0.70886
  69.61841    0.71951    0.63022    0.95500    1.17156    1.25864    1.25095    0.85356
  71.90222    0.74000    0.63022    0.98500    1.19290    1.27702    1.26936    0.83829
  81.88170    0.82594    0.63022    1.11500    1.39015    1.39111    1.38356    0.71935
  70.37885    0.72637    0.63022    0.96500    1.16456    1.26476    1.25709    0.85870
  75.72487    0.77362    0.63022    1.03500    1.22966    1.27707    1.26946    0.81324
  73.42886    0.75352    0.63022    1.00500    1.19658    1.28241    1.27477    0.83571
  77.25952    0.78687    0.63022    1.05500    1.30337    1.29448    1.28688    0.76724
  53.83943    0.57065    0.63022    0.74500    1.19521    1.37095    1.36303    0.83668
  65.07317    0.67791    0.63022    0.89500    1.16456    1.25616    1.24842    0.85870
  72.66513    0.74677    0.63022    0.99500    1.25397    1.28314    1.27549    0.79747
  67.34205    0.69882    0.63022    0.92500    1.16987    1.26275    1.25503    0.85479
  60.55779    0.63552    0.63022    0.83500    1.05509    1.26395    1.25614    0.94778
  59.05922    0.62124    0.63022    0.81500    1.15074    1.28605    1.27822    0.86901
  84.20244    0.84505    0.63022    1.14500    1.36471    1.38793    1.38039    0.73276
  66.58493    0.69187    0.63022    0.91500    1.26164    1.26412    1.25639    0.79262
  81.10950    0.81950    0.63022    1.10500    1.42436    1.37837    1.37081    0.70207
  80.33802    0.81304    0.63022    1.09500    1.40358    1.36562    1.35805    0.71246
  51.61404    0.54872    0.63022    0.71500    1.47771    1.38289    1.37494    0.67672
  50.13422    0.53402    0.63022    0.69500    1.16667    1.39053    1.38255    0.85714
  59.80810    0.62839    0.63022    0.82500    1.17360    1.27461    1.26680    0.85208
  78.79726    0.80001    0.63022    1.07500    1.31141    1.33284    1.32526    0.76254
  78.02801    0.79346    0.63022    1.06500    1.37051    1.31366    1.30607    0.72966
  63.56474    0.66386    0.63022    0.87500    1.37736    1.24002    1.23225    0.72603
  62.05962    0.64973    0.63022    0.85500    1.26895    1.24261    1.23483    0.78805
  58.31115    0.61406    0.63022    0.80500    1.32118    1.30246    1.29462    0.75690
  64.31854    0.67090    0.63022    0.88500    1.11129    1.24809    1.24033    0.89985
  76.49180    0.78026    0.63022    1.04500    1.32803    1.27529    1.26769    0.75299
  57.56388    0.60687    0.63022    0.79500    1.33499    1.31888    1.31103    0.74907
  79.56727    0.80654    0.63022    1.08500    1.29834    1.35202    1.34445    0.77021
  68.85879    0.71264    0.63022    0.94500    1.22524    1.26001    1.25231    0.81617
  61.30829    0.64264    0.63022    0.84500    1.25312    1.25328    1.24548    0.79801
  82.65460    0.83234    0.63022    1.12500    1.25465    1.38931    1.38177    0.79704
  84.97736    0.85135    0.63022    1.15500    1.34286    1.43069    1.42317    0.74468
  65.82863    0.68490    0.63022    0.90500    1.19016    1.26423    1.25650    0.84022
  55.32686    0.58519    0.63022    0.76500    1.26479    1.36279    1.35490    0.79065
  54.58275    0.57793    0.63022    0.75500    1.37821    1.36687    1.35896    0.72558
  62.81177    0.65681    0.63022    0.86500    1.26792    1.23194    1.22417    0.78869
  83.42818    0.83871    0.63022    1.13500    1.25275    1.37420    1.36666    0.79825
  52.35508    0.55605    0.63022    0.72500    1.64088    1.37907    1.37113    0.60943
  71.14013    0.73319    0.63022    0.97500    1.24601    1.27089    1.26322    0.80256
  68.10001    0.70574    0.63022    0.93500    1.24918    1.26138    1.25367    0.80052
  53.09687    0.56336    0.63022    0.73500    1.52301    1.37503    1.36710    0.65659
  76.43818    0.78073    0.63097    1.04500    1.36792    1.27482    1.26686    0.73103
  53.05843    0.56365    0.63097    0.73500    1.33600    1.37405    1.36584    0.74850
  57.52238    0.60720    0.63097    0.79500    1.29945    1.31742    1.30927    0.76956
  50.09784    0.53430    0.63097    0.69500    1.55405    1.38952    1.38127    0.64348
  81.82499    0.82646    0.63097    1.11500    1.22339    1.38985    1.38192    0.81740
  49.35955    0.52692    0.63097    0.68500    1.20000    1.39437    1.38610    0.83333
  63.51922    0.66423    0.63097    0.87500    1.14880    1.23862    1.23055    0.87047
  83.37064    0.83925    0.63097    1.13500    1.37126    1.37419    1.36627    0.72926
  80.28217    0.81354    0.63097    1.09500    1.18459    1.36435    1.35642    0.84418
  64.27253    0.67127    0.63097    0.88500    1.11483    1.24670    1.23863    0.89700
  70.32895    0.72679    0.63097    0.96500    1.17339    1.26284    1.25483    0.85223
  51.57663    0.54901    0.63097    0.71500    1.26582    1.38189    1.37366    0.79000
  54.54329    0.57824    0.63097    0.75500    1.20183    1.36589    1.35770    0.83206
  67.29408    0.69921    0.63097    0.92500    1.36457    1.26212    1.25409    0.73283
  84.91899    0.85190    0.63097    1.15500    1.47162    1.43058    1.42266    0.67953
  71.08975    0.73362    0.63097    0.97500    1.34295    1.26896    1.26097    0.74463
  72.61381    0.74721    0.63097    0.99500    1.36412    1.28122    1.27324    0.73307
  82.59747    0.83287    0.63097    1.12500    1.46939    1.38769    1.37976    0.68056
  84.14448    0.84559    0.63097    1.14500    1.48322    1.38773    1.37980    0.67421
  71.85137    0.74043    0.63097    0.98500    1.29545    1.27509    1.26710    0.77193
  50.83686    0.54166    0.63097    0.70500    1.43182    1.38570    1.37746    0.69841
  68.05155    0.70614    0.63097    0.93500    1.18770    1.26075    1.25273    0.84197
  78.74229    0.80051    0.63097    1.07500    1.26952    1.33105    1.32310    0.78770
  59.76508    0.62873    0.63097    0.82500    1.21346    1.27270    1.26458    0.82409
  58.26914    0.61440    0.63097    0.80500    1.16633    1.30101    1.29287    0.85739
  79.51186    0.80704    0.63097    1.08500    1.22535    1.35023    1.34229    0.81609
  61.26427    0.64299    0.63097    0.84500    1.29182    1.25137    1.24327    0.77410
  55.28688    0.58550    0.63097    0.76500    1.17318    1.36182    1.35364    0.85238
  68.80985    0.71305    0.63097    0.94500    1.29808    1.25939    1.25137    0.77037
  66.53744    0.69226    0.63097    0.91500    1.13292    1.26349    1.25545    0.88267
  77.97348    0.79394    0.63097    1.06500    1.18929    1.31186    1.30391    0.84084
  53.80047    0.57095    0.63097    0.74500    1.17434    1.36997    1.36177    0.85154
  73.37707    0.75397    0.63097    1.00500    1.37217    1.28113    1.27315    0.72877
  81.05322    0.82002    0.63097    1.10500    1.42125    1.37710    1.36917    0.70360
  65.02667    0.67829    0.63097    0.89500    1.26496    1.25477    1.24671    0.79054
  52.31715    0.55634    0.63097    0.72500    1.57609    1.37807    1.36985    0.63448
  59.01670    0.62157    0.63097    0.81500    1.27059    1.28459    1.27646    0.78704
  65.78164    0.68529    0.63097    0.90500    1.28827    1.26284    1.25480    0.77623
  69.56898    0.71993    0.63097    0.95500    1.20930    1.25805    1.25004    0.82692
  60.51426    0.63587    0.63097    0.83500    1.15693    1.26203    1.25392    0.86435
  62.01510    0.65009    0.63097    0.85500    1.17724    1.24070    1.23261    0.84945
  77.20544    0.78735    0.63097    1.05500    1.23583    1.29268    1.28472    0.80917
  62.76675    0.65717    0.63097    0.86500    1.28058    1.23096    1.22288    0.78090
  75.67170    0.77408    0.63097    1.03500    1.28599    1.27580    1.26783    0.77761
  55.99075    0.59307    0.63173    0.77500    1.43807    1.34881    1.34033    0.69538
  80.22629    0.81405    0.63173    1.09500    1.31166    1.36311    1.35478    0.76239
  52.27921    0.55663    0.63173    0.72500    1.40488    1.37709    1.36857    0.71181
  66.48993    0.69266    0.63173    0.91500    1.26094    1.26289    1.25450    0.79306
  71.03934    0.73405    0.63173    0.97500    1.16978    1.26706    1.25870    0.85486
  79.45641    0.80754    0.63173    1.08500    1.29123    1.34847    1.34013    0.77446
  64.22649    0.67165    0.63173    0.88500    1.24917    1.24533    1.23693    0.80053
  61.97056    0.65045    0.63173    0.85500    1.08167    1.23882    1.23039    0.92450
  50.06144    0.53458    0.63173    0.69500    1.53333    1.38853    1.37999    0.65217
  77.91892    0.79443    0.63173    1.06500    1.36489    1.31009    1.30175    0.73266
  55.24689    0.58582    0.63173    0.76500    1.34911    1.36087    1.35238    0.74123
  68.00306    0.70655    0.63173    0.93500    1.28067    1.26016    1.25178    0.78084
  78.68729    0.80100    0.63173    1.07500    1.37407    1.32928    1.32094    0.72776
  54.50381    0.57854    0.63173    0.75500    1.28349    1.36494    1.35644    0.77913
  67.24608    0.69961    0.63173    0.92500    1.17273    1.26152    1.25314    0.85271
  80.99690    0.82053    0.63173    1.10500    1.16901    1.37586    1.36753    0.85542
  59.72204    0.62908    0.63173    0.82500    1.20857    1.27081    1.26236    0.82743
  72.56246    0.74765    0.63173    0.99500    1.19811    1.27933    1.27097    0.83465
  51.53921    0.54929    0.63173    0.71500    1.82171    1.38090    1.37237    0.54894
  69.51953    0.72035    0.63173    0.95500    1.26974    1.25750    1.24913    0.78756
  76.38451    0.78120    0.63173    1.04500    1.28679    1.27437    1.26603    0.77713
  63.47368    0.66461    0.63173    0.87500    1.24288    1.23726    1.22884    0.80458
  75.61849    0.77455    0.63173    1.03500    1.27728    1.27455    1.26621    0.78291
  65.73462    0.68568    0.63173    0.90500    1.25000    1.26148    1.25309    0.80000
  58.97417    0.62191    0.63173    0.81500    1.38934    1.28316    1.27470    0.71976
  71.80049    0.74086    0.63173    0.98500    1.28990    1.27320    1.26484    0.77525
  70.27902    0.72721    0.63173    0.96500    1.37647    1.26093    1.25257    0.72650
  53.01998    0.56395    0.63173    0.73500    1.26423    1.37309    1.36458    0.79100
  83.31305    0.83978    0.63173    1.13500    1.31870    1.37420    1.36587    0.75832
  84.86058    0.85245    0.63173    1.15500    1.61276    1.43049    1.42215    0.62006
  53.76151    0.57126    0.63173    0.74500    1.38376    1.36902    1.36051    0.72267
  50.79995    0.54194    0.63173    0.70500    1.11278    1.38472    1.37618    0.89865
  49.32367    0.52719    0.63173    0.68500    1.55263    1.39440    1.38585    0.64407
  73.32525    0.75442    0.63173    1.00500    1.19626    1.27987    1.27152    0.83594
  58.22711    0.61473    0.63173    0.80500    1.32604    1.29957    1.29111    0.75413
  68.76088    0.71346    0.63173    0.94500    1.16110    1.25880    1.25042    0.86125
  61.22023    0.64335    0.63173    0.84500    1.32428    1.24948    1.24105    0.75513
  60.47072    0.63622    0.63173    0.83500    1.19625    1.26014    1.25170    0.83595
  84.08648    0.84613    0.63173    1.14500    1.45098    1.38755    1.37921    0.68919
  62.72171    0.65754    0.63173    0.86500    1.17900    1.23001    1.22160    0.84818
  77.15132    0.78783    0.63173    1.05500    1.18087    1.29090    1.28256    0.84683
  82.54030    0.83339    0.63173    1.12500    1.27675    1.38608    1.37774    0.78324
  64.98014    0.67867    0.63173    0.89500    1.32804    1.25341    1.24501    0.75299
  81.76825    0.82698    0.63173    1.11500    1.29044    1.38862    1.38028    0.77493
  80.17037    0.81455    0.63249    1.09500    1.38600    1.36187    1.35313    0.72150
  78.63224    0.80149    0.63249    1.07500    1.30857    1.32752    1.31878    0.76419
  80.94055    0.82104    0.63249    1.10500    1.34825    1.37462    1.36589    0.74170
  67.19805    0.70001    0.63249    0.92500    1.26837    1.26095    1.25219    0.78841
  84.02844    0.84667    0.63249    1.14500    1.42424    1.38736    1.37862    0.70213
  58.93162    0.62225    0.63249    0.81500    1.25788    1.28175    1.27294    0.79499
  76.33082    0.78167    0.63249    1.04500    1.18371    1.27393    1.26519    0.84480
  77.86432    0.79491    0.63249    1.06500    1.22593    1.30833    1.29959    0.81571
  58.18507    0.61506    0.63249    0.80500    1.20988    1.29816    1.28935    0.82653
  55.95024    0.59339    0.63249    0.77500    1.25455    1.34739    1.33857    0.79710
  62.67664    0.65790    0.63249    0.86500    1.12379    1.22908    1.22031    0.88984
  66.44240    0.69305    0.63249    0.91500    1.21582    1.26231    1.25355    0.82249
  64.18044    0.67203    0.63249    0.88500    1.22442    1.24399    1.23522    0.81671
  52.98151    0.56425    0.63249    0.73500    1.33621    1.37215    1.36331    0.74839
  69.47006    0.72076    0.63249    0.95500    1.25160    1.25696    1.24822    0.79898
  64.93359    0.67905    0.63249    0.89500    1.18932    1.25207    1.24330    0.84082
  77.09718    0.78831    0.63249    1.05500    1.26577    1.28914    1.28040    0.79003
  63.42812    0.66497    0.63249    0.87500    1.24172    1.23591    1.22714    0.80533
  50.02504    0.53485    0.63249    0.69500    1.27711    1.38755    1.37870    0.78302
  61.17617    0.64370    0.63249    0.84500    1.24868    1.24761    1.23882    0.80085
  73.27340    0.75486    0.63249    1.00500    1.42671    1.27863    1.26989    0.70091
  70.22907    0.72763    0.63249    0.96500    1.28047    1.25905    1.25030    0.78096
  82.48309    0.83392    0.63249    1.12500    1.43520    1.38447    1.37573    0.69677
  84.80212    0.85300    0.63249    1.15500    1.40570    1.43038    1.42164    0.71139
  50.76303    0.54223    0.63249    0.70500    1.10145    1.38374    1.37490    0.90789
  75.56526    0.77501    0.63249    1.03500    1.28983    1.27331    1.26458    0.77530
  83.25542    0.84031    0.63249    1.13500    1.20976    1.37421    1.36547    0.82661
  60.42716    0.63657    0.63249    0.83500    1.13858    1.25827    1.24948    0.87829
  81.71146    0.82749    0.63249    1.11500    1.30129    1.38738    1.37864    0.76847
  49.28778    0.52747    0.63249    0.68500    1.52941    1.39446    1.38560    0.65385
  53.72253    0.57156    0.63249    0.74500    1.30547    1.36808    1.35925    0.76601
  65.68757    0.68606    0.63249    0.90500    1.17628    1.26015    1.25138    0.85014
  52.24126    0.55692    0.63249    0.72500    1.50000    1.37612    1.36728    0.66667
  54.46431    0.57885    0.63249    0.75500    1.27414    1.36401    1.35518    0.78484
  70.98891    0.73448    0.63249    0.97500    1.33673    1.26518    1.25644    0.74809
  68.71189    0.71387    0.63249    0.94500    1.31219    1.25822    1.24947    0.76209
  72.51108    0.74809    0.63249    0.99500    1.16352    1.27745    1.26871    0.85946
  59.67899    0.62942    0.63249    0.82500    1.23440    1.26894    1.26014    0.81011
  48.55126    0.52007    0.63249    0.67500    1.00000    1.36225    1.35340    1.00000
  67.95455    0.70695    0.63249    0.93500    1.12711    1.25959    1.25083    0.88723
  79.40093    0.80804    0.63249    1.08500    1.26177    1.34671    1.33797    0.79254
  55.20688    0.58613    0.63249    0.76500    1.44510    1.35994    1.35111    0.69199
  71.74958    0.74130    0.63249    0.98500    1.19182    1.27131    1.26257    0.83905
  61.92599    0.65081    0.63249    0.85500    1.24691    1.23695    1.22817    0.80198
  51.50177    0.54958    0.63249    0.71500    1.43750    1.37993    1.37109    0.69565
  70.93845    0.73490    0.63325    0.97500    1.36789    1.26331    1.25417    0.73105
  49.25188    0.52774    0.63325    0.68500    1.00000    1.39452    1.38535    1.00000
  80.11441    0.81506    0.63325    1.09500    1.26857    1.36062    1.35149    0.78829
  58.88905    0.62259    0.63325    0.81500    1.22581    1.28035    1.27118    0.81579
  84.74363    0.85354    0.63325    1.15500    1.41020    1.43026    1.42112    0.70912
  71.69864    0.74173    0.63325    0.98500    1.26518    1.26944    1.26031    0.79040
  77.80969    0.79540    0.63325    1.06500    1.36907    1.30656    1.29743    0.73042
  83.97035    0.84721    0.63325    1.14500    1.55432    1.38716    1.37802    0.64337
  67.90602    0.70735    0.63325    0.93500    1.26754    1.25903    1.24989    0.78893
  64.13436    0.67240    0.63325    0.88500    1.20342    1.24266    1.23351    0.83097
  49.98862    0.53513    0.63325    0.69500    1.37895    1.38658    1.37742    0.72519
  55.90970    0.59370    0.63325    0.77500    1.20844    1.34598    1.33681    0.82752
  77.04299    0.78878    0.63325    1.05500    1.24231    1.28737    1.27824    0.80495
  53.68353    0.57186    0.63325    0.74500    1.36491    1.36715    1.35798    0.73265
  80.88415    0.82155    0.63325    1.10500    1.42032    1.37337    1.36424    0.70407
  83.19775    0.84084    0.63325    1.13500    1.32554    1.37421    1.36507    0.75441
  70.17908    0.72805    0.63325    0.96500    1.37968    1.25717    1.24804    0.72481
  63.38254    0.66534    0.63325    0.87500    1.24746    1.23458    1.22543    0.80163
  51.46432    0.54987    0.63325    0.71500    1.36905    1.37897    1.36980    0.73043
  62.63156    0.65827    0.63325    0.86500    1.15605    1.22817    1.21901    0.86501
  48.51588    0.52033    0.63325    0.67500    1.12500    1.36510    1.35593    0.88889
  61.13209    0.64405    0.63325    0.84500    1.22569    1.24576    1.23660    0.81586
  52.20329    0.55721    0.63325    0.72500    1.40580    1.37517    1.36600    0.71134
  64.88701    0.67943    0.63325    0.89500    1.34184    1.25074    1.24159    0.74525
  79.34541    0.80853    0.63325    1.08500    1.43802    1.34494    1.33581    0.69540
  59.63591    0.62976    0.63325    0.82500    1.28369    1.26708    1.25791    0.77901
  50.72610    0.54251    0.63325    0.70500    1.43860    1.38278    1.37361    0.69512
  60.38359    0.63692    0.63325    0.83500    1.36313    1.25642    1.24726    0.73361
  65.64051    0.68645    0.63325    0.90500    1.22662    1.25882    1.24967    0.81525
  75.51199    0.77548    0.63325    1.03500    1.34686    1.27208    1.26295    0.74247
  69.42056    0.72118    0.63325    0.95500    1.27603    1.25644    1.24730    0.78368
  73.22152    0.75531    0.63325    1.00500    1.19697    1.27739    1.26826    0.83544
  81.65464    0.82801    0.63325    1.11500    1.30171    1.38613    1.37700    0.76822
  54.42481    0.57916    0.63325    0.75500    1.47273    1.36309    1.35392    0.67901
  68.66287    0.71428    0.63325    0.94500    1.17957    1.25767    1.24853    0.84777
  82.42584    0.83444    0.63325    1.12500    1.36158    1.38284    1.37371    0.73444
  76.27709    0.78214    0.63325    1.04500    1.35944    1.27349    1.26436    0.73560
  58.14301    0.61539    0.63325    0.80500    1.21042    1.29676    1.28759    0.82616
  52.94303    0.56454    0.63325    0.73500    1.26996    1.37122    1.36205    0.78743
  66.39484    0.69344    0.63325    0.91500    1.32884    1.26175    1.25260    0.75254
  78.57717    0.80198    0.63325    1.07500    1.20390    1.32575    1.31662    0.83063
  72.45967    0.74853    0.63325    0.99500    1.10648    1.27557    1.26644    0.90377
  61.88141    0.65117    0.63325    0.85500    1.22801    1.23510    1.22594    0.81432
  67.15001    0.70041    0.63325    0.92500    1.24747    1.26039    1.25125    0.80162
  55.16686    0.58644    0.63325    0.76500    1.33718    1.35902    1.34985    0.74784
  69.37103    0.72159    0.63401    0.95500    1.22118    1.25593    1.24639    0.81888
  58.10093    0.61572    0.63401    0.80500    1.17554    1.29537    1.28583    0.85067
  84.68508    0.85409    0.63401    1.15500    1.40087    1.43013    1.42061    0.71384
  77.75502    0.79588    0.63401    1.06500    1.28650    1.30480    1.29527    0.77730
  55.12682    0.58675    0.63401    0.76500    1.34670    1.35811    1.34858    0.74255
  60.33999    0.63726    0.63401    0.83500    1.35893    1.25458    1.24503    0.73588
  49.21597    0.52801    0.63401    0.68500    1.42857    1.39458    1.38510    0.70000
  81.59777    0.82853    0.63401    1.11500    1.38900    1.38487    1.37535    0.71994
  79.28985    0.80903    0.63401    1.08500    1.24602    1.34317    1.33365    0.80256
  75.45868    0.77594    0.63401    1.03500    1.39806    1.27085    1.26132    0.71528
  66.34726    0.69383    0.63401    0.91500    1.20945    1.26120    1.25165    0.82682
  67.85746    0.70776    0.63401    0.93500    1.31544    1.25848    1.24894    0.76020
  50.68915    0.54279    0.63401    0.70500    1.35294    1.38182    1.37232    0.73913
  71.64768    0.74216    0.63401    0.98500    1.29094    1.26758    1.25804    0.77463
  53.64452    0.57216    0.63401    0.74500    1.42972    1.36624    1.35672    0.69944
  61.83681    0.65153    0.63401    0.85500    1.16612    1.23326    1.22372    0.85755
  59.59282    0.63010    0.63401    0.82500    1.24907    1.26523    1.25569    0.80060
  68.61382    0.71469    0.63401    0.94500    1.15031    1.25712    1.24758    0.86933
  64.84042    0.67981    0.63401    0.89500    1.19620    1.24943    1.23988    0.83598
  83.91222    0.84775    0.63401    1.14500    1.48936    1.38695    1.37743    0.67143
  49.95219    0.53541    0.63401    0.69500    1.29630    1.38562    1.37613    0.77143
  80.82772    0.82206    0.63401    1.10500    1.46000    1.37212    1.36260    0.68493
  76.22333    0.78262    0.63401    1.04500    1.39293    1.27306    1.26353    0.71791
  55.86916    0.59402    0.63401    0.77500    1.29262    1.34458    1.33505    0.77362
  62.58646    0.65863    0.63401    0.86500    1.29088    1.22727    1.21772    0.77467
  52.16531    0.55751    0.63401    0.72500    1.24286    1.37422    1.36471    0.80460
  76.98878    0.78926    0.63401    1.05500    1.24765    1.28561    1.27608    0.80150
  78.52205    0.80247    0.63401    1.07500    1.25483    1.32399    1.31446    0.79692
  61.08799    0.64441    0.63401    0.84500    1.20946    1.24392    1.23437    0.82682
  58.84647    0.62292    0.63401    0.81500    1.32587    1.27896    1.26942    0.75422
  70.88796    0.73533    0.63401    0.97500    1.30918    1.26145    1.25190    0.76384
  54.38528    0.57946    0.63401    0.75500    1.51935    1.36218    1.35265    0.65817
  51.42685    0.55015    0.63401    0.71500    1.43976    1.37802    1.36852    0.69456
  70.12908    0.72847    0.63401    0.96500    1.17424    1.25531    1.24577    0.85161
  72.40823    0.74897    0.63401    0.99500    1.31947    1.27371    1.26417    0.75788
  64.08826    0.67277    0.63401    0.88500    1.24320    1.24135    1.23180    0.80438
  67.10194    0.70081    0.63401    0.92500    1.09792    1.25984    1.25030    0.91081
  80.05841    0.81556    0.63401    1.09500    1.26834    1.35937    1.34984    0.78843
  82.36855    0.83497    0.63401    1.12500    1.47244    1.38121    1.37169    0.67914
  52.90453    0.56484    0.63401    0.73500    1.23774    1.37030    1.36078    0.80793
  73.16961    0.75575    0.63401    1.00500    1.28528    1.27617    1.26663    0.77804
  48.48048    0.52060    0.63401    0.67500    1.50000    1.36795    1.35847    0.66667
  83.14004    0.84137    0.63401    1.13500    1.34122    1.37420    1.36468    0.74559
  65.59342    0.68683    0.63401    0.90500    1.08062    1.25751    1.24796    0.92539
  63.33694    0.66571    0.63401    0.87500    1.25570    1.23326    1.22372    0.79637
  76.93453    0.78974    0.63477    1.05500    1.27007    1.28506    1.27512    0.78736
  61.04387    0.64476    0.63477    0.84500    1.12275    1.24207    1.23214    0.89067
  52.12732    0.55780    0.63477    0.72500    1.45455    1.37326    1.36342    0.68750
  69.32148    0.72201    0.63477    0.95500    1.25421    1.25542    1.24547    0.79732
  51.38938    0.55044    0.63477    0.71500    1.33908    1.37705    1.36723    0.74678
  55.82859    0.59433    0.63477    0.77500    1.35556    1.34316    1.33328    0.73770
  79.23426    0.80953    0.63477    1.08500    1.21576    1.34141    1.33148    0.82253
  65.54631    0.68722    0.63477    0.90500    1.30680    1.25620    1.24625    0.76523
  80.00238    0.81606    0.63477    1.09500    1.34023    1.35813    1.34820    0.74614
  67.05384    0.70120    0.63477    0.92500    1.26512    1.25929    1.24934    0.79044
  68.56475    0.71510    0.63477    0.94500    1.27174    1.25658    1.24662    0.78632
  58.05884    0.61605    0.63477    0.80500    1.32391    1.29396    1.28406    0.75534
  77.70032    0.79636    0.63477    1.06500    1.32314    1.30304    1.29310    0.75578
  52.86602    0.56514    0.63477    0.73500    1.63248    1.36936    1.35952    0.61257
  66.29966    0.69422    0.63477    0.91500    1.23627    1.26065    1.25070    0.80888
  72.35677    0.74941    0.63477    0.99500    1.25926    1.27185    1.26190    0.79412
  60.29638    0.63761    0.63477    0.83500    1.17857    1.25272    1.24280    0.84848
  63.29132    0.66608    0.63477    0.87500    1.21061    1.23232    1.22238    0.82603
  61.79219    0.65189    0.63477    0.85500    1.18087    1.23142    1.22149    0.84683
  70.07904    0.72889    0.63477    0.96500    1.30870    1.25468    1.24473    0.76412
  71.59669    0.74260    0.63477    0.98500    1.23401    1.26572    1.25577    0.81037
  67.80888    0.70816    0.63477    0.93500    1.19643    1.25794    1.24798    0.83582
  49.91575    0.53568    0.63477    0.69500    1.44706    1.38558    1.37578    0.69106
  55.08677    0.58706    0.63477    0.76500    1.33913    1.35719    1.34732    0.74675
  62.54134    0.65899    0.63477    0.86500    1.26700    1.22636    1.21643    0.78927
  80.77125    0.82257    0.63477    1.10500    1.40157    1.37088    1.36095    0.71348
  83.08228    0.84190    0.63477    1.13500    1.42604    1.37419    1.36428    0.70124
  53.60550    0.57246    0.63477    0.74500    1.29514    1.36531    1.35545    0.77212
  54.34574    0.57977    0.63477    0.75500    1.25994    1.36125    1.35138    0.79369
  70.83745    0.73576    0.63477    0.97500    1.20031    1.25958    1.24963    0.83312
  75.40535    0.77640    0.63477    1.03500    1.21380    1.26963    1.25968    0.82386
  64.04214    0.67315    0.63477    0.88500    1.21417    1.24003    1.23008    0.82361
  58.80387    0.62326    0.63477    0.81500    1.21414    1.27756    1.26765    0.82363
  50.65219    0.54307    0.63477    0.70500    1.33607    1.38085    1.37103    0.74847
  78.46690    0.80296    0.63477    1.07500    1.22545    1.32222    1.31229    0.81602
  81.54087    0.82905    0.63477    1.11500    1.24288    1.38363    1.37370    0.80458
  76.16954    0.78309    0.63477    1.04500    1.26766    1.27264    1.26269    0.78886
  73.11768    0.75620    0.63477    1.00500    1.26015    1.27495    1.26500    0.79356
  49.18005    0.52828    0.63477    0.68500    0.82759    1.39463    1.38484    1.20833
  84.62650    0.85463    0.63477    1.15500    1.38987    1.42896    1.41905    0.71949
  83.85405    0.84828    0.63477    1.14500    1.53463    1.38675    1.37684    0.65162
  59.54971    0.63044    0.63477    0.82500    1.26415    1.26337    1.25346    0.79104
  48.44508    0.52087    0.63477    0.67500    1.04000    1.37079    1.36101    0.96154
  82.31122    0.83549    0.63477    1.12500    1.35524    1.37959    1.36967    0.73788
  64.79380    0.68019    0.63477    0.89500    1.27685    1.24811    1.23817    0.78318
  66.25203    0.69461    0.63553    0.91500    1.22571    1.26010    1.24975    0.81586
  67.76027    0.70856    0.63553    0.93500    1.40314    1.25739    1.24703    0.71269
  62.49620    0.65936    0.63553    0.86500    1.19769    1.22545    1.21513    0.83494
  71.54567    0.74303    0.63553    0.98500    1.21109    1.26386    1.25349    0.82570
  75.35199    0.77687    0.63553    1.03500    1.29541    1.26842    1.25805    0.77195
  70.02898    0.72931    0.63553    0.96500    1.35314    1.25418    1.24381    0.73902
  76.11571    0.78355    0.63553    1.04500    1.29637    1.27223    1.26186    0.77139
  80.71474    0.82308    0.63553    1.10500    1.34286    1.36966    1.35930    0.74468
  58.76125    0.62359    0.63553    0.81500    1.17041    1.27616    1.26589    0.85440
  58.01673    0.61639    0.63553    0.80500    1.22421    1.29255    1.28229    0.81686
  49.14411    0.52855    0.63553    0.68500    1.16981    1.39466    1.38459    0.85484
  81.48393    0.82956    0.63553    1.11500    1.43058    1.38241    1.37205    0.69902
  60.25275    0.63796    0.63553    0.83500    1.16756    1.25086    1.24057    0.85649
  52.82750    0.56543    0.63553    0.73500    1.35745    1.36841    1.35825    0.73668
  83.79583    0.84882    0.63553    1.14500    1.39570    1.38658    1.37624    0.71649
  61.74755    0.65224    0.63553    0.85500    1.25796    1.22956    1.21925    0.79494
  73.06571    0.75664    0.63553    1.00500    1.27864    1.27374    1.26336    0.78208
  72.30527    0.74985    0.63553    0.99500    1.15876    1.27000    1.25963    0.86299
  82.25385    0.83601    0.63553    1.12500    1.39800    1.37799    1.36764    0.71531
  69.27190    0.72242    0.63553    0.95500    1.16432    1.25492    1.24456    0.85887
  64.74717    0.68057    0.63553    0.89500    1.34797    1.24679    1.23645    0.74185
  84.56787    0.85518    0.63553    1.15500    1.46882    1.42353    1.41319    0.68082
  55.04671    0.58737    0.63553    0.76500    1.17188    1.35625    1.34605    0.85333
  49.87929    0.53596    0.63553    0.69500    1.18519    1.38562    1.37553    0.84375
  65.49918    0.68760    0.63553    0.90500    1.29076    1.25488    1.24453    0.77474
  70.78691    0.73618    0.63553    0.97500    1.25812    1.25773    1.24736    0.79484
  54.30619    0.58007    0.63553    0.75500    1.31686    1.36031    1.35011    0.75938
  76.88025    0.79021    0.63553    1.05500    1.30038    1.28466    1.27429    0.76901
  51.35189    0.55073    0.63553    0.71500    1.29814    1.37607    1.36594    0.77033
  52.08931    0.55809    0.63553    0.72500    1.29592    1.37228    1.36213    0.77165
  59.50659    0.63079    0.63553    0.82500    1.22388    1.26151    1.25122    0.81707
  60.99973    0.64511    0.63553    0.84500    1.15952    1.24021    1.22991    0.86243
  79.94630    0.81657    0.63553    1.09500    1.39847    1.35691    1.34655    0.71507
  67.00573    0.70160    0.63553    0.92500    1.22167    1.25875    1.24839    0.81855
  83.02449    0.84243    0.63553    1.13500    1.33532    1.37423    1.36388    0.74889
  77.64559    0.79685    0.63553    1.06500    1.37931    1.30130    1.29093    0.72500
  48.40966    0.52114    0.63553    0.67500    1.00000    1.37361    1.36356    1.00000
  79.17863    0.81002    0.63553    1.08500    1.19444    1.33967    1.32931    0.83721
  63.24568    0.66645    0.63553    0.87500    1.30960    1.23141    1.22109    0.76359
  55.78801    0.59465    0.63553    0.77500    1.23134    1.34173    1.33151    0.81212
  50.61522    0.54335    0.63553    0.70500    1.44915    1.37985    1.36974    0.69006
  63.99600    0.67352    0.63553    0.88500    1.32984    1.23870    1.22837    0.75197
  68.51566    0.71550    0.63553    0.94500    1.22222    1.25604    1.24567    0.81818
  78.41172    0.80345    0.63553    1.07500    1.37347    1.32049    1.31012    0.72808
  53.56646    0.57276    0.63553    0.74500    1.64453    1.36436    1.35418    0.60808
  60.20910    0.63830    0.63629    0.83500    1.17466    1.24898    1.23833    0.85131
  78.35650    0.80394    0.63629    1.07500    1.43083    1.31877    1.30795    0.69890
  52.05130    0.55838    0.63629    0.72500    1.44500    1.37127    1.36084    0.69204
  55.74742    0.59497    0.63629    0.77500    1.33503    1.34028    1.32974    0.74905
  54.26663    0.58038    0.63629    0.75500    1.29618    1.35934    1.34884    0.77150
  62.45104    0.65972    0.63629    0.86500    1.34705    1.22452    1.21383    0.74236
  58.71862    0.62393    0.63629    0.81500    1.18482    1.27473    1.26412    0.84401
  75.29859    0.77733    0.63629    1.03500    1.22222    1.26723    1.25641    0.81818
  82.19644    0.83654    0.63629    1.12500    1.35568    1.37644    1.36561    0.73764
  82.96665    0.84296    0.63629    1.13500    1.28986    1.37430    1.36348    0.77528
  72.25375    0.75029    0.63629    0.99500    1.27170    1.26815    1.25735    0.78635
  66.20438    0.69500    0.63629    0.91500    1.22977    1.25954    1.24880    0.81316
  49.84283    0.53624    0.63629    0.69500    1.27451    1.38564    1.37528    0.78462
  59.46345    0.63113    0.63629    0.82500    1.27106    1.25962    1.24899    0.78674
  51.31439    0.55101    0.63629    0.71500    1.42262    1.37506    1.36465    0.70293
  50.57823    0.54363    0.63629    0.70500    1.30894    1.37884    1.36845    0.76398
  53.52741    0.57306    0.63629    0.74500    1.25392    1.36339    1.35291    0.79750
  84.50919    0.85572    0.63629    1.15500    1.41322    1.41814    1.40732    0.70760
  73.01372    0.75709    0.63629    1.00500    1.29984    1.27254    1.26172    0.76933
  76.06186    0.78402    0.63629    1.04500    1.20956    1.27185    1.26102    0.82675
  81.42695    0.83008    0.63629    1.11500    1.32772    1.38123    1.37040    0.75317
  49.10817    0.52883    0.63629    0.68500    1.64583    1.39468    1.38434    0.60759
  70.73634    0.73661    0.63629    0.97500    1.25472    1.25587    1.24508    0.79699
  79.89020    0.81707    0.63629    1.09500    1.41636    1.35572    1.34489    0.70604
  48.37424    0.52140    0.63629    0.67500    1.21429    1.37642    1.36610    0.82353
  71.49463    0.74346    0.63629    0.98500    1.26923    1.26201    1.25121    0.78788
  65.45202    0.68799    0.63629    0.90500    1.27891    1.25355    1.24282    0.78191
  83.73758    0.84936    0.63629    1.14500    1.38730    1.38647    1.37564    0.72083
  76.82594    0.79069    0.63629    1.05500    1.20000    1.28428    1.27345    0.83333
  66.95759    0.70200    0.63629    0.92500    1.28025    1.25819    1.24744    0.78109
  57.97460    0.61672    0.63629    0.80500    1.19291    1.29112    1.28052    0.83828
  69.22229    0.72283    0.63629    0.95500    1.29805    1.25442    1.24364    0.77039
  61.70289    0.65260    0.63629    0.85500    1.09555    1.22769    1.21702    0.91278
  52.78897    0.56573    0.63629    0.73500    1.32184    1.36743    1.35698    0.75652
  80.65819    0.82359    0.63629    1.10500    1.38889    1.36848    1.35765    0.72000
  69.97889    0.72973    0.63629    0.96500    1.24037    1.25368    1.24289    0.80621
  67.71164    0.70896    0.63629    0.93500    1.17920    1.25684    1.24608    0.84803
  64.70051    0.68095    0.63629    0.89500    1.25620    1.24546    1.23473    0.79605
  68.46654    0.71591    0.63629    0.94500    1.29268    1.25549    1.24472    0.77358
  79.12296    0.81052    0.63629    1.08500    1.19899    1.33796    1.32714    0.83404
  60.95558    0.64546    0.63629    0.84500    1.23702    1.23833    1.22767    0.80839
  77.59082    0.79733    0.63629    1.06500    1.21841    1.29958    1.28876    0.82074
  63.20002    0.66682    0.63629    0.87500    1.25084    1.23049    1.21979    0.79946
  55.00663    0.58768    0.63629    0.76500    1.40294    1.35529    1.34478    0.71279
  63.94984    0.67390    0.63629    0.88500    1.29058    1.23736    1.22665    0.77484
  54.22705    0.58068    0.63706    0.75500    1.38788    1.35834    1.34757    0.72052
  72.96169    0.75753    0.63706    1.00500    1.28935    1.27133    1.26008    0.77559
  78.30125    0.80443    0.63706    1.07500    1.34615    1.31707    1.30577    0.74286
  79.83405    0.81757    0.63706    1.09500    1.38704    1.35455    1.34324    0.72096
  79.06726    0.81101    0.63706    1.08500    1.25045    1.33627    1.32496    0.79971
  71.44355    0.74389    0.63706    0.98500    1.26797    1.26015    1.24893    0.78866
  48.33880    0.52167    0.63706    0.67500    1.08696    1.37920    1.36866    0.92000
  53.48834    0.57336    0.63706    0.74500    1.25862    1.36238    1.35164    0.79452
  76.00797    0.78449    0.63706    1.04500    1.44814    1.27147    1.26019    0.69054
  62.40586    0.66008    0.63706    0.86500    1.22099    1.22357    1.21253    0.81901
  59.42029    0.63147    0.63706    0.82500    1.19508    1.25770    1.24675    0.83677
  76.77159    0.79117    0.63706    1.05500    1.50098    1.28390    1.27261    0.66623
  72.20220    0.75072    0.63706    0.99500    1.33110    1.26630    1.25507    0.75126
  77.53602    0.79781    0.63706    1.06500    1.27306    1.29788    1.28658    0.78551
  67.66299    0.70937    0.63706    0.93500    1.33051    1.25628    1.24512    0.75159
  60.16543    0.63865    0.63706    0.83500    1.25868    1.24706    1.23609    0.79448
  64.65383    0.68133    0.63706    0.89500    1.38516    1.24410    1.23301    0.72194
  63.90366    0.67427    0.63706    0.88500    1.29983    1.23600    1.22493    0.76933
  54.96653    0.58799    0.63706    0.76500    1.25556    1.35430    1.34350    0.79646
  70.68575    0.73703    0.63706    0.97500    1.29079    1.25400    1.24280    0.77472
  49.07221    0.52910    0.63706    0.68500    1.65854    1.39466    1.38409    0.60294
  52.75042    0.56602    0.63706    0.73500    1.21053    1.36642    1.35570    0.82609
  61.65821    0.65296    0.63706    0.85500    1.18044    1.22579    1.21478    0.84714
  52.01326    0.55867    0.63706    0.72500    1.20690    1.37024    1.35955    0.82857
  57.93246    0.61705    0.63706    0.80500    1.37832    1.28965    1.27875    0.72552
  82.90877    0.84349    0.63706    1.13500    1.33396    1.37441    1.36308    0.74965
  80.60161    0.82410    0.63706    1.10500    1.40945    1.36731    1.35599    0.70950
  65.40485    0.68837    0.63706    0.90500    1.26094    1.25220    1.24110    0.79306
  66.15671    0.69539    0.63706    0.91500    1.25938    1.25896    1.24784    0.79404
  63.15434    0.66719    0.63706    0.87500    1.26343    1.22954    1.21849    0.79150
  75.24516    0.77779    0.63706    1.03500    1.35316    1.26604    1.25477    0.73901
  58.67596    0.62427    0.63706    0.81500    1.29808    1.27327    1.26234    0.77037
  55.70681    0.59528    0.63706    0.77500    1.30831    1.33880    1.32797    0.76434
  81.36993    0.83059    0.63706    1.11500    1.27632    1.38007    1.36875    0.78351
  68.41740    0.71632    0.63706    0.94500    1.28477    1.25493    1.24376    0.77835
  66.90943    0.70239    0.63706    0.92500    1.24742    1.25762    1.24648    0.80165
  84.45048    0.85626    0.63706    1.15500    1.43326    1.41278    1.40144    0.69771
  69.17267    0.72325    0.63706    0.95500    1.39478    1.25390    1.24272    0.71696
  60.91141    0.64581    0.63706    0.84500    1.18942    1.23643    1.22544    0.84075
  83.67928    0.84990    0.63706    1.14500    1.32806    1.38638    1.37505    0.75298
  69.92878    0.73015    0.63706    0.96500    1.17183    1.25317    1.24197    0.85337
  51.27687    0.55130    0.63706    0.71500    1.35714    1.37402    1.36335    0.73684
  49.80635    0.53651    0.63706    0.69500    1.40659    1.38563    1.37502    0.71094
  82.13898    0.83706    0.63706    1.12500    1.43026    1.37491    1.36358    0.69918
  50.54124    0.54391    0.63706    0.70500    1.47581    1.37779    1.36716    0.67760
  69.87864    0.73057    0.63782    0.96500    1.24570    1.25261    1.24105    0.80276
  64.60713    0.68171    0.63782    0.89500    1.24074    1.24269    1.23129    0.80597
  77.48118    0.79829    0.63782    1.06500    1.37426    1.29614    1.28440    0.72767
  81.31287    0.83111    0.63782    1.11500    1.48511    1.37890    1.36709    0.67335
  51.23934    0.55158    0.63782    0.71500    1.42331    1.37293    1.36206    0.70259
  75.95405    0.78496    0.63782    1.04500    1.19056    1.27105    1.25935    0.83994
  52.71186    0.56632    0.63782    0.73500    1.29675    1.36536    1.35443    0.77116
  57.89030    0.61738    0.63782    0.80500    1.18304    1.28813    1.27698    0.84528
  49.03624    0.52937    0.63782    0.68500    1.33962    1.39460    1.38383    0.74648
  65.35765    0.68876    0.63782    0.90500    1.33563    1.25079    1.23937    0.74871
  66.10902    0.69578    0.63782    0.91500    1.27574    1.25833    1.24689    0.78386
  63.10864    0.66755    0.63782    0.87500    1.33274    1.22854    1.21719    0.75033
  69.12301    0.72366    0.63782    0.95500    1.23313    1.25333    1.24180    0.81095
  60.12175    0.63899    0.63782    0.83500    1.25436    1.24509    1.23385    0.79722
  84.39172    0.85681    0.63782    1.15500    1.37996    1.40741    1.39555    0.72466
  83.62093    0.85043    0.63782    1.14500    1.57174    1.38629    1.37445    0.63624
  48.30335    0.52193    0.63782    0.67500    1.78947    1.38194    1.37121    0.55882
  61.61352    0.65331    0.63782    0.85500    1.19243    1.22383    1.21254    0.83862
  71.39245    0.74432    0.63782    0.98500    1.34321    1.25824    1.24665    0.74449
  53.44926    0.57366    0.63782    0.74500    1.24013    1.36133    1.35036    0.80637
  82.85085    0.84402    0.63782    1.13500    1.25000    1.37451    1.36268    0.80000
  54.92643    0.58830    0.63782    0.76500    1.42941    1.35326    1.34223    0.69959
  82.08149    0.83758    0.63782    1.12500    1.23801    1.37337    1.36155    0.80775
  60.86722    0.64616    0.63782    0.84500    1.19095    1.23446    1.22320    0.83966
  79.77787    0.81807    0.63782    1.09500    1.29121    1.35336    1.34158    0.77447
  79.01152    0.81151    0.63782    1.08500    1.29151    1.33455    1.32278    0.77429
  54.18745    0.58099    0.63782    0.75500    1.31953    1.35729    1.34630    0.75785
  70.63513    0.73746    0.63782    0.97500    1.27534    1.25209    1.24051    0.78411
  68.36824    0.71673    0.63782    0.94500    1.26307    1.25432    1.24281    0.79172
  55.66619    0.59559    0.63782    0.77500    1.31534    1.33726    1.32620    0.76026
  58.63329    0.62460    0.63782    0.81500    1.27344    1.27175    1.26057    0.78528
  63.85746    0.67464    0.63782    0.88500    1.25461    1.23458    1.22321    0.79706
  67.61431    0.70977    0.63782    0.93500    1.23153    1.25566    1.24417    0.81200
  75.19171    0.77825    0.63782    1.03500    1.19669    1.26481    1.25313    0.83564
  78.24596    0.80491    0.63782    1.07500    1.42395    1.31534    1.30359    0.70227
  51.97522    0.55896    0.63782    0.72500    1.49282    1.36915    1.35825    0.66987
  80.54499    0.82461    0.63782    1.10500    1.43673    1.36613    1.35434    0.69602
  62.36066    0.66044    0.63782    0.86500    1.28718    1.22255    1.21123    0.77689
  66.86124    0.70279    0.63782    0.92500    1.17214    1.25700    1.24553    0.85314
  72.90964    0.75797    0.63782    1.00500    1.11468    1.27008    1.25844    0.89712
  49.76986    0.53679    0.63782    0.69500    1.28090    1.38557    1.37477    0.78070
  72.15063    0.75116    0.63782    0.99500    1.27656    1.26440    1.25278    0.78336
  50.50423    0.54419    0.63782    0.70500    1.39706    1.37670    1.36586    0.71579
  76.71721    0.79164    0.63782    1.05500    1.32809    1.28349    1.27177    0.75296
  59.37711    0.63181    0.63782    0.82500    1.23230    1.25572    1.24451    0.81149
  54.88630    0.58861    0.63859    0.76500    1.51057    1.35202    1.34083    0.66200
  82.02396    0.83810    0.63859    1.12500    1.48419    1.37175    1.35952    0.67377
  48.26789    0.52220    0.63859    0.67500    1.60870    1.38464    1.37377    0.62162
  79.72165    0.81857    0.63859    1.09500    1.40678    1.35196    1.33979    0.71084
  72.85756    0.75842    0.63859    1.00500    1.42906    1.26858    1.25663    0.69976
  61.56880    0.65367    0.63859    0.85500    1.28980    1.22180    1.21030    0.77531
  70.58448    0.73788    0.63859    0.97500    1.29734    1.25125    1.23939    0.77081
  51.20181    0.55187    0.63859    0.71500    1.48235    1.37178    1.36076    0.67460
  59.33391    0.63215    0.63859    0.82500    1.22913    1.25379    1.24239    0.81358
  64.56041    0.68209    0.63859    0.89500    1.24493    1.24120    1.22957    0.80326
  63.81124    0.67501    0.63859    0.88500    1.30623    1.23344    1.22184    0.76556
  57.84813    0.61771    0.63859    0.80500    1.25097    1.28654    1.27520    0.79938
  66.06131    0.69617    0.63859    0.91500    1.19937    1.25742    1.24573    0.83377
  52.67328    0.56661    0.63859    0.73500    1.20848    1.36424    1.35315    0.82749
  50.46721    0.54447    0.63859    0.70500    1.62931    1.37643    1.36545    0.61376
  51.93716    0.55925    0.63859    0.72500    1.41096    1.36801    1.35696    0.70874
  49.00026    0.52964    0.63859    0.68500    0.93220    1.39448    1.38358    1.07273
  75.13822    0.77872    0.63859    1.03500    1.29779    1.26351    1.25148    0.77054
  54.14784    0.58129    0.63859    0.75500    1.38050    1.35618    1.34502    0.72437
  71.34133    0.74475    0.63859    0.98500    1.31866    1.25626    1.24436    0.75834
  60.07804    0.63934    0.63859    0.83500    1.22695    1.24305    1.23161    0.81503
  63.06292    0.66792    0.63859    0.87500    1.24329    1.22746    1.21589    0.80432
  81.25577    0.83162    0.63859    1.11500    1.30571    1.37765    1.36543    0.76587
  78.19064    0.80540    0.63859    1.07500    1.27207    1.31353    1.30141    0.78612
  76.66280    0.79211    0.63859    1.05500    1.31844    1.28301    1.27093    0.75847
  75.90010    0.78543    0.63859    1.04500    1.36489    1.27056    1.25851    0.73266
  72.09902    0.75160    0.63859    0.99500    1.21053    1.26242    1.25050    0.82609
  69.82848    0.73099    0.63859    0.96500    1.26375    1.25197    1.24013    0.79129
  69.07334    0.72407    0.63859    0.95500    1.17437    1.25268    1.24087    0.85152
  65.31043    0.68914    0.63859    0.90500    1.29887    1.24931    1.23765    0.76990
  66.81303    0.70318    0.63859    0.92500    1.19255    1.25629    1.24457    0.83854
  60.82301    0.64651    0.63859    0.84500    1.35921    1.23242    1.22095    0.73572
  49.73336    0.53706    0.63859    0.69500    1.37363    1.38546    1.37452    0.72800
  62.31544    0.66080    0.63859    0.86500    1.23661    1.22147    1.20993    0.80866
  77.42631    0.79877    0.63859    1.06500    1.24457    1.29546    1.28336    0.80349
  68.31905    0.71713    0.63859    0.94500    1.20031    1.25363    1.24185    0.83312
  84.33292    0.85735    0.63859    1.15500    1.49156    1.40196    1.38966    0.67044
  78.95575    0.81200    0.63859    1.08500    1.16102    1.33275    1.32060    0.86131
  80.48833    0.82511    0.63859    1.10500    1.35113    1.36487    1.35268    0.74012
  55.62555    0.59591    0.63859    0.77500    1.35200    1.33565    1.32442    0.73964
  83.56255    0.85097    0.63859    1.14500    1.43388    1.38613    1.37385    0.69741
  58.59061    0.62494    0.63859    0.81500    1.21415    1.27016    1.25879    0.82362
  82.79290    0.84455    0.63859    1.13500    1.36196    1.37454    1.36228    0.73423
  53.41017    0.57396    0.63859    0.74500    1.43902    1.36021    1.34909    0.69492
  67.56561    0.71017    0.63859    0.93500    1.35621    1.25496    1.24321    0.73735
  53.37107    0.57426    0.63935    0.74500    1.61481    1.35903    1.34781    0.61927
  67.51689    0.71057    0.63935    0.93500    1.16352    1.25416    1.24225    0.85946
  54.84616    0.58892    0.63935    0.76500    1.34174    1.35034    1.33905    0.74530
  78.89994    0.81250    0.63935    1.08500    1.28242    1.33082    1.31842    0.77978
  72.80545    0.75886    0.63935    1.00500    1.24876    1.26649    1.25434    0.80079
  69.77829    0.73141    0.63935    0.96500    1.27332    1.25122    1.23921    0.78535
  59.29070    0.63249    0.63935    0.82500    1.16906    1.25212    1.24061    0.85538
  76.60835    0.79259    0.63935    1.05500    1.28442    1.28240    1.27009    0.77856
  51.89909    0.55954    0.63935    0.72500    1.58824    1.36680    1.35566    0.62963
  72.04739    0.75203    0.63935    0.99500    1.20098    1.26032    1.24821    0.83265
  66.76480    0.70358    0.63935    0.92500    1.24800    1.25549    1.24361    0.80128
  68.26983    0.71754    0.63935    0.94500    1.33904    1.25284    1.24089    0.74680
  54.10822    0.58160    0.63935    0.75500    1.39432    1.35500    1.34374    0.71719
  75.08470    0.77918    0.63935    1.03500    1.38889    1.26208    1.24984    0.72000
  80.43163    0.82562    0.63935    1.10500    1.18807    1.36348    1.35102    0.84170
  63.76500    0.67539    0.63935    0.88500    1.23492    1.23227    1.22054    0.80977
  49.69685    0.53734    0.63935    0.69500    1.34694    1.38529    1.37426    0.74242
  70.53381    0.73831    0.63935    0.97500    1.27874    1.25051    1.23846    0.78202
  75.84611    0.78590    0.63935    1.04500    1.27410    1.26994    1.25767    0.78487
  51.16425    0.55215    0.63935    0.71500    1.58580    1.37057    1.35946    0.63060
  48.23242    0.52247    0.63935    0.67500    1.60870    1.38728    1.37633    0.62162
  83.50413    0.85150    0.63935    1.14500    1.41104    1.38584    1.37325    0.70870
  63.01718    0.66829    0.63935    0.87500    1.24570    1.22628    1.21458    0.80276
  61.52407    0.65402    0.63935    0.85500    1.22997    1.21968    1.20805    0.81303
  84.27407    0.85789    0.63935    1.15500    1.52174    1.39728    1.38466    0.65714
  66.01357    0.69656    0.63935    0.91500    1.15798    1.25585    1.24401    0.86358
  57.80594    0.61803    0.63935    0.80500    1.28870    1.28486    1.27342    0.77597
  62.27020    0.66117    0.63935    0.86500    1.20000    1.22029    1.20863    0.83333
  60.77878    0.64686    0.63935    0.84500    1.20175    1.23030    1.21871    0.83212
  81.96639    0.83862    0.63935    1.12500    1.38735    1.37000    1.35748    0.72080
  65.26319    0.68952    0.63935    0.90500    1.35823    1.24773    1.23592    0.73625
  82.73490    0.84508    0.63935    1.13500    1.34644    1.37440    1.36184    0.74270
  69.02363    0.72448    0.63935    0.95500    1.23125    1.25193    1.23995    0.81218
  60.03432    0.63968    0.63935    0.83500    1.23993    1.24092    1.22936    0.80650
  64.51367    0.68247    0.63935    0.89500    1.27041    1.23961    1.22784    0.78715
  79.66540    0.81907    0.63935    1.09500    1.33902    1.35004    1.33761    0.74682
  77.37141    0.79925    0.63935    1.06500    1.27306    1.29486    1.28252    0.78551
  55.58490    0.59622    0.63935    0.77500    1.33090    1.33397    1.32264    0.75137
  71.29017    0.74518    0.63935    0.98500    1.26144    1.25415    1.24207    0.79275
  81.19863    0.83214    0.63935    1.11500    1.23917    1.37627    1.36377    0.80699
  52.63469    0.56691    0.63935    0.73500    1.27626    1.36304    1.35185    0.78354
  50.43017    0.54475    0.63935    0.70500    1.53333    1.37627    1.36520    0.65217
  78.13528    0.80589    0.63935    1.07500    1.29032    1.31160    1.29923    0.77500
  58.54791    0.62527    0.63935    0.81500    1.37295    1.26849    1.25701    0.72836
  48.96427    0.52991    0.63935    0.68500    1.47826    1.39432    1.38332    0.67647
  79.60911    0.81957    0.64012    1.09500    1.36213    1.34794    1.33542    0.73414
  78.84410    0.81299    0.64012    1.08500    1.46804    1.32872    1.31623    0.68118
  60.73454    0.64721    0.64012    0.84500    1.20583    1.22807    1.21646    0.82930
  83.44566    0.85204    0.64012    1.14500    1.33459    1.38534    1.37265    0.74929
  49.66033    0.53761    0.64012    0.69500    1.41667    1.38507    1.37401    0.70588
  54.80601    0.58923    0.64012    0.76500    1.32869    1.34858    1.33727    0.75262
  68.22060    0.71794    0.64012    0.94500    1.15716    1.25191    1.23994    0.86418
  82.67686    0.84561    0.64012    1.13500    1.33588    1.37390    1.36124    0.74857
  51.86101    0.55982    0.64012    0.72500    1.39381    1.36553    1.35436    0.71746
  81.14146    0.83265    0.64012    1.11500    1.35361    1.37470    1.36211    0.73876
  52.59609    0.56720    0.64012    0.73500    1.18581    1.36176    1.35055    0.84330
  77.31647    0.79973    0.64012    1.06500    1.45030    1.29409    1.28168    0.68951
  68.97391    0.72490    0.64012    0.95500    1.31605    1.25104    1.23903    0.75985
  59.99059    0.64003    0.64012    0.83500    1.16892    1.23869    1.22711    0.85549
  65.21593    0.68991    0.64012    0.90500    1.40838    1.24603    1.23420    0.71004
  62.22495    0.66153    0.64012    0.86500    1.22149    1.21901    1.20732    0.81867
  61.47932    0.65438    0.64012    0.85500    1.23894    1.21745    1.20580    0.80714
  75.03115    0.77964    0.64012    1.03500    1.54312    1.26049    1.24819    0.64804
  64.46691    0.68284    0.64012    0.89500    1.31707    1.23791    1.22611    0.75926
  70.48311    0.73873    0.64012    0.97500    1.21694    1.24963    1.23754    0.82173
  62.97142    0.66865    0.64012    0.87500    1.28870    1.22500    1.21328    0.77598
  72.75332    0.75930    0.64012    1.00500    1.28713    1.26425    1.25205    0.77692
  66.71655    0.70397    0.64012    0.92500    1.24233    1.25456    1.24265    0.80494
  51.12669    0.55244    0.64012    0.71500    1.18878    1.36930    1.35816    0.84120
  65.96581    0.69695    0.64012    0.91500    1.31081    1.25415    1.24228    0.76289
  59.24747    0.63283    0.64012    0.82500    1.25281    1.25036    1.23883    0.79821
  84.21519    0.85843    0.64012    1.15500    1.35714    1.39679    1.38406    0.73684
  67.46814    0.71097    0.64012    0.93500    1.22258    1.25324    1.24129    0.81794
  54.06859    0.58190    0.64012    0.75500    1.30460    1.35375    1.34247    0.76652
  55.54423    0.59654    0.64012    0.77500    1.43117    1.33221    1.32086    0.69873
  76.55387    0.79306    0.64012    1.05500    1.29853    1.28163    1.26925    0.77010
  69.72808    0.73183    0.64012    0.96500    1.25669    1.25033    1.23828    0.79574
  63.71874    0.67576    0.64012    0.88500    1.22167    1.23099    1.21924    0.81855
  48.92826    0.53018    0.64012    0.68500    1.44643    1.39410    1.38307    0.69136
  80.37490    0.82613    0.64012    1.10500    1.36346    1.36191    1.34936    0.73343
  58.50519    0.62560    0.64012    0.81500    1.24272    1.26673    1.25523    0.80469
  48.19694    0.52273    0.64012    0.67500    1.22581    1.38988    1.37889    0.81579
  81.90879    0.83914    0.64012    1.12500    1.29760    1.36806    1.35544    0.77066
  50.39313    0.54503    0.64012    0.70500    1.53175    1.37605    1.36494    0.65285
  53.33195    0.57456    0.64012    0.74500    1.35354    1.35778    1.34653    0.73881
  75.79210    0.78636    0.64012    1.04500    1.38550    1.26917    1.25683    0.72176
  57.76373    0.61836    0.64012    0.80500    1.31983    1.28310    1.27164    0.75767
  78.07989    0.80638    0.64012    1.07500    1.36636    1.30949    1.29704    0.73187
  84.98541    0.86480    0.64012    1.16500    1.66587    1.42353    1.41076    0.60029
  71.99573    0.75247    0.64012    0.99500    1.16942    1.25808    1.24592    0.85513
  71.23899    0.74561    0.64012    0.98500    1.25755    1.25191    1.23978    0.79520
  65.91803    0.69734    0.64089    0.91500    1.10276    1.25232    1.24055    0.90682
  64.42012    0.68322    0.64089    0.89500    1.27336    1.23608    1.22438    0.78533
  65.16865    0.69029    0.64089    0.90500    1.10248    1.24420    1.23247    0.90704
  84.15626    0.85897    0.64089    1.15500    1.38525    1.39606    1.38346    0.72189
  62.92564    0.66902    0.64089    0.87500    1.23539    1.22360    1.21197    0.80946
  83.38716    0.85257    0.64089    1.14500    1.42939    1.38462    1.37205    0.69960
  66.66827    0.70436    0.64089    0.92500    1.31000    1.25350    1.24169    0.76336
  68.92416    0.72531    0.64089    0.95500    1.20864    1.25001    1.23810    0.82737
  81.08425    0.83316    0.64089    1.11500    1.35907    1.37291    1.36045    0.73580
  55.50355    0.59685    0.64089    0.77500    1.36339    1.33038    1.31908    0.73347
  78.02446    0.80686    0.64089    1.07500    1.40344    1.30718    1.29485    0.71253
  75.73805    0.78683    0.64089    1.04500    1.26545    1.26820    1.25598    0.79023
  78.78822    0.81348    0.64089    1.08500    1.39171    1.32640    1.31404    0.71854
  58.46246    0.62594    0.64089    0.81500    1.29175    1.26488    1.25345    0.77414
  71.94404    0.75290    0.64089    0.99500    1.26159    1.25567    1.24362    0.79265
  76.49936    0.79353    0.64089    1.05500    1.42116    1.28066    1.26841    0.70365
  67.41937    0.71137    0.64089    0.93500    1.25671    1.25217    1.24033    0.79573
  80.31813    0.82663    0.64089    1.10500    1.41082    1.36012    1.34769    0.70881
  49.62379    0.53789    0.64089    0.69500    1.05000    1.38479    1.37375    0.95238
  68.17134    0.71835    0.64089    0.94500    1.29831    1.25085    1.23897    0.77023
  62.17967    0.66189    0.64089    0.86500    1.20903    1.21761    1.20602    0.82711
  82.61878    0.84613    0.64089    1.13500    1.45567    1.37317    1.36064    0.68697
  53.29282    0.57486    0.64089    0.74500    1.50352    1.35646    1.34525    0.66511
  69.67784    0.73224    0.64089    0.96500    1.23668    1.24930    1.23736    0.80862
  84.92606    0.86535    0.64089    1.16500    1.46996    1.42288    1.41025    0.68029
  77.26150    0.80021    0.64089    1.06500    1.26557    1.29312    1.28084    0.79016
  61.43455    0.65473    0.64089    0.85500    1.19250    1.21511    1.20355    0.83857
  48.16144    0.52299    0.64089    0.67500    1.03571    1.39244    1.38145    0.96552
  60.69027    0.64756    0.64089    0.84500    1.21569    1.22574    1.21421    0.82258
  54.02894    0.58220    0.64089    0.75500    1.35629    1.35242    1.34119    0.73731
  70.43239    0.73915    0.64089    0.97500    1.29672    1.24859    1.23661    0.77118
  51.08911    0.55272    0.64089    0.71500    1.30366    1.36797    1.35686    0.76707
  63.67245    0.67613    0.64089    0.88500    1.19687    1.22959    1.21793    0.83551
  52.55748    0.56749    0.64089    0.73500    1.43678    1.36042    1.34925    0.69600
  81.85114    0.83966    0.64089    1.12500    1.29368    1.36589    1.35340    0.77299
  59.94683    0.64037    0.64089    0.83500    1.17586    1.23636    1.22486    0.85044
  59.20423    0.63316    0.64089    0.82500    1.23818    1.24851    1.23704    0.80764
  48.89225    0.53045    0.64089    0.68500    1.33929    1.39383    1.38281    0.74667
  71.18779    0.74604    0.64089    0.98500    1.32097    1.24950    1.23749    0.75702
  73.45911    0.76655    0.64089    1.01500    1.33095    1.26220    1.25008    0.75134
  57.72151    0.61869    0.64089    0.80500    1.26446    1.28125    1.26986    0.79085
  79.55278    0.82007    0.64089    1.09500    1.35645    1.34563    1.33323    0.73722
  54.76585    0.58953    0.64089    0.76500    1.29155    1.34675    1.33548    0.77426
  72.70115    0.75974    0.64089    1.00500    1.24762    1.26184    1.24976    0.80153
  51.82291    0.56011    0.64089    0.72500    1.35652    1.36420    1.35306    0.73718
  50.35608    0.54531    0.64089    0.70500    1.34532    1.37576    1.36469    0.74332
  62.13438    0.66225    0.64166    0.86500    1.28897    1.21612    1.20471    0.77582
  68.12205    0.71875    0.64166    0.94500    1.37966    1.24964    1.23801    0.72482
  54.72567    0.58984    0.64166    0.76500    1.39233    1.34485    1.33370    0.71822
  84.86668    0.86589    0.64166    1.16500    1.54079    1.42199    1.40973    0.64902
  49.58724    0.53816    0.64166    0.69500    1.32000    1.38447    1.37350    0.75758
  76.44482    0.79401    0.64166    1.05500    1.24008    1.27951    1.26757    0.80640
  82.56066    0.84666    0.64166    1.13500    1.28517    1.37221    1.36004    0.77811
  81.02700    0.83368    0.64166    1.11500    1.39059    1.37090    1.35878    0.71912
  53.98928    0.58251    0.64166    0.75500    1.12760    1.35103    1.33991    0.88684
  70.38164    0.73958    0.64166    0.97500    1.17647    1.24740    1.23569    0.85000
  63.62615    0.67650    0.64166    0.88500    1.20133    1.22808    1.21662    0.83241
  71.89233    0.75334    0.64166    0.99500    1.34286    1.25310    1.24133    0.74468
  81.79345    0.84018    0.64166    1.12500    1.50716    1.36350    1.35135    0.66350
  78.73231    0.81397    0.64166    1.08500    1.38476    1.32388    1.31185    0.72215
  58.41971    0.62627    0.64166    0.81500    1.29287    1.26294    1.25167    0.77347
  79.49642    0.82057    0.64166    1.09500    1.30216    1.34310    1.33104    0.76796
  75.68397    0.78730    0.64166    1.04500    1.28358    1.26706    1.25514    0.77907
  66.61998    0.70476    0.64166    0.92500    1.32821    1.25231    1.24073    0.75290
  50.31901    0.54559    0.64166    0.70500    1.51825    1.37543    1.36443    0.65865
  77.96900    0.80735    0.64166    1.07500    1.37598    1.30466    1.29266    0.72675
  80.26132    0.82714    0.64166    1.10500    1.31676    1.35812    1.34603    0.75944
  77.20650    0.80069    0.64166    1.06500    1.29379    1.29197    1.27999    0.77293
  60.64599    0.64791    0.64166    0.84500    1.21655    1.22331    1.21195    0.82200
  65.12135    0.69067    0.64166    0.90500    1.21955    1.24225    1.23073    0.81998
  62.87984    0.66938    0.64166    0.87500    1.25812    1.22210    1.21066    0.79484
  59.90306    0.64072    0.64166    0.83500    1.19271    1.23394    1.22261    0.83843
  73.40644    0.76700    0.64166    1.01500    1.20195    1.26026    1.24843    0.83198
  72.64896    0.76018    0.64166    1.00500    1.30868    1.25926    1.24746    0.76413
  48.85622    0.53072    0.64166    0.68500    0.85714    1.39350    1.38256    1.16667
  84.09729    0.85952    0.64166    1.15500    1.39308    1.39509    1.38286    0.71784
  83.32861    0.85310    0.64166    1.14500    1.49573    1.38365    1.37145    0.66857
  67.37058    0.71177    0.64166    0.93500    1.27759    1.25097    1.23937    0.78272
  59.16097    0.63350    0.64166    0.82500    1.17800    1.24656    1.23526    0.84890
  53.25367    0.57515    0.64166    0.74500    1.30968    1.35507    1.34397    0.76355
  71.13655    0.74647    0.64166    0.98500    1.31502    1.24693    1.23519    0.76044
  48.12594    0.52326    0.64166    0.67500    2.23810    1.39494    1.38402    0.44681
  65.87023    0.69772    0.64166    0.91500    1.22123    1.25036    1.23882    0.81885
  55.46286    0.59716    0.64166    0.77500    1.20896    1.32846    1.31729    0.82716
  61.38977    0.65509    0.64166    0.85500    1.14377    1.21268    1.20130    0.87430
  52.51885    0.56779    0.64166    0.73500    1.48291    1.35902    1.34795    0.67435
  51.05153    0.55300    0.64166    0.71500    1.22816    1.36658    1.35556    0.81423
  57.67927    0.61902    0.64166    0.80500    1.32784    1.27932    1.26807    0.75311
  51.78481    0.56040    0.64166    0.72500    1.40444    1.36280    1.35175    0.71203
  69.62758    0.73266    0.64166    0.96500    1.26498    1.24812    1.23643    0.79052
  68.87438    0.72572    0.64166    0.95500    1.22186    1.24883    1.23718    0.81842
  64.37332    0.68360    0.64166    0.89500    1.30435    1.23414    1.22265    0.76667
  75.62986    0.78776    0.64243    1.04500    1.20974    1.26576    1.25430    0.82663
  57.63702    0.61935    0.64243    0.80500    1.26539    1.27733    1.26629    0.79027
  64.32650    0.68397    0.64243    0.89500    1.31419    1.23246    1.22127    0.76093
  77.91351    0.80783    0.64243    1.07500    1.25940    1.30309    1.29157    0.79403
  61.34496    0.65544    0.64243    0.85500    1.24785    1.21016    1.19904    0.80138
  53.94960    0.58281    0.64243    0.75500    1.33053    1.34958    1.33862    0.75158
  81.73573    0.84070    0.64243    1.12500    1.44328    1.36092    1.34930    0.69287
  71.84059    0.75377    0.64243    0.99500    1.36068    1.25040    1.23903    0.73492
  59.85927    0.64106    0.64243    0.83500    1.37430    1.23144    1.22035    0.72764
  48.09043    0.52352    0.64243    0.67500    0.93548    1.39742    1.38660    1.06897
  51.01393    0.55329    0.64243    0.71500    1.17327    1.36601    1.35512    0.85232
  69.57729    0.73308    0.64243    0.96500    1.30464    1.24682    1.23550    0.76650
  68.07274    0.71916    0.64243    0.94500    1.23323    1.24833    1.23705    0.81088
  82.50250    0.84719    0.64243    1.13500    1.26054    1.37107    1.35944    0.79331
  62.08907    0.66261    0.64243    0.86500    1.19936    1.21454    1.20340    0.83378
  51.74669    0.56069    0.64243    0.72500    1.37815    1.36136    1.35045    0.72561
  65.82241    0.69811    0.64243    0.91500    1.19968    1.24831    1.23708    0.83356
  84.80724    0.86644    0.64243    1.16500    1.52225    1.42089    1.40921    0.65692
  60.60170    0.64826    0.64243    0.84500    1.35201    1.22080    1.20970    0.73964
  77.15147    0.80117    0.64243    1.06500    1.31530    1.29065    1.27915    0.76028
  67.32177    0.71217    0.64243    0.93500    1.27575    1.24967    1.23841    0.78385
  55.42215    0.59747    0.64243    0.77500    1.22871    1.32650    1.31551    0.81386
  72.59674    0.76062    0.64243    1.00500    1.22521    1.25655    1.24516    0.81619
  78.67636    0.81447    0.64243    1.08500    1.28253    1.32120    1.30966    0.77971
  70.33086    0.74000    0.64243    0.97500    1.31767    1.24610    1.23476    0.75892
  80.96971    0.83419    0.64243    1.11500    1.23290    1.36871    1.35711    0.81109
  63.57983    0.67687    0.64243    0.88500    1.22293    1.22649    1.21531    0.81771
  73.35375    0.76745    0.64243    1.01500    1.29094    1.25819    1.24678    0.77463
  68.82458    0.72613    0.64243    0.95500    1.35069    1.24755    1.23625    0.74036
  65.07402    0.69105    0.64243    0.90500    1.26603    1.24021    1.22900    0.78987
  50.28193    0.54587    0.64243    0.70500    1.29630    1.37506    1.36418    0.77143
  83.27002    0.85364    0.64243    1.14500    1.45798    1.38250    1.37085    0.68588
  79.44002    0.82107    0.64243    1.09500    1.37255    1.34041    1.32885    0.72857
  54.68548    0.59015    0.64243    0.76500    1.22812    1.34289    1.33191    0.81425
  52.48021    0.56808    0.64243    0.73500    1.51250    1.35757    1.34664    0.66116
  58.37694    0.62660    0.64243    0.81500    1.25568    1.26094    1.24988    0.79638
  66.57166    0.70515    0.64243    0.92500    1.26873    1.25102    1.23977    0.78819
  80.20448    0.82764    0.64243    1.10500    1.28598    1.35594    1.34436    0.77762
  71.08530    0.74690    0.64243    0.98500    1.20570    1.24537    1.23402    0.82940
  48.82019    0.53099    0.64243    0.68500    1.43284    1.39315    1.38230    0.69792
  84.03827    0.86006    0.64243    1.15500    1.48359    1.39392    1.38226    0.67404
  59.11769    0.63384    0.64243    0.82500    1.16135    1.24455    1.23347    0.86107
  62.83402    0.66975    0.64243    0.87500    1.12018    1.22051    1.20935    0.89271
  76.39025    0.79448    0.64243    1.05500    1.29803    1.27820    1.26672    0.77040
  49.55069    0.53843    0.64243    0.69500    1.32727    1.38410    1.37324    0.75342
  53.21452    0.57545    0.64243    0.74500    1.24571    1.35363    1.34269    0.80275
  55.38143    0.59779    0.64320    0.77500    1.24752    1.32449    1.31372    0.80159
  79.38359    0.82157    0.64320    1.09500    1.15608    1.33760    1.32665    0.86499
  48.05490    0.52379    0.64320    0.67500    1.30435    1.39988    1.38917    0.76667
  71.78882    0.75421    0.64320    0.99500    1.23567    1.24762    1.23672    0.80928
  71.03401    0.74733    0.64320    0.98500    1.29180    1.24398    1.23309    0.77411
  50.97632    0.55357    0.64320    0.71500    1.64744    1.36560    1.35486    0.60700
  52.44156    0.56837    0.64320    0.73500    1.36882    1.35609    1.34534    0.73056
  51.70856    0.56098    0.64320    0.72500    1.46009    1.35989    1.34914    0.68489
  83.97922    0.86059    0.64320    1.15500    1.34534    1.39264    1.38165    0.74331
  66.52332    0.70554    0.64320    0.92500    1.25410    1.24966    1.23881    0.79739
  69.52698    0.73349    0.64320    0.96500    1.27349    1.24545    1.23458    0.78524
  65.77457    0.69850    0.64320    0.91500    1.20266    1.24620    1.23535    0.83149
  64.27966    0.68435    0.64320    0.89500    1.25000    1.23080    1.21995    0.80000
  54.64527    0.59046    0.64320    0.76500    1.32565    1.34089    1.33012    0.75435
  76.33564    0.79495    0.64320    1.05500    1.25451    1.27680    1.26588    0.79712
  61.30014    0.65580    0.64320    0.85500    1.27094    1.20760    1.19678    0.78682
  73.30102    0.76789    0.64320    1.01500    1.22946    1.25603    1.24512    0.81337
  63.53349    0.67724    0.64320    0.88500    1.14925    1.22484    1.21400    0.87013
  81.67796    0.84122    0.64320    1.12500    1.26542    1.35822    1.34725    0.79025
  62.78819    0.67011    0.64320    0.87500    1.11075    1.21887    1.20804    0.90029
  53.17534    0.57575    0.64320    0.74500    1.42857    1.35216    1.34141    0.70000
  59.81547    0.64140    0.64320    0.83500    1.06678    1.22890    1.21809    0.93740
  57.59475    0.61967    0.64320    0.80500    1.33102    1.27529    1.26450    0.75130
  53.90991    0.58311    0.64320    0.75500    1.21937    1.34810    1.33734    0.82009
  84.74777    0.86699    0.64320    1.16500    1.71638    1.41968    1.40869    0.58262
  72.54449    0.76106    0.64320    1.00500    1.18859    1.25376    1.24286    0.84133
  59.07440    0.63418    0.64320    0.82500    1.21864    1.24249    1.23168    0.82059
  80.14760    0.82815    0.64320    1.10500    1.34034    1.35364    1.34269    0.74608
  50.24484    0.54614    0.64320    0.70500    1.27044    1.37465    1.36392    0.78713
  70.28006    0.74042    0.64320    0.97500    1.34768    1.24471    1.23383    0.74201
  60.55738    0.64861    0.64320    0.84500    1.28897    1.21825    1.20744    0.77582
  68.77476    0.72654    0.64320    0.95500    1.15303    1.24619    1.23532    0.86728
  62.04374    0.66296    0.64320    0.86500    1.20981    1.21291    1.20209    0.82657
  78.62038    0.81496    0.64320    1.08500    1.42430    1.31840    1.30746    0.70210
  75.57572    0.78823    0.64320    1.04500    1.40588    1.26437    1.25345    0.71130
  77.85798    0.80832    0.64320    1.07500    1.30975    1.30167    1.29073    0.76350
  83.21139    0.85417    0.64320    1.14500    1.32024    1.38122    1.37024    0.75744
  67.27293    0.71256    0.64320    0.93500    1.20302    1.24831    1.23745    0.83124
  80.91239    0.83470    0.64320    1.11500    1.27985    1.36640    1.35544    0.78134
  49.51412    0.53871    0.64320    0.69500    1.41667    1.38371    1.37298    0.70588
  48.78414    0.53125    0.64320    0.68500    1.57377    1.39276    1.38205    0.63542
  77.09640    0.80165    0.64320    1.06500    1.25421    1.28923    1.27830    0.79732
  65.02668    0.69143    0.64320    0.90500    1.25000    1.23811    1.22726    0.80000
  82.44430    0.84771    0.64320    1.13500    1.39925    1.36981    1.35883    0.71467
  58.33416    0.62694    0.64320    0.81500    1.37526    1.25889    1.24809    0.72714
  68.02341    0.71956    0.64320    0.94500    1.21044    1.24696    1.23609    0.82614
  53.13616    0.57605    0.64397    0.74500    1.37458    1.35069    1.34012    0.72749
  63.48713    0.67761    0.64397    0.88500    1.26838    1.22317    1.21269    0.78841
  68.72492    0.72695    0.64397    0.95500    1.14173    1.24482    1.23439    0.87586
  82.38606    0.84824    0.64397    1.13500    1.23293    1.36851    1.35823    0.81107
  76.28101    0.79542    0.64397    1.05500    1.29679    1.27538    1.26503    0.77114
  81.62016    0.84174    0.64397    1.12500    1.38685    1.35601    1.34572    0.72106
  62.74233    0.67048    0.64397    0.87500    1.19589    1.21722    1.20673    0.83620
  64.23279    0.68472    0.64397    0.89500    1.25327    1.22912    1.21864    0.79791
  70.98270    0.74775    0.64397    0.98500    1.29506    1.24256    1.23216    0.77217
  61.25530    0.65615    0.64397    0.85500    1.23478    1.20532    1.19482    0.80986
  84.68825    0.86753    0.64397    1.16500    1.42765    1.41843    1.40817    0.70045
  67.22407    0.71296    0.64397    0.93500    1.26655    1.24693    1.23648    0.78954
  67.97406    0.71997    0.64397    0.94500    1.37368    1.24557    1.23513    0.72797
  80.85503    0.83521    0.64397    1.11500    1.29834    1.36407    1.35377    0.77021
  59.03109    0.63452    0.64397    0.82500    1.25000    1.24042    1.22989    0.80000
  57.55246    0.62000    0.64397    0.80500    1.21889    1.27324    1.26271    0.82042
  75.52155    0.78869    0.64397    1.04500    1.20287    1.26296    1.25260    0.83134
  49.47754    0.53898    0.64397    0.69500    1.30357    1.38331    1.37273    0.76712
  72.49222    0.76150    0.64397    1.00500    1.23778    1.25094    1.24055    0.80789
  53.87021    0.58341    0.64397    0.75500    1.22554    1.34661    1.33605    0.81596
  80.09068    0.82865    0.64397    1.10500    1.34280    1.35133    1.34102    0.74471
  70.22924    0.74084    0.64397    0.97500    1.22010    1.24332    1.23290    0.81961
  48.74809    0.53152    0.64397    0.68500    1.49153    1.39237    1.38179    0.67045
  65.72670    0.69888    0.64397    0.91500    1.25437    1.24407    1.23361    0.79721
  69.47664    0.73391    0.64397    0.96500    1.20455    1.24407    1.23365    0.83019
  51.67041    0.56126    0.64397    0.72500    1.41553    1.35841    1.34784    0.70645
  77.04130    0.80213    0.64397    1.06500    1.31549    1.28780    1.27746    0.76017
  52.40290    0.56866    0.64397    0.73500    1.39080    1.35460    1.34403    0.71901
  64.97932    0.69181    0.64397    0.90500    1.19536    1.23600    1.22553    0.83657
  60.51305    0.64896    0.64397    0.84500    1.25510    1.21569    1.20517    0.79675
  83.92012    0.86113    0.64397    1.15500    1.44306    1.39132    1.38105    0.69297
  77.80243    0.80880    0.64397    1.07500    1.33843    1.30021    1.28988    0.74714
  83.15272    0.85470    0.64397    1.14500    1.38748    1.37992    1.36964    0.72073
  66.47495    0.70593    0.64397    0.92500    1.20094    1.24830    1.23784    0.83268
  54.60505    0.59076    0.64397    0.76500    1.36685    1.33889    1.32833    0.73161
  55.34069    0.59810    0.64397    0.77500    1.10884    1.32248    1.31192    0.90184
  59.77165    0.64175    0.64397    0.83500    1.23220    1.22635    1.21583    0.81155
  50.93869    0.55385    0.64397    0.71500    1.53846    1.36518    1.35460    0.65000
  48.01937    0.52405    0.64397    0.67500    1.16667    1.40143    1.39085    0.85714
  79.32712    0.82206    0.64397    1.09500    1.47826    1.33477    1.32445    0.67647
  61.99839    0.66332    0.64397    0.86500    1.19637    1.21127    1.20077    0.83586
  73.24827    0.76834    0.64397    1.01500    1.35390    1.25385    1.24346    0.73861
  78.56437    0.81545    0.64397    1.08500    1.31670    1.31559    1.30526    0.75948
  50.20774    0.54642    0.64397    0.70500    1.35616    1.37424    1.36367    0.73737
  71.73703    0.75464    0.64397    0.99500    1.24587    1.24482    1.23442    0.80265
  58.29136    0.62727    0.64397    0.81500    1.16453    1.25683    1.24630    0.85871
  55.29994    0.59841    0.64474    0.77500    1.34532    1.32048    1.31013    0.74332
  62.69646    0.67084    0.64474    0.87500    1.26780    1.21560    1.20541    0.78877
  67.17519    0.71336    0.64474    0.93500    1.20160    1.24559    1.23552    0.83222
  60.46870    0.64931    0.64474    0.84500    1.14310    1.21315    1.20291    0.87481
  76.22634    0.79589    0.64474    1.05500    1.28460    1.27401    1.26418    0.77845
  57.51017    0.62033    0.64474    0.80500    1.23573    1.27122    1.26091    0.80924
  69.42628    0.73432    0.64474    0.96500    1.26987    1.24273    1.23271    0.78748
  83.86099    0.86167    0.64474    1.15500    1.36040    1.39007    1.38045    0.73508
  65.67882    0.69927    0.64474    0.91500    1.04777    1.24198    1.23187    0.95441
  78.50832    0.81594    0.64474    1.08500    1.23921    1.31282    1.30306    0.80697
  50.90106    0.55413    0.64474    0.71500    1.64815    1.36477    1.35435    0.60674
  61.21044    0.65650    0.64474    0.85500    1.24618    1.20372    1.19350    0.80245
  53.09697    0.57634    0.64474    0.74500    1.39590    1.34922    1.33883    0.71638
  80.03373    0.82916    0.64474    1.10500    1.21739    1.34907    1.33934    0.82143
  80.79763    0.83572    0.64474    1.11500    1.35446    1.36180    1.35210    0.73830
  79.27062    0.82256    0.64474    1.09500    1.39841    1.33199    1.32225    0.71510
  71.68521    0.75507    0.64474    0.99500    1.26384    1.24206    1.23211    0.79124
  54.56482    0.59107    0.64474    0.76500    1.18011    1.33690    1.32654    0.84738
  52.36422    0.56895    0.64474    0.73500    1.48235    1.35312    1.34272    0.67460
  66.42657    0.70633    0.64474    0.92500    1.22054    1.24697    1.23688    0.81931
  51.63226    0.56155    0.64474    0.72500    1.23735    1.35694    1.34653    0.80818
  58.24855    0.62760    0.64474    0.81500    1.16667    1.25479    1.24450    0.85714
  61.95302    0.66368    0.64474    0.86500    1.22386    1.20966    1.19946    0.81709
  73.19549    0.76878    0.64474    1.01500    1.27385    1.25171    1.24180    0.78502
  50.17063    0.54670    0.64474    0.70500    1.28276    1.37384    1.36341    0.77957
  58.98776    0.63485    0.64474    0.82500    1.25962    1.23837    1.22810    0.79389
  63.44076    0.67798    0.64474    0.88500    1.21556    1.22154    1.21137    0.82267
  68.67505    0.72736    0.64474    0.95500    1.24077    1.24349    1.23346    0.80595
  81.56232    0.84226    0.64474    1.12500    1.24953    1.35500    1.34532    0.80030
  64.93193    0.69219    0.64474    0.90500    1.18968    1.23392    1.22379    0.84056
  64.18591    0.68510    0.64474    0.89500    1.24845    1.22748    1.21733    0.80100
  47.98383    0.52432    0.64474    0.67500    1.92000    1.40105    1.39060    0.52083
  77.74683    0.80928    0.64474    1.07500    1.34363    1.29882    1.28903    0.74425
  70.17839    0.74126    0.64474    0.97500    1.24308    1.24196    1.23197    0.80446
  67.92468    0.72037    0.64474    0.94500    1.28188    1.24425    1.23420    0.78010
  53.83049    0.58371    0.64474    0.75500    1.28242    1.34514    1.33476    0.77978
  75.46735    0.78916    0.64474    1.04500    1.47239    1.26160    1.25176    0.67917
  76.98617    0.80260    0.64474    1.06500    1.39959    1.28641    1.27661    0.71449
  72.43992    0.76194    0.64474    1.00500    1.22946    1.24817    1.23824    0.81337
  48.71202    0.53179    0.64474    0.68500    1.13514    1.39198    1.38153    0.88095
  59.72781    0.64209    0.64474    0.83500    1.34011    1.22382    1.21356    0.74621
  70.93137    0.74818    0.64474    0.98500    1.25000    1.24120    1.23123    0.80000
  49.44095    0.53925    0.64474    0.69500    1.63736    1.38291    1.37247    0.61074
  82.32779    0.84876    0.64474    1.13500    1.38856    1.36729    1.35763    0.72017
  84.62869    0.86808    0.64474    1.16500    1.25263    1.41725    1.40765    0.79832
  83.09401    0.85523    0.64474    1.14500    1.28350    1.37868    1.36904    0.77912
  79.97674    0.82966    0.64552    1.10500    1.30740    1.34694    1.33767    0.76488
  76.17164    0.79636    0.64552    1.05500    1.19966    1.27276    1.26333    0.83357
  66.37816    0.70672    0.64552    0.92500    1.32247    1.24572    1.23591    0.75616
  84.56909    0.86862    0.64552    1.16500    1.30490    1.41622    1.40712    0.76634
  75.41312    0.78962    0.64552    1.04500    1.28702    1.26036    1.25091    0.77699
  58.20572    0.62793    0.64552    0.81500    1.17742    1.25280    1.24271    0.84932
  67.12629    0.71376    0.64552    0.93500    1.21704    1.24433    1.23455    0.82166
  71.63336    0.75550    0.64552    0.99500    1.32857    1.23940    1.22980    0.75269
  47.94827    0.52458    0.64552    0.67500    1.43333    1.40069    1.39034    0.69767
  70.12752    0.74168    0.64552    0.97500    1.36938    1.24070    1.23104    0.73026
  55.25917    0.59872    0.64552    0.77500    1.27139    1.31852    1.30834    0.78654
  50.13350    0.54698    0.64552    0.70500    1.36111    1.37346    1.36315    0.73469
  83.80181    0.86221    0.64552    1.15500    1.48975    1.38897    1.37984    0.67125
  54.52457    0.59138    0.64552    0.76500    1.45171    1.33494    1.32474    0.68884
  64.88453    0.69257    0.64552    0.90500    1.34007    1.23191    1.22204    0.74623
  52.32553    0.56925    0.64552    0.73500    1.23856    1.35167    1.34141    0.80739
  51.59409    0.56184    0.64552    0.72500    1.17842    1.35549    1.34522    0.84859
  76.93101    0.80308    0.64552    1.06500    1.27110    1.28515    1.27576    0.78672
  59.68396    0.64243    0.64552    0.83500    1.21732    1.22134    1.21130    0.82148
  48.67594    0.53206    0.64552    0.68500    1.45714    1.39162    1.38128    0.68627
  83.03526    0.85576    0.64552    1.14500    1.45588    1.37759    1.36843    0.68687
  61.90764    0.66404    0.64552    0.86500    1.14767    1.20811    1.19814    0.87133
  68.62515    0.72777    0.64552    0.95500    1.23188    1.24225    1.23253    0.81176
  67.87529    0.72077    0.64552    0.94500    1.32623    1.24302    1.23327    0.75402
  80.74020    0.83623    0.64552    1.11500    1.37187    1.35967    1.35042    0.72893
  49.40435    0.53953    0.64552    0.69500    1.50000    1.38254    1.37222    0.66667
  82.26947    0.84928    0.64552    1.13500    1.29588    1.36621    1.35702    0.77168
  55.99458    0.60605    0.64552    0.78500    1.25495    1.30209    1.29193    0.79684
  78.45224    0.81643    0.64552    1.08500    1.30784    1.31019    1.30086    0.76462
  60.42434    0.64965    0.64552    0.84500    1.12313    1.21066    1.20064    0.89037
  79.21408    0.82306    0.64552    1.09500    1.21715    1.32935    1.32005    0.82159
  65.63091    0.69966    0.64552    0.91500    1.29103    1.23996    1.23013    0.77457
  77.69121    0.80977    0.64552    1.07500    1.33202    1.29755    1.28819    0.75074
  81.50445    0.84277    0.64552    1.12500    1.27202    1.35413    1.34491    0.78615
  69.37590    0.73474    0.64552    0.96500    1.24829    1.24148    1.23178    0.80110
  50.86341    0.55442    0.64552    0.71500    1.39062    1.36438    1.35409    0.71910
  58.94442    0.63519    0.64552    0.82500    1.23496    1.23637    1.22630    0.80974
  61.16556    0.65686    0.64552    0.85500    1.15333    1.20218    1.19219    0.86705
  73.14268    0.76923    0.64552    1.01500    1.24068    1.24969    1.24014    0.80601
  53.05776    0.57664    0.64552    0.74500    1.28235    1.34778    1.33754    0.77982
  63.39436    0.67835    0.64552    0.88500    1.22705    1.21997    1.21005    0.81497
  70.88000    0.74861    0.64552    0.98500    1.37627    1.23993    1.23029    0.72660
  62.65057    0.67120    0.64552    0.87500    1.32815    1.21404    1.20410    0.75293
  72.38759    0.76238    0.64552    1.00500    1.36455    1.24551    1.23593    0.73284
  53.79077    0.58402    0.64552    0.75500    1.28313    1.34370    1.33348    0.77934
  64.13901    0.68547    0.64552    0.89500    1.20819    1.22590    1.21601    0.82768
  76.87581    0.80356    0.64629    1.06500    1.24811    1.28407    1.27491    0.80121
  83.74259    0.86275    0.64629    1.15500    1.25447    1.38808    1.37923    0.79715
  82.21112    0.84981    0.64629    1.13500    1.34302    1.36533    1.35642    0.74459
  50.82576    0.55470    0.64629    0.71500    1.41791    1.36403    1.35383    0.70526
  76.11691    0.79683    0.64629    1.05500    1.18605    1.27168    1.26248    0.84314
  54.48431    0.59168    0.64629    0.76500    1.34840    1.33303    1.32294    0.74162
  68.57524    0.72817    0.64629    0.95500    1.10350    1.24112    1.23159    0.90621
  72.33523    0.76282    0.64629    1.00500    1.28952    1.24298    1.23362    0.77548
  58.90106    0.63553    0.64629    0.82500    1.25094    1.23443    1.22451    0.79940
  64.09209    0.68585    0.64629    0.89500    1.19324    1.22442    1.21469    0.83806
  75.35886    0.79008    0.64629    1.04500    1.40499    1.25928    1.25006    0.71175
  82.97648    0.85629    0.64629    1.14500    1.50540    1.37670    1.36783    0.66428
  62.60466    0.67157    0.64629    0.87500    1.26167    1.21257    1.20278    0.79260
  49.36774    0.53980    0.64629    0.69500    1.34211    1.38219    1.37196    0.74510
  50.09637    0.54725    0.64629    0.70500    1.60145    1.37311    1.36290    0.62443
  59.64009    0.64277    0.64629    0.83500    1.21107    1.21893    1.20903    0.82571
  58.16288    0.62826    0.64629    0.81500    1.05291    1.25087    1.24091    0.94975
  70.07662    0.74210    0.64629    0.97500    1.37914    1.23957    1.23011    0.72509
  63.34794    0.67872    0.64629    0.88500    1.22575    1.21849    1.20874    0.81583
  79.15751    0.82355    0.64629    1.09500    1.37569    1.32689    1.31784    0.72691
  52.28683    0.56954    0.64629    0.73500    1.48819    1.35025    1.34010    0.67196
  61.86224    0.66440    0.64629    0.86500    1.35025    1.20664    1.19682    0.74060
  48.63985    0.53233    0.64629    0.68500    1.19403    1.39127    1.38102    0.83750
  77.63555    0.81025    0.64629    1.07500    1.32164    1.29646    1.28734    0.75664
  61.12067    0.65721    0.64629    0.85500    1.26351    1.20071    1.19087    0.79144
  80.68273    0.83674    0.64629    1.11500    1.33015    1.35773    1.34874    0.75179
  55.95329    0.60637    0.64629    0.78500    1.37560    1.30017    1.29013    0.72696
  78.39612    0.81692    0.64629    1.08500    1.35564    1.30885    1.29976    0.73766
  60.37995    0.65000    0.64629    0.84500    1.20466    1.20824    1.19837    0.83011
  67.82586    0.72117    0.64629    0.94500    1.11811    1.24190    1.23234    0.89437
  53.75103    0.58432    0.64629    0.75500    1.25915    1.34229    1.33219    0.79418
  51.55591    0.56212    0.64629    0.72500    1.27309    1.35495    1.34477    0.78549
  65.58299    0.70004    0.64629    0.91500    1.37667    1.23804    1.22838    0.72639
  81.44653    0.84329    0.64629    1.12500    1.31062    1.35346    1.34451    0.76300
  70.82862    0.74903    0.64629    0.98500    1.23627    1.23879    1.22936    0.80888
  69.32549    0.73515    0.64629    0.96500    1.27110    1.24035    1.23085    0.78672
  64.83710    0.69295    0.64629    0.90500    1.13473    1.23034    1.22065    0.88127
  55.21839    0.59903    0.64629    0.77500    1.36968    1.31660    1.30654    0.73010
  66.32974    0.70711    0.64629    0.92500    1.22799    1.24457    1.23494    0.81434
  47.91271    0.52484    0.64629    0.67500    1.07895    1.40035    1.39008    0.92683
  71.58149    0.75594    0.64629    0.99500    1.31140    1.23801    1.22862    0.76255
  73.08985    0.76967    0.64629    1.01500    1.21203    1.24781    1.23848    0.82507
  79.91972    0.83016    0.64629    1.10500    1.23077    1.34501    1.33599    0.81250
  84.50944    0.86917    0.64629    1.16500    1.59698    1.41285    1.40404    0.62618
  67.07736    0.71415    0.64629    0.93500    1.21483    1.24318    1.23358    0.82316
  53.01854    0.57693    0.64629    0.74500    1.39576    1.34638    1.33625    0.71646
  76.82058    0.80403    0.64707    1.06500    1.29505    1.28318    1.27406    0.77217
  81.38858    0.84381    0.64707    1.12500    1.33598    1.35302    1.34410    0.74851
  49.33111    0.54007    0.64707    0.69500    1.23009    1.38188    1.37170    0.81295
  80.62522    0.83725    0.64707    1.11500    1.42739    1.35602    1.34706    0.70058
  67.02842    0.71455    0.64707    0.93500    1.17647    1.24216    1.23261    0.85000
  78.33997    0.81741    0.64707    1.08500    1.33789    1.30797    1.29891    0.74745
  76.06215    0.79730    0.64707    1.05500    1.37451    1.27079    1.26163    0.72753
  65.53504    0.70043    0.64707    0.91500    1.33500    1.23625    1.22663    0.74906
  79.86266    0.83066    0.64707    1.10500    1.38571    1.34330    1.33431    0.72165
  68.52530    0.72858    0.64707    0.95500    1.30392    1.24014    1.23066    0.76692
  58.12002    0.62859    0.64707    0.81500    1.34455    1.24901    1.23911    0.74374
  67.77642    0.72158    0.64707    0.94500    1.27597    1.24092    1.23140    0.78372
  51.51772    0.56241    0.64707    0.72500    1.22176    1.35463    1.34451    0.81849
  83.68333    0.86328    0.64707    1.15500    1.49563    1.38745    1.37863    0.66861
  82.15273    0.85033    0.64707    1.13500    1.20036    1.36470    1.35581    0.83308
  60.33556    0.65035    0.64707    0.84500    1.27101    1.20592    1.19610    0.78677
  66.28129    0.70750    0.64707    0.92500    1.27621    1.24355    1.23397    0.78357
  55.17760    0.59934    0.64707    0.77500    1.27820    1.31474    1.30474    0.78235
  72.28285    0.76326    0.64707    1.00500    1.46239    1.24063    1.23130    0.68381
  62.55873    0.67193    0.64707    0.87500    1.19697    1.21119    1.20146    0.83544
  70.77721    0.74946    0.64707    0.98500    1.22975    1.23782    1.22843    0.81317
  70.02570    0.74252    0.64707    0.97500    1.31452    1.23859    1.22917    0.76074
  52.97930    0.57723    0.64707    0.74500    1.29703    1.34504    1.33496    0.77099
  63.30151    0.67908    0.64707    0.88500    1.24324    1.21712    1.20742    0.80435
  79.10090    0.82405    0.64707    1.09500    1.29517    1.32465    1.31563    0.77210
  73.03698    0.77012    0.64707    1.01500    1.17937    1.24610    1.23681    0.84791
  54.44404    0.59199    0.64707    0.76500    1.41860    1.33117    1.32114    0.70492
  64.78966    0.69333    0.64707    0.90500    1.30303    1.22897    1.21933    0.76744
  64.04515    0.68622    0.64707    0.89500    1.27227    1.22305    1.21337    0.78600
  52.24812    0.56983    0.64707    0.73500    1.09325    1.34888    1.33879    0.91471
  50.05922    0.54753    0.64707    0.70500    1.25625    1.37280    1.36264    0.79602
  82.91765    0.85682    0.64707    1.14500    1.37684    1.37607    1.36722    0.72630
  61.81682    0.66475    0.64707    0.86500    1.12583    1.20527    1.19550    0.88824
  58.85769    0.63586    0.64707    0.82500    1.29555    1.23258    1.22271    0.77187
  48.60375    0.53259    0.64707    0.68500    1.10000    1.39096    1.38076    0.90909
  55.91198    0.60668    0.64707    0.78500    1.35011    1.29831    1.28833    0.74068
  59.59620    0.64311    0.64707    0.83500    1.18150    1.21660    1.20675    0.84638
  77.57986    0.81073    0.64707    1.07500    1.39095    1.29558    1.28649    0.71893
  53.71127    0.58462    0.64707    0.75500    1.43302    1.34095    1.33089    0.69783
  71.52959    0.75637    0.64707    0.99500    1.22819    1.23704    1.22768    0.81421
  69.27506    0.73556    0.64707    0.96500    1.28990    1.23937    1.22992    0.77525
  84.44976    0.86971    0.64707    1.16500    1.53211    1.40686    1.39807    0.65269
  75.30457    0.79055    0.64707    1.04500    1.35417    1.25840    1.24921    0.73846
  50.78809    0.55498    0.64707    0.71500    1.37864    1.36372    1.35358    0.72535
  61.07576    0.65756    0.64707    0.85500    1.21824    1.19934    1.18955    0.82086
  47.87713    0.52510    0.64707    0.67500    1.47368    1.40004    1.38982    0.67857
  53.67151    0.58492    0.64784    0.75500    1.27083    1.33965    1.32960    0.78689
  72.98409    0.77056    0.64784    1.01500    1.21677    1.24454    1.23512    0.82185
  78.28379    0.81789    0.64784    1.08500    1.37702    1.30730    1.29806    0.72621
  47.84155    0.52537    0.64784    0.67500    1.05405    1.39976    1.38957    0.94872
  60.29114    0.65069    0.64784    0.84500    1.18253    1.20367    1.19382    0.84565
  52.94006    0.57753    0.64784    0.74500    1.13864    1.34374    1.33367    0.87824
  82.09430    0.85085    0.64784    1.13500    1.21481    1.36431    1.35520    0.82317
  72.23044    0.76369    0.64784    1.00500    1.33389    1.23843    1.22898    0.74969
  70.72577    0.74988    0.64784    0.98500    1.22187    1.23699    1.22749    0.81842
  58.81430    0.63620    0.64784    0.82500    1.11390    1.23080    1.22090    0.89774
  67.72695    0.72198    0.64784    0.94500    1.17264    1.24007    1.23047    0.85278
  66.23282    0.70789    0.64784    0.92500    1.21019    1.24262    1.23297    0.82632
  62.51278    0.67229    0.64784    0.87500    1.15878    1.20992    1.20014    0.86298
  80.56768    0.83776    0.64784    1.11500    1.29014    1.35454    1.34538    0.77511
  61.77138    0.66511    0.64784    0.86500    1.20297    1.20399    1.19418    0.83128
  61.03083    0.65791    0.64784    0.85500    1.30036    1.19806    1.18823    0.76902
  48.56765    0.53286    0.64784    0.68500    1.01266    1.39069    1.38050    0.98750
  50.02207    0.54781    0.64784    0.70500    1.56716    1.37253    1.36238    0.63810
  52.20940    0.57012    0.64784    0.73500    1.24138    1.34756    1.33747    0.80556
  75.25025    0.79101    0.64784    1.04500    1.35701    1.25770    1.24836    0.73691
  58.07714    0.62892    0.64784    0.81500    1.21416    1.24723    1.23731    0.82362
  55.87065    0.60700    0.64784    0.78500    1.24201    1.29652    1.28653    0.80515
  54.40375    0.59229    0.64784    0.76500    1.45593    1.32937    1.31934    0.68685
  68.47534    0.72899    0.64784    0.95500    1.27874    1.23930    1.22972    0.78202
  63.25505    0.67945    0.64784    0.88500    1.19360    1.21585    1.20610    0.83780
  69.22460    0.73598    0.64784    0.96500    1.28547    1.23853    1.22898    0.77792
  49.29448    0.54034    0.64784    0.69500    1.63107    1.38161    1.37144    0.61310
  51.47952    0.56270    0.64784    0.72500    1.22709    1.35437    1.34426    0.81494
  50.75041    0.55526    0.64784    0.71500    1.42246    1.36345    1.35332    0.70301
  69.97475    0.74294    0.64784    0.97500    1.28130    1.23776    1.22824    0.78046
  82.85878    0.85735    0.64784    1.14500    1.43636    1.37569    1.36661    0.69620
  76.76533    0.80451    0.64784    1.06500    1.17916    1.28250    1.27321    0.84806
  79.04426    0.82454    0.64784    1.09500    1.41800    1.32263    1.31342    0.70522
  59.55230    0.64345    0.64784    0.83500    1.26245    1.21437    1.20450    0.79211
  55.13680    0.59965    0.64784    0.77500    1.29082    1.31295    1.30294    0.77470
  65.48707    0.70081    0.64784    0.91500    1.20758    1.23457    1.22489    0.82810
  63.99819    0.68659    0.64784    0.89500    1.24242    1.22178    1.21205    0.80488
  76.00736    0.79777    0.64784    1.05500    1.36965    1.27010    1.26078    0.73011
  79.80556    0.83117    0.64784    1.10500    1.22262    1.34179    1.33261    0.81791
  84.39003    0.87026    0.64784    1.16500    1.46370    1.40112    1.39210    0.68320
  64.74219    0.69371    0.64784    0.90500    1.28524    1.22772    1.21801    0.77806
  83.62403    0.86382    0.64784    1.15500    1.39474    1.38707    1.37802    0.71698
  71.47767    0.75680    0.64784    0.99500    1.32995    1.23622    1.22675    0.75191
  81.33059    0.84432    0.64784    1.12500    1.30577    1.35283    1.34369    0.76583
  77.52414    0.81121    0.64784    1.07500    1.37618    1.29490    1.28563    0.72665
  66.97945    0.71494    0.64784    0.93500    1.27723    1.24127    1.23164    0.78295
  63.20858    0.67982    0.64862    0.88500    1.16264    1.21468    1.20477    0.86011
  78.98759    0.82504    0.64862    1.09500    1.22182    1.32078    1.31120    0.81845
  63.95121    0.68697    0.64862    0.89500    1.13279    1.22062    1.21073    0.88278
  69.92378    0.74336    0.64862    0.97500    1.25166    1.23706    1.22730    0.79894
  79.74843    0.83167    0.64862    1.10500    1.32952    1.33996    1.33039    0.75215
  80.51010    0.83827    0.64862    1.11500    1.39448    1.35325    1.34370    0.71711
  49.25784    0.54061    0.64862    0.69500    1.42478    1.38137    1.37118    0.70186
  68.42535    0.72940    0.64862    0.95500    1.30993    1.23858    1.22879    0.76340
  50.71272    0.55554    0.64862    0.71500    1.51667    1.36322    1.35306    0.65934
  58.03425    0.62925    0.64862    0.81500    1.32329    1.24552    1.23551    0.75569
  83.56469    0.86436    0.64862    1.15500    1.29659    1.38691    1.37741    0.77125
  84.33026    0.87080    0.64862    1.16500    1.44770    1.39830    1.38882    0.69075
  55.82932    0.60731    0.64862    0.78500    1.18736    1.29478    1.28472    0.84221
  59.50838    0.64380    0.64862    0.83500    1.16808    1.21267    1.20269    0.85610
  52.17066    0.57041    0.64862    0.73500    1.34014    1.34629    1.33615    0.74619
  69.17412    0.73639    0.64862    0.96500    1.22472    1.23782    1.22804    0.81651
  66.93046    0.71534    0.64862    0.93500    1.22575    1.24049    1.23067    0.81583
  48.53153    0.53313    0.64862    0.68500    1.56944    1.39044    1.38025    0.63717
  77.46838    0.81170    0.64862    1.07500    1.29681    1.29439    1.28478    0.77112
  60.98589    0.65826    0.64862    0.85500    1.19554    1.19686    1.18691    0.83644
  49.98490    0.54808    0.64862    0.70500    1.31515    1.37229    1.36212    0.76037
  82.79987    0.85788    0.64862    1.14500    1.40891    1.37551    1.36600    0.70977
  54.36345    0.59260    0.64862    0.76500    1.26330    1.32763    1.31754    0.79158
  81.27256    0.84484    0.64862    1.12500    1.34866    1.35272    1.34319    0.74148
  75.19590    0.79147    0.64862    1.04500    1.34328    1.25716    1.24750    0.74444
  66.18433    0.70828    0.64862    0.92500    1.21793    1.24106    1.23122    0.82107
  71.42572    0.75723    0.64862    0.99500    1.25962    1.23554    1.22581    0.79389
  53.63173    0.58522    0.64862    0.75500    1.40000    1.33841    1.32830    0.71429
  47.80596    0.52563    0.64862    0.67500    1.60000    1.39952    1.38931    0.62500
  55.09598    0.59996    0.64862    0.77500    1.30343    1.31120    1.30113    0.76721
  72.93118    0.77100    0.64862    1.01500    1.24390    1.24250    1.23280    0.80392
  60.24671    0.65104    0.64862    0.84500    1.26715    1.20151    1.19154    0.78917
  65.43908    0.70119    0.64862    0.91500    1.25085    1.23299    1.22313    0.79945
  52.90080    0.57782    0.64862    0.74500    1.31922    1.34246    1.33235    0.75802
  61.72592    0.66547    0.64862    0.86500    1.17785    1.20280    1.19286    0.84900
  58.77089    0.63653    0.64862    0.82500    1.23573    1.22910    1.21910    0.80924
  64.69471    0.69409    0.64862    0.90500    1.17628    1.22656    1.21669    0.85014
  67.67746    0.72238    0.64862    0.94500    1.18731    1.23934    1.22953    0.84224
  62.46682    0.67265    0.64862    0.87500    1.29451    1.20874    1.19882    0.77249
  76.71004    0.80498    0.64862    1.06500    1.30037    1.28198    1.27236    0.76901
  51.44130    0.56298    0.64862    0.72500    1.43830    1.35414    1.34400    0.69527
  70.67431    0.75031    0.64862    0.98500    1.19937    1.23630    1.22656    0.83377
  78.22757    0.81838    0.64862    1.08500    1.33141    1.30680    1.29721    0.75109
  82.03583    0.85137    0.64862    1.13500    1.36381    1.36412    1.35459    0.73324
  72.17801    0.76413    0.64862    1.00500    1.25478    1.23638    1.22666    0.79695
  75.95254    0.79824    0.64862    1.05500    1.34489    1.26957    1.25993    0.74355
  66.88145    0.71573    0.64940    0.93500    1.18901    1.23978    1.22970    0.84103
  69.12362    0.73680    0.64940    0.96500    1.12371    1.23718    1.22711    0.88991
  82.74093    0.85841    0.64940    1.14500    1.25344    1.37545    1.36539    0.79781
  64.64720    0.69447    0.64940    0.90500    1.22632    1.22546    1.21536    0.81545
  55.05514    0.60027    0.64940    0.77500    1.28750    1.30950    1.29932    0.77670
  72.12555    0.76457    0.64940    1.00500    1.19427    1.23440    1.22434    0.83733
  77.41260    0.81218    0.64940    1.07500    1.32759    1.29398    1.28393    0.75325
  49.94772    0.54836    0.64940    0.70500    1.49342    1.37209    1.36186    0.66960
  58.72747    0.63687    0.64940    0.82500    1.25316    1.22743    1.21729    0.79798
  47.77035    0.52589    0.64940    0.67500    1.64706    1.39929    1.38905    0.60714
  83.50531    0.86489    0.64940    1.15500    1.37882    1.38686    1.37680    0.72526
  66.13582    0.70867    0.64940    0.92500    1.21827    1.23955    1.22946    0.82083
  78.93088    0.82553    0.64940    1.09500    1.29038    1.31903    1.30898    0.77496
  54.32314    0.59290    0.64940    0.76500    1.24731    1.32591    1.31573    0.80172
  72.87823    0.77145    0.64940    1.01500    1.26387    1.24053    1.23047    0.79122
  50.67502    0.55582    0.64940    0.71500    1.24631    1.36302    1.35280    0.80237
  63.16209    0.68019    0.64940    0.88500    1.24553    1.21356    1.20345    0.80287
  75.89769    0.79871    0.64940    1.05500    1.15529    1.26913    1.25908    0.86558
  62.42084    0.67301    0.64940    0.87500    1.19257    1.20761    1.19749    0.83853
  52.86153    0.57812    0.64940    0.74500    1.41745    1.34122    1.33103    0.70549
  79.69127    0.83217    0.64940    1.10500    1.39448    1.33822    1.32817    0.71711
  70.62282    0.75073    0.64940    0.98500    1.25484    1.23569    1.22562    0.79692
  57.99135    0.62958    0.64940    0.81500    1.19697    1.24385    1.23370    0.83544
  52.13191    0.57070    0.64940    0.73500    1.26690    1.34504    1.33484    0.78933
  69.87278    0.74378    0.64940    0.97500    1.35987    1.23643    1.22636    0.73537
  48.49540    0.53339    0.64940    0.68500    1.46479    1.39023    1.37999    0.68269
  61.68045    0.66582    0.64940    0.86500    1.20771    1.20166    1.19154    0.82802
  78.17132    0.81887    0.64940    1.08500    1.22909    1.30641    1.29635    0.81361
  81.97732    0.85189    0.64940    1.13500    1.34686    1.36404    1.35399    0.74247
  53.59194    0.58552    0.64940    0.75500    1.50000    1.33719    1.32701    0.66667
  60.20226    0.65138    0.64940    0.84500    1.23665    1.19939    1.18926    0.80863
  68.37535    0.72980    0.64940    0.95500    1.31164    1.23793    1.22785    0.76240
  67.62795    0.72278    0.64940    0.94500    1.23539    1.23868    1.22859    0.80946
  84.27045    0.87134    0.64940    1.16500    1.42699    1.39827    1.38821    0.70078
  80.45248    0.83877    0.64940    1.11500    1.40319    1.35206    1.34201    0.71266
  55.78796    0.60763    0.64940    0.78500    1.29302    1.29309    1.28292    0.77338
  51.40308    0.56327    0.64940    0.72500    1.19600    1.35395    1.34374    0.83612
  76.65472    0.80545    0.64940    1.06500    1.30725    1.28156    1.27150    0.76496
  65.39107    0.70158    0.64940    0.91500    1.07477    1.23148    1.22138    0.93043
  71.37374    0.75766    0.64940    0.99500    1.24277    1.23494    1.22487    0.80466
  49.22118    0.54088    0.64940    0.69500    1.08594    1.38116    1.37093    0.92086
  81.21450    0.84535    0.64940    1.12500    1.34314    1.35263    1.34258    0.74453
  63.90421    0.68734    0.64940    0.89500    1.13575    1.21951    1.20941    0.88048
  60.94093    0.65861    0.64940    0.85500    1.11039    1.19571    1.18558    0.90058
  75.14152    0.79193    0.64940    1.04500    1.20070    1.25671    1.24665    0.83284
  59.46444    0.64414    0.64940    0.83500    1.32216    1.21102    1.20089    0.75634
  75.08711    0.79239    0.65018    1.04500    1.21042    1.25627    1.24580    0.82616
  53.55213    0.58582    0.65018    0.75500    1.35159    1.33601    1.32571    0.73987
  81.91878    0.85242    0.65018    1.13500    1.33130    1.36396    1.35338    0.75115
  62.37484    0.67338    0.65018    0.87500    1.29361    1.20650    1.19617    0.77303
  52.82225    0.57841    0.65018    0.74500    1.27273    1.34001    1.32971    0.78571
  79.63407    0.83267    0.65018    1.10500    1.29961    1.33650    1.32595    0.76946
  81.15640    0.84586    0.65018    1.12500    1.28494    1.35254    1.34197    0.77825
  78.11504    0.81936    0.65018    1.08500    1.23835    1.30602    1.29550    0.80753
  70.57131    0.75116    0.65018    0.98500    1.22100    1.23510    1.22468    0.81900
  69.82176    0.74420    0.65018    0.97500    1.30210    1.23583    1.22542    0.76799
  80.39483    0.83928    0.65018    1.11500    1.33905    1.35088    1.34032    0.74680
  57.94843    0.62991    0.65018    0.81500    1.37681    1.24220    1.23189    0.72632
  47.73474    0.52615    0.65018    0.67500    1.06818    1.39909    1.38879    0.93617
  60.89595    0.65896    0.65018    0.85500    1.09652    1.19458    1.18426    0.91198
  60.15779    0.65173    0.65018    0.84500    1.12561    1.19730    1.18698    0.88841
  66.83241    0.71613    0.65018    0.93500    1.25041    1.23909    1.22872    0.79973
  71.32174    0.75809    0.65018    0.99500    1.19795    1.23436    1.22394    0.83476
  75.84281    0.79917    0.65018    1.05500    1.38356    1.26871    1.25822    0.72277
  63.85719    0.68771    0.65018    0.89500    1.29848    1.21843    1.20808    0.77013
  65.34305    0.70196    0.65018    0.91500    1.32247    1.23035    1.21999    0.75616
  76.59936    0.80593    0.65018    1.06500    1.28491    1.28115    1.27065    0.77827
  78.87414    0.82603    0.65018    1.09500    1.36398    1.31846    1.30793    0.73315
  66.08729    0.70906    0.65018    0.92500    1.22763    1.23808    1.22771    0.81458
  77.35678    0.81266    0.65018    1.07500    1.32184    1.29358    1.28307    0.75652
  51.36484    0.56355    0.65018    0.72500    1.27049    1.35378    1.34348    0.78710
  72.07306    0.76500    0.65018    1.00500    1.27934    1.23363    1.22319    0.78165
  67.57842    0.72318    0.65018    0.94500    1.31912    1.23804    1.22766    0.75808
  55.01430    0.60058    0.65018    0.77500    1.42120    1.30782    1.29752    0.70363
  83.44589    0.86543    0.65018    1.15500    1.26654    1.38681    1.37619    0.78955
  84.97605    0.87831    0.65018    1.17500    1.62155    1.40890    1.39825    0.61669
  59.42049    0.64448    0.65018    0.83500    1.14136    1.20939    1.19908    0.87615
  64.59968    0.69485    0.65018    0.90500    1.29381    1.22439    1.21404    0.77291
  52.09316    0.57099    0.65018    0.73500    1.20652    1.34472    1.33442    0.82883
  63.11558    0.68055    0.65018    0.88500    1.19811    1.21246    1.20212    0.83465
  50.63731    0.55610    0.65018    0.71500    1.55914    1.36284    1.35254    0.64138
  49.91053    0.54863    0.65018    0.70500    1.47205    1.37190    1.36161    0.67932
  84.21060    0.87188    0.65018    1.16500    1.41826    1.39823    1.38760    0.70509
  54.28281    0.59321    0.65018    0.76500    1.48509    1.32422    1.31392    0.67336
  48.45926    0.53366    0.65018    0.68500    1.17978    1.39003    1.37973    0.84762
  61.63496    0.66618    0.65018    0.86500    1.24103    1.20054    1.19021    0.80579
  72.82526    0.77189    0.65018    1.01500    1.18644    1.23859    1.22814    0.84286
  58.68404    0.63720    0.65018    0.82500    1.26397    1.22580    1.21548    0.79116
  68.32532    0.73021    0.65018    0.95500    1.27723    1.23730    1.22691    0.78295
  55.74660    0.60794    0.65018    0.78500    1.20996    1.29141    1.28111    0.82648
  82.68194    0.85894    0.65018    1.14500    1.40000    1.37538    1.36479    0.71429
  49.18452    0.54115    0.65018    0.69500    1.38739    1.38096    1.37067    0.72078
  69.07310    0.73721    0.65018    0.96500    1.16796    1.23657    1.22617    0.85619
  47.69912    0.52641    0.65096    0.67500    1.42857    1.39889    1.38853    0.70000
  54.24248    0.59351    0.65096    0.76500    1.34545    1.32253    1.31211    0.74324
  60.11331    0.65207    0.65096    0.84500    1.28804    1.19519    1.18469    0.77637
  49.87333    0.54891    0.65096    0.70500    1.64789    1.37172    1.36135    0.60684
  53.51232    0.58612    0.65096    0.75500    1.36522    1.33482    1.32441    0.73248
  68.27526    0.73061    0.65096    0.95500    1.23902    1.23664    1.22597    0.80709
  78.81736    0.82652    0.65096    1.09500    1.26453    1.31801    1.30707    0.79081
  67.52887    0.72358    0.65096    0.94500    1.20214    1.23737    1.22672    0.83185
  72.77226    0.77233    0.65096    1.01500    1.23642    1.23659    1.22581    0.80879
  77.30093    0.81314    0.65096    1.07500    1.16604    1.29312    1.28222    0.85761
  84.15070    0.87242    0.65096    1.16500    1.34244    1.39809    1.38699    0.74491
  72.02055    0.76544    0.65096    1.00500    1.32991    1.23301    1.22225    0.75193
  63.06905    0.68092    0.65096    0.88500    1.43058    1.21135    1.20080    0.69902
  51.32660    0.56384    0.65096    0.72500    1.41921    1.35361    1.34322    0.70462
  64.55214    0.69522    0.65096    0.90500    1.14642    1.22330    1.21271    0.87228
  79.57684    0.83317    0.65096    1.10500    1.22301    1.33469    1.32373    0.81766
  71.26972    0.75852    0.65096    0.99500    1.15000    1.23374    1.22300    0.86957
  52.05438    0.57128    0.65096    0.73500    1.54086    1.34455    1.33416    0.64899
  76.54398    0.80640    0.65096    1.06500    1.30826    1.28067    1.26979    0.76438
  55.70522    0.60825    0.65096    0.78500    1.20833    1.28973    1.27930    0.82759
  48.42311    0.53393    0.65096    0.68500    1.19753    1.38983    1.37947    0.83505
  54.97344    0.60089    0.65096    0.77500    1.21267    1.30613    1.29571    0.82463
  65.29500    0.70234    0.65096    0.91500    1.26711    1.22927    1.21866    0.78920
  62.32882    0.67374    0.65096    0.87500    1.19115    1.20538    1.19484    0.83952
  78.05872    0.81984    0.65096    1.08500    1.32520    1.30556    1.29464    0.75460
  63.81016    0.68808    0.65096    0.89500    1.17428    1.21732    1.20675    0.85158
  75.03268    0.79285    0.65096    1.04500    1.26931    1.25578    1.24494    0.78783
  82.62292    0.85946    0.65096    1.14500    1.41020    1.37523    1.36418    0.70912
  66.03874    0.70944    0.65096    0.92500    1.24876    1.23657    1.22595    0.80080
  57.90550    0.63024    0.65096    0.81500    1.12870    1.24055    1.23008    0.88598
  50.59958    0.55638    0.65096    0.71500    1.61658    1.36266    1.35228    0.61859
  80.33714    0.83979    0.65096    1.11500    1.12909    1.34962    1.33863    0.88567
  66.78336    0.71652    0.65096    0.93500    1.16717    1.23838    1.22775    0.85677
  49.14785    0.54142    0.65096    0.69500    1.50000    1.38078    1.37041    0.66667
  81.09827    0.84638    0.65096    1.12500    1.19203    1.35236    1.34136    0.83891
  84.91573    0.87886    0.65096    1.17500    1.40252    1.40885    1.39773    0.71300
  70.51978    0.75158    0.65096    0.98500    1.13545    1.23446    1.22374    0.88071
  58.64059    0.63754    0.65096    0.82500    1.19517    1.22415    1.21367    0.83670
  75.78790    0.79964    0.65096    1.05500    1.30682    1.26822    1.25737    0.76522
  69.77072    0.74461    0.65096    0.97500    1.37097    1.23519    1.22448    0.72941
  81.86020    0.85294    0.65096    1.13500    1.26938    1.36379    1.35277    0.78779
  52.78296    0.57871    0.65096    0.74500    1.30499    1.33879    1.32839    0.76629
  60.85096    0.65931    0.65096    0.85500    1.17781    1.19344    1.18293    0.84903
  83.38643    0.86596    0.65096    1.15500    1.33266    1.38666    1.37558    0.75038
  59.37653    0.64481    0.65096    0.83500    1.20522    1.20776    1.19727    0.82973
  69.02255    0.73763    0.65096    0.96500    1.12884    1.23591    1.22523    0.88586
  61.58946    0.66653    0.65096    0.86500    1.20635    1.19941    1.18888    0.82895
  68.97198    0.73804    0.65174    0.96500    1.32591    1.23519    1.22429    0.75420
  84.09077    0.87297    0.65174    1.16500    1.44828    1.39778    1.38638    0.69048
  49.83613    0.54918    0.65174    0.70500    1.13415    1.37153    1.36109    0.88172
  82.56386    0.85999    0.65174    1.14500    1.33922    1.37491    1.36356    0.74671
  66.73429    0.71692    0.65174    0.93500    1.29630    1.23760    1.22677    0.77143
  59.33254    0.64515    0.65174    0.83500    1.19759    1.20609    1.19545    0.83501
  71.21767    0.75895    0.65174    0.99500    1.16119    1.23303    1.22205    0.86119
  63.02251    0.68128    0.65174    0.88500    1.30957    1.21020    1.19947    0.76361
  77.24505    0.81361    0.65174    1.07500    1.16606    1.29253    1.28136    0.85759
  84.85537    0.87940    0.65174    1.17500    1.62836    1.40863    1.39720    0.61411
  48.38695    0.53419    0.65174    0.68500    1.42647    1.38964    1.37921    0.70103
  83.32693    0.86649    0.65174    1.15500    1.47346    1.38635    1.37497    0.67867
  65.99017    0.70983    0.65174    0.92500    1.11719    1.23501    1.22419    0.89510
  61.54393    0.66689    0.65174    0.86500    1.27500    1.19824    1.18756    0.78431
  78.76055    0.82701    0.65174    1.09500    1.37137    1.31743    1.30621    0.72920
  81.04009    0.84689    0.65174    1.12500    1.42998    1.35204    1.34075    0.69931
  52.74365    0.57900    0.65174    0.74500    1.38462    1.33756    1.32707    0.72222
  58.59712    0.63787    0.65174    0.82500    1.16152    1.22247    1.21186    0.86094
  69.71965    0.74503    0.65174    0.97500    1.19298    1.23447    1.22354    0.83824
  81.80158    0.85346    0.65174    1.13500    1.30485    1.36348    1.35216    0.76637
  53.47249    0.58641    0.65174    0.75500    1.35057    1.33361    1.32311    0.74043
  60.80595    0.65966    0.65174    0.85500    1.18793    1.19227    1.18160    0.84180
  68.22519    0.73102    0.65174    0.95500    1.31855    1.23591    1.22503    0.75841
  75.73295    0.80011    0.65174    1.05500    1.33656    1.26763    1.25651    0.74819
  49.11116    0.54169    0.65174    0.69500    1.35238    1.38058    1.37015    0.73944
  78.00238    0.82033    0.65174    1.08500    1.36750    1.30498    1.29379    0.73126
  80.27942    0.84029    0.65174    1.11500    1.43254    1.34821    1.33694    0.69806
  50.56185    0.55666    0.65174    0.71500    1.21759    1.36248    1.35203    0.82129
  57.86255    0.63057    0.65174    0.81500    1.12174    1.23886    1.22827    0.89147
  73.47135    0.77964    0.65174    1.02500    1.31512    1.23605    1.22501    0.76039
  63.76310    0.68845    0.65174    0.89500    1.28522    1.21617    1.20542    0.77808
  70.46822    0.75200    0.65174    0.98500    1.19690    1.23375    1.22280    0.83549
  62.28279    0.67410    0.65174    0.87500    1.24352    1.20422    1.19351    0.80417
  47.66348    0.52667    0.65174    0.67500    1.35135    1.39869    1.38827    0.74000
  51.28834    0.56412    0.65174    0.72500    1.45852    1.35343    1.34296    0.68563
  60.06882    0.65242    0.65174    0.84500    1.28571    1.19305    1.18240    0.77778
  79.51957    0.83367    0.65174    1.10500    1.32491    1.33275    1.32151    0.75477
  54.93257    0.60120    0.65174    0.77500    1.14320    1.30443    1.29389    0.87473
  64.50458    0.69560    0.65174    0.90500    1.08612    1.22215    1.21138    0.92070
  72.71924    0.77277    0.65174    1.01500    1.32378    1.23450    1.22348    0.75541
  71.96801    0.76587    0.65174    1.00500    1.11856    1.23231    1.22131    0.89400
  67.47929    0.72398    0.65174    0.94500    1.16824    1.23663    1.22577    0.85599
  54.20213    0.59382    0.65174    0.76500    1.27132    1.32082    1.31030    0.78659
  55.66383    0.60857    0.65174    0.78500    1.24711    1.28803    1.27749    0.80185
  65.24693    0.70273    0.65174    0.91500    1.22636    1.22813    1.21734    0.81542
  52.01560    0.57157    0.65174    0.73500    1.34228    1.34438    1.33390    0.74500
  76.48857    0.80687    0.65174    1.06500    1.24220    1.28008    1.26894    0.80502
  63.71603    0.68882    0.65252    0.89500    1.16006    1.21495    1.20409    0.86202
  73.41782    0.78009    0.65252    1.02500    1.28381    1.23450    1.22333    0.77893
  58.55364    0.63821    0.65252    0.82500    1.27920    1.22075    1.21004    0.78174
  60.76092    0.66001    0.65252    0.85500    1.24167    1.19104    1.18027    0.80537
  65.94157    0.71022    0.65252    0.92500    1.19968    1.23336    1.22243    0.83356
  54.89169    0.60151    0.65252    0.77500    1.19953    1.30268    1.29208    0.83366
  72.66619    0.77321    0.65252    1.01500    1.25083    1.23229    1.22114    0.79947
  55.62242    0.60888    0.65252    0.78500    1.16812    1.28630    1.27567    0.85607
  80.22167    0.84080    0.65252    1.11500    1.28468    1.34665    1.33525    0.77840
  60.02430    0.65276    0.65252    0.84500    1.15808    1.19085    1.18011    0.86350
  84.79497    0.87995    0.65252    1.17500    1.47268    1.40822    1.39667    0.67903
  66.68519    0.71731    0.65252    0.93500    1.35201    1.23674    1.22579    0.73964
  79.46227    0.83417    0.65252    1.10500    1.44867    1.33065    1.31928    0.69029
  49.07447    0.54196    0.65252    0.69500    1.41667    1.38037    1.36989    0.70588
  48.35079    0.53446    0.65252    0.68500    1.44000    1.38942    1.37895    0.69444
  51.97681    0.57186    0.65252    0.73500    1.30897    1.34418    1.33364    0.76396
  81.74292    0.85397    0.65252    1.13500    1.32213    1.36299    1.35154    0.75635
  84.03080    0.87351    0.65252    1.16500    1.33263    1.39729    1.38577    0.75040
  54.16176    0.59412    0.65252    0.76500    1.14354    1.31907    1.30848    0.87448
  50.52410    0.55694    0.65252    0.71500    1.39583    1.36228    1.35177    0.71642
  76.43313    0.80735    0.65252    1.06500    1.28172    1.27935    1.26808    0.78020
  80.98189    0.84740    0.65252    1.12500    1.36576    1.35156    1.34013    0.73219
  47.62784    0.52693    0.65252    0.67500    1.36842    1.39847    1.38801    0.73077
  69.66856    0.74545    0.65252    0.97500    1.29690    1.23365    1.22260    0.77107
  71.16559    0.75938    0.65252    0.99500    1.19017    1.23221    1.22111    0.84021
  68.92138    0.73845    0.65252    0.96500    1.22857    1.23437    1.22334    0.81395
  75.67798    0.80057    0.65252    1.05500    1.23034    1.26690    1.25565    0.81279
  68.17509    0.73142    0.65252    0.95500    1.33566    1.23509    1.22409    0.74869
  64.45700    0.69598    0.65252    0.90500    1.09375    1.22093    1.21005    0.91429
  77.18913    0.81409    0.65252    1.07500    1.10801    1.29180    1.28050    0.90252
  51.25007    0.56441    0.65252    0.72500    1.28906    1.35323    1.34270    0.77576
  62.97594    0.68165    0.65252    0.88500    1.26174    1.20897    1.19814    0.79255
  61.49839    0.66724    0.65252    0.86500    1.38302    1.19701    1.18622    0.72306
  83.26739    0.86703    0.65252    1.15500    1.36217    1.38586    1.37436    0.73412
  62.23673    0.67446    0.65252    0.87500    1.08423    1.20299    1.19218    0.92232
  59.28855    0.64549    0.65252    0.83500    1.16034    1.20436    1.19364    0.86181
  67.42970    0.72438    0.65252    0.94500    1.21104    1.23581    1.22483    0.82574
  57.81958    0.63090    0.65252    0.81500    1.14726    1.23713    1.22645    0.87164
  82.50476    0.86052    0.65252    1.14500    1.24462    1.37443    1.36295    0.80346
  77.94600    0.82081    0.65252    1.08500    1.25279    1.30425    1.29293    0.79822
  70.41663    0.75242    0.65252    0.98500    1.21317    1.23293    1.22186    0.82429
  71.91545    0.76631    0.65252    1.00500    1.25085    1.23149    1.22037    0.79946
  53.43265    0.58671    0.65252    0.75500    1.42012    1.33238    1.32180    0.70417
  49.79891    0.54946    0.65252    0.70500    1.45570    1.37132    1.36083    0.68696
  52.70433    0.57929    0.65252    0.74500    1.38339    1.33630    1.32574    0.72286
  78.70371    0.82750    0.65252    1.09500    1.33008    1.31671    1.30536    0.75184
  65.19884    0.70311    0.65252    0.91500    1.16165    1.22691    1.21601    0.86085
  80.16387    0.84130    0.65331    1.11500    1.21468    1.34493    1.33355    0.82326
  71.11350    0.75981    0.65331    0.99500    1.28997    1.23129    1.22017    0.77521
  65.15074    0.70349    0.65331    0.91500    1.17798    1.22561    1.21467    0.84891
  55.58101    0.60919    0.65331    0.78500    1.35862    1.28451    1.27385    0.73604
  48.31461    0.53472    0.65331    0.68500    1.19277    1.38919    1.37869    0.83838
  75.62298    0.80104    0.65331    1.05500    1.27239    1.26604    1.25479    0.78592
  51.93800    0.57214    0.65331    0.73500    1.51673    1.34395    1.33338    0.65931
  61.45284    0.66760    0.65331    0.86500    1.26259    1.19572    1.18489    0.79202
  63.66894    0.68919    0.65331    0.89500    1.12085    1.21365    1.20276    0.89218
  77.88959    0.82130    0.65331    1.08500    1.16852    1.30339    1.29207    0.85578
  70.36503    0.75285    0.65331    0.98500    1.25624    1.23201    1.22091    0.79603
  53.39280    0.58701    0.65331    0.75500    1.28698    1.33111    1.32050    0.77701
  52.66500    0.57959    0.65331    0.74500    1.26415    1.33500    1.32442    0.79104
  77.13319    0.81457    0.65331    1.07500    1.23827    1.29094    1.27964    0.80758
  78.64684    0.82800    0.65331    1.09500    1.32819    1.31583    1.30450    0.75291
  79.40494    0.83466    0.65331    1.10500    1.29356    1.32840    1.31705    0.77306
  66.63608    0.71770    0.65331    0.93500    1.18898    1.23579    1.22481    0.84106
  65.89296    0.71061    0.65331    0.92500    1.30569    1.23163    1.22067    0.76588
  47.59219    0.52719    0.65331    0.67500    1.74286    1.39824    1.38775    0.57377
  69.61745    0.74586    0.65331    0.97500    1.19201    1.23273    1.22166    0.83892
  72.61311    0.77365    0.65331    1.01500    1.21346    1.22997    1.21881    0.82409
  84.73453    0.88050    0.65331    1.17500    1.55425    1.40764    1.39615    0.64340
  54.85079    0.60182    0.65331    0.77500    1.24390    1.30090    1.29026    0.80392
  59.97978    0.65311    0.65331    0.84500    1.31173    1.18859    1.17781    0.76235
  62.92936    0.68202    0.65331    0.88500    1.36332    1.20767    1.19680    0.73351
  83.20781    0.86756    0.65331    1.15500    1.36188    1.38521    1.37375    0.73428
  62.19066    0.67482    0.65331    0.87500    1.38889    1.20169    1.19085    0.72000
  57.77661    0.63123    0.65331    0.81500    1.20408    1.23535    1.22463    0.83051
  73.36425    0.78054    0.65331    1.02500    1.49033    1.23283    1.22164    0.67099
  71.86286    0.76674    0.65331    1.00500    1.15254    1.23056    1.21943    0.86765
  49.76168    0.54973    0.65331    0.70500    1.33121    1.37109    1.36057    0.75120
  58.51015    0.63854    0.65331    0.82500    1.20251    1.21897    1.20823    0.83159
  82.44562    0.86104    0.65331    1.14500    1.52268    1.37378    1.36234    0.65674
  68.12497    0.73183    0.65331    0.95500    1.15077    1.23417    1.22315    0.86898
  49.03777    0.54223    0.65331    0.69500    1.58491    1.38014    1.36963    0.63095
  54.12139    0.59442    0.65331    0.76500    1.31868    1.31729    1.30667    0.75833
  76.37765    0.80782    0.65331    1.06500    1.32519    1.27849    1.26722    0.75461
  50.48635    0.55722    0.65331    0.71500    1.33175    1.36205    1.35151    0.75089
  60.71588    0.66036    0.65331    0.85500    1.18136    1.18974    1.17894    0.84648
  68.87076    0.73886    0.65331    0.96500    1.25249    1.23345    1.22240    0.79841
  81.68423    0.85449    0.65331    1.13500    1.35857    1.36235    1.35093    0.73607
  51.21179    0.56469    0.65331    0.72500    1.35950    1.35300    1.34244    0.73556
  64.40940    0.69635    0.65331    0.90500    1.20125    1.21963    1.20872    0.83247
  67.38008    0.72478    0.65331    0.94500    1.18977    1.23489    1.22389    0.84050
  83.97079    0.87405    0.65331    1.16500    1.35491    1.39664    1.38516    0.73806
  80.92364    0.84791    0.65331    1.12500    1.30684    1.35092    1.33952    0.76521
  59.24453    0.64583    0.65331    0.83500    1.12191    1.20258    1.19182    0.89134
  51.89919    0.57243    0.65409    0.73500    1.38909    1.34370    1.33312    0.71990
  73.31067    0.78098    0.65409    1.02500    1.32026    1.23105    1.21996    0.75743
  52.62566    0.57988    0.65409    0.74500    1.15126    1.33466    1.32406    0.86861
  65.10261    0.70387    0.65409    0.91500    1.11075    1.22424    1.21334    0.90029
  51.17350    0.56497    0.65409    0.72500    1.56522    1.35275    1.34218    0.63889
  57.73362    0.63156    0.65409    0.81500    1.24751    1.23353    1.22281    0.80160
  70.31339    0.75327    0.65409    0.98500    1.26859    1.23099    1.21997    0.78828
  49.72444    0.55001    0.65409    0.70500    1.26136    1.37085    1.36031    0.79279
  63.62183    0.68956    0.65409    0.89500    1.29103    1.21229    1.20143    0.77457
  62.14458    0.67518    0.65409    0.87500    1.22329    1.20034    1.18951    0.81747
  61.40726    0.66795    0.65409    0.86500    1.09547    1.19436    1.18356    0.91285
  59.93523    0.65345    0.65409    0.84500    1.03795    1.18628    1.17551    0.96343
  83.14820    0.86809    0.65409    1.15500    1.37228    1.38443    1.37314    0.72872
  67.33044    0.72517    0.65409    0.94500    1.09281    1.23390    1.22295    0.91507
  55.53958    0.60951    0.65409    0.78500    1.31019    1.28270    1.27203    0.76325
  78.58993    0.82849    0.65409    1.09500    1.46998    1.31484    1.30364    0.68028
  48.27842    0.53499    0.65409    0.68500    1.22472    1.38895    1.37843    0.81651
  64.36178    0.69673    0.65409    0.90500    1.26645    1.21826    1.20738    0.78961
  60.67082    0.66071    0.65409    0.85500    1.16935    1.18839    1.17760    0.85517
  50.44858    0.55750    0.65409    0.71500    1.39048    1.36180    1.35125    0.71918
  69.56631    0.74628    0.65409    0.97500    1.21417    1.23172    1.22071    0.82361
  54.80988    0.60212    0.65409    0.77500    1.17564    1.29909    1.28844    0.85060
  80.86536    0.84842    0.65409    1.12500    1.32877    1.35016    1.33891    0.75258
  66.58694    0.71810    0.65409    0.93500    1.21997    1.23477    1.22383    0.81969
  80.10605    0.84181    0.65409    1.11500    1.31456    1.34309    1.33185    0.76071
  79.34757    0.83516    0.65409    1.10500    1.40619    1.32729    1.31606    0.71114
  81.62550    0.85501    0.65409    1.13500    1.45572    1.36158    1.35032    0.68694
  68.07483    0.73223    0.65409    0.95500    1.13664    1.23317    1.22220    0.87979
  83.91073    0.87458    0.65409    1.16500    1.31288    1.39585    1.38455    0.76168
  49.00105    0.54250    0.65409    0.69500    1.19380    1.37990    1.36937    0.83766
  84.67404    0.88105    0.65409    1.17500    1.51651    1.40694    1.39562    0.65941
  68.82013    0.73927    0.65409    0.96500    1.15207    1.23245    1.22146    0.86800
  82.38645    0.86157    0.65409    1.14500    1.27925    1.37301    1.36173    0.78171
  62.88276    0.68238    0.65409    0.88500    1.22186    1.20631    1.19547    0.81842
  72.56001    0.77409    0.65409    1.01500    1.24038    1.22881    1.21774    0.80620
  58.46664    0.63887    0.65409    0.82500    1.09341    1.21714    1.20641    0.91457
  47.55653    0.52746    0.65409    0.67500    1.28571    1.39800    1.38749    0.77778
  65.84433    0.71099    0.65409    0.92500    1.15147    1.23021    1.21930    0.86846
  53.35293    0.58731    0.65409    0.75500    1.38218    1.32981    1.31919    0.72349
  75.56795    0.80150    0.65409    1.05500    1.31321    1.26508    1.25393    0.76149
  77.83314    0.82178    0.65409    1.08500    1.19895    1.30240    1.29121    0.83406
  59.20051    0.64617    0.65409    0.83500    1.21269    1.20075    1.19000    0.82462
  54.08100    0.59472    0.65409    0.76500    1.20485    1.31548    1.30485    0.82998
  71.81024    0.76717    0.65409    1.00500    1.26634    1.22954    1.21848    0.78968
  71.06137    0.76023    0.65409    0.99500    1.37285    1.23027    1.21923    0.72841
  77.07722    0.81505    0.65409    1.07500    1.25594    1.28996    1.27879    0.79622
  76.32215    0.80829    0.65409    1.06500    1.19549    1.27752    1.26636    0.83648
  60.62574    0.66106    0.65487    0.85500    1.19395    1.18699    1.17627    0.83756
  66.53778    0.71849    0.65487    0.93500    1.19841    1.23367    1.22285    0.83444
  47.52086    0.52771    0.65487    0.67500    1.59524    1.39774    1.38723    0.62687
  79.29016    0.83566    0.65487    1.10500    1.19416    1.32620    1.31520    0.83741
  54.04060    0.59503    0.65487    0.76500    1.32821    1.31363    1.30303    0.75290
  81.56673    0.85553    0.65487    1.13500    1.23204    1.36072    1.34970    0.81166
  84.61351    0.88159    0.65487    1.17500    1.49420    1.40614    1.39509    0.66925
  68.02467    0.73264    0.65487    0.95500    1.16722    1.23210    1.22126    0.85674
  48.96433    0.54277    0.65487    0.69500    1.54167    1.37964    1.36911    0.64865
  58.42311    0.63920    0.65487    0.82500    1.31456    1.21527    1.20459    0.76071
  76.26662    0.80876    0.65487    1.06500    1.23404    1.27646    1.26550    0.81034
  54.76896    0.60243    0.65487    0.77500    1.30969    1.29723    1.28662    0.76354
  46.80024    0.52017    0.65487    0.66500    0.88889    1.39813    1.38763    1.12500
  69.51515    0.74669    0.65487    0.97500    1.22826    1.23064    1.21977    0.81416
  65.05447    0.70425    0.65487    0.91500    1.19018    1.22280    1.21200    0.84021
  55.49813    0.60982    0.65487    0.78500    1.22398    1.28084    1.27021    0.81701
  80.04819    0.84231    0.65487    1.11500    1.45175    1.34116    1.33015    0.68883
  65.79568    0.71138    0.65487    0.92500    1.22366    1.22877    1.21796    0.81722
  59.89067    0.65379    0.65487    0.84500    1.08388    1.18392    1.17321    0.92261
  51.13520    0.56526    0.65487    0.72500    1.32245    1.35248    1.34192    0.75617
  67.28078    0.72557    0.65487    0.94500    1.09299    1.23283    1.22200    0.91492
  68.76946    0.73968    0.65487    0.96500    1.20711    1.23137    1.22051    0.82843
  48.24222    0.53525    0.65487    0.68500    1.17582    1.38869    1.37817    0.85047
  77.02121    0.81553    0.65487    1.07500    1.25142    1.28889    1.27792    0.79909
  51.86036    0.57272    0.65487    0.73500    1.47101    1.34343    1.33286    0.67980
  83.85064    0.87512    0.65487    1.16500    1.40000    1.39497    1.38393    0.71429
  72.50688    0.77453    0.65487    1.01500    1.17274    1.22770    1.21679    0.85270
  59.15646    0.64651    0.65487    0.83500    1.13180    1.19887    1.18818    0.88355
  80.80705    0.84894    0.65487    1.12500    1.36600    1.34931    1.33830    0.73206
  78.53299    0.82898    0.65487    1.09500    1.27027    1.31376    1.30278    0.78723
  71.00922    0.76066    0.65487    0.99500    1.28758    1.22917    1.21828    0.77665
  64.31414    0.69710    0.65487    0.90500    1.20588    1.21683    1.20605    0.82927
  50.41081    0.55778    0.65487    0.71500    1.26728    1.36153    1.35099    0.78909
  77.77667    0.82227    0.65487    1.08500    1.47021    1.30133    1.29035    0.68017
  82.32723    0.86209    0.65487    1.14500    1.28182    1.37214    1.36111    0.78014
  73.25705    0.78143    0.65487    1.02500    1.38617    1.22920    1.21827    0.72141
  57.69061    0.63188    0.65487    0.81500    1.15125    1.23166    1.22099    0.86862
  70.26174    0.75369    0.65487    0.98500    1.19586    1.22990    1.21902    0.83622
  71.75760    0.76761    0.65487    1.00500    1.27941    1.22844    1.21754    0.78161
  62.09847    0.67553    0.65487    0.87500    1.18137    1.19892    1.18818    0.84647
  63.57470    0.68993    0.65487    0.89500    1.18719    1.21086    1.20009    0.84232
  61.36167    0.66831    0.65487    0.86500    1.31746    1.19295    1.18222    0.75904
  75.51290    0.80197    0.65487    1.05500    1.29198    1.26402    1.25307    0.77400
  49.68719    0.55028    0.65487    0.70500    1.30769    1.37058    1.36005    0.76471
  53.31306    0.58761    0.65487    0.75500    1.28412    1.32848    1.31789    0.77874
  62.83615    0.68274    0.65487    0.88500    1.11277    1.20489    1.19414    0.89866
  83.08854    0.86862    0.65487    1.15500    1.37660    1.38356    1.37252    0.72643
  52.58631    0.58017    0.65487    0.74500    1.32036    1.33438    1.32380    0.75737
  64.26649    0.69748    0.65566    0.90500    1.23987    1.21536    1.20471    0.80654
  62.78951    0.68311    0.65566    0.88500    1.26547    1.20343    1.19280    0.79022
  80.74869    0.84945    0.65566    1.12500    1.27810    1.34840    1.33768    0.78241
  77.72016    0.82275    0.65566    1.08500    1.19611    1.30021    1.28949    0.83604
  59.11241    0.64684    0.65566    0.83500    1.16777    1.19696    1.18636    0.85633
  51.82152    0.57301    0.65566    0.73500    1.38047    1.34313    1.33260    0.72439
  70.21006    0.75411    0.65566    0.98500    1.17247    1.22876    1.21808    0.85290
  76.96517    0.81600    0.65566    1.07500    1.18015    1.28778    1.27706    0.84735
  57.64759    0.63221    0.65566    0.81500    1.20881    1.22976    1.21917    0.82726
  72.45373    0.77497    0.65566    1.01500    1.23529    1.22654    1.21585    0.80952
  55.45667    0.61013    0.65566    0.78500    1.30602    1.27896    1.26839    0.76568
  59.84610    0.65413    0.65566    0.84500    1.18848    1.18152    1.17091    0.84141
  83.79051    0.87566    0.65566    1.16500    1.42694    1.39404    1.38332    0.70080
  71.70494    0.76804    0.65566    1.00500    1.17737    1.22728    1.21659    0.84935
  62.05235    0.67589    0.65566    0.87500    1.16423    1.19747    1.18684    0.85894
  79.99029    0.84281    0.65566    1.11500    1.47357    1.33917    1.32845    0.67862
  70.95705    0.76109    0.65566    0.99500    1.26324    1.22802    1.21733    0.79161
  61.31607    0.66866    0.65566    0.86500    1.10485    1.19151    1.18089    0.90510
  48.20602    0.53551    0.65566    0.68500    1.71831    1.38842    1.37791    0.58197
  67.23110    0.72597    0.65566    0.94500    1.21559    1.23172    1.22105    0.82265
  65.74701    0.71177    0.65566    0.92500    1.14263    1.22728    1.21662    0.87518
  75.45781    0.80243    0.65566    1.05500    1.19343    1.26292    1.25221    0.83792
  51.09688    0.56554    0.65566    0.72500    1.34156    1.35219    1.34166    0.74540
  46.76509    0.52042    0.65566    0.66500    0.68750    1.40075    1.39025    1.45455
  83.02885    0.86915    0.65566    1.15500    1.50644    1.38263    1.37191    0.66382
  69.46397    0.74711    0.65566    0.97500    1.26032    1.22950    1.21882    0.79345
  78.47602    0.82947    0.65566    1.09500    1.23870    1.31263    1.30191    0.80730
  79.23273    0.83616    0.65566    1.10500    1.30994    1.32506    1.31434    0.76339
  81.50793    0.85605    0.65566    1.13500    1.34047    1.35981    1.34909    0.74601
  49.64993    0.55055    0.65566    0.70500    1.39779    1.37030    1.35979    0.71541
  67.97449    0.73304    0.65566    0.95500    1.27863    1.23098    1.22031    0.78209
  65.00630    0.70463    0.65566    0.91500    1.24098    1.22132    1.21067    0.80581
  50.37302    0.55805    0.65566    0.71500    1.14768    1.36125    1.35072    0.87132
  84.55295    0.88214    0.65566    1.17500    1.38938    1.40528    1.39456    0.71975
  47.48518    0.52797    0.65566    0.67500    1.25000    1.39747    1.38697    0.80000
  82.26798    0.86262    0.65566    1.14500    1.36293    1.37122    1.36050    0.73371
  54.00019    0.59533    0.65566    0.76500    1.20769    1.31175    1.30120    0.82803
  66.48860    0.71888    0.65566    0.93500    1.26825    1.23253    1.22187    0.78849
  52.54695    0.58046    0.65566    0.74500    1.33754    1.33408    1.32354    0.74764
  54.72802    0.60274    0.65566    0.77500    1.39801    1.29535    1.28480    0.71530
  73.20341    0.78187    0.65566    1.02500    1.15773    1.22729    1.21659    0.86376
  76.21105    0.80923    0.65566    1.06500    1.24952    1.27535    1.26464    0.80030
  48.92760    0.54304    0.65566    0.69500    1.15827    1.37936    1.36885    0.86335
  68.71878    0.74009    0.65566    0.96500    1.27673    1.23024    1.21957    0.78325
  58.37957    0.63954    0.65566    0.82500    1.13149    1.21336    1.20276    0.88379
  63.52756    0.69030    0.65566    0.89500    1.26989    1.20940    1.19875    0.78747
  60.58065    0.66141    0.65566    0.85500    1.18336    1.18555    1.17493    0.84505
  53.27317    0.58790    0.65566    0.75500    1.27978    1.32712    1.31658    0.78139
  51.05856    0.56582    0.65645    0.72500    1.54936    1.35190    1.34140    0.64543
  81.44909    0.85656    0.65645    1.13500    1.37037    1.35890    1.34847    0.72973
  58.33602    0.63987    0.65645    0.82500    1.15520    1.21144    1.20094    0.86565
  67.92428    0.73344    0.65645    0.95500    1.28523    1.22985    1.21936    0.77807
  65.69832    0.71215    0.65645    0.92500    1.27409    1.22578    1.21528    0.78488
  48.89085    0.54331    0.65645    0.69500    1.56034    1.37908    1.36859    0.64088
  82.96912    0.86968    0.65645    1.15500    1.19259    1.38171    1.37129    0.83851
  59.80151    0.65448    0.65645    0.84500    1.17607    1.17910    1.16860    0.85029
  79.93236    0.84332    0.65645    1.11500    1.25455    1.33719    1.32675    0.79710
  68.66807    0.74049    0.65645    0.96500    1.19970    1.22911    1.21862    0.83354
  49.61266    0.55083    0.65645    0.70500    1.17910    1.37002    1.35953    0.84810
  80.69031    0.84995    0.65645    1.12500    1.25926    1.34750    1.33707    0.79412
  57.60456    0.63254    0.65645    0.81500    1.20744    1.22784    1.21734    0.82820
  59.06833    0.64718    0.65645    0.83500    1.08742    1.19503    1.18453    0.91961
  50.33522    0.55833    0.65645    0.71500    1.37255    1.36096    1.35046    0.72857
  76.15546    0.80970    0.65645    1.06500    1.16946    1.27423    1.26377    0.85510
  60.53554    0.66175    0.65645    0.85500    1.10579    1.18409    1.17359    0.90433
  82.20870    0.86314    0.65645    1.14500    1.22652    1.37031    1.35988    0.81532
  71.65225    0.76847    0.65645    1.00500    1.25248    1.22612    1.21564    0.79842
  83.73033    0.87620    0.65645    1.16500    1.55804    1.39312    1.38270    0.64183
  62.00621    0.67625    0.65645    0.87500    1.22491    1.19600    1.18550    0.81638
  53.95977    0.59563    0.65645    0.76500    1.31122    1.30987    1.29938    0.76265
  75.40269    0.80289    0.65645    1.05500    1.30882    1.26181    1.25135    0.76404
  64.21881    0.69785    0.65645    0.90500    1.29016    1.21387    1.20337    0.77510
  67.18140    0.72637    0.65645    0.94500    1.21725    1.23060    1.22011    0.82152
  73.14974    0.78232    0.65645    1.02500    1.17611    1.22537    1.21490    0.85026
  64.95812    0.70501    0.65645    0.91500    1.19968    1.21983    1.20933    0.83355
  78.41901    0.82996    0.65645    1.09500    1.27746    1.31150    1.30105    0.78281
  84.49234    0.88268    0.65645    1.17500    1.51142    1.40444    1.39403    0.66163
  51.78268    0.57330    0.65645    0.73500    1.38828    1.34283    1.33234    0.72032
  63.48039    0.69067    0.65645    0.89500    1.29361    1.20792    1.19742    0.77303
  76.90911    0.81648    0.65645    1.07500    1.22966    1.28666    1.27620    0.81324
  66.43941    0.71927    0.65645    0.93500    1.25987    1.23138    1.22089    0.79373
  70.15836    0.75453    0.65645    0.98500    1.27488    1.22762    1.21713    0.78439
  52.50758    0.58076    0.65645    0.74500    1.30573    1.33377    1.32328    0.76585
  54.68708    0.60304    0.65645    0.77500    1.32458    1.29347    1.28297    0.75495
  47.44950    0.52823    0.65645    0.67500    2.18182    1.39721    1.38671    0.45833
  72.40055    0.77541    0.65645    1.01500    1.31741    1.22538    1.21490    0.75907
  79.17526    0.83665    0.65645    1.10500    1.32812    1.32392    1.31348    0.75294
  53.23327    0.58820    0.65645    0.75500    1.13936    1.32576    1.31527    0.87768
  61.27044    0.66901    0.65645    0.86500    1.13591    1.19005    1.17955    0.88035
  77.66362    0.82323    0.65645    1.08500    1.25704    1.29908    1.28863    0.79552
  55.41521    0.61044    0.65645    0.78500    1.38152    1.27706    1.26656    0.72384
  46.72993    0.52068    0.65645    0.66500    2.06667    1.40337    1.39288    0.48387
  48.16980    0.53578    0.65645    0.68500    1.03883    1.38814    1.37765    0.96262
  70.90485    0.76151    0.65645    0.99500    1.18923    1.22687    1.21639    0.84088
  62.74286    0.68347    0.65645    0.88500    1.17427    1.20196    1.19146    0.85160
  69.41277    0.74752    0.65645    0.97500    1.29333    1.22836    1.21787    0.77320
  72.34734    0.77585    0.65723    1.01500    1.22962    1.22424    1.21395    0.81326
  71.59954    0.76890    0.65723    1.00500    1.22576    1.22499    1.21469    0.81582
  61.96006    0.67661    0.65723    0.87500    1.15806    1.19456    1.18416    0.86351
  60.49042    0.66210    0.65723    0.85500    1.21148    1.18266    1.17225    0.82544
  83.67012    0.87674    0.65723    1.16500    1.40481    1.39225    1.38209    0.71184
  76.09984    0.81017    0.65723    1.06500    1.33455    1.27316    1.26291    0.74932
  80.63189    0.85046    0.65723    1.12500    1.16084    1.34665    1.33645    0.86145
  82.14937    0.86366    0.65723    1.14500    1.29380    1.36945    1.35927    0.77292
  76.85301    0.81696    0.65723    1.07500    1.39000    1.28558    1.27534    0.71942
  49.57538    0.55110    0.65723    0.70500    1.18232    1.36976    1.35926    0.84579
  59.02425    0.64752    0.65723    0.83500    1.15771    1.19312    1.18270    0.86377
  53.19336    0.58850    0.65723    0.75500    1.30899    1.32442    1.31395    0.76395
  78.36197    0.83044    0.65723    1.09500    1.24335    1.31041    1.30019    0.80428
  54.64612    0.60335    0.65723    0.77500    1.36898    1.29159    1.28114    0.73047
  48.85410    0.54358    0.65723    0.69500    1.28358    1.37882    1.36833    0.77907
  64.17112    0.69823    0.65723    0.90500    1.14710    1.21240    1.20203    0.87176
  67.87406    0.73384    0.65723    0.95500    1.12407    1.22875    1.21841    0.88963
  84.43169    0.88323    0.65723    1.17500    1.31902    1.40365    1.39350    0.75814
  58.29245    0.64020    0.65723    0.82500    1.20646    1.20953    1.19911    0.82887
  51.74382    0.57358    0.65723    0.73500    1.25857    1.34255    1.33208    0.79455
  52.46819    0.58105    0.65723    0.74500    1.18862    1.33349    1.32302    0.84131
  79.11776    0.83715    0.65723    1.10500    1.36923    1.32283    1.31261    0.73034
  62.69620    0.68383    0.65723    0.88500    1.20773    1.20050    1.19012    0.82800
  64.90992    0.70539    0.65723    0.91500    1.11846    1.21835    1.20799    0.89409
  70.85263    0.76194    0.65723    0.99500    1.30528    1.22574    1.21544    0.76612
  82.90935    0.87021    0.65723    1.15500    1.19890    1.38085    1.37068    0.83410
  46.69476    0.52093    0.65723    0.66500    0.83333    1.40603    1.39551    1.20000
  55.37372    0.61075    0.65723    0.78500    1.24434    1.27518    1.26473    0.80364
  77.60706    0.82371    0.65723    1.08500    1.24535    1.29799    1.28776    0.80299
  79.87440    0.84382    0.65723    1.11500    1.27612    1.33525    1.32504    0.78363
  75.34755    0.80336    0.65723    1.05500    1.22778    1.26074    1.25048    0.81448
  61.22480    0.66936    0.65723    0.86500    1.23248    1.18861    1.17821    0.81137
  69.36154    0.74794    0.65723    0.97500    1.26384    1.22725    1.21692    0.79124
  70.10663    0.75495    0.65723    0.98500    1.24422    1.22649    1.21618    0.80371
  59.75690    0.65482    0.65723    0.84500    1.21959    1.17671    1.16630    0.81995
  81.39022    0.85708    0.65723    1.13500    1.33728    1.35805    1.34786    0.74779
  66.39019    0.71966    0.65723    0.93500    1.41753    1.23025    1.21990    0.70545
  63.43321    0.69104    0.65723    0.89500    1.25407    1.20645    1.19608    0.79740
  73.09605    0.78276    0.65723    1.02500    1.24308    1.22349    1.21320    0.80446
  51.02023    0.56610    0.65723    0.72500    1.41250    1.35162    1.34114    0.70796
  47.41380    0.52849    0.65723    0.67500    1.25000    1.39696    1.38645    0.80000
  57.56151    0.63286    0.65723    0.81500    1.17220    1.22594    1.21551    0.85310
  50.29742    0.55861    0.65723    0.71500    1.40426    1.36069    1.35020    0.71212
  53.91934    0.59593    0.65723    0.76500    1.38965    1.30801    1.29755    0.71961
  68.61735    0.74090    0.65723    0.96500    1.17572    1.22800    1.21767    0.85054
  67.13167    0.72676    0.65723    0.94500    1.18519    1.22950    1.21916    0.84375
  65.64961    0.71254    0.65723    0.92500    1.26342    1.22430    1.21394    0.79150
  48.13358    0.53604    0.65723    0.68500    1.19565    1.38789    1.37739    0.83636
  67.82381    0.73425    0.65802    0.95500    1.20347    1.22904    1.21884    0.83093
  81.33130    0.85759    0.65802    1.13500    1.52034    1.35760    1.34760    0.65775
  60.44528    0.66245    0.65802    0.85500    1.22727    1.18271    1.17239    0.81481
  47.37810    0.52875    0.65802    0.67500    1.90244    1.39686    1.38635    0.52564
  64.86170    0.70577    0.65802    0.91500    1.19279    1.21838    1.20813    0.83837
  58.24887    0.64053    0.65802    0.82500    1.29870    1.20965    1.19930    0.77000
  82.84954    0.87074    0.65802    1.15500    1.36275    1.38040    1.37042    0.73381
  77.55046    0.82420    0.65802    1.08500    1.22371    1.29801    1.28796    0.81719
  75.29238    0.80382    0.65802    1.05500    1.16724    1.26076    1.25068    0.85672
  61.17915    0.66972    0.65802    0.86500    1.09841    1.18865    1.17835    0.91040
  70.05489    0.75537    0.65802    0.98500    1.39604    1.22677    1.21661    0.71631
  63.38602    0.69141    0.65802    0.89500    1.09091    1.20649    1.19622    0.91667
  73.04233    0.78320    0.65802    1.02500    1.32718    1.22377    1.21365    0.75348
  53.15344    0.58879    0.65802    0.75500    1.31805    1.32434    1.31392    0.75870
  57.51845    0.63319    0.65802    0.81500    1.13750    1.22607    1.21571    0.87912
  52.42880    0.58134    0.65802    0.74500    1.47289    1.33335    1.32292    0.67894
  49.53809    0.55137    0.65802    0.70500    1.21858    1.36965    1.35916    0.82063
  61.91389    0.67697    0.65802    0.87500    1.26307    1.19460    1.18431    0.79172
  82.09001    0.86418    0.65802    1.14500    1.37931    1.36900    1.35901    0.72500
  62.64951    0.68420    0.65802    0.88500    1.25654    1.20054    1.19026    0.79583
  78.30491    0.83093    0.65802    1.09500    1.29365    1.31042    1.30038    0.77301
  84.37100    0.88377    0.65802    1.17500    1.40088    1.40317    1.39321    0.71384
  53.87889    0.59623    0.65802    0.76500    1.25000    1.30816    1.29774    0.80000
  48.81734    0.54385    0.65802    0.69500    1.57759    1.37872    1.36823    0.63388
  59.71228    0.65516    0.65802    0.84500    1.15526    1.17699    1.16667    0.86561
  80.57343    0.85097    0.65802    1.12500    1.20408    1.34620    1.33619    0.83051
  51.70495    0.57387    0.65802    0.73500    1.44043    1.34243    1.33198    0.69424
  83.60987    0.87727    0.65802    1.16500    1.56739    1.39180    1.38183    0.63800
  58.98015    0.64785    0.65802    0.83500    1.26538    1.19323    1.18289    0.79028
  55.33223    0.61106    0.65802    0.78500    1.31971    1.27532    1.26493    0.75774
  76.79688    0.81743    0.65802    1.07500    1.35019    1.28559    1.27553    0.74063
  67.08193    0.72716    0.65802    0.94500    1.19670    1.22979    1.21959    0.83563
  71.54680    0.76934    0.65802    1.00500    1.18153    1.22526    1.21512    0.84636
  64.12341    0.69860    0.65802    0.90500    1.27621    1.21243    1.20218    0.78357
  48.09735    0.53631    0.65802    0.68500    1.28889    1.38779    1.37729    0.77586
  79.06022    0.83764    0.65802    1.10500    1.23429    1.32284    1.31281    0.81019
  50.98189    0.56638    0.65802    0.72500    1.29433    1.35150    1.34104    0.77260
  54.60515    0.60366    0.65802    0.77500    1.37895    1.29174    1.28133    0.72519
  70.80039    0.76236    0.65802    0.99500    1.23237    1.22602    1.21587    0.81144
  68.56660    0.74131    0.65802    0.96500    1.24525    1.22828    1.21810    0.80305
  72.29411    0.77628    0.65802    1.01500    1.16181    1.22451    1.21438    0.86072
  65.60088    0.71292    0.65802    0.92500    1.19725    1.22432    1.21409    0.83525
  76.04419    0.81064    0.65802    1.06500    1.38086    1.27318    1.26310    0.72419
  46.65958    0.52118    0.65802    0.66500    1.50000    1.40561    1.39509    0.66667
  69.31029    0.74835    0.65802    0.97500    1.26656    1.22753    1.21735    0.78954
  66.34095    0.72005    0.65802    0.93500    1.19178    1.23033    1.22011    0.83908
  79.81640    0.84432    0.65802    1.11500    1.38788    1.33504    1.32502    0.72052
  50.25960    0.55889    0.65802    0.71500    1.36667    1.36057    1.35010    0.73171
  48.78057    0.54411    0.65881    0.69500    1.30827    1.37863    1.36813    0.76437
  79.75837    0.84482    0.65881    1.11500    1.36527    1.33492    1.32500    0.73246
  49.50079    0.55164    0.65881    0.70500    1.52632    1.36956    1.35907    0.65517
  75.23718    0.80428    0.65881    1.05500    1.21490    1.26085    1.25087    0.82311
  83.54958    0.87781    0.65881    1.16500    1.27634    1.39143    1.38156    0.78349
  70.00312    0.75579    0.65881    0.98500    1.15060    1.22711    1.21704    0.86911
  67.03217    0.72755    0.65881    0.94500    1.21106    1.23014    1.22002    0.82573
  65.55213    0.71331    0.65881    0.92500    1.25452    1.22439    1.21423    0.79712
  53.83843    0.59653    0.65881    0.76500    1.21429    1.30833    1.29793    0.82353
  71.49403    0.76977    0.65881    1.00500    1.13483    1.22559    1.21555    0.88119
  55.29072    0.61137    0.65881    0.78500    1.34414    1.27549    1.26512    0.74397
  72.98858    0.78365    0.65881    1.02500    1.18605    1.22411    1.21409    0.84314
  48.06110    0.53657    0.65881    0.68500    1.02020    1.38771    1.37719    0.98020
  59.66765    0.65550    0.65881    0.84500    0.99842    1.17732    1.16705    1.00158
  50.94353    0.56667    0.65881    0.72500    1.51667    1.35140    1.34094    0.65934
  63.33880    0.69178    0.65881    0.89500    1.12868    1.20656    1.19636    0.88599
  52.38939    0.58163    0.65881    0.74500    1.22899    1.33325    1.32282    0.81368
  66.29170    0.72044    0.65881    0.93500    1.13016    1.23046    1.22032    0.88483
  79.00266    0.83814    0.65881    1.10500    1.28598    1.32293    1.31300    0.77762
  61.86770    0.67732    0.65881    0.87500    1.24161    1.19468    1.18445    0.80541
  60.40013    0.66279    0.65881    0.85500    1.09005    1.18280    1.17254    0.91739
  69.25902    0.74876    0.65881    0.97500    1.27018    1.22787    1.21778    0.78729
  82.78969    0.87127    0.65881    1.15500    1.40343    1.38003    1.37016    0.71254
  62.60281    0.68456    0.65881    0.88500    1.30360    1.20062    1.19041    0.76711
  47.34238    0.52901    0.65881    0.67500    1.31481    1.39678    1.38625    0.76056
  61.13348    0.67007    0.65881    0.86500    1.12908    1.18874    1.17849    0.88567
  50.22178    0.55916    0.65881    0.71500    1.22609    1.36048    1.35000    0.81560
  81.27236    0.85811    0.65881    1.13500    1.35659    1.35723    1.34734    0.73714
  46.62440    0.52144    0.65881    0.66500    1.68421    1.40521    1.39467    0.59375
  70.74812    0.76279    0.65881    0.99500    1.22063    1.22635    1.21630    0.81925
  67.77354    0.73465    0.65881    0.95500    1.23191    1.22938    1.21927    0.81175
  75.98851    0.81111    0.65881    1.06500    1.18056    1.27327    1.26330    0.84706
  53.11351    0.58909    0.65881    0.75500    1.50794    1.32430    1.31388    0.66316
  68.51583    0.74172    0.65881    0.96500    1.16364    1.22862    1.21853    0.85937
  58.20528    0.64086    0.65881    0.82500    1.19039    1.20980    1.19949    0.84006
  77.49383    0.82468    0.65881    1.08500    1.23993    1.29810    1.28815    0.80650
  64.07568    0.69897    0.65881    0.90500    1.14038    1.21250    1.20232    0.87690
  84.31028    0.88431    0.65881    1.17500    1.38412    1.40277    1.39292    0.72248
  78.24780    0.83142    0.65881    1.09500    1.43469    1.31051    1.30057    0.69701
  54.56417    0.60396    0.65881    0.77500    1.19820    1.29191    1.28153    0.83459
  76.74073    0.81791    0.65881    1.07500    1.23993    1.28568    1.27572    0.80650
  58.93603    0.64819    0.65881    0.83500    1.24035    1.19338    1.18309    0.80622
  80.51494    0.85148    0.65881    1.12500    1.52590    1.34583    1.33593    0.65535
  51.66607    0.57416    0.65881    0.73500    1.25163    1.34233    1.33188    0.79896
  82.03061    0.86471    0.65881    1.14500    1.43699    1.36863    1.35875    0.69590
  72.24086    0.77672    0.65881    1.01500    1.19182    1.22484    1.21481    0.83905
  64.81346    0.70615    0.65881    0.91500    1.19702    1.21844    1.20828    0.83541
  70.69583    0.76321    0.65960    0.99500    1.22186    1.22675    1.21673    0.81842
  55.24920    0.61169    0.65960    0.78500    1.18000    1.27569    1.26531    0.84746
  69.20773    0.74918    0.65960    0.97500    1.25733    1.22826    1.21821    0.79534
  69.95132    0.75621    0.65960    0.98500    1.27348    1.22751    1.21747    0.78525
  66.24242    0.72083    0.65960    0.93500    1.39085    1.23064    1.22053    0.71899
  71.44125    0.77020    0.65960    1.00500    1.38824    1.22599    1.21598    0.72034
  66.98239    0.72795    0.65960    0.94500    1.25354    1.23054    1.22045    0.79774
  64.02794    0.69935    0.65960    0.90500    1.25123    1.21263    1.20246    0.79921
  68.46504    0.74212    0.65960    0.96500    1.29126    1.22902    1.21896    0.77444
  67.72326    0.73505    0.65960    0.95500    1.23772    1.22978    1.21970    0.80794
  58.16167    0.64119    0.65960    0.82500    1.26471    1.20999    1.19969    0.79070
  65.50336    0.71369    0.65960    0.92500    1.24110    1.22451    1.21438    0.80574
  55.97606    0.61909    0.65960    0.79500    1.07742    1.25927    1.24891    0.92814
  58.89190    0.64853    0.65960    0.83500    1.20432    1.19357    1.18328    0.83034
  64.76520    0.70653    0.65960    0.91500    1.34868    1.21857    1.20842    0.74146
  72.18758    0.77716    0.65960    1.01500    1.29948    1.22523    1.21524    0.76954
  76.68454    0.81838    0.65960    1.07500    1.25097    1.28584    1.27592    0.79938
  80.45642    0.85199    0.65960    1.12500    1.28627    1.34553    1.33567    0.77744
  77.43717    0.82516    0.65960    1.08500    1.29078    1.29825    1.28834    0.77473
  53.07357    0.58938    0.65960    0.75500    1.52632    1.32428    1.31385    0.65517
  81.97118    0.86523    0.65960    1.14500    1.25996    1.36833    1.35848    0.79367
  61.82150    0.67768    0.65960    0.87500    1.20521    1.19481    1.18459    0.82973
  62.55609    0.68492    0.65960    0.88500    1.37241    1.20075    1.19055    0.72864
  49.46348    0.55192    0.65960    0.70500    1.26471    1.36949    1.35897    0.79070
  82.72981    0.87180    0.65960    1.15500    1.46748    1.37973    1.36989    0.68144
  51.62718    0.57444    0.65960    0.73500    1.35354    1.34225    1.33178    0.73881
  72.93481    0.78409    0.65960    1.02500    1.36442    1.22452    1.21454    0.73291
  48.74379    0.54438    0.65960    0.69500    1.57724    1.37857    1.36803    0.63402
  83.48926    0.87834    0.65960    1.16500    1.48602    1.39113    1.38130    0.67294
  52.34997    0.58192    0.65960    0.74500    1.27019    1.33317    1.32272    0.78729
  81.21338    0.85862    0.65960    1.13500    1.43908    1.35693    1.34708    0.69489
  50.90517    0.56695    0.65960    0.72500    1.71981    1.35133    1.34084    0.58146
  75.93280    0.81157    0.65960    1.06500    1.37598    1.27342    1.26349    0.72675
  48.02485    0.53683    0.65960    0.68500    1.54321    1.38765    1.37709    0.64800
  79.70031    0.84532    0.65960    1.11500    1.31402    1.33486    1.32499    0.76102
  60.35496    0.66314    0.65960    0.85500    1.10932    1.18293    1.17268    0.90145
  46.58921    0.52169    0.65960    0.66500    0.95652    1.40483    1.39424    1.04545
  54.52317    0.60427    0.65960    0.77500    1.26456    1.29212    1.28172    0.79079
  78.94506    0.83863    0.65960    1.10500    1.28273    1.32308    1.31319    0.77959
  53.79796    0.59683    0.65960    0.76500    1.34726    1.30854    1.29813    0.74225
  47.30666    0.52927    0.65960    0.67500    1.19355    1.39672    1.38615    0.83784
  63.29157    0.69214    0.65960    0.89500    1.15534    1.20669    1.19651    0.86555
  75.18195    0.80474    0.65960    1.05500    1.17728    1.26101    1.25106    0.84942
  84.24951    0.88485    0.65960    1.17500    1.35913    1.40245    1.39263    0.73577
  61.08779    0.67042    0.65960    0.86500    1.28319    1.18887    1.17864    0.77931
  78.19067    0.83191    0.65960    1.09500    1.40079    1.31067    1.30077    0.71388
  59.62300    0.65584    0.65960    0.84500    1.19934    1.17769    1.16742    0.83379
  50.18394    0.55944    0.65960    0.71500    1.31884    1.36041    1.34990    0.75824
  78.13351    0.83240    0.66039    1.09500    1.41772    1.31089    1.30096    0.70536
  69.89951    0.75662    0.66039    0.98500    1.17120    1.22797    1.21790    0.85383
  77.38047    0.82564    0.66039    1.08500    1.23201    1.29847    1.28854    0.81168
  52.31054    0.58221    0.66039    0.74500    1.28242    1.33313    1.32262    0.77978
  62.50936    0.68528    0.66039    0.88500    1.16221    1.20094    1.19069    0.86043
  53.03361    0.58968    0.66039    0.75500    1.25140    1.32430    1.31381    0.79911
  76.62832    0.81885    0.66039    1.07500    1.33267    1.28606    1.27611    0.75037
  70.64352    0.76364    0.66039    0.99500    1.28239    1.22721    1.21716    0.77979
  75.87706    0.81204    0.66039    1.06500    1.34369    1.27364    1.26368    0.74422
  58.84776    0.64886    0.66039    0.83500    1.27941    1.19381    1.18347    0.78161
  53.75748    0.59713    0.66039    0.76500    1.43750    1.30879    1.29832    0.69565
  75.12669    0.80520    0.66039    1.05500    1.28148    1.26123    1.25126    0.78035
  71.38844    0.77063    0.66039    1.00500    1.22349    1.22645    1.21641    0.81733
  63.24432    0.69251    0.66039    0.89500    1.21613    1.20687    1.19665    0.82228
  54.48217    0.60457    0.66039    0.77500    1.26995    1.29237    1.28191    0.78743
  55.93401    0.61940    0.66039    0.79500    1.24459    1.25952    1.24910    0.80348
  78.88742    0.83912    0.66039    1.10500    1.31609    1.32330    1.31339    0.75983
  72.88101    0.78453    0.66039    1.02500    1.33833    1.22500    1.21498    0.74720
  51.58828    0.57473    0.66039    0.73500    1.47955    1.34221    1.33168    0.67588
  60.30978    0.66348    0.66039    0.85500    1.15210    1.18312    1.17283    0.86798
  46.55401    0.52195    0.66039    0.66500    0.80769    1.40447    1.39382    1.23810
  65.45457    0.71407    0.66039    0.92500    1.16842    1.22469    1.21452    0.85586
  58.11804    0.64152    0.66039    0.82500    1.13425    1.21024    1.19988    0.88164
  47.27093    0.52953    0.66039    0.67500    1.12308    1.39669    1.38605    0.89041
  84.94931    0.89188    0.66039    1.18500    1.53753    1.40205    1.39221    0.65039
  84.18870    0.88540    0.66039    1.17500    1.50227    1.40219    1.39234    0.66566
  61.04209    0.67077    0.66039    0.86500    1.20350    1.18906    1.17878    0.83091
  47.98859    0.53709    0.66039    0.68500    1.26966    1.38761    1.37699    0.78761
  66.19313    0.72122    0.66039    0.93500    1.24628    1.23089    1.22074    0.80239
  64.71693    0.70691    0.66039    0.91500    1.13978    1.21875    1.20856    0.87736
  66.93258    0.72834    0.66039    0.94500    1.13968    1.23101    1.22088    0.87744
  83.42889    0.87888    0.66039    1.16500    1.32179    1.39090    1.38104    0.75655
  48.70700    0.54465    0.66039    0.69500    1.32639    1.37853    1.36793    0.75393
  82.66989    0.87233    0.66039    1.15500    1.30056    1.37950    1.36963    0.76890
  49.42617    0.55219    0.66039    0.70500    1.25543    1.36945    1.35887    0.79654
  61.77528    0.67804    0.66039    0.87500    1.25610    1.19500    1.18474    0.79612
  81.91171    0.86575    0.66039    1.14500    1.20360    1.36810    1.35822    0.83084
  67.67295    0.73545    0.66039    0.95500    1.20833    1.23025    1.22013    0.82759
  81.15436    0.85914    0.66039    1.13500    1.37352    1.35670    1.34681    0.72806
  50.14609    0.55972    0.66039    0.71500    1.50000    1.36037    1.34980    0.66667
  68.41422    0.74253    0.66039    0.96500    1.15094    1.22949    1.21939    0.86885
  80.39786    0.85249    0.66039    1.12500    1.19694    1.34530    1.33540    0.83546
  72.13427    0.77759    0.66039    1.01500    1.10075    1.22569    1.21567    0.90847
  50.86680    0.56723    0.66039    0.72500    1.18339    1.35129    1.34074    0.84503
  59.57833    0.65618    0.66039    0.84500    1.43486    1.17811    1.16780    0.69693
  79.64221    0.84582    0.66039    1.11500    1.21648    1.33487    1.32497    0.82205
  69.15641    0.74959    0.66039    0.97500    1.14568    1.22873    1.21864    0.87285
  55.20767    0.61199    0.66039    0.78500    1.20925    1.27594    1.26551    0.82696
  63.98017    0.69972    0.66039    0.90500    1.16216    1.21281    1.20261    0.86047
  78.82976    0.83962    0.66119    1.10500    1.16817    1.32359    1.31358    0.85604
  81.09531    0.85965    0.66119    1.13500    1.33794    1.35652    1.34655    0.74742
  62.46260    0.68564    0.66119    0.88500    1.16750    1.20119    1.19084    0.85653
  55.16613    0.61230    0.66119    0.78500    1.20682    1.27624    1.26570    0.82863
  67.62262    0.73585    0.66119    0.95500    1.15968    1.23078    1.22056    0.86231
  76.57208    0.81933    0.66119    1.07500    1.25752    1.28635    1.27630    0.79522
  61.72905    0.67839    0.66119    0.87500    1.19289    1.19525    1.18488    0.83830
  70.59118    0.76406    0.66119    0.99500    1.17737    1.22774    1.21759    0.84935
  49.38884    0.55246    0.66119    0.70500    1.36170    1.36945    1.35877    0.73438
  81.85220    0.86627    0.66119    1.14500    1.28370    1.36792    1.35796    0.77900
  82.60993    0.87286    0.66119    1.15500    1.31774    1.37932    1.36937    0.75888
  75.82129    0.81251    0.66119    1.06500    1.26055    1.27393    1.26388    0.79330
  58.80360    0.64919    0.66119    0.83500    1.26978    1.19411    1.18367    0.78754
  53.71699    0.59743    0.66119    0.76500    1.41322    1.30909    1.29851    0.70760
  50.10824    0.55999    0.66119    0.71500    1.41089    1.36038    1.34971    0.70877
  48.67021    0.54491    0.66119    0.69500    1.68939    1.37853    1.36783    0.59193
  58.07441    0.64185    0.66119    0.82500    1.16034    1.21054    1.20008    0.86181
  66.88276    0.72874    0.66119    0.94500    1.19496    1.23155    1.22131    0.83685
  75.07141    0.80566    0.66119    1.05500    1.32571    1.26152    1.25145    0.75431
  71.33560    0.77106    0.66119    1.00500    1.19969    1.22698    1.21684    0.83355
  47.23519    0.52978    0.66119    0.67500    1.30909    1.39669    1.38595    0.76389
  64.66863    0.70728    0.66119    0.91500    1.26011    1.21900    1.20871    0.79358
  66.14381    0.72161    0.66119    0.93500    1.27543    1.23121    1.22095    0.78405
  47.95233    0.53736    0.66119    0.68500    1.50000    1.38761    1.37689    0.66667
  60.99637    0.67112    0.66119    0.86500    1.13078    1.18931    1.17893    0.88434
  84.12786    0.88594    0.66119    1.17500    1.55211    1.40199    1.39205    0.64429
  63.19705    0.69288    0.66119    0.89500    1.18519    1.20712    1.19680    0.84375
  54.44115    0.60488    0.66119    0.77500    1.28148    1.29267    1.28211    0.78035
  84.88803    0.89243    0.66119    1.18500    1.66408    1.40313    1.39321    0.60093
  83.36849    0.87941    0.66119    1.16500    1.53363    1.39072    1.38078    0.65205
  52.99365    0.58998    0.66119    0.75500    1.36901    1.32437    1.31377    0.73045
  72.08094    0.77803    0.66119    1.01500    1.15373    1.22622    1.21610    0.86676
  72.82719    0.78497    0.66119    1.02500    1.25649    1.22554    1.21543    0.79587
  80.33926    0.85300    0.66119    1.12500    1.36122    1.34513    1.33514    0.73464
  69.84767    0.75704    0.66119    0.98500    1.24550    1.22850    1.21833    0.80289
  60.26458    0.66383    0.66119    0.85500    1.19797    1.18337    1.17297    0.83475
  69.10507    0.75000    0.66119    0.97500    1.24149    1.22926    1.21907    0.80548
  77.32375    0.82612    0.66119    1.08500    1.32500    1.29876    1.28873    0.75472
  46.51880    0.52220    0.66119    0.66500    1.20000    1.40415    1.39339    0.83333
  63.93239    0.70009    0.66119    0.90500    1.21227    1.21306    1.20275    0.82490
  51.54936    0.57501    0.66119    0.73500    1.24490    1.34221    1.33158    0.80328
  50.82841    0.56751    0.66119    0.72500    1.39837    1.35129    1.34064    0.71512
  52.27111    0.58250    0.66119    0.74500    1.43293    1.33313    1.32252    0.69787
  55.89194    0.61972    0.66119    0.79500    1.24353    1.25981    1.24929    0.80416
  68.36339    0.74294    0.66119    0.96500    1.18769    1.23002    1.21982    0.84197
  78.07632    0.83288    0.66119    1.09500    1.24354    1.31117    1.30116    0.80415
  59.53365    0.65652    0.66119    0.84500    1.37266    1.17860    1.16817    0.72851
  65.40577    0.71446    0.66119    0.92500    1.24638    1.22494    1.21466    0.80233
  79.58408    0.84632    0.66119    1.11500    1.29174    1.33495    1.32495    0.77415
  69.79581    0.75746    0.66198    0.98500    1.28094    1.22911    1.21876    0.78068
  51.51044    0.57530    0.66198    0.73500    1.30634    1.34225    1.33148    0.76550
  75.01610    0.80612    0.66198    1.05500    1.30947    1.26188    1.25165    0.76367
  71.28274    0.77149    0.66198    1.00500    1.24370    1.22759    1.21727    0.80405
  52.95367    0.59027    0.66198    0.75500    1.27019    1.32447    1.31374    0.78728
  66.09448    0.72200    0.66198    0.93500    1.15262    1.23159    1.22116    0.86759
  60.95064    0.67147    0.66198    0.86500    1.14590    1.18962    1.17907    0.87268
  69.05371    0.75041    0.66198    0.97500    1.25373    1.22987    1.21951    0.79762
  52.23166    0.58279    0.66198    0.74500    1.32063    1.33317    1.32242    0.75721
  84.06697    0.88648    0.66198    1.17500    1.40000    1.40184    1.39176    0.71429
  72.02759    0.77846    0.66198    1.01500    1.15276    1.22683    1.21653    0.86749
  63.14977    0.69324    0.66198    0.89500    1.26829    1.20743    1.19694    0.78846
  54.40012    0.60518    0.66198    0.77500    1.24113    1.29300    1.28230    0.80571
  78.01909    0.83337    0.66198    1.09500    1.30829    1.31153    1.30135    0.76436
  64.62032    0.70766    0.66198    0.91500    1.25728    1.21931    1.20885    0.79537
  47.91605    0.53762    0.66198    0.68500    1.16000    1.38764    1.37679    0.86207
  48.63340    0.54518    0.66198    0.69500    1.44203    1.37856    1.36773    0.69347
  83.30805    0.87995    0.66198    1.16500    1.38689    1.39061    1.38052    0.72104
  50.07037    0.56027    0.66198    0.71500    1.60440    1.36041    1.34961    0.62329
  55.84986    0.62003    0.66198    0.79500    1.23000    1.26016    1.24949    0.81301
  81.03622    0.86016    0.66198    1.13500    1.28063    1.35642    1.34629    0.78086
  68.31253    0.74334    0.66198    0.96500    1.22167    1.23063    1.22025    0.81855
  62.41584    0.68600    0.66198    0.88500    1.09709    1.20149    1.19098    0.91150
  67.57227    0.73625    0.66198    0.95500    1.22186    1.23139    1.22099    0.81842
  63.88460    0.70046    0.66198    0.90500    1.25623    1.21337    1.20290    0.79603
  76.51580    0.81980    0.66198    1.07500    1.23452    1.28671    1.27650    0.81003
  84.82671    0.89298    0.66198    1.18500    1.51422    1.40428    1.39421    0.66041
  49.35150    0.55273    0.66198    0.70500    1.42935    1.36948    1.35867    0.69962
  77.26700    0.82660    0.66198    1.08500    1.44467    1.29912    1.28893    0.69220
  70.53882    0.76448    0.66198    0.99500    1.18966    1.22835    1.21802    0.84058
  80.28064    0.85351    0.66198    1.12500    1.19593    1.34502    1.33488    0.83617
  81.79266    0.86679    0.66198    1.14500    1.33654    1.36781    1.35770    0.74820
  78.77206    0.84011    0.66198    1.10500    1.26365    1.32394    1.31378    0.79136
  75.76550    0.81298    0.66198    1.06500    1.32308    1.27429    1.26407    0.75581
  50.79002    0.56779    0.66198    0.72500    1.45455    1.35133    1.34054    0.68750
  58.75943    0.64953    0.66198    0.83500    1.21739    1.19446    1.18386    0.82143
  59.48896    0.65686    0.66198    0.84500    1.23154    1.17913    1.16855    0.81199
  53.67649    0.59773    0.66198    0.76500    1.24939    1.30943    1.29871    0.80039
  79.52592    0.84682    0.66198    1.11500    1.21771    1.33509    1.32493    0.82121
  66.83292    0.72913    0.66198    0.94500    1.15419    1.23215    1.22174    0.86641
  61.68280    0.67875    0.66198    0.87500    1.34965    1.19556    1.18503    0.74093
  82.54994    0.87338    0.66198    1.15500    1.41153    1.37921    1.36911    0.70845
  60.21936    0.66417    0.66198    0.85500    1.24751    1.18368    1.17312    0.80160
  72.77335    0.78542    0.66198    1.02500    1.25424    1.22616    1.21588    0.79730
  47.19945    0.53004    0.66198    0.67500    1.21212    1.39671    1.38585    0.82500
  46.48358    0.52245    0.66198    0.66500    1.76471    1.40384    1.39297    0.56667
  65.35695    0.71484    0.66198    0.92500    1.18080    1.22525    1.21481    0.84688
  55.12458    0.61261    0.66198    0.78500    1.27069    1.27658    1.26590    0.78697
  58.03076    0.64218    0.66198    0.82500    1.36750    1.21089    1.20027    0.73126
  59.44425    0.65720    0.66278    0.84500    1.18325    1.17972    1.16893    0.84513
  60.90489    0.67182    0.66278    0.86500    1.30268    1.18998    1.17922    0.76765
  53.63597    0.59803    0.66278    0.76500    1.38727    1.30981    1.29890    0.72084
  47.87976    0.53788    0.66278    0.68500    1.02804    1.38769    1.37669    0.97273
  55.08301    0.61292    0.66278    0.78500    1.23288    1.27697    1.26609    0.81111
  66.04513    0.72238    0.66278    0.93500    1.21936    1.23203    1.22137    0.82010
  50.75162    0.56807    0.66278    0.72500    1.37546    1.35140    1.34044    0.72703
  79.46772    0.84732    0.66278    1.11500    1.29293    1.33531    1.32492    0.77344
  46.44836    0.52270    0.66278    0.66500    0.78571    1.40356    1.39254    1.27273
  73.46566    0.79279    0.66278    1.03500    1.27555    1.23750    1.22699    0.78398
  80.22198    0.85401    0.66278    1.12500    1.33398    1.34500    1.33462    0.74964
  84.00605    0.88702    0.66278    1.17500    1.40787    1.40178    1.39147    0.71029
  72.71947    0.78586    0.66278    1.02500    1.23980    1.22686    1.21633    0.80658
  67.52190    0.73665    0.66278    0.95500    1.18490    1.23206    1.22143    0.84395
  76.45950    0.82027    0.66278    1.07500    1.35645    1.28715    1.27669    0.73722
  64.57199    0.70804    0.66278    0.91500    1.20995    1.21969    1.20900    0.82648
  48.59658    0.54545    0.66278    0.69500    1.31757    1.37862    1.36763    0.75897
  63.83678    0.70083    0.66278    0.90500    1.17817    1.21375    1.20304    0.84877
  57.98709    0.64251    0.66278    0.82500    1.08494    1.21129    1.20046    0.92171
  83.24757    0.88048    0.66278    1.16500    1.32233    1.39058    1.38025    0.75624
  68.26166    0.74375    0.66278    0.96500    1.20305    1.23130    1.22068    0.83122
  62.36905    0.68636    0.66278    0.88500    1.23941    1.20186    1.19113    0.80683
  55.80777    0.62034    0.66278    0.79500    1.19444    1.26055    1.24968    0.83721
  65.30810    0.71522    0.66278    0.92500    1.19497    1.22563    1.21495    0.83684
  71.22986    0.77191    0.66278    1.00500    1.25079    1.22827    1.21771    0.79950
  52.91368    0.59056    0.66278    0.75500    1.34783    1.32462    1.31370    0.74194
  71.97421    0.77890    0.66278    1.01500    1.22082    1.22751    1.21696    0.81912
  66.78306    0.72953    0.66278    0.94500    1.27027    1.23282    1.22217    0.78723
  50.03250    0.56054    0.66278    0.71500    1.59799    1.36047    1.34951    0.62579
  77.21022    0.82708    0.66278    1.08500    1.30651    1.29956    1.28912    0.76540
  47.16369    0.53030    0.66278    0.67500    1.33333    1.39676    1.38575    0.75000
  80.97710    0.86067    0.66278    1.13500    1.26143    1.35640    1.34603    0.79275
  60.17414    0.66452    0.66278    0.85500    1.24103    1.18404    1.17326    0.80579
  54.35908    0.60549    0.66278    0.77500    1.19444    1.29339    1.28250    0.83721
  58.71524    0.64986    0.66278    0.83500    1.21168    1.19486    1.18406    0.82530
  49.31416    0.55300    0.66278    0.70500    1.47059    1.36954    1.35857    0.68000
  78.71434    0.84060    0.66278    1.10500    1.32046    1.32438    1.31397    0.75731
  77.96183    0.83385    0.66278    1.09500    1.28571    1.31197    1.30155    0.77778
  75.70968    0.81344    0.66278    1.06500    1.18364    1.27474    1.26427    0.84485
  70.48643    0.76491    0.66278    0.99500    1.24879    1.22902    1.21845    0.80078
  69.74392    0.75788    0.66278    0.98500    1.14129    1.22978    1.21919    0.87620
  84.76534    0.89353    0.66278    1.18500    1.50694    1.40551    1.39522    0.66359
  52.19220    0.58308    0.66278    0.74500    1.31212    1.33325    1.32232    0.76212
  82.48991    0.87391    0.66278    1.15500    1.41545    1.37919    1.36884    0.70649
  51.47151    0.57558    0.66278    0.73500    1.33824    1.34232    1.33138    0.74725
  69.00233    0.75082    0.66278    0.97500    1.31013    1.23054    1.21994    0.76329
  81.73308    0.86731    0.66278    1.14500    1.54123    1.36779    1.35744    0.64883
  61.63653    0.67910    0.66278    0.87500    1.18562    1.19592    1.18517    0.84344
  63.10247    0.69361    0.66278    0.89500    1.20165    1.20781    1.19708    0.83219
  57.94342    0.64284    0.66357    0.82500    1.13533    1.21173    1.20066    0.88080
  47.84347    0.53814    0.66357    0.68500    1.40426    1.38776    1.37659    0.71212
  54.31803    0.60579    0.66357    0.77500    1.21103    1.29380    1.28269    0.82574
  52.15273    0.58337    0.66357    0.74500    1.34783    1.33335    1.32222    0.74194
  83.18705    0.88101    0.66357    1.16500    1.29779    1.39066    1.37999    0.77054
  81.67347    0.86782    0.66357    1.14500    1.41026    1.36787    1.35717    0.70909
  63.78895    0.70120    0.66357    0.90500    1.17536    1.21418    1.20318    0.85081
  60.12889    0.66486    0.66357    0.85500    1.18519    1.18445    1.17340    0.84375
  62.32225    0.68672    0.66357    0.88500    1.19072    1.20228    1.19127    0.83983
  75.65383    0.81391    0.66357    1.06500    1.34783    1.27527    1.26446    0.74194
  55.76566    0.62066    0.66357    0.79500    1.17050    1.26097    1.24988    0.85434
  67.47151    0.73705    0.66357    0.95500    1.24233    1.23280    1.22186    0.80494
  65.25925    0.71560    0.66357    0.92500    1.36060    1.22607    1.21510    0.73497
  66.73317    0.72992    0.66357    0.94500    1.35584    1.23355    1.22260    0.73755
  71.17696    0.77234    0.66357    1.00500    1.22276    1.22902    1.21814    0.81782
  77.90455    0.83434    0.66357    1.09500    1.29658    1.31251    1.30174    0.77126
  52.87368    0.59086    0.66357    0.75500    1.34384    1.32479    1.31366    0.74414
  84.70394    0.89407    0.66357    1.18500    1.42576    1.40686    1.39622    0.70138
  49.99462    0.56082    0.66357    0.71500    1.25114    1.36056    1.34941    0.79927
  82.42984    0.87443    0.66357    1.15500    1.45135    1.37927    1.36858    0.68902
  71.92081    0.77933    0.66357    1.01500    1.26829    1.22826    1.21740    0.78846
  68.21076    0.74415    0.66357    0.96500    1.19548    1.23204    1.22112    0.83649
  78.65658    0.84109    0.66357    1.10500    1.28295    1.32492    1.31417    0.77946
  64.52364    0.70841    0.66357    0.91500    1.21511    1.22012    1.20914    0.82297
  70.43403    0.76533    0.66357    0.99500    1.20728    1.22977    1.21888    0.82831
  83.94508    0.88756    0.66357    1.17500    1.50766    1.40184    1.39118    0.66328
  63.05515    0.69397    0.66357    0.89500    1.11371    1.20823    1.19723    0.89790
  79.40949    0.84782    0.66357    1.11500    1.16937    1.33564    1.32490    0.85516
  61.59025    0.67946    0.66357    0.87500    1.17599    1.19634    1.18532    0.85035
  51.43257    0.57587    0.66357    0.73500    1.34740    1.34242    1.33128    0.74217
  72.66558    0.78630    0.66357    1.02500    1.14937    1.22763    1.21677    0.87004
  60.85913    0.67217    0.66357    0.86500    1.15677    1.19039    1.17936    0.86448
  59.39953    0.65754    0.66357    0.84500    1.29895    1.18036    1.16931    0.76985
  53.59545    0.59833    0.66357    0.76500    1.26065    1.31022    1.29910    0.79324
  58.67104    0.65020    0.66357    0.83500    1.12092    1.19531    1.18425    0.89213
  47.12793    0.53055    0.66357    0.67500    0.98462    1.39683    1.38565    1.01562
  48.55976    0.54571    0.66357    0.69500    1.06410    1.37870    1.36753    0.93976
  80.91795    0.86119    0.66357    1.13500    1.27413    1.35648    1.34576    0.78485
  50.71320    0.56835    0.66357    0.72500    1.36398    1.35149    1.34034    0.73315
  65.99575    0.72277    0.66357    0.93500    1.21560    1.23254    1.22158    0.82264
  49.27680    0.55327    0.66357    0.70500    1.44565    1.36963    1.35847    0.69173
  77.15341    0.82755    0.66357    1.08500    1.27324    1.30009    1.28931    0.78539
  68.95093    0.75123    0.66357    0.97500    1.29716    1.23129    1.22037    0.77091
  55.04143    0.61323    0.66357    0.78500    1.28982    1.27739    1.26628    0.77530
  46.41312    0.52296    0.66357    0.66500    1.25000    1.40329    1.39211    0.80000
  73.41127    0.79324    0.66357    1.03500    1.25593    1.23803    1.22718    0.79622
  80.16328    0.85452    0.66357    1.12500    1.42012    1.34508    1.33435    0.70417
  69.69202    0.75829    0.66357    0.98500    1.24367    1.23053    1.21963    0.80407
  76.40317    0.82074    0.66357    1.07500    1.29038    1.28768    1.27689    0.77496
  67.42110    0.73744    0.66437    0.95500    1.25873    1.23359    1.22229    0.79445
  80.85876    0.86170    0.66437    1.13500    1.22414    1.35666    1.34550    0.81690
  70.38160    0.76575    0.66437    0.99500    1.18241    1.23059    1.21932    0.84573
  48.52293    0.54598    0.66437    0.69500    1.19737    1.37879    1.36743    0.83516
  75.59795    0.81437    0.66437    1.06500    1.31319    1.27588    1.26466    0.76151
  62.27544    0.68708    0.66437    0.88500    1.27634    1.20274    1.19142    0.78349
  81.61382    0.86834    0.66437    1.14500    1.24687    1.36805    1.35691    0.80201
  61.54395    0.67981    0.66437    0.87500    1.11755    1.19679    1.18546    0.89481
  49.23944    0.55354    0.66437    0.70500    1.17010    1.36973    1.35837    0.85463
  58.62683    0.65053    0.66437    0.83500    1.19013    1.19579    1.18445    0.84025
  83.12649    0.88154    0.66437    1.16500    1.43923    1.39085    1.37973    0.69481
  57.89972    0.64317    0.66437    0.82500    1.30639    1.21220    1.20085    0.76547
  76.34681    0.82122    0.66437    1.07500    1.28210    1.28830    1.27708    0.77997
  66.68327    0.73031    0.66437    0.94500    1.27165    1.23434    1.22304    0.78638
  53.55491    0.59863    0.66437    0.76500    1.29897    1.31065    1.29929    0.76984
  54.99984    0.61354    0.66437    0.78500    1.35227    1.27783    1.26648    0.73950
  68.15984    0.74455    0.66437    0.96500    1.25566    1.23284    1.22155    0.79639
  71.86738    0.77977    0.66437    1.01500    1.34336    1.22909    1.21783    0.74440
  80.10456    0.85502    0.66437    1.12500    1.20527    1.34526    1.33409    0.82969
  46.37788    0.52321    0.66437    0.66500    1.95000    1.40304    1.39169    0.51282
  73.35685    0.79368    0.66437    1.03500    1.27381    1.23862    1.22738    0.78505
  65.94636    0.72316    0.66437    0.93500    1.19795    1.23310    1.22179    0.83476
  47.09216    0.53081    0.66437    0.67500    1.11940    1.39691    1.38555    0.89333
  79.35123    0.84832    0.66437    1.11500    1.26426    1.33605    1.32488    0.79098
  63.00782    0.69434    0.66437    0.89500    1.22468    1.20870    1.19737    0.81654
  51.39362    0.57615    0.66437    0.73500    1.37000    1.34254    1.33118    0.72993
  83.88408    0.88810    0.66437    1.17500    1.44563    1.40200    1.39089    0.69174
  69.64009    0.75871    0.66437    0.98500    1.36494    1.23134    1.22006    0.73263
  60.08364    0.66521    0.66437    0.85500    1.22099    1.18489    1.17355    0.81900
  68.89951    0.75164    0.66437    0.97500    1.10132    1.23209    1.22080    0.90800
  54.27696    0.60609    0.66437    0.77500    1.10643    1.29424    1.28289    0.90381
  52.11325    0.58366    0.66437    0.74500    1.49823    1.33348    1.32212    0.66745
  78.59879    0.84158    0.66437    1.10500    1.28210    1.32555    1.31436    0.77997
  77.84723    0.83482    0.66437    1.09500    1.22963    1.31313    1.30194    0.81325
  84.64250    0.89462    0.66437    1.18500    1.49539    1.40833    1.39723    0.66872
  77.09657    0.82803    0.66437    1.08500    1.29837    1.30071    1.28951    0.77019
  64.47528    0.70879    0.66437    0.91500    1.14286    1.22060    1.20929    0.87500
  50.67478    0.56863    0.66437    0.72500    1.46304    1.35160    1.34024    0.68351
  55.72355    0.62097    0.66437    0.79500    1.16966    1.26142    1.25007    0.85495
  47.80717    0.53840    0.66437    0.68500    1.80519    1.38785    1.37649    0.55396
  49.95672    0.56109    0.66437    0.71500    1.55122    1.36066    1.34931    0.64465
  59.35479    0.65788    0.66437    0.84500    1.28597    1.18102    1.16968    0.77762
  60.81335    0.67252    0.66437    0.86500    1.38294    1.19084    1.17951    0.72310
  71.12403    0.77277    0.66437    1.00500    1.21507    1.22984    1.21857    0.82300
  82.36974    0.87496    0.66437    1.15500    1.37475    1.37945    1.36832    0.72741
  72.61166    0.78674    0.66437    1.02500    1.25685    1.22847    1.21722    0.79564
  52.83368    0.59115    0.66437    0.75500    1.22165    1.32498    1.31363    0.81857
  65.21037    0.71598    0.66437    0.92500    1.20588    1.22655    1.21524    0.82927
  63.74110    0.70157    0.66437    0.90500    1.13738    1.21465    1.20333    0.87921
  52.79366    0.59144    0.66516    0.75500    1.16154    1.32519    1.31359    0.86093
  49.91882    0.56137    0.66516    0.71500    1.27556    1.36078    1.34921    0.78397
  68.84807    0.75205    0.66516    0.97500    1.27903    1.23293    1.22124    0.78184
  81.55414    0.86886    0.66516    1.14500    1.23384    1.36832    1.35665    0.81048
  70.32915    0.76617    0.66516    0.99500    1.33056    1.23144    1.21975    0.75156
  77.78988    0.83531    0.66516    1.09500    1.16370    1.31382    1.30213    0.85933
  80.79953    0.86221    0.66516    1.13500    1.37349    1.35691    1.34524    0.72807
  60.03836    0.66555    0.66516    0.85500    1.19406    1.18535    1.17369    0.83748
  67.37067    0.73784    0.66516    0.95500    1.21987    1.23441    1.22273    0.81976
  78.54097    0.84207    0.66516    1.10500    1.28972    1.32624    1.31456    0.77536
  52.07376    0.58395    0.66516    0.74500    1.47634    1.33361    1.32202    0.67735
  46.34263    0.52346    0.66516    0.66500    1.56000    1.40279    1.39126    0.64103
  51.35466    0.57643    0.66516    0.73500    1.37943    1.34267    1.33108    0.72494
  62.22860    0.68744    0.66516    0.88500    1.17880    1.20323    1.19156    0.84832
  77.03970    0.82851    0.66516    1.08500    1.33333    1.30140    1.28971    0.75000
  80.04580    0.85553    0.66516    1.12500    1.16266    1.34551    1.33383    0.86010
  63.69323    0.70194    0.66516    0.90500    1.17051    1.21515    1.20347    0.85433
  76.29042    0.82169    0.66516    1.07500    1.11675    1.28897    1.27728    0.89545
  68.10891    0.74496    0.66516    0.96500    1.27645    1.23367    1.22198    0.78342
  69.58815    0.75912    0.66516    0.98500    1.32799    1.23219    1.22049    0.75302
  65.16147    0.71636    0.66516    0.92500    1.18377    1.22707    1.21539    0.84476
  61.49764    0.68016    0.66516    0.87500    1.30590    1.19727    1.18561    0.76575
  50.63635    0.56891    0.66516    0.72500    1.42391    1.35172    1.34014    0.70229
  79.29294    0.84881    0.66516    1.11500    1.43787    1.33654    1.32486    0.69547
  59.31004    0.65822    0.66516    0.84500    1.13131    1.18171    1.17006    0.88393
  55.68142    0.62128    0.66516    0.79500    1.21042    1.26189    1.25027    0.82616
  49.20207    0.55381    0.66516    0.70500    1.33673    1.36983    1.35827    0.74809
  54.95824    0.61385    0.66516    0.78500    1.39952    1.27829    1.26667    0.71453
  82.30960    0.87548    0.66516    1.15500    1.42979    1.37973    1.36805    0.69940
  84.58101    0.89516    0.66516    1.18500    1.44643    1.40990    1.39824    0.69136
  62.96047    0.69470    0.66516    0.89500    1.23116    1.20919    1.19752    0.81224
  58.58260    0.65086    0.66516    0.83500    1.15236    1.19629    1.18464    0.86778
  83.82304    0.88864    0.66516    1.17500    1.38075    1.40226    1.39060    0.72424
  47.77086    0.53866    0.66516    0.68500    1.29060    1.38794    1.37639    0.77483
  53.51437    0.59893    0.66516    0.76500    1.54651    1.31109    1.29949    0.64662
  54.23589    0.60639    0.66516    0.77500    1.18433    1.29469    1.28308    0.84436
  71.07108    0.77320    0.66516    1.00500    1.23975    1.23070    1.21901    0.80662
  83.06590    0.88207    0.66516    1.16500    1.33602    1.39113    1.37946    0.74849
  72.55771    0.78718    0.66516    1.02500    1.27425    1.22937    1.21767    0.78478
  75.54204    0.81484    0.66516    1.06500    1.22283    1.27655    1.26485    0.81778
  73.30241    0.79413    0.66516    1.03500    1.33721    1.23927    1.22757    0.74783
  66.63335    0.73070    0.66516    0.94500    1.27911    1.23515    1.22347    0.78179
  71.81393    0.78020    0.66516    1.01500    1.36806    1.22996    1.21826    0.73096
  57.85602    0.64349    0.66516    0.82500    1.18151    1.21269    1.20105    0.84638
  65.89696    0.72354    0.66516    0.93500    1.23588    1.23369    1.22201    0.80914
  47.05638    0.53107    0.66516    0.67500    1.41270    1.39700    1.38545    0.70787
  60.76756    0.67287    0.66516    0.86500    1.33449    1.19131    1.17965    0.74935
  48.48609    0.54624    0.66516    0.69500    1.40152    1.37889    1.36733    0.71351
  64.42690    0.70916    0.66516    0.91500    1.15640    1.22111    1.20943    0.86475
  65.84753    0.72393    0.66596    0.93500    1.18210    1.23428    1.22222    0.84595
  58.53836    0.65120    0.66596    0.83500    1.19237    1.19679    1.18484    0.83866
  83.00527    0.88261    0.66596    1.16500    1.18371    1.39146    1.37920    0.84480
  76.98280    0.82899    0.66596    1.08500    1.30885    1.30211    1.28990    0.76403
  54.91663    0.61415    0.66596    0.78500    1.24183    1.27875    1.26687    0.80526
  50.59791    0.56919    0.66596    0.72500    1.29032    1.35185    1.34004    0.77500
  65.11256    0.71675    0.66596    0.92500    1.20480    1.22759    1.21553    0.83001
  57.81231    0.64382    0.66596    0.82500    1.40551    1.21318    1.20124    0.71148
  53.47381    0.59923    0.66596    0.76500    1.25310    1.31154    1.29968    0.79802
  79.98701    0.85603    0.66596    1.12500    1.24412    1.34580    1.33356    0.80378
  51.31569    0.57672    0.66596    0.73500    1.29316    1.34280    1.33098    0.77330
  62.18176    0.68780    0.66596    0.88500    1.21920    1.20372    1.19171    0.82021
  62.91310    0.69507    0.66596    0.89500    1.23906    1.20969    1.19766    0.80707
  76.23400    0.82216    0.66596    1.07500    1.31099    1.28967    1.27747    0.76278
  67.32022    0.73824    0.66596    0.95500    1.28239    1.23525    1.22316    0.77979
  66.58341    0.73110    0.66596    0.94500    1.33937    1.23598    1.22390    0.74662
  48.44924    0.54651    0.66596    0.69500    1.28571    1.37899    1.36723    0.77778
  64.37850    0.70954    0.66596    0.91500    1.26770    1.22162    1.20958    0.78883
  61.45131    0.68052    0.66596    0.87500    1.33039    1.19775    1.18575    0.75166
  80.74028    0.86272    0.66596    1.13500    1.35146    1.35721    1.34497    0.73994
  79.23462    0.84931    0.66596    1.11500    1.17455    1.33707    1.32484    0.85139
  84.51949    0.89571    0.66596    1.18500    1.42457    1.41152    1.39925    0.70197
  47.02059    0.53132    0.66596    0.67500    0.90667    1.39709    1.38535    1.10294
  49.16469    0.55408    0.66596    0.70500    1.50289    1.36994    1.35817    0.66538
  69.53618    0.75954    0.66596    0.98500    1.19562    1.23305    1.22093    0.83639
  59.26528    0.65855    0.66596    0.84500    1.26789    1.18241    1.17044    0.78871
  60.72175    0.67321    0.66596    0.86500    1.23090    1.19178    1.17980    0.81241
  77.73251    0.83579    0.66596    1.09500    1.25455    1.31454    1.30233    0.79710
  82.24942    0.87601    0.66596    1.15500    1.34908    1.38004    1.36779    0.74125
  68.05795    0.74536    0.66596    0.96500    1.23986    1.23451    1.22242    0.80654
  49.88091    0.56164    0.66596    0.71500    1.40826    1.36089    1.34911    0.71010
  55.63928    0.62160    0.66596    0.79500    1.20281    1.26236    1.25046    0.83139
  54.19480    0.60670    0.66596    0.77500    1.49307    1.29515    1.28328    0.66976
  52.03426    0.58423    0.66596    0.74500    1.29167    1.33375    1.32192    0.77419
  63.64535    0.70231    0.66596    0.90500    1.20227    1.21565    1.20362    0.83176
  71.76046    0.78063    0.66596    1.01500    1.14675    1.23084    1.21870    0.87203
  75.48611    0.81530    0.66596    1.06500    1.26821    1.27724    1.26505    0.78852
  47.73454    0.53892    0.66596    0.68500    1.48421    1.38804    1.37629    0.67376
  78.48311    0.84256    0.66596    1.10500    1.33671    1.32697    1.31475    0.74810
  81.49442    0.86938    0.66596    1.14500    1.27154    1.36863    1.35638    0.78645
  59.99308    0.66589    0.66596    0.85500    1.34630    1.18581    1.17384    0.74278
  83.76197    0.88917    0.66596    1.17500    1.42857    1.40257    1.39030    0.70000
  68.79660    0.75246    0.66596    0.97500    1.26087    1.23378    1.22167    0.79310
  52.75363    0.59174    0.66596    0.75500    1.30214    1.32540    1.31355    0.76797
  70.27668    0.76659    0.66596    0.99500    1.31641    1.23231    1.22018    0.75964
  72.50374    0.78761    0.66596    1.02500    1.16411    1.23028    1.21812    0.85903
  73.24795    0.79457    0.66596    1.03500    1.16071    1.23993    1.22777    0.86154
  46.30738    0.52371    0.66596    0.66500    1.17857    1.40255    1.39083    0.84848
  71.01811    0.77362    0.66596    1.00500    1.26254    1.23158    1.21944    0.79205
  58.49410    0.65153    0.66676    0.83500    1.13153    1.19726    1.18503    0.88376
  82.94461    0.88314    0.66676    1.16500    1.37328    1.39176    1.37894    0.72818
  52.71359    0.59203    0.66676    0.75500    1.41108    1.32558    1.31352    0.70868
  49.84299    0.56191    0.66676    0.71500    1.58491    1.36099    1.34901    0.63095
  67.26975    0.73864    0.66676    0.95500    1.29952    1.23605    1.22359    0.76952
  64.33008    0.70991    0.66676    0.91500    1.14420    1.22210    1.20972    0.87397
  70.96511    0.77405    0.66676    1.00500    1.11318    1.23242    1.21987    0.89833
  55.59713    0.62191    0.66676    0.79500    1.28172    1.26281    1.25066    0.78020
  63.59745    0.70268    0.66676    0.90500    1.30248    1.21613    1.20377    0.76777
  79.92818    0.85653    0.66676    1.12500    1.27977    1.34606    1.33330    0.78139
  80.68098    0.86323    0.66676    1.13500    1.35938    1.35748    1.34471    0.73563
  47.69821    0.53918    0.66676    0.68500    1.64646    1.38812    1.37619    0.60736
  65.06363    0.71713    0.66676    0.92500    1.32815    1.22808    1.21568    0.75293
  72.44975    0.78805    0.66676    1.02500    1.23391    1.23116    1.21857    0.81043
  76.92587    0.82946    0.66676    1.08500    1.30018    1.30279    1.29010    0.76912
  46.27212    0.52396    0.66676    0.66500    1.15152    1.40229    1.39040    0.86842
  68.00697    0.74576    0.66676    0.96500    1.29316    1.23533    1.22285    0.77330
  66.53346    0.73149    0.66676    0.94500    1.32554    1.23678    1.22434    0.75441
  60.67593    0.67356    0.66676    0.86500    1.18364    1.19223    1.17994    0.84485
  65.79808    0.72432    0.66676    0.93500    1.24714    1.23485    1.22243    0.80184
  51.99475    0.58452    0.66676    0.74500    1.46988    1.33387    1.32182    0.68033
  78.42523    0.84305    0.66676    1.10500    1.37965    1.32767    1.31495    0.72482
  54.15371    0.60700    0.66676    0.77500    1.28810    1.29558    1.28347    0.77634
  68.74512    0.75287    0.66676    0.97500    1.28522    1.23460    1.22211    0.77808
  70.22418    0.76701    0.66676    0.99500    1.30640    1.23315    1.22062    0.76546
  73.19346    0.79502    0.66676    1.03500    1.27520    1.24057    1.22797    0.78419
  59.94778    0.66623    0.66676    0.85500    1.22789    1.18625    1.17398    0.81440
  71.70696    0.78106    0.66676    1.01500    1.20091    1.23170    1.21913    0.83270
  83.70085    0.88971    0.66676    1.17500    1.30398    1.40285    1.39001    0.76688
  49.12730    0.55435    0.66676    0.70500    1.32308    1.37003    1.35807    0.75581
  69.48419    0.75995    0.66676    0.98500    1.22839    1.23388    1.22136    0.81408
  75.43015    0.81576    0.66676    1.06500    1.39526    1.27790    1.26524    0.71671
  51.27671    0.57700    0.66676    0.73500    1.39088    1.34291    1.33088    0.71897
  57.76858    0.64415    0.66676    0.82500    1.25599    1.21365    1.20144    0.79619
  53.43324    0.59952    0.66676    0.76500    1.11364    1.31197    1.29988    0.89796
  54.87500    0.61446    0.66676    0.78500    1.32274    1.27919    1.26706    0.75601
  62.86572    0.69543    0.66676    0.89500    1.26853    1.21015    1.19781    0.78831
  62.13489    0.68816    0.66676    0.88500    1.32069    1.20418    1.19185    0.75718
  50.55946    0.56946    0.66676    0.72500    1.36765    1.35195    1.33994    0.73118
  48.41238    0.54677    0.66676    0.69500    1.52055    1.37908    1.36713    0.65766
  59.22050    0.65889    0.66676    0.84500    1.23004    1.18307    1.17082    0.81298
  46.98479    0.53158    0.66676    0.67500    1.23077    1.39716    1.38525    0.81250
  77.67510    0.83627    0.66676    1.09500    1.26716    1.31523    1.30252    0.78917
  82.18921    0.87653    0.66676    1.15500    1.25050    1.38033    1.36753    0.79968
  81.43466    0.86989    0.66676    1.14500    1.38294    1.36891    1.35612    0.72310
  79.17626    0.84981    0.66676    1.11500    1.19604    1.33757    1.32483    0.83609
  61.40497    0.68087    0.66676    0.87500    1.23220    1.19820    1.18590    0.81155
  76.17755    0.82263    0.66676    1.07500    1.17790    1.29034    1.27767    0.84897
  84.45793    0.89625    0.66676    1.18500    1.41962    1.41195    1.39910    0.70441
  84.39633    0.89680    0.66756    1.18500    1.22822    1.41092    1.39759    0.81419
  63.54953    0.70305    0.66756    0.90500    1.18443    1.21654    1.20391    0.84429
  67.95597    0.74617    0.66756    0.96500    1.28897    1.23607    1.22329    0.77582
  73.13894    0.79546    0.66756    1.03500    1.22042    1.24112    1.22816    0.81939
  60.63009    0.67391    0.66756    0.86500    1.25176    1.19262    1.18009    0.79887
  59.90246    0.66658    0.66756    0.85500    1.21589    1.18664    1.17413    0.82244
  77.61766    0.83675    0.66756    1.09500    1.40354    1.31583    1.30272    0.71248
  47.66188    0.53944    0.66756    0.68500    1.31481    1.38816    1.37609    0.76056
  72.39573    0.78849    0.66756    1.02500    1.29949    1.23195    1.21902    0.76953
  83.63970    0.89025    0.66756    1.17500    1.34568    1.40302    1.38972    0.74312
  46.23684    0.52421    0.66756    0.66500    1.21429    1.40199    1.38997    0.82353
  78.36732    0.84354    0.66756    1.10500    1.22889    1.32828    1.31515    0.81374
  68.69361    0.75328    0.66756    0.97500    1.25944    1.23535    1.22254    0.79400
  65.74862    0.72470    0.66756    0.93500    1.38825    1.23535    1.22264    0.72033
  69.43217    0.76037    0.66756    0.98500    1.30113    1.23463    1.22180    0.76856
  58.44984    0.65186    0.66756    0.83500    1.11399    1.19768    1.18523    0.89767
  51.23772    0.57728    0.66756    0.73500    1.22291    1.34298    1.33078    0.81772
  62.81832    0.69579    0.66756    0.89500    1.18914    1.21056    1.19795    0.84094
  46.94899    0.53183    0.66756    0.67500    1.00000    1.39720    1.38515    1.00000
  76.86892    0.82994    0.66756    1.08500    1.32015    1.30337    1.29029    0.75749
  79.86932    0.85703    0.66756    1.12500    1.47588    1.34621    1.33303    0.67756
  79.11787    0.85030    0.66756    1.11500    1.27165    1.33796    1.32481    0.78638
  50.52100    0.56974    0.66756    0.72500    1.44314    1.35202    1.33984    0.69293
  64.28165    0.71029    0.66756    0.91500    1.19631    1.22252    1.20987    0.83590
  51.95523    0.58481    0.66756    0.74500    1.36119    1.33394    1.32172    0.73465
  59.17571    0.65923    0.66756    0.84500    1.14194    1.18368    1.17120    0.87571
  54.11260    0.60730    0.66756    0.77500    1.30275    1.29597    1.28367    0.76761
  48.37551    0.54704    0.66756    0.69500    1.37500    1.37913    1.36703    0.72727
  65.01468    0.71751    0.66756    0.92500    1.22934    1.22850    1.21582    0.81344
  80.62166    0.86374    0.66756    1.13500    1.13415    1.35765    1.34444    0.88172
  67.21926    0.73903    0.66756    0.95500    1.18620    1.23679    1.22403    0.84303
  82.88391    0.88367    0.66756    1.16500    1.29550    1.39195    1.37867    0.77190
  70.17167    0.76743    0.66756    0.99500    1.30333    1.23391    1.22105    0.76726
  52.67354    0.59232    0.66756    0.75500    1.26455    1.32573    1.31348    0.79079
  66.48348    0.73188    0.66756    0.94500    1.25285    1.23751    1.22477    0.79818
  81.37488    0.87041    0.66756    1.14500    1.28154    1.36908    1.35585    0.78031
  70.91209    0.77448    0.66756    1.00500    1.36013    1.23319    1.22031    0.73522
  62.08802    0.68852    0.66756    0.88500    1.22095    1.20458    1.19200    0.81903
  71.65344    0.78150    0.66756    1.01500    1.23723    1.23247    1.21957    0.80826
  55.55497    0.62222    0.66756    0.79500    1.22484    1.26321    1.25085    0.81643
  54.83337    0.61477    0.66756    0.78500    1.27293    1.27959    1.26726    0.78559
  53.39266    0.59982    0.66756    0.76500    1.30928    1.31235    1.30007    0.76378
  75.37416    0.81623    0.66756    1.06500    1.32216    1.27847    1.26544    0.75634
  82.12896    0.87705    0.66756    1.15500    1.25912    1.38052    1.36726    0.79421
  49.08990    0.55462    0.66756    0.70500    1.74026    1.37009    1.35797    0.57463
  57.72483    0.64447    0.66756    0.82500    1.18166    1.21406    1.20163    0.84627
  49.80506    0.56219    0.66756    0.71500    1.68095    1.36105    1.34890    0.59490
  76.12108    0.82309    0.66756    1.07500    1.32634    1.29092    1.27787    0.75396
  61.35861    0.68122    0.66756    0.87500    1.13804    1.19860    1.18604    0.87870
  76.06458    0.82356    0.66836    1.07500    1.35503    1.29138    1.27806    0.73799
  70.11913    0.76785    0.66836    0.99500    1.18843    1.23457    1.22149    0.84145
  59.13091    0.65956    0.66836    0.84500    1.27644    1.18424    1.17158    0.78343
  64.23320    0.71066    0.66836    0.91500    1.16336    1.22287    1.21001    0.85958
  48.33864    0.54730    0.66836    0.69500    1.47287    1.37915    1.36693    0.67895
  67.16876    0.73943    0.66836    0.95500    1.19091    1.23743    1.22447    0.83969
  53.35207    0.60012    0.66836    0.76500    1.29700    1.31269    1.30027    0.77101
  68.64208    0.75368    0.66836    0.97500    1.40033    1.23600    1.22298    0.71412
  69.38014    0.76078    0.66836    0.98500    1.18841    1.23529    1.22223    0.84146
  65.69914    0.72509    0.66836    0.93500    1.23041    1.23577    1.22285    0.81274
  66.43349    0.73227    0.66836    0.94500    1.17563    1.23815    1.22521    0.85061
  73.08441    0.79591    0.66836    1.03500    1.17834    1.24156    1.22836    0.84865
  46.91318    0.53209    0.66836    0.67500    1.20000    1.39722    1.38505    0.83333
  71.59990    0.78193    0.66836    1.01500    1.25000    1.23314    1.22000    0.80000
  62.04112    0.68888    0.66836    0.88500    1.17162    1.20491    1.19214    0.85352
  50.48253    0.57002    0.66836    0.72500    1.13514    1.35205    1.33974    0.88095
  58.40556    0.65219    0.66836    0.83500    1.31512    1.19805    1.18542    0.76039
  54.79172    0.61507    0.66836    0.78500    1.31628    1.27994    1.26746    0.75972
  72.34169    0.78893    0.66836    1.02500    1.30084    1.23264    1.21947    0.76873
  57.68108    0.64480    0.66836    0.82500    1.25290    1.21443    1.20183    0.79815
  79.05945    0.85080    0.66836    1.11500    1.37882    1.33822    1.32479    0.72526
  62.77091    0.69616    0.66836    0.89500    1.33904    1.21090    1.19810    0.74680
  49.05250    0.55489    0.66836    0.70500    1.35393    1.37012    1.35787    0.73859
  61.31223    0.68157    0.66836    0.87500    1.13065    1.19893    1.18619    0.88445
  51.19872    0.57757    0.66836    0.73500    1.47603    1.34302    1.33068    0.67749
  80.56230    0.86424    0.66836    1.13500    1.29941    1.35766    1.34418    0.76958
  77.56020    0.83723    0.66836    1.09500    1.28437    1.31628    1.30292    0.77859
  82.06868    0.87757    0.66836    1.15500    1.27810    1.38054    1.36700    0.78241
  46.20157    0.52446    0.66836    0.66500    0.94872    1.40168    1.38955    1.05405
  49.76713    0.56246    0.66836    0.71500    1.31304    1.36108    1.34880    0.76159
  75.31815    0.81669    0.66836    1.06500    1.26952    1.27892    1.26564    0.78770
  55.51279    0.62253    0.66836    0.79500    1.19753    1.26356    1.25105    0.83505
  67.90496    0.74657    0.66836    0.96500    1.18065    1.23672    1.22372    0.84699
  84.33469    0.89734    0.66836    1.18500    1.53587    1.40972    1.39609    0.65109
  59.85713    0.66692    0.66836    0.85500    1.27536    1.18696    1.17428    0.78409
  63.50160    0.70342    0.66836    0.90500    1.14263    1.21688    1.20406    0.87518
  60.58424    0.67426    0.66836    0.86500    1.09547    1.19294    1.18023    0.91285
  47.62554    0.53970    0.66836    0.68500    1.30097    1.38818    1.37599    0.76866
  83.57851    0.89078    0.66836    1.17500    1.33266    1.40302    1.38943    0.75038
  81.31506    0.87092    0.66836    1.14500    1.31978    1.36910    1.35559    0.75770
  54.07148    0.60760    0.66836    0.77500    1.31266    1.29632    1.28386    0.76181
  82.82317    0.88419    0.66836    1.16500    1.31568    1.39198    1.37841    0.76006
  78.30937    0.84403    0.66836    1.10500    1.34961    1.32874    1.31534    0.74096
  51.91570    0.58510    0.66836    0.74500    1.19346    1.33399    1.32162    0.83790
  79.81043    0.85754    0.66836    1.12500    1.31631    1.34622    1.33277    0.75970
  76.81193    0.83041    0.66836    1.08500    1.31560    1.30383    1.29049    0.76011
  64.96571    0.71788    0.66836    0.92500    1.28261    1.22885    1.21597    0.77966
  70.85905    0.77490    0.66836    1.00500    1.21197    1.23386    1.22075    0.82510
  52.63348    0.59261    0.66836    0.75500    1.20403    1.32584    1.31344    0.83054
  77.50270    0.83772    0.66916    1.09500    1.34142    1.31657    1.30311    0.74548
  51.15971    0.57785    0.66916    0.73500    1.37801    1.34299    1.33058    0.72569
  82.00836    0.87810    0.66916    1.15500    1.39034    1.38035    1.36673    0.71925
  69.32809    0.76119    0.66916    0.98500    1.36159    1.23582    1.22267    0.73443
  70.06657    0.76827    0.66916    0.99500    1.25158    1.23510    1.22193    0.79899
  75.26210    0.81715    0.66916    1.06500    1.27860    1.27921    1.26583    0.78211
  64.91673    0.71826    0.66916    0.92500    1.23967    1.22909    1.21612    0.80667
  81.25520    0.87144    0.66916    1.14500    1.15701    1.36892    1.35532    0.86430
  59.81179    0.66726    0.66916    0.85500    1.16860    1.18719    1.17442    0.85573
  83.51728    0.89132    0.66916    1.17500    1.40302    1.40281    1.38913    0.71275
  54.03035    0.60790    0.66916    0.77500    1.12939    1.29659    1.28406    0.88544
  51.87616    0.58538    0.66916    0.74500    1.48077    1.33396    1.32152    0.67532
  71.54634    0.78236    0.66916    1.01500    1.25628    1.23367    1.22044    0.79600
  78.25140    0.84452    0.66916    1.10500    1.29045    1.32902    1.31554    0.77492
  54.75006    0.61538    0.66916    0.78500    1.16741    1.28022    1.26765    0.85660
  48.30176    0.54757    0.66916    0.69500    1.54839    1.37912    1.36683    0.64583
  84.27302    0.89788    0.66916    1.18500    1.47285    1.40914    1.39544    0.67896
  64.18473    0.71104    0.66916    0.91500    1.22862    1.22310    1.21016    0.81392
  57.63731    0.64513    0.66916    0.82500    1.20690    1.21471    1.20203    0.82857
  68.59054    0.75409    0.66916    0.97500    1.27406    1.23653    1.22341    0.78489
  59.08609    0.65990    0.66916    0.84500    1.26471    1.18471    1.17196    0.79070
  65.64964    0.72547    0.66916    0.93500    1.17657    1.23607    1.22307    0.84993
  70.80598    0.77533    0.66916    1.00500    1.30360    1.23438    1.22118    0.76711
  63.45365    0.70379    0.66916    0.90500    1.12441    1.21712    1.20420    0.88936
  79.75151    0.85804    0.66916    1.12500    1.29070    1.34604    1.33250    0.77477
  82.76239    0.88472    0.66916    1.16500    1.30060    1.39179    1.37814    0.76888
  52.59341    0.59291    0.66916    0.75500    1.31006    1.32588    1.31341    0.76333
  73.02984    0.79635    0.66916    1.03500    1.30116    1.24184    1.22855    0.76854
  49.01508    0.55516    0.66916    0.70500    1.45128    1.37009    1.35777    0.68905
  76.75492    0.83089    0.66916    1.08500    1.28083    1.30411    1.29069    0.78074
  80.50291    0.86475    0.66916    1.13500    1.30508    1.35748    1.34391    0.76623
  58.36127    0.65252    0.66916    0.83500    1.26241    1.19833    1.18562    0.79213
  67.11823    0.73982    0.66916    0.95500    1.29848    1.23796    1.22490    0.77013
  67.85392    0.74697    0.66916    0.96500    1.22565    1.23725    1.22416    0.81589
  66.38347    0.73266    0.66916    0.94500    1.19207    1.23868    1.22565    0.83887
  62.72348    0.69652    0.66916    0.89500    1.19694    1.21113    1.19825    0.83546
  55.47061    0.62284    0.66916    0.79500    1.19787    1.26384    1.25125    0.83481
  60.53837    0.67460    0.66916    0.86500    1.29336    1.19318    1.18038    0.77318
  47.58919    0.53996    0.66916    0.68500    1.22609    1.38815    1.37589    0.81560
  53.31147    0.60041    0.66916    0.76500    1.23308    1.31297    1.30047    0.81098
  61.99421    0.68923    0.66916    0.88500    1.15254    1.20515    1.19229    0.86765
  49.72918    0.56273    0.66916    0.71500    1.67164    1.36106    1.34870    0.59821
  46.16628    0.52471    0.66916    0.66500    1.46667    1.40131    1.38912    0.68182
  46.87736    0.53234    0.66916    0.67500    1.43662    1.39718    1.38495    0.69608
  76.00805    0.82403    0.66916    1.07500    1.16727    1.29166    1.27826    0.85670
  50.44406    0.57030    0.66916    0.72500    1.31769    1.35202    1.33964    0.75890
  79.00100    0.85129    0.66916    1.11500    1.34503    1.33828    1.32477    0.74348
  61.26585    0.68193    0.66916    0.87500    1.18942    1.19916    1.18633    0.84075
  72.28762    0.78937    0.66916    1.02500    1.14263    1.23318    1.21993    0.87517
  59.04126    0.66024    0.66997    0.84500    1.19573    1.18510    1.17235    0.83631
  63.40569    0.70415    0.66997    0.90500    1.24071    1.21726    1.20435    0.80599
  49.69123    0.56301    0.66997    0.71500    1.40693    1.36097    1.34860    0.71077
  48.26487    0.54783    0.66997    0.69500    1.39286    1.37904    1.36673    0.71795
  46.13099    0.52496    0.66997    0.66500    1.44828    1.40090    1.38868    0.69048
  67.80286    0.74737    0.66997    0.96500    1.23350    1.23766    1.22459    0.81070
  59.76644    0.66760    0.66997    0.85500    1.24382    1.18735    1.17457    0.80397
  64.86773    0.71864    0.66997    0.92500    1.24788    1.22923    1.21626    0.80136
  47.55283    0.54022    0.66997    0.68500    1.19048    1.38807    1.37579    0.84000
  83.45602    0.89185    0.66997    1.17500    1.43633    1.40241    1.38884    0.69622
  48.97766    0.55542    0.66997    0.70500    1.53757    1.37001    1.35766    0.65038
  84.96743    0.90497    0.66997    1.19500    1.43155    1.41263    1.39902    0.69854
  81.19531    0.87195    0.66997    1.14500    1.31055    1.36856    1.35506    0.76304
  64.13625    0.71141    0.66997    0.91500    1.25044    1.22324    1.21031    0.79972
  46.84154    0.53260    0.66997    0.67500    1.20253    1.39710    1.38485    0.83158
  78.94252    0.85178    0.66997    1.11500    1.30769    1.33818    1.32475    0.76471
  72.23353    0.78980    0.66997    1.02500    1.24144    1.23359    1.22038    0.80552
  61.21944    0.68228    0.66997    0.87500    1.24912    1.19931    1.18648    0.80057
  51.12069    0.57813    0.66997    0.73500    1.34354    1.34291    1.33048    0.74430
  50.40557    0.57058    0.66997    0.72500    1.25784    1.35194    1.33954    0.79501
  66.33344    0.73305    0.66997    0.94500    1.19902    1.23910    1.22608    0.83401
  65.60012    0.72586    0.66997    0.93500    1.25650    1.23627    1.22328    0.79586
  67.06769    0.74022    0.66997    0.95500    1.15858    1.23838    1.22534    0.86313
  80.44349    0.86526    0.66997    1.13500    1.32879    1.35712    1.34365    0.75256
  68.53897    0.75450    0.66997    0.97500    1.24165    1.23694    1.22385    0.80538
  78.19339    0.84500    0.66997    1.10500    1.29921    1.32914    1.31574    0.76970
  84.21130    0.89843    0.66997    1.18500    1.38462    1.40863    1.39504    0.72222
  57.59353    0.64545    0.66997    0.82500    1.24371    1.21492    1.20222    0.80404
  79.69256    0.85854    0.66997    1.12500    1.33068    1.34569    1.33224    0.75150
  82.70158    0.88525    0.66997    1.16500    1.39130    1.39142    1.37787    0.71875
  60.49250    0.67495    0.66997    0.86500    1.23404    1.19333    1.18052    0.81034
  81.94801    0.87862    0.66997    1.15500    1.28113    1.37999    1.36647    0.78056
  72.97526    0.79679    0.66997    1.03500    1.23633    1.24199    1.22875    0.80884
  58.31696    0.65285    0.66997    0.83500    1.10751    1.19854    1.18582    0.90293
  61.94729    0.68959    0.66997    0.88500    1.34091    1.20529    1.19244    0.74576
  75.95150    0.82450    0.66997    1.07500    1.26816    1.29179    1.27846    0.78855
  71.49275    0.78279    0.66997    1.01500    1.07716    1.23407    1.22087    0.92837
  52.55333    0.59320    0.66997    0.75500    1.15672    1.32586    1.31337    0.86452
  55.42841    0.62315    0.66997    0.79500    1.24691    1.26405    1.25144    0.80198
  70.01399    0.76869    0.66997    0.99500    1.28151    1.23551    1.22236    0.78033
  69.27601    0.76161    0.66997    0.98500    1.17031    1.23622    1.22311    0.85447
  75.20604    0.81761    0.66997    1.06500    1.28470    1.27934    1.26603    0.77839
  53.27087    0.60071    0.66997    0.76500    1.25515    1.31318    1.30066    0.79671
  51.83661    0.58567    0.66997    0.74500    1.18663    1.33388    1.32142    0.84272
  53.98922    0.60821    0.66997    0.77500    1.38293    1.29681    1.28426    0.72310
  77.44518    0.83820    0.66997    1.09500    1.40741    1.31669    1.30331    0.71053
  70.75290    0.77575    0.66997    1.00500    1.23126    1.23479    1.22162    0.81218
  76.69787    0.83136    0.66997    1.08500    1.29622    1.30424    1.29088    0.77147
  62.67603    0.69688    0.66997    0.89500    1.20638    1.21128    1.19839    0.82893
  54.70840    0.61569    0.66997    0.78500    1.23620    1.28043    1.26785    0.80893
  65.55059    0.72624    0.67077    0.93500    1.16145    1.23638    1.22349    0.86099
  76.64081    0.83183    0.67077    1.08500    1.19444    1.30425    1.29108    0.83721
  64.81871    0.71902    0.67077    0.92500    1.37018    1.22928    1.21641    0.72983
  84.90523    0.90551    0.67077    1.19500    1.50572    1.41338    1.40004    0.66413
  51.08167    0.57841    0.67077    0.73500    1.23795    1.34278    1.33038    0.80779
  81.13539    0.87247    0.67077    1.14500    1.24815    1.36806    1.35479    0.80119
  69.96138    0.76911    0.67077    0.99500    1.22442    1.23581    1.22280    0.81671
  50.36707    0.57085    0.67077    0.72500    1.40755    1.35182    1.33944    0.71046
  49.65326    0.56328    0.67077    0.71500    1.31390    1.36085    1.34850    0.76109
  48.94023    0.55569    0.67077    0.70500    1.42857    1.36988    1.35756    0.70000
  55.38620    0.62346    0.67077    0.79500    1.19792    1.26420    1.25164    0.83478
  64.08775    0.71178    0.67077    0.91500    1.09576    1.22330    1.21045    0.91261
  68.48739    0.75490    0.67077    0.97500    1.31889    1.23726    1.22429    0.75821
  52.51325    0.59349    0.67077    0.75500    1.29640    1.32579    1.31333    0.77137
  47.51646    0.54048    0.67077    0.68500    1.20800    1.38795    1.37569    0.82781
  54.66672    0.61599    0.67077    0.78500    1.24503    1.28059    1.26805    0.80319
  58.27264    0.65318    0.67077    0.83500    1.20036    1.19868    1.18601    0.83308
  61.17303    0.68263    0.67077    0.87500    1.20148    1.19939    1.18663    0.83231
  80.38403    0.86577    0.67077    1.13500    1.27255    1.35663    1.34338    0.78583
  67.01712    0.74061    0.67077    0.95500    1.20962    1.23871    1.22578    0.82670
  59.72107    0.66794    0.67077    0.85500    1.25856    1.18743    1.17471    0.79456
  61.90035    0.68995    0.67077    0.88500    1.23649    1.20536    1.19258    0.80874
  71.43914    0.78322    0.67077    1.01500    1.18040    1.23436    1.22131    0.84717
  84.14955    0.89897    0.67077    1.18500    1.26892    1.40796    1.39464    0.78807
  72.92065    0.79723    0.67077    1.03500    1.25709    1.24203    1.22895    0.79549
  62.62857    0.69724    0.67077    0.89500    1.29529    1.21134    1.19854    0.77203
  75.14994    0.81807    0.67077    1.06500    1.32657    1.27936    1.26623    0.75382
  81.88763    0.87914    0.67077    1.15500    1.44490    1.37948    1.36620    0.69209
  69.22392    0.76202    0.67077    0.98500    1.16308    1.23653    1.22354    0.85979
  57.54974    0.64578    0.67077    0.82500    1.10153    1.21506    1.20242    0.90783
  51.79706    0.58596    0.67077    0.74500    1.19764    1.33375    1.32132    0.83498
  53.94807    0.60851    0.67077    0.77500    1.40609    1.29697    1.28445    0.71119
  58.99642    0.66057    0.67077    0.84500    1.16207    1.18542    1.17273    0.86053
  83.39472    0.89239    0.67077    1.17500    1.42138    1.40186    1.38855    0.70354
  66.28339    0.73344    0.67077    0.94500    1.18009    1.23943    1.22652    0.84739
  63.35771    0.70452    0.67077    0.90500    1.28312    1.21732    1.20450    0.77935
  78.13536    0.84549    0.67077    1.10500    1.34426    1.32914    1.31593    0.74390
  77.38762    0.83868    0.67077    1.09500    1.55388    1.31669    1.30351    0.64355
  72.17942    0.79024    0.67077    1.02500    1.23680    1.23390    1.22083    0.80854
  79.63357    0.85904    0.67077    1.12500    1.19557    1.34521    1.33197    0.83642
  67.75179    0.74777    0.67077    0.96500    1.21035    1.23798    1.22503    0.82621
  53.23025    0.60100    0.67077    0.76500    1.18045    1.31335    1.30086    0.84713
  60.44660    0.67529    0.67077    0.86500    1.23036    1.19341    1.18067    0.81277
  70.69979    0.77617    0.67077    1.00500    1.26222    1.23508    1.22206    0.79226
  48.22797    0.54809    0.67077    0.69500    1.32374    1.37891    1.36663    0.75543
  46.80571    0.53285    0.67077    0.67500    0.92473    1.39698    1.38475    1.08140
  75.89491    0.82497    0.67077    1.07500    1.32443    1.29181    1.27865    0.75504
  78.88401    0.85228    0.67077    1.11500    1.27083    1.33796    1.32473    0.78689
  82.64074    0.88578    0.67077    1.16500    1.44515    1.39091    1.37761    0.69197
  46.09569    0.52521    0.67077    0.66500    1.13514    1.40045    1.38825    0.88095
  46.06038    0.52546    0.67158    0.66500    1.68966    1.39997    1.38782    0.59184
  80.32454    0.86627    0.67158    1.13500    1.33008    1.35606    1.34311    0.75184
  78.82547    0.85277    0.67158    1.11500    1.30118    1.33764    1.32472    0.76853
  66.96654    0.74101    0.67158    0.95500    1.35702    1.23897    1.22621    0.73691
  84.08776    0.89951    0.67158    1.18500    1.42227    1.40721    1.39423    0.70310
  58.95156    0.66091    0.67158    0.84500    1.14026    1.18568    1.17311    0.87699
  54.62503    0.61630    0.67158    0.78500    1.26444    1.28069    1.26824    0.79086
  76.58371    0.83231    0.67158    1.08500    1.24665    1.30418    1.29128    0.80215
  64.76967    0.71940    0.67158    0.92500    1.23443    1.22926    1.21655    0.81009
  52.47315    0.59378    0.67158    0.75500    1.28941    1.32568    1.31330    0.77555
  57.50594    0.64610    0.67158    0.82500    1.39675    1.21515    1.20262    0.71595
  50.32857    0.57113    0.67158    0.72500    1.31970    1.35165    1.33934    0.75775
  55.34398    0.62377    0.67158    0.79500    1.18067    1.26431    1.25184    0.84698
  63.30971    0.70489    0.67158    0.90500    1.37262    1.21732    1.20464    0.72854
  67.70069    0.74817    0.67158    0.96500    1.28916    1.23824    1.22547    0.77570
  49.61529    0.56355    0.67158    0.71500    1.37668    1.36068    1.34840    0.72638
  51.04263    0.57869    0.67158    0.73500    1.30492    1.34261    1.33028    0.76633
  69.17180    0.76243    0.67158    0.98500    1.25000    1.23677    1.22398    0.80000
  84.84299    0.90606    0.67158    1.19500    1.46727    1.41404    1.40106    0.68154
  79.57456    0.85954    0.67158    1.12500    1.25660    1.34464    1.33171    0.79580
  75.83830    0.82543    0.67158    1.07500    1.29679    1.29174    1.27885    0.77114
  59.67569    0.66828    0.67158    0.85500    1.30370    1.18745    1.17486    0.76705
  71.38550    0.78365    0.67158    1.01500    1.20000    1.23458    1.22175    0.83333
  51.75749    0.58624    0.67158    0.74500    1.26488    1.33357    1.32121    0.79059
  66.23332    0.73383    0.67158    0.94500    1.38087    1.23970    1.22696    0.72418
  53.18962    0.60130    0.67158    0.76500    1.30946    1.31346    1.30106    0.76367
  48.19106    0.54835    0.67158    0.69500    1.47101    1.37875    1.36652    0.67980
  72.86601    0.79767    0.67158    1.03500    1.25368    1.24200    1.22915    0.79765
  53.90691    0.60881    0.67158    0.77500    1.22300    1.29708    1.28465    0.81766
  72.12529    0.79067    0.67158    1.02500    1.27993    1.23412    1.22128    0.78129
  82.57986    0.88631    0.67158    1.16500    1.38664    1.39031    1.37734    0.72117
  81.82720    0.87966    0.67158    1.15500    1.23881    1.37889    1.36593    0.80723
  75.09382    0.81853    0.67158    1.06500    1.29615    1.27931    1.26642    0.77151
  77.33004    0.83916    0.67158    1.09500    1.22097    1.31661    1.30370    0.81902
  81.07543    0.87298    0.67158    1.14500    1.35573    1.36747    1.35452    0.73761
  65.50104    0.72662    0.67158    0.93500    1.18690    1.23643    1.22371    0.84253
  83.33338    0.89292    0.67158    1.17500    1.39754    1.40122    1.38825    0.71554
  48.90279    0.55596    0.67158    0.70500    1.37173    1.36972    1.35746    0.72901
  69.90876    0.76952    0.67158    0.99500    1.09984    1.23604    1.22324    0.90922
  60.40069    0.67564    0.67158    0.86500    1.08867    1.19343    1.18082    0.91855
  62.58110    0.69760    0.67158    0.89500    1.21968    1.21135    1.19869    0.81988
  61.85340    0.69030    0.67158    0.88500    1.18361    1.20537    1.19273    0.84488
  58.22831    0.65351    0.67158    0.83500    1.12759    1.19876    1.18621    0.88685
  46.76986    0.53311    0.67158    0.67500    1.36000    1.39682    1.38465    0.73529
  47.48009    0.54074    0.67158    0.68500    1.53509    1.38779    1.37559    0.65143
  61.12660    0.68298    0.67158    0.87500    1.20127    1.19940    1.18677    0.83245
  78.07730    0.84598    0.67158    1.10500    1.24760    1.32905    1.31613    0.80154
  64.03923    0.71215    0.67158    0.91500    1.30584    1.22329    1.21060    0.76579
  70.64666    0.77660    0.67158    1.00500    1.29064    1.23531    1.22249    0.77481
  68.43578    0.75531    0.67158    0.97500    1.27496    1.23751    1.22473    0.78434
  54.58333    0.61660    0.67238    0.78500    1.36298    1.28075    1.26844    0.73369
  76.52658    0.83278    0.67238    1.08500    1.22694    1.30405    1.29147    0.81504
  79.51551    0.86003    0.67238    1.12500    1.29412    1.34402    1.33144    0.77273
  66.18324    0.73421    0.67238    0.94500    1.14545    1.23991    1.22740    0.87302
  60.35477    0.67598    0.67238    0.86500    1.15120    1.19340    1.18096    0.86866
  65.45147    0.72700    0.67238    0.93500    1.23772    1.23643    1.22392    0.80794
  58.18397    0.65384    0.67238    0.83500    1.15799    1.19880    1.18641    0.86357
  46.02507    0.52571    0.67238    0.66500    2.19231    1.39944    1.38739    0.45614
  50.29006    0.57141    0.67238    0.72500    1.42264    1.35143    1.33924    0.70292
  64.72062    0.71977    0.67238    0.92500    1.37455    1.22920    1.21670    0.72751
  47.44371    0.54099    0.67238    0.68500    1.51429    1.38759    1.37548    0.66038
  70.59351    0.77702    0.67238    1.00500    1.20418    1.23548    1.22293    0.83044
  82.51894    0.88683    0.67238    1.16500    1.34531    1.38966    1.37708    0.74332
  72.07113    0.79111    0.67238    1.02500    1.29545    1.23430    1.22174    0.77193
  48.15415    0.54862    0.67238    0.69500    1.19255    1.37855    1.36642    0.83854
  83.27201    0.89346    0.67238    1.17500    1.43319    1.40054    1.38796    0.69774
  66.91594    0.74140    0.67238    0.95500    1.27677    1.23917    1.22665    0.78323
  84.02594    0.90005    0.67238    1.18500    1.38703    1.40642    1.39383    0.72097
  80.26502    0.86678    0.67238    1.13500    1.33659    1.35543    1.34285    0.74817
  61.08015    0.68333    0.67238    0.87500    1.19250    1.19936    1.18692    0.83858
  61.80643    0.69066    0.67238    0.88500    1.26476    1.20533    1.19288    0.79067
  52.43304    0.59407    0.67238    0.75500    1.19380    1.32551    1.31326    0.83766
  63.99070    0.71252    0.67238    0.91500    1.15961    1.22323    1.21074    0.86236
  71.33185    0.78408    0.67238    1.01500    1.23946    1.23475    1.22219    0.80680
  46.73402    0.53336    0.67238    0.67500    1.31429    1.39662    1.38455    0.76087
  48.86535    0.55623    0.67238    0.70500    1.16279    1.36951    1.35736    0.86000
  63.26170    0.70525    0.67238    0.90500    1.14089    1.21727    1.20479    0.87651
  55.30175    0.62408    0.67238    0.79500    1.39140    1.26436    1.25203    0.71870
  49.57731    0.56382    0.67238    0.71500    1.38776    1.36047    1.34830    0.72059
  69.85612    0.76994    0.67238    0.99500    1.41103    1.23622    1.22368    0.70870
  81.01544    0.87349    0.67238    1.14500    1.47292    1.36684    1.35426    0.67893
  81.76675    0.88018    0.67238    1.15500    1.29444    1.37825    1.36567    0.77253
  84.78071    0.90661    0.67238    1.19500    1.53641    1.41466    1.40208    0.65087
  58.90669    0.66124    0.67238    0.84500    1.16609    1.18590    1.17349    0.85757
  53.86574    0.60911    0.67238    0.77500    1.20530    1.29714    1.28485    0.82967
  53.14898    0.60160    0.67238    0.76500    1.30946    1.31353    1.30125    0.76367
  67.64958    0.74857    0.67238    0.96500    1.15935    1.23844    1.22591    0.86255
  75.78166    0.82590    0.67238    1.07500    1.38174    1.29163    1.27905    0.72372
  75.03768    0.81899    0.67238    1.06500    1.36601    1.27920    1.26662    0.73206
  62.53361    0.69796    0.67238    0.89500    1.27304    1.21130    1.19883    0.78552
  77.27243    0.83964    0.67238    1.09500    1.35918    1.31648    1.30390    0.73574
  78.76690    0.85326    0.67238    1.11500    1.35611    1.33728    1.32470    0.73740
  78.01920    0.84646    0.67238    1.10500    1.38953    1.32891    1.31633    0.71967
  72.81135    0.79812    0.67238    1.03500    1.35875    1.24191    1.22934    0.73597
  59.63029    0.66862    0.67238    0.85500    1.14456    1.18743    1.17501    0.87370
  51.00359    0.57897    0.67238    0.73500    1.45070    1.34239    1.33018    0.68932
  68.38415    0.75572    0.67238    0.97500    1.15924    1.23770    1.22516    0.86264
  51.71791    0.58653    0.67238    0.74500    1.35366    1.33335    1.32111    0.73874
  69.11967    0.76284    0.67238    0.98500    1.23425    1.23696    1.22442    0.81021
  83.96407    0.90059    0.67319    1.18500    1.43763    1.40564    1.39343    0.69559
  47.40732    0.54125    0.67319    0.68500    1.31538    1.38736    1.37538    0.76023
  63.94215    0.71290    0.67319    0.91500    1.20588    1.22315    1.21089    0.82927
  73.49734    0.80555    0.67319    1.04500    1.34113    1.25424    1.24197    0.74564
  71.27817    0.78450    0.67319    1.01500    1.33950    1.23491    1.22263    0.74655
  58.86181    0.66157    0.67319    0.84500    1.21164    1.18609    1.17388    0.82533
  48.82789    0.55649    0.67319    0.70500    1.31081    1.36928    1.35726    0.76289
  64.67156    0.72015    0.67319    0.92500    1.10880    1.22911    1.21685    0.90188
  50.96454    0.57925    0.67319    0.73500    1.33660    1.34215    1.33007    0.74817
  76.46943    0.83325    0.67319    1.08500    1.25341    1.30393    1.29167    0.79782
  81.70626    0.88070    0.67319    1.15500    1.22457    1.37763    1.36540    0.81661
  82.45799    0.88736    0.67319    1.16500    1.45549    1.38903    1.37681    0.68706
  55.97825    0.63186    0.67319    0.80500    1.18029    1.24800    1.23582    0.84725
  72.01695    0.79154    0.67319    1.02500    1.36519    1.23447    1.22219    0.73250
  72.75667    0.79856    0.67319    1.03500    1.23115    1.24182    1.22954    0.81225
  79.45643    0.86053    0.67319    1.12500    1.31395    1.34342    1.33117    0.76106
  80.20547    0.86728    0.67319    1.13500    1.26820    1.35482    1.34258    0.78852
  68.33251    0.75612    0.67319    0.97500    1.26333    1.23788    1.22560    0.79156
  55.25951    0.62439    0.67319    0.79500    1.26623    1.26439    1.25223    0.78974
  51.67833    0.58681    0.67319    0.74500    1.31339    1.33310    1.32101    0.76139
  59.58488    0.66896    0.67319    0.85500    1.26178    1.18738    1.17515    0.79253
  54.54162    0.61691    0.67319    0.78500    1.16360    1.28079    1.26864    0.85940
  65.40188    0.72739    0.67319    0.93500    1.20032    1.23640    1.22414    0.83311
  78.70830    0.85375    0.67319    1.11500    1.44672    1.33693    1.32468    0.69122
  75.72500    0.82636    0.67319    1.07500    1.18431    1.29151    1.27925    0.84438
  83.21060    0.89399    0.67319    1.17500    1.50105    1.39988    1.38766    0.66620
  66.13314    0.73460    0.67319    0.94500    1.28000    1.24011    1.22784    0.78125
  77.21479    0.84011    0.67319    1.09500    1.38066    1.31636    1.30410    0.72429
  52.39292    0.59436    0.67319    0.75500    1.26216    1.32533    1.31322    0.79229
  58.13961    0.65417    0.67319    0.83500    1.20459    1.19881    1.18660    0.83016
  48.11723    0.54888    0.67319    0.69500    1.29412    1.37832    1.36632    0.77273
  70.54034    0.77744    0.67319    1.00500    1.20728    1.23565    1.22337    0.82831
  61.03369    0.68368    0.67319    0.87500    1.15116    1.19931    1.18707    0.86869
  61.75944    0.69101    0.67319    0.88500    1.21244    1.20527    1.19302    0.82479
  69.80345    0.77036    0.67319    0.99500    1.13876    1.23639    1.22412    0.87815
  62.48610    0.69833    0.67319    0.89500    1.16343    1.21123    1.19898    0.85953
  60.30884    0.67633    0.67319    0.86500    1.31694    1.19334    1.18111    0.75934
  66.86532    0.74180    0.67319    0.95500    1.36630    1.23937    1.22709    0.73190
  49.53933    0.56409    0.67319    0.71500    1.45540    1.36024    1.34820    0.68710
  69.06751    0.76325    0.67319    0.98500    1.13622    1.23714    1.22486    0.88011
  77.96108    0.84695    0.67319    1.10500    1.26523    1.32878    1.31652    0.79037
  53.10833    0.60189    0.67319    0.76500    1.18137    1.31357    1.30145    0.84647
  80.95542    0.87400    0.67319    1.14500    1.31629    1.36622    1.35399    0.75971
  45.98975    0.52596    0.67319    0.66500    1.23256    1.39890    1.38696    0.81132
  84.71840    0.90716    0.67319    1.19500    1.39103    1.41530    1.40310    0.71889
  46.69816    0.53361    0.67319    0.67500    1.29688    1.39641    1.38445    0.77108
  53.82456    0.60941    0.67319    0.77500    1.17595    1.29718    1.28504    0.85038
  50.25154    0.57168    0.67319    0.72500    1.31206    1.35119    1.33914    0.76216
  67.59845    0.74897    0.67319    0.96500    1.40842    1.23862    1.22635    0.71001
  63.21367    0.70562    0.67319    0.90500    1.25775    1.21719    1.20494    0.79507
  45.95442    0.52621    0.67400    0.66500    1.48571    1.39832    1.38652    0.67308
  71.22447    0.78493    0.67400    1.01500    1.30688    1.23507    1.22307    0.76518
  65.35228    0.72777    0.67400    0.93500    1.26968    1.23637    1.22435    0.78760
  58.09524    0.65450    0.67400    0.83500    1.18213    1.19880    1.18680    0.84593
  46.66230    0.53387    0.67400    0.67500    1.44615    1.39616    1.38434    0.69149
  52.35280    0.59465    0.67400    0.75500    1.43252    1.32511    1.31318    0.69807
  69.75077    0.77077    0.67400    0.99500    1.22151    1.23657    1.22455    0.81866
  83.14915    0.89452    0.67400    1.17500    1.32632    1.39926    1.38737    0.75397
  75.66831    0.82683    0.67400    1.07500    1.23314    1.29142    1.27944    0.81094
  68.28085    0.75653    0.67400    0.97500    1.19025    1.23806    1.22604    0.84016
  79.39732    0.86103    0.67400    1.12500    1.28291    1.34284    1.33090    0.77948
  60.26289    0.67667    0.67400    0.86500    1.29643    1.19327    1.18126    0.77135
  48.79043    0.55676    0.67400    0.70500    1.39423    1.36902    1.35716    0.71724
  51.63873    0.58710    0.67400    0.74500    1.28363    1.33282    1.32091    0.77904
  82.39700    0.88788    0.67400    1.16500    1.30159    1.38845    1.37654    0.76829
  80.89536    0.87452    0.67400    1.14500    1.14875    1.36564    1.35372    0.87051
  67.54730    0.74937    0.67400    0.96500    1.14804    1.23881    1.22679    0.87105
  80.14589    0.86779    0.67400    1.13500    1.37849    1.35424    1.34231    0.72543
  54.49990    0.61721    0.67400    0.78500    1.31678    1.28079    1.26883    0.75943
  63.16563    0.70599    0.67400    0.90500    1.18371    1.21710    1.20508    0.84480
  78.64966    0.85425    0.67400    1.11500    1.37945    1.33661    1.32466    0.72493
  63.89359    0.71327    0.67400    0.91500    1.16275    1.22306    1.21104    0.86003
  64.62247    0.72053    0.67400    0.92500    1.20223    1.22902    1.21699    0.83179
  72.70196    0.79900    0.67400    1.03500    1.18576    1.24174    1.22974    0.84334
  49.50133    0.56437    0.67400    0.71500    1.59898    1.35997    1.34810    0.62540
  53.06767    0.60218    0.67400    0.76500    1.34328    1.31358    1.30165    0.74444
  50.21301    0.57196    0.67400    0.72500    1.24490    1.35092    1.33903    0.80328
  84.65605    0.90770    0.67400    1.19500    1.52656    1.41600    1.40412    0.65507
  77.90293    0.84743    0.67400    1.10500    1.26346    1.32868    1.31672    0.79148
  61.71245    0.69137    0.67400    0.88500    1.32862    1.20519    1.19317    0.75266
  66.81469    0.74219    0.67400    0.95500    1.20833    1.23955    1.22753    0.82759
  71.96274    0.79198    0.67400    1.02500    1.17970    1.23465    1.22265    0.84767
  62.43858    0.69869    0.67400    0.89500    1.29533    1.21115    1.19913    0.77201
  60.98722    0.68403    0.67400    0.87500    1.16897    1.19923    1.18721    0.85546
  48.08030    0.54914    0.67400    0.69500    1.22424    1.37807    1.36622    0.81683
  77.15712    0.84059    0.67400    1.09500    1.41042    1.31626    1.30430    0.70901
  73.44213    0.80599    0.67400    1.04500    1.25000    1.25416    1.24217    0.80000
  83.90217    0.90113    0.67400    1.18500    1.41401    1.40491    1.39303    0.70721
  70.48715    0.77786    0.67400    1.00500    1.25043    1.23582    1.22381    0.79973
  47.37092    0.54151    0.67400    0.68500    1.67816    1.38711    1.37528    0.59589
  50.92547    0.57953    0.67400    0.73500    1.51220    1.34187    1.32997    0.66129
  53.78337    0.60970    0.67400    0.77500    1.27644    1.29719    1.28524    0.78343
  58.81691    0.66191    0.67400    0.84500    1.36731    1.18626    1.17426    0.73136
  59.53946    0.66930    0.67400    0.85500    1.26151    1.18731    1.17530    0.79270
  76.41225    0.83372    0.67400    1.08500    1.22695    1.30384    1.29187    0.81503
  81.64574    0.88121    0.67400    1.15500    1.35185    1.37705    1.36513    0.73973
  66.08302    0.73499    0.67400    0.94500    1.33624    1.24030    1.22827    0.74837
  55.93547    0.63217    0.67400    0.80500    1.17885    1.24800    1.23602    0.84829
  55.21726    0.62470    0.67400    0.79500    1.25052    1.26439    1.25243    0.79967
  69.01533    0.76366    0.67400    0.98500    1.23139    1.23732    1.22530    0.81209
  66.03288    0.73538    0.67481    0.94500    1.35211    1.24050    1.22871    0.73958
  55.17500    0.62501    0.67481    0.79500    1.21593    1.26438    1.25263    0.82241
  51.59913    0.58738    0.67481    0.74500    1.24501    1.33253    1.32081    0.80320
  69.69806    0.77119    0.67481    0.99500    1.31561    1.23676    1.22499    0.76010
  63.84501    0.71364    0.67481    0.91500    1.17097    1.22297    1.21119    0.85399
  73.38690    0.80644    0.67481    1.04500    1.29431    1.25411    1.24236    0.77261
  46.62643    0.53412    0.67481    0.67500    1.36842    1.39589    1.38424    0.73077
  61.66543    0.69172    0.67481    0.88500    1.21709    1.20510    1.19332    0.82163
  68.96314    0.76407    0.67481    0.98500    1.16327    1.23751    1.22574    0.85965
  65.30266    0.72815    0.67481    0.93500    1.24538    1.23635    1.22456    0.80297
  68.22916    0.75693    0.67481    0.97500    1.36000    1.23826    1.22648    0.73529
  48.75296    0.55703    0.67481    0.70500    1.52973    1.36874    1.35706    0.65371
  84.59366    0.90825    0.67481    1.19500    1.36819    1.41677    1.40514    0.73089
  60.21693    0.67702    0.67481    0.86500    1.29444    1.19319    1.18140    0.77253
  49.46333    0.56464    0.67481    0.71500    1.28627    1.35968    1.34799    0.77744
  58.05087    0.65483    0.67481    0.83500    1.24910    1.19877    1.18700    0.80057
  45.91909    0.52646    0.67481    0.66500    1.18919    1.39772    1.38609    0.84091
  58.77200    0.66224    0.67481    0.84500    1.28154    1.18642    1.17464    0.78031
  67.49613    0.74977    0.67481    0.96500    1.30308    1.23901    1.22723    0.76741
  50.88640    0.57981    0.67481    0.73500    1.28105    1.34158    1.32987    0.78061
  60.94073    0.68438    0.67481    0.87500    1.33569    1.19915    1.18736    0.74868
  53.74217    0.61000    0.67481    0.77500    1.22145    1.29718    1.28544    0.81870
  53.02700    0.60248    0.67481    0.76500    1.33159    1.31358    1.30185    0.75098
  59.49402    0.66964    0.67481    0.85500    1.13344    1.18723    1.17545    0.88227
  75.61159    0.82729    0.67481    1.07500    1.35020    1.29137    1.27964    0.74063
  78.59100    0.85474    0.67481    1.11500    1.31418    1.33634    1.32464    0.76093
  64.57337    0.72090    0.67481    0.92500    1.23322    1.22893    1.21714    0.81088
  83.08767    0.89505    0.67481    1.17500    1.31174    1.39872    1.38707    0.76235
  71.90852    0.79241    0.67481    1.02500    1.16584    1.23486    1.22310    0.85775
  83.84023    0.90167    0.67481    1.18500    1.33682    1.40426    1.39262    0.74804
  81.58518    0.88173    0.67481    1.15500    1.15780    1.37653    1.36486    0.86371
  79.33818    0.86153    0.67481    1.12500    1.28709    1.34233    1.33064    0.77695
  80.08627    0.86829    0.67481    1.13500    1.21815    1.35373    1.34205    0.82092
  71.17075    0.78536    0.67481    1.01500    1.36842    1.23527    1.22351    0.73077
  76.35504    0.83419    0.67481    1.08500    1.20782    1.30379    1.29207    0.82794
  55.89268    0.63249    0.67481    0.80500    1.21648    1.24798    1.23622    0.82205
  47.33452    0.54177    0.67481    0.68500    1.58974    1.38684    1.37518    0.62903
  50.17447    0.57223    0.67481    0.72500    1.44061    1.35063    1.33893    0.69415
  80.83528    0.87503    0.67481    1.14500    1.28512    1.36513    1.35346    0.77814
  82.33598    0.88841    0.67481    1.16500    1.41118    1.38793    1.37627    0.70863
  62.39104    0.69905    0.67481    0.89500    1.19257    1.21106    1.19927    0.83853
  63.11757    0.70635    0.67481    0.90500    1.21464    1.21702    1.20523    0.82329
  72.64724    0.79944    0.67481    1.03500    1.27150    1.24169    1.22994    0.78647
  48.04336    0.54940    0.67481    0.69500    1.44516    1.37779    1.36612    0.69196
  77.09943    0.84107    0.67481    1.09500    1.28571    1.31621    1.30450    0.77778
  77.84475    0.84792    0.67481    1.10500    1.34940    1.32863    1.31692    0.74107
  54.45817    0.61751    0.67481    0.78500    1.17954    1.28078    1.26903    0.84779
  70.43393    0.77829    0.67481    1.00500    1.26557    1.23601    1.22425    0.79016
  66.76403    0.74258    0.67481    0.95500    1.24582    1.23975    1.22797    0.80268
  52.31266    0.59494    0.67481    0.75500    1.29288    1.32487    1.31315    0.77347
  68.91092    0.76448    0.67562    0.98500    1.27805    1.23773    1.22618    0.78244
  55.84988    0.63280    0.67562    0.80500    1.12284    1.24796    1.23642    0.89060
  76.29781    0.83467    0.67562    1.08500    1.22857    1.30379    1.29227    0.81395
  58.72708    0.66258    0.67562    0.84500    1.18259    1.18658    1.17503    0.84560
  48.00642    0.54966    0.67562    0.69500    1.45342    1.37749    1.36602    0.68803
  62.34349    0.69940    0.67562    0.89500    1.16963    1.21098    1.19942    0.85497
  84.53123    0.90880    0.67562    1.19500    1.45070    1.41742    1.40596    0.68932
  83.77826    0.90221    0.67562    1.18500    1.30818    1.40369    1.39222    0.76442
  50.13593    0.57251    0.67562    0.72500    1.29492    1.35033    1.33883    0.77225
  77.78654    0.84840    0.67562    1.10500    1.33588    1.32863    1.31712    0.74857
  51.55952    0.58767    0.67562    0.74500    1.28152    1.33222    1.32071    0.78032
  77.04171    0.84155    0.67562    1.09500    1.31801    1.31621    1.30469    0.75872
  64.52426    0.72128    0.67562    0.92500    1.11094    1.22885    1.21729    0.90014
  61.61841    0.69207    0.67562    0.88500    1.11716    1.20502    1.19346    0.89513
  49.42532    0.56491    0.67562    0.71500    1.28926    1.35938    1.34789    0.77564
  72.59248    0.79988    0.67562    1.03500    1.25871    1.24167    1.23014    0.79447
  78.53231    0.85523    0.67562    1.11500    1.31340    1.33613    1.32462    0.76138
  52.98633    0.60277    0.67562    0.76500    1.38480    1.31356    1.30204    0.72212
  81.52459    0.88225    0.67562    1.15500    1.23800    1.37608    1.36460    0.80775
  55.13273    0.62532    0.67562    0.79500    1.31692    1.26436    1.25282    0.75935
  71.85427    0.79284    0.67562    1.02500    1.14241    1.23510    1.22356    0.87534
  46.59056    0.53437    0.67562    0.67500    1.28916    1.39560    1.38414    0.77570
  82.27493    0.88893    0.67562    1.16500    1.28487    1.38748    1.37601    0.77829
  67.44494    0.75016    0.67562    0.96500    1.31250    1.23922    1.22767    0.76190
  52.27252    0.59523    0.67562    0.75500    1.25594    1.32462    1.31311    0.79622
[truncated: 11,959,986 more chars]
