# Supplementary material for: Multidimensional Rietveld refinement of high-pressure neutron diffraction data of PbNCN
Source: J Appl Crystallogr. 2024 Sep 5;57(Pt 5):1436–45. doi: 10.1107/S1600576724007635 (PMC11460395; doi:10.1107/S1600576724007635)
Supplement: Supplementary file 1 [file j-57-01436-sup1.zip › 2D_PbNCN_600bar.cif]

data_PbNCN_600bar_refinement_new
_pd_block_id
   2023-11-10T12:09|PbNCN_600bar_refinement_new|MeinerzhagenYannick|SNAP
_audit_creation_method  "created in GSAS-II"
_audit_creation_date  2023-11-10T12:09
_audit_author_name  "Meinerzhagen, Yannick"
_audit_update_record
   "2023-11-10T12:09  Initial software-generated CIF"
# GSAS-II edited template follows Publication_Template
#=============================================================================
# this information describes the project, paper etc. for the CIF             #
# Acta Cryst. Section C papers and editorial correspondence is generated     #
# from the information in this section                                       #
#                                                                            #
#   (from)   CIF submission form for Rietveld refinements (Acta Cryst. C)    #
#                                                 Version 14 December 1998   #
#=============================================================================
# 1. SUBMISSION DETAILS

_publ_contact_author_name        'Prof. Richard Dronskowski'
_publ_contact_author_address
;    
Institute of Inorganic Chemistry
RWTH Aachen University     
D-52056 Aachen
Germany
;
_publ_contact_author_email       drons@HAL9000.ac.rwth-aachen.de
_publ_contact_author_phone       00492418093642
_publ_contact_author_fax         00492418092642

_publ_requested_journal              'Journal of Applied Crystallography'

#==============================================================================

# 2. PROCESSING SUMMARY (IUCr Office Use Only)

_journal_data_validation_number      ?

_journal_date_recd_electronic        ?
_journal_date_to_coeditor            ?
_journal_date_from_coeditor          ?
_journal_date_accepted               ?
_journal_date_printers_first         ?
_journal_date_printers_final         ?
_journal_date_proofs_out             ?
_journal_date_proofs_in              ?
_journal_coeditor_name               ?
_journal_coeditor_code               ?
_journal_coeditor_notes
; ?
;
_journal_techeditor_code             ?
_journal_techeditor_notes
; ?
;
_journal_coden_ASTM                  ?
_journal_name_full                   ?
_journal_year                        ?
_journal_volume                      ?
_journal_issue                       ?
_journal_page_first                  ?
_journal_page_last                   ?
_journal_paper_category              ?
_journal_suppl_publ_number           ?
_journal_suppl_publ_pages            ?

#==============================================================================

# 3. TITLE AND AUTHOR LIST

_publ_section_title
; ?
;       
 
# The loop structure below should contain the names and addresses of all 
# authors, in the required order of publication. Repeat as necessary.

loop_
	_publ_author_name
	_publ_author_address
'Meinerzhagen, Yannick'
; 
Chair of Solid-State and Quantum Chemistry
Institute of Inorganic Chemistry
RWTH Aachen University
D-52056 Aachen
Germany
;

'Eickmeier, Katharina'
; 
Chair of Solid-State and Quantum Chemistry
Institute of Inorganic Chemistry
RWTH Aachen University
D-52056 Aachen
Germany
;

'Mueller, Peter C.'
; 
Chair of Solid-State and Quantum Chemistry
Institute of Inorganic Chemistry
RWTH Aachen University
D-52056 Aachen
Germany
;

'Hempelmann, Jan'
; 
Chair of Solid-State and Quantum Chemistry
Institute of Inorganic Chemistry
RWTH Aachen University
D-52056 Aachen
Germany
;

'Houben, Andreas'
; 
Chair of Solid-State and Quantum Chemistry
Institute of Inorganic Chemistry
RWTH Aachen University
D-52056 Aachen
Germany
;

'Dronskowski, Richard'
; 
Chair of Solid-State and Quantum Chemistry
Institute of Inorganic Chemistry
RWTH Aachen University
D-52056 Aachen
Germany
;

#==============================================================================
# 4. TEXT

#=============================================================================
# 5. OVERALL REFINEMENT & COMPUTING DETAILS

#==============================================================================
# 6. SAMPLE PREPARATION DATA

# (In the unusual case where multiple samples are used in a single
#  Rietveld study, this information should be moved into the phase
#  blocks)

# The following three fields describe the preparation of the material.
# The cooling rate is in K/min.  The pressure at which the sample was  
# prepared is in kPa.  The temperature of preparation is in K.
       
_pd_proc_info_datetime  2023-11-10T12:09
_pd_calc_method  "Rietveld Refinement"
_computing_structure_refinement
   "GSAS-II (Toby & Von Dreele, J. Appl. Cryst. 46, 544-549, 2013)"
_refine_ls_number_parameters  12
_refine_ls_goodness_of_fit_all  0.112

# OVERALL WEIGHTED R-FACTOR
_refine_ls_wR_factor_obs  0.10779
_refine_ls_matrix_type  full
# GSAS-II edited template follows Phase_Template
#==============================================================================
# 7. CHEMICAL, STRUCTURAL AND CRYSTAL DATA

_chemical_name_common             'Lead Cyanamide'
_chemical_formula_structural      PbNCN
_cell_measurement_temperature     293      

#==============================================================================

# 8. Phase information from GSAS


# phase info for Lead cyanamide follows
_pd_phase_name  "Lead cyanamide"
_cell_length_a  5.52787(30)
_cell_length_b  3.73373(13)
_cell_length_c  10.8377(4)
_cell_angle_alpha  90
_cell_angle_beta   90
_cell_angle_gamma  90
_cell_volume  223.686(12)
_exptl_crystal_density_diffrn  7.3411
_symmetry_cell_setting  orthorhombic
_symmetry_space_group_name_H-M  "P n m a"
_symmetry_space_group_name_Hall  "-P 2ac 2n"
_diffrn_ambient_temperature  293
_diffrn_ambient_pressure  100
loop_
    _space_group_symop_id
    _space_group_symop_operation_xyz
     1  x,y,z
     2  1/2-x,1/2+y,1/2+z
     3  x,1/2-y,z
     4  1/2-x,-y,1/2+z
     5  -x,-y,-z
     6  1/2+x,1/2-y,1/2-z
     7  -x,1/2+y,-z
     8  1/2+x,y,1/2-z

# ATOMIC COORDINATES AND DISPLACEMENT PARAMETERS
loop_ 
   _atom_site_label
   _atom_site_type_symbol
   _atom_site_fract_x
   _atom_site_fract_y
   _atom_site_fract_z
   _atom_site_occupancy
   _atom_site_adp_type
   _atom_site_U_iso_or_equiv
   _atom_site_symmetry_multiplicity
Pb1    Pb   0.3660(4)   0.25000     0.63726(17) 1.000      Uiso 0.037      4   
N1     N    0.3844(4)   0.25000     0.45587(24) 1.000      Uiso 0.037      4   
N2     N    0.9211(4)   0.25000     0.36717(21) 1.000      Uiso 0.037      4   
C1     C    0.0927(5)   0.25000     0.42150(23) 1.000      Uiso 0.037      4   

loop_  _atom_type_symbol _atom_type_number_in_cell
  C    4
  N    8
  Pb   4

# Note that Z affects _cell_formula_sum and _weight
_cell_formula_units_Z  4
_chemical_formula_sum  "C N2 Pb"
_chemical_formula_weight  247.22

# MOLECULAR GEOMETRY
loop_
   _geom_bond_atom_site_label_1
   _geom_bond_atom_site_label_2
   _geom_bond_distance
   _geom_bond_site_symmetry_1
   _geom_bond_site_symmetry_2
   _geom_bond_publ_flag
  Pb1    N1     1.9685(25)   1_555    1_555 yes
  Pb1    N1     2.5314(22)   1_555    5_656 yes
  Pb1    N1     2.5314(22)   1_555    5_666 yes
  Pb1    N2     2.4509(20)   1_555    5_656 yes
  Pb1    N2     2.4509(20)   1_555    5_666 yes
  N1     Pb1    1.9685(25)   1_555    1_555 yes
  N1     Pb1    2.5314(22)   1_555    5_656 yes
  N1     Pb1    2.5314(22)   1_555    5_666 yes
  N1     C1     1.6548(27)   1_555    1_555 yes
  N2     Pb1    2.4509(20)   1_555    5_656 yes
  N2     Pb1    2.4509(20)   1_555    5_666 yes
  N2     C1     1.116(3)     1_555    1_655 yes
  C1     N1     1.6548(27)   1_555    1_555 yes
  C1     N2     1.116(3)     1_555    1_455 yes

loop_
   _geom_angle_atom_site_label_1
   _geom_angle_atom_site_label_2
   _geom_angle_atom_site_label_3
   _geom_angle
   _geom_angle_site_symmetry_1
   _geom_angle_site_symmetry_2
   _geom_angle_site_symmetry_3
   _geom_angle_publ_flag
  Pb1    N1     C1     100.05(16)        1_555  1_555    1_555 yes
  N1     C1     N2     161.2(3)       1_555  1_555    1_455 yes

_pd_proc_ls_profile_function
;
Houben-Jacobs-Meinerzhagen function parameters for multi-dimensional data sets (pfType = 8.0)
   similar to Von Dreele-Jorgenson-Windsor function parameters
   alpha-0,alpha-1,beta-0,beta-1,beta-q,L2A,L2B,div,DthDet,Dtt,DL,DthF,Add,W-Pixel,W-Sample,Eta
302.560526, 416.110419, 334.561780, 682.162588, 0.000000, 0.810000, 0.000000, 0.001920, 0.006780, 0.000623, 0.002000, 1.031257, 0.001480, 0.000000, 0.004330, 0.210000, 
  Crystallite size in microns with "isotropic" model:
  parameters: Size, G/L mix
    1.000, 1.000, 
  Microstrain, "isotropic" model (10^6^ * delta Q/Q)
    parameters: Mustrain, G/L mix
    1000.000, 1.000, 

;
# Standard version of Instrument_Template template follows
#==============================================================================
# 9. INSTRUMENT CHARACTERIZATION

# The following item is used to identify the equipment used to record 
# the powder pattern when the diffractogram was measured at a laboratory 
# other than the authors' home institution, e.g. when neutron or synchrotron
# radiation is used.

_pd_instr_location
; ?
;

_diffrn_source                    'neutron spallation source'       

_pd_meas_scan_method              tof       


# The following two items identify the program(s) used (if appropriate).      
_computing_data_reduction         'PowderReduceP2D in Mantid'                     

# The following items are used to define the size of the instrument.
# Not all distances are appropriate for all instrument types.

_pd_instr_dist_src/spec           15000
#==============================================================================
# 10. Specimen size and mounting information


_pd_spec_mount_mode               transmission       
                                          
    
_pd_spec_shape                    irregular

_refine_ls_R_F_factor        0.9975
_refine_ls_R_Fsqd_factor     1.0
_pd_proc_ls_prof_R_factor     0.0858
_pd_proc_ls_prof_wR_factor    0.1078
_gsas_proc_ls_prof_R_B_factor   0.1043
_gsas_proc_ls_prof_wR_B_factor  0.1314

_diffrn_radiation_probe  neutron
_pd_meas_2theta_fixed  65.549

# POWDER DATA TABLE
_pd_meas_number_of_points  140335

loop_
   _pd_meas_2theta_scan
   _pd_proc_wavelength
   _pd_proc_d_spacing
   _pd_proc_ls_special_details
   _pd_meas_intensity_total
   _pd_calc_intensity_total
   _pd_proc_intensity_bkg_calc
   _pd_proc_ls_weight
  59.20920    0.59350    0.60070    0.79500    0.91705    0.96521    0.96318    1.09045
  63.82311    0.63507    0.60070    0.85500    0.97115    0.92577    0.92373    1.02970
  80.96472    0.77996    0.60070    1.07500    0.93886    0.95574    0.95366    1.06513
  77.03982    0.74821    0.60070    1.02500    0.94054    0.92937    0.92730    1.06322
  63.05226    0.62820    0.60070    0.84500    0.94659    0.93234    0.93031    1.05642
  66.91400    0.66234    0.60070    0.89500    0.90338    0.91223    0.91018    1.10695
  58.44282    0.58651    0.60070    0.78500    1.01133    0.97178    0.96976    0.98880
  68.46391    0.67584    0.60070    0.91500    0.89198    0.91183    0.90977    1.12110
  72.35148    0.70914    0.60070    0.96500    0.97350    0.91083    0.90877    1.02722
  53.09870    0.53699    0.60070    0.71500    1.23077    0.94596    0.94396    0.81250
  64.59471    0.64192    0.60070    0.86500    0.87909    0.91920    0.91716    1.13755
  70.01676    0.68924    0.60070    0.93500    0.96488    0.91143    0.90937    1.03640
  54.62196    0.55123    0.60070    0.73500    1.03889    0.95334    0.95133    0.96257
  84.11511    0.80479    0.60070    1.11500    1.03132    0.98995    0.98787    0.96964
  70.79428    0.69590    0.60070    0.94500    0.96091    0.91123    0.90917    1.04068
  78.60792    0.76101    0.60070    1.04500    0.80000    0.93555    0.93347    1.25000
  67.68858    0.66910    0.60070    0.90500    0.89793    0.91203    0.90998    1.11368
  77.82355    0.75463    0.60070    1.03500    0.93169    0.93246    0.93038    1.07332
  76.25674    0.74177    0.60070    1.01500    0.95019    0.92628    0.92421    1.05242
  79.39291    0.76736    0.60070    1.05500    0.91434    0.93864    0.93656    1.09369
  69.23997    0.68255    0.60070    0.92500    0.90713    0.91163    0.90957    1.10238
  61.51279    0.61438    0.60070    0.82500    0.98140    0.94549    0.94346    1.01895
  80.17852    0.77368    0.60070    1.06500    1.03656    0.94719    0.94511    0.96473
  51.57827    0.52268    0.60070    0.69500    0.69444    0.93859    0.93659    1.44000
  84.90401    0.81091    0.60070    1.12500    0.94850    0.99850    0.99642    1.05430
  83.32671    0.79863    0.60070    1.10500    0.90221    0.98140    0.97932    1.10838
  73.13115    0.71572    0.60070    0.97500    1.01849    0.91392    0.91186    0.98185
  60.74418    0.60744    0.60070    0.81500    0.96364    0.95206    0.95003    1.03774
  71.57252    0.70253    0.60070    0.95500    0.81623    0.91103    0.90897    1.22514
  57.67718    0.57949    0.60070    0.77500    0.95846    0.96809    0.96607    1.04334
  65.36706    0.64875    0.60070    0.87500    1.01434    0.91263    0.91058    0.98587
  53.85997    0.54412    0.60070    0.72500    1.08065    0.94965    0.94764    0.92537
  75.47432    0.73530    0.60070    1.00500    0.91887    0.92319    0.92112    1.08829
  81.75150    0.78622    0.60070    1.08500    0.93651    0.96429    0.96221    1.06780
  59.97632    0.60048    0.60070    0.80500    1.00000    0.95863    0.95661    1.00000
  62.28215    0.62130    0.60070    0.83500    0.88911    0.93892    0.93688    1.12472
  82.53883    0.79244    0.60070    1.09500    0.95660    0.97285    0.97076    1.04536
  66.14016    0.65556    0.60070    0.88500    0.90017    0.91243    0.91038    1.11090
  55.38468    0.55832    0.60070    0.74500    1.00472    0.95703    0.95501    0.99531
  52.33813    0.52984    0.60070    0.70500    0.77966    0.94227    0.94027    1.28261
  72.30276    0.70958    0.60142    0.96500    0.90741    0.91035    0.90798    1.10204
  78.55575    0.76150    0.60142    1.04500    0.90510    0.93476    0.93235    1.10485
  57.63741    0.57982    0.60142    0.77500    0.96474    0.96737    0.96510    1.03654
  76.20583    0.74224    0.60142    1.01500    0.90196    0.92549    0.92308    1.10870
  61.47059    0.61474    0.60142    0.82500    0.97526    0.94416    0.94187    1.02537
  80.12553    0.77418    0.60142    1.06500    0.95471    0.94624    0.94381    1.04744
  84.84866    0.81146    0.60142    1.12500    1.00868    0.99756    0.99510    0.99140
  53.82267    0.54442    0.60142    0.72500    1.12281    0.94891    0.94668    0.89063
  59.16845    0.59385    0.60142    0.79500    0.92892    0.96387    0.96159    1.07652
  70.74646    0.69632    0.60142    0.94500    0.95533    0.91079    0.90842    1.04676
  58.40256    0.58684    0.60142    0.78500    0.94359    0.97059    0.96832    1.05978
  66.86847    0.66274    0.60142    0.89500    0.94098    0.91176    0.90943    1.06272
  59.93508    0.60083    0.60142    0.80500    0.94357    0.95730    0.95502    1.05981
  69.96939    0.68966    0.60142    0.93500    0.88084    0.91098    0.90862    1.13528
  51.54246    0.52297    0.60142    0.69500    1.18182    0.93833    0.93612    0.84615
  73.08198    0.71617    0.60142    0.97500    0.97068    0.91311    0.91073    1.03020
  65.32247    0.64914    0.60142    0.87500    0.86408    0.91176    0.90943    1.15730
  80.91132    0.78047    0.60142    1.07500    0.97944    0.95479    0.95236    1.02099
  67.64259    0.66951    0.60142    0.90500    0.89711    0.91157    0.90923    1.11470
  69.19306    0.68297    0.60142    0.92500    0.87049    0.91118    0.90882    1.14878
  55.34638    0.55863    0.60142    0.74500    0.86222    0.95629    0.95405    1.15979
  75.42384    0.73577    0.60142    1.00500    0.95556    0.92239    0.91999    1.04651
  60.70246    0.60779    0.60142    0.81500    0.97018    0.95073    0.94844    1.03073
  52.30182    0.53014    0.60142    0.70500    0.73016    0.94152    0.93931    1.36957
  83.27213    0.79916    0.60142    1.10500    0.92058    0.98046    0.97801    1.08627
  71.52425    0.70297    0.60142    0.95500    0.84062    0.91059    0.90822    1.18959
  82.48464    0.79297    0.60142    1.09500    0.99008    0.97191    0.96946    1.01002
  62.23946    0.62166    0.60142    0.83500    0.84248    0.93759    0.93529    1.18697
  66.09510    0.65595    0.60142    0.88500    0.86970    0.91196    0.90963    1.14982
  63.77947    0.63544    0.60142    0.85500    0.94364    0.92445    0.92214    1.05973
  76.98848    0.74869    0.60142    1.02500    1.02075    0.92858    0.92617    0.97967
  63.00909    0.62856    0.60142    0.84500    0.90381    0.93102    0.92872    1.10643
  64.55060    0.64230    0.60142    0.86500    0.90000    0.91788    0.91557    1.11111
  81.69770    0.78674    0.60142    1.08500    0.84575    0.96335    0.96091    1.18238
  79.34033    0.76785    0.60142    1.05500    0.91786    0.93794    0.93551    1.08949
  68.41746    0.67625    0.60142    0.91500    0.88273    0.91137    0.90903    1.13285
  77.77179    0.75511    0.60142    1.03500    0.91225    0.93167    0.92926    1.09619
  53.06189    0.53729    0.60142    0.71500    0.90909    0.94522    0.94299    1.10000
  54.58416    0.55153    0.60142    0.73500    0.98370    0.95260    0.95036    1.01657
  84.06015    0.80533    0.60142    1.11500    0.98152    0.98902    0.98656    1.01883
  70.69860    0.69675    0.60214    0.94500    0.81954    0.91032    0.90767    1.22020
  55.30806    0.55895    0.60214    0.74500    1.29353    0.95554    0.95308    0.77308
  66.82292    0.66314    0.60214    0.89500    0.88567    0.91128    0.90868    1.12909
  79.28770    0.76835    0.60214    1.05500    0.97297    0.93721    0.93447    1.02778
  75.37333    0.73623    0.60214    1.00500    0.95512    0.92157    0.91887    1.04699
  84.79327    0.81200    0.60214    1.12500    1.17090    0.99658    0.99378    0.85404
  84.00513    0.80586    0.60214    1.11500    1.02714    0.98805    0.98526    0.97358
  83.21750    0.79969    0.60214    1.10500    0.97692    0.97949    0.97671    1.02362
  82.43041    0.79349    0.60214    1.09500    0.95577    0.97093    0.96816    1.04628
  59.89382    0.60118    0.60214    0.80500    1.00459    0.95594    0.95343    0.99543
  81.64386    0.78725    0.60214    1.08500    0.97533    0.96237    0.95960    1.02529
  62.19675    0.62202    0.60214    0.83500    0.97804    0.93625    0.93370    1.02245
  76.15489    0.74271    0.60214    1.01500    0.90000    0.92466    0.92196    1.11111
  64.50646    0.64268    0.60214    0.86500    1.02687    0.91655    0.91398    0.97383
  69.14612    0.68338    0.60214    0.92500    0.90660    0.91070    0.90808    1.10302
  54.54634    0.55184    0.60214    0.73500    1.01130    0.95185    0.94940    0.98883
  63.73580    0.63582    0.60214    0.85500    0.78147    0.92311    0.92055    1.27964
  62.96590    0.62893    0.60214    0.84500    0.90545    0.92968    0.92713    1.10442
  80.07249    0.77468    0.60214    1.06500    0.90630    0.94525    0.94250    1.10338
  65.27786    0.64952    0.60214    0.87500    0.88799    0.91087    0.90829    1.12614
  78.50353    0.76199    0.60214    1.04500    0.97566    0.93395    0.93122    1.02495
  71.47594    0.70340    0.60214    0.95500    0.87539    0.91013    0.90747    1.14235
  69.92199    0.69008    0.60214    0.93500    0.82362    0.91051    0.90787    1.21415
  53.78534    0.54472    0.60214    0.72500    1.20354    0.94815    0.94571    0.83088
  66.05002    0.65634    0.60214    0.88500    0.89018    0.91147    0.90888    1.12336
  61.42836    0.61509    0.60214    0.82500    0.89921    0.94281    0.94028    1.11209
  77.72000    0.75559    0.60214    1.03500    0.97436    0.93086    0.92813    1.02632
  53.02506    0.53758    0.60214    0.71500    1.01099    0.94446    0.94203    0.98913
  68.37098    0.67666    0.60214    0.91500    0.84236    0.91090    0.90828    1.18713
  80.85788    0.78098    0.60214    1.07500    0.92830    0.95381    0.95105    1.07724
  73.03279    0.71661    0.60214    0.97500    0.86634    0.91228    0.90960    1.15428
  58.36227    0.58718    0.60214    0.78500    0.91808    0.96938    0.96688    1.08923
  60.66071    0.60815    0.60214    0.81500    1.03899    0.94938    0.94685    0.96247
  51.50663    0.52326    0.60214    0.69500    0.86111    0.93805    0.93564    1.16129
  57.59761    0.58015    0.60214    0.77500    1.03155    0.96663    0.96414    0.96942
  76.93711    0.74917    0.60214    1.02500    0.96060    0.92776    0.92504    1.04102
  72.25401    0.71002    0.60214    0.96500    0.90078    0.90985    0.90719    1.11015
  59.12767    0.59419    0.60214    0.79500    1.01519    0.96251    0.96000    0.98504
  52.26549    0.53043    0.60214    0.70500    1.03125    0.94076    0.93834    0.96970
  67.59658    0.66991    0.60214    0.90500    0.92389    0.91109    0.90848    1.08238
  77.66817    0.75607    0.60286    1.03500    0.82931    0.92999    0.92700    1.20582
  71.42761    0.70383    0.60286    0.95500    0.95860    0.90962    0.90672    1.04319
  79.23503    0.76884    0.60286    1.05500    0.99605    0.93643    0.93342    1.00397
  69.09915    0.68379    0.60286    0.92500    0.83144    0.91019    0.90732    1.20273
  62.15402    0.62238    0.60286    0.83500    0.82591    0.93487    0.93211    1.21078
  65.23322    0.64991    0.60286    0.87500    0.96167    0.90995    0.90714    1.03986
  64.46229    0.64306    0.60286    0.86500    0.82293    0.91518    0.91238    1.21516
  67.55053    0.67031    0.60286    0.90500    0.93322    0.91057    0.90773    1.07155
  80.80440    0.78149    0.60286    1.07500    0.86092    0.95278    0.94975    1.16155
  52.98821    0.53788    0.60286    0.71500    1.41573    0.94368    0.94106    0.70635
  54.50850    0.55215    0.60286    0.73500    0.94054    0.95107    0.94843    1.06322
  76.88571    0.74964    0.60286    1.02500    0.94656    0.92689    0.92392    1.05645
  68.32447    0.67706    0.60286    0.91500    0.90895    0.91038    0.90753    1.10018
  81.58998    0.78777    0.60286    1.08500    0.94766    0.96134    0.95830    1.05523
  66.00490    0.65673    0.60286    0.88500    0.85047    0.91095    0.90813    1.17582
  63.69211    0.63619    0.60286    0.85500    0.86726    0.92174    0.91896    1.15306
  62.92269    0.62930    0.60286    0.84500    1.05950    0.92831    0.92553    0.94384
  66.77734    0.66353    0.60286    0.89500    0.98816    0.91076    0.90793    1.01199
  72.20522    0.71046    0.60286    0.96500    0.99191    0.90931    0.90639    1.00816
  83.95008    0.80640    0.60286    1.11500    0.92231    0.98702    0.98395    1.08423
  61.38611    0.61545    0.60286    0.82500    0.83462    0.94143    0.93868    1.19816
  80.01941    0.77518    0.60286    1.06500    0.92692    0.94422    0.94120    1.07884
  75.32278    0.73669    0.60286    1.00500    0.94708    0.92070    0.91774    1.05588
  53.74800    0.54503    0.60286    0.72500    1.17073    0.94737    0.94474    0.85417
  57.55779    0.58048    0.60286    0.77500    0.88924    0.96586    0.96317    1.12456
  59.85254    0.60152    0.60286    0.80500    0.93407    0.95456    0.95183    1.07059
  72.98355    0.71706    0.60286    0.97500    0.95305    0.91140    0.90848    1.04926
  60.61895    0.60850    0.60286    0.81500    0.92473    0.94800    0.94526    1.08140
  83.16283    0.80022    0.60286    1.10500    0.91569    0.97846    0.97540    1.09208
  84.73784    0.81254    0.60286    1.12500    1.06961    0.99554    0.99245    0.93492
  69.87457    0.69050    0.60286    0.93500    0.90997    0.91000    0.90712    1.09894
  78.45128    0.76247    0.60286    1.04500    0.86856    0.93309    0.93009    1.15133
  58.32196    0.58751    0.60286    0.78500    1.04972    0.96815    0.96544    0.95263
  55.26972    0.55926    0.60286    0.74500    1.20812    0.95477    0.95211    0.82773
  59.08688    0.59452    0.60286    0.79500    1.05817    0.96112    0.95841    0.94503
  70.65072    0.69718    0.60286    0.94500    0.88000    0.90981    0.90692    1.13636
  51.47079    0.52355    0.60286    0.69500    0.80000    0.93776    0.93517    1.25000
  82.37613    0.79401    0.60286    1.09500    0.99822    0.96990    0.96685    1.00179
  76.10391    0.74318    0.60286    1.01500    0.93395    0.92379    0.92083    1.07073
  52.22914    0.53072    0.60286    0.70500    0.82192    0.93998    0.93737    1.21667
  60.57716    0.60885    0.60359    0.81500    0.98958    0.94658    0.94366    1.01053
  59.04606    0.59486    0.60359    0.79500    0.91569    0.95971    0.95681    1.09207
  52.19278    0.53102    0.60359    0.70500    1.03509    0.93918    0.93640    0.96610
  76.83426    0.75012    0.60359    1.02500    0.94521    0.92597    0.92279    1.05797
  62.11126    0.62275    0.60359    0.83500    0.91699    0.93346    0.93051    1.09053
  64.41810    0.64344    0.60359    0.86500    0.85891    0.91377    0.91079    1.16427
  80.75088    0.78200    0.60359    1.07500    0.93128    0.95168    0.94844    1.07379
  83.10812    0.80075    0.60359    1.10500    0.89963    0.97737    0.97409    1.11157
  82.32180    0.79453    0.60359    1.09500    0.93774    0.96880    0.96554    1.06640
  71.37924    0.70426    0.60359    0.95500    0.99304    0.90907    0.90597    1.00701
  75.27220    0.73716    0.60359    1.00500    0.97163    0.91977    0.91661    1.02920
  63.64840    0.63656    0.60359    0.85500    0.84698    0.92034    0.91736    1.18067
  65.18856    0.65029    0.60359    0.87500    0.89242    0.90899    0.90599    1.12055
  55.23137    0.55957    0.60359    0.74500    0.97235    0.95397    0.95114    1.02844
  57.51796    0.58080    0.60359    0.77500    1.03030    0.96507    0.96220    0.97059
  69.82711    0.69091    0.60359    0.93500    0.87869    0.90945    0.90637    1.13806
  53.71064    0.54533    0.60359    0.72500    0.80120    0.94657    0.94377    1.24812
  59.81123    0.60186    0.60359    0.80500    1.12821    0.95315    0.95024    0.88636
  72.93429    0.71750    0.60359    0.97500    0.90064    0.91047    0.90735    1.11032
  58.28164    0.58784    0.60359    0.78500    0.89947    0.96689    0.96400    1.11176
  70.60281    0.69760    0.60359    0.94500    0.90224    0.90926    0.90617    1.10835
  76.05289    0.74365    0.60359    1.01500    0.91652    0.92287    0.91970    1.09108
  65.95977    0.65712    0.60359    0.88500    0.89057    0.91039    0.90738    1.12287
  51.43493    0.52383    0.60359    0.69500    0.91667    0.93745    0.93469    1.09091
  72.15640    0.71089    0.60359    0.96500    0.87640    0.90871    0.90560    1.14103
  69.05215    0.68420    0.60359    0.92500    0.90835    0.90964    0.90657    1.10090
  84.68235    0.81309    0.60359    1.12500    1.07175    0.99443    0.99113    0.93305
  52.95135    0.53818    0.60359    0.71500    1.14444    0.94287    0.94009    0.87379
  78.39899    0.76296    0.60359    1.04500    0.97244    0.93217    0.92896    1.02834
  79.18233    0.76934    0.60359    1.05500    0.94896    0.93559    0.93237    1.05378
  66.73174    0.66393    0.60359    0.89500    0.99822    0.91020    0.90718    1.00178
  83.89497    0.80694    0.60359    1.11500    1.11184    0.98593    0.98264    0.89941
  55.99283    0.56667    0.60359    0.75500    1.08607    0.95767    0.95483    0.92075
  67.50446    0.67071    0.60359    0.90500    0.95377    0.91001    0.90698    1.04847
  54.47064    0.55246    0.60359    0.73500    0.82297    0.95027    0.94746    1.21512
  68.27793    0.67747    0.60359    0.91500    0.91141    0.90982    0.90677    1.09720
  81.53605    0.78828    0.60359    1.08500    0.97628    0.96024    0.95699    1.02430
  62.87945    0.62966    0.60359    0.84500    0.87363    0.92690    0.92394    1.14465
  61.34383    0.61581    0.60359    0.82500    0.99151    0.94002    0.93709    1.00857
  77.61630    0.75655    0.60359    1.03500    0.93258    0.92907    0.92587    1.07229
  79.96629    0.77569    0.60359    1.06500    0.93561    0.94312    0.93989    1.06883
  55.95396    0.56699    0.60431    0.75500    0.93333    0.95684    0.95386    1.07143
  69.77962    0.69133    0.60431    0.93500    0.88520    0.90884    0.90562    1.12969
  81.48208    0.78880    0.60431    1.08500    0.96183    0.95907    0.95568    1.03968
  82.26743    0.79506    0.60431    1.09500    0.93923    0.96763    0.96423    1.06471
  80.69731    0.78251    0.60431    1.07500    0.86168    0.95051    0.94713    1.16052
  66.68610    0.66432    0.60431    0.89500    0.92118    0.90959    0.90642    1.08556
  61.30154    0.61616    0.60431    0.82500    0.84586    0.93857    0.93549    1.18223
  79.91314    0.77619    0.60431    1.06500    0.88624    0.94195    0.93858    1.12836
  59.00523    0.59520    0.60431    0.79500    0.97877    0.95826    0.95522    1.02169
  76.00184    0.74412    0.60431    1.01500    0.96491    0.92188    0.91857    1.03636
  71.33084    0.70469    0.60431    0.95500    0.94975    0.90846    0.90522    1.05291
  59.76991    0.60221    0.60431    0.80500    0.95154    0.95169    0.94864    1.05093
  76.78278    0.75059    0.60431    1.02500    0.99448    0.92498    0.92165    1.00556
  84.62682    0.81363    0.60431    1.12500    1.11136    0.99324    0.98980    0.89980
  78.34666    0.76345    0.60431    1.04500    0.84192    0.93118    0.92783    1.18776
  65.14387    0.65067    0.60431    0.87500    0.96473    0.90798    0.90483    1.03656
  55.19300    0.55989    0.60431    0.74500    1.03865    0.95314    0.95017    0.96279
  72.88499    0.71794    0.60431    0.97500    0.94951    0.90948    0.90622    1.05317
  68.23136    0.67788    0.60431    0.91500    0.90468    0.90922    0.90602    1.10536
  77.56439    0.75704    0.60431    1.03500    0.88372    0.92808    0.92474    1.13158
  53.67326    0.54563    0.60431    0.72500    0.93750    0.94574    0.94280    1.06667
  52.91447    0.53848    0.60431    0.71500    0.90654    0.94204    0.93912    1.10309
  65.91461    0.65751    0.60431    0.88500    0.87460    0.90978    0.90663    1.14338
  58.24129    0.58818    0.60431    0.78500    0.95822    0.96559    0.96256    1.04360
  51.39905    0.52412    0.60431    0.69500    1.09677    0.93712    0.93422    0.91176
  67.45836    0.67111    0.60431    0.90500    0.87961    0.90941    0.90622    1.13686
  70.55486    0.69802    0.60431    0.94500    0.93695    0.90865    0.90542    1.06729
  72.10755    0.71133    0.60431    0.96500    0.85779    0.90806    0.90481    1.16578
  62.83619    0.63003    0.60431    0.84500    0.82872    0.92545    0.92234    1.20668
  75.22158    0.73762    0.60431    1.00500    0.79407    0.91878    0.91548    1.25934
  79.12958    0.76983    0.60431    1.05500    0.97674    0.93468    0.93132    1.02381
  83.05335    0.80128    0.60431    1.10500    0.85424    0.97620    0.97278    1.17063
  83.83982    0.80747    0.60431    1.11500    1.04357    0.98476    0.98133    0.95825
  54.43276    0.55277    0.60431    0.73500    1.00524    0.94944    0.94649    0.99479
  60.53535    0.60920    0.60431    0.81500    0.93736    0.94513    0.94207    1.06683
  62.06849    0.62311    0.60431    0.83500    0.96353    0.93201    0.92892    1.03785
  69.00512    0.68462    0.60431    0.92500    0.90554    0.90903    0.90582    1.10432
  63.60466    0.63693    0.60431    0.85500    1.02429    0.91889    0.91577    0.97628
  52.15641    0.53131    0.60431    0.70500    1.08696    0.93834    0.93543    0.92000
  64.37388    0.64381    0.60431    0.86500    0.97695    0.91232    0.90919    1.02359
  60.49351    0.60955    0.60504    0.81500    0.87426    0.94364    0.94047    1.14382
  52.87758    0.53878    0.60504    0.71500    1.25556    0.94118    0.93815    0.79646
  58.96437    0.59554    0.60504    0.79500    0.93627    0.95677    0.95362    1.06806
  68.18477    0.67828    0.60504    0.91500    0.97288    0.90856    0.90527    1.02787
  61.25922    0.61652    0.60504    0.82500    0.92308    0.93708    0.93389    1.08333
  71.28241    0.70512    0.60504    0.95500    0.84161    0.90780    0.90446    1.18819
  52.12001    0.53160    0.60504    0.70500    1.30909    0.93748    0.93446    0.76389
  82.21302    0.79558    0.60504    1.09500    1.02312    0.96639    0.96292    0.97740
  65.09915    0.65106    0.60504    0.87500    0.93675    0.90693    0.90368    1.06752
  51.36316    0.52441    0.60504    0.69500    0.96774    0.93675    0.93374    1.03333
  82.99855    0.80181    0.60504    1.10500    0.98416    0.97495    0.97147    1.01610
  62.02568    0.62347    0.60504    0.83500    0.89266    0.93052    0.92732    1.12025
  81.42806    0.78931    0.60504    1.08500    1.06445    0.95783    0.95437    0.93945
  62.79291    0.63040    0.60504    0.84500    0.91219    0.92395    0.92074    1.09627
  54.39487    0.55307    0.60504    0.73500    1.06486    0.94858    0.94552    0.93909
  83.78463    0.80801    0.60504    1.11500    1.02519    0.98351    0.98002    0.97543
  72.05867    0.71177    0.60504    0.96500    0.91479    0.90736    0.90401    1.09315
  70.50689    0.69845    0.60504    0.94500    0.91433    0.90799    0.90466    1.09369
  59.72856    0.60255    0.60504    0.80500    0.86177    0.95020    0.94704    1.16040
  84.57124    0.81417    0.60504    1.12500    1.02466    0.99197    0.98848    0.97593
  55.91507    0.56730    0.60504    0.75500    0.94056    0.95598    0.95289    1.06320
  69.73210    0.69175    0.60504    0.93500    1.05035    0.90818    0.90487    0.95207
  53.63586    0.54593    0.60504    0.72500    1.17692    0.94488    0.94183    0.84967
  65.86942    0.65790    0.60504    0.88500    0.93600    0.90913    0.90587    1.06838
  72.83566    0.71838    0.60504    0.97500    0.92006    0.90844    0.90508    1.08688
  68.95806    0.68503    0.60504    0.92500    0.87460    0.90837    0.90507    1.14338
  55.15461    0.56020    0.60504    0.74500    1.02804    0.95228    0.94920    0.97273
  75.95075    0.74459    0.60504    1.01500    0.90235    0.92083    0.91743    1.10822
  64.32964    0.64419    0.60504    0.86500    0.92793    0.91083    0.90759    1.07767
  80.64370    0.78302    0.60504    1.07500    0.89803    0.94927    0.94582    1.11355
  76.73126    0.75107    0.60504    1.02500    0.89591    0.92393    0.92052    1.11618
  63.56090    0.63731    0.60504    0.85500    0.76619    0.91739    0.91417    1.30515
  67.41223    0.67151    0.60504    0.90500    0.95392    0.90875    0.90547    1.04830
  58.20092    0.58851    0.60504    0.78500    1.11953    0.96425    0.96112    0.89323
  75.17092    0.73808    0.60504    1.00500    0.86248    0.91773    0.91435    1.15945
  79.85994    0.77669    0.60504    1.06500    0.93471    0.94071    0.93727    1.06985
  66.64044    0.66472    0.60504    0.89500    0.97026    0.90894    0.90567    1.03065
  79.07679    0.77033    0.60504    1.05500    1.06458    0.93370    0.93027    0.93934
  77.51245    0.75752    0.60504    1.03500    0.93633    0.92703    0.92361    1.06800
  78.29430    0.76394    0.60504    1.04500    1.03091    0.93012    0.92670    0.97002
  60.45166    0.60989    0.60576    0.81500    0.96009    0.94211    0.93887    1.04157
  83.72938    0.80854    0.60576    1.11500    1.10121    0.98221    0.97871    0.90809
  77.46046    0.75800    0.60576    1.03500    0.82852    0.92592    0.92248    1.20697
  79.02397    0.77082    0.60576    1.05500    0.90519    0.93267    0.92921    1.10474
  67.36608    0.67191    0.60576    0.90500    0.88571    0.90805    0.90472    1.12903
  54.35696    0.55338    0.60576    0.73500    0.93514    0.94769    0.94454    1.06936
  69.68456    0.69217    0.60576    0.93500    0.80310    0.90748    0.90411    1.24517
  62.74960    0.63076    0.60576    0.84500    0.84944    0.92242    0.91914    1.17724
  63.51711    0.63768    0.60576    0.85500    0.85432    0.91586    0.91257    1.17053
  61.98286    0.62383    0.60576    0.83500    0.98174    0.92899    0.92572    1.01860
  76.67970    0.75154    0.60576    1.02500    0.92634    0.92283    0.91939    1.07952
  52.08360    0.53189    0.60576    0.70500    1.15517    0.93660    0.93349    0.86567
  82.94369    0.80234    0.60576    1.10500    0.94671    0.97365    0.97016    1.05629
  75.12024    0.73854    0.60576    1.00500    0.94697    0.91664    0.91321    1.05600
  55.11620    0.56051    0.60576    0.74500    0.94783    0.95139    0.94823    1.05505
  71.23395    0.70555    0.60576    0.95500    0.89355    0.90709    0.90371    1.11913
  55.87617    0.56762    0.60576    0.75500    0.89753    0.95509    0.95191    1.11417
  82.15856    0.79610    0.60576    1.09500    0.96471    0.96509    0.96161    1.03659
  79.80670    0.77719    0.60576    1.06500    0.94569    0.93942    0.93595    1.05743
  66.59476    0.66511    0.60576    0.89500    0.83385    0.90825    0.90492    1.19926
  68.13815    0.67869    0.60576    0.91500    0.98355    0.90786    0.90451    1.01672
  64.28538    0.64457    0.60576    0.86500    0.85473    0.90929    0.90599    1.16996
  81.37401    0.78983    0.60576    1.08500    0.95220    0.95654    0.95306    1.05020
  75.89963    0.74505    0.60576    1.01500    1.03571    0.91973    0.91630    0.96552
  61.21688    0.61687    0.60576    0.82500    0.81907    0.93555    0.93229    1.22090
  80.59005    0.78352    0.60576    1.07500    0.97287    0.94798    0.94450    1.02789
  59.68720    0.60290    0.60576    0.80500    1.03599    0.94868    0.94544    0.96526
  84.51561    0.81471    0.60576    1.12500    1.12076    0.99065    0.98715    0.89225
  78.24189    0.76442    0.60576    1.04500    0.87770    0.92902    0.92556    1.13934
  53.59845    0.54624    0.60576    0.72500    1.03448    0.94400    0.94086    0.96667
  72.00976    0.71220    0.60576    0.96500    0.95522    0.90661    0.90321    1.04687
  72.78630    0.71883    0.60576    0.97500    0.94545    0.90735    0.90395    1.05769
  51.32725    0.52470    0.60576    0.69500    0.93939    0.93637    0.93327    1.06452
  58.92349    0.59588    0.60576    0.79500    0.93961    0.95524    0.95202    1.06427
  68.91098    0.68544    0.60576    0.92500    1.06584    0.90767    0.90431    0.93823
  52.84067    0.53907    0.60576    0.71500    1.02521    0.94030    0.93717    0.97541
  65.05441    0.65144    0.60576    0.87500    0.89163    0.90584    0.90253    1.12155
  70.45888    0.69887    0.60576    0.94500    0.97678    0.90728    0.90391    1.02377
  65.82420    0.65829    0.60576    0.88500    0.88084    0.90844    0.90512    1.13528
  58.16054    0.58884    0.60576    0.78500    0.97600    0.96288    0.95967    1.02459
  82.10406    0.79662    0.60649    1.09500    1.02985    0.96375    0.96029    0.97101
  55.07777    0.56082    0.60649    0.74500    1.04329    0.95048    0.94725    0.95851
  51.29133    0.52498    0.60649    0.69500    1.22581    0.93596    0.93279    0.81579
  65.00965    0.65182    0.60649    0.87500    0.86449    0.90471    0.90137    1.15675
  53.56103    0.54654    0.60649    0.72500    0.87654    0.94308    0.93988    1.14085
  58.12013    0.58918    0.60649    0.78500    0.96042    0.96149    0.95823    1.04121
  75.06951    0.73900    0.60649    1.00500    0.94653    0.91550    0.91208    1.05649
  82.88880    0.80286    0.60649    1.10500    0.87546    0.97231    0.96884    1.14226
  71.18546    0.70598    0.60649    0.95500    1.00722    0.90635    0.90295    0.99283
  59.64581    0.60324    0.60649    0.80500    0.93002    0.94712    0.94384    1.07524
  71.96082    0.71264    0.60649    0.96500    0.98285    0.90582    0.90242    1.01745
  75.84847    0.74552    0.60649    1.01500    1.08048    0.91859    0.91517    0.92551
  70.41085    0.69930    0.60649    0.94500    0.84802    0.90654    0.90316    1.17921
  81.31991    0.79034    0.60649    1.08500    0.93487    0.95520    0.95174    1.06967
  77.40844    0.75848    0.60649    1.03500    0.82175    0.92478    0.92134    1.21692
  78.97110    0.77131    0.60649    1.05500    0.92935    0.93161    0.92816    1.07602
  52.80374    0.53937    0.60649    0.71500    1.19588    0.93939    0.93620    0.83621
  67.31989    0.67231    0.60649    0.90500    0.92580    0.90732    0.90396    1.08015
  76.62811    0.75201    0.60649    1.02500    0.95652    0.92169    0.91825    1.04545
  72.73691    0.71927    0.60649    0.97500    0.91781    0.90622    0.90281    1.08955
  62.70628    0.63113    0.60649    0.84500    0.95628    0.92086    0.91754    1.04571
  78.18944    0.76491    0.60649    1.04500    0.95117    0.92787    0.92443    1.05133
  63.47330    0.63805    0.60649    0.85500    0.89892    0.91429    0.91097    1.11245
  84.45994    0.81525    0.60649    1.12500    1.04626    0.98929    0.98581    0.95579
  64.24109    0.64494    0.60649    0.86500    0.86755    0.90772    0.90439    1.15267
  68.09150    0.67909    0.60649    0.91500    0.92040    0.90713    0.90376    1.08649
  61.94001    0.62419    0.60649    0.83500    0.85240    0.92742    0.92412    1.17316
  54.31903    0.55369    0.60649    0.73500    0.89474    0.94678    0.94357    1.11765
  83.67410    0.80908    0.60649    1.11500    1.08577    0.98086    0.97740    0.92100
  65.77896    0.65867    0.60649    0.88500    0.94079    0.90771    0.90436    1.06294
  80.53636    0.78403    0.60649    1.07500    0.95551    0.94664    0.94319    1.04656
  66.54905    0.66550    0.60649    0.89500    0.94218    0.90752    0.90416    1.06137
  58.88260    0.59622    0.60649    0.79500    1.00471    0.95369    0.95042    0.99532
  79.75341    0.77769    0.60649    1.06500    1.08459    0.93809    0.93464    0.92201
  60.40979    0.61024    0.60649    0.81500    0.87949    0.94056    0.93727    1.13702
  68.86386    0.68585    0.60649    0.92500    0.87299    0.90693    0.90356    1.14549
  69.63698    0.69259    0.60649    0.93500    0.96038    0.90674    0.90336    1.04125
  61.17452    0.61723    0.60649    0.82500    0.86627    0.93399    0.93069    1.15438
  52.04718    0.53218    0.60649    0.70500    0.90000    0.93569    0.93251    1.11111
  55.83725    0.56794    0.60649    0.75500    1.04643    0.95417    0.95094    0.95563
  58.84168    0.59656    0.60722    0.79500    0.99742    0.95211    0.94881    1.00258
  78.91820    0.77181    0.60722    1.05500    0.94932    0.93051    0.92710    1.05339
  71.91184    0.71307    0.60722    0.96500    1.02381    0.90500    0.90162    0.97674
  52.76680    0.53967    0.60722    0.71500    1.14563    0.93845    0.93522    0.87288
  83.61876    0.80961    0.60722    1.11500    0.96311    0.97950    0.97608    1.03831
  76.57648    0.75249    0.60722    1.02500    0.95596    0.92052    0.91712    1.04607
  71.13694    0.70641    0.60722    0.95500    0.89499    0.90558    0.90220    1.11733
  59.60440    0.60358    0.60722    0.80500    0.96667    0.94554    0.94224    1.03448
  73.46385    0.72632    0.60722    0.98500    0.90625    0.90816    0.90477    1.10345
  75.79727    0.74599    0.60722    1.01500    1.00376    0.91743    0.91403    0.99625
  68.81672    0.68626    0.60722    0.92500    1.01019    0.90617    0.90280    0.98992
  55.03933    0.56113    0.60722    0.74500    1.04955    0.94954    0.94628    0.95279
  60.36789    0.61059    0.60722    0.81500    0.94194    0.93897    0.93566    1.06164
  84.40422    0.81580    0.60722    1.12500    0.93290    0.98790    0.98448    1.07193
  61.13214    0.61758    0.60722    0.82500    0.89002    0.93240    0.92909    1.12357
  66.50331    0.66590    0.60722    0.89500    0.96309    0.90676    0.90341    1.03833
  55.79831    0.56826    0.60722    0.75500    1.20565    0.95323    0.94996    0.82943
  77.35638    0.75896    0.60722    1.03500    0.83304    0.92361    0.92021    1.20042
  53.52358    0.54684    0.60722    0.72500    1.09929    0.94215    0.93891    0.90968
  82.83386    0.80339    0.60722    1.10500    0.91160    0.97094    0.96753    1.09697
  52.01074    0.53248    0.60722    0.70500    0.91250    0.93476    0.93154    1.09589
  81.26577    0.79085    0.60722    1.08500    0.87361    0.95384    0.95043    1.14468
  63.42947    0.63842    0.60722    0.85500    0.76246    0.91270    0.90936    1.31155
  69.58938    0.69300    0.60722    0.93500    0.93798    0.90597    0.90260    1.06612
  65.73370    0.65906    0.60722    0.88500    0.89448    0.90696    0.90361    1.11797
  58.07971    0.58951    0.60722    0.78500    0.89223    0.96007    0.95678    1.12079
  62.66292    0.63149    0.60722    0.84500    0.80519    0.91927    0.91594    1.24194
  75.01875    0.73946    0.60722    1.00500    0.96774    0.91434    0.91094    1.03333
  64.96486    0.65220    0.60722    0.87500    0.96466    0.90356    0.90021    1.03663
  70.36278    0.69972    0.60722    0.94500    0.90998    0.90578    0.90240    1.09892
  67.27369    0.67271    0.60722    0.90500    0.97513    0.90656    0.90320    1.02550
  68.04483    0.67950    0.60722    0.91500    0.98176    0.90637    0.90300    1.01858
  51.25539    0.52527    0.60722    0.69500    0.95122    0.93553    0.93232    1.05128
  54.28109    0.55400    0.60722    0.73500    0.98352    0.94584    0.94259    1.01676
  80.48262    0.78454    0.60722    1.07500    0.95489    0.94529    0.94187    1.04724
  61.89715    0.62455    0.60722    0.83500    0.97638    0.92583    0.92251    1.02419
  64.19678    0.64532    0.60722    0.86500    0.86341    0.90613    0.90279    1.15819
  79.70009    0.77819    0.60722    1.06500    0.87679    0.93673    0.93332    1.14053
  82.04952    0.79714    0.60722    1.09500    1.01176    0.96239    0.95898    0.98837
  72.68748    0.71971    0.60722    0.97500    0.88497    0.90507    0.90168    1.12998
  78.13696    0.76540    0.60722    1.04500    0.98857    0.92670    0.92329    1.01156
  75.74604    0.74645    0.60795    1.01500    1.05274    0.91625    0.91289    0.94990
  82.77887    0.80392    0.60795    1.10500    1.12102    0.96957    0.96621    0.89205
  61.08973    0.61793    0.60795    0.82500    0.88415    0.93080    0.92748    1.13103
  78.86526    0.77230    0.60795    1.05500    0.88390    0.92941    0.92605    1.13136
  73.41395    0.72677    0.60795    0.98500    0.94333    0.90699    0.90363    1.06007
  83.56338    0.81014    0.60795    1.11500    0.96015    0.97812    0.97476    1.04150
  68.76955    0.68667    0.60795    0.92500    0.94674    0.90540    0.90205    1.05626
  51.97428    0.53277    0.60795    0.70500    0.97333    0.93381    0.93056    1.02740
  79.64673    0.77869    0.60795    1.06500    0.88522    0.93537    0.93201    1.12967
  61.85426    0.62491    0.60795    0.83500    1.02988    0.92423    0.92091    0.97099
  54.24313    0.55430    0.60795    0.73500    1.03279    0.94489    0.94162    0.96825
  67.99812    0.67990    0.60795    0.91500    0.83168    0.90560    0.90225    1.20238
  67.22745    0.67311    0.60795    0.90500    1.01926    0.90579    0.90245    0.98110
  62.61955    0.63186    0.60795    0.84500    0.93103    0.91766    0.91433    1.07407
  60.32597    0.61094    0.60795    0.81500    0.78916    0.93737    0.93406    1.26718
  70.31469    0.70014    0.60795    0.94500    0.90851    0.90500    0.90164    1.10071
  77.30429    0.75944    0.60795    1.03500    0.96858    0.92243    0.91907    1.03244
  52.72984    0.53996    0.60795    0.71500    1.20000    0.93751    0.93425    0.83333
  81.21159    0.79137    0.60795    1.08500    0.93962    0.95247    0.94911    1.06426
  65.68841    0.65945    0.60795    0.88500    0.81463    0.90619    0.90285    1.22754
  64.92004    0.65258    0.60795    0.87500    0.97822    0.90239    0.89906    1.02226
  58.03926    0.58984    0.60795    0.78500    0.98082    0.95863    0.95533    1.01955
  80.42885    0.78504    0.60795    1.07500    0.94727    0.94392    0.94056    1.05567
  51.21944    0.52556    0.60795    0.69500    0.95349    0.93508    0.93184    1.04878
  64.15244    0.64570    0.60795    0.86500    0.92845    0.90452    0.90118    1.07707
  81.99493    0.79766    0.60795    1.09500    0.89929    0.96102    0.95766    1.11198
  53.48612    0.54714    0.60795    0.72500    0.85000    0.94120    0.93793    1.17647
  59.56298    0.60393    0.60795    0.80500    0.94186    0.94394    0.94063    1.06173
  76.52482    0.75296    0.60795    1.02500    0.84629    0.91934    0.91598    1.18162
  58.80074    0.59689    0.60795    0.79500    1.04466    0.95051    0.94721    0.95724
  84.34845    0.81634    0.60795    1.12500    1.08779    0.98651    0.98315    0.91929
  71.86284    0.71351    0.60795    0.96500    0.93434    0.90418    0.90082    1.07027
  55.75935    0.56857    0.60795    0.75500    0.98047    0.95227    0.94899    1.01992
  72.63802    0.72015    0.60795    0.97500    0.95695    0.90390    0.90054    1.04498
  55.00087    0.56145    0.60795    0.74500    0.99571    0.94858    0.94530    1.00431
  78.08444    0.76588    0.60795    1.04500    0.87457    0.92552    0.92216    1.14342
  66.45755    0.66629    0.60795    0.89500    0.91391    0.90599    0.90265    1.09420
  63.38561    0.63879    0.60795    0.85500    0.97670    0.91109    0.90776    1.02386
  69.54174    0.69342    0.60795    0.93500    1.03761    0.90520    0.90184    0.96376
  71.08839    0.70684    0.60795    0.95500    0.91125    0.90480    0.90144    1.09739
  52.69286    0.54026    0.60868    0.71500    0.87387    0.93654    0.93327    1.14433
  61.04731    0.61829    0.60868    0.82500    0.86200    0.92918    0.92587    1.16009
  65.64309    0.65983    0.60868    0.88500    0.87520    0.90542    0.90209    1.14260
  64.87520    0.65296    0.60868    0.87500    0.83732    0.90122    0.89789    1.19429
  72.58854    0.72059    0.60868    0.97500    0.95000    0.90273    0.89940    1.05263
  62.57615    0.63222    0.60868    0.84500    0.92491    0.91604    0.91272    1.08119
  67.18119    0.67351    0.60868    0.90500    0.89379    0.90501    0.90169    1.11883
  75.69477    0.74692    0.60868    1.01500    0.90811    0.91508    0.91175    1.10119
  54.20515    0.55461    0.60868    0.73500    1.05155    0.94392    0.94064    0.95098
  57.99880    0.59017    0.60868    0.78500    1.11940    0.95717    0.95387    0.89333
  80.37503    0.78555    0.60868    1.07500    1.00000    0.94256    0.93924    1.00000
  58.75979    0.59723    0.60868    0.79500    0.92075    0.94890    0.94560    1.08608
  51.18347    0.52584    0.60868    0.69500    1.45455    0.93462    0.93136    0.68750
  83.50796    0.81068    0.60868    1.11500    1.06639    0.97676    0.97344    0.93774
  77.25216    0.75991    0.60868    1.03500    0.92000    0.92125    0.91793    1.08696
  78.03188    0.76637    0.60868    1.04500    0.96176    0.92434    0.92102    1.03976
  53.44864    0.54744    0.60868    0.72500    1.06757    0.94023    0.93696    0.93671
  79.59333    0.77918    0.60868    1.06500    0.95480    0.93401    0.93069    1.04734
  78.81227    0.77279    0.60868    1.05500    0.92674    0.92831    0.92499    1.07905
  71.81380    0.71394    0.60868    0.96500    0.95048    0.90335    0.90002    1.05210
  70.26657    0.70056    0.60868    0.94500    0.97917    0.90421    0.90088    1.02128
  59.52153    0.60427    0.60868    0.80500    0.81278    0.94233    0.93902    1.23035
  60.28403    0.61129    0.60868    0.81500    0.96715    0.93576    0.93245    1.03397
  84.29263    0.81688    0.60868    1.12500    0.96875    0.98512    0.98181    1.03226
  51.93781    0.53306    0.60868    0.70500    0.66265    0.93285    0.92958    1.50909
  63.34173    0.63916    0.60868    0.85500    0.86972    0.90947    0.90615    1.14980
  82.72384    0.80444    0.60868    1.10500    1.01035    0.96821    0.96489    0.98975
  71.03981    0.70726    0.60868    0.95500    0.88581    0.90401    0.90068    1.12891
  61.81134    0.62526    0.60868    0.83500    0.89526    0.92261    0.91930    1.11700
  67.95139    0.68031    0.60868    0.91500    0.92929    0.90481    0.90149    1.07609
  66.41176    0.66668    0.60868    0.89500    0.89180    0.90521    0.90189    1.12132
  68.72236    0.68708    0.60868    0.92500    0.95552    0.90461    0.90129    1.04655
  55.72037    0.56889    0.60868    0.75500    0.92759    0.95130    0.94801    1.07807
  54.96239    0.56176    0.60868    0.74500    1.02667    0.94761    0.94433    0.97403
  73.36401    0.72721    0.60868    0.98500    0.89198    0.90582    0.90249    1.12111
  64.10808    0.64607    0.60868    0.86500    1.01463    0.90289    0.89957    0.98559
  81.94030    0.79818    0.60868    1.09500    0.93923    0.95966    0.95634    1.06471
  81.15736    0.79188    0.60868    1.08500    0.87847    0.95111    0.94779    1.13834
  69.49408    0.69384    0.60868    0.93500    0.92834    0.90441    0.90109    1.07719
  76.47312    0.75343    0.60868    1.02500    0.96303    0.91816    0.91484    1.03839
  80.32118    0.78605    0.60941    1.07500    1.00385    0.94120    0.93792    0.99617
  72.53901    0.72103    0.60941    0.97500    0.83956    0.90156    0.89826    1.19109
  52.65587    0.54055    0.60941    0.71500    0.96491    0.93557    0.93229    1.03636
  51.14749    0.52613    0.60941    0.69500    1.30303    0.93415    0.93088    0.76744
  61.00486    0.61864    0.60941    0.82500    0.88554    0.92756    0.92426    1.12925
  71.76473    0.71437    0.60941    0.96500    0.86545    0.90252    0.89922    1.15547
  70.21842    0.70098    0.60941    0.94500    0.90108    0.90343    0.90013    1.10978
  82.66877    0.80497    0.60941    1.10500    0.95685    0.96685    0.96357    1.04510
  51.90132    0.53335    0.60941    0.70500    0.77174    0.93188    0.92861    1.29577
  64.83034    0.65335    0.60941    0.87500    0.91496    0.90004    0.89673    1.09294
  55.68138    0.56920    0.60941    0.75500    1.01064    0.95032    0.94703    0.98947
  75.64347    0.74738    0.60941    1.01500    1.03942    0.91391    0.91061    0.96208
  57.95832    0.59050    0.60941    0.78500    1.02981    0.95571    0.95242    0.97105
  63.29783    0.63953    0.60941    0.85500    0.88047    0.90784    0.90454    1.13576
  77.97928    0.76685    0.60941    1.04500    0.91193    0.92317    0.91988    1.09658
  81.88563    0.79870    0.60941    1.09500    0.98292    0.95830    0.95502    1.01737
  83.45249    0.81121    0.60941    1.11500    0.96341    0.97540    0.97212    1.03797
  53.41115    0.54774    0.60941    0.72500    1.16552    0.93926    0.93598    0.85799
  60.24208    0.61164    0.60941    0.81500    0.83367    0.93414    0.93084    1.19952
  77.19999    0.76039    0.60941    1.03500    0.96260    0.92008    0.91679    1.03885
  58.71881    0.59757    0.60941    0.79500    0.88279    0.94728    0.94399    1.13277
  59.48006    0.60461    0.60941    0.80500    0.86448    0.94071    0.93741    1.15677
  76.42138    0.75390    0.60941    1.02500    0.94242    0.91699    0.91370    1.06110
  54.92390    0.56207    0.60941    0.74500    1.09000    0.94663    0.94335    0.91743
  84.23677    0.81742    0.60941    1.12500    0.95923    0.98375    0.98047    1.04251
  70.99120    0.70769    0.60941    0.95500    0.95268    0.90322    0.89992    1.04967
  66.36594    0.66707    0.60941    0.89500    1.06691    0.90444    0.90113    0.93728
  73.31404    0.72766    0.60941    0.98500    0.92308    0.90465    0.90135    1.08333
  64.06370    0.64645    0.60941    0.86500    0.91319    0.90127    0.89796    1.09506
  79.53989    0.77968    0.60941    1.06500    0.80917    0.93265    0.92937    1.23583
  68.67513    0.68749    0.60941    0.92500    0.91352    0.90383    0.90053    1.09466
  54.16716    0.55491    0.60941    0.73500    1.08466    0.94295    0.93966    0.92195
  78.75925    0.77328    0.60941    1.05500    0.82857    0.92722    0.92393    1.20690
  65.59775    0.66022    0.60941    0.88500    0.89535    0.90464    0.90133    1.11688
  67.90463    0.68071    0.60941    0.91500    0.85374    0.90403    0.90073    1.17132
  81.10309    0.79239    0.60941    1.08500    0.94932    0.94975    0.94647    1.05339
  67.13490    0.67390    0.60941    0.90500    0.88629    0.90423    0.90093    1.12830
  61.76841    0.62562    0.60941    0.83500    0.88867    0.92099    0.91769    1.12528
  62.53273    0.63259    0.60941    0.84500    0.90994    0.91441    0.91111    1.09897
  69.44639    0.69425    0.60941    0.93500    0.94719    0.90363    0.90033    1.05575
  81.04879    0.79290    0.61014    1.08500    1.00181    0.94841    0.94515    0.99819
  75.59214    0.74785    0.61014    1.01500    0.90994    0.91274    0.90947    1.09897
  52.61887    0.54085    0.61014    0.71500    0.92373    0.93459    0.93131    1.08257
  84.96531    0.82413    0.61014    1.13500    1.05229    0.98781    0.98455    0.95031
  63.25390    0.63990    0.61014    0.85500    0.97736    0.90621    0.90293    1.02317
  77.92665    0.76734    0.61014    1.04500    0.91182    0.92200    0.91873    1.09671
  51.11149    0.52641    0.61014    0.69500    0.87500    0.93367    0.93040    1.14286
  68.62788    0.68790    0.61014    0.92500    0.94048    0.90305    0.89977    1.06329
  66.32010    0.66747    0.61014    0.89500    0.85354    0.90366    0.90037    1.17160
  69.39867    0.69467    0.61014    0.93500    0.89274    0.90285    0.89957    1.12015
  81.83091    0.79921    0.61014    1.09500    0.96828    0.95696    0.95370    1.03276
  59.43857    0.60495    0.61014    0.80500    0.99768    0.93909    0.93580    1.00233
  51.86482    0.53364    0.61014    0.70500    1.08000    0.93091    0.92764    0.92593
  77.14778    0.76087    0.61014    1.03500    0.90353    0.91892    0.91565    1.10678
  58.67781    0.59790    0.61014    0.79500    0.95823    0.94567    0.94238    1.04359
  65.55239    0.66061    0.61014    0.88500    0.99825    0.90385    0.90057    1.00176
  70.94255    0.70812    0.61014    0.95500    0.97183    0.90245    0.89916    1.02899
  67.08859    0.67430    0.61014    0.90500    0.86341    0.90346    0.90017    1.15820
  84.18087    0.81795    0.61014    1.12500    1.02429    0.98240    0.97914    0.97628
  54.88538    0.56238    0.61014    0.74500    1.18140    0.94565    0.94237    0.84646
  53.37364    0.54804    0.61014    0.72500    1.13492    0.93828    0.93500    0.88112
  57.91782    0.59084    0.61014    0.78500    1.04412    0.95425    0.95096    0.95775
  64.01929    0.64682    0.61014    0.86500    0.94815    0.89964    0.89635    1.05469
  62.48929    0.63295    0.61014    0.84500    0.84588    0.91279    0.90950    1.18219
  76.36961    0.75437    0.61014    1.02500    0.90323    0.91583    0.91256    1.10714
  54.12914    0.55522    0.61014    0.73500    0.97101    0.94196    0.93868    1.02985
  64.78545    0.65373    0.61014    0.87500    0.93662    0.89886    0.89557    1.06767
  70.17023    0.70141    0.61014    0.94500    0.83703    0.90265    0.89937    1.19471
  67.85785    0.68111    0.61014    0.91500    0.99492    0.90325    0.89997    1.00511
  61.72545    0.62598    0.61014    0.83500    0.95331    0.91936    0.91608    1.04898
  72.48946    0.72147    0.61014    0.97500    0.98371    0.90040    0.89713    1.01656
  78.70619    0.77377    0.61014    1.05500    0.81193    0.92614    0.92287    1.23163
  80.26728    0.78656    0.61014    1.07500    0.89385    0.93986    0.93659    1.11875
  83.39697    0.81174    0.61014    1.11500    1.00000    0.97406    0.97080    1.00000
  82.61365    0.80549    0.61014    1.10500    1.00750    0.96551    0.96225    0.99255
  55.64237    0.56952    0.61014    0.75500    1.00000    0.94934    0.94605    1.00000
  79.48641    0.78018    0.61014    1.06500    0.95802    0.93132    0.92805    1.04382
  73.26403    0.72811    0.61014    0.98500    0.84875    0.90348    0.90021    1.17820
  60.96239    0.61899    0.61014    0.82500    0.91331    0.92594    0.92265    1.09492
  60.20010    0.61198    0.61014    0.81500    1.03409    0.93251    0.92923    0.96703
  71.71563    0.71481    0.61014    0.96500    0.90306    0.90170    0.89842    1.10734
  70.89388    0.70855    0.61087    0.95500    0.92058    0.90168    0.89840    1.08627
  60.15810    0.61233    0.61087    0.81500    0.87755    0.93089    0.92761    1.13953
  62.44583    0.63331    0.61087    0.84500    0.89414    0.91117    0.90789    1.11839
  54.84686    0.56269    0.61087    0.74500    1.09502    0.94467    0.94139    0.91322
  59.39706    0.60529    0.61087    0.80500    0.85146    0.93747    0.93419    1.17445
  82.55849    0.80602    0.61087    1.10500    0.94216    0.96419    0.96092    1.06139
  63.97486    0.64720    0.61087    0.86500    0.95978    0.89802    0.89474    1.04190
  57.87729    0.59117    0.61087    0.78500    0.99497    0.95279    0.94951    1.00505
  51.07548    0.52670    0.61087    0.69500    0.97619    0.93320    0.92992    1.02439
  53.33611    0.54834    0.61087    0.72500    1.00633    0.93730    0.93402    0.99371
  80.99444    0.79341    0.61087    1.08500    0.96591    0.94708    0.94382    1.03529
  79.43289    0.78068    0.61087    1.06500    0.91810    0.93025    0.92699    1.08921
  81.77616    0.79973    0.61087    1.09500    0.91468    0.95564    0.95237    1.09328
  83.34141    0.81227    0.61087    1.11500    0.89239    0.97274    0.96948    1.12058
  69.35093    0.69508    0.61087    0.93500    1.06849    0.90208    0.89881    0.93590
  64.74054    0.65411    0.61087    0.87500    0.85577    0.89769    0.89441    1.16854
  76.31780    0.75485    0.61087    1.02500    1.00183    0.91468    0.91142    0.99817
  84.12492    0.81849    0.61087    1.12500    1.04121    0.98106    0.97780    0.96042
  67.04225    0.67470    0.61087    0.90500    0.94790    0.90269    0.89941    1.05496
  68.58060    0.68831    0.61087    0.92500    0.92308    0.90228    0.89901    1.08333
  77.87397    0.76782    0.61087    1.04500    0.94238    0.92086    0.91759    1.06114
  63.20996    0.64027    0.61087    0.85500    0.89555    0.90459    0.90131    1.11663
  78.65309    0.77426    0.61087    1.05500    0.93928    0.92507    0.92181    1.06465
  60.91990    0.61934    0.61087    0.82500    0.87945    0.92432    0.92104    1.13708
  80.21334    0.78706    0.61087    1.07500    0.96987    0.93853    0.93527    1.03107
  73.21400    0.72855    0.61087    0.98500    0.88279    0.90233    0.89906    1.13277
  84.90897    0.82468    0.61087    1.13500    1.02709    0.98719    0.98393    0.97363
  70.12202    0.70183    0.61087    0.94500    0.85714    0.90188    0.89861    1.16667
  58.63680    0.59824    0.61087    0.79500    0.95169    0.94420    0.94092    1.05076
  67.81104    0.68152    0.61087    0.91500    0.92282    0.90249    0.89921    1.08364
  52.58184    0.54114    0.61087    0.71500    1.05825    0.93361    0.93033    0.94495
  51.82830    0.53393    0.61087    0.70500    1.10811    0.93044    0.92716    0.90244
  54.09112    0.55552    0.61087    0.73500    1.01596    0.94098    0.93770    0.98429
  61.68247    0.62634    0.61087    0.83500    0.92621    0.91774    0.91446    1.07966
  77.09554    0.76135    0.61087    1.03500    0.89866    0.91777    0.91450    1.11277
  65.50700    0.66099    0.61087    0.88500    0.98793    0.90268    0.89940    1.01222
  55.60334    0.56983    0.61087    0.75500    1.05747    0.94836    0.94507    0.94565
  72.43988    0.72191    0.61087    0.97500    0.83361    0.89959    0.89632    1.19961
  71.66650    0.71524    0.61087    0.96500    0.86342    0.90089    0.89761    1.15818
  75.54076    0.74831    0.61087    1.01500    0.87456    0.91159    0.90833    1.14343
  66.27423    0.66786    0.61087    0.89500    0.90801    0.90289    0.89961    1.10131
  60.11608    0.61268    0.61160    0.81500    0.98265    0.92927    0.92600    1.01766
  84.85259    0.82523    0.61160    1.13500    1.09071    0.98658    0.98332    0.91684
  71.61734    0.71567    0.61160    0.96500    0.94156    0.90007    0.89681    1.06207
  57.83675    0.59150    0.61160    0.78500    0.98259    0.95132    0.94805    1.01772
  51.79177    0.53422    0.61160    0.70500    1.24691    0.92996    0.92668    0.80198
  77.04326    0.76183    0.61160    1.03500    0.85138    0.91662    0.91336    1.17457
  64.69560    0.65449    0.61160    0.87500    0.82226    0.89651    0.89324    1.21616
  65.46158    0.66138    0.61160    0.88500    0.83224    0.90150    0.89824    1.20158
  80.94004    0.79392    0.61160    1.08500    1.03067    0.94576    0.94250    0.97024
  63.93040    0.64757    0.61160    0.86500    0.92157    0.89639    0.89312    1.08511
  77.82126    0.76831    0.61160    1.04500    0.94737    0.91971    0.91645    1.05556
  51.03945    0.52698    0.61160    0.69500    1.00000    0.93272    0.92944    1.00000
  53.29857    0.54864    0.61160    0.72500    1.02381    0.93631    0.93303    0.97674
  55.56429    0.57015    0.61160    0.75500    0.96629    0.94737    0.94409    1.03488
  82.50328    0.80654    0.61160    1.10500    0.95174    0.96286    0.95960    1.05071
  68.53329    0.68872    0.61160    0.92500    0.79398    0.90151    0.89825    1.25948
  83.28581    0.81280    0.61160    1.11500    0.90272    0.97141    0.96815    1.10776
  67.76420    0.68192    0.61160    0.91500    0.90774    0.90172    0.89845    1.10163
  70.84518    0.70897    0.61160    0.95500    0.81705    0.90091    0.89764    1.22391
  79.37933    0.78118    0.61160    1.06500    0.96987    0.92918    0.92592    1.03107
  78.59996    0.77476    0.61160    1.05500    0.99420    0.92401    0.92074    1.00584
  63.16598    0.64063    0.61160    0.85500    0.77013    0.90297    0.89970    1.29847
  54.05307    0.55583    0.61160    0.73500    1.01036    0.94000    0.93672    0.98974
  69.30315    0.69550    0.61160    0.93500    0.86156    0.90131    0.89805    1.16068
  66.99588    0.67510    0.61160    0.90500    0.87358    0.90192    0.89865    1.14471
  62.40234    0.63368    0.61160    0.84500    0.87612    0.90954    0.90627    1.14139
  61.63947    0.62670    0.61160    0.83500    0.79606    0.91612    0.91285    1.25618
  66.22834    0.66825    0.61160    0.89500    0.98564    0.90212    0.89885    1.01457
  80.15936    0.78756    0.61160    1.07500    0.91525    0.93721    0.93395    1.09259
  72.39026    0.72235    0.61160    0.97500    0.91479    0.89878    0.89552    1.09315
  81.72136    0.80025    0.61160    1.09500    0.92446    0.95431    0.95105    1.08171
  76.26595    0.75532    0.61160    1.02500    0.94151    0.91353    0.91027    1.06212
  59.35553    0.60564    0.61160    0.80500    0.94305    0.93585    0.93257    1.06039
  54.80831    0.56300    0.61160    0.74500    1.22222    0.94368    0.94040    0.81818
  70.07378    0.70225    0.61160    0.94500    0.83654    0.90111    0.89784    1.19540
  75.48936    0.74878    0.61160    1.01500    0.95761    0.91044    0.90718    1.04427
  58.59576    0.59858    0.61160    0.79500    0.96259    0.94274    0.93946    1.03886
  84.06892    0.81903    0.61160    1.12500    1.10103    0.97971    0.97645    0.90824
  52.54481    0.54144    0.61160    0.71500    0.86331    0.93263    0.92935    1.15833
  60.87739    0.61970    0.61160    0.82500    0.78865    0.92269    0.91942    1.26799
  73.16393    0.72900    0.61160    0.98500    0.94393    0.90118    0.89792    1.05941
  52.50775    0.54173    0.61234    0.71500    1.01869    0.93164    0.92837    0.98165
  68.48595    0.68913    0.61234    0.92500    0.83841    0.90075    0.89748    1.19273
  76.21407    0.75579    0.61234    1.02500    0.96139    0.91238    0.90912    1.04016
  76.99094    0.76230    0.61234    1.03500    0.90875    0.91547    0.91221    1.10041
  60.07403    0.61302    0.61234    0.81500    0.85931    0.92765    0.92438    1.16373
  51.75522    0.53451    0.61234    0.70500    0.95652    0.92947    0.92620    1.04545
  70.79645    0.70940    0.61234    0.95500    0.83851    0.90014    0.89688    1.19259
  66.94949    0.67549    0.61234    0.90500    0.86386    0.90115    0.89789    1.15760
  51.00341    0.52727    0.61234    0.69500    0.91111    0.93224    0.92896    1.09756
  67.71733    0.68232    0.61234    0.91500    0.82243    0.90095    0.89769    1.21591
  71.56815    0.71611    0.61234    0.96500    0.91327    0.89927    0.89601    1.09497
  70.02551    0.70267    0.61234    0.94500    0.94349    0.90034    0.89708    1.05989
  77.76852    0.76879    0.61234    1.04500    0.93078    0.91856    0.91530    1.07436
  63.88593    0.64794    0.61234    0.86500    0.85338    0.89477    0.89150    1.17181
  80.88561    0.79443    0.61234    1.08500    0.90074    0.94443    0.94117    1.11020
  63.12199    0.64100    0.61234    0.85500    0.87589    0.90134    0.89808    1.14170
  75.43792    0.74924    0.61234    1.01500    0.92008    0.90930    0.90604    1.08686
  83.23016    0.81333    0.61234    1.11500    0.92110    0.97009    0.96682    1.08566
  78.54678    0.77525    0.61234    1.05500    1.01212    0.92294    0.91968    0.98802
  59.31399    0.60598    0.61234    0.80500    0.93736    0.93422    0.93095    1.06683
  54.01501    0.55613    0.61234    0.73500    0.95337    0.93901    0.93574    1.04891
  81.66651    0.80077    0.61234    1.09500    0.93820    0.95298    0.94972    1.06587
  69.25535    0.69591    0.61234    0.93500    0.86709    0.90054    0.89728    1.15328
  62.35883    0.63404    0.61234    0.84500    0.76348    0.90792    0.90465    1.30979
  53.26102    0.54894    0.61234    0.72500    0.95484    0.93533    0.93205    1.04730
  72.34061    0.72279    0.61234    0.97500    0.89109    0.89798    0.89472    1.12222
  57.79620    0.59183    0.61234    0.78500    1.07629    0.94986    0.94658    0.92911
  84.01287    0.81957    0.61234    1.12500    0.97692    0.97837    0.97511    1.02362
  79.32573    0.78167    0.61234    1.06500    0.91712    0.92812    0.92486    1.09037
  55.52523    0.57046    0.61234    0.75500    0.98917    0.94638    0.94311    1.01095
  73.11383    0.72944    0.61234    0.98500    0.83333    0.90003    0.89677    1.20000
  58.55471    0.59891    0.61234    0.79500    1.01047    0.94127    0.93800    0.98964
  80.10535    0.78807    0.61234    1.07500    0.92720    0.93588    0.93262    1.07851
  66.18242    0.66864    0.61234    0.89500    0.89189    0.90135    0.89809    1.12121
  84.79615    0.82577    0.61234    1.13500    1.15752    0.98563    0.98237    0.86392
  54.76975    0.56331    0.61234    0.74500    1.02941    0.94270    0.93942    0.97143
  82.44804    0.80707    0.61234    1.10500    0.88007    0.96153    0.95827    1.13627
  64.65064    0.65487    0.61234    0.87500    0.78855    0.89534    0.89207    1.26815
  61.59645    0.62705    0.61234    0.83500    0.88826    0.91450    0.91123    1.12580
  50.25232    0.52001    0.61234    0.68500    0.80000    0.86231    0.85903    1.25000
  60.83486    0.62005    0.61234    0.82500    0.92843    0.92107    0.91780    1.07709
  65.41614    0.66176    0.61234    0.88500    0.85072    0.90033    0.89707    1.17548
  63.84142    0.64832    0.61307    0.86500    0.93704    0.89315    0.88988    1.06719
  69.97722    0.70309    0.61307    0.94500    0.83279    0.89958    0.89632    1.20078
  72.29094    0.72323    0.61307    0.97500    0.84091    0.89717    0.89391    1.18919
  80.83114    0.79494    0.61307    1.08500    0.89513    0.94310    0.93984    1.11715
  83.17447    0.81386    0.61307    1.11500    0.96768    0.96876    0.96549    1.03340
  82.39274    0.80759    0.61307    1.10500    1.01859    0.96020    0.95694    0.98174
  54.73117    0.56362    0.61307    0.74500    1.11207    0.94171    0.93844    0.89922
  50.21677    0.52029    0.61307    0.68500    1.07692    0.86924    0.86596    0.92857
  53.97693    0.55644    0.61307    0.73500    0.95392    0.93803    0.93475    1.04831
  51.71866    0.53480    0.61307    0.70500    1.08696    0.92899    0.92571    0.92000
  62.31530    0.63440    0.61307    0.84500    0.93774    0.90630    0.90303    1.06640
  67.67044    0.68272    0.61307    0.91500    0.91304    0.90018    0.89692    1.09524
  66.90307    0.67589    0.61307    0.90500    0.99176    0.90039    0.89712    1.00831
  81.61163    0.80128    0.61307    1.09500    0.87956    0.95165    0.94839    1.13693
  61.55341    0.62741    0.61307    0.83500    0.97466    0.91288    0.90961    1.02600
  78.49357    0.77573    0.61307    1.05500    0.79317    0.92187    0.91861    1.26077
  73.06370    0.72989    0.61307    0.98500    0.89491    0.89889    0.89563    1.11743
  64.60566    0.65524    0.61307    0.87500    0.90722    0.89417    0.89090    1.10227
  77.71573    0.76927    0.61307    1.04500    0.86447    0.91741    0.91415    1.15678
  60.03197    0.61337    0.61307    0.81500    0.85429    0.92603    0.92276    1.17056
  71.51893    0.71654    0.61307    0.96500    0.85446    0.89846    0.89520    1.17033
  65.37068    0.66215    0.61307    0.88500    0.90641    0.89916    0.89590    1.10325
  80.05129    0.78857    0.61307    1.07500    1.06855    0.93455    0.93129    0.93585
  84.73967    0.82632    0.61307    1.13500    1.05643    0.98429    0.98103    0.94658
  58.51363    0.59925    0.61307    0.79500    0.81690    0.93981    0.93654    1.22414
  76.93859    0.76278    0.61307    1.03500    0.87934    0.91433    0.91107    1.13721
  60.79230    0.62040    0.61307    0.82500    0.95102    0.91945    0.91618    1.05150
  83.95679    0.82011    0.61307    1.12500    0.91992    0.97703    0.97376    1.08705
  57.75562    0.59216    0.61307    0.78500    0.99496    0.94839    0.94512    1.00506
  55.48615    0.57078    0.61307    0.75500    0.93603    0.94540    0.94212    1.06835
  53.22344    0.54924    0.61307    0.72500    1.14483    0.93434    0.93107    0.87349
  50.96735    0.52755    0.61307    0.69500    0.93878    0.93176    0.92848    1.06522
  69.20752    0.69632    0.61307    0.93500    0.95172    0.89978    0.89652    1.05072
  79.27209    0.78217    0.61307    1.06500    1.00000    0.92705    0.92379    1.00000
  75.38644    0.74971    0.61307    1.01500    0.82386    0.90815    0.90489    1.21379
  66.13648    0.66903    0.61307    0.89500    0.89343    0.90059    0.89733    1.11928
  52.47068    0.54203    0.61307    0.71500    1.15044    0.93066    0.92738    0.86923
  76.16216    0.75626    0.61307    1.02500    0.89060    0.91124    0.90798    1.12284
  63.07797    0.64137    0.61307    0.85500    1.04483    0.89972    0.89646    0.95709
  70.74769    0.70983    0.61307    0.95500    0.87838    0.89938    0.89612    1.13846
  59.27242    0.60632    0.61307    0.80500    0.89485    0.93260    0.92933    1.11750
  68.43859    0.68954    0.61307    0.92500    0.98632    0.89998    0.89672    1.01386
  63.79690    0.64869    0.61381    0.86500    0.91453    0.89153    0.88826    1.09346
  58.47254    0.59958    0.61381    0.79500    0.95285    0.93835    0.93507    1.04948
  55.44705    0.57109    0.61381    0.75500    1.00372    0.94441    0.94114    0.99630
  79.99719    0.78907    0.61381    1.07500    0.88632    0.93322    0.92996    1.12826
  73.01353    0.73033    0.61381    0.98500    0.91115    0.89774    0.89448    1.09752
  59.98989    0.61371    0.61381    0.81500    0.88283    0.92441    0.92114    1.13272
  61.51035    0.62777    0.61381    0.83500    0.91406    0.91126    0.90799    1.09402
  79.21842    0.78266    0.61381    1.06500    0.95192    0.92599    0.92273    1.05051
  76.11021    0.75673    0.61381    1.02500    0.93893    0.91009    0.90683    1.06504
  69.15966    0.69674    0.61381    0.93500    0.87037    0.89902    0.89576    1.14894
  60.74973    0.62075    0.61381    0.82500    0.92121    0.91783    0.91456    1.08553
  80.77662    0.79545    0.61381    1.08500    0.89354    0.94177    0.93851    1.11915
  54.69257    0.56393    0.61381    0.74500    0.92578    0.94073    0.93745    1.08017
  68.39120    0.68994    0.61381    0.92500    0.78317    0.89922    0.89596    1.27686
  81.55670    0.80180    0.61381    1.09500    0.87971    0.95032    0.94706    1.13673
  51.68208    0.53509    0.61381    0.70500    0.75281    0.92852    0.92523    1.32836
  66.09052    0.66942    0.61381    0.89500    0.90438    0.89983    0.89656    1.10573
  76.88620    0.76325    0.61381    1.03500    0.89036    0.91318    0.90992    1.12314
  69.92889    0.70351    0.61381    0.94500    0.87785    0.89882    0.89555    1.13915
  83.11873    0.81439    0.61381    1.11500    0.97000    0.96743    0.96416    1.03093
  72.24123    0.72366    0.61381    0.97500    0.89683    0.89636    0.89310    1.11504
  70.69890    0.71025    0.61381    0.95500    0.96817    0.89862    0.89535    1.03287
  53.93884    0.55674    0.61381    0.73500    1.01087    0.93705    0.93377    0.98925
  57.71502    0.59249    0.61381    0.78500    1.09044    0.94693    0.94366    0.91706
  62.27175    0.63476    0.61381    0.84500    0.90826    0.90468    0.90141    1.10101
  59.23083    0.60666    0.61381    0.80500    0.79249    0.93098    0.92771    1.26184
  83.90065    0.82064    0.61381    1.12500    1.00421    0.97568    0.97242    0.99581
  78.44032    0.77622    0.61381    1.05500    0.92146    0.92081    0.91755    1.08524
  77.66291    0.76975    0.61381    1.04500    0.87218    0.91627    0.91300    1.14655
  53.18585    0.54954    0.61381    0.72500    0.74863    0.93336    0.93008    1.33577
  50.93128    0.52784    0.61381    0.69500    0.88235    0.93128    0.92800    1.13333
  84.68315    0.82686    0.61381    1.13500    0.92116    0.98294    0.97968    1.08559
  64.56065    0.65562    0.61381    0.87500    0.78365    0.89300    0.88973    1.27609
  50.18120    0.52057    0.61381    0.68500    0.56000    0.87618    0.87290    1.78571
  63.03393    0.64174    0.61381    0.85500    0.81864    0.89810    0.89484    1.22154
  67.62352    0.68313    0.61381    0.91500    0.81789    0.89942    0.89616    1.22266
  65.32519    0.66253    0.61381    0.88500    0.88169    0.89799    0.89473    1.13419
  71.46968    0.71697    0.61381    0.96500    0.89587    0.89766    0.89439    1.11624
  66.85663    0.67629    0.61381    0.90500    0.83577    0.89962    0.89636    1.19650
  75.33494    0.75017    0.61381    1.01500    0.91139    0.90700    0.90374    1.09722
  82.33741    0.80811    0.61381    1.10500    0.96177    0.95887    0.95561    1.03975
  52.43360    0.54232    0.61381    0.71500    1.03810    0.92968    0.92639    0.96330
  53.14825    0.54984    0.61454    0.72500    1.22642    0.93238    0.92909    0.81538
  70.65008    0.71068    0.61454    0.95500    0.94719    0.89786    0.89459    1.05575
  79.16470    0.78316    0.61454    1.06500    1.01365    0.92492    0.92166    0.98654
  57.67441    0.59282    0.61454    0.78500    1.06504    0.94547    0.94219    0.93893
  83.84447    0.82118    0.61454    1.12500    0.96926    0.97433    0.97107    1.03171
  76.83378    0.76373    0.61454    1.03500    0.97323    0.91203    0.90877    1.02750
  79.94305    0.78957    0.61454    1.07500    0.89214    0.93189    0.92863    1.12090
  84.62658    0.82740    0.61454    1.13500    1.04025    0.98159    0.97833    0.96130
  71.42040    0.71740    0.61454    0.96500    0.92345    0.89685    0.89359    1.08289
  75.28339    0.75063    0.61454    1.01500    0.88869    0.90586    0.90259    1.12525
  59.18922    0.60700    0.61454    0.80500    0.88209    0.92937    0.92609    1.13368
  77.61005    0.77024    0.61454    1.04500    0.92655    0.91512    0.91185    1.07927
  55.40793    0.57141    0.61454    0.75500    1.01887    0.94343    0.94015    0.98148
  66.81016    0.67668    0.61454    0.90500    0.83951    0.89887    0.89559    1.19118
  67.57658    0.68353    0.61454    0.91500    0.83805    0.89866    0.89539    1.19325
  72.96334    0.73077    0.61454    0.98500    0.87981    0.89659    0.89333    1.13661
  82.28203    0.80864    0.61454    1.10500    0.97036    0.95754    0.95428    1.03055
  54.65396    0.56424    0.61454    0.74500    0.98745    0.93975    0.93646    1.01271
  66.04452    0.66981    0.61454    0.89500    0.86985    0.89907    0.89580    1.14962
  78.38703    0.77671    0.61454    1.05500    1.02729    0.91974    0.91648    0.97343
  61.46726    0.62812    0.61454    0.83500    0.81168    0.90964    0.90636    1.23202
  81.50173    0.80231    0.61454    1.09500    0.88280    0.94899    0.94573    1.13276
  65.27968    0.66292    0.61454    0.88500    0.87629    0.89683    0.89356    1.14118
  51.64548    0.53538    0.61454    0.70500    1.41176    0.92804    0.92475    0.70833
  53.90073    0.55705    0.61454    0.73500    0.96552    0.93607    0.93278    1.03571
  80.72207    0.79596    0.61454    1.08500    0.91881    0.94044    0.93718    1.08836
  62.22817    0.63512    0.61454    0.84500    0.86413    0.90306    0.89979    1.15723
  83.06295    0.81492    0.61454    1.11500    0.90792    0.96610    0.96283    1.10142
  72.19149    0.72410    0.61454    0.97500    0.90033    0.89556    0.89229    1.11070
  52.39650    0.54262    0.61454    0.71500    1.16071    0.92870    0.92541    0.86154
  58.43143    0.59992    0.61454    0.79500    1.00498    0.93689    0.93361    0.99505
  59.94779    0.61406    0.61454    0.81500    0.87124    0.92279    0.91951    1.14778
  76.05822    0.75719    0.61454    1.02500    0.88889    0.90894    0.90568    1.12500
  64.51562    0.65600    0.61454    0.87500    0.82353    0.89184    0.88856    1.21429
  62.98987    0.64210    0.61454    0.85500    0.97940    0.89649    0.89321    1.02103
  69.11177    0.69715    0.61454    0.93500    0.91857    0.89826    0.89499    1.08865
  50.89520    0.52812    0.61454    0.69500    1.04762    0.93081    0.92751    0.95455
  68.34378    0.69035    0.61454    0.92500    0.96897    0.89846    0.89519    1.03203
  60.70714    0.62110    0.61454    0.82500    1.01471    0.91622    0.91294    0.98551
  69.88054    0.70393    0.61454    0.94500    1.03500    0.89806    0.89479    0.96618
  63.75235    0.64906    0.61454    0.86500    0.87241    0.88991    0.88664    1.14625
  50.14563    0.52085    0.61454    0.68500    0.94118    0.88314    0.87984    1.06250
  50.11004    0.52113    0.61528    0.68500    0.73913    0.89011    0.88680    1.35294
  84.56996    0.82795    0.61528    1.13500    1.03486    0.98025    0.97698    0.96632
  72.14172    0.72454    0.61528    0.97500    0.85623    0.89476    0.89149    1.16791
  57.63377    0.59315    0.61528    0.78500    0.80319    0.94401    0.94072    1.24503
  58.39030    0.60025    0.61528    0.79500    0.85919    0.93543    0.93214    1.16389
  69.83216    0.70434    0.61528    0.94500    1.00000    0.89730    0.89402    1.00000
  53.86260    0.55735    0.61528    0.73500    1.12563    0.93509    0.93179    0.88839
  76.78132    0.76420    0.61528    1.03500    0.87713    0.91089    0.90762    1.14009
  78.33370    0.77720    0.61528    1.05500    0.85072    0.91868    0.91541    1.17548
  72.91311    0.73122    0.61528    0.98500    0.90705    0.89545    0.89218    1.10247
  70.60124    0.71110    0.61528    0.95500    0.89074    0.89710    0.89382    1.12266
  80.66747    0.79647    0.61528    1.08500    0.87985    0.93911    0.93585    1.13655
  83.78825    0.82172    0.61528    1.12500    0.97809    0.97299    0.96972    1.02240
  59.14760    0.60734    0.61528    0.80500    0.94181    0.92775    0.92446    1.06178
  81.44672    0.80283    0.61528    1.09500    0.89029    0.94767    0.94440    1.12323
  62.18458    0.63549    0.61528    0.84500    0.89146    0.90145    0.89816    1.12176
  55.36880    0.57172    0.61528    0.75500    0.90714    0.94246    0.93916    1.10236
  53.11063    0.55014    0.61528    0.72500    0.95541    0.93141    0.92811    1.04667
  69.06386    0.69756    0.61528    0.93500    0.87909    0.89750    0.89422    1.13755
  75.23182    0.75109    0.61528    1.01500    0.91461    0.90471    0.90144    1.09336
  61.42416    0.62848    0.61528    0.83500    0.81907    0.90802    0.90474    1.22090
  66.76366    0.67708    0.61528    0.90500    0.89052    0.89811    0.89483    1.12294
  64.47057    0.65638    0.61528    0.87500    0.86139    0.89067    0.88739    1.16092
  65.23414    0.66330    0.61528    0.88500    0.83119    0.89567    0.89239    1.20309
  76.00620    0.75766    0.61528    1.02500    0.95567    0.90780    0.90453    1.04638
  60.66452    0.62145    0.61528    0.82500    0.93418    0.91460    0.91131    1.07045
  52.35938    0.54291    0.61528    0.71500    1.06207    0.92772    0.92442    0.94156
  83.00713    0.81545    0.61528    1.11500    0.85510    0.96477    0.96150    1.16946
  79.11095    0.78365    0.61528    1.06500    1.01301    0.92386    0.92059    0.98716
  67.52961    0.68393    0.61528    0.91500    0.82769    0.89791    0.89463    1.20818
  68.29634    0.69076    0.61528    0.92500    0.87291    0.89770    0.89443    1.14559
  79.88887    0.79008    0.61528    1.07500    0.88380    0.93056    0.92729    1.13147
  82.22661    0.80916    0.61528    1.10500    0.96022    0.95622    0.95295    1.04143
  62.94579    0.64247    0.61528    0.85500    0.87896    0.89487    0.89159    1.13771
  50.85910    0.52841    0.61528    0.69500    0.84483    0.93034    0.92703    1.18367
  51.60888    0.53567    0.61528    0.70500    1.00000    0.92757    0.92427    1.00000
  63.70778    0.64944    0.61528    0.86500    0.85864    0.88830    0.88501    1.16463
  77.55716    0.77072    0.61528    1.04500    0.90684    0.91397    0.91070    1.10273
  54.61533    0.56454    0.61528    0.74500    1.03004    0.93877    0.93548    0.97083
  65.99851    0.67020    0.61528    0.89500    0.88906    0.89831    0.89503    1.12478
  71.37109    0.71783    0.61528    0.96500    0.93782    0.89605    0.89278    1.06631
  59.90567    0.61440    0.61528    0.81500    0.87202    0.92118    0.91789    1.14677
  53.82446    0.55765    0.61602    0.73500    0.82128    0.93412    0.93080    1.21762
  77.50423    0.77120    0.61602    1.04500    0.88215    0.91283    0.90955    1.13360
  72.09192    0.72497    0.61602    0.97500    0.84929    0.89396    0.89068    1.17745
  59.10595    0.60768    0.61602    0.80500    0.86296    0.92614    0.92284    1.15881
  82.95126    0.81598    0.61602    1.11500    0.86133    0.96344    0.96016    1.16100
  59.86353    0.61475    0.61602    0.81500    0.85573    0.91956    0.91626    1.16859
  81.39167    0.80334    0.61602    1.09500    0.87337    0.94634    0.94306    1.14499
  65.95247    0.67059    0.61602    0.89500    0.90600    0.89756    0.89426    1.10376
  62.90168    0.64284    0.61602    0.85500    0.83959    0.89326    0.88996    1.19106
  68.24887    0.69116    0.61602    0.92500    0.86379    0.89695    0.89366    1.15769
  57.59312    0.59348    0.61602    0.78500    0.88410    0.94256    0.93925    1.13110
  51.57225    0.53595    0.61602    0.70500    1.22989    0.92711    0.92378    0.81308
  80.61283    0.79698    0.61602    1.08500    0.90057    0.93779    0.93451    1.11040
  60.62189    0.62180    0.61602    0.82500    0.82342    0.91299    0.90969    1.21444
  69.78375    0.70476    0.61602    0.94500    0.84887    0.89655    0.89326    1.17803
  69.01592    0.69798    0.61602    0.93500    0.90461    0.89675    0.89346    1.10545
  70.55236    0.71153    0.61602    0.95500    0.91933    0.89634    0.89305    1.08775
  72.86285    0.73166    0.61602    0.98500    0.91276    0.89431    0.89102    1.09558
  62.14096    0.63585    0.61602    0.84500    0.84022    0.89984    0.89654    1.19017
  71.32175    0.71826    0.61602    0.96500    0.91460    0.89526    0.89197    1.09338
  64.42549    0.65676    0.61602    0.87500    0.86799    0.88951    0.88622    1.15209
  54.57668    0.56485    0.61602    0.74500    1.07143    0.93780    0.93449    0.93333
  50.82298    0.52869    0.61602    0.69500    1.10417    0.92987    0.92655    0.90566
  84.51329    0.82849    0.61602    1.13500    0.94714    0.97891    0.97563    1.05581
  50.07443    0.52141    0.61602    0.68500    1.05882    0.89709    0.89376    0.94444
  58.34915    0.60059    0.61602    0.79500    0.89083    0.93397    0.93067    1.12255
  76.72883    0.76468    0.61602    1.03500    1.03083    0.90975    0.90646    0.97009
  79.83466    0.79058    0.61602    1.07500    0.88083    0.92924    0.92596    1.13529
  82.17115    0.80968    0.61602    1.10500    1.07660    0.95489    0.95161    0.92885
  75.95415    0.75813    0.61602    1.02500    0.95927    0.90666    0.90337    1.04246
  66.71714    0.67747    0.61602    0.90500    0.82102    0.89736    0.89406    1.21800
  67.48261    0.68433    0.61602    0.91500    0.87022    0.89715    0.89386    1.14914
  55.32965    0.57203    0.61602    0.75500    0.93407    0.94148    0.93817    1.07059
  61.38103    0.62883    0.61602    0.83500    0.90354    0.90641    0.90311    1.10675
  75.18021    0.75155    0.61602    1.01500    1.02194    0.90357    0.90029    0.97853
  53.07299    0.55044    0.61602    0.72500    1.12121    0.93043    0.92712    0.89189
  65.18858    0.66368    0.61602    0.88500    0.85906    0.89451    0.89121    1.16406
  78.28034    0.77769    0.61602    1.05500    0.97753    0.91762    0.91434    1.02299
  52.32225    0.54320    0.61602    0.71500    1.09735    0.92675    0.92343    0.91129
  63.66319    0.64981    0.61602    0.86500    0.85062    0.88668    0.88339    1.17562
  83.73198    0.82225    0.61602    1.12500    0.90323    0.97164    0.96837    1.10714
  79.05715    0.78415    0.61602    1.06500    0.93204    0.92280    0.91952    1.07292
  79.78040    0.79108    0.61676    1.07500    0.93409    0.92792    0.92462    1.07056
  79.00332    0.78464    0.61676    1.06500    0.93633    0.92174    0.91845    1.06800
  62.09732    0.63621    0.61676    0.84500    0.87958    0.89823    0.89491    1.13690
  82.89535    0.81651    0.61676    1.11500    0.96538    0.96212    0.95883    1.03586
  51.53562    0.53624    0.61676    0.70500    0.90816    0.92664    0.92330    1.10112
  71.27238    0.71869    0.61676    0.96500    0.82026    0.89446    0.89116    1.21912
  50.78685    0.52897    0.61676    0.69500    0.83333    0.92941    0.92606    1.20000
  52.28511    0.54350    0.61676    0.71500    1.04202    0.92578    0.92244    0.95968
  53.03534    0.55073    0.61676    0.72500    0.92529    0.92947    0.92613    1.08075
  77.45126    0.77168    0.61676    1.04500    0.89098    0.91170    0.90840    1.12236
  59.06428    0.60802    0.61676    0.80500    0.78243    0.92453    0.92121    1.27807
  55.29049    0.57235    0.61676    0.75500    1.02974    0.94052    0.93718    0.97112
  68.96795    0.69839    0.61676    0.93500    0.85945    0.89600    0.89269    1.16353
  67.43559    0.68473    0.61676    0.91500    1.01937    0.89640    0.89309    0.98100
  83.67567    0.82279    0.61676    1.12500    1.01403    0.97031    0.96701    0.98617
  68.20137    0.69157    0.61676    0.92500    0.79030    0.89620    0.89289    1.26535
  80.55816    0.79748    0.61676    1.08500    0.89154    0.93647    0.93317    1.12165
  66.67060    0.67786    0.61676    0.90500    0.92715    0.89661    0.89329    1.07857
  69.73531    0.70518    0.61676    0.94500    0.84603    0.89580    0.89249    1.18199
  76.67630    0.76515    0.61676    1.03500    0.93951    0.90861    0.90531    1.06439
  58.30798    0.60092    0.61676    0.79500    0.95110    0.93252    0.92920    1.05141
  72.04209    0.72541    0.61676    0.97500    0.84581    0.89317    0.88987    1.18230
  70.50345    0.71195    0.61676    0.95500    0.99332    0.89559    0.89229    1.00672
  57.55245    0.59380    0.61676    0.78500    0.88319    0.94111    0.93778    1.13226
  64.38039    0.65713    0.61676    0.87500    0.91176    0.88836    0.88504    1.09677
  63.61857    0.65018    0.61676    0.86500    0.76214    0.88507    0.88176    1.31209
  84.45658    0.82903    0.61676    1.13500    1.15202    0.97757    0.97427    0.86804
  60.57923    0.62215    0.61676    0.82500    0.97189    0.91138    0.90806    1.02893
  61.33788    0.62919    0.61676    0.83500    0.89599    0.90480    0.90148    1.11609
  62.85755    0.64320    0.61676    0.85500    0.77368    0.89165    0.88833    1.29253
  65.90640    0.67098    0.61676    0.89500    0.80676    0.89681    0.89349    1.23952
  75.90206    0.75860    0.61676    1.02500    0.89205    0.90552    0.90222    1.12102
  53.78631    0.55796    0.61676    0.73500    1.01026    0.93315    0.92981    0.98985
  54.53802    0.56516    0.61676    0.74500    1.10504    0.93683    0.93350    0.90494
  82.11564    0.81020    0.61676    1.10500    0.90909    0.95357    0.95028    1.10000
  78.22694    0.77818    0.61676    1.05500    1.00825    0.91657    0.91327    0.99182
  65.14300    0.66407    0.61676    0.88500    0.90099    0.89335    0.89004    1.10989
  81.33657    0.80386    0.61676    1.09500    0.94141    0.94502    0.94172    1.06224
  50.03881    0.52169    0.61676    0.68500    0.71429    0.90409    0.90073    1.40000
  75.12856    0.75202    0.61676    1.01500    0.89655    0.90244    0.89913    1.11538
  59.82137    0.61509    0.61676    0.81500    0.89452    0.91795    0.91463    1.11791
  72.81256    0.73210    0.61676    0.98500    0.83596    0.89317    0.88987    1.19623
  50.75071    0.52925    0.61750    0.69500    1.05660    0.92895    0.92558    0.94643
  54.49934    0.56547    0.61750    0.74500    0.99554    0.93587    0.93250    1.00448
  71.22298    0.71912    0.61750    0.96500    0.90625    0.89367    0.89035    1.10345
  81.28144    0.80437    0.61750    1.09500    0.86876    0.94370    0.94039    1.15106
  57.51177    0.59413    0.61750    0.78500    0.94277    0.93966    0.93631    1.06070
  68.91995    0.69880    0.61750    0.93500    0.81288    0.89525    0.89192    1.23019
  62.05366    0.63657    0.61750    0.84500    0.83240    0.89662    0.89327    1.20134
  71.99223    0.72585    0.61750    0.97500    0.83771    0.89238    0.88905    1.19373
  59.02260    0.60835    0.61750    0.80500    0.94725    0.92292    0.91957    1.05568
  63.57394    0.65055    0.61750    0.86500    0.87367    0.88346    0.88012    1.14460
  67.38854    0.68513    0.61750    0.91500    0.96454    0.89566    0.89232    1.03676
  53.74813    0.55826    0.61750    0.73500    1.03518    0.93218    0.92882    0.96602
  69.68684    0.70560    0.61750    0.94500    0.80392    0.89505    0.89172    1.24390
  58.26680    0.60125    0.61750    0.79500    0.88462    0.93107    0.92772    1.13043
  64.33526    0.65751    0.61750    0.87500    0.87043    0.88720    0.88386    1.14885
  75.84994    0.75907    0.61750    1.02500    0.84532    0.90439    0.90106    1.18298
  50.00318    0.52196    0.61750    0.68500    1.00000    0.91109    0.90771    1.00000
  84.39983    0.82957    0.61750    1.13500    1.07727    0.97623    0.97292    0.92827
  80.50344    0.79799    0.61750    1.08500    0.98617    0.93515    0.93184    1.01403
  76.62373    0.76563    0.61750    1.03500    0.79197    0.90747    0.90415    1.26267
  65.86031    0.67137    0.61750    0.89500    0.79516    0.89606    0.89273    1.25761
  68.15385    0.69198    0.61750    0.92500    0.96064    0.89545    0.89212    1.04097
  77.39825    0.77216    0.61750    1.04500    1.00000    0.91056    0.90724    1.00000
  75.07689    0.75248    0.61750    1.01500    0.92817    0.90130    0.89798    1.07739
  72.76224    0.73254    0.61750    0.98500    0.87781    0.89204    0.88871    1.13919
  65.09739    0.66445    0.61750    0.88500    0.88388    0.89220    0.88886    1.13137
  55.25130    0.57266    0.61750    0.75500    1.01413    0.93955    0.93619    0.98606
  78.94945    0.78514    0.61750    1.06500    0.85791    0.92069    0.91737    1.16562
  60.53656    0.62250    0.61750    0.82500    0.85851    0.90977    0.90642    1.16481
  70.45452    0.71237    0.61750    0.95500    0.82071    0.89485    0.89152    1.21846
  52.24795    0.54379    0.61750    0.71500    0.94118    0.92482    0.92145    1.06250
  66.62403    0.67826    0.61750    0.90500    0.85065    0.89586    0.89252    1.17557
  82.83939    0.81704    0.61750    1.11500    1.05474    0.96081    0.95749    0.94810
  61.29471    0.62954    0.61750    0.83500    0.90373    0.90319    0.89985    1.10652
  52.99767    0.55103    0.61750    0.72500    0.84656    0.92850    0.92513    1.18125
  83.61931    0.82332    0.61750    1.12500    0.95427    0.96897    0.96566    1.04792
  62.81340    0.64357    0.61750    0.85500    0.98000    0.89004    0.88670    1.02041
  51.49896    0.53653    0.61750    0.70500    0.95699    0.92619    0.92281    1.04494
  59.77919    0.61544    0.61750    0.81500    0.93534    0.91635    0.91300    1.06912
  78.17350    0.77866    0.61750    1.05500    0.98459    0.91551    0.91219    1.01566
  79.72611    0.79158    0.61750    1.07500    0.93573    0.92660    0.92328    1.06869
  82.06010    0.81072    0.61750    1.10500    0.99398    0.95225    0.94894    1.00606
  68.87193    0.69921    0.61824    0.93500    0.85968    0.89451    0.89115    1.16323
  68.10630    0.69238    0.61824    0.92500    0.80386    0.89471    0.89135    1.24400
  84.34303    0.83011    0.61824    1.13500    1.02004    0.97490    0.97156    0.98035
  78.12002    0.77915    0.61824    1.05500    0.93474    0.91446    0.91112    1.06982
  55.21210    0.57297    0.61824    0.75500    0.91857    0.93859    0.93520    1.08865
  49.96753    0.52224    0.61824    0.68500    1.09091    0.91811    0.91470    0.91667
  55.96432    0.58015    0.61824    0.76500    0.89783    0.94227    0.93888    1.11379
  70.40556    0.71280    0.61824    0.95500    0.86623    0.89410    0.89075    1.15443
  66.57743    0.67865    0.61824    0.90500    0.83082    0.89512    0.89175    1.20363
  58.22559    0.60159    0.61824    0.79500    0.91214    0.92963    0.92625    1.09632
  81.22626    0.80488    0.61824    1.09500    0.89333    0.94239    0.93905    1.11940
  65.05176    0.66483    0.61824    0.88500    0.90468    0.89105    0.88768    1.10536
  76.57113    0.76610    0.61824    1.03500    0.87500    0.90634    0.90300    1.14286
  67.34147    0.68553    0.61824    0.91500    0.93153    0.89491    0.89155    1.07350
  83.56291    0.82386    0.61824    1.12500    1.00226    0.96764    0.96430    0.99774
  52.95999    0.55133    0.61824    0.72500    1.02994    0.92754    0.92414    0.97093
  58.98090    0.60869    0.61824    0.80500    0.98624    0.92132    0.91794    1.01395
  75.02517    0.75294    0.61824    1.01500    0.93737    0.90017    0.89682    1.06682
  63.52928    0.65092    0.61824    0.86500    0.86265    0.88186    0.87849    1.15922
  61.25152    0.62990    0.61824    0.83500    0.81767    0.90159    0.89822    1.22299
  50.71455    0.52954    0.61824    0.69500    1.37209    0.92850    0.92509    0.72881
  82.00451    0.81124    0.61824    1.10500    0.91749    0.95094    0.94760    1.08994
  82.78339    0.81756    0.61824    1.11500    0.96832    0.95949    0.95615    1.03272
  59.73699    0.61578    0.61824    0.81500    0.87891    0.91474    0.91137    1.13778
  62.76923    0.64394    0.61824    0.85500    0.85487    0.88844    0.88507    1.16977
  60.49386    0.62285    0.61824    0.82500    0.81883    0.90817    0.90479    1.22126
  52.21078    0.54408    0.61824    0.71500    1.04580    0.92386    0.92046    0.95620
  71.94234    0.72628    0.61824    0.97500    0.84414    0.89160    0.88824    1.18464
  54.46065    0.56577    0.61824    0.74500    0.87640    0.93490    0.93151    1.14103
  65.81420    0.67175    0.61824    0.89500    0.89860    0.89532    0.89196    1.11284
  79.67177    0.79208    0.61824    1.07500    0.85405    0.92529    0.92194    1.17089
  69.63835    0.70602    0.61824    0.94500    0.93881    0.89431    0.89095    1.06518
  71.17356    0.71955    0.61824    0.96500    0.86278    0.89289    0.88953    1.15905
  73.48222    0.73966    0.61824    0.99500    0.87222    0.89400    0.89064    1.14650
  51.46230    0.53682    0.61824    0.70500    1.03571    0.92573    0.92233    0.96552
  72.71189    0.73299    0.61824    0.98500    0.91222    0.89091    0.88756    1.09623
  64.29012    0.65789    0.61824    0.87500    0.83585    0.88605    0.88269    1.19639
  75.79778    0.75953    0.61824    1.02500    0.89130    0.90326    0.89991    1.12195
  53.70994    0.55856    0.61824    0.73500    0.88571    0.93122    0.92783    1.12903
  80.44868    0.79850    0.61824    1.08500    0.98470    0.93384    0.93050    1.01553
  62.00998    0.63693    0.61824    0.84500    0.87590    0.89501    0.89164    1.14168
  78.89555    0.78563    0.61824    1.06500    0.87950    0.91964    0.91630    1.13701
  77.34521    0.77264    0.61824    1.04500    0.94186    0.90943    0.90608    1.06173
  84.28618    0.83066    0.61898    1.13500    1.07226    0.97357    0.97020    0.93261
  55.17289    0.57328    0.61898    0.75500    1.02694    0.93763    0.93420    0.97377
  72.66151    0.73343    0.61898    0.98500    0.79848    0.88978    0.88640    1.25237
  78.84160    0.78612    0.61898    1.06500    0.87011    0.91860    0.91522    1.14928
  60.45114    0.62320    0.61898    0.82500    0.82271    0.90657    0.90316    1.21550
  52.17359    0.54437    0.61898    0.71500    1.09701    0.92291    0.91946    0.91156
  79.61740    0.79258    0.61898    1.07500    0.93195    0.92398    0.92060    1.07302
  65.00610    0.66521    0.61898    0.88500    0.87685    0.88990    0.88650    1.14045
  76.51850    0.76657    0.61898    1.03500    0.90504    0.90522    0.90184    1.10493
  78.06651    0.77963    0.61898    1.05500    0.80308    0.91342    0.91004    1.24520
  50.67838    0.52982    0.61898    0.69500    0.73913    0.92806    0.92460    1.35294
  81.94888    0.81176    0.61898    1.10500    0.87179    0.94963    0.94626    1.14706
  66.53081    0.67905    0.61898    0.90500    0.98339    0.89438    0.89098    1.01689
  63.48459    0.65129    0.61898    0.86500    0.90635    0.88026    0.87686    1.10332
  54.42194    0.56608    0.61898    0.74500    0.83026    0.93395    0.93052    1.20444
  58.18437    0.60192    0.61898    0.79500    0.93287    0.92819    0.92477    1.07196
  55.92460    0.58047    0.61898    0.76500    0.95925    0.94131    0.93789    1.04248
  64.24495    0.65826    0.61898    0.87500    0.87910    0.88491    0.88151    1.13752
  49.93187    0.52252    0.61898    0.68500    1.15000    0.92515    0.92170    0.86957
  75.74559    0.76000    0.61898    1.02500    0.92421    0.90213    0.89875    1.08200
  83.50646    0.82439    0.61898    1.12500    0.85409    0.96631    0.96294    1.17084
  71.12410    0.71998    0.61898    0.96500    0.90358    0.89211    0.88872    1.10671
  80.39388    0.79900    0.61898    1.08500    0.92586    0.93253    0.92915    1.08008
  58.93917    0.60903    0.61898    0.80500    0.81838    0.91972    0.91631    1.22193
  68.82388    0.69962    0.61898    0.93500    0.76579    0.89377    0.89038    1.30584
  82.72735    0.81809    0.61898    1.11500    1.00206    0.95818    0.95481    0.99795
  73.43139    0.74011    0.61898    0.99500    0.88756    0.89287    0.88949    1.12668
  77.29214    0.77312    0.61898    1.04500    0.91231    0.90831    0.90493    1.09611
  53.67174    0.55886    0.61898    0.73500    1.06952    0.93027    0.92683    0.93500
  52.92229    0.55163    0.61898    0.72500    0.92169    0.92659    0.92315    1.08497
  81.17105    0.80540    0.61898    1.09500    0.84762    0.94108    0.93771    1.17978
  59.69477    0.61612    0.61898    0.81500    0.84180    0.91315    0.90973    1.18793
  65.76806    0.67214    0.61898    0.89500    0.82631    0.89458    0.89119    1.21020
  69.58983    0.70643    0.61898    0.94500    0.93132    0.89357    0.89018    1.07374
  67.29437    0.68593    0.61898    0.91500    0.83307    0.89418    0.89078    1.20038
  61.20831    0.63025    0.61898    0.83500    0.80874    0.89999    0.89658    1.23649
  62.72504    0.64430    0.61898    0.85500    0.92895    0.88684    0.88343    1.07648
  61.96628    0.63729    0.61898    0.84500    0.80389    0.89341    0.89001    1.24396
  70.35657    0.71322    0.61898    0.95500    0.85016    0.89337    0.88998    1.17625
  71.89242    0.72672    0.61898    0.97500    0.85971    0.89082    0.88743    1.16319
  51.42562    0.53710    0.61898    0.70500    1.06316    0.92529    0.92184    0.94059
  68.05873    0.69279    0.61898    0.92500    0.77449    0.89398    0.89058    1.29116
  55.88487    0.58079    0.61973    0.76500    1.05902    0.94036    0.93689    0.94427
  79.56299    0.79308    0.61973    1.07500    0.86388    0.92274    0.91932    1.15756
  53.63352    0.55916    0.61973    0.73500    0.95775    0.92932    0.92584    1.04412
  68.77580    0.70003    0.61973    0.93500    0.92561    0.89304    0.88961    1.08037
  68.01113    0.69319    0.61973    0.92500    0.92241    0.89324    0.88981    1.08411
  51.38892    0.53739    0.61973    0.70500    0.96040    0.92485    0.92135    1.04124
  50.64220    0.53010    0.61973    0.69500    0.84127    0.92762    0.92412    1.18868
  75.69336    0.76047    0.61973    1.02500    0.88454    0.90101    0.89759    1.13053
  80.33905    0.79951    0.61973    1.08500    1.03151    0.93122    0.92781    0.96945
  77.23903    0.77360    0.61973    1.04500    0.90637    0.90720    0.90379    1.10331
  64.19975    0.65864    0.61973    0.87500    0.87710    0.88377    0.88032    1.14012
  66.48417    0.67944    0.61973    0.90500    0.79768    0.89365    0.89021    1.25364
  59.65253    0.61647    0.61973    0.81500    0.81359    0.91155    0.90809    1.22912
  81.89320    0.81228    0.61973    1.10500    1.00810    0.94832    0.94491    0.99197
  71.07461    0.72041    0.61973    0.96500    0.79109    0.89133    0.88790    1.26408
  69.54128    0.70685    0.61973    0.94500    0.89180    0.89284    0.88941    1.12132
  54.38321    0.56639    0.61973    0.74500    1.01717    0.93300    0.92952    0.98312
  62.68082    0.64466    0.61973    0.85500    0.83507    0.88524    0.88179    1.19751
  84.22929    0.83120    0.61973    1.13500    0.95556    0.97225    0.96884    1.04651
  71.84247    0.72715    0.61973    0.97500    0.83664    0.89004    0.88661    1.19526
  63.43989    0.65166    0.61973    0.86500    1.07011    0.87877    0.87533    0.93448
  52.88458    0.55192    0.61973    0.72500    0.84184    0.92564    0.92215    1.18788
  64.96042    0.66560    0.61973    0.88500    0.89810    0.88876    0.88532    1.11346
  76.46582    0.76705    0.61973    1.03500    0.90293    0.90410    0.90068    1.10751
  81.11579    0.80591    0.61973    1.09500    0.82931    0.93977    0.93636    1.20582
  61.16508    0.63061    0.61973    0.83500    0.94030    0.89840    0.89494    1.06349
  60.40841    0.62355    0.61973    0.82500    0.81008    0.90497    0.90152    1.23445
  78.78762    0.78661    0.61973    1.06500    0.94466    0.91756    0.91414    1.05859
  83.44997    0.82492    0.61973    1.12500    0.95517    0.96499    0.96158    1.04694
  58.89743    0.60937    0.61973    0.80500    0.93274    0.91817    0.91471    1.07212
  73.38052    0.74056    0.61973    0.99500    0.85599    0.89175    0.88833    1.16824
  65.72189    0.67253    0.61973    0.89500    0.77456    0.89375    0.89031    1.29106
  78.01296    0.78012    0.61973    1.05500    0.99042    0.91238    0.90897    1.00967
  82.67127    0.81862    0.61973    1.11500    0.91137    0.95687    0.95346    1.09725
  49.89620    0.52280    0.61973    0.68500    0.79310    0.93039    0.92688    1.26087
  61.92255    0.63765    0.61973    0.84500    0.86837    0.89182    0.88837    1.15158
  52.13638    0.54466    0.61973    0.71500    0.77019    0.92208    0.91859    1.29839
  55.13366    0.57360    0.61973    0.75500    0.85933    0.93668    0.93321    1.16370
  58.14313    0.60225    0.61973    0.79500    0.86836    0.92675    0.92329    1.15160
  70.30755    0.71364    0.61973    0.95500    0.82137    0.89262    0.88920    1.21747
  67.24725    0.68633    0.61973    0.91500    0.87046    0.89345    0.89001    1.14882
  72.61110    0.73387    0.61973    0.98500    0.79483    0.88875    0.88532    1.25813
  81.83749    0.81280    0.62047    1.10500    0.89615    0.94703    0.94357    1.11588
  64.91472    0.66598    0.62047    0.88500    0.84934    0.88763    0.88414    1.17739
  59.61027    0.61681    0.62047    0.81500    0.84959    0.90996    0.90645    1.17703
  71.79249    0.72759    0.62047    0.97500    0.85026    0.88927    0.88580    1.17611
  78.73360    0.78711    0.62047    1.06500    0.93385    0.91653    0.91307    1.07083
  61.87881    0.63800    0.62047    0.84500    0.83005    0.89023    0.88673    1.20474
  72.56066    0.73431    0.62047    0.98500    0.93823    0.88798    0.88451    1.06584
  73.32961    0.74100    0.62047    0.99500    1.00506    0.89063    0.88717    0.99497
  77.18588    0.77408    0.62047    1.04500    0.90039    0.90617    0.90271    1.11063
  61.12183    0.63096    0.62047    0.83500    0.92060    0.89681    0.89330    1.08624
  50.60600    0.53038    0.62047    0.69500    1.13208    0.92719    0.92363    0.88333
  79.50854    0.79357    0.62047    1.07500    0.81738    0.92171    0.91825    1.22343
  60.36565    0.62389    0.62047    0.82500    0.85185    0.90338    0.89988    1.17391
  51.35221    0.53768    0.62047    0.70500    0.78505    0.92442    0.92087    1.27381
  52.09916    0.54496    0.62047    0.71500    0.95556    0.92165    0.91810    1.04651
  82.61514    0.81914    0.62047    1.11500    0.89885    0.95558    0.95212    1.11253
  66.43750    0.67983    0.62047    0.90500    0.92397    0.89292    0.88944    1.08229
  71.02510    0.72084    0.62047    0.96500    0.86312    0.89056    0.88709    1.15858
  55.09441    0.57391    0.62047    0.75500    0.91640    0.93574    0.93221    1.09123
  62.63659    0.64503    0.62047    0.85500    0.77886    0.88365    0.88015    1.28392
  67.96350    0.69360    0.62047    0.92500    0.82278    0.89252    0.88904    1.21538
  68.72770    0.70044    0.62047    0.93500    0.86414    0.89231    0.88884    1.15722
  55.84511    0.58110    0.62047    0.76500    0.99340    0.93942    0.93590    1.00664
  63.39516    0.65203    0.62047    0.86500    0.79022    0.87764    0.87415    1.26547
  58.10187    0.60258    0.62047    0.79500    0.84296    0.92532    0.92181    1.18630
  77.95938    0.78061    0.62047    1.05500    0.89127    0.91135    0.90789    1.12200
  54.34447    0.56669    0.62047    0.74500    0.92636    0.93206    0.92853    1.07950
  65.67571    0.67292    0.62047    0.89500    0.88927    0.89262    0.88913    1.12452
  58.85567    0.60971    0.62047    0.80500    0.91028    0.91674    0.91323    1.09856
  76.41312    0.76752    0.62047    1.03500    0.96654    0.90298    0.89952    1.03462
  52.84685    0.55222    0.62047    0.72500    1.04268    0.92470    0.92116    0.95906
  83.39344    0.82546    0.62047    1.12500    0.90192    0.96368    0.96022    1.10874
  49.86051    0.52307    0.62047    0.68500    0.80000    0.92996    0.92639    1.25000
  81.06049    0.80642    0.62047    1.09500    0.95497    0.93848    0.93502    1.04715
  53.59528    0.55947    0.62047    0.73500    1.17588    0.92838    0.92484    0.85043
  75.64110    0.76093    0.62047    1.02500    0.93657    0.89989    0.89643    1.06773
  67.20010    0.68673    0.62047    0.91500    0.91624    0.89272    0.88924    1.09142
  64.15454    0.65902    0.62047    0.87500    0.88275    0.88263    0.87914    1.13283
  70.25850    0.71406    0.62047    0.95500    0.86235    0.89186    0.88838    1.15962
  80.28417    0.80001    0.62047    1.08500    0.93090    0.92993    0.92647    1.07423
  69.49270    0.70727    0.62047    0.94500    0.86455    0.89211    0.88863    1.15667
  84.95188    0.83798    0.62047    1.14500    0.96420    0.97539    0.97193    1.03713
  84.17235    0.83174    0.62047    1.13500    0.82688    0.97094    0.96748    1.20936
  79.45405    0.79407    0.62121    1.07500    0.89630    0.92068    0.91717    1.11570
  52.80911    0.55251    0.62121    0.72500    0.94413    0.92376    0.92016    1.05917
  73.27868    0.74145    0.62121    0.99500    0.93811    0.88953    0.88600    1.06597
  76.36038    0.76799    0.62121    1.03500    0.87205    0.90187    0.89835    1.14673
  83.33686    0.82599    0.62121    1.12500    0.90323    0.96237    0.95886    1.10714
  61.83505    0.63836    0.62121    0.84500    0.85273    0.88864    0.88509    1.17271
  62.59233    0.64539    0.62121    0.85500    0.75654    0.88207    0.87851    1.32181
  49.82481    0.52335    0.62121    0.68500    0.64286    0.92953    0.92591    1.55556
  55.05515    0.57422    0.62121    0.75500    0.90365    0.93480    0.93121    1.10662
  61.07856    0.63131    0.62121    0.83500    0.83156    0.89522    0.89166    1.20256
  71.74248    0.72802    0.62121    0.97500    0.86207    0.88851    0.88498    1.16000
  81.78173    0.81332    0.62121    1.10500    0.88662    0.94574    0.94222    1.12788
  58.81390    0.61004    0.62121    0.80500    0.84490    0.91531    0.91174    1.18357
  53.55703    0.55977    0.62121    0.73500    0.96087    0.92744    0.92384    1.04072
  72.51019    0.73475    0.62121    0.98500    0.88468    0.88721    0.88369    1.13036
  64.10930    0.65939    0.62121    0.87500    0.79905    0.88150    0.87796    1.25149
  77.13270    0.77455    0.62121    1.04500    0.90581    0.90514    0.90163    1.10398
  58.06059    0.60291    0.62121    0.79500    0.98533    0.92390    0.92033    1.01489
  52.06193    0.54525    0.62121    0.71500    0.87013    0.92123    0.91761    1.14925
  64.86900    0.66636    0.62121    0.88500    0.88793    0.88650    0.88295    1.12621
  69.44410    0.70768    0.62121    0.94500    0.89500    0.89139    0.88786    1.11732
  80.22926    0.80052    0.62121    1.08500    0.90963    0.92863    0.92512    1.09935
  68.67957    0.70085    0.62121    0.93500    0.82853    0.89160    0.88806    1.20696
  84.11537    0.83227    0.62121    1.13500    0.91597    0.96963    0.96612    1.09174
  54.30571    0.56700    0.62121    0.74500    1.09426    0.93112    0.92753    0.91386
  82.55897    0.81967    0.62121    1.11500    0.90262    0.95429    0.95077    1.10788
  50.56979    0.53066    0.62121    0.69500    1.00000    0.92676    0.92314    1.00000
  70.97556    0.72127    0.62121    0.96500    0.84709    0.88980    0.88627    1.18051
  81.00516    0.80693    0.62121    1.09500    1.02140    0.93718    0.93367    0.97905
  77.90575    0.78109    0.62121    1.05500    0.87430    0.91032    0.90681    1.14378
  67.91585    0.69400    0.62121    0.92500    0.84286    0.89180    0.88826    1.18644
  84.89450    0.83853    0.62121    1.14500    1.05057    0.97482    0.97131    0.95186
  78.67954    0.78760    0.62121    1.06500    1.00592    0.91550    0.91199    0.99412
  70.20943    0.71449    0.62121    0.95500    0.99031    0.89109    0.88756    1.00979
  66.39081    0.68022    0.62121    0.90500    0.90236    0.89221    0.88867    1.10821
  75.58881    0.76140    0.62121    1.02500    0.90403    0.89879    0.89527    1.10616
  60.32288    0.62424    0.62121    0.82500    0.83915    0.90180    0.89824    1.19169
  59.56799    0.61715    0.62121    0.81500    0.79029    0.90838    0.90481    1.26536
  51.31549    0.53796    0.62121    0.70500    1.20000    0.92399    0.92038    0.83333
  63.35041    0.65240    0.62121    0.86500    0.89438    0.87651    0.87296    1.11810
  55.80535    0.58142    0.62121    0.76500    1.01863    0.93848    0.93490    0.98171
  67.15292    0.68712    0.62121    0.91500    0.85417    0.89200    0.88847    1.17073
  65.62950    0.67330    0.62121    0.89500    0.87625    0.89149    0.88795    1.14122
  67.10573    0.68752    0.62196    0.91500    0.85851    0.89129    0.88769    1.16481
  64.06404    0.65977    0.62196    0.87500    0.87500    0.88038    0.87677    1.14286
  60.28009    0.62459    0.62196    0.82500    0.89800    0.90023    0.89660    1.11359
  68.63142    0.70126    0.62196    0.93500    0.86635    0.89088    0.88729    1.15426
  53.51877    0.56007    0.62196    0.73500    1.01408    0.92652    0.92284    0.98611
  65.58326    0.67369    0.62196    0.89500    0.86151    0.89037    0.88676    1.16075
  67.86817    0.69440    0.62196    0.92500    0.92097    0.89109    0.88749    1.08581
  78.62545    0.78809    0.62196    1.06500    0.90485    0.91448    0.91091    1.10515
  80.17430    0.80102    0.62196    1.08500    0.82322    0.92735    0.92377    1.21474
  66.34409    0.68062    0.62196    0.90500    0.88462    0.89150    0.88789    1.13043
  62.54805    0.64576    0.62196    0.85500    0.94043    0.88049    0.87687    1.06334
  50.53356    0.53095    0.62196    0.69500    1.11290    0.92635    0.92265    0.89855
  59.52570    0.61749    0.62196    0.81500    0.90361    0.90680    0.90317    1.10667
  61.03527    0.63167    0.62196    0.83500    0.88973    0.89365    0.89002    1.12393
  69.39547    0.70810    0.62196    0.94500    0.91489    0.89068    0.88709    1.09302
  71.69244    0.72845    0.62196    0.97500    0.83594    0.88775    0.88416    1.19626
  61.79126    0.63872    0.62196    0.84500    0.81066    0.88707    0.88345    1.23356
  79.39952    0.79457    0.62196    1.07500    0.89591    0.91966    0.91608    1.11618
  51.27876    0.53825    0.62196    0.70500    0.78632    0.92358    0.91989    1.27174
  73.22772    0.74190    0.62196    0.99500    0.83495    0.88842    0.88484    1.19767
  52.02468    0.54554    0.62196    0.71500    0.97260    0.92081    0.91713    1.02817
  58.77210    0.61038    0.62196    0.80500    1.00477    0.91390    0.91026    0.99525
  63.30564    0.65277    0.62196    0.86500    0.85179    0.87539    0.87178    1.17400
  80.94978    0.80745    0.62196    1.09500    0.90577    0.93590    0.93232    1.10403
  84.05835    0.83281    0.62196    1.13500    0.90188    0.96833    0.96475    1.10880
  55.76556    0.58174    0.62196    0.76500    1.07770    0.93756    0.93390    0.92790
  58.01929    0.60325    0.62196    0.79500    0.93736    0.92249    0.91884    1.06683
  72.45969    0.73519    0.62196    0.98500    0.91961    0.88646    0.88287    1.08741
  76.30761    0.76846    0.62196    1.03500    1.00805    0.90077    0.89719    0.99202
  64.82325    0.66674    0.62196    0.88500    0.84628    0.88538    0.88177    1.18164
  83.28024    0.82652    0.62196    1.12500    0.92434    0.96107    0.95749    1.08186
  81.72594    0.81384    0.62196    1.10500    0.84642    0.94445    0.94087    1.18144
  55.01587    0.57453    0.62196    0.75500    0.88629    0.93388    0.93021    1.12830
  70.16033    0.71491    0.62196    0.95500    0.87561    0.89034    0.88675    1.14206
  75.53649    0.76186    0.62196    1.02500    0.83216    0.89768    0.89410    1.20170
  54.26694    0.56731    0.62196    0.74500    0.93750    0.93020    0.92653    1.06667
  82.50276    0.82019    0.62196    1.11500    0.96218    0.95300    0.94943    1.03930
  70.92598    0.72169    0.62196    0.96500    0.89134    0.88904    0.88545    1.12191
  49.78910    0.52363    0.62196    0.68500    1.30000    0.92912    0.92542    0.76923
  84.83707    0.83907    0.62196    1.14500    1.04953    0.97425    0.97068    0.95281
  77.07948    0.77503    0.62196    1.04500    0.95048    0.90412    0.90055    1.05210
  77.85210    0.78157    0.62196    1.05500    0.79537    0.90930    0.90573    1.25727
  52.77135    0.55281    0.62196    0.72500    0.85938    0.92284    0.91916    1.16364
  82.44651    0.82072    0.62271    1.11500    0.83799    0.95172    0.94808    1.19333
  73.17673    0.74234    0.62271    0.99500    0.81804    0.88733    0.88367    1.22244
  84.77960    0.83962    0.62271    1.14500    1.03556    0.97369    0.97005    0.96567
  84.00128    0.83335    0.62271    1.13500    0.88565    0.96703    0.96339    1.12911
  55.72576    0.58205    0.62271    0.76500    1.05519    0.93664    0.93290    0.94769
  79.34496    0.79507    0.62271    1.07500    0.88645    0.91864    0.91500    1.12810
  71.64237    0.72889    0.62271    0.97500    0.85173    0.88700    0.88335    1.17408
  63.26085    0.65314    0.62271    0.86500    0.85191    0.87428    0.87059    1.17383
  57.97798    0.60358    0.62271    0.79500    0.90315    0.92108    0.91736    1.10723
  67.82046    0.69481    0.62271    0.92500    0.84751    0.89039    0.88671    1.17992
  76.25480    0.76893    0.62271    1.03500    0.79723    0.89967    0.89602    1.25435
  70.87638    0.72212    0.62271    0.96500    0.94660    0.88830    0.88464    1.05641
  83.22357    0.82705    0.62271    1.12500    0.81784    0.95976    0.95613    1.22273
  80.11931    0.80153    0.62271    1.08500    0.92023    0.92606    0.92242    1.08668
  66.29735    0.68101    0.62271    0.90500    0.87304    0.89079    0.88712    1.14542
  67.05850    0.68792    0.62271    0.91500    0.75243    0.89059    0.88692    1.32903
  58.73028    0.61072    0.62271    0.80500    0.85430    0.91249    0.90877    1.17054
  77.02623    0.77551    0.62271    1.04500    0.95626    0.90311    0.89946    1.04574
  70.11120    0.71533    0.62271    0.95500    0.79580    0.88959    0.88593    1.25660
  52.73358    0.55311    0.62271    0.72500    1.11834    0.92193    0.91816    0.89418
  68.58323    0.70167    0.62271    0.93500    0.82154    0.89018    0.88651    1.21722
  69.34681    0.70851    0.62271    0.94500    0.73864    0.88998    0.88631    1.35385
  54.97657    0.57484    0.62271    0.75500    0.98120    0.93296    0.92921    1.01916
  51.24200    0.53854    0.62271    0.70500    1.02913    0.92318    0.91940    0.97170
  54.22815    0.56761    0.62271    0.74500    0.90580    0.92928    0.92553    1.10400
  50.49732    0.53123    0.62271    0.69500    0.94545    0.92595    0.92216    1.05769
  65.53701    0.67407    0.62271    0.89500    0.92243    0.88926    0.88558    1.08410
  53.48049    0.56037    0.62271    0.73500    0.99541    0.92560    0.92184    1.00461
  60.23727    0.62494    0.62271    0.82500    0.89362    0.89866    0.89495    1.11905
  80.89436    0.80796    0.62271    1.09500    0.93712    0.93461    0.93097    1.06710
  51.98742    0.54583    0.62271    0.71500    0.88571    0.92041    0.91664    1.12903
  75.48413    0.76233    0.62271    1.02500    0.95340    0.89658    0.89294    1.04888
  49.75337    0.52390    0.62271    0.68500    0.72727    0.92872    0.92493    1.37500
  59.48338    0.61784    0.62271    0.81500    0.96352    0.90524    0.90153    1.03786
  60.99196    0.63202    0.62271    0.83500    0.78694    0.89208    0.88838    1.27074
  81.67010    0.81435    0.62271    1.10500    0.77758    0.94316    0.93952    1.28604
  72.40915    0.73563    0.62271    0.98500    0.84349    0.88571    0.88205    1.18555
  62.50375    0.64612    0.62271    0.85500    0.88193    0.87892    0.87523    1.13387
  78.57132    0.78858    0.62271    1.06500    0.85227    0.91347    0.90982    1.17333
  77.79840    0.78206    0.62271    1.05500    0.86747    0.90829    0.90464    1.15278
  64.01876    0.66014    0.62271    0.87500    0.80929    0.87927    0.87559    1.23566
  61.74745    0.63908    0.62271    0.84500    0.87011    0.88550    0.88180    1.14928
  64.77748    0.66712    0.62271    0.88500    0.80656    0.88427    0.88058    1.23983
  72.35859    0.73607    0.62345    0.98500    0.90253    0.88497    0.88123    1.10800
  78.51715    0.78907    0.62345    1.06500    0.98712    0.91245    0.90874    1.01304
  77.74467    0.78254    0.62345    1.05500    0.79204    0.90727    0.90356    1.26256
  65.49073    0.67446    0.62345    0.89500    0.85248    0.88815    0.88439    1.17304
  55.68594    0.58237    0.62345    0.76500    0.86567    0.93574    0.93190    1.15517
  57.93665    0.60391    0.62345    0.79500    0.90888    0.91969    0.91587    1.10026
  70.82676    0.72255    0.62345    0.96500    0.78765    0.88756    0.88382    1.26960
  58.68845    0.61105    0.62345    0.80500    0.94279    0.91110    0.90729    1.06068
  64.73168    0.66750    0.62345    0.88500    0.98188    0.88316    0.87939    1.01845
  76.97294    0.77599    0.62345    1.04500    0.93861    0.90210    0.89838    1.06540
  83.16687    0.82758    0.62345    1.12500    0.82584    0.95846    0.95476    1.21088
  84.72209    0.84016    0.62345    1.14500    0.99327    0.97298    0.96928    1.00677
  52.69580    0.55340    0.62345    0.72500    1.02367    0.92102    0.91716    0.97688
  54.18934    0.56792    0.62345    0.74500    1.05159    0.92838    0.92453    0.95094
  67.77273    0.69521    0.62345    0.92500    0.92644    0.88969    0.88594    1.07940
  62.45943    0.64648    0.62345    0.85500    0.81753    0.87736    0.87358    1.22319
  81.61422    0.81487    0.62345    1.10500    0.85553    0.94188    0.93817    1.16886
  70.06204    0.71575    0.62345    0.95500    0.88266    0.88885    0.88511    1.13294
  76.20196    0.76940    0.62345    1.03500    0.78237    0.89858    0.89486    1.27816
  54.93726    0.57515    0.62345    0.75500    0.92517    0.93206    0.92821    1.08088
  49.71763    0.52418    0.62345    0.68500    0.89655    0.92833    0.92444    1.11538
  82.39021    0.82124    0.62345    1.11500    0.97233    0.95043    0.94672    1.02846
  80.83890    0.80847    0.62345    1.09500    0.94173    0.93333    0.92962    1.06188
  50.46107    0.53151    0.62345    0.69500    1.12727    0.92556    0.92167    0.88710
  67.01125    0.68831    0.62345    0.91500    0.82421    0.88990    0.88614    1.21328
  73.12570    0.74279    0.62345    0.99500    0.85547    0.88624    0.88251    1.16894
  61.70363    0.63944    0.62345    0.84500    0.76329    0.88394    0.88015    1.31011
  51.20524    0.53882    0.62345    0.70500    1.00980    0.92279    0.91891    0.99029
  79.29036    0.79556    0.62345    1.07500    0.81404    0.91763    0.91392    1.22845
  71.59228    0.72932    0.62345    0.97500    0.88871    0.88626    0.88253    1.12522
  63.97346    0.66051    0.62345    0.87500    0.80877    0.87817    0.87440    1.23644
  69.29813    0.70893    0.62345    0.94500    0.94833    0.88928    0.88554    1.05448
  66.25058    0.68140    0.62345    0.90500    0.78873    0.89010    0.88634    1.26786
  80.06428    0.80203    0.62345    1.08500    0.89286    0.92478    0.92107    1.12000
  59.44105    0.61818    0.62345    0.81500    0.97352    0.90369    0.89988    1.02720
  75.43173    0.76279    0.62345    1.02500    0.85638    0.89549    0.89177    1.16770
  60.94863    0.63237    0.62345    0.83500    0.79359    0.89052    0.88673    1.26009
  83.94416    0.83389    0.62345    1.13500    0.95824    0.96572    0.96202    1.04358
  53.44219    0.56067    0.62345    0.73500    0.81624    0.92470    0.92084    1.22513
  51.95015    0.54612    0.62345    0.71500    0.97987    0.92002    0.91615    1.02055
  68.53503    0.70208    0.62345    0.93500    0.84502    0.88949    0.88574    1.18340
  60.19444    0.62528    0.62345    0.82500    0.78739    0.89710    0.89330    1.27002
  63.21604    0.65351    0.62345    0.86500    0.79531    0.87318    0.86940    1.25737
  76.14908    0.76987    0.62420    1.03500    0.88868    0.89749    0.89369    1.12527
  66.96398    0.68871    0.62420    0.91500    0.93162    0.88922    0.88536    1.07339
  65.44442    0.67484    0.62420    0.89500    0.86679    0.88706    0.88320    1.15369
  57.89530    0.60424    0.62420    0.79500    0.75810    0.91831    0.91438    1.31909
  61.65978    0.63979    0.62420    0.84500    0.82069    0.88240    0.87850    1.21849
  55.64610    0.58268    0.62420    0.76500    0.91291    0.93484    0.93090    1.09539
  77.69091    0.78302    0.62420    1.05500    0.85521    0.90627    0.90247    1.16930
  83.11012    0.82811    0.62420    1.12500    0.96186    0.95716    0.95339    1.03965
  73.07465    0.74323    0.62420    0.99500    0.89902    0.88516    0.88134    1.11232
  60.90528    0.63272    0.62420    0.83500    0.89214    0.88898    0.88508    1.12090
  63.17120    0.65388    0.62420    0.86500    0.81197    0.87210    0.86821    1.23158
  82.33388    0.82177    0.62420    1.11500    0.86717    0.94914    0.94537    1.15317
  64.68587    0.66788    0.62420    0.88500    0.75307    0.88208    0.87820    1.32790
  51.16846    0.53911    0.62420    0.70500    1.12371    0.92241    0.91842    0.88991
  75.37931    0.76325    0.62420    1.02500    1.00402    0.89441    0.89060    0.99599
  80.78341    0.80898    0.62420    1.09500    0.87961    0.93205    0.92827    1.13687
  59.39869    0.61852    0.62420    0.81500    0.85629    0.90214    0.89823    1.16783
  52.65799    0.55370    0.62420    0.72500    1.02186    0.92013    0.91615    0.97861
  58.64660    0.61139    0.62420    0.80500    0.81723    0.90972    0.90580    1.22365
  54.15052    0.56822    0.62420    0.74500    1.05814    0.92749    0.92353    0.94505
  80.00921    0.80253    0.62420    1.08500    0.76034    0.92350    0.91972    1.31519
  67.72498    0.69561    0.62420    0.92500    0.85959    0.88901    0.88516    1.16335
  69.24942    0.70934    0.62420    0.94500    0.83625    0.88860    0.88476    1.19582
  81.55830    0.81539    0.62420    1.10500    0.98548    0.94060    0.93682    1.01474
  62.41509    0.64685    0.62420    0.85500    0.74757    0.87582    0.87193    1.33766
  53.40388    0.56097    0.62420    0.73500    0.91284    0.92381    0.91984    1.09548
  70.01285    0.71617    0.62420    0.95500    0.81951    0.88812    0.88429    1.22024
  63.92813    0.66089    0.62420    0.87500    0.92469    0.87709    0.87321    1.08144
  72.30800    0.73650    0.62420    0.98500    0.84699    0.88424    0.88041    1.18066
  68.48679    0.70249    0.62420    0.93500    0.95213    0.88881    0.88496    1.05028
  54.89793    0.57546    0.62420    0.75500    0.94389    0.93117    0.92721    1.05944
  49.68188    0.52445    0.62420    0.68500    0.55814    0.92796    0.92395    1.79167
  71.54215    0.72975    0.62420    0.97500    0.87255    0.88553    0.88171    1.14607
  76.91962    0.77646    0.62420    1.04500    0.91474    0.90109    0.89729    1.09320
  78.46295    0.78956    0.62420    1.06500    0.90299    0.91144    0.90765    1.10744
  83.88701    0.83443    0.62420    1.13500    0.97895    0.96442    0.96065    1.02151
  66.20379    0.68179    0.62420    0.90500    0.81350    0.88943    0.88556    1.22925
  79.23572    0.79606    0.62420    1.07500    0.84952    0.91662    0.91283    1.17713
  51.91286    0.54641    0.62420    0.71500    1.06569    0.91964    0.91566    0.93836
  84.66453    0.84071    0.62420    1.14500    1.12412    0.97167    0.96791    0.88958
  60.15159    0.62563    0.62420    0.82500    0.84171    0.89556    0.89165    1.18805
  50.42481    0.53179    0.62420    0.69500    1.10000    0.92518    0.92118    0.90909
  70.77710    0.72297    0.62420    0.96500    0.87310    0.88683    0.88300    1.14535
  83.82980    0.83497    0.62495    1.13500    0.99130    0.96313    0.95928    1.00877
  51.13167    0.53939    0.62495    0.70500    0.94059    0.92205    0.91793    1.06316
  79.18104    0.79656    0.62495    1.07500    0.97881    0.91563    0.91175    1.02165
  69.20068    0.70975    0.62495    0.94500    0.81803    0.88794    0.88398    1.22245
  79.95410    0.80304    0.62495    1.08500    0.86981    0.92224    0.91836    1.14967
  70.72742    0.72340    0.62495    0.96500    0.87306    0.88612    0.88218    1.14539
  58.60473    0.61172    0.62495    0.80500    0.93651    0.90835    0.90431    1.06780
  63.12635    0.65425    0.62495    0.86500    0.92281    0.87103    0.86702    1.08365
  52.62018    0.55399    0.62495    0.72500    0.93956    0.91926    0.91515    1.06433
  84.60692    0.84125    0.62495    1.14500    1.00911    0.97039    0.96654    0.99097
  67.67720    0.69601    0.62495    0.92500    0.88294    0.88835    0.88438    1.13258
  69.96364    0.71659    0.62495    0.95500    0.79077    0.88742    0.88347    1.26459
  83.05332    0.82864    0.62495    1.12500    0.84730    0.95587    0.95202    1.18022
  54.85859    0.57577    0.62495    0.75500    1.07220    0.93029    0.92621    0.93266
  76.86626    0.77694    0.62495    1.04500    0.86312    0.90011    0.89621    1.15859
  73.02356    0.74367    0.62495    0.99500    0.86808    0.88410    0.88017    1.15197
  82.27750    0.82229    0.62495    1.11500    0.93409    0.94788    0.94402    1.07056
  61.61591    0.64015    0.62495    0.84500    0.84882    0.88087    0.87685    1.17811
  60.86191    0.63307    0.62495    0.83500    0.81296    0.88746    0.88343    1.23007
  78.40870    0.79005    0.62495    1.06500    0.87838    0.91046    0.90657    1.13846
  77.63711    0.78351    0.62495    1.05500    0.84288    0.90528    0.90139    1.18640
  64.64003    0.66826    0.62495    0.88500    0.78378    0.88101    0.87701    1.27586
  72.25738    0.73694    0.62495    0.98500    0.81424    0.88353    0.87959    1.22814
  81.50234    0.81590    0.62495    1.10500    0.83189    0.93934    0.93547    1.20208
  49.64612    0.52473    0.62495    0.68500    0.85714    0.92759    0.92346    1.16667
  54.11169    0.56853    0.62495    0.74500    0.78022    0.92661    0.92252    1.28169
  62.37073    0.64721    0.62495    0.85500    0.81709    0.87429    0.87028    1.22385
  68.43853    0.70290    0.62495    0.93500    0.91763    0.88815    0.88418    1.08977
  66.91668    0.68911    0.62495    0.91500    0.89410    0.88856    0.88458    1.11845
  71.49200    0.73018    0.62495    0.97500    0.82165    0.88482    0.88088    1.21707
  65.39810    0.67523    0.62495    0.89500    0.84228    0.88599    0.88201    1.18725
  50.38853    0.53207    0.62495    0.69500    0.70513    0.92482    0.92069    1.41818
  53.36556    0.56127    0.62495    0.73500    1.02941    0.92293    0.91884    0.97143
  60.10872    0.62598    0.62495    0.82500    0.87843    0.89404    0.89000    1.13839
  51.87555    0.54670    0.62495    0.71500    1.08527    0.91928    0.91517    0.92143
  75.32685    0.76372    0.62495    1.02500    0.86233    0.89334    0.88943    1.15965
  59.35632    0.61886    0.62495    0.81500    0.81553    0.90062    0.89658    1.22619
  63.88278    0.66126    0.62495    0.87500    0.76537    0.87602    0.87202    1.30655
  76.09617    0.77034    0.62495    1.03500    0.98922    0.89643    0.89252    1.01089
  80.72787    0.80949    0.62495    1.09500    0.92543    0.93079    0.92692    1.08058
  57.85393    0.60457    0.62495    0.79500    0.92654    0.91694    0.91289    1.07928
  66.15698    0.68218    0.62495    0.90500    0.90543    0.88877    0.88479    1.10445
  55.60625    0.58300    0.62495    0.76500    1.01262    0.93397    0.92989    0.98754
  63.08147    0.65461    0.62570    0.86500    0.82079    0.86998    0.86583    1.21834
  75.27436    0.76418    0.62570    1.02500    0.95962    0.89231    0.88826    1.04208
  76.81287    0.77741    0.62570    1.04500    0.79054    0.89916    0.89512    1.26496
  72.20673    0.73738    0.62570    0.98500    0.77982    0.88285    0.87877    1.28235
  63.83741    0.66163    0.62570    0.87500    0.84870    0.87497    0.87082    1.17828
  71.44181    0.73061    0.62570    0.97500    0.87500    0.88414    0.88006    1.14286
  49.61034    0.52500    0.62570    0.68500    1.08333    0.92724    0.92297    0.92308
  54.81923    0.57608    0.62570    0.75500    0.94340    0.92943    0.92520    1.06000
  60.06583    0.62632    0.62570    0.82500    0.78103    0.89253    0.88835    1.28035
  79.89895    0.80354    0.62570    1.08500    0.90403    0.92102    0.91701    1.10616
  60.81852    0.63342    0.62570    0.83500    0.87283    0.88595    0.88178    1.14570
  68.39025    0.70330    0.62570    0.93500    0.83516    0.88751    0.88340    1.19737
  52.58235    0.55429    0.62570    0.72500    0.88166    0.91839    0.91415    1.13423
  61.57203    0.64051    0.62570    0.84500    0.95059    0.87936    0.87520    1.05198
  82.99649    0.82917    0.62570    1.12500    0.84200    0.95463    0.95064    1.18764
  66.86936    0.68950    0.62570    0.91500    0.82504    0.88792    0.88381    1.21206
  82.22108    0.82281    0.62570    1.11500    0.91242    0.94665    0.94266    1.09598
  84.54927    0.84180    0.62570    1.14500    0.95624    0.96914    0.96517    1.04577
  64.59417    0.66863    0.62570    0.88500    0.75281    0.87996    0.87582    1.32836
  72.97245    0.74412    0.62570    0.99500    0.82972    0.88307    0.87900    1.20522
  66.11014    0.68257    0.62570    0.90500    0.83031    0.88813    0.88401    1.20437
  51.09487    0.53968    0.62570    0.70500    0.95833    0.92170    0.91744    1.04348
  59.31393    0.61920    0.62570    0.81500    0.98018    0.89911    0.89493    1.02022
  67.62940    0.69641    0.62570    0.92500    0.86711    0.88772    0.88360    1.15326
  69.15192    0.71017    0.62570    0.94500    0.73556    0.88730    0.88320    1.35950
  54.07284    0.56883    0.62570    0.74500    1.09921    0.92575    0.92152    0.90975
  69.91440    0.71701    0.62570    0.95500    0.79081    0.88674    0.88264    1.26453
  76.04323    0.77081    0.62570    1.03500    0.86704    0.89539    0.89135    1.15335
  62.32634    0.64757    0.62570    0.85500    0.76239    0.87278    0.86863    1.31166
  79.12633    0.79705    0.62570    1.07500    0.87004    0.91468    0.91066    1.14938
  77.58327    0.78399    0.62570    1.05500    0.87689    0.90433    0.90030    1.14039
  58.56284    0.61206    0.62570    0.80500    0.92437    0.90700    0.90281    1.08182
  70.67770    0.72382    0.62570    0.96500    0.87113    0.88544    0.88135    1.14794
  81.44634    0.81642    0.62570    1.10500    0.82700    0.93811    0.93411    1.20920
  53.32722    0.56157    0.62570    0.73500    0.94309    0.92207    0.91783    1.06034
  80.67229    0.80999    0.62570    1.09500    0.94882    0.92956    0.92556    1.05394
  65.35175    0.67561    0.62570    0.89500    0.86914    0.88495    0.88081    1.15056
  55.56639    0.58331    0.62570    0.76500    1.08108    0.93311    0.92889    0.92500
  57.81255    0.60490    0.62570    0.79500    0.82618    0.91560    0.91140    1.21039
  51.83824    0.54699    0.62570    0.71500    0.99310    0.91893    0.91467    1.00694
  78.35443    0.79054    0.62570    1.06500    0.99205    0.90950    0.90548    1.00802
  50.35224    0.53235    0.62570    0.69500    0.91892    0.92447    0.92020    1.08824
  83.77256    0.83550    0.62570    1.13500    0.90448    0.96188    0.95790    1.10560
  84.49158    0.84234    0.62645    1.14500    0.97991    0.96794    0.96379    1.02050
  51.05805    0.53996    0.62645    0.70500    0.87500    0.92136    0.91695    1.14286
  83.71527    0.83604    0.62645    1.13500    0.90283    0.96068    0.95653    1.10762
  77.52940    0.78447    0.62645    1.05500    0.97228    0.90341    0.89921    1.02851
  67.58157    0.69682    0.62645    0.92500    0.86579    0.88711    0.88282    1.15501
  68.34194    0.70371    0.62645    0.93500    0.92537    0.88690    0.88262    1.08065
  82.93961    0.82970    0.62645    1.12500    0.94565    0.95343    0.94927    1.05747
  57.77115    0.60523    0.62645    0.79500    0.88720    0.91426    0.90990    1.12714
  62.28194    0.64793    0.62645    0.85500    0.82313    0.87130    0.86697    1.21488
  69.10313    0.71058    0.62645    0.94500    0.89241    0.88669    0.88242    1.12057
  65.30537    0.67600    0.62645    0.89500    0.80696    0.88392    0.87962    1.23922
  52.54451    0.55458    0.62645    0.72500    0.89756    0.91754    0.91314    1.11413
  49.57455    0.52528    0.62645    0.68500    0.78049    0.92690    0.92247    1.28125
  70.62796    0.72425    0.62645    0.96500    0.95854    0.88479    0.88053    1.04325
  66.06328    0.68296    0.62645    0.90500    0.78354    0.88752    0.88323    1.27626
  55.52650    0.58363    0.62645    0.76500    0.94154    0.93226    0.92788    1.06209
  72.92130    0.74456    0.62645    0.99500    0.77187    0.88207    0.87783    1.29555
  58.52094    0.61239    0.62645    0.80500    0.89796    0.90567    0.90132    1.11364
  82.16462    0.82333    0.62645    1.11500    0.84515    0.94547    0.94130    1.18322
  79.84376    0.80404    0.62645    1.08500    0.97046    0.91984    0.91565    1.03043
  64.54829    0.66901    0.62645    0.88500    0.86783    0.87893    0.87462    1.15229
  75.99025    0.77128    0.62645    1.03500    0.88104    0.89439    0.89018    1.13502
  76.75944    0.77789    0.62645    1.04500    0.95376    0.89824    0.89403    1.04848
  63.03657    0.65498    0.62645    0.86500    0.84130    0.86895    0.86464    1.18864
  75.22183    0.76464    0.62645    1.02500    0.83842    0.89131    0.88709    1.19272
  78.30011    0.79102    0.62645    1.06500    0.83587    0.90859    0.90439    1.19636
  51.80090    0.54728    0.62645    0.71500    0.83571    0.91859    0.91418    1.19658
  69.86514    0.71743    0.62645    0.95500    0.84124    0.88609    0.88182    1.18872
  72.15605    0.73782    0.62645    0.98500    0.84418    0.88219    0.87795    1.18458
  79.07157    0.79755    0.62645    1.07500    0.93849    0.91376    0.90957    1.06554
  66.82202    0.68990    0.62645    0.91500    0.88676    0.88731    0.88303    1.12770
  60.77511    0.63378    0.62645    0.83500    0.82683    0.88446    0.88012    1.20945
  59.27153    0.61954    0.62645    0.81500    0.84836    0.89762    0.89327    1.17874
  50.31593    0.53263    0.62645    0.69500    0.93056    0.92413    0.91971    1.07463
  80.61668    0.81050    0.62645    1.09500    0.85283    0.92838    0.92420    1.17257
  71.39160    0.73104    0.62645    0.97500    0.91568    0.88349    0.87924    1.09208
  54.03397    0.56914    0.62645    0.74500    0.94553    0.92490    0.92051    1.05761
  60.02292    0.62667    0.62645    0.82500    0.80141    0.89104    0.88670    1.24781
  54.77985    0.57639    0.62645    0.75500    0.97010    0.92858    0.92420    1.03082
  61.52812    0.64086    0.62645    0.84500    0.95247    0.87788    0.87355    1.04990
  53.28886    0.56187    0.62645    0.73500    0.92593    0.92122    0.91683    1.08000
  81.39030    0.81693    0.62645    1.10500    0.84133    0.93693    0.93275    1.18860
  63.79202    0.66201    0.62645    0.87500    0.85520    0.87394    0.86963    1.16932
  79.01679    0.79804    0.62720    1.07500    0.85689    0.91289    0.90848    1.16701
  69.05431    0.71099    0.62720    0.94500    0.87336    0.88611    0.88164    1.14501
  68.29360    0.70412    0.62720    0.93500    0.81269    0.88632    0.88184    1.23048
  59.22910    0.61988    0.62720    0.81500    0.81274    0.89614    0.89161    1.23040
  79.78854    0.80454    0.62720    1.08500    0.86842    0.91869    0.91429    1.15152
  72.10534    0.73825    0.62720    0.98500    0.83939    0.88157    0.87712    1.19134
  58.47902    0.61273    0.62720    0.80500    0.82966    0.90436    0.89982    1.20531
  52.50665    0.55487    0.62720    0.72500    0.95146    0.91670    0.91213    1.05102
  59.97999    0.62701    0.62720    0.82500    0.91966    0.88956    0.88504    1.08736
  50.27961    0.53291    0.62720    0.69500    1.13514    0.92380    0.91922    0.88095
  81.33422    0.81745    0.62720    1.10500    0.90816    0.93579    0.93139    1.10112
  62.99165    0.65535    0.62720    0.86500    0.80936    0.86795    0.86344    1.23554
  66.77465    0.69029    0.62720    0.91500    0.84211    0.88673    0.88224    1.18750
  83.65794    0.83657    0.62720    1.13500    0.92434    0.95953    0.95515    1.08186
  84.43384    0.84288    0.62720    1.14500    0.97650    0.96679    0.96241    1.02407
  66.01640    0.68335    0.62720    0.90500    0.78617    0.88693    0.88245    1.27198
  70.57820    0.72467    0.62720    0.96500    0.85597    0.88417    0.87971    1.16826
  53.99509    0.56944    0.62720    0.74500    1.08299    0.92407    0.91950    0.92337
  64.50238    0.66939    0.62720    0.88500    0.80068    0.87793    0.87343    1.24895
  61.48420    0.64122    0.62720    0.84500    0.87238    0.87641    0.87189    1.14629
  69.81584    0.71784    0.62720    0.95500    0.85403    0.88546    0.88100    1.17092
  71.34136    0.73148    0.62720    0.97500    0.88835    0.88287    0.87841    1.12568
  63.74661    0.66238    0.62720    0.87500    0.78274    0.87294    0.86843    1.27756
  51.76356    0.54757    0.62720    0.71500    1.07947    0.91826    0.91369    0.92638
  77.47549    0.78495    0.62720    1.05500    0.81429    0.90254    0.89812    1.22807
  75.93724    0.77175    0.62720    1.03500    0.86525    0.89343    0.88900    1.15574
  76.70598    0.77836    0.62720    1.04500    0.81766    0.89736    0.89294    1.22300
  80.56102    0.81101    0.62720    1.09500    0.82674    0.92724    0.92284    1.20957
  53.25049    0.56217    0.62720    0.73500    1.13043    0.92038    0.91582    0.88462
  67.53371    0.69722    0.62720    0.92500    0.84000    0.88652    0.88204    1.19048
  65.25898    0.67638    0.62720    0.89500    0.81701    0.88292    0.87842    1.22397
  55.48661    0.58394    0.62720    0.76500    1.00880    0.93143    0.92687    0.99128
  57.72973    0.60556    0.62720    0.79500    0.91221    0.91295    0.90841    1.09624
  60.73169    0.63413    0.62720    0.83500    0.81115    0.88299    0.87846    1.23282
  75.16928    0.76510    0.62720    1.02500    0.80000    0.89035    0.88592    1.25000
  54.74046    0.57670    0.62720    0.75500    0.94753    0.92775    0.92319    1.05537
  51.02122    0.54024    0.62720    0.70500    0.90909    0.92103    0.91645    1.10000
  62.23752    0.64829    0.62720    0.85500    0.84818    0.86983    0.86531    1.17899
  72.87013    0.74500    0.62720    0.99500    0.90209    0.88110    0.87665    1.10854
  78.24576    0.79151    0.62720    1.06500    0.82373    0.90771    0.90330    1.21398
  82.88269    0.83023    0.62720    1.12500    0.91731    0.95227    0.94789    1.09015
  82.10811    0.82386    0.62720    1.11500    0.93359    0.94433    0.93994    1.07113
  49.53875    0.52555    0.62720    0.68500    1.24242    0.92657    0.92198    0.80488
  53.95620    0.56974    0.62795    0.74500    1.08302    0.92324    0.91850    0.92334
  58.43708    0.61306    0.62795    0.80500    0.80240    0.90305    0.89832    1.24627
  65.96949    0.68374    0.62795    0.90500    0.88095    0.88637    0.88166    1.13514
  80.50533    0.81152    0.62795    1.09500    0.83333    0.92613    0.92148    1.20000
  65.21256    0.67676    0.62795    0.89500    0.80776    0.88193    0.87723    1.23800
  53.21211    0.56246    0.62795    0.73500    1.07950    0.91956    0.91481    0.92636
  78.96196    0.79853    0.62795    1.07500    0.94563    0.91204    0.90739    1.05749
  69.00547    0.71140    0.62795    0.94500    0.89886    0.88555    0.88086    1.11252
  81.27810    0.81796    0.62795    1.10500    0.88825    0.93468    0.93003    1.12581
  66.72725    0.69069    0.62795    0.91500    0.84786    0.88616    0.88146    1.17944
  75.11669    0.76556    0.62795    1.02500    0.84956    0.88941    0.88474    1.17708
  68.24524    0.70452    0.62795    0.93500    0.90863    0.88575    0.88106    1.10056
  49.50293    0.52583    0.62795    0.68500    1.08108    0.92624    0.92149    0.92500
  51.72620    0.54786    0.62795    0.71500    0.88050    0.91795    0.91320    1.13571
  63.70117    0.66275    0.62795    0.87500    0.79392    0.87195    0.86724    1.25957
  59.18666    0.62022    0.62795    0.81500    0.89901    0.89468    0.88995    1.11233
  62.19307    0.64865    0.62795    0.85500    0.81219    0.86837    0.86365    1.23124
  79.73328    0.80504    0.62795    1.08500    0.94708    0.91758    0.91293    1.05588
  59.93704    0.62736    0.62795    0.82500    0.82440    0.88810    0.88338    1.21300
  71.29110    0.73191    0.62795    0.97500    0.88235    0.88227    0.87759    1.13333
  72.81892    0.74545    0.62795    0.99500    0.89899    0.88015    0.87548    1.11236
  61.44025    0.64157    0.62795    0.84500    0.82967    0.87495    0.87023    1.20530
  60.68824    0.63448    0.62795    0.83500    0.80674    0.88153    0.87680    1.23956
  50.98437    0.54053    0.62795    0.70500    0.85000    0.92071    0.91596    1.17647
  82.05157    0.82438    0.62795    1.11500    0.97041    0.94323    0.93858    1.03049
  50.24328    0.53319    0.62795    0.69500    1.25352    0.92348    0.91872    0.79775
  82.82573    0.83076    0.62795    1.12500    1.03901    0.95116    0.94651    0.96245
  78.19138    0.79200    0.62795    1.06500    0.81172    0.90687    0.90221    1.23195
  76.65249    0.77884    0.62795    1.04500    0.93784    0.89651    0.89185    1.06628
  52.46878    0.55517    0.62795    0.72500    0.78325    0.91587    0.91112    1.27673
  54.70106    0.57701    0.62795    0.75500    0.88963    0.92692    0.92218    1.12406
  69.76652    0.71826    0.62795    0.95500    0.93160    0.88486    0.88017    1.07343
  62.94671    0.65571    0.62795    0.86500    0.83422    0.86696    0.86224    1.19873
  64.45645    0.66977    0.62795    0.88500    1.04074    0.87694    0.87223    0.96085
  84.37606    0.84343    0.62795    1.14500    0.95937    0.96568    0.96104    1.04235
  70.52840    0.72510    0.62795    0.96500    0.82253    0.88357    0.87888    1.21576
  75.88420    0.77221    0.62795    1.03500    0.92484    0.89249    0.88783    1.08126
  55.44669    0.58425    0.62795    0.76500    0.88286    0.93061    0.92587    1.13269
  67.48583    0.69762    0.62795    0.92500    0.83121    0.88596    0.88126    1.20307
  77.42155    0.78543    0.62795    1.05500    0.90403    0.90169    0.89703    1.10616
  72.05460    0.73869    0.62795    0.98500    0.83670    0.88098    0.87630    1.19517
  57.68829    0.60589    0.62795    0.79500    0.94811    0.91164    0.90691    1.05473
  83.60056    0.83711    0.62795    1.13500    0.85526    0.95842    0.95378    1.16923
  52.43089    0.55546    0.62871    0.72500    0.99490    0.91505    0.91011    1.00513
  59.89408    0.62770    0.62871    0.82500    0.79444    0.88665    0.88172    1.25874
  71.24080    0.73233    0.62871    0.97500    0.82716    0.88169    0.87676    1.20896
  54.66164    0.57731    0.62871    0.75500    0.84545    0.92610    0.92117    1.18280
  83.54315    0.83764    0.62871    1.13500    1.02564    0.95732    0.95240    0.97500
  65.92256    0.68413    0.62871    0.90500    0.84414    0.88581    0.88088    1.18464
  63.65572    0.66312    0.62871    0.87500    0.77179    0.87097    0.86604    1.29569
  81.99499    0.82490    0.62871    1.11500    0.83460    0.94214    0.93722    1.19818
  51.68883    0.54814    0.62871    0.71500    0.96053    0.91763    0.91270    1.04110
  78.90710    0.79903    0.62871    1.07500    0.85205    0.91122    0.90630    1.17364
  62.14861    0.64901    0.62871    0.85500    0.81139    0.86693    0.86199    1.23246
  68.95660    0.71182    0.62871    0.94500    0.91681    0.88500    0.88008    1.09074
  82.76873    0.83129    0.62871    1.12500    0.84133    0.95006    0.94513    1.18860
  67.43793    0.69802    0.62871    0.92500    0.78662    0.88541    0.88048    1.27126
  64.41051    0.67014    0.62871    0.88500    0.84117    0.87597    0.87103    1.18882
  61.39628    0.64193    0.62871    0.84500    0.76752    0.87350    0.86857    1.30290
  77.36757    0.78591    0.62871    1.05500    0.85563    0.90086    0.89594    1.16872
  53.91729    0.57005    0.62871    0.74500    1.04074    0.92242    0.91749    0.96085
  78.13696    0.79249    0.62871    1.06500    0.78373    0.90604    0.90112    1.27594
  75.06407    0.76602    0.62871    1.02500    0.83955    0.88849    0.88356    1.19111
  59.14420    0.62056    0.62871    0.81500    0.86538    0.89323    0.88829    1.15556
  70.47858    0.72552    0.62871    0.96500    0.85294    0.88298    0.87805    1.17241
  84.31823    0.84397    0.62871    1.14500    1.01111    0.96458    0.95966    0.98901
  60.64477    0.63483    0.62871    0.83500    0.72902    0.88008    0.87514    1.37170
  68.19685    0.70493    0.62871    0.93500    0.90232    0.88520    0.88028    1.10826
  79.67798    0.80554    0.62871    1.08500    0.84023    0.91649    0.91157    1.19016
  72.76769    0.74589    0.62871    0.99500    0.90085    0.87922    0.87430    1.11006
  50.94751    0.54081    0.62871    0.70500    0.92701    0.92039    0.91547    1.07874
  49.46710    0.52610    0.62871    0.68500    1.05405    0.92592    0.92099    0.94872
  76.59896    0.77931    0.62871    1.04500    0.84095    0.89568    0.89076    1.18913
  58.39512    0.61340    0.62871    0.80500    0.97327    0.90176    0.89682    1.02746
  69.71718    0.71868    0.62871    0.95500    0.83417    0.88427    0.87934    1.19880
  75.83112    0.77268    0.62871    1.03500    0.89094    0.89157    0.88665    1.12241
  62.90175    0.65608    0.62871    0.86500    0.82160    0.86598    0.86104    1.21713
  81.22194    0.81848    0.62871    1.10500    0.86800    0.93359    0.92867    1.15207
  66.67983    0.69108    0.62871    0.91500    0.91240    0.88561    0.88068    1.09601
  80.44960    0.81202    0.62871    1.09500    0.97864    0.92504    0.92012    1.02183
  50.20694    0.53346    0.62871    0.69500    1.04878    0.92316    0.91823    0.95349
  53.17371    0.56276    0.62871    0.73500    0.94737    0.91873    0.91380    1.05556
  65.16612    0.67715    0.62871    0.89500    0.90186    0.88096    0.87603    1.10882
  57.64684    0.60622    0.62871    0.79500    0.88840    0.91034    0.90541    1.12562
  72.00384    0.73912    0.62871    0.98500    0.96046    0.88040    0.87547    1.04117
  55.40676    0.58457    0.62871    0.76500    0.97756    0.92979    0.92486    1.02295
  77.31356    0.78639    0.62946    1.05500    0.95781    0.90003    0.89484    1.04405
  84.26036    0.84451    0.62946    1.14500    0.95354    0.96348    0.95828    1.04872
  50.17059    0.53374    0.62946    0.69500    1.03846    0.92284    0.91774    0.96296
  49.43126    0.52638    0.62946    0.68500    0.83784    0.92559    0.92050    1.19355
  53.87837    0.57035    0.62946    0.74500    0.87456    0.92160    0.91647    1.14343
  79.62264    0.80604    0.62946    1.08500    0.98456    0.91557    0.91038    1.01569
  58.35314    0.61373    0.62946    0.80500    0.86609    0.90046    0.89532    1.15461
  68.90771    0.71223    0.62946    0.94500    0.81164    0.88446    0.87929    1.23208
  71.95304    0.73956    0.62946    0.98500    0.86745    0.87982    0.87464    1.15280
  75.01142    0.76648    0.62946    1.02500    0.82449    0.88757    0.88239    1.21287
  82.71168    0.83181    0.62946    1.12500    0.83601    0.94896    0.94375    1.19616
  65.11966    0.67753    0.62946    0.89500    0.84868    0.87999    0.87483    1.17829
  59.10172    0.62090    0.62946    0.81500    0.91441    0.89188    0.88674    1.09361
  57.60537    0.60654    0.62946    0.79500    0.89744    0.90904    0.90390    1.11429
  55.36682    0.58488    0.62946    0.76500    0.86880    0.92898    0.92384    1.15101
  61.35230    0.64228    0.62946    0.84500    0.90720    0.87206    0.86691    1.10230
  53.13530    0.56306    0.62946    0.73500    1.06566    0.91791    0.91279    0.93839
  67.39000    0.69842    0.62946    0.92500    0.83633    0.88486    0.87969    1.19569
  60.60129    0.63517    0.62946    0.83500    0.76632    0.87863    0.87348    1.30493
  78.08250    0.79297    0.62946    1.06500    0.95113    0.90521    0.90002    1.05138
  69.66781    0.71910    0.62946    0.95500    0.90265    0.88369    0.87852    1.10784
  64.36454    0.67052    0.62946    0.88500    0.78514    0.87499    0.86983    1.27366
  70.42873    0.72594    0.62946    0.96500    0.84899    0.88240    0.87723    1.17787
  76.54540    0.77978    0.62946    1.04500    0.81272    0.89485    0.88966    1.23043
  50.91064    0.54110    0.62946    0.70500    0.87500    0.92008    0.91497    1.14286
  81.16574    0.81899    0.62946    1.10500    0.91075    0.93250    0.92731    1.09800
  51.65144    0.54843    0.62946    0.71500    0.94578    0.91732    0.91221    1.05732
  81.93836    0.82542    0.62946    1.11500    0.83503    0.94106    0.93586    1.19756
  66.63239    0.69148    0.62946    0.91500    0.82459    0.88506    0.87990    1.21272
  63.61024    0.66349    0.62946    0.87500    0.78211    0.87000    0.86484    1.27859
  80.39383    0.81253    0.62946    1.09500    0.81006    0.92395    0.91875    1.23448
  75.77801    0.77315    0.62946    1.03500    0.74081    0.89066    0.88547    1.34988
  62.10413    0.64937    0.62946    0.85500    0.82931    0.86548    0.86033    1.20582
  78.85220    0.79952    0.62946    1.07500    0.82014    0.91039    0.90520    1.21930
  72.71642    0.74633    0.62946    0.99500    0.85096    0.87853    0.87335    1.17514
  65.87561    0.68451    0.62946    0.90500    0.85358    0.88499    0.87982    1.17154
  59.85110    0.62805    0.62946    0.82500    0.76993    0.88520    0.88006    1.29882
  54.62220    0.57762    0.62946    0.75500    0.84640    0.92529    0.92016    1.18148
  68.14844    0.70533    0.62946    0.93500    0.91938    0.88466    0.87949    1.08769
  62.85677    0.65644    0.62946    0.86500    0.81006    0.86500    0.85984    1.23447
  52.39299    0.55575    0.62946    0.72500    0.82110    0.91456    0.90944    1.21788
  71.19048    0.73276    0.62946    0.97500    0.86783    0.88111    0.87593    1.15229
  73.48062    0.75308    0.62946    1.00500    0.87890    0.88139    0.87621    1.13779
  83.48569    0.83818    0.62946    1.13500    0.95727    0.95622    0.95101    1.04464
  49.39541    0.52665    0.63022    0.68500    0.82979    0.92527    0.92000    1.20513
  50.87376    0.54138    0.63022    0.70500    0.87500    0.91976    0.91448    1.14286
  69.61841    0.71951    0.63022    0.95500    0.81144    0.88310    0.87769    1.23238
  71.90222    0.74000    0.63022    0.98500    0.82716    0.87924    0.87382    1.20896
  81.88170    0.82594    0.63022    1.11500    0.95455    0.93996    0.93449    1.04762
  70.37885    0.72637    0.63022    0.96500    0.80380    0.88181    0.87640    1.24409
  75.72487    0.77362    0.63022    1.03500    0.77396    0.88973    0.88429    1.29206
  73.42886    0.75352    0.63022    1.00500    0.95897    0.88046    0.87503    1.04278
  77.25952    0.78687    0.63022    1.05500    0.91573    0.89919    0.89375    1.09202
  53.83943    0.57065    0.63022    0.74500    0.91096    0.92077    0.91546    1.09774
  65.07317    0.67791    0.63022    0.89500    0.83544    0.87902    0.87363    1.19697
  72.66513    0.74677    0.63022    0.99500    0.81905    0.87795    0.87252    1.22093
  67.34205    0.69882    0.63022    0.92500    0.83654    0.88431    0.87891    1.19540
  60.55779    0.63552    0.63022    0.83500    0.78130    0.87718    0.87182    1.27991
  59.05922    0.62124    0.63022    0.81500    0.76838    0.89059    0.88523    1.30144
  84.20244    0.84505    0.63022    1.14500    0.86863    0.96237    0.95689    1.15124
  66.58493    0.69187    0.63022    0.91500    0.90369    0.88451    0.87911    1.10657
  81.10950    0.81950    0.63022    1.10500    0.84479    0.93140    0.92594    1.18372
  80.33802    0.81304    0.63022    1.09500    0.96024    0.92285    0.91739    1.04141
  51.61404    0.54872    0.63022    0.71500    0.96178    0.91700    0.91171    1.03974
  50.13422    0.53402    0.63022    0.69500    0.85556    0.92251    0.91724    1.16883
  59.80810    0.62839    0.63022    0.82500    0.81555    0.88375    0.87839    1.22616
  78.79726    0.80001    0.63022    1.07500    0.96712    0.90956    0.90411    1.03400
  78.02801    0.79346    0.63022    1.06500    0.86200    0.90438    0.89893    1.16009
  63.56474    0.66386    0.63022    0.87500    0.82333    0.86902    0.86364    1.21458
  62.05962    0.64973    0.63022    0.85500    0.80866    0.86404    0.85867    1.23661
  58.31115    0.61406    0.63022    0.80500    0.89294    0.89916    0.89382    1.11990
  64.31854    0.67090    0.63022    0.88500    0.85645    0.87402    0.86863    1.16761
  76.49180    0.78026    0.63022    1.04500    0.95626    0.89401    0.88857    1.04574
  57.56388    0.60687    0.63022    0.79500    0.88337    0.90774    0.90240    1.13202
  79.56727    0.80654    0.63022    1.08500    0.96317    0.91474    0.90929    1.03824
  68.85879    0.71264    0.63022    0.94500    0.85942    0.88392    0.87851    1.16357
  61.30829    0.64264    0.63022    0.84500    0.78610    0.87061    0.86524    1.27211
  82.65460    0.83234    0.63022    1.12500    0.87732    0.94784    0.94237    1.13983
  84.97736    0.85135    0.63022    1.15500    1.03516    0.96529    0.95981    0.96603
  65.82863    0.68490    0.63022    0.90500    0.86885    0.88402    0.87862    1.15094
  55.32686    0.58519    0.63022    0.76500    0.98592    0.92816    0.92283    1.01429
  54.58275    0.57793    0.63022    0.75500    0.82372    0.92447    0.91915    1.21401
  62.81177    0.65681    0.63022    0.86500    0.81058    0.86402    0.85864    1.23368
  83.42818    0.83871    0.63022    1.13500    0.83700    0.95511    0.94963    1.19475
  52.35508    0.55605    0.63022    0.72500    0.91160    0.91425    0.90895    1.09697
  71.14013    0.73319    0.63022    0.97500    0.82588    0.88053    0.87511    1.21083
  68.10001    0.70574    0.63022    0.93500    0.77213    0.88411    0.87871    1.29512
  53.09687    0.56336    0.63022    0.73500    0.94561    0.91708    0.91178    1.05752
  76.43818    0.78073    0.63097    1.04500    0.86792    0.89315    0.88747    1.15217
  53.05843    0.56365    0.63097    0.73500    0.85600    0.91624    0.91076    1.16822
  57.52238    0.60720    0.63097    0.79500    0.93132    0.90643    0.90089    1.07375
  50.09784    0.53430    0.63097    0.69500    1.02703    0.92217    0.91674    0.97368
  81.82499    0.82646    0.63097    1.11500    0.78534    0.93883    0.93312    1.27333
  49.35955    0.52692    0.63097    0.68500    1.12500    0.92492    0.91951    0.88889
  63.51922    0.66423    0.63097    0.87500    0.77120    0.86803    0.86244    1.29668
  83.37064    0.83925    0.63097    1.13500    0.89022    0.95396    0.94825    1.12332
  80.28217    0.81354    0.63097    1.09500    0.85484    0.92172    0.91602    1.16981
  64.27253    0.67127    0.63097    0.88500    0.80702    0.87303    0.86743    1.23913
  70.32895    0.72679    0.63097    0.96500    0.71001    0.88121    0.87557    1.40842
  51.57663    0.54901    0.63097    0.71500    0.89241    0.91667    0.91122    1.12057
  54.54329    0.57824    0.63097    0.75500    0.85321    0.92363    0.91813    1.17204
  67.29408    0.69921    0.63097    0.92500    0.89438    0.88375    0.87812    1.11810
  84.91899    0.85190    0.63097    1.15500    0.92576    0.96489    0.95917    1.08019
  71.08975    0.73362    0.63097    0.97500    0.82532    0.87993    0.87428    1.21165
  72.61381    0.74721    0.63097    0.99500    0.92362    0.87735    0.87170    1.08269
  82.59747    0.83287    0.63097    1.12500    0.99796    0.94670    0.94098    1.00204
  84.14448    0.84559    0.63097    1.14500    0.97539    0.96123    0.95551    1.02523
  71.85137    0.74043    0.63097    0.98500    0.88149    0.87864    0.87299    1.13444
  50.83686    0.54166    0.63097    0.70500    0.80303    0.91942    0.91398    1.24528
  68.05155    0.70614    0.63097    0.93500    0.81861    0.88355    0.87792    1.22158
  78.74229    0.80051    0.63097    1.07500    0.88662    0.90870    0.90301    1.12788
  59.76508    0.62873    0.63097    0.82500    0.82115    0.88228    0.87672    1.21780
  58.26914    0.61440    0.63097    0.80500    0.82961    0.89785    0.89231    1.20538
  79.51186    0.80704    0.63097    1.08500    0.83451    0.91389    0.90819    1.19831
  61.26427    0.64299    0.63097    0.84500    0.85688    0.86914    0.86357    1.16703
  55.28688    0.58550    0.63097    0.76500    0.89106    0.92732    0.92182    1.12226
  68.80985    0.71305    0.63097    0.94500    0.79487    0.88335    0.87772    1.25806
  66.53744    0.69226    0.63097    0.91500    0.79598    0.88394    0.87833    1.25631
  77.97348    0.79394    0.63097    1.06500    0.83750    0.90352    0.89783    1.19403
  53.80047    0.57095    0.63097    0.74500    0.88158    0.91993    0.91445    1.13433
  73.37707    0.75397    0.63097    1.00500    0.92174    0.87951    0.87385    1.08491
  81.05322    0.82002    0.63097    1.10500    0.91082    0.93028    0.92457    1.09792
  65.02667    0.67829    0.63097    0.89500    0.85641    0.87803    0.87243    1.16766
  52.31715    0.55634    0.63097    0.72500    1.04348    0.91392    0.90845    0.95833
  59.01670    0.62157    0.63097    0.81500    0.79608    0.88927    0.88373    1.25616
  65.78164    0.68529    0.63097    0.90500    0.86808    0.88303    0.87742    1.15197
  69.56898    0.71993    0.63097    0.95500    0.78760    0.88250    0.87686    1.26969
  60.51426    0.63587    0.63097    0.83500    0.84672    0.87571    0.87015    1.18103
  62.01510    0.65009    0.63097    0.85500    0.81951    0.86258    0.85700    1.22024
  77.20544    0.78735    0.63097    1.05500    0.86472    0.89834    0.89265    1.15645
  62.76675    0.65717    0.63097    0.86500    0.91906    0.86302    0.85744    1.08806
  75.67170    0.77408    0.63097    1.03500    0.86180    0.88879    0.88311    1.16036
  55.99075    0.59307    0.63173    0.77500    0.96375    0.92223    0.91656    1.03762
  80.22629    0.81405    0.63173    1.09500    0.83556    0.92058    0.91465    1.19680
  52.27921    0.55663    0.63173    0.72500    0.75610    0.91357    0.90796    1.32258
  66.48993    0.69266    0.63173    0.91500    0.90236    0.88336    0.87754    1.10821
  71.03934    0.73405    0.63173    0.97500    0.83333    0.87931    0.87345    1.20000
  79.45641    0.80754    0.63173    1.08500    0.91053    0.91301    0.90709    1.09827
  64.22649    0.67165    0.63173    0.88500    0.83333    0.87202    0.86623    1.20000
  61.97056    0.65045    0.63173    0.85500    0.77333    0.86109    0.85533    1.29310
  50.06144    0.53458    0.63173    0.69500    0.84444    0.92181    0.91625    1.18421
  77.91892    0.79443    0.63173    1.06500    0.85602    0.90264    0.89673    1.16820
  55.24689    0.58582    0.63173    0.76500    1.02663    0.92647    0.92081    0.97406
  68.00306    0.70655    0.63173    0.93500    0.88740    0.88297    0.87714    1.12689
  78.68729    0.80100    0.63173    1.07500    0.85556    0.90783    0.90191    1.16883
  54.50381    0.57854    0.63173    0.75500    0.86916    0.92277    0.91712    1.15054
  67.24608    0.69961    0.63173    0.92500    0.75303    0.88316    0.87734    1.32797
  80.99690    0.82053    0.63173    1.10500    0.80634    0.92913    0.92320    1.24017
  59.72204    0.62908    0.63173    0.82500    0.79330    0.88079    0.87505    1.26056
  72.56246    0.74765    0.63173    0.99500    0.81918    0.87674    0.87086    1.22073
  51.53921    0.54929    0.63173    0.71500    1.34884    0.91632    0.91072    0.74138
  69.51953    0.72035    0.63173    0.95500    0.94079    0.88188    0.87603    1.06294
  76.38451    0.78120    0.63173    1.04500    0.86981    0.89227    0.88637    1.14967
  63.47368    0.66461    0.63173    0.87500    0.82412    0.86701    0.86123    1.21341
  75.61849    0.77455    0.63173    1.03500    0.80322    0.88783    0.88193    1.24499
  65.73462    0.68568    0.63173    0.90500    0.79063    0.88202    0.87622    1.26482
  58.97417    0.62191    0.63173    0.81500    0.89754    0.88794    0.88222    1.11416
  71.80049    0.74086    0.63173    0.98500    0.85342    0.87802    0.87216    1.17176
  70.27902    0.72721    0.63173    0.96500    0.89076    0.88059    0.87474    1.12264
  53.01998    0.56395    0.63173    0.73500    0.95122    0.91537    0.90975    1.05128
  83.31305    0.83978    0.63173    1.13500    0.92557    0.95280    0.94686    1.08041
  84.86058    0.85245    0.63173    1.15500    1.00228    0.96448    0.95853    0.99773
  53.76151    0.57126    0.63173    0.74500    0.90775    0.91907    0.91343    1.10163
  50.79995    0.54194    0.63173    0.70500    0.87970    0.91907    0.91348    1.13675
  49.32367    0.52719    0.63173    0.68500    1.42105    0.92456    0.91901    0.70370
  73.32525    0.75442    0.63173    1.00500    0.89564    0.87855    0.87267    1.11652
  58.22711    0.61473    0.63173    0.80500    0.94967    0.89652    0.89080    1.05300
  68.76088    0.71346    0.63173    0.94500    0.77213    0.88277    0.87694    1.29511
  61.22023    0.64335    0.63173    0.84500    0.83333    0.86766    0.86190    1.20000
  60.47072    0.63622    0.63173    0.83500    0.80375    0.87422    0.86848    1.24416
  84.08648    0.84613    0.63173    1.14500    0.87451    0.96007    0.95412    1.14350
  62.72171    0.65754    0.63173    0.86500    0.88124    0.86201    0.85624    1.13477
  77.15132    0.78783    0.63173    1.05500    0.79130    0.89746    0.89155    1.26374
  82.54030    0.83339    0.63173    1.12500    0.83764    0.94553    0.93960    1.19383
  64.98014    0.67867    0.63173    0.89500    0.94709    0.87702    0.87122    1.05587
  81.76825    0.82698    0.63173    1.11500    0.90257    0.93769    0.93175    1.10794
  80.17037    0.81455    0.63249    1.09500    0.95600    0.91941    0.91328    1.04603
  78.63224    0.80149    0.63249    1.07500    0.87238    0.90693    0.90081    1.14629
  80.94055    0.82104    0.63249    1.10500    0.91440    0.92796    0.92183    1.09362
  67.19805    0.70001    0.63249    0.92500    0.85623    0.88255    0.87655    1.16791
  84.02844    0.84667    0.63249    1.14500    1.01299    0.95888    0.95273    0.98718
  58.93162    0.62225    0.63249    0.81500    0.81076    0.88659    0.88071    1.23341
  76.33082    0.78167    0.63249    1.04500    0.83362    0.89137    0.88527    1.19958
  77.86432    0.79491    0.63249    1.06500    0.89074    0.90174    0.89563    1.12266
  58.18507    0.61506    0.63249    0.80500    0.93416    0.89516    0.88929    1.07048
  55.95024    0.59339    0.63249    0.77500    0.91169    0.92087    0.91505    1.09687
  62.67664    0.65790    0.63249    0.86500    0.79260    0.86097    0.85503    1.26166
  66.44240    0.69305    0.63249    0.91500    0.81549    0.88275    0.87675    1.22626
  64.18044    0.67203    0.63249    0.88500    0.87624    0.87098    0.86502    1.14124
  52.98151    0.56425    0.63249    0.73500    1.06034    0.91449    0.90873    0.94309
  69.47006    0.72076    0.63249    0.95500    0.91186    0.88123    0.87520    1.09666
  64.93359    0.67905    0.63249    0.89500    0.78317    0.87599    0.87002    1.27686
  77.09718    0.78831    0.63249    1.05500    0.92925    0.89656    0.89045    1.07613
  63.42812    0.66497    0.63249    0.87500    0.79470    0.86598    0.86003    1.25833
  50.02504    0.53485    0.63249    0.69500    0.92771    0.92144    0.91575    1.07792
  61.17617    0.64370    0.63249    0.84500    0.88007    0.86615    0.86023    1.13627
  73.27340    0.75486    0.63249    1.00500    0.82899    0.87756    0.87148    1.20629
  70.22907    0.72763    0.63249    0.96500    0.77462    0.87995    0.87391    1.29095
  82.48309    0.83392    0.63249    1.12500    0.92456    0.94435    0.93821    1.08159
  84.80212    0.85300    0.63249    1.15500    0.97149    0.96404    0.95789    1.02935
  50.76303    0.54223    0.63249    0.70500    0.73913    0.91869    0.91299    1.35294
  75.56526    0.77501    0.63249    1.03500    0.81958    0.88684    0.88075    1.22014
  83.25542    0.84031    0.63249    1.13500    0.85533    0.95162    0.94547    1.16913
  60.42716    0.63657    0.63249    0.83500    0.88202    0.87271    0.86681    1.13376
  81.71146    0.82749    0.63249    1.11500    0.88170    0.93652    0.93038    1.13417
  49.28778    0.52747    0.63249    0.68500    1.00000    0.92418    0.91852    1.00000
  53.72253    0.57156    0.63249    0.74500    0.85531    0.91819    0.91242    1.16917
  65.68757    0.68606    0.63249    0.90500    0.82692    0.88099    0.87501    1.20930
  52.24126    0.55692    0.63249    0.72500    1.14516    0.91320    0.90746    0.87324
  54.46431    0.57885    0.63249    0.75500    0.91589    0.92189    0.91610    1.09184
  70.98891    0.73448    0.63249    0.97500    0.90136    0.87866    0.87262    1.10943
  68.71189    0.71387    0.63249    0.94500    0.91152    0.88217    0.87615    1.09707
  72.51108    0.74809    0.63249    0.99500    0.76572    0.87610    0.87003    1.30595
  59.67899    0.62942    0.63249    0.82500    0.88847    0.87927    0.87338    1.12553
  48.55126    0.52007    0.63249    0.67500    0.64286    0.86742    0.86177    1.55556
  67.95455    0.70695    0.63249    0.93500    0.80092    0.88236    0.87635    1.24857
  79.40093    0.80804    0.63249    1.08500    0.91149    0.91211    0.90599    1.09711
  55.20688    0.58613    0.63249    0.76500    0.95846    0.92559    0.91979    1.04334
  71.74958    0.74130    0.63249    0.98500    0.86478    0.87738    0.87132    1.15636
  61.92599    0.65081    0.63249    0.85500    0.82187    0.85959    0.85366    1.21674
  51.50177    0.54958    0.63249    0.71500    1.11875    0.91594    0.91022    0.89385
  70.93845    0.73490    0.63325    0.97500    0.90970    0.87799    0.87178    1.09926
  49.25188    0.52774    0.63325    0.68500    0.48276    0.92377    0.91802    2.07143
  80.11441    0.81506    0.63325    1.09500    0.88571    0.91821    0.91191    1.12903
  58.88905    0.62259    0.63325    0.81500    0.85081    0.88520    0.87920    1.17536
  84.74363    0.85354    0.63325    1.15500    1.01552    0.96359    0.95725    0.98472
  71.69864    0.74173    0.63325    0.98500    0.83546    0.87671    0.87049    1.19694
  77.80969    0.79540    0.63325    1.06500    1.01443    0.90081    0.89453    0.98577
  83.97035    0.84721    0.63325    1.14500    0.98448    0.95767    0.95134    1.01577
  67.90602    0.70735    0.63325    0.93500    0.86623    0.88172    0.87556    1.15443
  64.13436    0.67240    0.63325    0.88500    0.89402    0.86991    0.86381    1.11855
  49.98862    0.53513    0.63325    0.69500    0.91579    0.92103    0.91525    1.09195
  55.90970    0.59370    0.63325    0.77500    0.79653    0.91947    0.91354    1.25545
  77.04299    0.78878    0.63325    1.05500    0.96538    0.89563    0.88935    1.03586
  53.68353    0.57186    0.63325    0.74500    0.89474    0.91728    0.91140    1.11765
  80.88415    0.82155    0.63325    1.10500    0.94223    0.92677    0.92046    1.06131
  83.19775    0.84084    0.63325    1.13500    0.86355    0.95041    0.94408    1.15801
  70.17908    0.72805    0.63325    0.96500    0.95009    0.87927    0.87307    1.05253
  63.38254    0.66534    0.63325    0.87500    0.93559    0.86491    0.85882    1.06884
  51.46432    0.54987    0.63325    0.71500    1.02381    0.91554    0.90973    0.97674
  62.63156    0.65827    0.63325    0.86500    0.80732    0.85990    0.85382    1.23866
  48.51588    0.52033    0.63325    0.67500    1.25000    0.87466    0.86893    0.80000
  61.13209    0.64405    0.63325    0.84500    0.80382    0.86460    0.85856    1.24406
  52.20329    0.55721    0.63325    0.72500    0.93237    0.91280    0.90696    1.07254
  64.88701    0.67943    0.63325    0.89500    0.90476    0.87492    0.86881    1.10526
  79.34541    0.80853    0.63325    1.08500    1.05992    0.91119    0.90489    0.94347
  59.63591    0.62976    0.63325    0.82500    0.78901    0.87772    0.87171    1.26742
  50.72610    0.54251    0.63325    0.70500    0.92105    0.91829    0.91249    1.08571
  60.38359    0.63692    0.63325    0.83500    0.78957    0.87116    0.86514    1.26651
  65.64051    0.68645    0.63325    0.90500    0.77496    0.87993    0.87380    1.29039
  75.51199    0.77548    0.63325    1.03500    0.85793    0.88582    0.87956    1.16559
  69.42056    0.72118    0.63325    0.95500    0.88264    0.88055    0.87437    1.13296
  73.22152    0.75531    0.63325    1.00500    0.86212    0.87653    0.87030    1.15993
  81.65464    0.82801    0.63325    1.11500    0.94497    0.93533    0.92901    1.05823
  54.42481    0.57916    0.63325    0.75500    0.89091    0.92098    0.91509    1.12245
  68.66287    0.71428    0.63325    0.94500    0.86378    0.88153    0.87536    1.15771
  82.42584    0.83444    0.63325    1.12500    0.91525    0.94314    0.93682    1.09259
  76.27709    0.78214    0.63325    1.04500    0.89558    0.89044    0.88417    1.11659
  58.14301    0.61539    0.63325    0.80500    0.84168    0.89376    0.88778    1.18810
  52.94303    0.56454    0.63325    0.73500    0.80228    0.91357    0.90772    1.24645
  66.39484    0.69344    0.63325    0.91500    0.81450    0.88210    0.87596    1.22774
  78.57717    0.80198    0.63325    1.07500    0.84574    0.90600    0.89971    1.18239
  72.45967    0.74853    0.63325    0.99500    0.83333    0.87543    0.86920    1.20000
  61.88141    0.65117    0.63325    0.85500    0.87785    0.85804    0.85199    1.13915
  67.15001    0.70041    0.63325    0.92500    0.88721    0.88191    0.87576    1.12713
  55.16686    0.58644    0.63325    0.76500    0.96254    0.92468    0.91877    1.03892
  69.37103    0.72159    0.63401    0.95500    0.75389    0.87983    0.87353    1.32645
  58.10093    0.61572    0.63401    0.80500    0.86391    0.89233    0.88627    1.15753
  84.68508    0.85409    0.63401    1.15500    1.02832    0.96310    0.95661    0.97246
  77.75502    0.79588    0.63401    1.06500    0.89599    0.89985    0.89343    1.11609
  55.12682    0.58675    0.63401    0.76500    0.93983    0.92374    0.91775    1.06402
  60.33999    0.63726    0.63401    0.83500    0.89060    0.86958    0.86346    1.12284
  49.21597    0.52801    0.63401    0.68500    0.75510    0.92334    0.91752    1.32432
  81.59777    0.82853    0.63401    1.11500    0.90570    0.93410    0.92764    1.10412
  79.28985    0.80903    0.63401    1.08500    0.80354    0.91023    0.90379    1.24449
  75.45868    0.77594    0.63401    1.03500    0.93204    0.88477    0.87838    1.07292
  66.34726    0.69383    0.63401    0.91500    0.81575    0.88142    0.87517    1.22587
  67.85746    0.70776    0.63401    0.93500    0.89094    0.88105    0.87477    1.12241
  50.68915    0.54279    0.63401    0.70500    1.03361    0.91785    0.91199    0.96748
  71.64768    0.74216    0.63401    0.98500    0.86010    0.87600    0.86966    1.16266
  53.64452    0.57216    0.63401    0.74500    1.17269    0.91633    0.91038    0.85274
  61.83681    0.65153    0.63401    0.85500    0.82895    0.85646    0.85031    1.20635
  59.59282    0.63010    0.63401    0.82500    0.88290    0.87614    0.87004    1.13263
  68.61382    0.71469    0.63401    0.94500    0.82362    0.88086    0.87457    1.21415
  64.84042    0.67981    0.63401    0.89500    0.77057    0.87382    0.86760    1.29774
  83.91222    0.84775    0.63401    1.14500    0.98298    0.95644    0.94995    1.01732
  49.95219    0.53541    0.63401    0.69500    1.00000    0.92060    0.91476    1.00000
  80.82772    0.82206    0.63401    1.10500    0.96200    0.92554    0.91909    1.03950
  76.22333    0.78262    0.63401    1.04500    0.87819    0.88947    0.88307    1.13870
  55.86916    0.59402    0.63401    0.77500    0.89059    0.91803    0.91202    1.12286
  62.58646    0.65863    0.63401    0.86500    0.81583    0.85879    0.85262    1.22574
  52.16531    0.55751    0.63401    0.72500    0.90476    0.91237    0.90646    1.10526
  76.98878    0.78926    0.63401    1.05500    0.87242    0.89466    0.88825    1.14624
  78.52205    0.80247    0.63401    1.07500    0.91564    0.90504    0.89861    1.09213
  61.08799    0.64441    0.63401    0.84500    0.83615    0.86302    0.85689    1.19596
  58.84647    0.62292    0.63401    0.81500    0.87373    0.88377    0.87769    1.14452
  70.88796    0.73533    0.63401    0.97500    0.87118    0.87728    0.87095    1.14787
  54.38528    0.57946    0.63401    0.75500    0.90000    0.92004    0.91407    1.11111
  51.42685    0.55015    0.63401    0.71500    0.94578    0.91511    0.90923    1.05732
  70.12908    0.72847    0.63401    0.96500    0.79697    0.87856    0.87224    1.25475
  72.40823    0.74897    0.63401    0.99500    0.90682    0.87472    0.86837    1.10275
  64.08826    0.67277    0.63401    0.88500    0.89456    0.86881    0.86261    1.11787
  67.10194    0.70081    0.63401    0.92500    0.79525    0.88123    0.87497    1.25746
  80.05841    0.81556    0.63401    1.09500    0.84973    0.91698    0.91053    1.17684
  82.36855    0.83497    0.63401    1.12500    0.89370    0.94190    0.93543    1.11894
  52.90453    0.56484    0.63401    0.73500    0.84906    0.91262    0.90670    1.17778
  73.16961    0.75575    0.63401    1.00500    0.88164    0.87548    0.86911    1.13425
  48.48048    0.52060    0.63401    0.67500    1.00000    0.88189    0.87609    1.00000
  83.14004    0.84137    0.63401    1.13500    0.91321    0.94917    0.94269    1.09503
  65.59342    0.68683    0.63401    0.90500    0.84496    0.87883    0.87260    1.18349
  63.33694    0.66571    0.63401    0.87500    0.85342    0.86380    0.85761    1.17176
  76.93453    0.78974    0.63477    1.05500    0.79380    0.89365    0.88715    1.25977
  61.04387    0.64476    0.63477    0.84500    0.80687    0.86139    0.85521    1.23935
  52.12732    0.55780    0.63477    0.72500    0.99465    0.91190    0.90597    1.00538
  69.32148    0.72201    0.63477    0.95500    0.93434    0.87907    0.87270    1.07027
  51.38938    0.55044    0.63477    0.71500    1.00575    0.91464    0.90873    0.99429
  55.82859    0.59433    0.63477    0.77500    0.93333    0.91655    0.91051    1.07143
  79.23426    0.80953    0.63477    1.08500    0.88743    0.90923    0.90268    1.12685
  65.54631    0.68722    0.63477    0.90500    0.77446    0.87768    0.87139    1.29122
  80.00238    0.81606    0.63477    1.09500    0.90414    0.91571    0.90916    1.10603
  67.05384    0.70120    0.63477    0.92500    0.75349    0.88051    0.87418    1.32716
  68.56475    0.71510    0.63477    0.94500    0.79348    0.88014    0.87378    1.26027
  58.05884    0.61605    0.63477    0.80500    0.95870    0.89086    0.88475    1.04308
  77.70032    0.79636    0.63477    1.06500    0.90631    0.89884    0.89233    1.10338
  52.86602    0.56514    0.63477    0.73500    1.04701    0.91164    0.90568    0.95510
  66.29966    0.69422    0.63477    0.91500    0.87521    0.88069    0.87438    1.14259
  72.35677    0.74941    0.63477    0.99500    0.89899    0.87396    0.86753    1.11236
  60.29638    0.63761    0.63477    0.83500    0.86964    0.86795    0.86178    1.14990
  63.29132    0.66608    0.63477    0.87500    0.90879    0.86264    0.85640    1.10036
  61.79219    0.65189    0.63477    0.85500    0.78957    0.85484    0.84863    1.26652
  70.07904    0.72889    0.63477    0.96500    0.92282    0.87779    0.87141    1.08363
  71.59669    0.74260    0.63477    0.98500    0.82995    0.87524    0.86882    1.20489
  67.80888    0.70816    0.63477    0.93500    0.86526    0.88032    0.87398    1.15572
  49.91575    0.53568    0.63477    0.69500    1.14118    0.92013    0.91426    0.87629
  55.08677    0.58706    0.63477    0.76500    0.95072    0.92276    0.91673    1.05183
  62.54134    0.65899    0.63477    0.86500    0.81260    0.85763    0.85141    1.23061
  80.77125    0.82257    0.63477    1.10500    0.94094    0.92427    0.91771    1.06276
  83.08228    0.84190    0.63477    1.13500    0.93097    0.94789    0.94130    1.07415
  53.60550    0.57246    0.63477    0.74500    0.94792    0.91534    0.90936    1.05495
  54.34574    0.57977    0.63477    0.75500    0.87156    0.91905    0.91305    1.14737
  70.83745    0.73576    0.63477    0.97500    0.84472    0.87652    0.87012    1.18382
  75.40535    0.77640    0.63477    1.03500    0.86195    0.88367    0.87719    1.16016
  64.04214    0.67315    0.63477    0.88500    0.80193    0.86765    0.86140    1.24699
  58.80387    0.62326    0.63477    0.81500    0.97089    0.88230    0.87617    1.02998
  50.65219    0.54307    0.63477    0.70500    1.13115    0.91738    0.91149    0.88406
  78.46690    0.80296    0.63477    1.07500    0.82727    0.90404    0.89750    1.20879
  81.54087    0.82905    0.63477    1.11500    0.80835    0.93284    0.92626    1.23709
  76.16954    0.78309    0.63477    1.04500    0.90149    0.88846    0.88197    1.10928
  73.11768    0.75620    0.63477    1.00500    0.85113    0.87437    0.86792    1.17491
  49.18005    0.52828    0.63477    0.68500    0.84483    0.92287    0.91702    1.18367
  84.62650    0.85463    0.63477    1.15500    1.03084    0.96243    0.95582    0.97009
  83.85405    0.84828    0.63477    1.14500    1.07143    0.95516    0.94856    0.93333
  59.54971    0.63044    0.63477    0.82500    0.85660    0.87450    0.86836    1.16740
  48.44508    0.52087    0.63477    0.67500    0.88000    0.88909    0.88327    1.13636
  82.31122    0.83549    0.63477    1.12500    0.97741    0.94062    0.93404    1.02311
  64.79380    0.68019    0.63477    0.89500    0.83893    0.87266    0.86639    1.19200
  66.25203    0.69461    0.63553    0.91500    0.76959    0.87990    0.87359    1.29939
  67.76027    0.70856    0.63553    0.93500    0.97557    0.87954    0.87319    1.02504
  62.49620    0.65936    0.63553    0.86500    0.85667    0.85641    0.85019    1.16731
  71.54567    0.74303    0.63553    0.98500    0.89060    0.87442    0.86799    1.12284
  75.35199    0.77687    0.63553    1.03500    0.86606    0.88251    0.87600    1.15466
  70.02898    0.72931    0.63553    0.96500    0.88115    0.87697    0.87057    1.13487
  76.11571    0.78355    0.63553    1.04500    0.92352    0.88739    0.88086    1.08282
  80.71474    0.82308    0.63553    1.10500    0.90667    0.92294    0.91633    1.10294
  58.76125    0.62359    0.63553    0.81500    0.76779    0.88077    0.87465    1.30244
  58.01673    0.61639    0.63553    0.80500    0.88889    0.88934    0.88324    1.12500
  49.14411    0.52855    0.63553    0.68500    0.83019    0.92236    0.91652    1.20455
  81.48393    0.82956    0.63553    1.11500    1.02817    0.93151    0.92488    0.97260
  60.25275    0.63796    0.63553    0.83500    0.85918    0.86626    0.86010    1.16390
  52.82750    0.56543    0.63553    0.73500    0.93617    0.91061    0.90466    1.06818
  83.79583    0.84882    0.63553    1.14500    1.05161    0.95382    0.94716    0.95092
  61.74755    0.65224    0.63553    0.85500    0.80737    0.85315    0.84695    1.23859
  73.06571    0.75664    0.63553    1.00500    0.83437    0.87320    0.86674    1.19852
  72.30527    0.74985    0.63553    0.99500    0.86252    0.87315    0.86670    1.15939
  82.25385    0.83601    0.63553    1.12500    0.99000    0.93928    0.93264    1.01010
  69.27190    0.72242    0.63553    0.95500    0.85759    0.87825    0.87186    1.16606
  64.74717    0.68057    0.63553    0.89500    0.84291    0.87146    0.86518    1.18637
  84.56787    0.85518    0.63553    1.15500    1.01935    0.96110    0.95443    0.98101
  55.04671    0.58737    0.63553    0.76500    0.81250    0.92173    0.91571    1.23077
  49.87929    0.53596    0.63553    0.69500    0.65741    0.91962    0.91376    1.52113
  65.49918    0.68760    0.63553    0.90500    0.89748    0.87647    0.87017    1.11423
  70.78691    0.73618    0.63553    0.97500    0.85877    0.87570    0.86928    1.16446
  54.30619    0.58007    0.63553    0.75500    0.78198    0.91802    0.91203    1.27881
  76.88025    0.79021    0.63553    1.05500    0.82319    0.89258    0.88604    1.21478
  51.35189    0.55073    0.63553    0.71500    1.00621    0.91414    0.90823    0.99383
  52.08931    0.55809    0.63553    0.72500    0.98469    0.91139    0.90547    1.01554
  59.50659    0.63079    0.63553    0.82500    0.83022    0.87282    0.86668    1.20449
  60.99973    0.64511    0.63553    0.84500    0.84906    0.85971    0.85353    1.17778
  79.94630    0.81657    0.63553    1.09500    0.98851    0.91438    0.90778    1.01163
  67.00573    0.70160    0.63553    0.92500    0.84072    0.87972    0.87339    1.18945
  83.02449    0.84243    0.63553    1.13500    1.00000    0.94655    0.93990    1.00000
  77.64559    0.79685    0.63553    1.06500    0.88123    0.89777    0.89122    1.13478
  48.40966    0.52114    0.63553    0.67500    0.57143    0.89627    0.89045    1.75000
  79.17863    0.81002    0.63553    1.08500    0.85938    0.90816    0.90158    1.16364
  63.24568    0.66645    0.63553    0.87500    0.87252    0.86143    0.85519    1.14611
  55.78801    0.59465    0.63553    0.77500    0.87313    0.91503    0.90899    1.14530
  50.61522    0.54335    0.63553    0.70500    1.07627    0.91688    0.91099    0.92913
  63.99600    0.67352    0.63553    0.88500    0.91449    0.86644    0.86018    1.09351
  68.51566    0.71550    0.63553    0.94500    0.80000    0.87935    0.87299    1.25000
  78.41172    0.80345    0.63553    1.07500    0.98776    0.90297    0.89640    1.01240
  53.56646    0.57276    0.63553    0.74500    1.01953    0.91432    0.90834    0.98084
  60.20910    0.63830    0.63629    0.83500    0.81336    0.86453    0.85842    1.22947
  78.35650    0.80394    0.63629    1.07500    0.97431    0.90182    0.89529    1.02637
  52.05130    0.55838    0.63629    0.72500    1.01500    0.91085    0.90497    0.98522
  55.74742    0.59497    0.63629    0.77500    0.93147    0.91346    0.90747    1.07357
  54.26663    0.58038    0.63629    0.75500    0.96178    0.91695    0.91101    1.03974
  62.45104    0.65972    0.63629    0.86500    0.85331    0.85514    0.84898    1.17191
  58.71862    0.62393    0.63629    0.81500    0.91051    0.87920    0.87314    1.09829
  75.29859    0.77733    0.63629    1.03500    0.87963    0.88127    0.87481    1.13684
  82.19644    0.83654    0.63629    1.12500    0.79330    0.93785    0.93124    1.26056
  82.96665    0.84296    0.63629    1.13500    0.89855    0.94513    0.93851    1.11290
  72.25375    0.75029    0.63629    0.99500    0.82154    0.87226    0.86586    1.21722
  66.20438    0.69500    0.63629    0.91500    0.84304    0.87906    0.87280    1.18618
  49.84283    0.53624    0.63629    0.69500    0.79412    0.91908    0.91326    1.25926
  59.46345    0.63113    0.63629    0.82500    0.75275    0.87108    0.86500    1.32847
  51.31439    0.55101    0.63629    0.71500    1.07738    0.91359    0.90773    0.92818
  50.57823    0.54363    0.63629    0.70500    1.08943    0.91634    0.91049    0.91791
  53.52741    0.57306    0.63629    0.74500    0.80251    0.91325    0.90732    1.24609
  84.50919    0.85572    0.63629    1.15500    0.88636    0.95968    0.95303    1.12821
  73.01372    0.75709    0.63629    1.00500    0.93517    0.87196    0.86554    1.06932
  76.06186    0.78402    0.63629    1.04500    0.90441    0.88624    0.87976    1.10569
  81.42695    0.83008    0.63629    1.11500    0.87079    0.93010    0.92351    1.14839
  49.10817    0.52883    0.63629    0.68500    1.27083    0.92182    0.91602    0.78689
  70.73634    0.73661    0.63629    0.97500    0.85849    0.87481    0.86844    1.16484
  79.89020    0.81707    0.63629    1.09500    0.87546    0.91297    0.90640    1.14225
  48.37424    0.52140    0.63629    0.67500    0.64286    0.90343    0.89765    1.55556
  71.49463    0.74346    0.63629    0.98500    0.87179    0.87353    0.86715    1.14706
  65.45202    0.68799    0.63629    0.90500    0.90986    0.87520    0.86896    1.09907
  83.73758    0.84936    0.63629    1.14500    0.94467    0.95241    0.94577    1.05857
  76.82594    0.79069    0.63629    1.05500    0.79279    0.89143    0.88493    1.26136
  66.95759    0.70200    0.63629    0.92500    0.75955    0.87887    0.87260    1.31656
  57.97460    0.61672    0.63629    0.80500    0.80512    0.88776    0.88172    1.24205
  69.22229    0.72283    0.63629    0.95500    0.85993    0.87736    0.87103    1.16288
  61.70289    0.65260    0.63629    0.85500    0.83690    0.85142    0.84527    1.19488
  52.78897    0.56573    0.63629    0.73500    0.97701    0.90954    0.90364    1.02353
  80.65819    0.82359    0.63629    1.10500    0.90079    0.92153    0.91495    1.11013
  69.97889    0.72973    0.63629    0.96500    0.81356    0.87608    0.86974    1.22917
  67.71164    0.70896    0.63629    0.93500    0.82560    0.87869    0.87240    1.21124
  64.70051    0.68095    0.63629    0.89500    0.83306    0.87019    0.86397    1.20040
  68.46654    0.71591    0.63629    0.94500    0.85041    0.87851    0.87220    1.17591
  79.12296    0.81052    0.63629    1.08500    0.80944    0.90702    0.90047    1.23542
  60.95558    0.64546    0.63629    0.84500    0.89619    0.85797    0.85185    1.11583
  77.59082    0.79733    0.63629    1.06500    0.87545    0.89663    0.89011    1.14227
  63.20002    0.66682    0.63629    0.87500    0.89899    0.86016    0.85398    1.11236
  55.00663    0.58768    0.63629    0.76500    0.88824    0.92066    0.91469    1.12583
  63.94984    0.67390    0.63629    0.88500    0.82630    0.86517    0.85897    1.21022
  54.22705    0.58068    0.63706    0.75500    0.97273    0.91584    0.90998    1.02804
  72.96169    0.75753    0.63706    1.00500    0.89825    0.87064    0.86435    1.11327
  78.30125    0.80443    0.63706    1.07500    1.00810    0.90059    0.89419    0.99197
  79.83405    0.81757    0.63706    1.09500    0.92593    0.91146    0.90502    1.08000
  79.06726    0.81101    0.63706    1.08500    0.82703    0.90579    0.89937    1.20915
  71.44355    0.74389    0.63706    0.98500    0.89869    0.87257    0.86632    1.11273
  48.33880    0.52167    0.63706    0.67500    0.69565    0.91056    0.90485    1.43750
  53.48834    0.57336    0.63706    0.74500    0.84138    0.91213    0.90630    1.18852
  76.00797    0.78449    0.63706    1.04500    0.86106    0.88500    0.87865    1.16136
  62.40586    0.66008    0.63706    0.86500    0.89189    0.85382    0.84777    1.12121
  59.42029    0.63147    0.63706    0.82500    0.91856    0.86929    0.86332    1.08866
  76.77159    0.79117    0.63706    1.05500    0.90963    0.89020    0.88383    1.09935
  72.20220    0.75072    0.63706    0.99500    0.82274    0.87130    0.86502    1.21545
  77.53602    0.79781    0.63706    1.06500    0.79566    0.89540    0.88901    1.25682
  67.66299    0.70937    0.63706    0.93500    0.91017    0.87778    0.87160    1.09870
  60.16543    0.63865    0.63706    0.83500    0.83507    0.86274    0.85674    1.19751
  64.65383    0.68133    0.63706    0.89500    0.92756    0.86885    0.86275    1.07810
  63.90366    0.67427    0.63706    0.88500    0.88245    0.86384    0.85776    1.13320
  54.96653    0.58799    0.63706    0.76500    0.89722    0.91954    0.91367    1.11455
  70.68575    0.73703    0.63706    0.97500    0.84330    0.87385    0.86761    1.18582
  49.07221    0.52910    0.63706    0.68500    1.26829    0.92125    0.91552    0.78846
  52.75042    0.56602    0.63706    0.73500    0.79649    0.90843    0.90261    1.25551
  61.65821    0.65296    0.63706    0.85500    0.84486    0.84962    0.84359    1.18363
  52.01326    0.55867    0.63706    0.72500    0.94828    0.91027    0.90447    1.05455
  57.93246    0.61705    0.63706    0.80500    0.93252    0.88614    0.88020    1.07237
  82.90877    0.84349    0.63706    1.13500    0.77111    0.94361    0.93711    1.29684
  80.60161    0.82410    0.63706    1.10500    0.94488    0.92003    0.91357    1.05833
  65.40485    0.68837    0.63706    0.90500    0.88655    0.87387    0.86775    1.12797
  66.15671    0.69539    0.63706    0.91500    0.83361    0.87814    0.87201    1.19961
  63.15434    0.66719    0.63706    0.87500    0.83536    0.85883    0.85276    1.19710
  75.24516    0.77779    0.63706    1.03500    0.92751    0.87996    0.87362    1.07816
  58.67596    0.62427    0.63706    0.81500    0.83654    0.87758    0.87162    1.19540
  55.70681    0.59528    0.63706    0.77500    0.85523    0.91184    0.90595    1.16928
  81.36993    0.83059    0.63706    1.11500    0.83835    0.92859    0.92212    1.19283
  68.41740    0.71632    0.63706    0.94500    0.90066    0.87759    0.87140    1.11029
  66.90943    0.70239    0.63706    0.92500    0.94158    0.87796    0.87181    1.06204
  84.45048    0.85626    0.63706    1.15500    1.08096    0.95816    0.95163    0.92510
  69.17267    0.72325    0.63706    0.95500    0.92696    0.87639    0.87019    1.07880
  60.91141    0.64581    0.63706    0.84500    0.81570    0.85618    0.85017    1.22594
  83.67928    0.84990    0.63706    1.14500    0.93874    0.95089    0.94437    1.06526
  69.92878    0.73015    0.63706    0.96500    0.82663    0.87512    0.86890    1.20974
  51.27687    0.55130    0.63706    0.71500    0.91209    0.91301    0.90723    1.09639
  49.80635    0.53651    0.63706    0.69500    0.97802    0.91851    0.91276    1.02247
  82.13898    0.83706    0.63706    1.12500    0.89587    0.93633    0.92985    1.11623
  50.54124    0.54391    0.63706    0.70500    0.98387    0.91576    0.90999    1.01639
  69.87864    0.73057    0.63782    0.96500    0.91080    0.87409    0.86806    1.09794
  64.60713    0.68171    0.63782    0.89500    0.88889    0.86746    0.86154    1.12500
  77.48118    0.79829    0.63782    1.06500    0.92871    0.89407    0.88790    1.07676
  81.31287    0.83111    0.63782    1.11500    0.99787    0.92699    0.92074    1.00213
  51.23934    0.55158    0.63782    0.71500    0.85890    0.91240    0.90673    1.16429
  75.95405    0.78496    0.63782    1.04500    0.86751    0.88368    0.87754    1.15272
  52.71186    0.56632    0.63782    0.73500    0.93089    0.90729    0.90159    1.07424
  57.89030    0.61738    0.63782    0.80500    0.79961    0.88447    0.87868    1.25060
  49.03624    0.52937    0.63782    0.68500    1.18868    0.92066    0.91502    0.84127
  65.35765    0.68876    0.63782    0.90500    0.93804    0.87247    0.86653    1.06606
  66.10902    0.69578    0.63782    0.91500    0.90750    0.87717    0.87121    1.10192
  63.10864    0.66755    0.63782    0.87500    0.92527    0.85744    0.85155    1.08077
  69.12301    0.72366    0.63782    0.95500    0.74080    0.87536    0.86935    1.34990
  60.12175    0.63899    0.63782    0.83500    0.82578    0.86089    0.85506    1.21097
  84.39172    0.85681    0.63782    1.15500    1.04175    0.95653    0.95023    0.95992
  83.62093    0.85043    0.63782    1.14500    0.99779    0.94926    0.94297    1.00221
  48.30335    0.52193    0.63782    0.67500    1.15789    0.91768    0.91206    0.86364
  61.61352    0.65331    0.63782    0.85500    0.82730    0.84777    0.84191    1.20875
  71.39245    0.74432    0.63782    0.98500    0.93554    0.87154    0.86548    1.06890
  53.44926    0.57366    0.63782    0.74500    0.94079    0.91099    0.90527    1.06294
  82.85085    0.84402    0.63782    1.13500    0.85688    0.94198    0.93571    1.16702
  54.92643    0.58830    0.63782    0.76500    0.92941    0.91839    0.91264    1.07595
  82.08149    0.83758    0.63782    1.12500    0.80639    0.93471    0.92845    1.24009
  60.86722    0.64616    0.63782    0.84500    0.88275    0.85433    0.84848    1.13283
  79.77787    0.81807    0.63782    1.09500    0.88278    0.90986    0.90364    1.13278
  79.01152    0.81151    0.63782    1.08500    0.86162    0.90446    0.89826    1.16060
  54.18745    0.58099    0.63782    0.75500    0.85207    0.91469    0.90896    1.17361
  70.63513    0.73746    0.63782    0.97500    0.97297    0.87281    0.86677    1.02778
  68.36824    0.71673    0.63782    0.94500    0.83360    0.87661    0.87061    1.19962
  55.66619    0.59559    0.63782    0.77500    0.98011    0.91019    0.90443    1.02029
  58.63329    0.62460    0.63782    0.81500    0.79688    0.87590    0.87009    1.25490
  63.85746    0.67464    0.63782    0.88500    0.89615    0.86245    0.85654    1.11589
  67.61431    0.70977    0.63782    0.93500    0.90476    0.87679    0.87081    1.10526
  75.19171    0.77825    0.63782    1.03500    0.77190    0.87855    0.87242    1.29550
  78.24596    0.80491    0.63782    1.07500    0.86312    0.89927    0.89308    1.15859
  51.97522    0.55896    0.63782    0.72500    0.98086    0.90965    0.90396    1.01951
  80.54499    0.82461    0.63782    1.10500    0.92041    0.91842    0.91219    1.08647
  62.36066    0.66044    0.63782    0.86500    0.87350    0.85243    0.84655    1.14481
  66.86124    0.70279    0.63782    0.92500    0.78873    0.87698    0.87101    1.26786
  72.90964    0.75797    0.63782    1.00500    0.81346    0.86925    0.86316    1.22932
  49.76986    0.53679    0.63782    0.69500    0.95506    0.91790    0.91226    1.04706
  72.15063    0.75116    0.63782    0.99500    0.90894    0.87026    0.86419    1.10019
  50.50423    0.54419    0.63782    0.70500    0.93382    0.91515    0.90949    1.07087
  76.71721    0.79164    0.63782    1.05500    0.88016    0.88888    0.88272    1.13616
  59.37711    0.63181    0.63782    0.82500    0.83666    0.86746    0.86163    1.19523
  54.88630    0.58861    0.63859    0.76500    0.97583    0.91707    0.91149    1.02477
  82.02396    0.83810    0.63859    1.12500    0.87747    0.93299    0.92705    1.13964
  48.26789    0.52220    0.63859    0.67500    0.82609    0.92280    0.91728    1.21053
  79.72165    0.81857    0.63859    1.09500    0.89266    0.90824    0.90233    1.12025
  72.85756    0.75842    0.63859    1.00500    0.85983    0.86787    0.86206    1.16302
  61.56880    0.65367    0.63859    0.85500    0.86941    0.84600    0.84034    1.15021
  70.58448    0.73788    0.63859    0.97500    0.93584    0.87171    0.86593    1.06856
  51.20181    0.55187    0.63859    0.71500    0.95294    0.91177    0.90623    1.04938
  59.33391    0.63215    0.63859    0.82500    0.76909    0.86562    0.85999    1.30023
  64.56041    0.68209    0.63859    0.89500    0.88345    0.86602    0.86032    1.13193
  63.81124    0.67501    0.63859    0.88500    0.88927    0.86102    0.85532    1.12451
  57.84813    0.61771    0.63859    0.80500    0.76255    0.88277    0.87715    1.31139
  66.06131    0.69617    0.63859    0.91500    0.81005    0.87603    0.87031    1.23450
  52.67328    0.56661    0.63859    0.73500    0.81272    0.90626    0.90070    1.23043
  50.46721    0.54447    0.63859    0.70500    1.09483    0.91453    0.90899    0.91339
  51.93716    0.55925    0.63859    0.72500    0.89041    0.90901    0.90346    1.12308
  49.00026    0.52964    0.63859    0.68500    0.83051    0.92004    0.91452    1.20408
  75.13822    0.77872    0.63859    1.03500    0.93750    0.87710    0.87125    1.06667
  54.14784    0.58129    0.63859    0.75500    0.95912    0.91351    0.90793    1.04262
  71.34133    0.74475    0.63859    0.98500    0.93310    0.87043    0.86464    1.07170
  60.07804    0.63934    0.63859    0.83500    0.85284    0.85901    0.85337    1.17256
  63.06292    0.66792    0.63859    0.87500    0.81711    0.85601    0.85033    1.22382
  81.25577    0.83162    0.63859    1.11500    0.88766    0.92529    0.91936    1.12656
  78.19064    0.80540    0.63859    1.07500    0.80180    0.89786    0.89197    1.24719
  76.66280    0.79211    0.63859    1.05500    0.89944    0.88748    0.88161    1.11180
  75.90010    0.78543    0.63859    1.04500    0.93688    0.88229    0.87643    1.06737
  72.09902    0.75160    0.63859    0.99500    0.76692    0.86915    0.86335    1.30392
  69.82848    0.73099    0.63859    0.96500    0.83495    0.87299    0.86722    1.19767
  69.07334    0.72407    0.63859    0.95500    0.80477    0.87427    0.86851    1.24259
  65.31043    0.68914    0.63859    0.90500    0.82714    0.87103    0.86531    1.20898
  66.81303    0.70318    0.63859    0.92500    0.82143    0.87595    0.87022    1.21739
  60.82301    0.64651    0.63859    0.84500    0.86643    0.85245    0.84679    1.15417
  49.73336    0.53706    0.63859    0.69500    0.98901    0.91728    0.91175    1.01111
  62.31544    0.66080    0.63859    0.86500    0.90328    0.85101    0.84533    1.10707
  77.42631    0.79877    0.63859    1.06500    0.87500    0.89267    0.88679    1.14286
  68.31905    0.71713    0.63859    0.94500    0.85978    0.87556    0.86980    1.16308
  84.33292    0.85735    0.63859    1.15500    1.00844    0.95480    0.94883    0.99163
  78.95575    0.81200    0.63859    1.08500    0.80339    0.90305    0.89715    1.24473
  80.48833    0.82511    0.63859    1.10500    1.05544    0.91673    0.91081    0.94747
  55.62555    0.59591    0.63859    0.77500    0.87467    0.90850    0.90291    1.14329
  83.56255    0.85097    0.63859    1.14500    0.93388    0.94753    0.94157    1.07080
  58.59061    0.62494    0.63859    0.81500    0.85069    0.87420    0.86857    1.17552
  82.79290    0.84455    0.63859    1.13500    0.97751    0.94026    0.93431    1.02301
  53.41017    0.57396    0.63859    0.74500    1.05575    0.90982    0.90425    0.94719
  67.56561    0.71017    0.63859    0.93500    0.83333    0.87576    0.87002    1.20000
  53.37107    0.57426    0.63935    0.74500    0.93704    0.90863    0.90322    1.06719
  67.51689    0.71057    0.63935    0.93500    0.90094    0.87468    0.86922    1.10995
  54.84616    0.58892    0.63935    0.76500    0.90196    0.91537    0.90997    1.10870
  78.89994    0.81250    0.63935    1.08500    0.85435    0.90157    0.89604    1.17048
  72.80545    0.75886    0.63935    1.00500    0.88962    0.86671    0.86122    1.12407
  69.77829    0.73141    0.63935    0.96500    0.88216    0.87186    0.86638    1.13358
  59.29070    0.63249    0.63935    0.82500    0.77158    0.86388    0.85846    1.29604
  76.60835    0.79259    0.63935    1.05500    0.78261    0.88602    0.88050    1.27778
  51.89909    0.55954    0.63935    0.72500    0.98529    0.90836    0.90296    1.01493
  72.04739    0.75203    0.63935    0.99500    0.88725    0.86800    0.86251    1.12707
  66.76480    0.70358    0.63935    0.92500    0.83360    0.87488    0.86942    1.19962
  68.26983    0.71754    0.63935    0.94500    0.90240    0.87443    0.86896    1.10816
  54.10822    0.58160    0.63935    0.75500    0.98738    0.91231    0.90691    1.01278
  75.08470    0.77918    0.63935    1.03500    0.84866    0.87565    0.87014    1.17833
  80.43163    0.82562    0.63935    1.10500    0.86799    0.91497    0.90942    1.15208
  63.76500    0.67539    0.63935    0.88500    0.77460    0.85955    0.85411    1.29098
  49.69685    0.53734    0.63935    0.69500    1.00000    0.91665    0.91125    1.00000
  70.53381    0.73831    0.63935    0.97500    0.84409    0.87057    0.86509    1.18470
  75.84611    0.78590    0.63935    1.04500    0.88091    0.88083    0.87532    1.13519
  51.16425    0.55215    0.63935    0.71500    1.08876    0.91112    0.90572    0.91848
  48.23242    0.52247    0.63935    0.67500    0.65217    0.92217    0.91678    1.53333
  83.50413    0.85150    0.63935    1.14500    0.92434    0.94574    0.94017    1.08186
  63.01718    0.66829    0.63935    0.87500    0.83333    0.85455    0.84911    1.20000
  61.52407    0.65402    0.63935    0.85500    0.90767    0.84455    0.83912    1.10173
  84.27407    0.85789    0.63935    1.15500    0.91304    0.95300    0.94743    1.09524
  66.01357    0.69656    0.63935    0.91500    0.78067    0.87454    0.86909    1.28094
  57.80594    0.61803    0.63935    0.80500    0.89331    0.88105    0.87563    1.11944
  62.27020    0.66117    0.63935    0.86500    0.91933    0.84955    0.84412    1.08775
  60.77878    0.64686    0.63935    0.84500    0.83860    0.85053    0.84510    1.19247
  81.96639    0.83862    0.63935    1.12500    0.93083    0.93120    0.92564    1.07431
  65.26319    0.68952    0.63935    0.90500    0.90153    0.86955    0.86410    1.10923
  82.73490    0.84508    0.63935    1.13500    0.94007    0.93847    0.93290    1.06375
  69.02363    0.72448    0.63935    0.95500    0.78281    0.87314    0.86767    1.27745
  60.03432    0.63968    0.63935    0.83500    0.82137    0.85710    0.85168    1.21748
  64.51367    0.68247    0.63935    0.89500    0.77211    0.86455    0.85910    1.29515
  79.66540    0.81907    0.63935    1.09500    0.88636    0.90676    0.90122    1.12821
  77.37141    0.79925    0.63935    1.06500    0.90590    0.89120    0.88568    1.10387
  55.58490    0.59622    0.63935    0.77500    0.87835    0.90679    0.90138    1.13850
  71.29017    0.74518    0.63935    0.98500    0.83987    0.86928    0.86380    1.19066
  81.19863    0.83214    0.63935    1.11500    0.86441    0.92353    0.91797    1.15686
  52.63469    0.56691    0.63935    0.73500    1.01946    0.90560    0.90020    0.98092
  50.43017    0.54475    0.63935    0.70500    1.03704    0.91389    0.90849    0.96429
  78.13528    0.80589    0.63935    1.07500    0.82079    0.89639    0.89086    1.21834
  58.54791    0.62527    0.63935    0.81500    0.95902    0.87246    0.86704    1.04274
  48.96427    0.52991    0.63935    0.68500    1.19565    0.91941    0.91402    0.83636
  79.60911    0.81957    0.64012    1.09500    0.84559    0.90525    0.90010    1.18261
  78.84410    0.81299    0.64012    1.08500    1.01237    0.90007    0.89492    0.98778
  60.73454    0.64721    0.64012    0.84500    0.77187    0.84861    0.84341    1.29556
  83.44566    0.85204    0.64012    1.14500    0.86011    0.94390    0.93876    1.16264
  49.66033    0.53761    0.64012    0.69500    0.93519    0.91601    0.91075    1.06931
  54.80601    0.58923    0.64012    0.76500    0.91922    0.91367    0.90844    1.08788
  68.22060    0.71794    0.64012    0.94500    0.74576    0.87329    0.86812    1.34091
  82.67686    0.84561    0.64012    1.13500    0.88168    0.93664    0.93150    1.13420
  51.86101    0.55982    0.64012    0.72500    0.97788    0.90770    0.90246    1.02262
  81.14146    0.83265    0.64012    1.11500    0.88593    0.92173    0.91659    1.12876
  52.59609    0.56720    0.64012    0.73500    0.76351    0.90494    0.89969    1.30973
  77.31647    0.79973    0.64012    1.06500    0.82759    0.88971    0.88456    1.20833
  68.97391    0.72490    0.64012    0.95500    0.80551    0.87199    0.86683    1.24145
  59.99059    0.64003    0.64012    0.83500    0.79392    0.85519    0.84999    1.25957
  65.21593    0.68991    0.64012    0.90500    0.93543    0.86805    0.86288    1.06903
  62.22495    0.66153    0.64012    0.86500    0.79669    0.84808    0.84290    1.25519
  61.47932    0.65438    0.64012    0.85500    0.88142    0.84309    0.83790    1.13454
  75.03115    0.77964    0.64012    1.03500    0.97436    0.87418    0.86903    1.02632
  64.46691    0.68284    0.64012    0.89500    0.80813    0.86306    0.85788    1.23742
  70.48311    0.73873    0.64012    0.97500    0.77712    0.86941    0.86425    1.28681
  62.97142    0.66865    0.64012    0.87500    0.87478    0.85308    0.84789    1.14314
  72.75332    0.75930    0.64012    1.00500    0.89274    0.86553    0.86037    1.12015
  66.71655    0.70397    0.64012    0.92500    0.88207    0.87379    0.86862    1.13370
  51.12669    0.55244    0.64012    0.71500    0.89796    0.91047    0.90522    1.11364
  65.96581    0.69695    0.64012    0.91500    0.93581    0.87304    0.86787    1.06859
  59.24747    0.63283    0.64012    0.82500    0.83521    0.86213    0.85693    1.19731
  84.21519    0.85843    0.64012    1.15500    0.95238    0.95116    0.94602    1.05000
  67.46814    0.71097    0.64012    0.93500    0.85645    0.87359    0.86842    1.16761
  54.06859    0.58190    0.64012    0.75500    0.80172    0.91111    0.90588    1.24731
  55.54423    0.59654    0.64012    0.77500    0.95325    0.90508    0.89985    1.04905
  76.55387    0.79306    0.64012    1.05500    0.83883    0.88453    0.87938    1.19214
  69.72808    0.73183    0.64012    0.96500    0.79528    0.87070    0.86554    1.25743
  63.71874    0.67576    0.64012    0.88500    0.77504    0.85807    0.85289    1.29025
  48.92826    0.53018    0.64012    0.68500    0.92857    0.91878    0.91351    1.07692
  80.37490    0.82613    0.64012    1.10500    0.95874    0.91318    0.90803    1.04303
  58.50519    0.62560    0.64012    0.81500    0.83495    0.87072    0.86552    1.19767
  48.19694    0.52273    0.64012    0.67500    1.09677    0.92155    0.91628    0.91176
  81.90879    0.83914    0.64012    1.12500    0.86506    0.92938    0.92424    1.15598
  50.39313    0.54503    0.64012    0.70500    1.15873    0.91324    0.90799    0.86301
  53.33195    0.57456    0.64012    0.74500    0.91246    0.90743    0.90219    1.09594
  75.79210    0.78636    0.64012    1.04500    0.87595    0.87936    0.87421    1.14161
  57.76373    0.61836    0.64012    0.80500    0.90405    0.87931    0.87410    1.10613
  78.07989    0.80638    0.64012    1.07500    0.88598    0.89489    0.88974    1.12869
  84.98541    0.86480    0.64012    1.16500    1.08173    0.95269    0.94755    0.92444
  71.99573    0.75247    0.64012    0.99500    0.82759    0.86682    0.86167    1.20833
  71.23899    0.74561    0.64012    0.98500    0.93641    0.86812    0.86296    1.06791
  65.91803    0.69734    0.64089    0.91500    0.83742    0.87155    0.86665    1.19414
  64.42012    0.68322    0.64089    0.89500    0.88062    0.86158    0.85666    1.13556
  65.16865    0.69029    0.64089    0.90500    0.79503    0.86657    0.86165    1.25781
  84.15626    0.85897    0.64089    1.15500    0.93648    0.94933    0.94462    1.06783
  62.92564    0.66902    0.64089    0.87500    0.80357    0.85161    0.84667    1.24444
  83.38716    0.85257    0.64089    1.14500    0.86450    0.94208    0.93735    1.15673
  66.66827    0.70436    0.64089    0.92500    0.90833    0.87272    0.86783    1.10092
  68.92416    0.72531    0.64089    0.95500    0.78987    0.87085    0.86599    1.26604
  81.08425    0.83316    0.64089    1.11500    0.92664    0.91994    0.91520    1.07917
  55.50355    0.59685    0.64089    0.77500    1.03279    0.90337    0.89832    0.96825
  78.02446    0.80686    0.64089    1.07500    0.86807    0.89340    0.88863    1.15198
  75.73805    0.78683    0.64089    1.04500    0.81273    0.87788    0.87309    1.23043
  78.78822    0.81348    0.64089    1.08500    0.94162    0.89857    0.89381    1.06200
  58.46246    0.62594    0.64089    0.81500    0.89537    0.86899    0.86399    1.11685
  71.94404    0.75290    0.64089    0.99500    0.87748    0.86566    0.86082    1.13962
  76.49936    0.79353    0.64089    1.05500    0.89022    0.88306    0.87827    1.12332
  67.41937    0.71137    0.64089    0.93500    0.85403    0.87251    0.86762    1.17092
  80.31813    0.82663    0.64089    1.10500    0.92385    0.91140    0.90665    1.08243
  49.62379    0.53789    0.64089    0.69500    0.67500    0.91539    0.91025    1.48148
  68.17134    0.71835    0.64089    0.94500    0.85593    0.87215    0.86728    1.16832
  62.17967    0.66189    0.64089    0.86500    0.81773    0.84663    0.84167    1.22290
  82.61878    0.84613    0.64089    1.13500    0.96907    0.93482    0.93009    1.03191
  53.29282    0.57486    0.64089    0.74500    1.04577    0.90625    0.90116    0.95623
  69.67784    0.73224    0.64089    0.96500    0.81975    0.86956    0.86470    1.21989
  84.92606    0.86535    0.64089    1.16500    0.95923    0.95161    0.94690    1.04251
  77.26150    0.80021    0.64089    1.06500    0.92491    0.88823    0.88345    1.08119
  61.43455    0.65473    0.64089    0.85500    0.83135    0.84164    0.83668    1.20287
  48.16144    0.52299    0.64089    0.67500    0.92857    0.92094    0.91577    1.07692
  60.69027    0.64756    0.64089    0.84500    0.84150    0.84669    0.84172    1.18835
  54.02894    0.58220    0.64089    0.75500    0.94311    0.90992    0.90485    1.06032
  70.43239    0.73915    0.64089    0.97500    0.80656    0.86826    0.86341    1.23984
  51.08911    0.55272    0.64089    0.71500    0.79581    0.90984    0.90472    1.25658
  63.67245    0.67613    0.64089    0.88500    0.75000    0.85660    0.85166    1.33333
  52.55748    0.56749    0.64089    0.73500    0.91954    0.90428    0.89919    1.08750
  81.85114    0.83966    0.64089    1.12500    0.81599    0.92757    0.92283    1.22551
  59.94683    0.64037    0.64089    0.83500    0.76552    0.85328    0.84830    1.30631
  59.20423    0.63316    0.64089    0.82500    0.78364    0.86040    0.85540    1.27610
  48.89225    0.53045    0.64089    0.68500    1.16071    0.91816    0.91301    0.86154
  71.18779    0.74604    0.64089    0.98500    0.88548    0.86696    0.86211    1.12933
  73.45911    0.76655    0.64089    1.01500    0.90698    0.86628    0.86146    1.10256
  57.72151    0.61869    0.64089    0.80500    0.83678    0.87759    0.87257    1.19506
  79.55278    0.82007    0.64089    1.09500    0.92871    0.90375    0.89899    1.07676
  54.76585    0.58953    0.64089    0.76500    0.95913    0.91197    0.90691    1.04261
  72.70115    0.75974    0.64089    1.00500    0.87143    0.86436    0.85953    1.14754
  51.82291    0.56011    0.64089    0.72500    0.75652    0.90706    0.90195    1.32184
  50.35608    0.54531    0.64089    0.70500    0.93525    0.91261    0.90748    1.06923
  62.13438    0.66225    0.64166    0.86500    0.84063    0.84520    0.84045    1.18958
  68.12205    0.71875    0.64166    0.94500    0.88983    0.87106    0.86643    1.12381
  54.72567    0.58984    0.64166    0.76500    1.02065    0.91029    0.90538    0.97977
  84.86668    0.86589    0.64166    1.16500    0.99534    0.95058    0.94625    1.00468
  49.58724    0.53816    0.64166    0.69500    0.91000    0.91478    0.90974    1.09890
  76.44482    0.79401    0.64166    1.05500    0.83554    0.88162    0.87715    1.19683
  82.56066    0.84666    0.64166    1.13500    0.88403    0.93305    0.92868    1.13118
  81.02700    0.83368    0.64166    1.11500    0.97546    0.91819    0.91381    1.02516
  53.98928    0.58251    0.64166    0.75500    0.76562    0.90875    0.90382    1.30612
  70.38164    0.73958    0.64166    0.97500    0.85822    0.86714    0.86256    1.16520
  63.62615    0.67650    0.64166    0.88500    0.85524    0.85516    0.85044    1.16926
  71.89233    0.75334    0.64166    0.99500    0.89244    0.86453    0.85998    1.12053
  81.79345    0.84018    0.64166    1.12500    0.96319    0.92580    0.92142    1.03822
  78.73231    0.81397    0.64166    1.08500    0.80855    0.89712    0.89269    1.23678
  58.41971    0.62627    0.64166    0.81500    0.86127    0.86729    0.86246    1.16107
  79.49642    0.82057    0.64166    1.09500    0.84173    0.90229    0.89787    1.18803
  75.68397    0.78730    0.64166    1.04500    0.83769    0.87645    0.87198    1.19376
  66.61998    0.70476    0.64166    0.92500    0.85812    0.87168    0.86703    1.16534
  50.31901    0.54559    0.64166    0.70500    1.06569    0.91200    0.90698    0.93836
  77.96900    0.80735    0.64166    1.07500    0.96457    0.89195    0.88751    1.03673
  80.26132    0.82714    0.64166    1.10500    0.78637    0.90965    0.90525    1.27166
  77.20650    0.80069    0.64166    1.06500    0.82486    0.88679    0.88233    1.21233
  60.64599    0.64791    0.64166    0.84500    0.76232    0.84481    0.84002    1.31178
  65.12135    0.69067    0.64166    0.90500    0.76992    0.86512    0.86043    1.29883
  62.87984    0.66938    0.64166    0.87500    0.83604    0.85018    0.84545    1.19612
  59.90306    0.64072    0.64166    0.83500    0.82639    0.85140    0.84660    1.21008
  73.40644    0.76700    0.64166    1.01500    0.84039    0.86478    0.86026    1.18992
  72.64896    0.76018    0.64166    1.00500    0.90997    0.86322    0.85869    1.09894
  48.85622    0.53072    0.64166    0.68500    0.71429    0.91756    0.91251    1.40000
  84.09729    0.85952    0.64166    1.15500    0.98778    0.94755    0.94321    1.01237
  83.32861    0.85310    0.64166    1.14500    1.00214    0.94030    0.93595    0.99787
  67.37058    0.71177    0.64166    0.93500    0.79264    0.87146    0.86683    1.26160
  59.16097    0.63350    0.64166    0.82500    0.92400    0.85869    0.85387    1.08225
  53.25367    0.57515    0.64166    0.74500    0.81935    0.90508    0.90013    1.22047
  71.13655    0.74647    0.64166    0.98500    0.78675    0.86583    0.86127    1.27105
  48.12594    0.52326    0.64166    0.67500    0.90476    0.92034    0.91527    1.10526
  65.87023    0.69772    0.64166    0.91500    0.73692    0.87009    0.86543    1.35700
  55.46286    0.59716    0.64166    0.77500    0.81343    0.90169    0.89679    1.22936
  61.38977    0.65509    0.64166    0.85500    0.77955    0.84022    0.83546    1.28279
  52.51885    0.56779    0.64166    0.73500    1.13248    0.90365    0.89869    0.88302
  51.05153    0.55300    0.64166    0.71500    0.86893    0.90922    0.90421    1.15084
  57.67927    0.61902    0.64166    0.80500    0.85155    0.87589    0.87104    1.17433
  51.78481    0.56040    0.64166    0.72500    0.84889    0.90643    0.90145    1.17801
  69.62758    0.73266    0.64166    0.96500    0.79338    0.86845    0.86385    1.26044
  68.87438    0.72572    0.64166    0.95500    0.86495    0.86975    0.86514    1.15613
  64.37332    0.68360    0.64166    0.89500    0.83779    0.86014    0.85544    1.19361
  75.62986    0.78776    0.64243    1.04500    0.90637    0.87510    0.87086    1.10331
  57.63702    0.61935    0.64243    0.80500    0.83015    0.87423    0.86951    1.20460
  64.32650    0.68397    0.64243    0.89500    0.78885    0.85875    0.85421    1.26767
  77.91351    0.80783    0.64243    1.07500    0.96992    0.89058    0.88640    1.03101
  61.34496    0.65544    0.64243    0.85500    0.88296    0.83885    0.83423    1.13255
  53.94960    0.58281    0.64243    0.75500    0.86555    0.90762    0.90279    1.15534
  81.73573    0.84070    0.64243    1.12500    1.03151    0.92411    0.92001    0.96945
  71.84059    0.75377    0.64243    0.99500    0.83932    0.86347    0.85914    1.19145
  59.85927    0.64106    0.64243    0.83500    0.87151    0.84956    0.84490    1.14744
  48.09043    0.52352    0.64243    0.67500    0.87097    0.91977    0.91477    1.14815
  51.01393    0.55329    0.64243    0.71500    0.93564    0.90863    0.90371    1.06878
  69.57729    0.73308    0.64243    0.96500    0.85099    0.86740    0.86301    1.17510
  68.07274    0.71916    0.64243    0.94500    0.78275    0.87002    0.86559    1.27755
  82.50250    0.84719    0.64243    1.13500    0.88314    0.93136    0.92727    1.13232
  62.08907    0.66261    0.64243    0.86500    0.77831    0.84382    0.83923    1.28484
  51.74669    0.56069    0.64243    0.72500    0.92017    0.90584    0.90095    1.08676
  65.82241    0.69811    0.64243    0.91500    0.82428    0.86869    0.86420    1.21318
  84.80724    0.86644    0.64243    1.16500    1.05386    0.94964    0.94560    0.94889
  60.60170    0.64826    0.64243    0.84500    0.78634    0.84297    0.83833    1.27171
  77.15147    0.80117    0.64243    1.06500    0.88433    0.88542    0.88122    1.13080
  67.32177    0.71217    0.64243    0.93500    0.90033    0.87048    0.86603    1.11070
  55.42215    0.59747    0.64243    0.77500    0.81265    0.90005    0.89526    1.23054
  72.59674    0.76062    0.64243    1.00500    0.93277    0.86216    0.85784    1.07207
  78.67636    0.81447    0.64243    1.08500    0.87732    0.89574    0.89158    1.13983
  70.33086    0.74000    0.64243    0.97500    0.87196    0.86609    0.86172    1.14684
  80.96971    0.83419    0.64243    1.11500    0.80222    0.91653    0.91241    1.24654
  63.57983    0.67687    0.64243    0.88500    0.86465    0.85377    0.84922    1.15654
  73.35375    0.76745    0.64243    1.01500    0.86328    0.86335    0.85906    1.15838
  68.82458    0.72613    0.64243    0.95500    0.93229    0.86871    0.86430    1.07263
  65.07402    0.69105    0.64243    0.90500    0.77404    0.86372    0.85921    1.29193
  50.28193    0.54587    0.64243    0.70500    0.92593    0.91141    0.90647    1.08000
  83.27002    0.85364    0.64243    1.14500    0.80882    0.93860    0.93454    1.23636
  79.44002    0.82107    0.64243    1.09500    0.84314    0.90090    0.89676    1.18605
  54.68548    0.59015    0.64243    0.76500    0.89125    0.90865    0.90384    1.12202
  52.48021    0.56808    0.64243    0.73500    1.10417    0.90306    0.89818    0.90566
  58.37694    0.62660    0.64243    0.81500    0.81250    0.86563    0.86092    1.23077
  66.57166    0.70515    0.64243    0.92500    0.89414    0.87070    0.86623    1.11840
  80.20448    0.82764    0.64243    1.10500    0.85607    0.90799    0.90386    1.16812
  71.08530    0.74690    0.64243    0.98500    0.87500    0.86478    0.86043    1.14286
  48.82019    0.53099    0.64243    0.68500    1.13433    0.91698    0.91200    0.88158
  84.03827    0.86006    0.64243    1.15500    0.98468    0.94585    0.94180    1.01556
  59.11769    0.63384    0.64243    0.82500    0.85284    0.85702    0.85234    1.17256
  62.83402    0.66975    0.64243    0.87500    0.68105    0.84880    0.84422    1.46833
  76.39025    0.79448    0.64243    1.05500    0.84919    0.88026    0.87604    1.17759
  49.55069    0.53843    0.64243    0.69500    0.83636    0.91420    0.90924    1.19565
  53.21452    0.57545    0.64243    0.74500    0.82000    0.90396    0.89910    1.21951
  55.38143    0.59779    0.64320    0.77500    0.75990    0.89845    0.89372    1.31596
  79.38359    0.82157    0.64320    1.09500    0.87477    0.89963    0.89564    1.14315
  48.05490    0.52379    0.64320    0.67500    1.08696    0.91922    0.91426    0.92000
  71.78882    0.75421    0.64320    0.99500    0.82962    0.86249    0.85829    1.20537
  71.03401    0.74733    0.64320    0.98500    0.82492    0.86381    0.85958    1.21224
  50.97632    0.55357    0.64320    0.71500    1.07051    0.90807    0.90320    0.93413
  52.44156    0.56837    0.64320    0.73500    1.01141    0.90250    0.89768    0.98872
  51.70856    0.56098    0.64320    0.72500    0.96244    0.90529    0.90044    1.03902
  83.97922    0.86059    0.64320    1.15500    0.94703    0.94426    0.94039    1.05593
  66.52332    0.70554    0.64320    0.92500    0.86885    0.86979    0.86543    1.15094
  69.52698    0.73349    0.64320    0.96500    0.85235    0.86644    0.86216    1.17323
  65.77457    0.69850    0.64320    0.91500    0.86711    0.86737    0.86298    1.15326
  64.27966    0.68435    0.64320    0.89500    0.79839    0.85742    0.85299    1.25253
  54.64527    0.59046    0.64320    0.76500    0.91931    0.90706    0.90231    1.08777
  76.33564    0.79495    0.64320    1.05500    0.75812    0.87899    0.87492    1.31905
  61.30014    0.65580    0.64320    0.85500    0.83908    0.83754    0.83301    1.19178
  73.30102    0.76789    0.64320    1.01500    0.80930    0.86201    0.85785    1.23563
  63.53349    0.67724    0.64320    0.88500    0.72687    0.85245    0.84799    1.37577
  81.67796    0.84122    0.64320    1.12500    0.80374    0.92253    0.91860    1.24419
  62.78819    0.67011    0.64320    0.87500    0.83467    0.84748    0.84300    1.19808
  53.17534    0.57575    0.64320    0.74500    1.14652    0.90287    0.89807    0.87220
  59.81547    0.64140    0.64320    0.83500    0.77629    0.84779    0.84320    1.28817
  57.59475    0.61967    0.64320    0.80500    0.87731    0.87263    0.86797    1.13984
  53.90991    0.58311    0.64320    0.75500    0.84900    0.90653    0.90175    1.17785
  84.74777    0.86699    0.64320    1.16500    1.05379    0.94881    0.94495    0.94896
  72.54449    0.76106    0.64320    1.00500    0.78764    0.86118    0.85700    1.26962
  59.07440    0.63418    0.64320    0.82500    0.81362    0.85541    0.85080    1.22907
  80.14760    0.82815    0.64320    1.10500    0.85277    0.90644    0.90247    1.17265
  50.24484    0.54614    0.64320    0.70500    0.83019    0.91086    0.90597    1.20455
  70.28006    0.74042    0.64320    0.97500    0.86093    0.86512    0.86087    1.16154
  60.55738    0.64861    0.64320    0.84500    0.85639    0.84119    0.83663    1.16769
  68.77476    0.72654    0.64320    0.95500    0.80303    0.86775    0.86345    1.24528
  62.04374    0.66296    0.64320    0.86500    0.87648    0.84251    0.83800    1.14093
  78.62038    0.81496    0.64320    1.08500    0.87251    0.89447    0.89046    1.14612
  75.57572    0.78823    0.64320    1.04500    0.83333    0.87384    0.86974    1.20000
  77.85798    0.80832    0.64320    1.07500    0.86807    0.88931    0.88528    1.15198
  83.21139    0.85417    0.64320    1.14500    0.82711    0.93702    0.93312    1.20903
  67.27293    0.71256    0.64320    0.93500    0.89430    0.86957    0.86522    1.11820
  80.91239    0.83470    0.64320    1.11500    0.85261    0.91497    0.91102    1.17287
  49.51412    0.53871    0.64320    0.69500    1.08333    0.91365    0.90873    0.92308
  48.78414    0.53125    0.64320    0.68500    0.93443    0.91644    0.91150    1.07018
  77.09640    0.80165    0.64320    1.06500    0.91402    0.88415    0.88010    1.09407
  65.02668    0.69143    0.64320    0.90500    0.88710    0.86239    0.85798    1.12727
  82.44430    0.84771    0.64320    1.13500    0.88889    0.92977    0.92586    1.12500
  58.33416    0.62694    0.64320    0.81500    0.87423    0.86402    0.85939    1.14387
  68.02341    0.71956    0.64320    0.94500    0.81329    0.86906    0.86475    1.22957
  53.13616    0.57605    0.64397    0.74500    0.95652    0.90183    0.89704    1.04545
  63.48713    0.67761    0.64397    0.88500    0.95556    0.85121    0.84676    1.04651
  68.72492    0.72695    0.64397    0.95500    0.84724    0.86689    0.86261    1.18030
  82.38606    0.84824    0.64397    1.13500    0.97590    0.92832    0.92445    1.02469
  76.28101    0.79542    0.64397    1.05500    0.91682    0.87785    0.87380    1.09072
  81.62016    0.84174    0.64397    1.12500    0.98646    0.92108    0.91719    1.01373
  62.74233    0.67048    0.64397    0.87500    0.77251    0.84624    0.84177    1.29448
  64.23279    0.68472    0.64397    0.89500    0.88072    0.85618    0.85176    1.13544
  70.98270    0.74775    0.64397    0.98500    0.82137    0.86294    0.85873    1.21748
  61.25530    0.65615    0.64397    0.85500    0.86957    0.83630    0.83178    1.15000
  84.68825    0.86753    0.64397    1.16500    0.90281    0.94811    0.94430    1.10766
  67.22407    0.71296    0.64397    0.93500    0.92360    0.86875    0.86442    1.08272
  67.97406    0.71997    0.64397    0.94500    0.95088    0.86820    0.86390    1.05166
  80.85503    0.83521    0.64397    1.11500    0.84899    0.91354    0.90962    1.17787
  59.03109    0.63452    0.64397    0.82500    0.88086    0.85386    0.84927    1.13525
  57.55246    0.62000    0.64397    0.80500    0.85023    0.87108    0.86644    1.17615
  75.52155    0.78869    0.64397    1.04500    0.82944    0.87269    0.86862    1.20563
  49.47754    0.53898    0.64397    0.69500    0.91071    0.91314    0.90823    1.09804
  72.49222    0.76150    0.64397    1.00500    0.79153    0.86031    0.85615    1.26337
  53.87021    0.58341    0.64397    0.75500    0.82880    0.90549    0.90072    1.20656
  80.09068    0.82865    0.64397    1.10500    0.94318    0.90501    0.90107    1.06024
  70.22924    0.74084    0.64397    0.97500    0.77512    0.86426    0.86003    1.29012
  48.74809    0.53152    0.64397    0.68500    1.13559    0.91593    0.91099    0.88060
  65.72670    0.69888    0.64397    0.91500    0.88076    0.86612    0.86175    1.13538
  69.47664    0.73391    0.64397    0.96500    0.80519    0.86557    0.86132    1.24194
  51.67041    0.56126    0.64397    0.72500    0.97260    0.90478    0.89993    1.02817
  77.04130    0.80213    0.64397    1.06500    0.90440    0.88300    0.87898    1.10571
  52.40290    0.56866    0.64397    0.73500    0.91571    0.90199    0.89717    1.09205
  64.97932    0.69181    0.64397    0.90500    0.83609    0.86115    0.85675    1.19604
  60.51305    0.64896    0.64397    0.84500    0.82823    0.83947    0.83493    1.20739
  83.92012    0.86113    0.64397    1.15500    0.97930    0.94280    0.93897    1.02114
  77.80243    0.80880    0.64397    1.07500    0.86424    0.88816    0.88416    1.15708
  83.15272    0.85470    0.64397    1.14500    0.89432    0.93556    0.93171    1.11816
  66.47495    0.70593    0.64397    0.92500    0.81162    0.86897    0.86462    1.23211
  54.60505    0.59076    0.64397    0.76500    0.86685    0.90552    0.90077    1.15361
  55.34069    0.59810    0.64397    0.77500    0.77098    0.89691    0.89219    1.29706
  59.77165    0.64175    0.64397    0.83500    0.72712    0.84607    0.84150    1.37529
  50.93869    0.55385    0.64397    0.71500    0.89560    0.90757    0.90270    1.11656
  48.01937    0.52405    0.64397    0.67500    0.76667    0.91872    0.91375    1.30435
  79.32712    0.82206    0.64397    1.09500    0.79644    0.89848    0.89452    1.25558
  61.99839    0.66332    0.64397    0.86500    0.83003    0.84127    0.83677    1.20477
  73.24827    0.76834    0.64397    1.01500    0.89286    0.86078    0.85665    1.12000
  78.56437    0.81545    0.64397    1.08500    0.78887    0.89332    0.88934    1.26764
  50.20774    0.54642    0.64397    0.70500    0.96575    0.91035    0.90546    1.03546
  71.73703    0.75464    0.64397    0.99500    0.89439    0.86163    0.85744    1.11808
  58.29136    0.62727    0.64397    0.81500    0.74040    0.86247    0.85785    1.35062
  55.29994    0.59841    0.64474    0.77500    0.86091    0.89543    0.89065    1.16156
  62.69646    0.67084    0.64474    0.87500    0.80678    0.84508    0.84054    1.23950
  67.17519    0.71336    0.64474    0.93500    0.79360    0.86803    0.86362    1.26008
  60.46870    0.64931    0.64474    0.84500    0.78793    0.83784    0.83322    1.26915
  76.22634    0.79589    0.64474    1.05500    0.88499    0.87682    0.87268    1.12996
  57.51017    0.62033    0.64474    0.80500    0.86849    0.86960    0.86490    1.15143
  69.42628    0.73432    0.64474    0.96500    0.88245    0.86481    0.86047    1.13321
  83.86099    0.86167    0.64474    1.15500    0.95644    0.94150    0.93756    1.04555
  65.67882    0.69927    0.64474    0.91500    0.83121    0.86497    0.86052    1.20307
  78.50832    0.81594    0.64474    1.08500    0.84532    0.89230    0.88822    1.18298
  50.90106    0.55413    0.64474    0.71500    0.94444    0.90711    0.90219    1.05882
  61.21044    0.65650    0.64474    0.85500    0.81324    0.83514    0.83055    1.22965
  53.09697    0.57634    0.64474    0.74500    0.95222    0.90085    0.89600    1.05018
  80.03373    0.82916    0.64474    1.10500    0.85565    0.90372    0.89968    1.16870
  80.79763    0.83572    0.64474    1.11500    0.89109    0.91225    0.90823    1.12222
  79.27062    0.82256    0.64474    1.09500    0.97610    0.89746    0.89340    1.02449
  71.68521    0.75507    0.64474    0.99500    0.87622    0.86087    0.85660    1.14126
  54.56482    0.59107    0.64474    0.76500    0.83333    0.90403    0.89923    1.20000
  52.36422    0.56895    0.64474    0.73500    0.96471    0.90153    0.89666    1.03659
  66.42657    0.70633    0.64474    0.92500    0.80976    0.86825    0.86382    1.23493
  51.63226    0.56155    0.64474    0.72500    0.79767    0.90432    0.89943    1.25366
  58.24855    0.62760    0.64474    0.81500    0.84630    0.86100    0.85631    1.18162
  61.95302    0.66368    0.64474    0.86500    0.80065    0.84011    0.83554    1.24898
  73.19549    0.76878    0.64474    1.01500    0.88154    0.85967    0.85544    1.13438
  50.17063    0.54670    0.64474    0.70500    1.04828    0.90989    0.90496    0.95395
  58.98776    0.63485    0.64474    0.82500    0.89808    0.85239    0.84773    1.11349
  63.44076    0.67798    0.64474    0.88500    0.82172    0.85006    0.84553    1.21696
  68.67505    0.72736    0.64474    0.95500    0.88282    0.86612    0.86176    1.13273
  81.56232    0.84226    0.64474    1.12500    0.90926    0.91977    0.91577    1.09979
  64.93193    0.69219    0.64474    0.90500    0.80425    0.86000    0.85552    1.24340
  64.18591    0.68510    0.64474    0.89500    0.77019    0.85503    0.85053    1.29839
  47.98383    0.52432    0.64474    0.67500    0.76000    0.91825    0.91325    1.31579
  77.74683    0.80928    0.64474    1.07500    0.82432    0.88714    0.88304    1.21311
  70.17839    0.74126    0.64474    0.97500    0.80000    0.86350    0.85918    1.25000
  67.92468    0.72037    0.64474    0.94500    0.90604    0.86744    0.86305    1.10370
  53.83049    0.58371    0.64474    0.75500    0.86744    0.90451    0.89969    1.15282
  75.46735    0.78916    0.64474    1.04500    0.89162    0.87167    0.86750    1.12156
  76.98617    0.80260    0.64474    1.06500    1.01217    0.88198    0.87786    0.98798
  72.43992    0.76194    0.64474    1.00500    0.79690    0.85956    0.85530    1.25486
  48.71202    0.53179    0.64474    0.68500    0.75676    0.91547    0.91048    1.32143
  59.72781    0.64209    0.64474    0.83500    0.84288    0.84444    0.83980    1.18640
  70.93137    0.74818    0.64474    0.98500    0.80937    0.86218    0.85789    1.23552
  49.44095    0.53925    0.64474    0.69500    1.01099    0.91268    0.90772    0.98913
  82.32779    0.84876    0.64474    1.13500    0.88560    0.92702    0.92303    1.12918
  84.62869    0.86808    0.64474    1.16500    0.86526    0.94757    0.94365    1.15572
  83.09401    0.85523    0.64474    1.14500    0.82136    0.93426    0.93030    1.21749
  79.97674    0.82966    0.64552    1.10500    0.86338    0.90255    0.89828    1.15824
  76.17164    0.79636    0.64552    1.05500    0.83893    0.87592    0.87156    1.19200
  66.37816    0.70672    0.64552    0.92500    0.88851    0.86761    0.86302    1.12548
  84.56909    0.86862    0.64552    1.16500    0.97868    0.94717    0.94300    1.02179
  75.41312    0.78962    0.64552    1.04500    0.87751    0.87076    0.86638    1.13958
  58.20572    0.62793    0.64552    0.81500    0.73118    0.85958    0.85477    1.36765
  67.12629    0.71376    0.64552    0.93500    0.85691    0.86739    0.86282    1.16698
  71.63336    0.75550    0.64552    0.99500    0.87302    0.86022    0.85575    1.14545
  47.94827    0.52458    0.64552    0.67500    0.80000    0.91782    0.91274    1.25000
  70.12752    0.74168    0.64552    0.97500    0.93344    0.86283    0.85833    1.07130
  55.25917    0.59872    0.64552    0.77500    0.84352    0.89399    0.88911    1.18551
  50.13350    0.54698    0.64552    0.70500    0.89583    0.90947    0.90445    1.11628
  83.80181    0.86221    0.64552    1.15500    0.96311    0.94033    0.93614    1.03830
  54.52457    0.59138    0.64552    0.76500    1.00623    0.90260    0.89769    0.99381
  64.88453    0.69257    0.64552    0.90500    0.84512    0.85893    0.85429    1.18327
  52.32553    0.56925    0.64552    0.73500    0.76471    0.90112    0.89616    1.30769
  51.59409    0.56184    0.64552    0.72500    0.94191    0.90390    0.89892    1.06167
  76.93101    0.80308    0.64552    1.06500    0.83124    0.88108    0.87674    1.20302
  59.68396    0.64243    0.64552    0.83500    0.74024    0.84286    0.83809    1.35092
  48.67594    0.53206    0.64552    0.68500    0.75714    0.91504    0.90998    1.32075
  83.03526    0.85576    0.64552    1.14500    0.98319    0.93309    0.92888    1.01709
  61.90764    0.66404    0.64552    0.86500    0.79454    0.83902    0.83431    1.25859
  68.62515    0.72777    0.64552    0.95500    0.85829    0.86545    0.86091    1.16510
  67.87529    0.72077    0.64552    0.94500    0.82787    0.86676    0.86220    1.20792
  80.74020    0.83623    0.64552    1.11500    0.86898    0.91109    0.90683    1.15078
  49.40435    0.53953    0.64552    0.69500    0.83962    0.91226    0.90721    1.19101
  82.26947    0.84928    0.64552    1.13500    0.85393    0.92584    0.92162    1.17105
  55.99458    0.60605    0.64552    0.78500    0.76980    0.88539    0.88053    1.29904
  78.45224    0.81643    0.64552    1.08500    0.86567    0.89141    0.88710    1.15517
  60.42434    0.64965    0.64552    0.84500    0.82196    0.83627    0.83152    1.21660
  79.21408    0.82306    0.64552    1.09500    0.82117    0.89657    0.89228    1.21778
  65.63091    0.69966    0.64552    0.91500    0.89509    0.86390    0.85929    1.11720
  77.69121    0.80977    0.64552    1.07500    0.94269    0.88624    0.88192    1.06080
  81.50445    0.84277    0.64552    1.12500    0.91585    0.91860    0.91436    1.09188
  69.37590    0.73474    0.64552    0.96500    0.87329    0.86414    0.85962    1.14510
  50.86341    0.55442    0.64552    0.71500    0.91667    0.90669    0.90168    1.09091
  58.94442    0.63519    0.64552    0.82500    0.84774    0.85097    0.84619    1.17960
  61.16556    0.65686    0.64552    0.85500    0.84167    0.83405    0.82932    1.18812
  73.14268    0.76923    0.64552    1.01500    0.82453    0.85866    0.85423    1.21281
  53.05776    0.57664    0.64552    0.74500    0.94118    0.89991    0.89496    1.06250
  63.39436    0.67835    0.64552    0.88500    0.83139    0.84898    0.84430    1.20281
  70.88000    0.74861    0.64552    0.98500    0.99492    0.86152    0.85704    1.00511
  62.65057    0.67120    0.64552    0.87500    0.82902    0.84400    0.83931    1.20625
  72.38759    0.76238    0.64552    1.00500    0.83445    0.85891    0.85446    1.19840
  53.79077    0.58402    0.64552    0.75500    0.91867    0.90357    0.89865    1.08852
  64.13901    0.68547    0.64552    0.89500    0.84812    0.85395    0.84930    1.17907
  76.87581    0.80356    0.64629    1.06500    0.85227    0.88028    0.87561    1.17333
  83.74259    0.86275    0.64629    1.15500    0.89463    0.93929    0.93472    1.11778
  82.21112    0.84981    0.64629    1.13500    0.91473    0.92478    0.92020    1.09322
  50.82576    0.55470    0.64629    0.71500    0.86567    0.90630    0.90118    1.15517
  76.11691    0.79683    0.64629    1.05500    0.88372    0.87511    0.87043    1.13158
  54.48431    0.59168    0.64629    0.76500    0.81383    0.90120    0.89615    1.22876
  68.57524    0.72817    0.64629    0.95500    0.76822    0.86486    0.86006    1.30171
  72.33523    0.76282    0.64629    1.00500    0.89185    0.85834    0.85361    1.12127
  58.90106    0.63553    0.64629    0.82500    0.73034    0.84961    0.84465    1.36923
  64.09209    0.68585    0.64629    0.89500    0.83736    0.85294    0.84807    1.19423
  75.35886    0.79008    0.64629    1.04500    0.95202    0.86994    0.86525    1.05040
  82.97648    0.85629    0.64629    1.14500    1.00648    0.93203    0.92746    0.99356
  62.60466    0.67157    0.64629    0.87500    0.83667    0.84297    0.83808    1.19522
  49.36774    0.53980    0.64629    0.69500    0.83333    0.91186    0.90670    1.20000
  50.09637    0.54725    0.64629    0.70500    0.93478    0.90908    0.90394    1.06977
  59.64009    0.64277    0.64629    0.83500    0.78201    0.84134    0.83639    1.27876
  58.16288    0.62826    0.64629    0.81500    0.76014    0.85821    0.85323    1.31555
  70.07662    0.74210    0.64629    0.97500    0.84437    0.86225    0.85748    1.18431
  63.34794    0.67872    0.64629    0.88500    0.83779    0.84796    0.84307    1.19361
  79.15751    0.82355    0.64629    1.09500    0.94659    0.89578    0.89115    1.05642
  52.28683    0.56954    0.64629    0.73500    0.97244    0.90075    0.89565    1.02834
  61.86224    0.66440    0.64629    0.86500    0.84941    0.83799    0.83308    1.17729
  48.63985    0.53233    0.64629    0.68500    0.68657    0.91464    0.90947    1.45652
  77.63555    0.81025    0.64629    1.07500    0.88694    0.88545    0.88079    1.12747
  61.12067    0.65721    0.64629    0.85500    0.79392    0.83301    0.82809    1.25957
  80.68273    0.83674    0.64629    1.11500    0.88550    0.91003    0.90543    1.12931
  55.95329    0.60637    0.64629    0.78500    0.79904    0.88401    0.87898    1.25150
  78.39612    0.81692    0.64629    1.08500    0.84895    0.89061    0.88597    1.17793
  60.37995    0.65000    0.64629    0.84500    0.75541    0.83475    0.82981    1.32379
  67.82586    0.72117    0.64629    0.94500    0.82047    0.86616    0.86135    1.21881
  53.75103    0.58432    0.64629    0.75500    0.84225    0.90268    0.89761    1.18729
  51.55591    0.56212    0.64629    0.72500    0.89960    0.90352    0.89841    1.11161
  65.58299    0.70004    0.64629    0.91500    0.89167    0.86290    0.85806    1.12150
  81.44653    0.84329    0.64629    1.12500    0.92786    0.91753    0.91294    1.07775
  70.82862    0.74903    0.64629    0.98500    0.85857    0.86095    0.85619    1.16473
  69.32549    0.73515    0.64629    0.96500    0.92695    0.86355    0.85877    1.07881
  64.83710    0.69295    0.64629    0.90500    0.69611    0.85792    0.85306    1.43656
  55.21839    0.59903    0.64629    0.77500    0.94947    0.89260    0.88757    1.05322
  66.32974    0.70711    0.64629    0.92500    0.83176    0.86705    0.86221    1.20227
  47.91271    0.52484    0.64629    0.67500    0.86842    0.91742    0.91223    1.15152
  71.58149    0.75594    0.64629    0.99500    0.82344    0.85964    0.85490    1.21442
  73.08985    0.76967    0.64629    1.01500    0.85918    0.85774    0.85302    1.16390
  79.91972    0.83016    0.64629    1.10500    0.84615    0.90149    0.89688    1.18182
  84.50944    0.86917    0.64629    1.16500    1.00504    0.94654    0.94198    0.99499
  67.07736    0.71415    0.64629    0.93500    0.74735    0.86683    0.86201    1.33806
  53.01854    0.57693    0.64629    0.74500    1.03534    0.89901    0.89393    0.96587
  76.82058    0.80403    0.64707    1.06500    0.88713    0.87954    0.87449    1.12723
  81.38858    0.84381    0.64707    1.12500    0.87475    0.91654    0.91152    1.14318
  49.33111    0.54007    0.64707    0.69500    0.96460    0.91150    0.90620    1.03670
  80.62522    0.83725    0.64707    1.11500    0.90871    0.90905    0.90402    1.10046
  67.02842    0.71455    0.64707    0.93500    0.87745    0.86632    0.86121    1.13966
  78.33997    0.81741    0.64707    1.08500    0.92578    0.88989    0.88485    1.08017
  76.06215    0.79730    0.64707    1.05500    0.89804    0.87436    0.86931    1.11354
  65.53504    0.70043    0.64707    0.91500    0.82333    0.86195    0.85682    1.21457
  79.86266    0.83066    0.64707    1.10500    0.89796    0.90051    0.89547    1.11364
  68.52530    0.72858    0.64707    0.95500    0.77941    0.86431    0.85921    1.28302
  58.12002    0.62859    0.64707    0.81500    0.83366    0.85688    0.85169    1.19952
  67.77642    0.72158    0.64707    0.94500    0.78409    0.86561    0.86050    1.27536
  51.51772    0.56241    0.64707    0.72500    0.86192    0.90317    0.89790    1.16019
  83.68333    0.86328    0.64707    1.15500    0.97817    0.93832    0.93330    1.02232
  82.15273    0.85033    0.64707    1.13500    0.82290    0.92380    0.91878    1.21522
  60.33556    0.65035    0.64707    0.84500    0.78388    0.83327    0.82810    1.27571
  66.28129    0.70750    0.64707    0.92500    0.84859    0.86653    0.86141    1.17843
  55.17760    0.59934    0.64707    0.77500    0.92732    0.89125    0.88602    1.07838
  72.28285    0.76326    0.64707    1.00500    0.91009    0.85783    0.85276    1.09879
  62.55873    0.67193    0.64707    0.87500    0.87879    0.84199    0.83684    1.13793
  70.77721    0.74946    0.64707    0.98500    0.86116    0.86043    0.85534    1.16123
  70.02570    0.74252    0.64707    0.97500    0.86290    0.86172    0.85663    1.15888
  52.97930    0.57723    0.64707    0.74500    1.01980    0.89814    0.89289    0.98058
  63.30151    0.67908    0.64707    0.88500    0.81926    0.84698    0.84184    1.22062
  79.10090    0.82405    0.64707    1.09500    0.84079    0.89506    0.89003    1.18936
  73.03698    0.77012    0.64707    1.01500    0.81587    0.85688    0.85181    1.22568
  54.44404    0.59199    0.64707    0.76500    0.84593    0.89984    0.89461    1.18213
  64.78966    0.69333    0.64707    0.90500    0.89899    0.85696    0.85183    1.11236
  64.04515    0.68622    0.64707    0.89500    0.90756    0.85197    0.84683    1.10185
  52.24812    0.56983    0.64707    0.73500    0.78778    0.90040    0.89514    1.26939
  50.05922    0.54753    0.64707    0.70500    0.88750    0.90872    0.90343    1.12676
  82.91765    0.85682    0.64707    1.14500    0.93263    0.93106    0.92604    1.07223
  61.81682    0.66475    0.64707    0.86500    0.88245    0.83700    0.83185    1.13321
  58.85769    0.63586    0.64707    0.82500    0.91093    0.84829    0.84310    1.09778
  48.60375    0.53259    0.64707    0.68500    0.77500    0.91427    0.90896    1.29032
  55.91198    0.60668    0.64707    0.78500    0.78947    0.88265    0.87744    1.26667
  59.59620    0.64311    0.64707    0.83500    0.86038    0.83985    0.83468    1.16227
  77.57986    0.81073    0.64707    1.07500    0.98765    0.88471    0.87967    1.01250
  53.71127    0.58462    0.64707    0.75500    0.93458    0.90181    0.89657    1.07000
  71.52959    0.75637    0.64707    0.99500    0.84899    0.85913    0.85405    1.17787
  69.27506    0.73556    0.64707    0.96500    0.90065    0.86302    0.85792    1.11031
  84.44976    0.86971    0.64707    1.16500    0.91743    0.94557    0.94056    1.09000
  75.30457    0.79055    0.64707    1.04500    0.90530    0.86919    0.86413    1.10460
  50.78809    0.55498    0.64707    0.71500    0.85437    0.90595    0.90067    1.17045
  61.07576    0.65756    0.64707    0.85500    0.75407    0.83202    0.82685    1.32613
  47.87713    0.52510    0.64707    0.67500    1.10526    0.91704    0.91172    0.90476
  53.67151    0.58492    0.64784    0.75500    0.92560    0.90097    0.89553    1.08039
  72.98409    0.77056    0.64784    1.01500    0.90506    0.85606    0.85061    1.10490
  78.28379    0.81789    0.64784    1.08500    0.93548    0.88919    0.88372    1.06897
  47.84155    0.52537    0.64784    0.67500    0.91892    0.91669    0.91122    1.08824
  60.29114    0.65069    0.64784    0.84500    0.73635    0.83181    0.82639    1.35805
  52.94006    0.57753    0.64784    0.74500    0.86726    0.89731    0.89187    1.15306
  82.09430    0.85085    0.64784    1.13500    0.81481    0.92285    0.91736    1.22727
  72.23044    0.76369    0.64784    1.00500    0.87043    0.85735    0.85191    1.14885
  70.72577    0.74988    0.64784    0.98500    0.82409    0.85993    0.85449    1.21346
  58.81430    0.63620    0.64784    0.82500    0.73534    0.84698    0.84156    1.35991
  67.72695    0.72198    0.64784    0.94500    0.78827    0.86508    0.85965    1.26860
  66.23282    0.70789    0.64784    0.92500    0.81051    0.86601    0.86058    1.23379
  62.51278    0.67229    0.64784    0.87500    0.71603    0.84103    0.83561    1.39659
  80.56768    0.83776    0.64784    1.11500    0.94004    0.90810    0.90262    1.06379
  61.77138    0.66511    0.64784    0.86500    0.83333    0.83604    0.83061    1.20000
  61.03083    0.65791    0.64784    0.85500    0.90827    0.83104    0.82562    1.10099
  48.56765    0.53286    0.64784    0.68500    0.86076    0.91392    0.90845    1.16176
  50.02207    0.54781    0.64784    0.70500    1.13433    0.90838    0.90292    0.88158
  52.20940    0.57012    0.64784    0.73500    1.00383    0.90007    0.89463    0.99618
  75.25025    0.79101    0.64784    1.04500    0.90467    0.86846    0.86300    1.10537
  58.07714    0.62892    0.64784    0.81500    0.80399    0.85556    0.85014    1.24379
  55.87065    0.60700    0.64784    0.78500    0.89269    0.88132    0.87589    1.12020
  54.40375    0.59229    0.64784    0.76500    0.99696    0.89849    0.89306    1.00305
  68.47534    0.72899    0.64784    0.95500    0.75433    0.86379    0.85836    1.32568
  63.25505    0.67945    0.64784    0.88500    0.79200    0.84603    0.84060    1.26263
  69.22460    0.73598    0.64784    0.96500    0.84966    0.86251    0.85707    1.17694
  49.29448    0.54034    0.64784    0.69500    0.96117    0.91115    0.90569    1.04040
  51.47952    0.56270    0.64784    0.72500    0.87251    0.90284    0.89740    1.14612
  50.75041    0.55526    0.64784    0.71500    0.95187    0.90561    0.90016    1.05056
  69.97475    0.74294    0.64784    0.97500    0.85366    0.86122    0.85578    1.17143
  82.85878    0.85735    0.64784    1.14500    0.81414    0.93011    0.92462    1.22829
  76.76533    0.80451    0.64784    1.06500    0.76417    0.87883    0.87336    1.30861
  79.04426    0.82454    0.64784    1.09500    0.89200    0.89438    0.88890    1.12108
  59.55230    0.64345    0.64784    0.83500    0.86015    0.83839    0.83297    1.16258
  55.13680    0.59965    0.64784    0.77500    0.77551    0.88991    0.88448    1.28947
  65.48707    0.70081    0.64784    0.91500    0.88797    0.86102    0.85559    1.12616
  63.99819    0.68659    0.64784    0.89500    0.88889    0.85102    0.84560    1.12500
  76.00736    0.79777    0.64784    1.05500    0.85798    0.87364    0.86818    1.16553
  79.80556    0.83117    0.64784    1.10500    0.76481    0.89956    0.89408    1.30751
  84.39003    0.87026    0.64784    1.16500    0.97658    0.94464    0.93914    1.02398
  64.74219    0.69371    0.64784    0.90500    0.79104    0.85602    0.85059    1.26415
  83.62403    0.86382    0.64784    1.15500    0.92105    0.93738    0.93188    1.08571
  71.47767    0.75680    0.64784    0.99500    0.90017    0.85864    0.85320    1.11090
  81.33059    0.84432    0.64784    1.12500    0.72692    0.91558    0.91010    1.37566
  77.52414    0.81121    0.64784    1.07500    0.80907    0.88401    0.87854    1.23598
  66.97945    0.71494    0.64784    0.93500    0.84488    0.86583    0.86040    1.18359
  63.20858    0.67982    0.64862    0.88500    0.84058    0.84507    0.83937    1.18966
  78.98759    0.82504    0.64862    1.09500    0.86545    0.89367    0.88777    1.15546
  63.95121    0.68697    0.64862    0.89500    0.82295    0.85008    0.84436    1.21514
  69.92378    0.74336    0.64862    0.97500    0.81457    0.86070    0.85493    1.22764
  79.74843    0.83167    0.64862    1.10500    0.86095    0.89886    0.89295    1.16150
  80.51010    0.83827    0.64862    1.11500    0.89152    0.90713    0.90121    1.12168
  49.25784    0.54061    0.64862    0.69500    0.90265    0.91081    0.90518    1.10784
  68.42535    0.72940    0.64862    0.95500    0.90753    0.86327    0.85751    1.10189
  50.71272    0.55554    0.64862    0.71500    0.95000    0.90528    0.89965    1.05263
  58.03425    0.62925    0.64862    0.81500    0.94378    0.85426    0.84859    1.05957
  83.56469    0.86436    0.64862    1.15500    0.92786    0.93641    0.93046    1.07775
  84.33026    0.87080    0.64862    1.16500    0.99163    0.94368    0.93772    1.00844
  55.82932    0.60731    0.64862    0.78500    0.81038    0.87999    0.87435    1.23398
  59.50838    0.64380    0.64862    0.83500    0.83022    0.83710    0.83142    1.20450
  52.17066    0.57041    0.64862    0.73500    0.86054    0.89976    0.89412    1.16206
  69.17412    0.73639    0.64862    0.96500    0.80096    0.86199    0.85622    1.24850
  66.93046    0.71534    0.64862    0.93500    0.88462    0.86534    0.85959    1.13043
  48.53153    0.53313    0.64862    0.68500    0.88889    0.91357    0.90794    1.12500
  77.46838    0.81170    0.64862    1.07500    0.94821    0.88329    0.87741    1.05462
  60.98589    0.65826    0.64862    0.85500    0.85592    0.83007    0.82438    1.16834
  49.98490    0.54808    0.64862    0.70500    0.89697    0.90804    0.90241    1.11486
  82.79987    0.85788    0.64862    1.14500    0.93117    0.92914    0.92320    1.07391
  54.36345    0.59260    0.64862    0.76500    0.91489    0.89716    0.89151    1.09302
  81.27256    0.84484    0.64862    1.12500    0.85057    0.91460    0.90867    1.17568
  75.19590    0.79147    0.64862    1.04500    0.86381    0.86772    0.86188    1.15767
  66.18433    0.70828    0.64862    0.92500    0.82071    0.86508    0.85935    1.21846
  71.42572    0.75723    0.64862    0.99500    0.83494    0.85814    0.85234    1.19770
  53.63173    0.58522    0.64862    0.75500    0.88060    0.90013    0.89449    1.13559
  47.80596    0.52563    0.64862    0.67500    1.25714    0.91634    0.91071    0.79545
  55.09598    0.59996    0.64862    0.77500    0.97889    0.88857    0.88293    1.02156
  72.93118    0.77100    0.64862    1.01500    0.90732    0.85558    0.84976    1.10215
  60.24671    0.65104    0.64862    0.84500    0.86462    0.83036    0.82468    1.15658
  65.43908    0.70119    0.64862    0.91500    0.83788    0.86008    0.85435    1.19348
  52.90080    0.57782    0.64862    0.74500    0.94137    0.89699    0.89136    1.06228
  61.72592    0.66547    0.64862    0.86500    0.86242    0.83507    0.82938    1.15953
  58.77089    0.63653    0.64862    0.82500    0.83425    0.84568    0.84001    1.19868
  64.69471    0.69409    0.64862    0.90500    0.71635    0.85508    0.84936    1.39597
  67.67746    0.72238    0.64862    0.94500    0.85604    0.86455    0.85880    1.16817
  62.46682    0.67265    0.64862    0.87500    0.85191    0.84007    0.83437    1.17383
  76.71004    0.80498    0.64862    1.06500    0.82967    0.87810    0.87224    1.20530
  51.44130    0.56298    0.64862    0.72500    0.97021    0.90252    0.89689    1.03070
  70.67431    0.75031    0.64862    0.98500    0.87500    0.85942    0.85363    1.14286
  78.22757    0.81838    0.64862    1.08500    0.85549    0.88848    0.88259    1.16892
  82.03583    0.85137    0.64862    1.13500    0.88327    0.92187    0.91593    1.13216
  72.17801    0.76413    0.64862    1.00500    0.76752    0.85686    0.85105    1.30290
  75.95254    0.79824    0.64862    1.05500    0.85164    0.87291    0.86706    1.17421
  66.88145    0.71573    0.64940    0.93500    0.76898    0.86481    0.85878    1.30042
  69.12362    0.73680    0.64940    0.96500    0.79087    0.86143    0.85536    1.26443
  82.74093    0.85841    0.64940    1.14500    0.89980    0.92810    0.92177    1.11135
  64.64720    0.69447    0.64940    0.90500    0.91754    0.85411    0.84812    1.08987
  55.05514    0.60027    0.64940    0.77500    0.92500    0.88723    0.88138    1.08108
  72.12555    0.76457    0.64940    1.00500    0.80732    0.85632    0.85020    1.23866
  77.41260    0.81218    0.64940    1.07500    0.89847    0.88251    0.87629    1.11301
  49.94772    0.54836    0.64940    0.70500    0.98026    0.90771    0.90190    1.02013
  58.72747    0.63687    0.64940    0.82500    0.81736    0.84436    0.83846    1.22345
  47.77035    0.52589    0.64940    0.67500    1.14706    0.91599    0.91020    0.87179
  83.50531    0.86489    0.64940    1.15500    0.90224    0.93537    0.92903    1.10835
  66.13582    0.70867    0.64940    0.92500    0.86633    0.86412    0.85811    1.15430
  78.93088    0.82553    0.64940    1.09500    0.94555    0.89290    0.88664    1.05758
  54.32314    0.59290    0.64940    0.76500    0.88978    0.89581    0.88996    1.12387
  72.87823    0.77145    0.64940    1.01500    0.88740    0.85504    0.84891    1.12689
  50.67502    0.55582    0.64940    0.71500    0.80788    0.90495    0.89914    1.23780
  63.16209    0.68019    0.64940    0.88500    0.74959    0.84410    0.83813    1.33406
  75.89769    0.79871    0.64940    1.05500    0.76280    0.87212    0.86593    1.31096
  62.42084    0.67301    0.64940    0.87500    0.93243    0.83909    0.83314    1.07246
  52.86153    0.57812    0.64940    0.74500    0.87850    0.89668    0.89085    1.13830
  79.69127    0.83217    0.64940    1.10500    0.86391    0.89809    0.89182    1.15753
  70.62282    0.75073    0.64940    0.98500    0.86774    0.85888    0.85278    1.15242
  57.99135    0.62958    0.64940    0.81500    0.87879    0.85293    0.84704    1.13793
  52.13191    0.57070    0.64940    0.73500    0.81495    0.89944    0.89361    1.22707
  69.87278    0.74378    0.64940    0.97500    0.93201    0.86015    0.85407    1.07295
  48.49540    0.53339    0.64940    0.68500    0.98592    0.91323    0.90743    1.01429
  61.68045    0.66582    0.64940    0.86500    0.81575    0.83408    0.82814    1.22587
  78.17132    0.81887    0.64940    1.08500    0.77818    0.88770    0.88147    1.28505
  81.97732    0.85189    0.64940    1.13500    0.92901    0.92082    0.91451    1.07642
  53.59194    0.58552    0.64940    0.75500    1.01274    0.89928    0.89345    0.98742
  60.20226    0.65138    0.64940    0.84500    0.86299    0.82888    0.82296    1.15876
  68.37535    0.72980    0.64940    0.95500    0.86130    0.86271    0.85665    1.16103
  67.62795    0.72278    0.64940    0.94500    0.84091    0.86399    0.85795    1.18919
  84.27045    0.87134    0.64940    1.16500    0.95796    0.94265    0.93629    1.04388
  80.45248    0.83877    0.64940    1.11500    0.88224    0.90609    0.89981    1.13348
  55.78796    0.60763    0.64940    0.78500    0.82326    0.87866    0.87280    1.21469
  51.40308    0.56327    0.64940    0.72500    0.83200    0.90219    0.89638    1.20192
  76.65472    0.80545    0.64940    1.06500    0.89504    0.87731    0.87111    1.11727
  65.39107    0.70158    0.64940    0.91500    0.82710    0.85912    0.85311    1.20904
  71.37374    0.75766    0.64940    0.99500    0.93248    0.85760    0.85149    1.07241
  49.22118    0.54088    0.64940    0.69500    1.01562    0.91047    0.90467    0.98462
  81.21450    0.84535    0.64940    1.12500    0.88824    0.91354    0.90725    1.12583
  63.90421    0.68734    0.64940    0.89500    0.76772    0.84910    0.84312    1.30255
  60.94093    0.65861    0.64940    0.85500    0.85877    0.82908    0.82315    1.16446
  75.14152    0.79193    0.64940    1.04500    0.80106    0.86693    0.86075    1.24835
  59.46444    0.64414    0.64940    0.83500    0.81192    0.83578    0.82987    1.23165
  75.08711    0.79239    0.65018    1.04500    0.88031    0.86605    0.85962    1.13596
  53.55213    0.58582    0.65018    0.75500    0.87608    0.89842    0.89240    1.14145
  81.91878    0.85242    0.65018    1.13500    0.88415    0.91967    0.91308    1.13103
  62.37484    0.67338    0.65018    0.87500    0.86528    0.83807    0.83190    1.15569
  52.82225    0.57841    0.65018    0.74500    0.94357    0.89635    0.89034    1.05980
  79.63407    0.83267    0.65018    1.10500    0.80545    0.89723    0.89069    1.24155
  81.15640    0.84586    0.65018    1.12500    0.87840    0.91239    0.90582    1.13843
  78.11504    0.81936    0.65018    1.08500    0.78853    0.88684    0.88034    1.26818
  70.57131    0.75116    0.65018    0.98500    0.78213    0.85827    0.85193    1.27856
  69.82176    0.74420    0.65018    0.97500    0.88207    0.85954    0.85322    1.13370
  80.39483    0.83928    0.65018    1.11500    0.82286    0.90495    0.89840    1.21528
  57.94843    0.62991    0.65018    0.81500    0.92961    0.85158    0.84549    1.07572
  47.73474    0.52615    0.65018    0.67500    0.97727    0.91564    0.90968    1.02326
  60.89595    0.65896    0.65018    0.85500    0.77057    0.82805    0.82191    1.29774
  60.15779    0.65173    0.65018    0.84500    0.72920    0.82737    0.82124    1.37136
  66.83241    0.71613    0.65018    0.93500    0.85075    0.86424    0.85797    1.17544
  71.32174    0.75809    0.65018    0.99500    0.73900    0.85699    0.85064    1.35317
  75.84281    0.79917    0.65018    1.05500    0.92759    0.87125    0.86480    1.07806
  63.85719    0.68771    0.65018    0.89500    0.87521    0.84809    0.84189    1.14258
  65.34305    0.70196    0.65018    0.91500    0.82676    0.85811    0.85188    1.20954
  76.59936    0.80593    0.65018    1.06500    0.86226    0.87645    0.86998    1.15974
  78.87414    0.82603    0.65018    1.09500    0.85824    0.89203    0.88551    1.16518
  66.08729    0.70906    0.65018    0.92500    0.80220    0.86312    0.85687    1.24658
  77.35678    0.81266    0.65018    1.07500    0.79885    0.88164    0.87516    1.25180
  51.36484    0.56355    0.65018    0.72500    0.91393    0.90186    0.89587    1.09417
  72.07306    0.76500    0.65018    1.00500    0.92397    0.85572    0.84934    1.08229
  67.57842    0.72318    0.65018    0.94500    0.81675    0.86337    0.85709    1.22437
  55.01430    0.60058    0.65018    0.77500    0.92120    0.88587    0.87983    1.08555
  83.44589    0.86543    0.65018    1.15500    0.89603    0.93422    0.92761    1.11603
  84.97605    0.87831    0.65018    1.17500    1.05263    0.94181    0.93516    0.95000
  59.42049    0.64448    0.65018    0.83500    0.78185    0.83444    0.82832    1.27902
  64.59968    0.69485    0.65018    0.90500    0.90034    0.85310    0.84688    1.11069
  52.09316    0.57099    0.65018    0.73500    0.81884    0.89910    0.89310    1.22124
  63.11558    0.68055    0.65018    0.88500    0.79403    0.84308    0.83689    1.25941
  50.63731    0.55610    0.65018    0.71500    0.89785    0.90461    0.89863    1.11377
  49.91053    0.54863    0.65018    0.70500    0.88199    0.90737    0.90139    1.13380
  84.21060    0.87188    0.65018    1.16500    0.93418    0.94150    0.93487    1.07045
  54.28281    0.59321    0.65018    0.76500    0.87805    0.89444    0.88841    1.13889
  48.45926    0.53366    0.65018    0.68500    0.71910    0.91288    0.90692    1.39063
  61.63496    0.66618    0.65018    0.86500    0.81709    0.83306    0.82690    1.22385
  72.82526    0.77189    0.65018    1.01500    0.78274    0.85444    0.84805    1.27756
  58.68404    0.63720    0.65018    0.82500    0.95376    0.84301    0.83691    1.04848
  68.32532    0.73021    0.65018    0.95500    0.83168    0.86209    0.85580    1.20238
  55.74660    0.60794    0.65018    0.78500    0.80736    0.87730    0.87124    1.23861
  82.68194    0.85894    0.65018    1.14500    0.96122    0.92695    0.92034    1.04034
  49.18452    0.54115    0.65018    0.69500    0.90991    0.91012    0.90416    1.09901
  69.07310    0.73721    0.65018    0.96500    0.80249    0.86082    0.85451    1.24612
  47.69912    0.52641    0.65096    0.67500    0.90476    0.91529    0.90917    1.10526
  54.24248    0.59351    0.65096    0.76500    0.88831    0.89307    0.88686    1.12573
  60.11331    0.65207    0.65096    0.84500    0.84601    0.82584    0.81952    1.18201
  49.87333    0.54891    0.65096    0.70500    1.04225    0.90702    0.90088    0.95946
  53.51232    0.58612    0.65096    0.75500    0.93623    0.89755    0.89136    1.06811
  68.27526    0.73061    0.65096    0.95500    0.87317    0.86142    0.85494    1.14525
  78.81736    0.82652    0.65096    1.09500    0.91984    0.89108    0.88438    1.08715
  67.52887    0.72358    0.65096    0.94500    0.80551    0.86270    0.85624    1.24144
  72.77226    0.77233    0.65096    1.01500    0.81470    0.85377    0.84720    1.22745
  77.30093    0.81314    0.65096    1.07500    0.87170    0.88069    0.87402    1.14719
  84.15070    0.87242    0.65096    1.16500    0.93697    0.94024    0.93344    1.06726
  72.02055    0.76544    0.65096    1.00500    0.88205    0.85505    0.84849    1.13372
  63.06905    0.68092    0.65096    0.88500    0.93322    0.84202    0.83565    1.07156
  51.32660    0.56384    0.65096    0.72500    0.87773    0.90151    0.89535    1.13930
  64.55214    0.69522    0.65096    0.90500    0.79907    0.85204    0.84564    1.25146
  79.57684    0.83317    0.65096    1.10500    0.78407    0.89627    0.88956    1.27540
  71.26972    0.75852    0.65096    0.99500    0.85313    0.85632    0.84978    1.17216
  52.05438    0.57128    0.65096    0.73500    0.89883    0.89876    0.89259    1.11255
  76.54398    0.80640    0.65096    1.06500    0.85321    0.87549    0.86884    1.17204
  55.70522    0.60825    0.65096    0.78500    0.86806    0.87592    0.86969    1.15200
  48.42311    0.53393    0.65096    0.68500    1.00000    0.91253    0.90641    1.00000
  54.97344    0.60089    0.65096    0.77500    0.81222    0.88449    0.87827    1.23120
  65.29500    0.70234    0.65096    0.91500    0.83806    0.85705    0.85063    1.19323
  62.32882    0.67374    0.65096    0.87500    0.74250    0.83701    0.83066    1.34681
  78.05872    0.81984    0.65096    1.08500    0.95732    0.88588    0.87920    1.04459
  63.81016    0.68808    0.65096    0.89500    0.88832    0.84703    0.84064    1.12571
  75.03268    0.79285    0.65096    1.04500    0.78079    0.86510    0.85849    1.28075
  82.62292    0.85946    0.65096    1.14500    0.98571    0.92569    0.91892    1.01449
  66.03874    0.70944    0.65096    0.92500    0.94527    0.86206    0.85563    1.05789
  57.90550    0.63024    0.65096    0.81500    0.86609    0.85021    0.84394    1.15462
  50.59958    0.55638    0.65096    0.71500    0.96373    0.90427    0.89812    1.03763
  80.33714    0.83979    0.65096    1.11500    0.87608    0.90371    0.89699    1.14145
  66.78336    0.71652    0.65096    0.93500    0.75532    0.86361    0.85716    1.32394
  49.14785    0.54142    0.65096    0.69500    0.81148    0.90978    0.90365    1.23232
  81.09827    0.84638    0.65096    1.12500    0.84239    0.91113    0.90439    1.18710
  84.91573    0.87886    0.65096    1.17500    0.81761    0.94132    0.93450    1.22308
  70.51978    0.75158    0.65096    0.98500    0.70461    0.85760    0.85107    1.41922
  58.64059    0.63754    0.65096    0.82500    0.92379    0.84164    0.83535    1.08249
  75.78790    0.79964    0.65096    1.05500    0.90341    0.87030    0.86366    1.10692
  69.77072    0.74461    0.65096    0.97500    0.91577    0.85887    0.85236    1.09198
  81.86020    0.85294    0.65096    1.13500    0.83527    0.91841    0.91165    1.19722
  52.78296    0.57871    0.65096    0.74500    0.78006    0.89601    0.88983    1.28195
  60.85096    0.65931    0.65096    0.85500    0.74551    0.82699    0.82067    1.34136
  83.38643    0.86596    0.65096    1.15500    0.94960    0.93296    0.92618    1.05308
  59.37653    0.64481    0.65096    0.83500    0.90261    0.83307    0.82677    1.10790
  69.02255    0.73763    0.65096    0.96500    0.76281    0.86015    0.85365    1.31094
  61.58946    0.66653    0.65096    0.86500    0.83175    0.83200    0.82566    1.20229
  68.97198    0.73804    0.65174    0.96500    0.87917    0.85941    0.85280    1.13743
  84.09077    0.87297    0.65174    1.16500    0.96983    0.93886    0.93201    1.03111
  49.83613    0.54918    0.65174    0.70500    0.76829    0.90665    0.90037    1.30159
  82.56386    0.85999    0.65174    1.14500    0.91569    0.92432    0.91749    1.09208
  66.73429    0.71692    0.65174    0.93500    0.85690    0.86292    0.85635    1.16699
  59.33254    0.64515    0.65174    0.83500    0.86254    0.83165    0.82521    1.15936
  71.21767    0.75895    0.65174    0.99500    0.85603    0.85557    0.84892    1.16819
  63.02251    0.68128    0.65174    0.88500    0.83304    0.84091    0.83441    1.20042
  77.24505    0.81361    0.65174    1.07500    0.86101    0.87964    0.87289    1.16143
  84.85537    0.87940    0.65174    1.17500    1.07824    0.94071    0.93384    0.92744
  48.38695    0.53419    0.65174    0.68500    1.14706    0.91216    0.90590    0.87179
  83.32693    0.86649    0.65174    1.15500    0.85563    0.93159    0.92475    1.16873
  65.99017    0.70983    0.65174    0.92500    0.78281    0.86094    0.85439    1.27745
  61.54393    0.66689    0.65174    0.86500    0.86000    0.83089    0.82442    1.16279
  78.76055    0.82701    0.65174    1.09500    0.89362    0.89002    0.88325    1.11905
  81.04009    0.84689    0.65174    1.12500    0.85996    0.90977    0.90296    1.16284
  52.74365    0.57900    0.65174    0.74500    0.90705    0.89564    0.88931    1.10247
  58.59712    0.63787    0.65174    0.82500    0.85118    0.84022    0.83380    1.17484
  69.71965    0.74503    0.65174    0.97500    0.84051    0.85813    0.85151    1.18975
  81.80158    0.85346    0.65174    1.13500    0.84854    0.91704    0.91022    1.17849
  53.47249    0.58641    0.65174    0.75500    0.86494    0.89665    0.89031    1.15615
  60.80595    0.65966    0.65174    0.85500    0.93793    0.82589    0.81942    1.06618
  68.22519    0.73102    0.65174    0.95500    0.87521    0.86068    0.85409    1.14259
  75.73295    0.80011    0.65174    1.05500    0.88975    0.86926    0.86253    1.12391
  49.11116    0.54169    0.65174    0.69500    1.30476    0.90940    0.90313    0.76642
  78.00238    0.82033    0.65174    1.08500    0.83366    0.88483    0.87807    1.19954
  80.27942    0.84029    0.65174    1.11500    0.88294    0.90237    0.89558    1.13258
  50.56185    0.55666    0.65174    0.71500    0.85648    0.90390    0.89761    1.16757
  57.86255    0.63057    0.65174    0.81500    0.75478    0.84879    0.84238    1.32488
  73.47135    0.77964    0.65174    1.02500    0.87978    0.85429    0.84760    1.13665
  63.76310    0.68845    0.65174    0.89500    0.94261    0.84592    0.83940    1.06089
  70.46822    0.75200    0.65174    0.98500    0.75349    0.85685    0.85021    1.32716
  62.28279    0.67410    0.65174    0.87500    0.86356    0.83590    0.82941    1.15800
  47.66348    0.52667    0.65174    0.67500    1.40541    0.91491    0.90866    0.71154
  51.28834    0.56412    0.65174    0.72500    1.05240    0.90114    0.89484    0.95021
  60.06882    0.65242    0.65174    0.84500    0.90110    0.82425    0.81780    1.10976
  79.51957    0.83367    0.65174    1.10500    0.83935    0.89522    0.88843    1.19140
  54.93257    0.60120    0.65174    0.77500    0.83981    0.88308    0.87672    1.19075
  64.50458    0.69560    0.65174    0.90500    0.85327    0.85093    0.84440    1.17196
  72.71924    0.77277    0.65174    1.01500    0.83980    0.85302    0.84634    1.19076
  71.96801    0.76587    0.65174    1.00500    0.85179    0.85429    0.84763    1.17399
  67.47929    0.72398    0.65174    0.94500    0.81918    0.86196    0.85538    1.22073
  54.20213    0.59382    0.65174    0.76500    0.77003    0.89165    0.88530    1.29866
  55.66383    0.60857    0.65174    0.78500    0.93072    0.87451    0.86814    1.07444
  65.24693    0.70273    0.65174    0.91500    0.84651    0.85594    0.84939    1.18132
  52.01560    0.57157    0.65174    0.73500    0.84564    0.89839    0.89208    1.18254
  76.48857    0.80687    0.65174    1.06500    0.86055    0.87445    0.86771    1.16205
  63.71603    0.68882    0.65252    0.89500    0.74326    0.84476    0.83816    1.34542
  73.41782    0.78009    0.65252    1.02500    0.84641    0.85311    0.84638    1.18146
  58.55364    0.63821    0.65252    0.82500    0.81204    0.83877    0.83224    1.23146
  60.76092    0.66001    0.65252    0.85500    0.82667    0.82474    0.81818    1.20968
  65.94157    0.71022    0.65252    0.92500    0.79708    0.85977    0.85314    1.25458
  54.89169    0.60151    0.65252    0.77500    0.74413    0.88164    0.87516    1.34385
  72.66619    0.77321    0.65252    1.01500    0.84653    0.85220    0.84548    1.18129
  55.62242    0.60888    0.65252    0.78500    0.81659    0.87306    0.86658    1.22460
  80.22167    0.84080    0.65252    1.11500    0.88829    0.90096    0.89416    1.12576
  60.02430    0.65276    0.65252    0.84500    0.84192    0.82262    0.81608    1.18776
  84.79497    0.87995    0.65252    1.17500    1.03563    0.94002    0.93318    0.96560
  66.68519    0.71731    0.65252    0.93500    0.89317    0.86218    0.85554    1.11961
  79.46227    0.83417    0.65252    1.10500    0.81939    0.89408    0.88730    1.22042
  49.07447    0.54196    0.65252    0.69500    1.03333    0.90901    0.90262    0.96774
  48.35079    0.53446    0.65252    0.68500    0.97333    0.91177    0.90538    1.02740
  51.97681    0.57186    0.65252    0.73500    0.97674    0.89800    0.89157    1.02381
  81.74292    0.85397    0.65252    1.13500    0.88735    0.91560    0.90879    1.12695
  84.03080    0.87351    0.65252    1.16500    0.86864    0.93740    0.93058    1.15122
  54.16176    0.59412    0.65252    0.76500    0.84211    0.89021    0.88375    1.18750
  50.52410    0.55694    0.65252    0.71500    0.95833    0.90350    0.89709    1.04348
  76.43313    0.80735    0.65252    1.06500    0.81903    0.87333    0.86658    1.22096
  80.98189    0.84740    0.65252    1.12500    0.86965    0.90833    0.90153    1.14989
  47.62784    0.52693    0.65252    0.67500    1.18421    0.91452    0.90815    0.84444
  69.66856    0.74545    0.65252    0.97500    0.78303    0.85733    0.85065    1.27708
  71.16559    0.75938    0.65252    0.99500    0.76228    0.85476    0.84807    1.31185
  68.92138    0.73845    0.65252    0.96500    0.87302    0.85861    0.85194    1.14545
  75.67798    0.80057    0.65252    1.05500    0.80712    0.86815    0.86140    1.23898
  68.17509    0.73142    0.65252    0.95500    0.87238    0.85989    0.85323    1.14629
  64.45700    0.69598    0.65252    0.90500    0.83224    0.84976    0.84315    1.20158
  77.18913    0.81409    0.65252    1.07500    0.74216    0.87852    0.87176    1.34742
  51.25007    0.56441    0.65252    0.72500    0.93359    0.90075    0.89433    1.07113
  62.97594    0.68165    0.65252    0.88500    0.76678    0.83975    0.83316    1.30416
  61.49839    0.66724    0.65252    0.86500    0.83016    0.82974    0.82317    1.20459
  83.26739    0.86703    0.65252    1.15500    0.86318    0.93014    0.92332    1.15851
  62.23673    0.67446    0.65252    0.87500    0.75038    0.83475    0.82817    1.33265
  59.28855    0.64549    0.65252    0.83500    0.81379    0.83019    0.82366    1.22881
  67.42970    0.72438    0.65252    0.94500    0.85227    0.86117    0.85452    1.17333
  57.81958    0.63090    0.65252    0.81500    0.74315    0.84734    0.84083    1.34562
  82.50476    0.86052    0.65252    1.14500    0.88063    0.92287    0.91605    1.13556
  77.94600    0.82081    0.65252    1.08500    0.86803    0.88371    0.87694    1.15203
  70.41663    0.75242    0.65252    0.98500    0.83386    0.85604    0.84936    1.19925
  71.91545    0.76631    0.65252    1.00500    0.88475    0.85348    0.84677    1.13027
  53.43265    0.58671    0.65252    0.75500    0.86391    0.89571    0.88926    1.15753
  49.79891    0.54946    0.65252    0.70500    1.02532    0.90626    0.89986    0.97531
  52.70433    0.57929    0.65252    0.74500    0.93610    0.89524    0.88880    1.06826
  78.70371    0.82750    0.65252    1.09500    0.94727    0.88890    0.88212    1.05567
  65.19884    0.70311    0.65252    0.91500    0.79239    0.85477    0.84815    1.26200
  80.16387    0.84130    0.65331    1.11500    0.85688    0.89950    0.89275    1.16702
  71.11350    0.75981    0.65331    0.99500    0.80408    0.85391    0.84721    1.24366
  65.15074    0.70349    0.65331    0.91500    0.80241    0.85357    0.84690    1.24624
  55.58101    0.60919    0.65331    0.78500    0.89425    0.87159    0.86502    1.11825
  48.31461    0.53472    0.65331    0.68500    0.83133    0.91136    0.90487    1.20290
  75.62298    0.80104    0.65331    1.05500    0.79291    0.86699    0.86026    1.26118
  51.93800    0.57214    0.65331    0.73500    0.95539    0.89758    0.89105    1.04669
  61.45284    0.66760    0.65331    0.86500    0.90827    0.82856    0.82193    1.10099
  63.66894    0.68919    0.65331    0.89500    0.77492    0.84356    0.83691    1.29045
  77.88959    0.82130    0.65331    1.08500    0.80185    0.88254    0.87580    1.24711
  70.36503    0.75285    0.65331    0.98500    0.96672    0.85520    0.84850    1.03442
  53.39280    0.58701    0.65331    0.75500    1.05621    0.89476    0.88821    0.94678
  52.66500    0.57959    0.65331    0.74500    0.88365    0.89483    0.88829    1.13167
  77.13319    0.81457    0.65331    1.07500    0.86867    0.87736    0.87062    1.15119
  78.64684    0.82800    0.65331    1.09500    0.90541    0.88773    0.88098    1.10448
  79.40494    0.83466    0.65331    1.10500    0.82955    0.89291    0.88616    1.20548
  66.63608    0.71770    0.65331    0.93500    0.79213    0.86140    0.85473    1.26243
  65.89296    0.71061    0.65331    0.92500    0.80650    0.85857    0.85190    1.23992
  47.59219    0.52719    0.65331    0.67500    1.02857    0.91412    0.90764    0.97222
  69.61745    0.74586    0.65331    0.97500    0.80184    0.85649    0.84979    1.24713
  72.61311    0.77365    0.65331    1.01500    0.87521    0.85134    0.84462    1.14259
  84.73453    0.88050    0.65331    1.17500    0.95047    0.93929    0.93252    1.05211
  54.85079    0.60182    0.65331    0.77500    0.93415    0.88017    0.87360    1.07050
  59.97978    0.65311    0.65331    0.84500    0.84939    0.82097    0.81435    1.17732
  62.92936    0.68202    0.65331    0.88500    0.88007    0.83856    0.83192    1.13627
  83.20781    0.86756    0.65331    1.15500    1.06424    0.92864    0.92188    0.93964
  62.19066    0.67482    0.65331    0.87500    1.01533    0.83356    0.82692    0.98491
  57.77661    0.63123    0.65331    0.81500    0.75139    0.84586    0.83927    1.33086
  73.36425    0.78054    0.65331    1.02500    0.92443    0.85188    0.84516    1.08175
  71.86286    0.76674    0.65331    1.00500    0.76425    0.85263    0.84592    1.30847
  49.76168    0.54973    0.65331    0.70500    0.79618    0.90585    0.89934    1.25600
  58.51015    0.63854    0.65331    0.82500    0.74373    0.83728    0.83068    1.34458
  82.44562    0.86104    0.65331    1.14500    0.90281    0.92138    0.91462    1.10766
  68.12497    0.73183    0.65331    0.95500    0.77846    0.85906    0.85237    1.28459
  49.03777    0.54223    0.65331    0.69500    0.91509    0.90861    0.90211    1.09278
  54.12139    0.59442    0.65331    0.76500    0.92857    0.88874    0.88219    1.07692
  76.37765    0.80782    0.65331    1.06500    0.82143    0.87218    0.86544    1.21739
  50.48635    0.55722    0.65331    0.71500    1.00948    0.90309    0.89658    0.99061
  60.71588    0.66036    0.65331    0.85500    0.82881    0.82356    0.81693    1.20654
  68.87076    0.73886    0.65331    0.96500    0.84718    0.85777    0.85108    1.18039
  81.68423    0.85449    0.65331    1.13500    0.92430    0.91411    0.90736    1.08190
  51.21179    0.56469    0.65331    0.72500    0.91322    0.90034    0.89382    1.09502
  64.40940    0.69635    0.65331    0.90500    0.84243    0.84857    0.84191    1.18704
  67.38008    0.72478    0.65331    0.94500    0.86799    0.86034    0.85366    1.15209
  83.97079    0.87405    0.65331    1.16500    0.90605    0.93590    0.92914    1.10369
  80.92364    0.84791    0.65331    1.12500    0.86137    0.90685    0.90010    1.16094
  59.24453    0.64583    0.65331    0.83500    0.81054    0.82871    0.82210    1.23374
  51.89919    0.57243    0.65409    0.73500    0.93818    0.89716    0.89054    1.06589
  73.31067    0.78098    0.65409    1.02500    0.82680    0.85064    0.84394    1.20949
  52.62566    0.57988    0.65409    0.74500    0.80672    0.89440    0.88777    1.23958
  65.10261    0.70387    0.65409    0.91500    0.81759    0.85235    0.84566    1.22311
  51.17350    0.56497    0.65409    0.72500    1.11594    0.89992    0.89330    0.89610
  57.73362    0.63156    0.65409    0.81500    0.89621    0.84437    0.83771    1.11581
  70.31339    0.75327    0.65409    0.98500    0.79363    0.85434    0.84764    1.26004
  49.72444    0.55001    0.65409    0.70500    0.92045    0.90543    0.89883    1.08642
  63.62183    0.68956    0.65409    0.89500    0.89002    0.84235    0.83567    1.12357
  62.14458    0.67518    0.65409    0.87500    0.72408    0.83236    0.82568    1.38106
  61.40726    0.66795    0.65409    0.86500    0.79935    0.82736    0.82068    1.25101
  59.93523    0.65345    0.65409    0.84500    0.76733    0.81930    0.81262    1.30323
  83.14820    0.86809    0.65409    1.15500    0.90693    0.92714    0.92045    1.10262
  67.33044    0.72517    0.65409    0.94500    0.83234    0.85950    0.85280    1.20144
  55.53958    0.60951    0.65409    0.78500    0.89815    0.87011    0.86346    1.11340
  78.58993    0.82849    0.65409    1.09500    0.97516    0.88654    0.87984    1.02548
  48.27842    0.53499    0.65409    0.68500    0.95506    0.91095    0.90436    1.04706
  64.36178    0.69673    0.65409    0.90500    0.84868    0.84735    0.84066    1.17829
  60.67082    0.66071    0.65409    0.85500    0.74194    0.82236    0.81569    1.34783
  50.44858    0.55750    0.65409    0.71500    0.90952    0.90268    0.89607    1.09948
  69.56631    0.74628    0.65409    0.97500    0.91269    0.85563    0.84893    1.09567
  54.80988    0.60212    0.65409    0.77500    0.74239    0.87868    0.87204    1.34700
  80.86536    0.84842    0.65409    1.12500    0.87280    0.90536    0.89866    1.14574
  66.58694    0.71810    0.65409    0.93500    0.87310    0.86061    0.85391    1.14535
  80.10605    0.84181    0.65409    1.11500    0.86796    0.89803    0.89133    1.15213
  79.34757    0.83516    0.65409    1.10500    0.96701    0.89172    0.88502    1.03412
  81.62550    0.85501    0.65409    1.13500    0.88553    0.91262    0.90592    1.12927
  68.07483    0.73223    0.65409    0.95500    0.76426    0.85821    0.85151    1.30845
  83.91073    0.87458    0.65409    1.16500    0.93865    0.93440    0.92771    1.06536
  49.00105    0.54250    0.65409    0.69500    0.97674    0.90819    0.90159    1.02381
  84.67404    0.88105    0.65409    1.17500    1.04953    0.93855    0.93186    0.95281
  68.82013    0.73927    0.65409    0.96500    0.78495    0.85692    0.85022    1.27397
  82.38645    0.86157    0.65409    1.14500    0.86226    0.91988    0.91318    1.15974
  62.88276    0.68238    0.65409    0.88500    0.91843    0.83736    0.83067    1.08881
  72.56001    0.77409    0.65409    1.01500    0.77885    0.85047    0.84377    1.28395
  58.46664    0.63887    0.65409    0.82500    0.86630    0.83579    0.82912    1.15433
  47.55653    0.52746    0.65409    0.67500    0.75510    0.91371    0.90712    1.32432
  65.84433    0.71099    0.65409    0.92500    0.80680    0.85734    0.85065    1.23946
  53.35293    0.58731    0.65409    0.75500    0.90805    0.89380    0.88716    1.10127
  75.56795    0.80150    0.65409    1.05500    0.84906    0.86583    0.85913    1.17778
  77.83314    0.82178    0.65409    1.08500    0.76963    0.88137    0.87466    1.29932
  59.20051    0.64617    0.65409    0.83500    0.86194    0.82721    0.82054    1.16017
  54.08100    0.59472    0.65409    0.76500    0.93531    0.88726    0.88063    1.06916
  71.81024    0.76717    0.65409    1.00500    0.77941    0.85176    0.84506    1.28302
  71.06137    0.76023    0.65409    0.99500    0.87113    0.85305    0.84635    1.14793
  77.07722    0.81505    0.65409    1.07500    0.88665    0.87619    0.86948    1.12784
  76.32215    0.80829    0.65409    1.06500    0.91165    0.87101    0.86430    1.09691
  60.62574    0.66106    0.65487    0.85500    0.89680    0.82116    0.81444    1.11508
  66.53778    0.71849    0.65487    0.93500    0.82857    0.85980    0.85310    1.20690
  47.52086    0.52771    0.65487    0.67500    0.64286    0.91328    0.90661    1.55556
  79.29016    0.83566    0.65487    1.10500    0.81959    0.89055    0.88388    1.22013
  54.04060    0.59503    0.65487    0.76500    0.90769    0.88577    0.87906    1.10169
  81.56673    0.85553    0.65487    1.13500    0.84346    0.91114    0.90449    1.18559
  84.61351    0.88159    0.65487    1.17500    0.99768    0.93784    0.93120    1.00233
  68.02467    0.73264    0.65487    0.95500    0.84272    0.85736    0.85065    1.18664
  48.96433    0.54277    0.65487    0.69500    0.82500    0.90776    0.90108    1.21212
  58.42311    0.63920    0.65487    0.82500    0.90291    0.83427    0.82756    1.10753
  76.26662    0.80876    0.65487    1.06500    0.89168    0.86984    0.86317    1.12148
  54.76896    0.60243    0.65487    0.77500    0.83452    0.87719    0.87048    1.19830
  46.80024    0.52017    0.65487    0.66500    0.83333    0.89223    0.88556    1.20000
  69.51515    0.74669    0.65487    0.97500    0.79814    0.85477    0.84807    1.25292
  65.05447    0.70425    0.65487    0.91500    0.79141    0.85112    0.84441    1.26357
  55.49813    0.60982    0.65487    0.78500    0.84842    0.86861    0.86190    1.17867
  80.04819    0.84231    0.65487    1.11500    0.96099    0.89657    0.88991    1.04060
  65.79568    0.71138    0.65487    0.92500    0.78930    0.85611    0.84940    1.26694
  59.89067    0.65379    0.65487    0.84500    0.83059    0.81761    0.81089    1.20396
  51.13520    0.56526    0.65487    0.72500    1.02857    0.89948    0.89279    0.97222
  67.28078    0.72557    0.65487    0.94500    0.76067    0.85865    0.85194    1.31463
  68.76946    0.73968    0.65487    0.96500    0.81298    0.85606    0.84936    1.23004
  48.24222    0.53525    0.65487    0.68500    0.81319    0.91052    0.90384    1.22973
  77.02121    0.81553    0.65487    1.07500    0.88847    0.87502    0.86835    1.12553
  51.86036    0.57272    0.65487    0.73500    0.98551    0.89672    0.89002    1.01471
  83.85064    0.87512    0.65487    1.16500    0.88958    0.93291    0.92627    1.12412
  72.50688    0.77453    0.65487    1.01500    0.83518    0.84959    0.84290    1.19734
  59.15646    0.64651    0.65487    0.83500    0.81713    0.82569    0.81897    1.22379
  80.80705    0.84894    0.65487    1.12500    0.96600    0.90388    0.89722    1.03520
  78.53299    0.82898    0.65487    1.09500    0.78198    0.88537    0.87870    1.27880
  71.00922    0.76066    0.65487    0.99500    0.84967    0.85218    0.84549    1.17692
  64.31414    0.69710    0.65487    0.90500    0.81536    0.84613    0.83941    1.22645
  50.41081    0.55778    0.65487    0.71500    0.85714    0.90224    0.89555    1.16667
  77.77667    0.82227    0.65487    1.08500    0.99574    0.88019    0.87353    1.00427
  82.32723    0.86209    0.65487    1.14500    0.89455    0.91840    0.91175    1.11789
  73.25705    0.78143    0.65487    1.02500    0.94435    0.84940    0.84271    1.05893
  57.69061    0.63188    0.65487    0.81500    0.82206    0.84286    0.83614    1.21645
  70.26174    0.75369    0.65487    0.98500    0.76274    0.85348    0.84678    1.31106
  71.75760    0.76761    0.65487    1.00500    0.86438    0.85089    0.84420    1.15690
  62.09847    0.67553    0.65487    0.87500    0.80882    0.83114    0.82443    1.23636
  63.57470    0.68993    0.65487    0.89500    0.85057    0.84113    0.83442    1.17568
  61.36167    0.66831    0.65487    0.86500    0.84127    0.82615    0.81943    1.18868
  75.51290    0.80197    0.65487    1.05500    0.87786    0.86466    0.85799    1.13913
  49.68719    0.55028    0.65487    0.70500    1.07692    0.90500    0.89832    0.92857
  53.31306    0.58761    0.65487    0.75500    0.89136    0.89282    0.88611    1.12188
  62.83615    0.68274    0.65487    0.88500    0.86567    0.83614    0.82942    1.15517
  83.08854    0.86862    0.65487    1.15500    0.95745    0.92565    0.91901    1.04444
  52.58631    0.58017    0.65487    0.74500    0.82036    0.89396    0.88726    1.21898
  64.26649    0.69748    0.65566    0.90500    0.83955    0.84491    0.83816    1.19112
  62.78951    0.68311    0.65566    0.88500    0.77687    0.83493    0.82817    1.28721
  80.74869    0.84945    0.65566    1.12500    0.87810    0.90242    0.89578    1.13883
  77.72016    0.82275    0.65566    1.08500    0.77915    0.87904    0.87239    1.28345
  59.11241    0.64684    0.65566    0.83500    0.79070    0.82418    0.81741    1.26471
  51.82152    0.57301    0.65566    0.73500    0.90909    0.89628    0.88951    1.10000
  70.21006    0.75411    0.65566    0.98500    0.77761    0.85262    0.84592    1.28599
  76.96517    0.81600    0.65566    1.07500    0.83456    0.87387    0.86721    1.19824
  57.64759    0.63221    0.65566    0.81500    0.90230    0.84135    0.83458    1.10828
  72.45373    0.77497    0.65566    1.01500    0.87731    0.84874    0.84204    1.13985
  55.45667    0.61013    0.65566    0.78500    0.91325    0.86710    0.86033    1.09499
  59.84610    0.65413    0.65566    0.84500    0.88482    0.81593    0.80916    1.13018
  83.79051    0.87566    0.65566    1.16500    1.03425    0.93145    0.92483    0.96689
  71.70494    0.76804    0.65566    1.00500    0.78135    0.85003    0.84333    1.27984
  62.05235    0.67589    0.65566    0.87500    0.83089    0.82993    0.82318    1.20352
  79.99029    0.84281    0.65566    1.11500    0.95137    0.89513    0.88849    1.05111
  70.95705    0.76109    0.65566    0.99500    0.90066    0.85133    0.84462    1.11029
  61.31607    0.66866    0.65566    0.86500    0.73552    0.82494    0.81818    1.35957
  48.20602    0.53551    0.65566    0.68500    1.01408    0.91009    0.90333    0.98611
  67.23110    0.72597    0.65566    0.94500    0.87065    0.85781    0.85108    1.14857
  65.74701    0.71177    0.65566    0.92500    0.89583    0.85489    0.84815    1.11628
  75.45781    0.80243    0.65566    1.05500    0.88686    0.86352    0.85685    1.12757
  51.09688    0.56554    0.65566    0.72500    0.98354    0.89904    0.89227    1.01674
  46.76509    0.52042    0.65566    0.66500    0.43750    0.89973    0.89297    2.28571
  83.02885    0.86915    0.65566    1.15500    1.02361    0.92419    0.91757    0.97694
  69.46397    0.74711    0.65566    0.97500    0.81429    0.85392    0.84721    1.22807
  78.47602    0.82947    0.65566    1.09500    0.81555    0.88422    0.87756    1.22616
  79.23273    0.83616    0.65566    1.10500    0.92203    0.88939    0.88274    1.08457
  81.50793    0.85605    0.65566    1.13500    0.90078    0.90968    0.90305    1.11015
  49.64993    0.55055    0.65566    0.70500    0.90608    0.90457    0.89780    1.10366
  67.97449    0.73304    0.65566    0.95500    0.87521    0.85651    0.84979    1.14258
  65.00630    0.70463    0.65566    0.91500    0.83770    0.84990    0.84316    1.19374
  50.37302    0.55805    0.65566    0.71500    0.84810    0.90181    0.89504    1.17910
  84.55295    0.88214    0.65566    1.17500    0.99336    0.93715    0.93054    1.00668
  47.48518    0.52797    0.65566    0.67500    0.84091    0.91285    0.90609    1.18919
  82.26798    0.86262    0.65566    1.14500    0.89768    0.91694    0.91031    1.11398
  54.00019    0.59533    0.65566    0.76500    0.92564    0.88427    0.87750    1.08033
  66.48860    0.71888    0.65566    0.93500    0.83651    0.85901    0.85228    1.19545
  52.54695    0.58046    0.65566    0.74500    1.01577    0.89352    0.88674    0.98447
  54.72802    0.60274    0.65566    0.77500    0.85572    0.87569    0.86892    1.16860
  73.20341    0.78187    0.65566    1.02500    0.83461    0.84817    0.84148    1.19817
  76.21105    0.80923    0.65566    1.06500    0.84762    0.86869    0.86203    1.17978
  48.92760    0.54304    0.65566    0.69500    0.84892    0.90733    0.90056    1.17797
  68.71878    0.74009    0.65566    0.96500    0.80031    0.85522    0.84850    1.24951
  58.37957    0.63954    0.65566    0.82500    0.85986    0.83276    0.82599    1.16298
  63.52756    0.69030    0.65566    0.89500    0.83151    0.83992    0.83317    1.20263
  60.58065    0.66141    0.65566    0.85500    0.84041    0.81995    0.81319    1.18990
  53.27317    0.58790    0.65566    0.75500    0.89751    0.89183    0.88506    1.11420
  51.05856    0.56582    0.65645    0.72500    1.03433    0.89861    0.89176    0.96680
  81.44909    0.85656    0.65645    1.13500    0.94932    0.90826    0.90161    1.05339
  58.33602    0.63987    0.65645    0.82500    0.80423    0.83126    0.82443    1.24342
  67.92428    0.73344    0.65645    0.95500    0.82550    0.85569    0.84893    1.21138
  65.69832    0.71215    0.65645    0.92500    0.86379    0.85368    0.84690    1.15769
  48.89085    0.54331    0.65645    0.69500    1.10345    0.90690    0.90005    0.90625
  82.96912    0.86968    0.65645    1.15500    0.80185    0.92277    0.91613    1.24711
  59.80151    0.65448    0.65645    0.84500    0.84786    0.81425    0.80743    1.17944
  79.93236    0.84332    0.65645    1.11500    0.82545    0.89373    0.88706    1.21145
  68.66807    0.74049    0.65645    0.96500    0.80635    0.85439    0.84764    1.24015
  49.61266    0.55083    0.65645    0.70500    0.72637    0.90413    0.89728    1.37671
  80.69031    0.84995    0.65645    1.12500    0.89084    0.90100    0.89434    1.12254
  57.60456    0.63254    0.65645    0.81500    0.83562    0.83985    0.83301    1.19672
  59.06833    0.64718    0.65645    0.83500    0.76380    0.82267    0.81584    1.30924
  50.33522    0.55833    0.65645    0.71500    0.99020    0.90137    0.89452    1.00990
  76.15546    0.80970    0.65645    1.06500    0.86034    0.86758    0.86089    1.16234
  60.53554    0.66175    0.65645    0.85500    0.81653    0.81876    0.81194    1.22470
  82.20870    0.86314    0.65645    1.14500    0.85635    0.91551    0.90887    1.16774
  71.65225    0.76847    0.65645    1.00500    0.85479    0.84920    0.84247    1.16988
  83.73033    0.87620    0.65645    1.16500    0.96205    0.93003    0.92339    1.03944
  62.00621    0.67625    0.65645    0.87500    0.91349    0.82874    0.82193    1.09470
  53.95977    0.59563    0.65645    0.76500    0.87755    0.88278    0.87593    1.13953
  75.40269    0.80289    0.65645    1.05500    0.91728    0.86241    0.85571    1.09018
  64.21881    0.69785    0.65645    0.90500    0.81639    0.84371    0.83691    1.22490
  67.18140    0.72637    0.65645    0.94500    0.81789    0.85699    0.85022    1.22266
  73.14974    0.78232    0.65645    1.02500    0.79786    0.84697    0.84025    1.25336
  64.95812    0.70501    0.65645    0.91500    0.86688    0.84870    0.84191    1.15356
  78.41901    0.82996    0.65645    1.09500    0.81310    0.88310    0.87642    1.22986
  84.49234    0.88268    0.65645    1.17500    0.99315    0.93650    0.92987    1.00690
  51.78268    0.57330    0.65645    0.73500    0.94139    0.89584    0.88899    1.06226
  63.48039    0.69067    0.65645    0.89500    0.90674    0.83872    0.83192    1.10286
  76.90911    0.81648    0.65645    1.07500    0.84268    0.87275    0.86606    1.18670
  66.43941    0.71927    0.65645    0.93500    0.90461    0.85824    0.85146    1.10545
  70.15836    0.75453    0.65645    0.98500    0.82306    0.85180    0.84505    1.21497
  52.50758    0.58076    0.65645    0.74500    0.85987    0.89308    0.88623    1.16296
  54.68708    0.60304    0.65645    0.77500    0.83294    0.87419    0.86735    1.20057
  47.44950    0.52823    0.65645    0.67500    1.21212    0.91242    0.90558    0.82500
  72.40055    0.77541    0.65645    1.01500    0.88908    0.84791    0.84118    1.12476
  79.17526    0.83665    0.65645    1.10500    0.86914    0.88827    0.88160    1.15056
  53.23327    0.58820    0.65645    0.75500    0.83863    0.89085    0.88400    1.19242
  61.27044    0.66901    0.65645    0.86500    0.77685    0.82375    0.81693    1.28726
  77.66362    0.82323    0.65645    1.08500    0.81238    0.87793    0.87124    1.23095
  55.41521    0.61044    0.65645    0.78500    0.87915    0.86561    0.85876    1.13747
  46.72993    0.52068    0.65645    0.66500    0.93333    0.90723    0.90039    1.07143
  48.16980    0.53578    0.65645    0.68500    0.91262    0.90966    0.90281    1.09574
  70.90485    0.76151    0.65645    0.99500    0.83687    0.85050    0.84376    1.19493
  62.74286    0.68347    0.65645    0.88500    0.79805    0.83373    0.82692    1.25306
  69.41277    0.74752    0.65645    0.97500    0.88667    0.85310    0.84634    1.12782
  72.34734    0.77585    0.65723    1.01500    0.92512    0.84711    0.84032    1.08094
  71.59954    0.76890    0.65723    1.00500    0.84102    0.84840    0.84161    1.18904
  61.96006    0.67661    0.65723    0.87500    0.83226    0.82756    0.82068    1.20155
  60.49042    0.66210    0.65723    0.85500    0.78525    0.81758    0.81069    1.27349
  83.67012    0.87674    0.65723    1.16500    0.85371    0.92864    0.92195    1.17136
  76.09984    0.81017    0.65723    1.06500    0.83364    0.86650    0.85974    1.19956
  80.63189    0.85046    0.65723    1.12500    0.79545    0.89962    0.89290    1.25714
  82.14937    0.86366    0.65723    1.14500    0.84124    0.91413    0.90743    1.18872
  76.85301    0.81696    0.65723    1.07500    0.90800    0.87167    0.86492    1.10132
  49.57538    0.55110    0.65723    0.70500    0.81768    0.90370    0.89677    1.22297
  59.02425    0.64752    0.65723    0.83500    0.78163    0.82118    0.81428    1.27938
  53.19336    0.58850    0.65723    0.75500    0.83427    0.88988    0.88295    1.19865
  78.36197    0.83044    0.65723    1.09500    0.87262    0.88202    0.87528    1.14597
  54.64612    0.60335    0.65723    0.77500    0.92513    0.87270    0.86578    1.08092
  48.85410    0.54358    0.65723    0.69500    1.00746    0.90646    0.89953    0.99259
  64.17112    0.69823    0.65723    0.90500    0.83412    0.84252    0.83566    1.19887
  67.87406    0.73384    0.65723    0.95500    0.80120    0.85489    0.84806    1.24813
  84.43169    0.88323    0.65723    1.17500    0.83436    0.93589    0.92921    1.19853
  58.29245    0.64020    0.65723    0.82500    0.86355    0.82976    0.82286    1.15800
  51.74382    0.57358    0.65723    0.73500    0.88162    0.89541    0.88848    1.13428
  52.46819    0.58105    0.65723    0.74500    0.88024    0.89264    0.88571    1.13605
  79.11776    0.83715    0.65723    1.10500    0.94038    0.88719    0.88046    1.06339
  62.69620    0.68383    0.65723    0.88500    0.82287    0.83255    0.82567    1.21526
  64.90992    0.70539    0.65723    0.91500    0.83692    0.84751    0.84065    1.19485
  70.85263    0.76194    0.65723    0.99500    0.83993    0.84970    0.84290    1.19057
  82.90935    0.87021    0.65723    1.15500    0.82320    0.92138    0.91469    1.21477
  46.69476    0.52093    0.65723    0.66500    0.75000    0.91475    0.90782    1.33333
  55.37372    0.61075    0.65723    0.78500    0.87783    0.86412    0.85720    1.13918
  77.60706    0.82371    0.65723    1.08500    0.80855    0.87684    0.87010    1.23678
  79.87440    0.84382    0.65723    1.11500    0.88619    0.89236    0.88564    1.12842
  75.34755    0.80336    0.65723    1.05500    0.87778    0.86133    0.85456    1.13924
  61.22480    0.66936    0.65723    0.86500    0.89573    0.82257    0.81568    1.11641
  69.36154    0.74794    0.65723    0.97500    0.84202    0.85230    0.84548    1.18762
  70.10663    0.75495    0.65723    0.98500    0.85479    0.85100    0.84419    1.16988
  59.75690    0.65482    0.65723    0.84500    0.77093    0.81259    0.80569    1.29713
  81.39022    0.85708    0.65723    1.13500    0.87377    0.90687    0.90016    1.14447
  66.39019    0.71966    0.65723    0.93500    0.84536    0.85749    0.85064    1.18293
  63.43321    0.69104    0.65723    0.89500    0.79316    0.83753    0.83067    1.26078
  73.09605    0.78276    0.65723    1.02500    0.82615    0.84581    0.83902    1.21043
  51.02023    0.56610    0.65723    0.72500    1.01250    0.89817    0.89124    0.98765
  47.41380    0.52849    0.65723    0.67500    0.97917    0.91199    0.90506    1.02128
  57.56151    0.63286    0.65723    0.81500    0.86515    0.83835    0.83144    1.15588
  50.29742    0.55861    0.65723    0.71500    0.84681    0.90093    0.89400    1.18090
  53.91934    0.59593    0.65723    0.76500    0.87466    0.88129    0.87436    1.14330
  68.61735    0.74090    0.65723    0.96500    0.85463    0.85360    0.84677    1.17009
  67.13167    0.72676    0.65723    0.94500    1.00529    0.85619    0.84935    0.99474
  65.64961    0.71254    0.65723    0.92500    0.81711    0.85250    0.84565    1.22382
  48.13358    0.53604    0.65723    0.68500    0.75000    0.90922    0.90230    1.33333
  67.82381    0.73425    0.65802    0.95500    0.87382    0.85507    0.84814    1.14440
  81.33130    0.85759    0.65802    1.13500    0.95931    0.90676    0.89995    1.04241
  60.44528    0.66245    0.65802    0.85500    0.78147    0.81758    0.81060    1.27964
  47.37810    0.52875    0.65802    0.67500    0.97561    0.91209    0.90508    1.02500
  64.86170    0.70577    0.65802    0.91500    0.80564    0.84752    0.84057    1.24125
  58.24887    0.64053    0.65802    0.82500    0.81076    0.82991    0.82292    1.23341
  82.84954    0.87074    0.65802    1.15500    0.87647    0.92127    0.91447    1.14094
  77.55046    0.82420    0.65802    1.08500    0.81644    0.87695    0.87010    1.22482
  75.29238    0.80382    0.65802    1.05500    0.77414    0.86143    0.85456    1.29176
  61.17915    0.66972    0.65802    0.86500    0.82381    0.82257    0.81560    1.21387
  70.05489    0.75537    0.65802    0.98500    0.87624    0.85117    0.84426    1.14124
  63.38602    0.69141    0.65802    0.89500    0.79969    0.83754    0.83058    1.25048
  73.04233    0.78320    0.65802    1.02500    0.85738    0.84601    0.83912    1.16634
  53.15344    0.58879    0.65802    0.75500    0.90831    0.88995    0.88293    1.10095
  57.51845    0.63319    0.65802    0.81500    0.74792    0.83850    0.83150    1.33705
  52.42880    0.58134    0.65802    0.74500    0.89759    0.89275    0.88573    1.11409
  49.53809    0.55137    0.65802    0.70500    0.84153    0.90380    0.89679    1.18831
  61.91389    0.67697    0.65802    0.87500    0.79248    0.82756    0.82059    1.26186
  82.09001    0.86418    0.65802    1.14500    0.87931    0.91402    0.90721    1.13725
  62.64951    0.68420    0.65802    0.88500    0.82024    0.83255    0.82559    1.21915
  78.30491    0.83093    0.65802    1.09500    0.88095    0.88212    0.87528    1.13514
  84.37100    0.88377    0.65802    1.17500    0.96476    0.93576    0.92898    1.03653
  53.87889    0.59623    0.65802    0.76500    0.75253    0.88143    0.87442    1.32886
  48.81734    0.54385    0.65802    0.69500    1.05172    0.90656    0.89955    0.95082
  59.71228    0.65516    0.65802    0.84500    0.78965    0.81280    0.80581    1.26638
  80.57343    0.85097    0.65802    1.12500    0.86085    0.89951    0.89269    1.16164
  51.70495    0.57387    0.65802    0.73500    0.94585    0.89551    0.88850    1.05725
  83.60987    0.87727    0.65802    1.16500    0.98696    0.92853    0.92173    1.01322
  58.98015    0.64785    0.65802    0.83500    0.84359    0.82132    0.81433    1.18542
  55.33223    0.61106    0.65802    0.78500    0.88942    0.86426    0.85725    1.12432
  76.79688    0.81743    0.65802    1.07500    0.92607    0.87177    0.86492    1.07983
  67.08193    0.72716    0.65802    0.94500    0.77177    0.85636    0.84943    1.29572
  71.54680    0.76934    0.65802    1.00500    0.75587    0.84858    0.84168    1.32298
  64.12341    0.69860    0.65802    0.90500    0.87354    0.84253    0.83558    1.14476
  48.09735    0.53631    0.65802    0.68500    1.01111    0.90933    0.90232    0.98901
  79.06022    0.83764    0.65802    1.10500    0.84000    0.88729    0.88046    1.19048
  50.98189    0.56638    0.65802    0.72500    0.81915    0.89828    0.89126    1.22078
  54.60515    0.60366    0.65802    0.77500    0.95263    0.87285    0.86584    1.04972
  70.80039    0.76236    0.65802    0.99500    0.85417    0.84988    0.84297    1.17073
  68.56660    0.74131    0.65802    0.96500    0.79114    0.85377    0.84685    1.26400
  72.29411    0.77628    0.65802    1.01500    0.80583    0.84728    0.84039    1.24096
  65.60088    0.71292    0.65802    0.92500    0.81651    0.85251    0.84557    1.22472
  76.04419    0.81064    0.65802    1.06500    0.89062    0.86660    0.85974    1.12281
  46.65958    0.52118    0.65802    0.66500    1.11111    0.91466    0.90766    0.90000
  69.31029    0.74835    0.65802    0.97500    0.87076    0.85247    0.84555    1.14842
  66.34095    0.72005    0.65802    0.93500    0.77778    0.85751    0.85057    1.28571
  79.81640    0.84432    0.65802    1.11500    0.91313    0.89239    0.88556    1.09513
  50.25960    0.55889    0.65802    0.71500    0.93333    0.90104    0.89403    1.07143
  48.78057    0.54411    0.65881    0.69500    1.04511    0.90667    0.89957    0.95683
  79.75837    0.84482    0.65881    1.11500    0.91417    0.89246    0.88548    1.09389
  49.50079    0.55164    0.65881    0.70500    1.07237    0.90391    0.89681    0.93252
  75.23718    0.80428    0.65881    1.05500    0.77123    0.86157    0.85456    1.29663
  83.54958    0.87781    0.65881    1.16500    0.88270    0.92847    0.92152    1.13288
  70.00312    0.75579    0.65881    0.98500    0.77259    0.85138    0.84434    1.29435
  67.03217    0.72755    0.65881    0.94500    0.86097    0.85656    0.84950    1.16148
  65.55213    0.71331    0.65881    0.92500    0.89163    0.85255    0.84548    1.12155
  53.83843    0.59653    0.65881    0.76500    0.77833    0.88158    0.87448    1.28481
  71.49403    0.76977    0.65881    1.00500    0.91011    0.84879    0.84175    1.09877
  55.29072    0.61137    0.65881    0.78500    1.00000    0.86441    0.85731    1.00000
  72.98858    0.78365    0.65881    1.02500    0.77985    0.84625    0.83922    1.28231
  48.06110    0.53657    0.65881    0.68500    1.02020    0.90943    0.90234    0.98020
  59.66765    0.65550    0.65881    0.84500    0.79463    0.81302    0.80593    1.25845
  50.94353    0.56667    0.65881    0.72500    0.97917    0.89838    0.89128    1.02128
  63.33880    0.69178    0.65881    0.89500    0.77829    0.83758    0.83050    1.28486
  52.38939    0.58163    0.65881    0.74500    0.87246    0.89286    0.88576    1.14618
  66.29170    0.72044    0.65881    0.93500    0.83492    0.85757    0.85050    1.19772
  79.00266    0.83814    0.65881    1.10500    0.83579    0.88744    0.88046    1.19647
  61.86770    0.67732    0.65881    0.87500    0.82550    0.82759    0.82051    1.21138
  60.40013    0.66279    0.65881    0.85500    0.72354    0.81761    0.81052    1.38210
  69.25902    0.74876    0.65881    0.97500    0.79077    0.85268    0.84563    1.26458
  82.78969    0.87127    0.65881    1.15500    0.96781    0.92121    0.91425    1.03326
  62.60281    0.68456    0.65881    0.88500    0.80446    0.83258    0.82550    1.24307
  47.34238    0.52901    0.65881    0.67500    0.72222    0.91219    0.90510    1.38462
  61.13348    0.67007    0.65881    0.86500    0.74510    0.82260    0.81551    1.34211
  50.22178    0.55916    0.65881    0.71500    0.93043    0.90115    0.89405    1.07477
  81.27236    0.85811    0.65881    1.13500    0.89922    0.90670    0.89973    1.11207
  46.62440    0.52144    0.65881    0.66500    0.94737    0.91457    0.90749    1.05556
  70.74812    0.76279    0.65881    0.99500    0.75238    0.85008    0.84305    1.32911
  67.77354    0.73465    0.65881    0.95500    0.87500    0.85527    0.84821    1.14286
  75.98851    0.81111    0.65881    1.06500    0.71007    0.86674    0.85974    1.40831
  53.11351    0.58909    0.65881    0.75500    0.96190    0.89002    0.88292    1.03960
  68.51583    0.74172    0.65881    0.96500    0.85303    0.85397    0.84692    1.17229
  58.20528    0.64086    0.65881    0.82500    0.77873    0.83007    0.82298    1.28414
  77.49383    0.82468    0.65881    1.08500    0.89927    0.87709    0.87010    1.11202
  64.07568    0.69897    0.65881    0.90500    0.79180    0.84257    0.83549    1.26295
  84.31028    0.88431    0.65881    1.17500    0.93991    0.93569    0.92875    1.06393
  78.24780    0.83142    0.65881    1.09500    0.95306    0.88227    0.87528    1.04925
  54.56417    0.60396    0.65881    0.77500    0.78153    0.87300    0.86590    1.27954
  76.74073    0.81791    0.65881    1.07500    0.88095    0.87192    0.86492    1.13514
  58.93603    0.64819    0.65881    0.83500    0.83333    0.82149    0.81439    1.20000
  80.51494    0.85148    0.65881    1.12500    0.90040    0.89944    0.89247    1.11062
  51.66607    0.57416    0.65881    0.73500    0.87255    0.89562    0.88852    1.14607
  82.03061    0.86471    0.65881    1.14500    0.95325    0.91396    0.90699    1.04904
  72.24086    0.77672    0.65881    1.01500    0.84906    0.84749    0.84046    1.17778
  64.81346    0.70615    0.65881    0.91500    0.85762    0.84756    0.84049    1.16602
  70.69583    0.76321    0.65960    0.99500    0.87621    0.85032    0.84312    1.14128
  55.24920    0.61169    0.65960    0.78500    0.78667    0.86458    0.85737    1.27119
  69.20773    0.74918    0.65960    0.97500    0.75407    0.85291    0.84570    1.32613
  69.95132    0.75621    0.65960    0.98500    0.87644    0.85161    0.84441    1.14098
  66.24242    0.72083    0.65960    0.93500    0.93662    0.85764    0.85043    1.06767
  71.44125    0.77020    0.65960    1.00500    0.89580    0.84903    0.84183    1.11632
  66.98239    0.72795    0.65960    0.94500    0.79685    0.85678    0.84957    1.25494
  64.02794    0.69935    0.65960    0.90500    0.83415    0.84262    0.83541    1.19882
  68.46504    0.74212    0.65960    0.96500    0.77508    0.85420    0.84699    1.29019
  67.72326    0.73505    0.65960    0.95500    0.79873    0.85549    0.84828    1.25198
  58.16167    0.64119    0.65960    0.82500    0.93382    0.83025    0.82304    1.07087
  65.50336    0.71369    0.65960    0.92500    0.87702    0.85261    0.84540    1.14022
  55.97606    0.61909    0.65960    0.79500    0.79570    0.85600    0.84879    1.25676
  58.89190    0.64853    0.65960    0.83500    0.79236    0.82166    0.81445    1.26205
  64.76520    0.70653    0.65960    0.91500    0.88158    0.84761    0.84040    1.13433
  72.18758    0.77716    0.65960    1.01500    0.84854    0.84774    0.84054    1.17850
  76.68454    0.81838    0.65960    1.07500    0.82101    0.87210    0.86491    1.21801
  80.45642    0.85199    0.65960    1.12500    0.89362    0.89943    0.89225    1.11905
  77.43717    0.82516    0.65960    1.08500    0.75355    0.87728    0.87009    1.32706
  53.07357    0.58938    0.65960    0.75500    0.93189    0.89010    0.88290    1.07309
  81.97118    0.86523    0.65960    1.14500    0.86907    0.91394    0.90678    1.15066
  61.82150    0.67768    0.65960    0.87500    0.76547    0.82764    0.82042    1.30638
  62.55609    0.68492    0.65960    0.88500    0.86207    0.83263    0.82542    1.16000
  49.46348    0.55192    0.65960    0.70500    1.05882    0.90402    0.89683    0.94444
  82.72981    0.87180    0.65960    1.15500    0.94106    0.92120    0.91404    1.06264
  51.62718    0.57444    0.65960    0.73500    0.96296    0.89573    0.88854    1.03846
  72.93481    0.78409    0.65960    1.02500    0.90155    0.84652    0.83932    1.10920
  48.74379    0.54438    0.65960    0.69500    1.11382    0.90677    0.89960    0.89781
  83.48926    0.87834    0.65960    1.16500    0.90108    0.92846    0.92130    1.10979
  52.34997    0.58192    0.65960    0.74500    1.05279    0.89297    0.88578    0.94985
  81.21338    0.85862    0.65960    1.13500    0.94118    0.90669    0.89951    1.06250
  50.90517    0.56695    0.65960    0.72500    1.08696    0.89850    0.89130    0.92000
  75.93280    0.81157    0.65960    1.06500    0.85827    0.86692    0.85974    1.16514
  48.02485    0.53683    0.65960    0.68500    0.85185    0.90953    0.90236    1.17391
  79.70031    0.84532    0.65960    1.11500    0.76075    0.89258    0.88540    1.31450
  60.35496    0.66314    0.65960    0.85500    0.82315    0.81765    0.81043    1.21484
  46.58921    0.52169    0.65960    0.66500    0.91304    0.91449    0.90732    1.09524
  54.52317    0.60427    0.65960    0.77500    0.82039    0.87316    0.86596    1.21893
  78.94506    0.83863    0.65960    1.10500    0.84440    0.88763    0.88045    1.18427
  53.79796    0.59683    0.65960    0.76500    0.86162    0.88174    0.87454    1.16061
  47.30666    0.52927    0.65960    0.67500    1.04839    0.91229    0.90512    0.95385
  63.29157    0.69214    0.65960    0.89500    0.83333    0.83763    0.83041    1.20000
  75.18195    0.80474    0.65960    1.05500    0.81583    0.86175    0.85456    1.22574
  84.24951    0.88485    0.65960    1.17500    0.94643    0.93567    0.92851    1.05660
  61.08779    0.67042    0.65960    0.86500    0.84248    0.82264    0.81543    1.18697
  78.19067    0.83191    0.65960    1.09500    0.90177    0.88246    0.87527    1.10893
  59.62300    0.65584    0.65960    0.84500    0.72982    0.81326    0.80605    1.37020
  50.18394    0.55944    0.65960    0.71500    0.93720    0.90126    0.89407    1.06701
  78.13351    0.83240    0.66039    1.09500    1.01055    0.88267    0.87527    0.98956
  69.89951    0.75662    0.66039    0.98500    0.84800    0.85186    0.84448    1.17925
  77.38047    0.82564    0.66039    1.08500    0.83094    0.87749    0.87009    1.20346
  52.31054    0.58221    0.66039    0.74500    0.84438    0.89309    0.88580    1.18430
  62.50936    0.68528    0.66039    0.88500    0.75251    0.83268    0.82533    1.32889
  53.03361    0.58968    0.66039    0.75500    0.85475    0.89018    0.88289    1.16993
  76.62832    0.81885    0.66039    1.07500    0.88317    0.87231    0.86491    1.13229
  70.64352    0.76364    0.66039    0.99500    0.85548    0.85057    0.84319    1.16893
  75.87706    0.81204    0.66039    1.06500    0.89515    0.86713    0.85973    1.11714
  58.84776    0.64886    0.66039    0.83500    0.86765    0.82184    0.81451    1.15254
  53.75748    0.59713    0.66039    0.76500    0.91033    0.88190    0.87460    1.09851
  75.12669    0.80520    0.66039    1.05500    0.84074    0.86194    0.85455    1.18943
  71.38844    0.77063    0.66039    1.00500    0.79608    0.84928    0.84190    1.25615
  63.24432    0.69251    0.66039    0.89500    0.82258    0.83768    0.83033    1.21569
  54.48217    0.60457    0.66039    0.77500    0.84742    0.87332    0.86601    1.18006
  55.93401    0.61940    0.66039    0.79500    0.87879    0.85616    0.84885    1.13793
  78.88742    0.83912    0.66039    1.10500    0.89655    0.88785    0.88045    1.11538
  72.88101    0.78453    0.66039    1.02500    0.97167    0.84681    0.83942    1.02916
  51.58828    0.57473    0.66039    0.73500    1.07435    0.89585    0.88856    0.93080
  60.30978    0.66348    0.66039    0.85500    0.78641    0.81769    0.81035    1.27160
  46.55401    0.52195    0.66039    0.66500    0.84615    0.91439    0.90716    1.18182
  65.45457    0.71407    0.66039    0.92500    0.80000    0.85267    0.84531    1.25000
  58.11804    0.64152    0.66039    0.82500    0.78313    0.83042    0.82309    1.27692
  47.27093    0.52953    0.66039    0.67500    0.78462    0.91239    0.90515    1.27451
  84.94931    0.89188    0.66039    1.18500    1.03632    0.93525    0.92784    0.96495
  84.18870    0.88540    0.66039    1.17500    0.93864    0.93569    0.92828    1.06538
  61.04209    0.67077    0.66039    0.86500    0.88076    0.82269    0.81534    1.13538
  47.98859    0.53709    0.66039    0.68500    1.06742    0.90963    0.90238    0.93684
  66.19313    0.72122    0.66039    0.93500    0.86446    0.85772    0.85036    1.15679
  64.71693    0.70691    0.66039    0.91500    0.83103    0.84768    0.84032    1.20333
  66.93258    0.72834    0.66039    0.94500    0.81587    0.85702    0.84965    1.22568
  83.42889    0.87888    0.66039    1.16500    0.82485    0.92849    0.92108    1.21235
  48.70700    0.54465    0.66039    0.69500    0.90278    0.90688    0.89962    1.10769
  82.66989    0.87233    0.66039    1.15500    0.83673    0.92123    0.91382    1.19512
  49.42617    0.55219    0.66039    0.70500    0.93478    0.90412    0.89685    1.06977
  61.77528    0.67804    0.66039    0.87500    0.92160    0.82768    0.82034    1.08507
  81.91171    0.86575    0.66039    1.14500    0.81982    0.91396    0.90656    1.21978
  67.67295    0.73545    0.66039    0.95500    0.87179    0.85573    0.84836    1.14706
  81.15436    0.85914    0.66039    1.13500    0.88538    0.90670    0.89930    1.12946
  50.14609    0.55972    0.66039    0.71500    1.06633    0.90136    0.89409    0.93780
  68.41422    0.74253    0.66039    0.96500    0.82233    0.85444    0.84707    1.21606
  80.39786    0.85249    0.66039    1.12500    0.84895    0.89944    0.89204    1.17793
  72.13427    0.77759    0.66039    1.01500    0.82707    0.84800    0.84061    1.20909
  50.86680    0.56723    0.66039    0.72500    0.94464    0.89860    0.89133    1.05861
  59.57833    0.65618    0.66039    0.84500    0.88440    0.81350    0.80617    1.13071
  79.64221    0.84582    0.66039    1.11500    0.84866    0.89273    0.88533    1.17833
  69.15641    0.74959    0.66039    0.97500    0.82549    0.85315    0.84578    1.21140
  55.20767    0.61199    0.66039    0.78500    0.81718    0.86474    0.85743    1.22372
  63.98017    0.69972    0.66039    0.90500    0.79809    0.84268    0.83532    1.25299
  78.82976    0.83962    0.66119    1.10500    0.82098    0.88807    0.88045    1.21806
  81.09531    0.85965    0.66119    1.13500    0.85573    0.90672    0.89908    1.16859
  62.46260    0.68564    0.66119    0.88500    0.81924    0.83273    0.82525    1.22065
  55.16613    0.61230    0.66119    0.78500    0.82955    0.86490    0.85749    1.20548
  67.62262    0.73585    0.66119    0.95500    0.86129    0.85596    0.84843    1.16105
  76.57208    0.81933    0.66119    1.07500    0.88534    0.87251    0.86491    1.12951
  61.72905    0.67839    0.66119    0.87500    0.82403    0.82773    0.82026    1.21355
  70.59118    0.76406    0.66119    0.99500    0.78287    0.85082    0.84327    1.27734
  49.38884    0.55246    0.66119    0.70500    0.92021    0.90422    0.89687    1.08671
  81.85220    0.86627    0.66119    1.14500    0.85312    0.91399    0.90634    1.17217
  82.60993    0.87286    0.66119    1.15500    0.91228    0.92125    0.91360    1.09615
  75.82129    0.81251    0.66119    1.06500    0.78349    0.86733    0.85973    1.27635
  58.80360    0.64919    0.66119    0.83500    0.88489    0.82201    0.81457    1.13008
  53.71699    0.59743    0.66119    0.76500    1.04132    0.88205    0.87466    0.96032
  50.10824    0.55999    0.66119    0.71500    1.09406    0.90146    0.89411    0.91403
  48.67021    0.54491    0.66119    0.69500    0.90909    0.90697    0.89964    1.10000
  58.07441    0.64185    0.66119    0.82500    0.77586    0.83059    0.82315    1.28889
  66.88276    0.72874    0.66119    0.94500    0.83361    0.85725    0.84972    1.19960
  75.07141    0.80566    0.66119    1.05500    0.88190    0.86214    0.85455    1.13391
  71.33560    0.77106    0.66119    1.00500    0.82839    0.84954    0.84198    1.20716
  47.23519    0.52978    0.66119    0.67500    0.90909    0.91248    0.90517    1.10000
  64.66863    0.70728    0.66119    0.91500    0.89104    0.84774    0.84023    1.12229
  66.14381    0.72161    0.66119    0.93500    0.79812    0.85780    0.85029    1.25294
  47.95233    0.53736    0.66119    0.68500    0.98864    0.90972    0.90240    1.01149
  60.99637    0.67112    0.66119    0.86500    0.77831    0.82273    0.81526    1.28484
  84.12786    0.88594    0.66119    1.17500    0.98004    0.93571    0.92805    1.02036
  63.19705    0.69288    0.66119    0.89500    0.79321    0.83773    0.83025    1.26070
  54.44115    0.60488    0.66119    0.77500    0.87654    0.87347    0.86607    1.14085
  84.88803    0.89243    0.66119    1.18500    1.13953    0.93606    0.92839    0.87755
  83.36849    0.87941    0.66119    1.16500    1.02242    0.92852    0.92087    0.97807
  52.99365    0.58998    0.66119    0.75500    0.94085    0.89026    0.88287    1.06287
  72.08094    0.77803    0.66119    1.01500    0.87112    0.84825    0.84069    1.14795
  72.82719    0.78497    0.66119    1.02500    0.86688    0.84709    0.83952    1.15356
  80.33926    0.85300    0.66119    1.12500    0.91065    0.89945    0.89182    1.09812
  69.84767    0.75704    0.66119    0.98500    0.86579    0.85211    0.84456    1.15501
  60.26458    0.66383    0.66119    0.85500    0.84095    0.81773    0.81027    1.18913
  69.10507    0.75000    0.66119    0.97500    0.84117    0.85339    0.84585    1.18882
  77.32375    0.82612    0.66119    1.08500    0.83654    0.87770    0.87009    1.19540
  46.51880    0.52220    0.66119    0.66500    0.85000    0.91429    0.90699    1.17647
  63.93239    0.70009    0.66119    0.90500    0.86899    0.84274    0.83524    1.15076
  51.54936    0.57501    0.66119    0.73500    0.85374    0.89595    0.88858    1.17131
  50.82841    0.56751    0.66119    0.72500    0.87398    0.89871    0.89135    1.14419
  52.27111    0.58250    0.66119    0.74500    0.87500    0.89319    0.88582    1.14286
  55.89194    0.61972    0.66119    0.79500    0.88578    0.85632    0.84891    1.12895
  68.36339    0.74294    0.66119    0.96500    0.70462    0.85468    0.84714    1.41921
  78.07632    0.83288    0.66119    1.09500    0.89114    0.88288    0.87527    1.12215
  59.53365    0.65652    0.66119    0.84500    0.95693    0.81374    0.80629    1.04501
  65.40577    0.71446    0.66119    0.92500    0.86312    0.85274    0.84523    1.15858
  79.58408    0.84632    0.66119    1.11500    0.83853    0.89287    0.88525    1.19256
  69.79581    0.75746    0.66198    0.98500    0.85117    0.85233    0.84463    1.17485
  51.51044    0.57530    0.66198    0.73500    1.01408    0.89604    0.88860    0.98611
  75.01610    0.80612    0.66198    1.05500    0.80000    0.86231    0.85455    1.25000
  71.28274    0.77149    0.66198    1.00500    0.89412    0.84977    0.84205    1.11842
  52.95367    0.59027    0.66198    0.75500    0.93593    0.89032    0.88286    1.06845
  66.09448    0.72200    0.66198    0.93500    0.86169    0.85786    0.85022    1.16052
  60.95064    0.67147    0.66198    0.86500    0.79672    0.82275    0.81518    1.25514
  69.05371    0.75041    0.66198    0.97500    0.83416    0.85361    0.84592    1.19881
  52.23166    0.58279    0.66198    0.74500    0.88254    0.89329    0.88584    1.13309
  84.06697    0.88648    0.66198    1.17500    0.94526    0.93570    0.92781    1.05791
  72.02759    0.77846    0.66198    1.01500    0.71654    0.84849    0.84076    1.39560
  63.14977    0.69324    0.66198    0.89500    0.85540    0.83777    0.83016    1.16904
  54.40012    0.60518    0.66198    0.77500    0.92908    0.87361    0.86613    1.07634
  78.01909    0.83337    0.66198    1.09500    0.89595    0.88307    0.87527    1.11613
  64.62032    0.70766    0.66198    0.91500    0.81392    0.84778    0.84015    1.22863
  47.91605    0.53762    0.66198    0.68500    0.90000    0.90980    0.90242    1.11111
  48.63340    0.54518    0.66198    0.69500    0.97101    0.90705    0.89966    1.02985
  83.30805    0.87995    0.66198    1.16500    0.95137    0.92852    0.92065    1.05111
  50.07037    0.56027    0.66198    0.71500    1.06044    0.90155    0.89413    0.94301
  55.84986    0.62003    0.66198    0.79500    0.84800    0.85647    0.84896    1.17925
  81.03622    0.86016    0.66198    1.13500    0.92490    0.90671    0.89886    1.08120
  68.31253    0.74334    0.66198    0.96500    0.87192    0.85489    0.84722    1.14689
  62.41584    0.68600    0.66198    0.88500    0.82848    0.83276    0.82517    1.20703
  67.57227    0.73625    0.66198    0.95500    0.85318    0.85617    0.84851    1.17208
  63.88460    0.70046    0.66198    0.90500    0.92705    0.84277    0.83516    1.07869
  76.51580    0.81980    0.66198    1.07500    0.84615    0.87269    0.86491    1.18182
  84.82671    0.89298    0.66198    1.18500    1.04976    0.93683    0.92894    0.95260
  49.35150    0.55273    0.66198    0.70500    0.91304    0.90430    0.89690    1.09524
  77.26700    0.82660    0.66198    1.08500    0.95492    0.87788    0.87009    1.04721
  70.53882    0.76448    0.66198    0.99500    0.86364    0.85105    0.84334    1.15789
  80.28064    0.85351    0.66198    1.12500    0.77264    0.89944    0.89160    1.29426
  81.79266    0.86679    0.66198    1.14500    0.86154    0.91398    0.90612    1.16071
  78.77206    0.84011    0.66198    1.10500    0.88889    0.88826    0.88045    1.12500
  75.76550    0.81298    0.66198    1.06500    0.85769    0.86750    0.85973    1.16592
  50.79002    0.56779    0.66198    0.72500    1.00826    0.89879    0.89137    0.99180
  58.75943    0.64953    0.66198    0.83500    0.78609    0.82217    0.81463    1.27212
  59.48896    0.65686    0.66198    0.84500    0.83557    0.81396    0.80641    1.19679
  53.67649    0.59773    0.66198    0.76500    0.84841    0.88219    0.87472    1.17867
  79.52592    0.84682    0.66198    1.11500    0.87638    0.89299    0.88517    1.14105
  66.83292    0.72913    0.66198    0.94500    0.73802    0.85745    0.84980    1.35497
  61.68280    0.67875    0.66198    0.87500    0.89510    0.82776    0.82017    1.11719
  82.54994    0.87338    0.66198    1.15500    0.81113    0.92125    0.91339    1.23284
  60.21936    0.66417    0.66198    0.85500    0.82890    0.81775    0.81018    1.20641
  72.77335    0.78542    0.66198    1.02500    0.93729    0.84735    0.83962    1.06691
  47.19945    0.53004    0.66198    0.67500    0.83333    0.91255    0.90519    1.20000
  46.48358    0.52245    0.66198    0.66500    1.47059    0.91417    0.90682    0.68000
  65.35695    0.71484    0.66198    0.92500    0.75200    0.85278    0.84515    1.32979
  55.12458    0.61261    0.66198    0.78500    0.85235    0.86504    0.85755    1.17323
  58.03076    0.64218    0.66198    0.82500    0.91489    0.83075    0.82321    1.09302
  59.44425    0.65720    0.66278    0.84500    0.86736    0.81416    0.80653    1.15292
  60.90489    0.67182    0.66278    0.86500    0.85619    0.82275    0.81509    1.16797
  53.63597    0.59803    0.66278    0.76500    0.83289    0.88231    0.87478    1.20064
  47.87976    0.53788    0.66278    0.68500    1.11215    0.90987    0.90245    0.89916
  55.08301    0.61292    0.66278    0.78500    0.88584    0.86517    0.85761    1.12887
  66.04513    0.72238    0.66278    0.93500    0.77761    0.85789    0.85015    1.28599
  50.75162    0.56807    0.66278    0.72500    1.07435    0.89887    0.89139    0.93080
  79.46772    0.84732    0.66278    1.11500    0.89293    0.89305    0.88509    1.11991
  46.44836    0.52270    0.66278    0.66500    0.60714    0.91405    0.90665    1.64706
  73.46566    0.79279    0.66278    1.03500    0.90693    0.85205    0.84419    1.10262
  80.22198    0.85401    0.66278    1.12500    0.91892    0.89936    0.89138    1.08824
  84.00605    0.88702    0.66278    1.17500    0.94824    0.93562    0.92758    1.05459
  72.71947    0.78586    0.66278    1.02500    0.86786    0.84758    0.83972    1.15226
  67.52190    0.73665    0.66278    0.95500    0.77658    0.85635    0.84858    1.28770
  76.45950    0.82027    0.66278    1.07500    0.79576    0.87282    0.86490    1.25666
  64.57199    0.70804    0.66278    0.91500    0.85070    0.84779    0.84007    1.17550
  48.59658    0.54545    0.66278    0.69500    0.89189    0.90712    0.89968    1.12121
  63.83678    0.70083    0.66278    0.90500    0.77047    0.84278    0.83507    1.29792
  57.98709    0.64251    0.66278    0.82500    0.75801    0.83088    0.82327    1.31924
  83.24757    0.88048    0.66278    1.16500    0.88155    0.92846    0.92043    1.13436
  68.26166    0.74375    0.66278    0.96500    0.81069    0.85507    0.84729    1.23352
  62.36905    0.68636    0.66278    0.88500    0.79967    0.83277    0.82508    1.25051
  55.80777    0.62034    0.66278    0.79500    0.86508    0.85659    0.84902    1.15596
  65.30810    0.71522    0.66278    0.92500    0.79088    0.85280    0.84506    1.26441
  71.22986    0.77191    0.66278    1.00500    0.82177    0.84996    0.84213    1.21689
  52.91368    0.59056    0.66278    0.75500    0.89275    0.89036    0.88284    1.12013
  71.97421    0.77890    0.66278    1.01500    0.84385    0.84868    0.84083    1.18505
  66.78306    0.72953    0.66278    0.94500    0.86993    0.85763    0.84987    1.14951
  50.03250    0.56054    0.66278    0.71500    1.13065    0.90162    0.89415    0.88444
  77.21022    0.82708    0.66278    1.08500    0.82950    0.87801    0.87008    1.20554
  47.16369    0.53030    0.66278    0.67500    0.98333    0.91262    0.90521    1.01695
  80.97710    0.86067    0.66278    1.13500    0.84461    0.90663    0.89865    1.18398
  60.17414    0.66452    0.66278    0.85500    0.85641    0.81774    0.81010    1.16766
  54.35908    0.60549    0.66278    0.77500    0.80556    0.87374    0.86619    1.24138
  58.71524    0.64986    0.66278    0.83500    0.88504    0.82231    0.81469    1.12990
  49.31416    0.55300    0.66278    0.70500    1.04706    0.90437    0.89692    0.95506
  78.71434    0.84060    0.66278    1.10500    0.90927    0.88840    0.88044    1.09979
  77.96183    0.83385    0.66278    1.09500    0.86905    0.88320    0.87526    1.15068
  75.70968    0.81344    0.66278    1.06500    0.85273    0.86763    0.85972    1.17271
  70.48643    0.76491    0.66278    0.99500    0.87237    0.85124    0.84342    1.14630
  69.74392    0.75788    0.66278    0.98500    0.82732    0.85252    0.84471    1.20873
  84.76534    0.89353    0.66278    1.18500    1.02315    0.93754    0.92949    0.97738
  52.19220    0.58308    0.66278    0.74500    1.00000    0.89337    0.88586    1.00000
  82.48991    0.87391    0.66278    1.15500    0.94154    0.92118    0.91317    1.06208
  51.47151    0.57558    0.66278    0.73500    1.06985    0.89612    0.88863    0.93471
  69.00233    0.75082    0.66278    0.97500    0.81487    0.85379    0.84600    1.22718
  81.73308    0.86731    0.66278    1.14500    1.05708    0.91391    0.90591    0.94600
  61.63653    0.67910    0.66278    0.87500    0.77759    0.82776    0.82009    1.28602
  63.10247    0.69361    0.66278    0.89500    0.81322    0.83777    0.83008    1.22967
  57.94342    0.64284    0.66357    0.82500    0.86292    0.83098    0.82333    1.15886
  47.84347    0.53814    0.66357    0.68500    1.05319    0.90992    0.90247    0.94949
  54.31803    0.60579    0.66357    0.77500    0.88729    0.87383    0.86625    1.12703
  52.15273    0.58337    0.66357    0.74500    0.97826    0.89342    0.88588    1.02222
  83.18705    0.88101    0.66357    1.16500    0.87123    0.92830    0.92021    1.14781
  81.67347    0.86782    0.66357    1.14500    0.91716    0.91376    0.90569    1.09032
  63.78895    0.70120    0.66357    0.90500    0.84676    0.84275    0.83499    1.18097
  60.12889    0.66486    0.66357    0.85500    0.76768    0.81771    0.81001    1.30263
  62.32225    0.68672    0.66357    0.88500    0.81787    0.83273    0.82500    1.22269
  75.65383    0.81391    0.66357    1.06500    0.90909    0.86769    0.85972    1.10000
  55.76566    0.62066    0.66357    0.79500    0.75670    0.85669    0.84908    1.32152
  67.47151    0.73705    0.66357    0.95500    0.88207    0.85648    0.84865    1.13370
  65.25925    0.71560    0.66357    0.92500    0.84641    0.85277    0.84498    1.18146
  66.73317    0.72992    0.66357    0.94500    0.90328    0.85776    0.84995    1.10707
  71.17696    0.77234    0.66357    1.00500    0.83814    0.85009    0.84220    1.19312
  77.90455    0.83434    0.66357    1.09500    0.85361    0.88327    0.87526    1.17149
  52.87368    0.59086    0.66357    0.75500    0.95129    0.89038    0.88283    1.05120
  84.70394    0.89407    0.66357    1.18500    0.92795    0.93816    0.93004    1.07765
  49.99462    0.56082    0.66357    0.71500    0.97717    0.90167    0.89418    1.02336
  82.42984    0.87443    0.66357    1.15500    0.98344    0.92103    0.91295    1.01684
  71.92081    0.77933    0.66357    1.01500    0.85203    0.84882    0.84091    1.17366
  68.21076    0.74415    0.66357    0.96500    0.85460    0.85521    0.84736    1.17013
  78.65658    0.84109    0.66357    1.10500    0.88372    0.88846    0.88044    1.13158
  64.52364    0.70841    0.66357    0.91500    0.79475    0.84776    0.83998    1.25826
  70.43403    0.76533    0.66357    0.99500    0.78323    0.85137    0.84349    1.27677
  83.94508    0.88756    0.66357    1.17500    0.96937    0.93545    0.92735    1.03160
  63.05515    0.69397    0.66357    0.89500    0.80374    0.83774    0.82999    1.24419
  79.40949    0.84782    0.66357    1.11500    0.79640    0.89304    0.88501    1.25566
  61.59025    0.67946    0.66357    0.87500    0.86513    0.82773    0.82000    1.15589
  51.43257    0.57587    0.66357    0.73500    0.94481    0.89617    0.88865    1.05842
  72.66558    0.78630    0.66357    1.02500    0.77358    0.84774    0.83982    1.29268
  60.85913    0.67217    0.66357    0.86500    0.85479    0.82272    0.81501    1.16988
  59.39953    0.65754    0.66357    0.84500    0.88986    0.81433    0.80665    1.12377
  53.59545    0.59833    0.66357    0.76500    0.83208    0.88240    0.87483    1.20181
  58.67104    0.65020    0.66357    0.83500    0.77451    0.82241    0.81475    1.29114
  47.12793    0.53055    0.66357    0.67500    0.83077    0.91267    0.90523    1.20370
  48.55976    0.54571    0.66357    0.69500    0.83974    0.90717    0.89970    1.19084
  80.91795    0.86119    0.66357    1.13500    0.91120    0.90648    0.89843    1.09746
  50.71320    0.56835    0.66357    0.72500    1.01149    0.89892    0.89141    0.98864
  65.99575    0.72277    0.66357    0.93500    0.79511    0.85788    0.85007    1.25769
  49.27680    0.55327    0.66357    0.70500    0.92391    0.90442    0.89694    1.08235
  77.15341    0.82755    0.66357    1.08500    0.83681    0.87808    0.87008    1.19501
  68.95093    0.75123    0.66357    0.97500    0.88481    0.85393    0.84607    1.13019
  55.04143    0.61323    0.66357    0.78500    0.90487    0.86526    0.85767    1.10513
  46.41312    0.52296    0.66357    0.66500    0.91667    0.91390    0.90648    1.09091
  73.41127    0.79324    0.66357    1.03500    0.89831    0.85212    0.84418    1.11321
  80.16328    0.85452    0.66357    1.12500    0.90730    0.89921    0.89117    1.10217
  69.69202    0.75829    0.66357    0.98500    0.77532    0.85265    0.84478    1.28980
  76.40317    0.82074    0.66357    1.07500    0.90962    0.87288    0.86490    1.09937
  67.42110    0.73744    0.66437    0.95500    0.80635    0.85657    0.84873    1.24016
  80.85876    0.86170    0.66437    1.13500    0.88506    0.90626    0.89821    1.12987
  70.38160    0.76575    0.66437    0.99500    0.87296    0.85146    0.84357    1.14552
  48.52293    0.54598    0.66437    0.69500    0.99342    0.90720    0.89972    1.00662
  75.59795    0.81437    0.66437    1.06500    0.82967    0.86770    0.85972    1.20530
  62.27544    0.68708    0.66437    0.88500    0.78066    0.83267    0.82491    1.28097
  81.61382    0.86834    0.66437    1.14500    0.76565    0.91353    0.90547    1.30607
  61.54395    0.67981    0.66437    0.87500    0.75523    0.82766    0.81992    1.32409
  49.23944    0.55354    0.66437    0.70500    0.93814    0.90445    0.89696    1.06593
  58.62683    0.65053    0.66437    0.83500    0.84278    0.82249    0.81480    1.18655
  83.12649    0.88154    0.66437    1.16500    0.94670    0.92808    0.91999    1.05631
  57.89972    0.64317    0.66437    0.82500    0.87594    0.83106    0.82339    1.14163
  76.34681    0.82122    0.66437    1.07500    0.88132    0.87289    0.86490    1.13466
  66.68327    0.73031    0.66437    0.94500    0.83701    0.85785    0.85002    1.19473
  53.55491    0.59863    0.66437    0.76500    0.90206    0.88248    0.87489    1.10857
  54.99984    0.61354    0.66437    0.78500    0.91591    0.86534    0.85773    1.09181
  68.15984    0.74455    0.66437    0.96500    0.81392    0.85530    0.84744    1.22863
  71.86738    0.77977    0.66437    1.01500    0.87434    0.84890    0.84098    1.14372
  80.10456    0.85502    0.66437    1.12500    0.81356    0.89899    0.89095    1.22917
  46.37788    0.52321    0.66437    0.66500    1.05000    0.91375    0.90631    0.95238
  73.35685    0.79368    0.66437    1.03500    0.86565    0.85212    0.84418    1.15521
  65.94636    0.72316    0.66437    0.93500    0.83276    0.85782    0.85000    1.20082
  47.09216    0.53081    0.66437    0.67500    0.88060    0.91270    0.90525    1.13559
  79.35123    0.84832    0.66437    1.11500    0.83840    0.89296    0.88493    1.19274
  63.00782    0.69434    0.66437    0.89500    0.81962    0.83767    0.82991    1.22008
  51.39362    0.57615    0.66437    0.73500    0.92000    0.89621    0.88867    1.08696
  83.88408    0.88810    0.66437    1.17500    0.90405    0.93520    0.92711    1.10613
  69.64009    0.75871    0.66437    0.98500    0.95707    0.85274    0.84486    1.04486
  60.08364    0.66521    0.66437    0.85500    0.91897    0.81764    0.80993    1.08818
  68.89951    0.75164    0.66437    0.97500    0.73862    0.85402    0.84615    1.35388
  54.27696    0.60609    0.66437    0.77500    0.78936    0.87391    0.86631    1.26685
  52.11325    0.58366    0.66437    0.74500    0.98233    0.89346    0.88590    1.01799
  78.59879    0.84158    0.66437    1.10500    0.91829    0.88846    0.88044    1.08898
  77.84723    0.83482    0.66437    1.09500    0.87593    0.88327    0.87526    1.14165
  84.64250    0.89462    0.66437    1.18500    0.96313    0.93870    0.93059    1.03828
  77.09657    0.82803    0.66437    1.08500    0.84991    0.87808    0.87008    1.17660
  64.47528    0.70879    0.66437    0.91500    0.80317    0.84769    0.83990    1.24506
  50.67478    0.56863    0.66437    0.72500    1.06226    0.89896    0.89143    0.94139
  55.72355    0.62097    0.66437    0.79500    0.71457    0.85677    0.84914    1.39944
  47.80717    0.53840    0.66437    0.68500    1.05195    0.90995    0.90249    0.95062
  49.95672    0.56109    0.66437    0.71500    0.96585    0.90171    0.89420    1.03535
  59.35479    0.65788    0.66437    0.84500    0.78686    0.81447    0.80677    1.27088
  60.81335    0.67252    0.66437    0.86500    0.87296    0.82265    0.81492    1.14553
  71.12403    0.77277    0.66437    1.00500    0.80377    0.85018    0.84227    1.24414
  82.36974    0.87496    0.66437    1.15500    0.92872    0.92081    0.91273    1.07675
  72.61166    0.78674    0.66437    1.02500    0.85445    0.84785    0.83992    1.17034
  52.83368    0.59115    0.66437    0.75500    0.88918    0.89038    0.88281    1.12464
  65.21037    0.71598    0.66437    0.92500    0.88725    0.85270    0.84489    1.12707
  63.74110    0.70157    0.66437    0.90500    0.83866    0.84268    0.83490    1.19238
  52.79366    0.59144    0.66516    0.75500    0.90000    0.89035    0.88280    1.11111
  49.91882    0.56137    0.66516    0.71500    0.97778    0.90172    0.89422    1.02273
  68.84807    0.75205    0.66516    0.97500    0.90000    0.85406    0.84622    1.11111
  81.55414    0.86886    0.66516    1.14500    0.82319    0.91325    0.90525    1.21478
  70.32915    0.76617    0.66516    0.99500    0.90698    0.85150    0.84364    1.10256
  77.78988    0.83531    0.66516    1.09500    0.76868    0.88321    0.87526    1.30093
  80.79953    0.86221    0.66516    1.13500    0.91365    0.90598    0.89799    1.09451
  60.03836    0.66555    0.66516    0.85500    0.84091    0.81754    0.80984    1.18919
  67.37067    0.73784    0.66516    0.95500    0.78827    0.85662    0.84880    1.26860
  78.54097    0.84207    0.66516    1.10500    0.87103    0.88840    0.88044    1.14807
  52.07376    0.58395    0.66516    0.74500    0.92744    0.89347    0.88593    1.07823
  46.34263    0.52346    0.66516    0.66500    1.08000    0.91357    0.90615    0.92593
  51.35466    0.57643    0.66516    0.73500    1.01418    0.89622    0.88869    0.98601
  62.22860    0.68744    0.66516    0.88500    0.67247    0.83256    0.82483    1.48706
  77.03970    0.82851    0.66516    1.08500    0.90891    0.87802    0.87008    1.10021
  80.04580    0.85553    0.66516    1.12500    0.86876    0.89871    0.89073    1.15106
  63.69323    0.70194    0.66516    0.90500    0.81874    0.84257    0.83482    1.22139
  76.29042    0.82169    0.66516    1.07500    0.76481    0.87283    0.86490    1.30752
  68.10891    0.74496    0.66516    0.96500    0.93515    0.85534    0.84751    1.06934
  69.58815    0.75912    0.66516    0.98500    0.93583    0.85278    0.84493    1.06857
  65.16147    0.71636    0.66516    0.92500    0.81126    0.85259    0.84481    1.23265
  61.49764    0.68016    0.66516    0.87500    0.88193    0.82755    0.81983    1.13387
  50.63635    0.56891    0.66516    0.72500    0.87681    0.89897    0.89145    1.14050
  79.29294    0.84881    0.66516    1.11500    0.85602    0.89282    0.88485    1.16820
  59.31004    0.65822    0.66516    0.84500    0.83502    0.81457    0.80689    1.19758
  55.68142    0.62128    0.66516    0.79500    0.87500    0.85681    0.84920    1.14286
  49.20207    0.55381    0.66516    0.70500    0.89796    0.90446    0.89698    1.11364
  54.95824    0.61385    0.66516    0.78500    0.91525    0.86538    0.85778    1.09259
  82.30960    0.87548    0.66516    1.15500    0.96170    0.92052    0.91251    1.03982
  84.58101    0.89516    0.66516    1.18500    0.94866    0.93917    0.93115    1.05412
  62.96047    0.69470    0.66516    0.89500    0.81742    0.83757    0.82982    1.22336
  58.58260    0.65086    0.66516    0.83500    0.84764    0.82253    0.81486    1.17975
  83.82304    0.88864    0.66516    1.17500    0.93096    0.93490    0.92688    1.07416
  47.77086    0.53866    0.66516    0.68500    0.88034    0.90996    0.90251    1.13592
  53.51437    0.59893    0.66516    0.76500    1.01744    0.88252    0.87495    0.98286
  54.23589    0.60639    0.66516    0.77500    0.90553    0.87395    0.86637    1.10433
  71.07108    0.77320    0.66516    1.00500    0.77287    0.85022    0.84235    1.29388
  83.06590    0.88207    0.66516    1.16500    0.86519    0.92779    0.91978    1.15581
  72.55771    0.78718    0.66516    1.02500    0.79264    0.84791    0.84002    1.26160
  75.54204    0.81484    0.66516    1.06500    0.76993    0.86765    0.85972    1.29882
  73.30241    0.79413    0.66516    1.03500    0.91196    0.85208    0.84418    1.09654
  66.63335    0.73070    0.66516    0.94500    0.83733    0.85790    0.85009    1.19427
  71.81393    0.78020    0.66516    1.01500    0.84722    0.84894    0.84106    1.18033
  57.85602    0.64349    0.66516    0.82500    0.80993    0.83110    0.82345    1.23467
  65.89696    0.72354    0.66516    0.93500    0.83555    0.85772    0.84993    1.19682
  47.05638    0.53107    0.66516    0.67500    0.92063    0.91271    0.90527    1.08621
  60.76756    0.67287    0.66516    0.86500    0.80416    0.82254    0.81484    1.24353
  48.48609    0.54624    0.66516    0.69500    0.96212    0.90721    0.89975    1.03937
  64.42690    0.70916    0.66516    0.91500    0.79779    0.84758    0.83981    1.25347
  65.84753    0.72393    0.66596    0.93500    0.83046    0.85758    0.84986    1.20416
  58.53836    0.65120    0.66596    0.83500    0.80265    0.82254    0.81492    1.24587
  83.00527    0.88261    0.66596    1.16500    0.79549    0.92746    0.91956    1.25708
  76.98280    0.82899    0.66596    1.08500    0.84369    0.87792    0.87007    1.18527
  54.91663    0.61415    0.66596    0.78500    0.88453    0.86540    0.85784    1.13054
  50.59791    0.56919    0.66596    0.72500    0.81004    0.89895    0.89148    1.23451
  65.11256    0.71675    0.66596    0.92500    0.85600    0.85244    0.84472    1.16822
  57.81231    0.64382    0.66596    0.82500    0.82480    0.83111    0.82351    1.21241
  53.47381    0.59923    0.66596    0.76500    0.82878    0.88254    0.87501    1.20659
  79.98701    0.85603    0.66596    1.12500    0.77577    0.89839    0.89051    1.28904
  51.31569    0.57672    0.66596    0.73500    0.90554    0.89620    0.88871    1.10432
  62.18176    0.68780    0.66596    0.88500    0.74400    0.83242    0.82474    1.34409
  62.91310    0.69507    0.66596    0.89500    0.78956    0.83742    0.82974    1.26652
  76.23400    0.82216    0.66596    1.07500    0.79888    0.87274    0.86489    1.25175
  67.32022    0.73824    0.66596    0.95500    0.83555    0.85662    0.84888    1.19682
  66.58341    0.73110    0.66596    0.94500    0.85173    0.85790    0.85017    1.17408
  48.44924    0.54651    0.66596    0.69500    0.86364    0.90720    0.89977    1.15789
  64.37850    0.70954    0.66596    0.91500    0.91883    0.84743    0.83973    1.08835
  61.45131    0.68052    0.66596    0.87500    0.85689    0.82741    0.81975    1.16701
  80.74028    0.86272    0.66596    1.13500    0.89320    0.90566    0.89777    1.11957
  79.23462    0.84931    0.66596    1.11500    0.82727    0.89264    0.88477    1.20879
  84.51949    0.89571    0.66596    1.18500    0.91379    0.93961    0.93170    1.09434
  47.02059    0.53132    0.66596    0.67500    0.77333    0.91270    0.90530    1.29310
  49.16469    0.55408    0.66596    0.70500    1.03468    0.90445    0.89700    0.96648
  69.53618    0.75954    0.66596    0.98500    0.76995    0.85278    0.84501    1.29878
  59.26528    0.65855    0.66596    0.84500    0.83670    0.81464    0.80701    1.19518
  60.72175    0.67321    0.66596    0.86500    0.85590    0.82241    0.81475    1.16836
  77.73251    0.83579    0.66596    1.09500    0.90364    0.88311    0.87525    1.10664
  82.24942    0.87601    0.66596    1.15500    0.92402    0.92019    0.91230    1.08222
  68.05795    0.74536    0.66596    0.96500    0.88345    0.85534    0.84759    1.13193
  49.88091    0.56164    0.66596    0.71500    0.92202    0.90170    0.89424    1.08458
  55.63928    0.62160    0.66596    0.79500    0.86546    0.85683    0.84926    1.15545
  54.19480    0.60670    0.66596    0.77500    1.06094    0.87397    0.86643    0.94256
  52.03426    0.58423    0.66596    0.74500    1.01786    0.89345    0.88595    0.98246
  63.64535    0.70231    0.66596    0.90500    0.84790    0.84243    0.83473    1.17939
  71.76046    0.78063    0.66596    1.01500    0.75643    0.84893    0.84113    1.32200
  75.48611    0.81530    0.66596    1.06500    0.88632    0.86755    0.85971    1.12826
  47.73454    0.53892    0.66596    0.68500    0.90526    0.90995    0.90253    1.10465
  78.48311    0.84256    0.66596    1.10500    0.86815    0.88830    0.88043    1.15187
  81.49442    0.86938    0.66596    1.14500    0.74719    0.91292    0.90503    1.33835
  59.99308    0.66589    0.66596    0.85500    0.88148    0.81740    0.80976    1.13445
  83.76197    0.88917    0.66596    1.17500    0.94748    0.93455    0.92664    1.05543
  68.79660    0.75246    0.66596    0.97500    0.88963    0.85406    0.84630    1.12406
  52.75363    0.59174    0.66596    0.75500    0.83155    0.89030    0.88278    1.20257
  70.27668    0.76659    0.66596    0.99500    0.88832    0.85150    0.84371    1.12571
  72.50374    0.78761    0.66596    1.02500    0.72086    0.84792    0.84012    1.38723
  73.24795    0.79457    0.66596    1.03500    0.76042    0.85199    0.84418    1.31507
  46.30738    0.52371    0.66596    0.66500    0.89286    0.91337    0.90598    1.12000
  71.01811    0.77362    0.66596    1.00500    0.82274    0.85021    0.84242    1.21545
  58.49410    0.65153    0.66676    0.83500    0.86678    0.82252    0.81498    1.15370
  82.94461    0.88314    0.66676    1.16500    0.88605    0.92709    0.91934    1.12860
  52.71359    0.59203    0.66676    0.75500    1.03207    0.89022    0.88276    0.96893
  49.84299    0.56191    0.66676    0.71500    1.00000    0.90166    0.89426    1.00000
  67.26975    0.73864    0.66676    0.95500    0.79549    0.85659    0.84895    1.25709
  64.33008    0.70991    0.66676    0.91500    0.82602    0.84725    0.83964    1.21063
  70.96511    0.77405    0.66676    1.00500    0.78760    0.85017    0.84250    1.26969
  55.59713    0.62191    0.66676    0.79500    0.86452    0.85682    0.84932    1.15672
  63.59745    0.70268    0.66676    0.90500    0.79339    0.84225    0.83465    1.26042
  79.92818    0.85653    0.66676    1.12500    0.89792    0.89803    0.89029    1.11368
  80.68098    0.86323    0.66676    1.13500    0.83203    0.90530    0.89755    1.20188
  47.69821    0.53918    0.66676    0.68500    1.11111    0.90992    0.90255    0.90000
  65.06363    0.71713    0.66676    0.92500    0.86183    0.85225    0.84464    1.16032
  72.44975    0.78805    0.66676    1.02500    0.72841    0.84790    0.84022    1.37284
  76.92587    0.82946    0.66676    1.08500    0.84899    0.87779    0.87007    1.17787
  46.27212    0.52396    0.66676    0.66500    0.87879    0.91314    0.90581    1.13793
  68.00697    0.74576    0.66676    0.96500    0.85016    0.85531    0.84766    1.17625
  66.53346    0.73149    0.66676    0.94500    0.84474    0.85788    0.85024    1.18379
  60.67593    0.67356    0.66676    0.86500    0.79299    0.82223    0.81467    1.26105
  65.79808    0.72432    0.66676    0.93500    0.75123    0.85741    0.84979    1.33115
  51.99475    0.58452    0.66676    0.74500    0.95482    0.89341    0.88597    1.04732
  78.42523    0.84305    0.66676    1.10500    0.91781    0.88816    0.88043    1.08955
  54.15371    0.60700    0.66676    0.77500    0.82143    0.87396    0.86649    1.21739
  68.74512    0.75287    0.66676    0.97500    0.91478    0.85402    0.84637    1.09316
  70.22418    0.76701    0.66676    0.99500    0.86869    0.85146    0.84379    1.15116
  73.19346    0.79502    0.66676    1.03500    0.83040    0.85187    0.84417    1.20424
  59.94778    0.66623    0.66676    0.85500    0.73299    0.81723    0.80967    1.36427
  71.70696    0.78106    0.66676    1.01500    0.80213    0.84889    0.84121    1.24668
  83.70085    0.88971    0.66676    1.17500    0.93501    0.93416    0.92641    1.06951
  49.12730    0.55435    0.66676    0.70500    0.87179    0.90442    0.89703    1.14706
  69.48419    0.75995    0.66676    0.98500    0.88254    0.85274    0.84508    1.13309
  75.43015    0.81576    0.66676    1.06500    0.89328    0.86742    0.85971    1.11947
  51.27671    0.57700    0.66676    0.73500    0.97394    0.89616    0.88873    1.02676
  57.76858    0.64415    0.66676    0.82500    0.89503    0.83109    0.82357    1.11728
  53.43324    0.59952    0.66676    0.76500    0.77045    0.88253    0.87507    1.29794
  54.87500    0.61446    0.66676    0.78500    0.96088    0.86539    0.85790    1.04071
  62.86572    0.69543    0.66676    0.89500    0.77100    0.83725    0.82965    1.29701
  62.13489    0.68816    0.66676    0.88500    0.82759    0.83224    0.82466    1.20833
  50.55946    0.56946    0.66676    0.72500    0.92279    0.89891    0.89150    1.08367
  48.41238    0.54677    0.66676    0.69500    1.08219    0.90717    0.89979    0.92405
  59.22050    0.65889    0.66676    0.84500    0.88973    0.81468    0.80713    1.12393
  46.98479    0.53158    0.66676    0.67500    1.03077    0.91267    0.90532    0.97015
  77.67510    0.83627    0.66676    1.09500    0.83117    0.88297    0.87525    1.20313
  82.18921    0.87653    0.66676    1.15500    0.96024    0.91983    0.91208    1.04141
  81.43466    0.86989    0.66676    1.14500    0.86111    0.91256    0.90482    1.16129
  79.17626    0.84981    0.66676    1.11500    0.76619    0.89243    0.88469    1.30516
  61.40497    0.68087    0.66676    0.87500    0.78814    0.82724    0.81966    1.26882
  76.17755    0.82263    0.66676    1.07500    0.88202    0.87261    0.86489    1.13376
  84.45793    0.89625    0.66676    1.18500    0.92484    0.93933    0.93157    1.08126
  84.39633    0.89680    0.66756    1.18500    0.80498    0.93824    0.93064    1.24227
  63.54953    0.70305    0.66756    0.90500    0.86971    0.84205    0.83456    1.14981
  67.95597    0.74617    0.66756    0.96500    0.94396    0.85525    0.84774    1.05937
  73.13894    0.79546    0.66756    1.03500    0.79417    0.85172    0.84417    1.25918
  60.63009    0.67391    0.66756    0.86500    0.80106    0.82204    0.81458    1.24835
  59.90246    0.66658    0.66756    0.85500    0.86356    0.81704    0.80959    1.15800
  77.61766    0.83675    0.66756    1.09500    0.90945    0.88282    0.87525    1.09957
  47.66188    0.53944    0.66756    0.68500    0.91667    0.90987    0.90257    1.09091
  72.39573    0.78849    0.66756    1.02500    0.87310    0.84786    0.84032    1.14535
  83.63970    0.89025    0.66756    1.17500    0.89095    0.93376    0.92617    1.12240
  46.23684    0.52421    0.66756    0.66500    1.07143    0.91291    0.90564    0.93333
  78.36732    0.84354    0.66756    1.10500    0.86116    0.88800    0.88043    1.16122
  68.69361    0.75328    0.66756    0.97500    0.85057    0.85397    0.84645    1.17568
  65.74862    0.72470    0.66756    0.93500    0.86134    0.85721    0.84971    1.16098
  69.43217    0.76037    0.66756    0.98500    0.81320    0.85268    0.84515    1.22970
  58.44984    0.65186    0.66756    0.83500    0.77548    0.82248    0.81504    1.28953
  51.23772    0.57728    0.66756    0.73500    0.84830    0.89610    0.88875    1.17883
  62.81832    0.69579    0.66756    0.89500    0.85855    0.83705    0.82957    1.16475
  46.94899    0.53183    0.66756    0.67500    0.68354    0.91262    0.90534    1.46296
  76.86892    0.82994    0.66756    1.08500    0.87759    0.87763    0.87007    1.13948
  79.86932    0.85703    0.66756    1.12500    0.95395    0.89765    0.89007    1.04828
  79.11787    0.85030    0.66756    1.11500    0.90551    0.89219    0.88461    1.10435
  50.52100    0.56974    0.66756    0.72500    1.09804    0.89886    0.89152    0.91071
  64.28165    0.71029    0.66756    0.91500    0.79027    0.84705    0.83956    1.26539
  51.95523    0.58481    0.66756    0.74500    0.91940    0.89335    0.88599    1.08766
  59.17571    0.65923    0.66756    0.84500    0.81774    0.81469    0.80725    1.22288
  54.11260    0.60730    0.66756    0.77500    0.76835    0.87393    0.86655    1.30149
  48.37551    0.54704    0.66756    0.69500    1.04167    0.90711    0.89981    0.96000
  65.01468    0.71751    0.66756    0.92500    0.88027    0.85205    0.84455    1.13602
  80.62166    0.86374    0.66756    1.13500    0.75784    0.90491    0.89733    1.31954
  67.21926    0.73903    0.66756    0.95500    0.88122    0.85654    0.84903    1.13479
  82.88391    0.88367    0.66756    1.16500    0.84149    0.92671    0.91912    1.18837
  70.17167    0.76743    0.66756    0.99500    0.84000    0.85139    0.84386    1.19048
  52.67354    0.59232    0.66756    0.75500    0.87037    0.89012    0.88275    1.14894
  66.48348    0.73188    0.66756    0.94500    0.76672    0.85783    0.85032    1.30426
  81.37488    0.87041    0.66756    1.14500    0.82815    0.91218    0.90460    1.20751
  70.91209    0.77448    0.66756    1.00500    0.86600    0.85011    0.84257    1.15474
  62.08802    0.68852    0.66756    0.88500    0.80360    0.83204    0.82457    1.24440
  71.65344    0.78150    0.66756    1.01500    0.83361    0.84882    0.84128    1.19960
  55.55497    0.62222    0.66756    0.79500    0.82655    0.85678    0.84938    1.20984
  54.83337    0.61477    0.66756    0.78500    0.84116    0.86536    0.85796    1.18883
  53.39266    0.59982    0.66756    0.76500    0.80670    0.88251    0.87513    1.23962
  75.37416    0.81623    0.66756    1.06500    0.86034    0.86727    0.85971    1.16234
  82.12896    0.87705    0.66756    1.15500    0.87140    0.91944    0.91186    1.14758
  49.08990    0.55462    0.66756    0.70500    1.27922    0.90436    0.89705    0.78173
  57.72483    0.64447    0.66756    0.82500    0.82540    0.83105    0.82363    1.21154
  49.80506    0.56219    0.66756    0.71500    1.04286    0.90161    0.89428    0.95890
  76.12108    0.82309    0.66756    1.07500    0.88359    0.87245    0.86489    1.13175
  61.35861    0.68122    0.66756    0.87500    0.75281    0.82704    0.81958    1.32836
  76.06458    0.82356    0.66836    1.07500    0.92505    0.87228    0.86489    1.08102
  70.11913    0.76785    0.66836    0.99500    0.89587    0.85132    0.84394    1.11624
  59.13091    0.65956    0.66836    0.84500    0.81633    0.81469    0.80737    1.22500
  64.23320    0.71066    0.66836    0.91500    0.72977    0.84683    0.83947    1.37029
  48.33864    0.54730    0.66836    0.69500    1.07752    0.90705    0.89983    0.92806
  67.16876    0.73943    0.66836    0.95500    0.76818    0.85647    0.84910    1.30178
  53.35207    0.60012    0.66836    0.76500    0.88556    0.88246    0.87519    1.12923
  68.64208    0.75368    0.66836    0.97500    0.82890    0.85389    0.84652    1.20641
  69.38014    0.76078    0.66836    0.98500    0.80837    0.85261    0.84523    1.23705
  65.69914    0.72509    0.66836    0.93500    0.80094    0.85700    0.84964    1.24853
  66.43349    0.73227    0.66836    0.94500    0.89873    0.85776    0.85039    1.11268
  73.08441    0.79591    0.66836    1.03500    0.84713    0.85156    0.84417    1.18045
  46.91318    0.53209    0.66836    0.67500    1.00000    0.91256    0.90536    1.00000
  71.59990    0.78193    0.66836    1.01500    0.79605    0.84874    0.84136    1.25620
  62.04112    0.68888    0.66836    0.88500    0.78218    0.83183    0.82449    1.27848
  50.48253    0.57002    0.66836    0.72500    0.93243    0.89878    0.89154    1.07246
  58.40556    0.65219    0.66836    0.83500    0.82878    0.82242    0.81510    1.20659
  54.79172    0.61507    0.66836    0.78500    0.82791    0.86531    0.85802    1.20787
  72.34169    0.78893    0.66836    1.02500    0.88403    0.84781    0.84042    1.13118
  57.68108    0.64480    0.66836    0.82500    0.95174    0.83100    0.82368    1.05071
  79.05945    0.85080    0.66836    1.11500    0.95723    0.89194    0.88453    1.04468
  62.77091    0.69616    0.66836    0.89500    0.86301    0.83683    0.82948    1.15873
  49.05250    0.55489    0.66836    0.70500    0.93258    0.90429    0.89707    1.07229
  61.31223    0.68157    0.66836    0.87500    0.77742    0.82683    0.81949    1.28631
  51.19872    0.57757    0.66836    0.73500    1.02397    0.89603    0.88878    0.97659
  80.56230    0.86424    0.66836    1.13500    0.89041    0.90452    0.89712    1.12308
  77.56020    0.83723    0.66836    1.09500    0.84746    0.88264    0.87525    1.18000
  82.06868    0.87757    0.66836    1.15500    0.79619    0.91905    0.91164    1.25598
  46.20157    0.52446    0.66836    0.66500    0.87179    0.91266    0.90547    1.14706
  49.76713    0.56246    0.66836    0.71500    0.93913    0.90154    0.89430    1.06481
  75.31815    0.81669    0.66836    1.06500    0.86617    0.86710    0.85971    1.15451
  55.51279    0.62253    0.66836    0.79500    0.84568    0.85673    0.84944    1.18248
  67.90496    0.74657    0.66836    0.96500    0.78871    0.85518    0.84781    1.26789
  84.33469    0.89734    0.66836    1.18500    1.00673    0.93713    0.92972    0.99332
  59.85713    0.66692    0.66836    0.85500    0.84239    0.81683    0.80950    1.18710
  63.50160    0.70342    0.66836    0.90500    0.82010    0.84183    0.83448    1.21937
  60.58424    0.67426    0.66836    0.86500    0.75081    0.82183    0.81450    1.33190
  47.62554    0.53970    0.66836    0.68500    0.91262    0.90980    0.90260    1.09574
  83.57851    0.89078    0.66836    1.17500    0.83976    0.93335    0.92594    1.19082
  81.31506    0.87092    0.66836    1.14500    0.88355    0.91178    0.90438    1.13180
  54.07148    0.60760    0.66836    0.77500    0.99007    0.87389    0.86661    1.01003
  82.82317    0.88419    0.66836    1.16500    0.93890    0.92631    0.91890    1.06508
  78.30937    0.84403    0.66836    1.10500    0.89258    0.88783    0.88042    1.12035
  51.91570    0.58510    0.66836    0.74500    0.78474    0.89327    0.88601    1.27431
  79.81043    0.85754    0.66836    1.12500    0.92534    0.89726    0.88985    1.08068
  76.81193    0.83041    0.66836    1.08500    0.81560    0.87746    0.87007    1.22609
  64.96571    0.71788    0.66836    0.92500    0.86622    0.85183    0.84447    1.15444
  70.85905    0.77490    0.66836    1.00500    0.82686    0.85003    0.84265    1.20939
  52.63348    0.59261    0.66836    0.75500    0.86902    0.89000    0.88273    1.15072
  77.50270    0.83772    0.66916    1.09500    0.91604    0.88247    0.87524    1.09165
  51.15971    0.57785    0.66916    0.73500    0.98282    0.89594    0.88880    1.01748
  82.00836    0.87810    0.66916    1.15500    0.98390    0.91865    0.91142    1.01636
  69.32809    0.76119    0.66916    0.98500    0.90830    0.85253    0.84530    1.10095
  70.06657    0.76827    0.66916    0.99500    0.82911    0.85124    0.84401    1.20611
  75.26210    0.81715    0.66916    1.06500    0.89114    0.86693    0.85970    1.12215
  64.91673    0.71826    0.66916    0.92500    0.83140    0.85160    0.84438    1.20278
  81.25520    0.87144    0.66916    1.14500    0.87850    0.91138    0.90416    1.13830
  59.81179    0.66726    0.66916    0.85500    0.73223    0.81662    0.80942    1.36569
  83.51728    0.89132    0.66916    1.17500    0.97629    0.93293    0.92570    1.02428
  54.03035    0.60790    0.66916    0.77500    0.77632    0.87383    0.86667    1.28814
  51.87616    0.58538    0.66916    0.74500    1.00962    0.89319    0.88603    0.99048
  71.54634    0.78236    0.66916    1.01500    0.85260    0.84865    0.84143    1.17289
  78.25140    0.84452    0.66916    1.10500    0.88109    0.88765    0.88042    1.13496
  54.75006    0.61538    0.66916    0.78500    0.90179    0.86525    0.85808    1.10891
  48.30176    0.54757    0.66916    0.69500    0.72903    0.90697    0.89985    1.37168
  84.27302    0.89788    0.66916    1.18500    0.96606    0.93654    0.92931    1.03513
  64.18473    0.71104    0.66916    0.91500    0.82072    0.84660    0.83939    1.21844
  57.63731    0.64513    0.66916    0.82500    0.76588    0.83093    0.82374    1.30569
  68.59054    0.75409    0.66916    0.97500    0.82871    0.85382    0.84660    1.20669
  59.08609    0.65990    0.66916    0.84500    0.82721    0.81469    0.80749    1.20889
  65.64964    0.72547    0.66916    0.93500    0.82013    0.85678    0.84957    1.21932
  70.80598    0.77533    0.66916    1.00500    0.86449    0.84994    0.84272    1.15675
  63.45365    0.70379    0.66916    0.90500    0.80787    0.84160    0.83439    1.23782
  79.75151    0.85804    0.66916    1.12500    0.82171    0.89686    0.88963    1.21698
  82.76239    0.88472    0.66916    1.16500    0.91383    0.92591    0.91868    1.09430
  52.59341    0.59291    0.66916    0.75500    0.95251    0.88988    0.88272    1.04985
  73.02984    0.79635    0.66916    1.03500    0.98835    0.85139    0.84417    1.01178
  49.01508    0.55516    0.66916    0.70500    1.02051    0.90422    0.89709    0.97990
  76.75492    0.83089    0.66916    1.08500    0.84440    0.87729    0.87006    1.18427
  80.50291    0.86475    0.66916    1.13500    0.84746    0.90412    0.89690    1.18000
  58.36127    0.65252    0.66916    0.83500    0.80496    0.82235    0.81516    1.24229
  67.11823    0.73982    0.66916    0.95500    0.83305    0.85640    0.84918    1.20040
  67.85392    0.74697    0.66916    0.96500    0.78896    0.85511    0.84789    1.26749
  66.38347    0.73266    0.66916    0.94500    0.76677    0.85769    0.85047    1.30417
  62.72348    0.69652    0.66916    0.89500    0.81834    0.83661    0.82940    1.22199
  55.47061    0.62284    0.66916    0.79500    0.79787    0.85667    0.84950    1.25333
  60.53837    0.67460    0.66916    0.86500    0.83210    0.82161    0.81441    1.20177
  47.58919    0.53996    0.66916    0.68500    0.92174    0.90973    0.90262    1.08491
  53.31147    0.60041    0.66916    0.76500    0.91479    0.88241    0.87525    1.09315
  61.99421    0.68923    0.66916    0.88500    0.83898    0.83161    0.82440    1.19192
  49.72918    0.56273    0.66916    0.71500    1.24378    0.90146    0.89433    0.80400
  46.16628    0.52471    0.66916    0.66500    0.53333    0.91240    0.90530    1.87500
  46.87736    0.53234    0.66916    0.67500    0.94366    0.91249    0.90538    1.05970
  76.00805    0.82403    0.66916    1.07500    0.82727    0.87211    0.86488    1.20879
  50.44406    0.57030    0.66916    0.72500    0.92780    0.89870    0.89156    1.07782
  79.00100    0.85129    0.66916    1.11500    0.84405    0.89168    0.88445    1.18476
  61.26585    0.68193    0.66916    0.87500    0.81399    0.82661    0.81941    1.22851
  72.28762    0.78937    0.66916    1.02500    0.83229    0.84774    0.84052    1.20151
  59.04126    0.66024    0.66997    0.84500    0.86833    0.81467    0.80761    1.15164
  63.40569    0.70415    0.66997    0.90500    0.85460    0.84137    0.83431    1.17013
  49.69123    0.56301    0.66997    0.71500    1.06061    0.90137    0.89435    0.94286
  48.26487    0.54783    0.66997    0.69500    1.11429    0.90689    0.89988    0.89744
  46.13099    0.52496    0.66997    0.66500    0.82759    0.91213    0.90513    1.20833
  67.80286    0.74737    0.66997    0.96500    0.82741    0.85503    0.84796    1.20859
  59.76644    0.66760    0.66997    0.85500    0.78583    0.81640    0.80933    1.27254
  64.86773    0.71864    0.66997    0.92500    0.83192    0.85136    0.84430    1.20204
  47.55283    0.54022    0.66997    0.68500    1.02857    0.90965    0.90264    0.97222
  83.45602    0.89185    0.66997    1.17500    0.98121    0.93251    0.92546    1.01915
  48.97766    0.55542    0.66997    0.70500    1.12717    0.90413    0.89711    0.88718
  84.96743    0.90497    0.66997    1.19500    1.02552    0.93796    0.93091    0.97511
  81.19531    0.87195    0.66997    1.14500    0.83984    0.91099    0.90394    1.19070
  64.13625    0.71141    0.66997    0.91500    0.93298    0.84637    0.83930    1.07183
  46.84154    0.53260    0.66997    0.67500    0.89873    0.91241    0.90540    1.11268
  78.94252    0.85178    0.66997    1.11500    0.82601    0.89143    0.88437    1.21064
  72.23353    0.78980    0.66997    1.02500    0.84339    0.84768    0.84062    1.18569
  61.21944    0.68228    0.66997    0.87500    0.82862    0.82639    0.81932    1.20682
  51.12069    0.57813    0.66997    0.73500    0.96599    0.89585    0.88882    1.03521
  50.40557    0.57058    0.66997    0.72500    0.93380    0.89861    0.89158    1.07090
  66.33344    0.73305    0.66997    0.94500    0.85155    0.85761    0.85054    1.17433
  65.60012    0.72586    0.66997    0.93500    0.88735    0.85656    0.84950    1.12695
  67.06769    0.74022    0.66997    0.95500    0.82524    0.85632    0.84925    1.21176
  80.44349    0.86526    0.66997    1.13500    0.82296    0.90373    0.89668    1.21513
  68.53897    0.75450    0.66997    0.97500    0.79014    0.85374    0.84667    1.26559
  78.19339    0.84500    0.66997    1.10500    0.87598    0.88747    0.88042    1.14157
  84.21130    0.89843    0.66997    1.18500    0.96368    0.93610    0.92906    1.03769
  57.59353    0.64545    0.66997    0.82500    0.81818    0.83086    0.82380    1.22222
  79.69256    0.85854    0.66997    1.12500    0.90438    0.89647    0.88941    1.10573
  82.70158    0.88525    0.66997    1.16500    0.91502    0.92551    0.91846    1.09287
  60.49250    0.67495    0.66997    0.86500    0.87943    0.82139    0.81433    1.13710
  81.94801    0.87862    0.66997    1.15500    0.76226    0.91825    0.91120    1.31188
  72.97526    0.79679    0.66997    1.03500    0.81511    0.85123    0.84416    1.22682
  58.31696    0.65285    0.66997    0.83500    0.83618    0.82228    0.81522    1.19592
  61.94729    0.68959    0.66997    0.88500    0.84790    0.83138    0.82432    1.17938
  75.95150    0.82450    0.66997    1.07500    0.87896    0.87194    0.86488    1.13771
  71.49275    0.78279    0.66997    1.01500    0.78858    0.84857    0.84151    1.26810
  52.55333    0.59320    0.66997    0.75500    0.81592    0.88974    0.88270    1.22561
  55.42841    0.62315    0.66997    0.79500    0.84568    0.85661    0.84956    1.18248
  70.01399    0.76869    0.66997    0.99500    0.83633    0.85115    0.84409    1.19569
  69.27601    0.76161    0.66997    0.98500    0.77500    0.85245    0.84538    1.29032
  75.20604    0.81761    0.66997    1.06500    0.82918    0.86676    0.85970    1.20601
  53.27087    0.60071    0.66997    0.76500    0.95103    0.88235    0.87531    1.05149
  51.83661    0.58567    0.66997    0.74500    0.84401    0.89309    0.88606    1.18482
  53.98922    0.60821    0.66997    0.77500    0.90976    0.87377    0.86672    1.09920
  77.44518    0.83820    0.66997    1.09500    0.92387    0.88230    0.87524    1.08241
  70.75290    0.77575    0.66997    1.00500    0.87400    0.84986    0.84280    1.14416
  76.69787    0.83136    0.66997    1.08500    0.90457    0.87712    0.87006    1.10549
  62.67603    0.69688    0.66997    0.89500    0.76846    0.83638    0.82931    1.30131
  54.70840    0.61569    0.66997    0.78500    0.79912    0.86519    0.85814    1.25138
  65.55059    0.72624    0.67077    0.93500    0.82208    0.85634    0.84942    1.21643
  76.64081    0.83183    0.67077    1.08500    0.75000    0.87695    0.87006    1.33333
  64.81871    0.71902    0.67077    0.92500    0.87193    0.85113    0.84421    1.14688
  84.90523    0.90551    0.67077    1.19500    0.96796    0.93834    0.93147    1.03310
  51.08167    0.57841    0.67077    0.73500    0.86747    0.89575    0.88884    1.15278
  81.13539    0.87247    0.67077    1.14500    0.74259    0.91060    0.90372    1.34663
  69.96138    0.76911    0.67077    0.99500    0.76568    0.85108    0.84416    1.30603
  50.36707    0.57085    0.67077    0.72500    1.01887    0.89851    0.89161    0.98148
  49.65326    0.56328    0.67077    0.71500    0.98206    0.90128    0.89437    1.01826
  48.94023    0.55569    0.67077    0.70500    0.98857    0.90404    0.89713    1.01156
  55.38620    0.62346    0.67077    0.79500    0.79583    0.85654    0.84962    1.25654
  64.08775    0.71178    0.67077    0.91500    0.71115    0.84614    0.83922    1.40618
  68.48739    0.75490    0.67077    0.97500    0.92374    0.85366    0.84675    1.08255
  52.51325    0.59349    0.67077    0.75500    0.92798    0.88960    0.88269    1.07761
  47.51646    0.54048    0.67077    0.68500    0.77600    0.90956    0.90266    1.28866
  54.66672    0.61599    0.67077    0.78500    0.81898    0.86512    0.85820    1.22102
  58.27264    0.65318    0.67077    0.83500    0.87365    0.82220    0.81528    1.14463
  61.17303    0.68263    0.67077    0.87500    0.82625    0.82616    0.81924    1.21029
  80.38403    0.86577    0.67077    1.13500    0.87976    0.90334    0.89646    1.13667
  67.01712    0.74061    0.67077    0.95500    0.85395    0.85625    0.84933    1.17103
  59.72107    0.66794    0.67077    0.85500    0.87833    0.81617    0.80925    1.13853
  61.90035    0.68995    0.67077    0.88500    0.80405    0.83115    0.82423    1.24370
  71.43914    0.78322    0.67077    1.01500    0.75428    0.84849    0.84158    1.32577
  84.14955    0.89897    0.67077    1.18500    0.83665    0.93568    0.92880    1.19524
  72.92065    0.79723    0.67077    1.03500    0.87411    0.85107    0.84416    1.14402
  62.62857    0.69724    0.67077    0.89500    0.91667    0.83615    0.82923    1.09091
  75.14994    0.81807    0.67077    1.06500    0.88745    0.86660    0.85970    1.12682
  81.88763    0.87914    0.67077    1.15500    0.90000    0.91786    0.91098    1.11111
  69.22392    0.76202    0.67077    0.98500    0.79538    0.85237    0.84546    1.25725
  57.54974    0.64578    0.67077    0.82500    0.73755    0.83079    0.82386    1.35584
  51.79706    0.58596    0.67077    0.74500    0.94690    0.89299    0.88608    1.05607
  53.94807    0.60851    0.67077    0.77500    0.86802    0.87370    0.86678    1.15205
  58.99642    0.66057    0.67077    0.84500    0.83103    0.81466    0.80773    1.20332
  83.39472    0.89239    0.67077    1.17500    0.91614    0.93210    0.92523    1.09153
  66.28339    0.73344    0.67077    0.94500    0.82622    0.85754    0.85062    1.21033
  63.35771    0.70452    0.67077    0.90500    0.88385    0.84114    0.83422    1.13142
  78.13536    0.84549    0.67077    1.10500    0.89139    0.88731    0.88042    1.12184
  77.38762    0.83868    0.67077    1.09500    0.95905    0.88213    0.87524    1.04270
  72.17942    0.79024    0.67077    1.02500    0.85440    0.84763    0.84072    1.17041
  79.63357    0.85904    0.67077    1.12500    0.80812    0.89608    0.88919    1.23744
  67.75179    0.74777    0.67077    0.96500    0.82137    0.85495    0.84804    1.21748
  53.23025    0.60100    0.67077    0.76500    0.78697    0.88229    0.87537    1.27070
  60.44660    0.67529    0.67077    0.86500    0.85357    0.82117    0.81424    1.17155
  70.69979    0.77617    0.67077    1.00500    0.81759    0.84978    0.84287    1.22311
  48.22797    0.54809    0.67077    0.69500    1.00000    0.90680    0.89990    1.00000
  46.80571    0.53285    0.67077    0.67500    0.76344    0.91232    0.90542    1.30986
  75.89491    0.82497    0.67077    1.07500    0.88550    0.87178    0.86488    1.12931
  78.88401    0.85228    0.67077    1.11500    0.81629    0.89118    0.88429    1.22506
  82.64074    0.88578    0.67077    1.16500    0.92194    0.92512    0.91824    1.08467
  46.09569    0.52521    0.67077    0.66500    0.97297    0.91185    0.90496    1.02778
  46.06038    0.52546    0.67158    0.66500    1.06897    0.91157    0.90479    0.93548
  80.32454    0.86627    0.67158    1.13500    0.88867    0.90297    0.89623    1.12527
  78.82547    0.85277    0.67158    1.11500    0.87205    0.89096    0.88421    1.14673
  66.96654    0.74101    0.67158    0.95500    0.85615    0.85618    0.84940    1.16802
  84.08776    0.89951    0.67158    1.18500    0.94328    0.93527    0.92855    1.06013
  58.95156    0.66091    0.67158    0.84500    0.80033    0.81464    0.80786    1.24948
  54.62503    0.61630    0.67158    0.78500    0.82222    0.86505    0.85826    1.21622
  76.58371    0.83231    0.67158    1.08500    0.90822    0.87680    0.87006    1.10105
  64.76967    0.71940    0.67158    0.92500    0.88361    0.85090    0.84413    1.13173
  52.47315    0.59378    0.67158    0.75500    0.82946    0.88946    0.88267    1.20561
  57.50594    0.64610    0.67158    0.82500    0.88631    0.83071    0.82392    1.12827
  50.32857    0.57113    0.67158    0.72500    0.95167    0.89841    0.89163    1.05078
  55.34398    0.62377    0.67158    0.79500    0.84454    0.85646    0.84968    1.18408
  63.30971    0.70489    0.67158    0.90500    0.95321    0.84092    0.83414    1.04909
  67.70069    0.74817    0.67158    0.96500    0.82272    0.85489    0.84811    1.21548
  49.61529    0.56355    0.67158    0.71500    0.99103    0.90118    0.89439    1.00905
  51.04263    0.57869    0.67158    0.73500    0.88525    0.89565    0.88886    1.12963
  69.17180    0.76243    0.67158    0.98500    0.83844    0.85230    0.84553    1.19270
  84.84299    0.90606    0.67158    1.19500    0.99549    0.93875    0.93203    1.00454
  79.57456    0.85954    0.67158    1.12500    0.81321    0.89571    0.88897    1.22970
  75.83830    0.82543    0.67158    1.07500    0.84877    0.87163    0.86488    1.17817
  59.67569    0.66828    0.67158    0.85500    0.88148    0.81595    0.80916    1.13445
  71.38550    0.78365    0.67158    1.01500    0.85354    0.84842    0.84166    1.17159
  51.75749    0.58624    0.67158    0.74500    0.80357    0.89289    0.88610    1.24444
  66.23332    0.73383    0.67158    0.94500    0.82550    0.85747    0.85069    1.21138
  53.18962    0.60130    0.67158    0.76500    0.91049    0.88222    0.87543    1.09831
  48.19106    0.54835    0.67158    0.69500    0.96377    0.90670    0.89992    1.03759
  72.86601    0.79767    0.67158    1.03500    0.81833    0.85092    0.84416    1.22200
  53.90691    0.60881    0.67158    0.77500    0.89437    0.87363    0.86684    1.11811
  72.12529    0.79067    0.67158    1.02500    0.81788    0.84758    0.84082    1.22268
  82.57986    0.88631    0.67158    1.16500    0.92915    0.92475    0.91802    1.07625
  81.82720    0.87966    0.67158    1.15500    0.83396    0.91749    0.91076    1.19911
  75.09382    0.81853    0.67158    1.06500    0.83462    0.86645    0.85970    1.19816
  77.33004    0.83916    0.67158    1.09500    0.85768    0.88198    0.87523    1.16594
  81.07543    0.87298    0.67158    1.14500    0.92095    0.91023    0.90350    1.08584
  65.50104    0.72662    0.67158    0.93500    0.72843    0.85613    0.84935    1.37281
  83.33338    0.89292    0.67158    1.17500    0.90369    0.93172    0.92499    1.10658
  48.90279    0.55596    0.67158    0.70500    1.00000    0.90394    0.89715    1.00000
  69.90876    0.76952    0.67158    0.99500    0.77691    0.85101    0.84424    1.28715
  60.40069    0.67564    0.67158    0.86500    0.73071    0.82094    0.81416    1.36854
  62.58110    0.69760    0.67158    0.89500    0.89807    0.83592    0.82914    1.11350
  61.85340    0.69030    0.67158    0.88500    0.81148    0.83093    0.82415    1.23232
  58.22831    0.65351    0.67158    0.83500    0.76897    0.82213    0.81534    1.30045
  46.76986    0.53311    0.67158    0.67500    1.05333    0.91223    0.90545    0.94937
  47.48009    0.54074    0.67158    0.68500    1.00000    0.90947    0.90268    1.00000
  61.12660    0.68298    0.67158    0.87500    0.77021    0.82594    0.81915    1.29835
  78.07730    0.84598    0.67158    1.10500    0.82150    0.88716    0.88041    1.21729
  64.03923    0.71215    0.67158    0.91500    0.91753    0.84591    0.83913    1.08989
  70.64666    0.77660    0.67158    1.00500    0.78489    0.84971    0.84295    1.27406
  68.43578    0.75531    0.67158    0.97500    0.81997    0.85359    0.84682    1.21956
  54.58333    0.61660    0.67238    0.78500    0.93510    0.86498    0.85832    1.06941
  76.52658    0.83278    0.67238    1.08500    0.89668    0.87667    0.87005    1.11523
  79.51551    0.86003    0.67238    1.12500    0.88787    0.89536    0.88875    1.12629
  66.18324    0.73421    0.67238    0.94500    0.82576    0.85741    0.85077    1.21101
  60.35477    0.67598    0.67238    0.86500    0.86082    0.82072    0.81407    1.16168
  65.45147    0.72700    0.67238    0.93500    0.76704    0.85592    0.84928    1.30372
  58.18397    0.65384    0.67238    0.83500    0.82812    0.82205    0.81540    1.20755
  46.02507    0.52571    0.67238    0.66500    1.15385    0.91129    0.90462    0.86667
  50.29006    0.57141    0.67238    0.72500    0.89434    0.89831    0.89165    1.11814
  64.72062    0.71977    0.67238    0.92500    0.94086    0.85069    0.84404    1.06286
  47.44371    0.54099    0.67238    0.68500    0.93333    0.90937    0.90270    1.07143
  70.59351    0.77702    0.67238    1.00500    0.78778    0.84966    0.84302    1.26939
  82.51894    0.88683    0.67238    1.16500    0.89222    0.92440    0.91780    1.12081
  72.07113    0.79111    0.67238    1.02500    0.85490    0.84755    0.84092    1.16973
  48.15415    0.54862    0.67238    0.69500    0.88199    0.90661    0.89994    1.13380
  83.27201    0.89346    0.67238    1.17500    0.89655    0.93135    0.92475    1.11538
  66.91594    0.74140    0.67238    0.95500    0.86491    0.85612    0.84948    1.15619
  84.02594    0.90005    0.67238    1.18500    0.86192    0.93489    0.92830    1.16019
  80.26502    0.86678    0.67238    1.13500    0.89824    0.90262    0.89601    1.11329
  61.08015    0.68333    0.67238    0.87500    0.75856    0.82572    0.81907    1.31828
  61.80643    0.69066    0.67238    0.88500    0.83642    0.83071    0.82406    1.19556
  52.43304    0.59407    0.67238    0.75500    0.83463    0.88932    0.88266    1.19814
  63.99070    0.71252    0.67238    0.91500    0.77362    0.84569    0.83905    1.29263
  71.33185    0.78408    0.67238    1.01500    0.88870    0.84836    0.84173    1.12524
  46.73402    0.53336    0.67238    0.67500    1.02857    0.91214    0.90547    0.97222
  48.86535    0.55623    0.67238    0.70500    1.01860    0.90384    0.89718    0.98174
  63.26170    0.70525    0.67238    0.90500    0.77029    0.84070    0.83405    1.29821
  55.30175    0.62408    0.67238    0.79500    0.87330    0.85640    0.84974    1.14508
  49.57731    0.56382    0.67238    0.71500    0.88571    0.90108    0.89441    1.12903
  69.85612    0.76994    0.67238    0.99500    0.90214    0.85095    0.84431    1.10848
  81.01544    0.87349    0.67238    1.14500    0.89583    0.90988    0.90328    1.11628
  81.76675    0.88018    0.67238    1.15500    0.94630    0.91714    0.91054    1.05675
  84.78071    0.90661    0.67238    1.19500    1.09951    0.93918    0.93259    0.90949
  58.90669    0.66124    0.67238    0.84500    0.82699    0.81463    0.80798    1.20921
  53.86574    0.60911    0.67238    0.77500    0.72848    0.87357    0.86690    1.37273
  53.14898    0.60160    0.67238    0.76500    0.92583    0.88215    0.87549    1.08011
  67.64958    0.74857    0.67238    0.96500    0.80650    0.85483    0.84819    1.23992
  75.78166    0.82590    0.67238    1.07500    0.98755    0.87149    0.86487    1.01261
  75.03768    0.81899    0.67238    1.06500    0.90414    0.86632    0.85969    1.10602
  62.53361    0.69796    0.67238    0.89500    0.86609    0.83571    0.82906    1.15462
  77.27243    0.83964    0.67238    1.09500    0.84082    0.88185    0.87523    1.18932
  78.76690    0.85326    0.67238    1.11500    0.92133    0.89075    0.88413    1.08539
  78.01920    0.84646    0.67238    1.10500    0.77907    0.88703    0.88041    1.28358
  72.81135    0.79812    0.67238    1.03500    0.83882    0.85078    0.84416    1.19215
  59.63029    0.66862    0.67238    0.85500    0.85714    0.81573    0.80908    1.16667
  51.00359    0.57897    0.67238    0.73500    0.94366    0.89555    0.88888    1.05970
  68.38415    0.75572    0.67238    0.97500    0.84873    0.85354    0.84690    1.17824
  51.71791    0.58653    0.67238    0.74500    0.97256    0.89278    0.88612    1.02821
  69.11967    0.76284    0.67238    0.98500    0.78352    0.85224    0.84561    1.27629
  83.96407    0.90059    0.67319    1.18500    0.90184    0.93453    0.92804    1.10884
  47.40732    0.54125    0.67319    0.68500    0.83846    0.90929    0.90273    1.19266
  63.94215    0.71290    0.67319    0.91500    0.85784    0.84548    0.83896    1.16571
  73.49734    0.80555    0.67319    1.04500    0.89084    0.85584    0.84933    1.12254
  71.27817    0.78450    0.67319    1.01500    0.92605    0.84832    0.84181    1.07985
  58.86181    0.66157    0.67319    0.84500    0.91358    0.81463    0.80810    1.09459
  48.82789    0.55649    0.67319    0.70500    0.92342    0.90375    0.89720    1.08293
  64.67156    0.72015    0.67319    0.92500    0.82560    0.85048    0.84395    1.21124
  50.96454    0.57925    0.67319    0.73500    0.99346    0.89545    0.88891    1.00658
  76.46943    0.83325    0.67319    1.08500    0.89864    0.87656    0.87005    1.11280
  81.70626    0.88070    0.67319    1.15500    0.86564    0.91681    0.91032    1.15521
  82.45799    0.88736    0.67319    1.16500    0.98551    0.92408    0.91758    1.01471
  55.97825    0.63186    0.67319    0.80500    0.85744    0.84775    0.84121    1.16626
  72.01695    0.79154    0.67319    1.02500    0.88225    0.84754    0.84102    1.13346
  72.75667    0.79856    0.67319    1.03500    0.79836    0.85067    0.84415    1.25257
  79.45643    0.86053    0.67319    1.12500    0.88566    0.89503    0.88853    1.12910
  80.20547    0.86728    0.67319    1.13500    0.89080    0.90229    0.89579    1.12258
  68.33251    0.75612    0.67319    0.97500    0.85500    0.85349    0.84697    1.16959
  55.25951    0.62439    0.67319    0.79500    0.88528    0.85633    0.84980    1.12958
  51.67833    0.58681    0.67319    0.74500    0.84330    0.89269    0.88614    1.18581
  59.58488    0.66896    0.67319    0.85500    0.89529    0.81552    0.80899    1.11696
  54.54162    0.61691    0.67319    0.78500    0.72802    0.86492    0.85838    1.37360
  65.40188    0.72739    0.67319    0.93500    0.77424    0.85573    0.84921    1.29158
  78.70830    0.85375    0.67319    1.11500    0.88934    0.89056    0.88405    1.12442
  75.72500    0.82636    0.67319    1.07500    0.78650    0.87138    0.86487    1.27146
  83.21060    0.89399    0.67319    1.17500    0.97484    0.93101    0.92452    1.02581
  66.13314    0.73460    0.67319    0.94500    0.81833    0.85737    0.85085    1.22200
  77.21479    0.84011    0.67319    1.09500    0.90329    0.88174    0.87523    1.10706
  52.39292    0.59436    0.67319    0.75500    0.77838    0.88918    0.88264    1.28472
  58.13961    0.65417    0.67319    0.83500    0.79012    0.82199    0.81546    1.26562
  48.11723    0.54888    0.67319    0.69500    1.07190    0.90652    0.89996    0.93293
  70.54034    0.77744    0.67319    1.00500    0.86076    0.84961    0.84310    1.16176
  61.03369    0.68368    0.67319    0.87500    0.83389    0.82551    0.81898    1.19920
  61.75944    0.69101    0.67319    0.88500    0.84629    0.83050    0.82397    1.18163
  69.80345    0.77036    0.67319    0.99500    0.76236    0.85091    0.84439    1.31172
  62.48610    0.69833    0.67319    0.89500    0.84142    0.83550    0.82897    1.18846
  60.30884    0.67633    0.67319    0.86500    0.85246    0.82051    0.81399    1.17308
  66.86532    0.74180    0.67319    0.95500    0.92308    0.85607    0.84955    1.08333
  49.53933    0.56409    0.67319    0.71500    1.12207    0.90099    0.89443    0.89121
  69.06751    0.76325    0.67319    0.98500    0.84520    0.85220    0.84568    1.18315
  77.96108    0.84695    0.67319    1.10500    0.89587    0.88691    0.88041    1.11623
  53.10833    0.60189    0.67319    0.76500    0.85539    0.88209    0.87555    1.16905
  80.95542    0.87400    0.67319    1.14500    0.87879    0.90955    0.90305    1.13793
  45.98975    0.52596    0.67319    0.66500    1.06977    0.91101    0.90445    0.93478
  84.71840    0.90716    0.67319    1.19500    0.91239    0.93964    0.93315    1.09602
  46.69816    0.53361    0.67319    0.67500    1.07812    0.91205    0.90549    0.92754
  53.82456    0.60941    0.67319    0.77500    0.82851    0.87350    0.86696    1.20699
  50.25154    0.57168    0.67319    0.72500    0.93972    0.89822    0.89167    1.06415
  67.59845    0.74897    0.67319    0.96500    0.93407    0.85478    0.84826    1.07059
  63.21367    0.70562    0.67319    0.90500    0.82055    0.84049    0.83396    1.21869
  45.95442    0.52621    0.67400    0.66500    1.34286    0.91074    0.90428    0.74468
  71.22447    0.78493    0.67400    1.01500    0.85185    0.84829    0.84188    1.17391
  65.35228    0.72777    0.67400    0.93500    0.85930    0.85554    0.84913    1.16374
  58.09524    0.65450    0.67400    0.83500    0.79038    0.82193    0.81552    1.26522
  46.66230    0.53387    0.67400    0.67500    1.06154    0.91197    0.90551    0.94203
  52.35280    0.59465    0.67400    0.75500    1.04908    0.88905    0.88262    0.95322
  69.75077    0.77077    0.67400    0.99500    0.79615    0.85087    0.84447    1.25605
  83.14915    0.89452    0.67400    1.17500    0.86105    0.93068    0.92428    1.16137
  75.66831    0.82683    0.67400    1.07500    0.87861    0.87127    0.86487    1.13816
  68.28085    0.75653    0.67400    0.97500    0.76730    0.85345    0.84705    1.30328
  79.39732    0.86103    0.67400    1.12500    0.91356    0.89471    0.88831    1.09462
  60.26289    0.67667    0.67400    0.86500    0.85893    0.82031    0.81390    1.16424
  48.79043    0.55676    0.67400    0.70500    0.95192    0.90366    0.89722    1.05051
  51.63873    0.58710    0.67400    0.74500    0.88596    0.89260    0.88616    1.12871
  82.39700    0.88788    0.67400    1.16500    0.86905    0.92376    0.91736    1.15068
  80.89536    0.87452    0.67400    1.14500    0.84588    0.90924    0.90283    1.18220
  67.54730    0.74937    0.67400    0.96500    0.78701    0.85474    0.84834    1.27063
  80.14589    0.86779    0.67400    1.13500    0.89243    0.90197    0.89557    1.12054
  54.49990    0.61721    0.67400    0.78500    0.90307    0.86486    0.85844    1.10733
  63.16563    0.70599    0.67400    0.90500    0.82428    0.84028    0.83388    1.21318
  78.64966    0.85425    0.67400    1.11500    0.86957    0.89037    0.88397    1.15000
  63.89359    0.71327    0.67400    0.91500    0.87248    0.84528    0.83887    1.14615
  64.62247    0.72053    0.67400    0.92500    0.78981    0.85027    0.84387    1.26613
  72.70196    0.79900    0.67400    1.03500    0.74303    0.85055    0.84415    1.34583
  49.50133    0.56437    0.67400    0.71500    1.20812    0.90090    0.89446    0.82773
  53.06767    0.60218    0.67400    0.76500    0.83582    0.88203    0.87561    1.19643
  50.21301    0.57196    0.67400    0.72500    0.96259    0.89813    0.89169    1.03887
  84.65605    0.90770    0.67400    1.19500    0.93303    0.94011    0.93371    1.07178
  77.90293    0.84743    0.67400    1.10500    0.78077    0.88681    0.88041    1.28079
  61.71245    0.69137    0.67400    0.88500    0.87633    0.83030    0.82389    1.14113
  66.81469    0.74219    0.67400    0.95500    0.80609    0.85603    0.84963    1.24056
  71.96274    0.79198    0.67400    1.02500    0.82363    0.84753    0.84113    1.21414
  62.43858    0.69869    0.67400    0.89500    0.90654    0.83529    0.82888    1.10309
  60.98722    0.68403    0.67400    0.87500    0.82414    0.82530    0.81889    1.21339
  48.08030    0.54914    0.67400    0.69500    0.95152    0.90643    0.89998    1.05096
  77.15712    0.84059    0.67400    1.09500    0.96667    0.88163    0.87523    1.03448
  73.44213    0.80599    0.67400    1.04500    0.87410    0.85573    0.84933    1.14403
  83.90217    0.90113    0.67400    1.18500    0.93206    0.93419    0.92779    1.07289
  70.48715    0.77786    0.67400    1.00500    0.85860    0.84958    0.84317    1.16468
  47.37092    0.54151    0.67400    0.68500    1.27586    0.90920    0.90275    0.78378
  50.92547    0.57953    0.67400    0.73500    0.96167    0.89536    0.88893    1.03986
  53.78337    0.60970    0.67400    0.77500    0.82692    0.87345    0.86702    1.20930
  58.81691    0.66191    0.67400    0.84500    0.93462    0.81463    0.80822    1.06996
  59.53946    0.66930    0.67400    0.85500    0.83057    0.81531    0.80890    1.20399
  76.41225    0.83372    0.67400    1.08500    0.81560    0.87645    0.87005    1.22609
  81.64574    0.88121    0.67400    1.15500    0.90946    0.91650    0.91009    1.09955
  66.08302    0.73499    0.67400    0.94500    0.83624    0.85732    0.85092    1.19583
  55.93547    0.63217    0.67400    0.80500    0.72692    0.84769    0.84127    1.37566
  55.21726    0.62470    0.67400    0.79500    0.86335    0.85627    0.84986    1.15827
  69.01533    0.76366    0.67400    0.98500    0.86570    0.85216    0.84576    1.15514
  66.03288    0.73538    0.67481    0.94500    0.92606    0.85729    0.85100    1.07985
  55.17500    0.62501    0.67481    0.79500    0.83438    0.85623    0.84992    1.19849
  51.59913    0.58738    0.67481    0.74500    0.88889    0.89251    0.88619    1.12500
  69.69806    0.77119    0.67481    0.99500    0.81395    0.85084    0.84454    1.22857
  63.84501    0.71364    0.67481    0.91500    0.82742    0.84508    0.83879    1.20858
  73.38690    0.80644    0.67481    1.04500    0.82776    0.85563    0.84933    1.20808
  46.62643    0.53412    0.67481    0.67500    0.98684    0.91190    0.90553    1.01333
  61.66543    0.69172    0.67481    0.88500    0.82051    0.83010    0.82380    1.21875
  68.96314    0.76407    0.67481    0.98500    0.79592    0.85213    0.84583    1.25641
  65.30266    0.72815    0.67481    0.93500    0.86218    0.85535    0.84906    1.15984
  68.22916    0.75693    0.67481    0.97500    0.81500    0.85342    0.84712    1.22699
  48.75296    0.55703    0.67481    0.70500    1.09189    0.90359    0.89724    0.91584
  84.59366    0.90825    0.67481    1.19500    0.90414    0.94059    0.93427    1.10602
  60.21693    0.67702    0.67481    0.86500    0.99815    0.82011    0.81381    1.00186
  49.46333    0.56464    0.67481    0.71500    0.92549    0.90082    0.89448    1.08051
  58.05087    0.65483    0.67481    0.83500    0.81720    0.82188    0.81558    1.22368
  45.91909    0.52646    0.67481    0.66500    0.81081    0.91048    0.90410    1.23333
  58.77200    0.66224    0.67481    0.84500    0.87934    0.81464    0.80834    1.13721
  67.49613    0.74977    0.67481    0.96500    0.78596    0.85471    0.84841    1.27233
  50.88640    0.57981    0.67481    0.73500    0.92484    0.89528    0.88895    1.08127
  60.94073    0.68438    0.67481    0.87500    0.87102    0.82510    0.81881    1.14807
  53.74217    0.61000    0.67481    0.77500    0.86014    0.87340    0.86708    1.16260
  53.02700    0.60248    0.67481    0.76500    0.83812    0.88199    0.87567    1.19315
  59.49402    0.66964    0.67481    0.85500    0.78748    0.81512    0.80882    1.26987
  75.61159    0.82729    0.67481    1.07500    0.91498    0.87117    0.86487    1.09292
  78.59100    0.85474    0.67481    1.11500    0.87165    0.89020    0.88389    1.14725
  64.57337    0.72090    0.67481    0.92500    0.87081    0.85008    0.84378    1.14836
  83.08767    0.89505    0.67481    1.17500    0.78138    0.93035    0.92404    1.27979
  71.90852    0.79241    0.67481    1.02500    0.82090    0.84752    0.84123    1.21818
  83.84023    0.90167    0.67481    1.18500    0.87238    0.93385    0.92753    1.14628
  81.58518    0.88173    0.67481    1.15500    0.84954    0.91618    0.90987    1.17711
  79.33818    0.86153    0.67481    1.12500    0.83044    0.89440    0.88809    1.20418
  80.08627    0.86829    0.67481    1.13500    0.83012    0.90166    0.89535    1.20465
  71.17075    0.78536    0.67481    1.01500    0.83531    0.84825    0.84196    1.19715
  76.35504    0.83419    0.67481    1.08500    0.76199    0.87635    0.87005    1.31235
  55.89268    0.63249    0.67481    0.80500    0.83142    0.84764    0.84133    1.20277
  47.33452    0.54177    0.67481    0.68500    0.79487    0.90913    0.90277    1.25806
  50.17447    0.57223    0.67481    0.72500    1.02299    0.89805    0.89171    0.97753
  80.83528    0.87503    0.67481    1.14500    0.89256    0.90892    0.90261    1.12037
  82.33598    0.88841    0.67481    1.16500    0.88224    0.92345    0.91714    1.13348
  62.39104    0.69905    0.67481    0.89500    0.82601    0.83509    0.82880    1.21063
  63.11757    0.70635    0.67481    0.90500    0.87354    0.84009    0.83379    1.14476
  72.64724    0.79944    0.67481    1.03500    0.78078    0.85044    0.84415    1.28078
  48.04336    0.54940    0.67481    0.69500    1.10323    0.90636    0.90001    0.90643
  77.09943    0.84107    0.67481    1.09500    0.87867    0.88153    0.87522    1.13808
  77.84475    0.84792    0.67481    1.10500    0.87751    0.88671    0.88040    1.13959
  54.45817    0.61751    0.67481    0.78500    0.75574    0.86481    0.85850    1.32320
  70.43393    0.77829    0.67481    1.00500    0.83115    0.84954    0.84325    1.20316
  66.76403    0.74258    0.67481    0.95500    0.84950    0.85600    0.84971    1.17717
  52.31266    0.59494    0.67481    0.75500    0.77573    0.88893    0.88261    1.28912
  68.91092    0.76448    0.67562    0.98500    0.87317    0.85209    0.84591    1.14525
  55.84988    0.63280    0.67562    0.80500    0.80230    0.84759    0.84139    1.24641
  76.29781    0.83467    0.67562    1.08500    0.88000    0.87623    0.87004    1.13636
  58.72708    0.66258    0.67562    0.84500    0.76792    0.81465    0.80846    1.30222
  48.00642    0.54966    0.67562    0.69500    0.92547    0.90629    0.90003    1.08054
  62.34349    0.69940    0.67562    0.89500    0.80291    0.83489    0.82871    1.24547
  84.53123    0.90880    0.67562    1.19500    0.92723    0.94092    0.93471    1.07848
  83.77826    0.90221    0.67562    1.18500    0.88679    0.93349    0.92727    1.12766
  50.13593    0.57251    0.67562    0.72500    0.89492    0.89797    0.89174    1.11742
  77.78654    0.84840    0.67562    1.10500    0.82252    0.88660    0.88040    1.21578
  51.55952    0.58767    0.67562    0.74500    0.87390    0.89243    0.88621    1.14430
  77.04171    0.84155    0.67562    1.09500    0.79310    0.88141    0.87522    1.26087
  64.52426    0.72128    0.67562    0.92500    0.78447    0.84987    0.84370    1.27475
  61.61841    0.69207    0.67562    0.88500    0.85314    0.82990    0.82372    1.17215
  49.42532    0.56491    0.67562    0.71500    1.00000    0.90074    0.89450    1.00000
  72.59248    0.79988    0.67562    1.03500    0.77944    0.85033    0.84414    1.28298
  78.53231    0.85523    0.67562    1.11500    0.89278    0.89001    0.88381    1.12009
  52.98633    0.60277    0.67562    0.76500    0.83333    0.88194    0.87573    1.20000
  81.52459    0.88225    0.67562    1.15500    0.83301    0.91586    0.90965    1.20046
  55.13273    0.62532    0.67562    0.79500    0.88651    0.85618    0.84998    1.12802
  71.85427    0.79284    0.67562    1.02500    0.79876    0.84751    0.84133    1.25194
  46.59056    0.53437    0.67562    0.67500    0.69880    0.91183    0.90556    1.43103
  82.27493    0.88893    0.67562    1.16500    0.86837    0.92312    0.91691    1.15158
  67.44494    0.75016    0.67562    0.96500    0.86349    0.85467    0.84849    1.15810
  52.27252    0.59523    0.67562    0.75500    0.90501    0.88881    0.88259    1.10496
[truncated: 11,959,986 more chars]
