# Supplementary material for: Multidimensional Rietveld refinement of high-pressure neutron diffraction data of PbNCN
Source: J Appl Crystallogr. 2024 Sep 5;57(Pt 5):1436–45. doi: 10.1107/S1600576724007635 (PMC11460395; doi:10.1107/S1600576724007635)
Supplement: Supplementary file 1 [file j-57-01436-sup1.zip › 2D_PbNCN_700bar.cif]

data_PbNCN_700bar_refinement_new
_pd_block_id
   2023-11-10T12:13|PbNCN_700bar_refinement_new|MeinerzhagenYannick|SNAP
_audit_creation_method  "created in GSAS-II"
_audit_creation_date  2023-11-10T12:13
_audit_author_name  "Meinerzhagen, Yannick"
_audit_update_record
   "2023-11-10T12:13  Initial software-generated CIF"
# GSAS-II edited template follows Publication_Template
#=============================================================================
# this information describes the project, paper etc. for the CIF             #
# Acta Cryst. Section C papers and editorial correspondence is generated     #
# from the information in this section                                       #
#                                                                            #
#   (from)   CIF submission form for Rietveld refinements (Acta Cryst. C)    #
#                                                 Version 14 December 1998   #
#=============================================================================
# 1. SUBMISSION DETAILS

_publ_contact_author_name        'Prof. Richard Dronskowski'
_publ_contact_author_address
;    
Institute of Inorganic Chemistry
RWTH Aachen University     
D-52056 Aachen
Germany
;
_publ_contact_author_email       drons@HAL9000.ac.rwth-aachen.de
_publ_contact_author_phone       00492418093642
_publ_contact_author_fax         00492418092642

_publ_requested_journal              'Journal of Applied Crystallography'

#==============================================================================

# 2. PROCESSING SUMMARY (IUCr Office Use Only)

_journal_data_validation_number      ?

_journal_date_recd_electronic        ?
_journal_date_to_coeditor            ?
_journal_date_from_coeditor          ?
_journal_date_accepted               ?
_journal_date_printers_first         ?
_journal_date_printers_final         ?
_journal_date_proofs_out             ?
_journal_date_proofs_in              ?
_journal_coeditor_name               ?
_journal_coeditor_code               ?
_journal_coeditor_notes
; ?
;
_journal_techeditor_code             ?
_journal_techeditor_notes
; ?
;
_journal_coden_ASTM                  ?
_journal_name_full                   ?
_journal_year                        ?
_journal_volume                      ?
_journal_issue                       ?
_journal_page_first                  ?
_journal_page_last                   ?
_journal_paper_category              ?
_journal_suppl_publ_number           ?
_journal_suppl_publ_pages            ?

#==============================================================================

# 3. TITLE AND AUTHOR LIST

_publ_section_title
; ?
;       
 
# The loop structure below should contain the names and addresses of all 
# authors, in the required order of publication. Repeat as necessary.

loop_
	_publ_author_name
	_publ_author_address
'Meinerzhagen, Yannick'
; 
Chair of Solid-State and Quantum Chemistry
Institute of Inorganic Chemistry
RWTH Aachen University
D-52056 Aachen
Germany
;

'Eickmeier, Katharina'
; 
Chair of Solid-State and Quantum Chemistry
Institute of Inorganic Chemistry
RWTH Aachen University
D-52056 Aachen
Germany
;

'Mueller, Peter C.'
; 
Chair of Solid-State and Quantum Chemistry
Institute of Inorganic Chemistry
RWTH Aachen University
D-52056 Aachen
Germany
;

'Hempelmann, Jan'
; 
Chair of Solid-State and Quantum Chemistry
Institute of Inorganic Chemistry
RWTH Aachen University
D-52056 Aachen
Germany
;

'Houben, Andreas'
; 
Chair of Solid-State and Quantum Chemistry
Institute of Inorganic Chemistry
RWTH Aachen University
D-52056 Aachen
Germany
;

'Dronskowski, Richard'
; 
Chair of Solid-State and Quantum Chemistry
Institute of Inorganic Chemistry
RWTH Aachen University
D-52056 Aachen
Germany
;

#==============================================================================
# 4. TEXT

#=============================================================================
# 5. OVERALL REFINEMENT & COMPUTING DETAILS

#==============================================================================
# 6. SAMPLE PREPARATION DATA

# (In the unusual case where multiple samples are used in a single
#  Rietveld study, this information should be moved into the phase
#  blocks)

# The following three fields describe the preparation of the material.
# The cooling rate is in K/min.  The pressure at which the sample was  
# prepared is in kPa.  The temperature of preparation is in K.
       
_pd_proc_info_datetime  2023-11-10T12:13
_pd_calc_method  "Rietveld Refinement"
_computing_structure_refinement
   "GSAS-II (Toby & Von Dreele, J. Appl. Cryst. 46, 544-549, 2013)"
_refine_ls_number_parameters  12
_refine_ls_goodness_of_fit_all  0.129

# OVERALL WEIGHTED R-FACTOR
_refine_ls_wR_factor_obs  0.10154
_refine_ls_matrix_type  full
# GSAS-II edited template follows Phase_Template
#==============================================================================
# 7. CHEMICAL, STRUCTURAL AND CRYSTAL DATA

_chemical_name_common             'Lead Cyanamide'
_chemical_formula_structural      PbNCN
_cell_measurement_temperature     293      

#==============================================================================

# 8. Phase information from GSAS


# phase info for Lead cyanamide follows
_pd_phase_name  "Lead cyanamide"
_cell_length_a  5.52231(31)
_cell_length_b  3.74305(15)
_cell_length_c  10.6471(5)
_cell_angle_alpha  90
_cell_angle_beta   90
_cell_angle_gamma  90
_cell_volume  220.079(11)
_exptl_crystal_density_diffrn  7.4614
_symmetry_cell_setting  orthorhombic
_symmetry_space_group_name_H-M  "P n m a"
_symmetry_space_group_name_Hall  "-P 2ac 2n"
_diffrn_ambient_temperature  293
_diffrn_ambient_pressure  100
loop_
    _space_group_symop_id
    _space_group_symop_operation_xyz
     1  x,y,z
     2  1/2-x,1/2+y,1/2+z
     3  x,1/2-y,z
     4  1/2-x,-y,1/2+z
     5  -x,-y,-z
     6  1/2+x,1/2-y,1/2-z
     7  -x,1/2+y,-z
     8  1/2+x,y,1/2-z

# ATOMIC COORDINATES AND DISPLACEMENT PARAMETERS
loop_ 
   _atom_site_label
   _atom_site_type_symbol
   _atom_site_fract_x
   _atom_site_fract_y
   _atom_site_fract_z
   _atom_site_occupancy
   _atom_site_adp_type
   _atom_site_U_iso_or_equiv
   _atom_site_symmetry_multiplicity
Pb1    Pb   0.3720(4)   0.25000     0.63546(20) 1.000      Uiso 0.037      4   
N1     N    0.3866(5)   0.25000     0.45413(29) 1.000      Uiso 0.037      4   
N2     N    0.9190(4)   0.25000     0.37057(23) 1.000      Uiso 0.037      4   
C1     C    0.0909(6)   0.25000     0.42742(27) 1.000      Uiso 0.037      4   

loop_  _atom_type_symbol _atom_type_number_in_cell
  C    4
  N    8
  Pb   4

# Note that Z affects _cell_formula_sum and _weight
_cell_formula_units_Z  4
_chemical_formula_sum  "C N2 Pb"
_chemical_formula_weight  247.22

# MOLECULAR GEOMETRY
loop_
   _geom_bond_atom_site_label_1
   _geom_bond_atom_site_label_2
   _geom_bond_distance
   _geom_bond_site_symmetry_1
   _geom_bond_site_symmetry_2
   _geom_bond_publ_flag
  Pb1    N1     1.9323(28)   1_555    1_555 yes
  Pb1    N1     2.4878(22)   1_555    5_656 yes
  Pb1    N1     2.4878(22)   1_555    5_666 yes
  Pb1    N2     2.4678(21)   1_555    5_656 yes
  Pb1    N2     2.4678(21)   1_555    5_666 yes
  N1     Pb1    1.9323(28)   1_555    1_555 yes
  N1     Pb1    2.4878(22)   1_555    5_656 yes
  N1     Pb1    2.4878(22)   1_555    5_666 yes
  N1     C1     1.657(3)     1_555    1_555 yes
  N2     Pb1    2.4678(21)   1_555    5_656 yes
  N2     Pb1    2.4678(21)   1_555    5_666 yes
  N2     C1     1.126(3)     1_555    1_655 yes
  C1     N1     1.657(3)     1_555    1_555 yes
  C1     N2     1.126(3)     1_555    1_455 yes

loop_
   _geom_angle_atom_site_label_1
   _geom_angle_atom_site_label_2
   _geom_angle_atom_site_label_3
   _geom_angle
   _geom_angle_site_symmetry_1
   _geom_angle_site_symmetry_2
   _geom_angle_site_symmetry_3
   _geom_angle_publ_flag
  Pb1    N1     C1     97.49(19)     1_555  1_555    1_555 yes
  N1     C1     N2     157.4(3)      1_555  1_555    1_455 yes

_pd_proc_ls_profile_function
;
Houben-Jacobs-Meinerzhagen function parameters for multi-dimensional data sets (pfType = 8.0)
   similar to Von Dreele-Jorgenson-Windsor function parameters
   alpha-0,alpha-1,beta-0,beta-1,beta-q,L2A,L2B,div,DthDet,Dtt,DL,DthF,Add,W-Pixel,W-Sample,Eta
302.560526, 416.110419, 334.561780, 682.162588, 0.000000, 0.810000, 0.000000, 0.001920, 0.006780, 0.000623, 0.002000, 1.031257, 0.001480, 0.000000, 0.004330, 0.210000, 
  Crystallite size in microns with "isotropic" model:
  parameters: Size, G/L mix
    1.000, 1.000, 
  Microstrain, "isotropic" model (10^6^ * delta Q/Q)
    parameters: Mustrain, G/L mix
    1000.000, 1.000, 

;
# Standard version of Instrument_Template template follows
#==============================================================================
# 9. INSTRUMENT CHARACTERIZATION

# The following item is used to identify the equipment used to record 
# the powder pattern when the diffractogram was measured at a laboratory 
# other than the authors' home institution, e.g. when neutron or synchrotron
# radiation is used.

_pd_instr_location
; ?
;

_diffrn_source                    'neutron spallation source'       

_pd_meas_scan_method              tof       


# The following two items identify the program(s) used (if appropriate).      
_computing_data_reduction         'PowderReduceP2D in Mantid'                     

# The following items are used to define the size of the instrument.
# Not all distances are appropriate for all instrument types.

_pd_instr_dist_src/spec           15000
#==============================================================================
# 10. Specimen size and mounting information


_pd_spec_mount_mode               transmission       
                                          
    
_pd_spec_shape                    irregular

_refine_ls_R_F_factor        0.9976
_refine_ls_R_Fsqd_factor     1.0
_pd_proc_ls_prof_R_factor     0.0805
_pd_proc_ls_prof_wR_factor    0.1015
_gsas_proc_ls_prof_R_B_factor   0.1007
_gsas_proc_ls_prof_wR_B_factor  0.1287

_diffrn_radiation_probe  neutron
_pd_meas_2theta_fixed  65.549

# POWDER DATA TABLE
_pd_meas_number_of_points  140335

loop_
   _pd_meas_2theta_scan
   _pd_proc_wavelength
   _pd_proc_d_spacing
   _pd_proc_ls_special_details
   _pd_meas_intensity_total
   _pd_calc_intensity_total
   _pd_proc_intensity_bkg_calc
   _pd_proc_ls_weight
  59.20920    0.59350    0.60070    0.79500    1.38710    1.57398    1.57189    0.72093
  63.82311    0.63507    0.60070    0.85500    1.67308    1.51765    1.51560    0.59770
  80.96472    0.77996    0.60070    1.07500    1.62525    1.50654    1.50466    0.61529
  77.03982    0.74821    0.60070    1.02500    1.43964    1.48356    1.48164    0.69462
  63.05226    0.62820    0.60070    0.84500    1.42357    1.52704    1.52498    0.70246
  66.91400    0.66234    0.60070    0.89500    1.33977    1.49809    1.49607    0.74639
  58.44282    0.58651    0.60070    0.78500    1.52691    1.58337    1.58127    0.65492
  68.46391    0.67584    0.60070    0.91500    1.43699    1.49730    1.49530    0.69590
  72.35148    0.70914    0.60070    0.96500    1.64488    1.49535    1.49338    0.60795
  53.09870    0.53699    0.60070    0.71500    1.78022    1.56466    1.56252    0.56173
  64.59471    0.64192    0.60070    0.86500    1.41503    1.50826    1.50621    0.70670
  70.01676    0.68924    0.60070    0.93500    1.50334    1.49652    1.49453    0.66518
  54.62196    0.55123    0.60070    0.73500    1.61111    1.57001    1.56788    0.62069
  84.11511    0.80479    0.60070    1.11500    1.49687    1.56429    1.56244    0.66806
  70.79428    0.69590    0.60070    0.94500    1.44788    1.49613    1.49415    0.69066
  78.60792    0.76101    0.60070    1.04500    1.41197    1.47963    1.47772    0.70823
  67.68858    0.66910    0.60070    0.90500    1.51675    1.49770    1.49568    0.65931
  77.82355    0.75463    0.60070    1.03500    1.53321    1.48159    1.47968    0.65223
  76.25674    0.74177    0.60070    1.01500    1.55364    1.48552    1.48359    0.64365
  79.39291    0.76736    0.60070    1.05500    1.40385    1.47766    1.47577    0.71233
  69.23997    0.68255    0.60070    0.92500    1.46766    1.49691    1.49491    0.68136
  61.51279    0.61438    0.60070    0.82500    1.47727    1.54581    1.54374    0.67692
  80.17852    0.77368    0.60070    1.06500    1.39854    1.49210    1.49021    0.71503
  51.57827    0.52268    0.60070    0.69500    1.05556    1.55932    1.55717    0.94737
  84.90401    0.81091    0.60070    1.12500    1.75751    1.57873    1.57689    0.56899
  83.32671    0.79863    0.60070    1.10500    1.42989    1.54985    1.54800    0.69935
  73.13115    0.71572    0.60070    0.97500    1.66050    1.49338    1.49142    0.60223
  60.74418    0.60744    0.60070    0.81500    1.67273    1.55520    1.55312    0.59783
  71.57252    0.70253    0.60070    0.95500    1.38744    1.49574    1.49376    0.72075
  57.67718    0.57949    0.60070    0.77500    1.64985    1.58070    1.57859    0.60612
  65.36706    0.64875    0.60070    0.87500    1.59498    1.49887    1.49683    0.62697
  53.85997    0.54412    0.60070    0.72500    1.68548    1.56734    1.56520    0.59330
  75.47432    0.73530    0.60070    1.00500    1.51146    1.48749    1.48555    0.66161
  81.75150    0.78622    0.60070    1.08500    1.56944    1.52098    1.51910    0.63717
  59.97632    0.60048    0.60070    0.80500    1.72818    1.56459    1.56251    0.57864
  62.28215    0.62130    0.60070    0.83500    1.51089    1.53642    1.53436    0.66186
  82.53883    0.79244    0.60070    1.09500    1.60566    1.53542    1.53355    0.62280
  66.14016    0.65556    0.60070    0.88500    1.58376    1.49848    1.49645    0.63141
  55.38468    0.55832    0.60070    0.74500    1.69811    1.57268    1.57056    0.58889
  52.33813    0.52984    0.60070    0.70500    1.57627    1.56199    1.55985    0.63441
  72.30276    0.70958    0.60142    0.96500    1.52357    1.49378    1.49148    0.65635
  78.55575    0.76150    0.60142    1.04500    1.42882    1.47842    1.47616    0.69988
  57.63741    0.57982    0.60142    0.77500    1.62179    1.57980    1.57743    0.61660
  76.20583    0.74224    0.60142    1.01500    1.47237    1.48430    1.48203    0.67918
  61.47059    0.61474    0.60142    0.82500    1.57113    1.54328    1.54093    0.63648
  80.12553    0.77418    0.60142    1.06500    1.39855    1.49047    1.48823    0.71503
  84.84866    0.81146    0.60142    1.12500    1.55315    1.57707    1.57486    0.64385
  53.82267    0.54442    0.60142    0.72500    1.92982    1.56642    1.56404    0.51818
  59.16845    0.59385    0.60142    0.79500    1.56618    1.57144    1.56907    0.63850
  70.74646    0.69632    0.60142    0.94500    1.49656    1.49445    1.49214    0.66820
  58.40256    0.58684    0.60142    0.78500    1.54359    1.58162    1.57925    0.64784
  66.86847    0.66274    0.60142    0.89500    1.40820    1.49639    1.49406    0.71013
  59.93508    0.60083    0.60142    0.80500    1.51467    1.56205    1.55969    0.66021
  69.96939    0.68966    0.60142    0.93500    1.53462    1.49483    1.49252    0.65163
  51.54246    0.52297    0.60142    0.69500    2.13636    1.55932    1.55693    0.46809
  73.08198    0.71617    0.60142    0.97500    1.49186    1.49215    1.48986    0.67031
  65.32247    0.64914    0.60142    0.87500    1.47735    1.49685    1.49452    0.67689
  80.91132    0.78047    0.60142    1.07500    1.45607    1.50491    1.50267    0.68678
  67.64259    0.66951    0.60142    0.90500    1.45820    1.49600    1.49367    0.68578
  69.19306    0.68297    0.60142    0.92500    1.58525    1.49522    1.49290    0.63082
  55.34638    0.55863    0.60142    0.74500    1.48444    1.57178    1.56939    0.67365
  75.42384    0.73577    0.60142    1.00500    1.61296    1.48627    1.48399    0.61998
  60.70246    0.60779    0.60142    0.81500    1.62615    1.55267    1.55031    0.61495
  52.30182    0.53014    0.60142    0.70500    1.55556    1.56107    1.55868    0.64286
  83.27213    0.79916    0.60142    1.10500    1.35018    1.54824    1.54601    0.74064
  71.52425    0.70297    0.60142    0.95500    1.42813    1.49406    1.49175    0.70022
  82.48464    0.79297    0.60142    1.09500    1.64683    1.53380    1.53156    0.60723
  62.23946    0.62166    0.60142    0.83500    1.37522    1.53390    1.53154    0.72716
  66.09510    0.65595    0.60142    0.88500    1.35950    1.49677    1.49444    0.73557
  63.77947    0.63544    0.60142    0.85500    1.50182    1.51513    1.51278    0.66586
  76.98848    0.74869    0.60142    1.02500    1.68257    1.48234    1.48007    0.59433
  63.00909    0.62856    0.60142    0.84500    1.41924    1.52451    1.52216    0.70460
  64.55060    0.64230    0.60142    0.86500    1.59123    1.50574    1.50340    0.62845
  81.69770    0.78674    0.60142    1.08500    1.41248    1.51936    1.51712    0.70798
  79.34033    0.76785    0.60142    1.05500    1.50714    1.47673    1.47448    0.66351
  68.41746    0.67625    0.60142    0.91500    1.42789    1.49561    1.49329    0.70033
  77.77179    0.75511    0.60142    1.03500    1.48446    1.48038    1.47812    0.67365
  53.06189    0.53729    0.60142    0.71500    1.42727    1.56375    1.56136    0.70064
  54.58416    0.55153    0.60142    0.73500    1.75000    1.56910    1.56671    0.57143
  84.06015    0.80533    0.60142    1.11500    1.64476    1.56268    1.56046    0.60799
  70.69860    0.69675    0.60214    0.94500    1.50993    1.49278    1.49013    0.66228
  55.30806    0.55895    0.60214    0.74500    1.69652    1.57088    1.56823    0.58944
  66.82292    0.66314    0.60214    0.89500    1.45733    1.49470    1.49204    0.68619
  79.28770    0.76835    0.60214    1.05500    1.55212    1.47583    1.47319    0.64428
  75.37333    0.73623    0.60214    1.00500    1.45961    1.48507    1.48242    0.68512
  84.79327    0.81200    0.60214    1.12500    1.76674    1.57546    1.57283    0.56601
  84.00513    0.80586    0.60214    1.11500    1.59290    1.56110    1.55847    0.62779
  83.21750    0.79969    0.60214    1.10500    1.60000    1.54666    1.54402    0.62500
  82.43041    0.79349    0.60214    1.09500    1.50385    1.53221    1.52958    0.66496
  59.89382    0.60118    0.60214    0.80500    1.54358    1.55952    1.55687    0.64785
  81.64386    0.78725    0.60214    1.08500    1.62429    1.51777    1.51513    0.61565
  62.19675    0.62202    0.60214    0.83500    1.51697    1.53138    1.52872    0.65921
  76.15489    0.74271    0.60214    1.01500    1.33571    1.48311    1.48046    0.74866
  64.50646    0.64268    0.60214    0.86500    1.70058    1.50323    1.50058    0.58804
  69.14612    0.68338    0.60214    0.92500    1.51691    1.49355    1.49089    0.65924
  54.54634    0.55184    0.60214    0.73500    1.63842    1.56820    1.56555    0.61034
  63.73580    0.63582    0.60214    0.85500    1.46853    1.51262    1.50996    0.68095
  62.96590    0.62893    0.60214    0.84500    1.49455    1.52200    1.51934    0.66910
  80.07249    0.77468    0.60214    1.06500    1.49404    1.48888    1.48624    0.66933
  65.27786    0.64952    0.60214    0.87500    1.42045    1.49485    1.49219    0.70400
  78.50353    0.76199    0.60214    1.04500    1.48127    1.47724    1.47459    0.67509
  71.47594    0.70340    0.60214    0.95500    1.39720    1.49240    1.48974    0.71572
  69.92199    0.69008    0.60214    0.93500    1.48706    1.49316    1.49051    0.67247
  53.78534    0.54472    0.60214    0.72500    2.00885    1.56552    1.56287    0.49780
  66.05002    0.65634    0.60214    0.88500    1.46090    1.49508    1.49243    0.68451
  61.42836    0.61509    0.60214    0.82500    1.44664    1.54076    1.53811    0.69126
  77.72000    0.75559    0.60214    1.03500    1.47253    1.47920    1.47655    0.67910
  53.02506    0.53758    0.60214    0.71500    1.91209    1.56284    1.56019    0.52299
  68.37098    0.67666    0.60214    0.91500    1.46141    1.49393    1.49128    0.68427
  80.85788    0.78098    0.60214    1.07500    1.48868    1.50332    1.50068    0.67174
  73.03279    0.71661    0.60214    0.97500    1.56361    1.49094    1.48829    0.63955
  58.36227    0.58718    0.60214    0.78500    1.72034    1.57987    1.57722    0.58128
  60.66071    0.60815    0.60214    0.81500    1.63532    1.55014    1.54749    0.61150
  51.50663    0.52326    0.60214    0.69500    1.05556    1.55933    1.55669    0.94737
  57.59761    0.58015    0.60214    0.77500    1.51735    1.57891    1.57626    0.65904
  76.93711    0.74917    0.60214    1.02500    1.54597    1.48115    1.47851    0.64684
  72.25401    0.71002    0.60214    0.96500    1.36899    1.49223    1.48957    0.73046
  59.12767    0.59419    0.60214    0.79500    1.65570    1.56890    1.56625    0.60398
  52.26549    0.53043    0.60214    0.70500    1.51562    1.56016    1.55751    0.65979
  67.59658    0.66991    0.60214    0.90500    1.56991    1.49432    1.49166    0.63698
  77.66817    0.75607    0.60286    1.03500    1.40000    1.47802    1.47498    0.71429
  71.42761    0.70383    0.60286    0.95500    1.42994    1.49074    1.48773    0.69933
  79.23503    0.76884    0.60286    1.05500    1.64822    1.47495    1.47190    0.60671
  69.09915    0.68379    0.60286    0.92500    1.53809    1.49188    1.48888    0.65016
  62.15402    0.62238    0.60286    0.83500    1.53239    1.52886    1.52590    0.65258
  65.23322    0.64991    0.60286    0.87500    1.44948    1.49285    1.48987    0.68990
  64.46229    0.64306    0.60286    0.86500    1.44688    1.50073    1.49776    0.69114
  67.55053    0.67031    0.60286    0.90500    1.44137    1.49264    1.48965    0.69379
  80.80440    0.78149    0.60286    1.07500    1.47887    1.50174    1.49869    0.67619
  52.98821    0.53788    0.60286    0.71500    1.92135    1.56192    1.55903    0.52047
  54.50850    0.55215    0.60286    0.73500    1.73514    1.56729    1.56438    0.57632
  76.88571    0.74964    0.60286    1.02500    1.57824    1.47997    1.47694    0.63362
  68.32447    0.67706    0.60286    0.91500    1.44409    1.49226    1.48926    0.69248
  81.58998    0.78777    0.60286    1.08500    1.54579    1.51619    1.51314    0.64692
  66.00490    0.65673    0.60286    0.88500    1.35670    1.49339    1.49041    0.73708
  63.69211    0.63619    0.60286    0.85500    1.45487    1.51010    1.50714    0.68735
  62.92269    0.62930    0.60286    0.84500    1.47217    1.51948    1.51652    0.67927
  66.77734    0.66353    0.60286    0.89500    1.44332    1.49301    1.49003    0.69285
  72.20522    0.71046    0.60286    0.96500    1.58252    1.49068    1.48767    0.63190
  83.95008    0.80640    0.60286    1.11500    1.51992    1.55954    1.55648    0.65793
  61.38611    0.61545    0.60286    0.82500    1.42308    1.53824    1.53528    0.70270
  80.01941    0.77518    0.60286    1.06500    1.57692    1.48730    1.48425    0.63415
  75.32278    0.73669    0.60286    1.00500    1.53832    1.48388    1.48085    0.65006
  53.74800    0.54503    0.60286    0.72500    1.86992    1.56461    1.56170    0.53478
  57.55779    0.58048    0.60286    0.77500    1.50633    1.57802    1.57509    0.66387
  59.85254    0.60152    0.60286    0.80500    1.46593    1.55699    1.55405    0.68216
  72.98355    0.71706    0.60286    0.97500    1.52739    1.48974    1.48672    0.65471
  60.61895    0.60850    0.60286    0.81500    1.52258    1.54761    1.54466    0.65678
  83.16283    0.80022    0.60286    1.10500    1.50392    1.54509    1.54203    0.66493
  84.73784    0.81254    0.60286    1.12500    1.77030    1.57386    1.57080    0.56488
  69.87457    0.69050    0.60286    0.93500    1.47106    1.49150    1.48849    0.67978
  78.45128    0.76247    0.60286    1.04500    1.46714    1.47607    1.47303    0.68160
  58.32196    0.58751    0.60286    0.78500    1.76796    1.57813    1.57519    0.56563
  55.26972    0.55926    0.60286    0.74500    1.81726    1.56997    1.56706    0.55028
  59.08688    0.59452    0.60286    0.79500    1.76454    1.56637    1.56343    0.56672
  70.65072    0.69718    0.60286    0.94500    1.45760    1.49112    1.48811    0.68606
  51.47079    0.52355    0.60286    0.69500    1.31429    1.55934    1.55645    0.76087
  82.37613    0.79401    0.60286    1.09500    1.38324    1.53064    1.52759    0.72294
  76.10391    0.74318    0.60286    1.01500    1.46789    1.48193    1.47890    0.68125
  52.22914    0.53072    0.60286    0.70500    1.41096    1.55924    1.55635    0.70874
  60.57716    0.60885    0.60359    0.81500    1.50208    1.54507    1.54184    0.66574
  59.04606    0.59486    0.60359    0.79500    1.37705    1.56381    1.56060    0.72619
  52.19278    0.53102    0.60359    0.70500    1.71930    1.55831    1.55518    0.58163
  76.83426    0.75012    0.60359    1.02500    1.61057    1.47877    1.47537    0.62090
  62.11126    0.62275    0.60359    0.83500    1.47104    1.52632    1.52307    0.67979
  64.41810    0.64344    0.60359    0.86500    1.46384    1.49820    1.49493    0.68313
  80.75088    0.78200    0.60359    1.07500    1.57505    1.50014    1.49670    0.63490
  83.10812    0.80075    0.60359    1.10500    1.50558    1.54351    1.54004    0.66420
  82.32180    0.79453    0.60359    1.09500    1.59434    1.52905    1.52559    0.62722
  71.37924    0.70426    0.60359    0.95500    1.52348    1.48906    1.48571    0.65639
  75.27220    0.73716    0.60359    1.00500    1.53014    1.48267    1.47928    0.65353
  63.64840    0.63656    0.60359    0.85500    1.48043    1.50757    1.50431    0.67548
  65.18856    0.65029    0.60359    0.87500    1.62081    1.49082    1.48754    0.61697
  55.23137    0.55957    0.60359    0.74500    1.84332    1.56906    1.56589    0.54250
  57.51796    0.58080    0.60359    0.77500    1.68939    1.57712    1.57392    0.59193
  69.82711    0.69091    0.60359    0.93500    1.54754    1.48981    1.48648    0.64619
  53.71064    0.54533    0.60359    0.72500    1.46988    1.56368    1.56053    0.68033
  59.81123    0.60186    0.60359    0.80500    1.82821    1.55444    1.55122    0.54698
  72.93429    0.71750    0.60359    0.97500    1.48397    1.48852    1.48515    0.67387
  58.28164    0.58784    0.60359    0.78500    1.65873    1.57637    1.57316    0.60287
  70.60281    0.69760    0.60359    0.94500    1.45994    1.48943    1.48609    0.68496
  76.05289    0.74365    0.60359    1.01500    1.42087    1.48072    1.47733    0.70379
  65.95977    0.65712    0.60359    0.88500    1.43771    1.49169    1.48840    0.69555
  51.43493    0.52383    0.60359    0.69500    2.41667    1.55933    1.55621    0.41379
  72.15640    0.71089    0.60359    0.96500    1.52327    1.48912    1.48576    0.65648
  69.05215    0.68420    0.60359    0.92500    1.46318    1.49018    1.48686    0.68345
  84.68235    0.81309    0.60359    1.12500    1.68610    1.57224    1.56876    0.59309
  52.95135    0.53818    0.60359    0.71500    2.01111    1.56100    1.55786    0.49724
  78.39899    0.76296    0.60359    1.04500    1.73622    1.47488    1.47146    0.57596
  79.18233    0.76934    0.60359    1.05500    1.54253    1.47404    1.47061    0.64828
  66.73174    0.66393    0.60359    0.89500    1.63523    1.49131    1.48801    0.61153
  83.89497    0.80694    0.60359    1.11500    1.71930    1.55796    1.55448    0.58163
  55.99283    0.56667    0.60359    0.75500    1.68443    1.57175    1.56857    0.59367
  67.50446    0.67071    0.60359    0.90500    1.58733    1.49094    1.48763    0.62999
  54.47064    0.55246    0.60359    0.73500    1.33971    1.56637    1.56321    0.74643
  68.27793    0.67747    0.60359    0.91500    1.59455    1.49056    1.48725    0.62714
  81.53605    0.78828    0.60359    1.08500    1.51095    1.51460    1.51115    0.66184
  62.87945    0.62966    0.60359    0.84500    1.52930    1.51695    1.51369    0.65389
  61.34383    0.61581    0.60359    0.82500    1.59448    1.53569    1.53246    0.62716
  77.61630    0.75655    0.60359    1.03500    1.42884    1.47683    1.47341    0.69987
  79.96629    0.77569    0.60359    1.06500    1.55303    1.48569    1.48225    0.64390
  55.95396    0.56699    0.60431    0.75500    1.53704    1.57082    1.56740    0.65060
  69.77962    0.69133    0.60431    0.93500    1.36405    1.48809    1.48446    0.73311
  81.48208    0.78880    0.60431    1.08500    1.51527    1.51295    1.50915    0.65995
  82.26743    0.79506    0.60431    1.09500    1.51750    1.52741    1.52360    0.65898
  80.69731    0.78251    0.60431    1.07500    1.56075    1.49850    1.49470    0.64072
  66.68610    0.66432    0.60431    0.89500    1.43186    1.48958    1.48599    0.69839
  61.30154    0.61616    0.60431    0.82500    1.43931    1.53313    1.52963    0.69478
  79.91314    0.77619    0.60431    1.06500    1.45688    1.48404    1.48026    0.68640
  59.00523    0.59520    0.60431    0.79500    1.49528    1.56124    1.55777    0.66877
  76.00184    0.74412    0.60431    1.01500    1.56140    1.47948    1.47575    0.64045
  71.33084    0.70469    0.60431    0.95500    1.45059    1.48734    1.48369    0.68938
  59.76991    0.60221    0.60431    0.80500    1.55727    1.55187    1.54839    0.64215
  76.78278    0.75059    0.60431    1.02500    1.54696    1.47753    1.47380    0.64643
  84.62682    0.81363    0.60431    1.12500    1.86818    1.57057    1.56672    0.53528
  78.34666    0.76345    0.60431    1.04500    1.36767    1.47364    1.46988    0.73117
  65.14387    0.65067    0.60431    0.87500    1.53616    1.48877    1.48521    0.65098
  55.19300    0.55989    0.60431    0.74500    1.92754    1.56813    1.56472    0.51880
  72.88499    0.71794    0.60431    0.97500    1.57655    1.48726    1.48358    0.63430
  68.23136    0.67788    0.60431    0.91500    1.46823    1.48883    1.48523    0.68109
  77.56439    0.75704    0.60431    1.03500    1.47406    1.47559    1.47184    0.67840
  53.67326    0.54563    0.60431    0.72500    1.76389    1.56275    1.55936    0.56693
  52.91447    0.53848    0.60431    0.71500    1.70093    1.56005    1.55669    0.58791
  65.91461    0.65751    0.60431    0.88500    1.33923    1.48995    1.48638    0.74670
  58.24129    0.58818    0.60431    0.78500    1.75487    1.57458    1.57113    0.56984
  51.39905    0.52412    0.60431    0.69500    1.54839    1.55932    1.55597    0.64583
  67.45836    0.67111    0.60431    0.90500    1.40289    1.48921    1.48561    0.71281
  70.55486    0.69802    0.60431    0.94500    1.61821    1.48772    1.48408    0.61797
  72.10755    0.71133    0.60431    0.96500    1.34191    1.48752    1.48385    0.74521
  62.83619    0.63003    0.60431    0.84500    1.41003    1.51439    1.51086    0.70920
  75.22158    0.73762    0.60431    1.00500    1.50087    1.48142    1.47771    0.66628
  79.12958    0.76983    0.60431    1.05500    1.62791    1.47309    1.46932    0.61429
  83.05335    0.80128    0.60431    1.10500    1.49153    1.54187    1.53804    0.67045
  83.83982    0.80747    0.60431    1.11500    1.64315    1.55633    1.55249    0.60859
  54.43276    0.55277    0.60431    0.73500    1.54974    1.56544    1.56204    0.64527
  60.53535    0.60920    0.60431    0.81500    1.59508    1.54250    1.53901    0.62693
  62.06849    0.62311    0.60431    0.83500    1.56046    1.52376    1.52024    0.64084
  69.00512    0.68462    0.60431    0.92500    1.45928    1.48846    1.48484    0.68527
  63.60466    0.63693    0.60431    0.85500    1.64575    1.50502    1.50148    0.60763
  52.15641    0.53131    0.60431    0.70500    2.30435    1.55736    1.55401    0.43396
  64.37388    0.64381    0.60431    0.86500    1.52305    1.49565    1.49210    0.65658
  60.49351    0.60955    0.60504    0.81500    1.36346    1.53989    1.53617    0.73343
  52.87758    0.53878    0.60504    0.71500    1.84444    1.55908    1.55551    0.54217
  58.96437    0.59554    0.60504    0.79500    1.62745    1.55862    1.55494    0.61446
  68.18477    0.67828    0.60504    0.91500    1.51525    1.48706    1.48321    0.65996
  61.25922    0.61652    0.60504    0.82500    1.48988    1.53052    1.52679    0.67120
  71.28241    0.70512    0.60504    0.95500    1.45186    1.48557    1.48167    0.68877
  52.12001    0.53160    0.60504    0.70500    2.20000    1.55639    1.55284    0.45455
  82.21302    0.79558    0.60504    1.09500    1.67823    1.52569    1.52160    0.59587
  65.09915    0.65106    0.60504    0.87500    1.55726    1.48668    1.48288    0.64215
  51.36316    0.52441    0.60504    0.69500    1.35484    1.55927    1.55573    0.73810
  82.99855    0.80181    0.60504    1.10500    1.61980    1.54015    1.53604    0.61736
  62.02568    0.62347    0.60504    0.83500    1.57250    1.52115    1.51741    0.63593
  81.42806    0.78931    0.60504    1.08500    1.61914    1.51123    1.50715    0.61761
  62.79291    0.63040    0.60504    0.84500    1.44265    1.51178    1.50803    0.69317
  54.39487    0.55307    0.60504    0.73500    1.76216    1.56447    1.56087    0.56748
  83.78463    0.80801    0.60504    1.11500    1.48643    1.55461    1.55049    0.67275
  72.05867    0.71177    0.60504    0.96500    1.51608    1.48586    1.48194    0.65960
  70.50689    0.69845    0.60504    0.94500    1.49753    1.48594    1.48205    0.66777
  59.72856    0.60255    0.60504    0.80500    1.37581    1.54925    1.54556    0.72684
  84.57124    0.81417    0.60504    1.12500    1.74439    1.56881    1.56468    0.57326
  55.91507    0.56730    0.60504    0.75500    1.58392    1.56985    1.56623    0.63135
  69.73210    0.69175    0.60504    0.93500    1.58507    1.48632    1.48244    0.63089
  53.63586    0.54593    0.60504    0.72500    1.86154    1.56178    1.55819    0.53719
  65.86942    0.65790    0.60504    0.88500    1.36480    1.48817    1.48436    0.73271
  72.83566    0.71838    0.60504    0.97500    1.44357    1.48594    1.48201    0.69273
  68.95806    0.68503    0.60504    0.92500    1.47143    1.48669    1.48282    0.67961
  55.15461    0.56020    0.60504    0.74500    1.60748    1.56716    1.56355    0.62209
  75.95075    0.74459    0.60504    1.01500    1.57866    1.47817    1.47418    0.63345
  64.32964    0.64419    0.60504    0.86500    1.60180    1.49305    1.48926    0.62430
  80.64370    0.78302    0.60504    1.07500    1.55098    1.49677    1.49271    0.64475
  76.73126    0.75107    0.60504    1.02500    1.56134    1.47622    1.47222    0.64048
  63.56090    0.63731    0.60504    0.85500    1.33017    1.50242    1.49865    0.75178
  67.41223    0.67151    0.60504    0.90500    1.53072    1.48743    1.48359    0.65329
  58.20092    0.58851    0.60504    0.78500    1.76676    1.57277    1.56910    0.56601
  75.17092    0.73808    0.60504    1.00500    1.47538    1.48011    1.47614    0.67779
  79.85994    0.77669    0.60504    1.06500    1.36598    1.48231    1.47826    0.73208
  66.64044    0.66472    0.60504    0.89500    1.71375    1.48780    1.48397    0.58351
  79.07679    0.77033    0.60504    1.05500    1.68297    1.47206    1.46802    0.59419
  77.51245    0.75752    0.60504    1.03500    1.51311    1.47428    1.47027    0.66089
  78.29430    0.76394    0.60504    1.04500    1.46182    1.47233    1.46831    0.68408
  60.45166    0.60989    0.60576    0.81500    1.60754    1.53724    1.53334    0.62207
  83.72938    0.80854    0.60576    1.11500    1.64170    1.55280    1.54849    0.60912
  77.46046    0.75800    0.60576    1.03500    1.42419    1.47290    1.46869    0.70215
  79.02397    0.77082    0.60576    1.05500    1.60286    1.47096    1.46673    0.62388
  67.36608    0.67191    0.60576    0.90500    1.62185    1.48560    1.48156    0.61658
  54.35696    0.55338    0.60576    0.73500    1.64324    1.56348    1.55970    0.60855
  69.68456    0.69217    0.60576    0.93500    1.40620    1.48449    1.48041    0.71114
  62.74960    0.63076    0.60576    0.84500    1.49628    1.50914    1.50519    0.66832
  63.51711    0.63768    0.60576    0.85500    1.51259    1.49977    1.49581    0.66112
  61.98286    0.62383    0.60576    0.83500    1.53955    1.51851    1.51457    0.64954
  76.67970    0.75154    0.60576    1.02500    1.54880    1.47484    1.47065    0.64566
  52.08360    0.53189    0.60576    0.70500    2.41379    1.55540    1.55166    0.41429
  82.94369    0.80234    0.60576    1.10500    1.58437    1.53834    1.53404    0.63117
  75.12024    0.73854    0.60576    1.00500    1.62311    1.47873    1.47456    0.61610
  55.11620    0.56051    0.60576    0.74500    1.60000    1.56617    1.56238    0.62500
  71.23395    0.70555    0.60576    0.95500    1.42097    1.48375    1.47965    0.70375
  55.87617    0.56762    0.60576    0.75500    1.63604    1.56887    1.56505    0.61123
  82.15856    0.79610    0.60576    1.09500    1.67843    1.52388    1.51960    0.59579
  79.80670    0.77719    0.60576    1.06500    1.48502    1.48050    1.47626    0.67339
  66.59476    0.66511    0.60576    0.89500    1.42000    1.48597    1.48195    0.70423
  68.13815    0.67869    0.60576    0.91500    1.41776    1.48523    1.48118    0.70534
  64.28538    0.64457    0.60576    0.86500    1.47804    1.49040    1.48643    0.67657
  81.37401    0.78983    0.60576    1.08500    1.63671    1.50942    1.50515    0.61098
  75.89963    0.74505    0.60576    1.01500    1.72059    1.47679    1.47261    0.58120
  61.21688    0.61687    0.60576    0.82500    1.50584    1.52787    1.52396    0.66408
  80.59005    0.78352    0.60576    1.07500    1.68023    1.49496    1.49070    0.59516
  59.68720    0.60290    0.60576    0.80500    1.68895    1.54661    1.54272    0.59209
  84.51561    0.81471    0.60576    1.12500    1.63771    1.56696    1.56264    0.61061
  78.24189    0.76442    0.60576    1.04500    1.49460    1.47095    1.46674    0.66907
  53.59845    0.54624    0.60576    0.72500    1.53793    1.56079    1.55702    0.65022
  72.00976    0.71220    0.60576    0.96500    1.54063    1.48414    1.48002    0.64909
  72.78630    0.71883    0.60576    0.97500    1.54711    1.48456    1.48043    0.64637
  51.32725    0.52470    0.60576    0.69500    2.06061    1.55921    1.55549    0.48529
  58.92349    0.59588    0.60576    0.79500    1.54106    1.55597    1.55210    0.64890
  68.91098    0.68544    0.60576    0.92500    1.69751    1.48486    1.48080    0.58910
  52.84067    0.53907    0.60576    0.71500    1.36975    1.55809    1.55434    0.73006
  65.05441    0.65144    0.60576    0.87500    1.45813    1.48454    1.48055    0.68581
  70.45888    0.69887    0.60576    0.94500    1.52570    1.48412    1.48003    0.65543
  65.82420    0.65829    0.60576    0.88500    1.45411    1.48634    1.48233    0.68771
  58.16054    0.58884    0.60576    0.78500    1.60267    1.57092    1.56706    0.62396
  82.10406    0.79662    0.60649    1.09500    1.57090    1.52198    1.51759    0.63658
  55.07777    0.56082    0.60649    0.74500    1.52814    1.56514    1.56120    0.65439
  51.29133    0.52498    0.60649    0.69500    1.51613    1.55912    1.55525    0.65957
  65.00965    0.65182    0.60649    0.87500    1.47513    1.48234    1.47821    0.67791
  53.56103    0.54654    0.60649    0.72500    1.51852    1.55976    1.55585    0.65854
  58.12013    0.58918    0.60649    0.78500    1.61478    1.56902    1.56502    0.61928
  75.06951    0.73900    0.60649    1.00500    1.58218    1.47728    1.47299    0.63204
  82.88880    0.80286    0.60649    1.10500    1.50366    1.53644    1.53204    0.66504
  71.18546    0.70598    0.60649    0.95500    1.68773    1.48185    1.47762    0.59251
  59.64581    0.60324    0.60649    0.80500    1.47856    1.54391    1.53988    0.67634
  71.96082    0.71264    0.60649    0.96500    1.65352    1.48235    1.47811    0.60477
  75.84847    0.74552    0.60649    1.01500    1.56942    1.47533    1.47103    0.63718
  70.41085    0.69930    0.60649    0.94500    1.40122    1.48222    1.47800    0.71367
  81.31991    0.79034    0.60649    1.08500    1.56705    1.50753    1.50315    0.63814
  77.40844    0.75848    0.60649    1.03500    1.39929    1.47144    1.46711    0.71465
  78.97110    0.77131    0.60649    1.05500    1.48913    1.46978    1.46543    0.67153
  52.80374    0.53937    0.60649    0.71500    1.71134    1.55706    1.55317    0.58434
  67.31989    0.67231    0.60649    0.90500    1.45363    1.48371    1.47954    0.68794
  76.62811    0.75201    0.60649    1.02500    1.49638    1.47339    1.46907    0.66828
  72.73691    0.71927    0.60649    0.97500    1.35769    1.48311    1.47886    0.73655
  62.70628    0.63113    0.60649    0.84500    1.38798    1.50644    1.50235    0.72047
  78.18944    0.76491    0.60649    1.04500    1.50391    1.46949    1.46516    0.66494
  63.47330    0.63805    0.60649    0.85500    1.51264    1.49707    1.49297    0.66110
  84.45994    0.81525    0.60649    1.12500    1.70264    1.56501    1.56059    0.58732
  64.24109    0.64494    0.60649    0.86500    1.35596    1.48770    1.48359    0.73748
  68.09150    0.67909    0.60649    0.91500    1.42786    1.48334    1.47915    0.70035
  61.94001    0.62419    0.60649    0.83500    1.52399    1.51581    1.51173    0.65617
  54.31903    0.55369    0.60649    0.73500    1.71053    1.56245    1.55852    0.58462
  83.67410    0.80908    0.60649    1.11500    1.74477    1.55089    1.54649    0.57314
  65.77896    0.65867    0.60649    0.88500    1.36349    1.48445    1.48031    0.73341
  80.53636    0.78403    0.60649    1.07500    1.65957    1.49307    1.48870    0.60256
  66.54905    0.66550    0.60649    0.89500    1.44898    1.48408    1.47992    0.69014
  58.88260    0.59622    0.60649    0.79500    1.56941    1.55328    1.54926    0.63718
  79.75341    0.77769    0.60649    1.06500    1.56391    1.47861    1.47426    0.63942
  60.40979    0.61024    0.60649    0.81500    1.45877    1.53454    1.53050    0.68551
  68.86386    0.68585    0.60649    0.92500    1.48714    1.48297    1.47877    0.67243
  69.63698    0.69259    0.60649    0.93500    1.44374    1.48260    1.47839    0.69265
  61.17452    0.61723    0.60649    0.82500    1.52096    1.52518    1.52111    0.65748
  52.04718    0.53218    0.60649    0.70500    1.60000    1.55437    1.55049    0.62500
  55.83725    0.56794    0.60649    0.75500    1.67143    1.56784    1.56388    0.59829
  58.84168    0.59656    0.60722    0.79500    1.68557    1.55054    1.54642    0.59327
  78.91820    0.77181    0.60722    1.05500    1.53216    1.46853    1.46413    0.65267
  71.91184    0.71307    0.60722    0.96500    1.51020    1.48051    1.47619    0.66216
  52.76680    0.53967    0.60722    0.71500    1.75728    1.55600    1.55199    0.56906
  83.61876    0.80961    0.60722    1.11500    1.62913    1.54893    1.54448    0.61383
  76.57648    0.75249    0.60722    1.02500    1.46239    1.47187    1.46749    0.68381
  71.13694    0.70641    0.60722    0.95500    1.55412    1.47990    1.47559    0.64345
  59.60440    0.60358    0.60722    0.80500    1.54762    1.54117    1.53703    0.64615
  73.46385    0.72632    0.60722    0.98500    1.50184    1.47966    1.47532    0.66585
  75.79727    0.74599    0.60722    1.01500    1.58647    1.47382    1.46945    0.63033
  68.81672    0.68626    0.60722    0.92500    1.61800    1.48103    1.47674    0.61805
  55.03933    0.56113    0.60722    0.74500    1.58108    1.56408    1.56003    0.63248
  60.36789    0.61059    0.60722    0.81500    1.49032    1.53181    1.52765    0.67100
  84.40422    0.81580    0.60722    1.12500    1.77273    1.56300    1.55854    0.56410
  61.13214    0.61758    0.60722    0.82500    1.60285    1.52244    1.51827    0.62389
  66.50331    0.66590    0.60722    0.89500    1.50168    1.48214    1.47789    0.66592
  55.79831    0.56826    0.60722    0.75500    1.81855    1.56677    1.56270    0.54989
  77.35638    0.75896    0.60722    1.03500    1.48522    1.46992    1.46554    0.67330
  53.52358    0.54684    0.60722    0.72500    1.70213    1.55869    1.55467    0.58750
  82.83386    0.80339    0.60722    1.10500    1.50092    1.53447    1.53003    0.66626
  52.01074    0.53248    0.60722    0.70500    1.48750    1.55331    1.54931    0.67227
  81.26577    0.79085    0.60722    1.08500    1.59108    1.50557    1.50114    0.62850
  63.42947    0.63842    0.60722    0.85500    1.37542    1.49433    1.49013    0.72705
  69.58938    0.69300    0.60722    0.93500    1.42016    1.48065    1.47636    0.70415
  65.73370    0.65906    0.60722    0.88500    1.36688    1.48252    1.47828    0.73159
  58.07971    0.58951    0.60722    0.78500    1.53383    1.56709    1.56298    0.65196
  62.66292    0.63149    0.60722    0.84500    1.46568    1.50370    1.49951    0.68228
  75.01875    0.73946    0.60722    1.00500    1.35081    1.47577    1.47141    0.74030
  64.96486    0.65220    0.60722    0.87500    1.52827    1.48010    1.47587    0.65434
  70.36278    0.69972    0.60722    0.94500    1.50409    1.48028    1.47597    0.66485
  67.27369    0.67271    0.60722    0.90500    1.56306    1.48177    1.47751    0.63977
  68.04483    0.67950    0.60722    0.91500    1.50083    1.48140    1.47713    0.66630
  51.25539    0.52527    0.60722    0.69500    1.36585    1.55899    1.55501    0.73214
  54.28109    0.55400    0.60722    0.73500    1.71978    1.56139    1.55735    0.58147
  80.48262    0.78454    0.60722    1.07500    1.59774    1.49111    1.48670    0.62588
  61.89715    0.62455    0.60722    0.83500    1.45079    1.51307    1.50889    0.68928
  64.19678    0.64532    0.60722    0.86500    1.40488    1.48496    1.48074    0.71181
  79.70009    0.77819    0.60722    1.06500    1.50714    1.47666    1.47225    0.66351
  82.04952    0.79714    0.60722    1.09500    1.57451    1.52002    1.51559    0.63512
  72.68748    0.71971    0.60722    0.97500    1.38190    1.48161    1.47728    0.72364
  78.13696    0.76540    0.60722    1.04500    1.53333    1.46797    1.46358    0.65217
  75.74604    0.74645    0.60795    1.01500    1.76268    1.47226    1.46787    0.56732
  82.77887    0.80392    0.60795    1.10500    1.66030    1.53246    1.52803    0.60230
  61.08973    0.61793    0.60795    0.82500    1.47154    1.51966    1.51542    0.67956
  78.86526    0.77230    0.60795    1.05500    1.52434    1.46725    1.46283    0.65602
  73.41395    0.72677    0.60795    0.98500    1.45667    1.47811    1.47374    0.68650
  83.56338    0.81014    0.60795    1.11500    1.62998    1.54691    1.54247    0.61350
  68.76955    0.68667    0.60795    0.92500    1.50859    1.47904    1.47471    0.66287
  51.97428    0.53277    0.60795    0.70500    1.48000    1.55222    1.54814    0.67568
  79.64673    0.77869    0.60795    1.06500    1.48348    1.47466    1.47024    0.67409
  61.85426    0.62491    0.60795    0.83500    1.56574    1.51029    1.50604    0.63868
  54.24313    0.55430    0.60795    0.73500    1.58470    1.56030    1.55617    0.63103
  67.99812    0.67990    0.60795    0.91500    1.39769    1.47942    1.47509    0.71547
  67.22745    0.67311    0.60795    0.90500    1.60946    1.47979    1.47548    0.62133
  62.61955    0.63186    0.60795    0.84500    1.44828    1.50092    1.49666    0.69048
  60.32597    0.61094    0.60795    0.81500    1.41968    1.52903    1.52481    0.70438
  70.31469    0.70014    0.60795    0.94500    1.44944    1.47829    1.47394    0.68992
  77.30429    0.75944    0.60795    1.03500    1.52680    1.46836    1.46395    0.65496
  52.72984    0.53996    0.60795    0.71500    1.70476    1.55491    1.55081    0.58659
  81.21159    0.79137    0.60795    1.08500    1.57547    1.50356    1.49913    0.63473
  65.68841    0.65945    0.60795    0.88500    1.37236    1.48054    1.47625    0.72867
  64.92004    0.65258    0.60795    0.87500    1.56624    1.47781    1.47353    0.63847
  58.03926    0.58984    0.60795    0.78500    1.58904    1.56512    1.56093    0.62931
  80.42885    0.78504    0.60795    1.07500    1.53484    1.48911    1.48469    0.65153
  51.21944    0.52556    0.60795    0.69500    1.55814    1.55884    1.55477    0.64179
  64.15244    0.64570    0.60795    0.86500    1.47644    1.48217    1.47790    0.67730
  81.99493    0.79766    0.60795    1.09500    1.59541    1.51801    1.51358    0.62680
  53.48612    0.54714    0.60795    0.72500    1.70000    1.55760    1.55349    0.58824
  59.56298    0.60393    0.60795    0.80500    1.61163    1.53840    1.53419    0.62049
  76.52482    0.75296    0.60795    1.02500    1.38156    1.47031    1.46591    0.72382
  58.80074    0.59689    0.60795    0.79500    1.58313    1.54777    1.54357    0.63166
  84.34845    0.81634    0.60795    1.12500    1.74304    1.56094    1.55649    0.57371
  71.86284    0.71351    0.60795    0.96500    1.64646    1.47863    1.47427    0.60736
  55.75935    0.56857    0.60795    0.75500    1.76562    1.56568    1.56153    0.56637
  72.63802    0.72015    0.60795    0.97500    1.50331    1.48006    1.47570    0.66520
  55.00087    0.56145    0.60795    0.74500    1.54936    1.56299    1.55885    0.64543
  78.08444    0.76588    0.60795    1.04500    1.50687    1.46641    1.46200    0.66363
  66.45755    0.66629    0.60795    0.89500    1.40397    1.48017    1.47586    0.71226
  63.38561    0.63879    0.60795    0.85500    1.57087    1.49154    1.48728    0.63659
  69.54174    0.69342    0.60795    0.93500    1.55726    1.47867    1.47433    0.64215
  71.08839    0.70684    0.60795    0.95500    1.40729    1.47791    1.47356    0.71059
  52.69286    0.54026    0.60868    0.71500    1.89189    1.55380    1.54964    0.52857
  61.04731    0.61829    0.60868    0.82500    1.46600    1.51685    1.51257    0.68213
  65.64309    0.65983    0.60868    0.88500    1.37440    1.47853    1.47421    0.72759
  64.87520    0.65296    0.60868    0.87500    1.34928    1.47550    1.47118    0.74113
  72.58854    0.72059    0.60868    0.97500    1.51833    1.47849    1.47411    0.65862
  62.57615    0.63222    0.60868    0.84500    1.40476    1.49810    1.49381    0.71186
  67.18119    0.67351    0.60868    0.90500    1.52288    1.47778    1.47344    0.65665
  75.69477    0.74692    0.60868    1.01500    1.44324    1.47068    1.46629    0.69288
  54.20515    0.55461    0.60868    0.73500    1.65464    1.55918    1.55499    0.60436
  57.99880    0.59017    0.60868    0.78500    1.80000    1.56312    1.55888    0.55556
  80.37503    0.78555    0.60868    1.07500    1.54649    1.48709    1.48268    0.64663
  58.75979    0.59723    0.60868    0.79500    1.57110    1.54497    1.54072    0.63650
  51.18347    0.52584    0.60868    0.69500    1.81818    1.55867    1.55453    0.55000
  83.50796    0.81068    0.60868    1.11500    1.64523    1.54488    1.54046    0.60782
  77.25216    0.75991    0.60868    1.03500    1.54286    1.46677    1.46237    0.64815
  78.03188    0.76637    0.60868    1.04500    1.51625    1.46482    1.46041    0.65952
  53.44864    0.54744    0.60868    0.72500    1.84459    1.55649    1.55231    0.54212
  79.59333    0.77918    0.60868    1.06500    1.62712    1.47264    1.46823    0.61458
  78.81227    0.77279    0.60868    1.05500    1.43040    1.46593    1.46153    0.69910
  71.81380    0.71394    0.60868    0.96500    1.46326    1.47671    1.47234    0.68341
  70.26657    0.70056    0.60868    0.94500    1.50000    1.47627    1.47191    0.66667
  59.52153    0.60427    0.60868    0.80500    1.49559    1.53559    1.53134    0.66863
  60.28403    0.61129    0.60868    0.81500    1.56674    1.52622    1.52196    0.63827
  84.29263    0.81688    0.60868    1.12500    1.48242    1.55886    1.55444    0.67457
  51.93781    0.53306    0.60868    0.70500    1.46988    1.55111    1.54696    0.68033
  63.34173    0.63916    0.60868    0.85500    1.45246    1.48873    1.48443    0.68848
  82.72384    0.80444    0.60868    1.10500    1.71014    1.53043    1.52602    0.58475
  71.03981    0.70726    0.60868    0.95500    1.51060    1.47589    1.47153    0.66199
  61.81134    0.62526    0.60868    0.83500    1.45652    1.50748    1.50319    0.68657
  67.95139    0.68031    0.60868    0.91500    1.47306    1.47740    1.47306    0.67886
  66.41176    0.66668    0.60868    0.89500    1.48033    1.47816    1.47383    0.67553
  68.72236    0.68708    0.60868    0.92500    1.45799    1.47703    1.47268    0.68588
  55.72037    0.56889    0.60868    0.75500    1.68966    1.56455    1.56035    0.59184
  54.96239    0.56176    0.60868    0.74500    1.66667    1.56186    1.55767    0.60000
  73.36401    0.72721    0.60868    0.98500    1.42438    1.47654    1.47216    0.70206
  64.10808    0.64607    0.60868    0.86500    1.53748    1.47935    1.47505    0.65042
  81.94030    0.79818    0.60868    1.09500    1.43278    1.51598    1.51157    0.69794
  81.15736    0.79188    0.60868    1.08500    1.43056    1.50154    1.49712    0.69903
  69.49408    0.69384    0.60868    0.93500    1.48534    1.47665    1.47229    0.67325
  76.47312    0.75343    0.60868    1.02500    1.52865    1.46872    1.46433    0.65417
  80.32118    0.78605    0.60941    1.07500    1.62692    1.48505    1.48067    0.61466
  72.53901    0.72103    0.60941    0.97500    1.38629    1.47689    1.47253    0.72135
  52.65587    0.54055    0.60941    0.71500    1.86842    1.55266    1.54845    0.53521
  51.14749    0.52613    0.60941    0.69500    2.06061    1.55848    1.55429    0.48529
  61.00486    0.61864    0.60941    0.82500    1.43373    1.51401    1.50972    0.69748
  71.76473    0.71437    0.60941    0.96500    1.52990    1.47478    1.47041    0.65364
  70.21842    0.70098    0.60941    0.94500    1.42813    1.47423    1.46987    0.70022
  82.66877    0.80497    0.60941    1.10500    1.54784    1.52839    1.52400    0.64606
  51.90132    0.53335    0.60941    0.70500    1.31522    1.54997    1.54578    0.76033
  64.83034    0.65335    0.60941    0.87500    1.31968    1.47316    1.46883    0.75776
  55.68138    0.56920    0.60941    0.75500    1.74468    1.56341    1.55917    0.57317
  75.64347    0.74738    0.60941    1.01500    1.66390    1.46908    1.46470    0.60100
  57.95832    0.59050    0.60941    0.78500    1.67209    1.56110    1.55683    0.59806
  63.29783    0.63953    0.60941    0.85500    1.32492    1.48589    1.48157    0.75476
  77.97928    0.76685    0.60941    1.04500    1.42569    1.46321    1.45883    0.70142
  81.88563    0.79870    0.60941    1.09500    1.57685    1.51394    1.50956    0.63418
  83.45249    0.81121    0.60941    1.11500    1.58740    1.54284    1.53845    0.62996
  53.41115    0.54774    0.60941    0.72500    1.86207    1.55535    1.55113    0.53704
  60.24208    0.61164    0.60941    0.81500    1.36072    1.52339    1.51910    0.73490
  77.19999    0.76039    0.60941    1.03500    1.65945    1.46517    1.46079    0.60261
  58.71881    0.59757    0.60941    0.79500    1.54364    1.54214    1.53786    0.64782
  59.48006    0.60461    0.60941    0.80500    1.43121    1.53276    1.52848    0.69871
  76.42138    0.75390    0.60941    1.02500    1.53743    1.46712    1.46274    0.65044
  54.92390    0.56207    0.60941    0.74500    1.89500    1.56072    1.55649    0.52770
  84.23677    0.81742    0.60941    1.12500    1.62446    1.55677    1.55239    0.61559
  70.99120    0.70769    0.60941    0.95500    1.44480    1.47385    1.46949    0.69214
  66.36594    0.66707    0.60941    0.89500    1.54461    1.47613    1.47179    0.64741
  73.31404    0.72766    0.60941    0.98500    1.46154    1.47494    1.47057    0.68421
  64.06370    0.64645    0.60941    0.86500    1.39065    1.47651    1.47219    0.71909
  79.53989    0.77968    0.60941    1.06500    1.51009    1.47060    1.46622    0.66221
  68.67513    0.68749    0.60941    0.92500    1.46384    1.47499    1.47064    0.68314
  54.16716    0.55491    0.60941    0.73500    1.76190    1.55804    1.55381    0.56757
  78.75925    0.77328    0.60941    1.05500    1.41176    1.46461    1.46023    0.70833
  65.59775    0.66022    0.60941    0.88500    1.42193    1.47651    1.47218    0.70327
  67.90463    0.68071    0.60941    0.91500    1.40064    1.47537    1.47102    0.71396
  81.10309    0.79239    0.60941    1.08500    1.55556    1.49950    1.49511    0.64286
  67.13490    0.67390    0.60941    0.90500    1.53846    1.47575    1.47141    0.65000
  61.76841    0.62562    0.60941    0.83500    1.47714    1.50464    1.50034    0.67699
  62.53273    0.63259    0.60941    0.84500    1.54972    1.49526    1.49096    0.64528
  69.44639    0.69425    0.60941    0.93500    1.44224    1.47461    1.47026    0.69336
  81.04879    0.79290    0.61014    1.08500    1.44465    1.49745    1.49310    0.69221
  75.59214    0.74785    0.61014    1.01500    1.46154    1.46746    1.46311    0.68421
  52.61887    0.54085    0.61014    0.71500    1.55085    1.55151    1.54727    0.64481
  84.96531    0.82413    0.61014    1.13500    1.63834    1.56296    1.55860    0.61037
  63.25390    0.63990    0.61014    0.85500    1.51509    1.48303    1.47872    0.66002
  77.92665    0.76734    0.61014    1.04500    1.45216    1.46160    1.45724    0.68863
  51.11149    0.52641    0.61014    0.69500    1.75000    1.55827    1.55405    0.57143
  68.62788    0.68790    0.61014    0.92500    1.60884    1.47294    1.46860    0.62156
  66.32010    0.66747    0.61014    0.89500    1.49663    1.47408    1.46975    0.66817
  69.39867    0.69467    0.61014    0.93500    1.44884    1.47255    1.46822    0.69021
  81.83091    0.79921    0.61014    1.09500    1.49813    1.51190    1.50754    0.66750
  59.43857    0.60495    0.61014    0.80500    1.53132    1.52991    1.52563    0.65303
  51.86482    0.53364    0.61014    0.70500    1.76000    1.54884    1.54462    0.56818
  77.14778    0.76087    0.61014    1.03500    1.50093    1.46355    1.45920    0.66625
  58.67781    0.59790    0.61014    0.79500    1.54791    1.53931    1.53503    0.64603
  65.55239    0.66061    0.61014    0.88500    1.49123    1.47445    1.47013    0.67059
  70.94255    0.70812    0.61014    0.95500    1.61092    1.47179    1.46745    0.62077
  67.08859    0.67430    0.61014    0.90500    1.53626    1.47370    1.46937    0.65093
  84.18087    0.81795    0.61014    1.12500    1.64575    1.55469    1.55033    0.60763
  54.88538    0.56238    0.61014    0.74500    1.80930    1.55956    1.55531    0.55270
  53.37364    0.54804    0.61014    0.72500    1.87302    1.55419    1.54995    0.53390
  57.91782    0.59084    0.61014    0.78500    1.86471    1.55906    1.55478    0.53628
  64.01929    0.64682    0.61014    0.86500    1.52593    1.47365    1.46933    0.65534
  62.48929    0.63295    0.61014    0.84500    1.36778    1.49241    1.48810    0.73111
  76.36961    0.75437    0.61014    1.02500    1.42473    1.46551    1.46116    0.70189
  54.12914    0.55522    0.61014    0.73500    1.64251    1.55688    1.55263    0.60882
  64.78545    0.65373    0.61014    0.87500    1.48944    1.47080    1.46648    0.67139
  70.17023    0.70141    0.61014    0.94500    1.45728    1.47217    1.46783    0.68621
  67.85785    0.68111    0.61014    0.91500    1.54746    1.47332    1.46899    0.64622
  61.72545    0.62598    0.61014    0.83500    1.56809    1.50178    1.49748    0.63772
  72.48946    0.72147    0.61014    0.97500    1.51140    1.47528    1.47093    0.66164
  78.70619    0.77377    0.61014    1.05500    1.37432    1.46327    1.45892    0.72763
  80.26728    0.78656    0.61014    1.07500    1.43017    1.48301    1.47865    0.69922
  83.39697    0.81174    0.61014    1.11500    1.67216    1.54079    1.53644    0.59803
  82.61365    0.80549    0.61014    1.10500    1.49531    1.52635    1.52199    0.66876
  55.64237    0.56952    0.61014    0.75500    1.71053    1.56225    1.55799    0.58462
  79.48641    0.78018    0.61014    1.06500    1.45420    1.46857    1.46422    0.68766
  73.26403    0.72811    0.61014    0.98500    1.33627    1.47333    1.46899    0.74835
  60.96239    0.61899    0.61014    0.82500    1.45565    1.51116    1.50686    0.68698
  60.20010    0.61198    0.61014    0.81500    1.64545    1.52054    1.51624    0.60773
  71.71563    0.71481    0.61014    0.96500    1.41327    1.47283    1.46849    0.70758
  70.89388    0.70855    0.61087    0.95500    1.47326    1.46972    1.46541    0.67877
  60.15810    0.61233    0.61087    0.81500    1.49388    1.51767    1.51338    0.66940
  62.44583    0.63331    0.61087    0.84500    1.43856    1.48953    1.48524    0.69514
  54.84686    0.56269    0.61087    0.74500    1.80090    1.55839    1.55412    0.55528
  59.39706    0.60529    0.61087    0.80500    1.41004    1.52705    1.52277    0.70920
  82.55849    0.80602    0.61087    1.10500    1.38993    1.52430    1.51997    0.71946
  63.97486    0.64720    0.61087    0.86500    1.51554    1.47077    1.46647    0.65983
  57.87729    0.59117    0.61087    0.78500    1.67337    1.55700    1.55273    0.59760
  51.07548    0.52670    0.61087    0.69500    1.78571    1.55804    1.55381    0.56000
  53.33611    0.54834    0.61087    0.72500    1.53797    1.55302    1.54877    0.65021
  80.99444    0.79341    0.61087    1.08500    1.55303    1.49541    1.49108    0.64390
  79.43289    0.78068    0.61087    1.06500    1.58286    1.46724    1.46291    0.63177
  81.77616    0.79973    0.61087    1.09500    1.35495    1.50985    1.50553    0.73804
  83.34141    0.81227    0.61087    1.11500    1.42486    1.53875    1.53442    0.70182
  69.35093    0.69508    0.61087    0.93500    1.40925    1.47049    1.46618    0.70960
  64.74054    0.65411    0.61087    0.87500    1.35737    1.46843    1.46413    0.73672
  76.31780    0.75485    0.61087    1.02500    1.43303    1.46389    1.45957    0.69782
  84.12492    0.81849    0.61087    1.12500    1.72668    1.55260    1.54827    0.57915
  67.04225    0.67470    0.61087    0.90500    1.44034    1.47164    1.46733    0.69428
  68.58060    0.68831    0.61087    0.92500    1.57517    1.47087    1.46656    0.63485
  77.87397    0.76782    0.61087    1.04500    1.45167    1.45998    1.45565    0.68886
  63.20996    0.64027    0.61087    0.85500    1.37842    1.48015    1.47586    0.72547
  78.65309    0.77426    0.61087    1.05500    1.51992    1.46194    1.45761    0.65793
  60.91990    0.61934    0.61087    0.82500    1.45257    1.50829    1.50400    0.68844
  80.21334    0.78706    0.61087    1.07500    1.54237    1.48096    1.47663    0.64835
  73.21400    0.72855    0.61087    0.98500    1.36202    1.47171    1.46740    0.73420
  84.90897    0.82468    0.61087    1.13500    1.64786    1.56199    1.55766    0.60685
  70.12202    0.70183    0.61087    0.94500    1.48913    1.47011    1.46579    0.67153
  58.63680    0.59824    0.61087    0.79500    1.58213    1.53725    1.53297    0.63206
  67.81104    0.68152    0.61087    0.91500    1.45302    1.47125    1.46695    0.68822
  52.58184    0.54114    0.61087    0.71500    2.12621    1.55034    1.54609    0.47032
  51.82830    0.53393    0.61087    0.70500    1.97297    1.54862    1.54437    0.50685
  54.09112    0.55552    0.61087    0.73500    1.69149    1.55570    1.55145    0.59119
  61.68247    0.62634    0.61087    0.83500    1.47184    1.49891    1.49462    0.67942
  77.09554    0.76135    0.61087    1.03500    1.65774    1.46193    1.45761    0.60323
  65.50700    0.66099    0.61087    0.88500    1.54310    1.47208    1.46778    0.64804
  55.60334    0.56983    0.61087    0.75500    1.75479    1.56107    1.55680    0.56987
  72.43988    0.72191    0.61087    0.97500    1.46493    1.47332    1.46900    0.68263
  71.66650    0.71524    0.61087    0.96500    1.55573    1.47087    1.46656    0.64279
  75.54076    0.74831    0.61087    1.01500    1.38502    1.46585    1.46153    0.72201
  66.27423    0.66786    0.61087    0.89500    1.49915    1.47202    1.46771    0.66705
  60.11608    0.61268    0.61160    0.81500    1.54881    1.51479    1.51052    0.64566
  84.85259    0.82523    0.61160    1.13500    1.56195    1.56103    1.55672    0.64023
  71.61734    0.71567    0.61160    0.96500    1.50162    1.46891    1.46462    0.66595
  57.83675    0.59150    0.61160    0.78500    1.48756    1.55494    1.55067    0.67224
  51.79177    0.53422    0.61160    0.70500    1.45679    1.54838    1.54413    0.68644
  77.04326    0.76183    0.61160    1.03500    1.40734    1.46031    1.45602    0.71056
  64.69560    0.65449    0.61160    0.87500    1.38870    1.46605    1.46177    0.72010
  65.46158    0.66138    0.61160    0.88500    1.39474    1.46970    1.46542    0.71698
  80.94004    0.79392    0.61160    1.08500    1.58487    1.49336    1.48906    0.63097
  63.93040    0.64757    0.61160    0.86500    1.48485    1.46789    1.46361    0.67347
  77.82126    0.76831    0.61160    1.04500    1.41561    1.45836    1.45406    0.70641
  51.03945    0.52698    0.61160    0.69500    1.54545    1.55781    1.55356    0.64706
  53.29857    0.54864    0.61160    0.72500    1.63095    1.55184    1.54758    0.61314
  55.56429    0.57015    0.61160    0.75500    1.73408    1.55988    1.55562    0.57667
  82.50328    0.80654    0.61160    1.10500    1.54826    1.52225    1.51795    0.64589
  68.53329    0.68872    0.61160    0.92500    1.38510    1.46880    1.46452    0.72197
  83.28581    0.81280    0.61160    1.11500    1.51946    1.53670    1.53240    0.65813
  67.76420    0.68192    0.61160    0.91500    1.45140    1.46918    1.46490    0.68899
  70.84518    0.70897    0.61160    0.95500    1.45116    1.46765    1.46337    0.68910
  79.37933    0.78118    0.61160    1.06500    1.43879    1.46590    1.46161    0.69503
  78.59996    0.77476    0.61160    1.05500    1.65571    1.46060    1.45631    0.60397
  63.16598    0.64063    0.61160    0.85500    1.37081    1.47727    1.47299    0.72950
  54.05307    0.55583    0.61160    0.73500    1.48705    1.55452    1.55026    0.67247
  69.30315    0.69550    0.61160    0.93500    1.45114    1.46842    1.46413    0.68911
  66.99588    0.67510    0.61160    0.90500    1.45543    1.46957    1.46529    0.68708
  62.40234    0.63368    0.61160    0.84500    1.42729    1.48665    1.48237    0.70063
  61.63947    0.62670    0.61160    0.83500    1.46512    1.49603    1.49176    0.68254
  66.22834    0.66825    0.61160    0.89500    1.64632    1.46995    1.46567    0.60742
  80.15936    0.78756    0.61160    1.07500    1.46328    1.47891    1.47461    0.68340
  72.39026    0.72235    0.61160    0.97500    1.46302    1.47136    1.46707    0.68352
  81.72136    0.80025    0.61160    1.09500    1.34173    1.50780    1.50351    0.74531
  76.26595    0.75532    0.61160    1.02500    1.41132    1.46227    1.45798    0.70856
  59.35553    0.60564    0.61160    0.80500    1.51025    1.52417    1.51990    0.66214
  54.80831    0.56300    0.61160    0.74500    1.76852    1.55720    1.55294    0.56545
  70.07378    0.70225    0.61160    0.94500    1.41026    1.46804    1.46375    0.70909
  75.48936    0.74878    0.61160    1.01500    1.53179    1.46423    1.45993    0.65283
  58.59576    0.59858    0.61160    0.79500    1.51372    1.53518    1.53091    0.66063
  84.06892    0.81903    0.61160    1.12500    1.49278    1.55051    1.54621    0.66989
  52.54481    0.54144    0.61160    0.71500    1.32374    1.54916    1.54491    0.75543
  60.87739    0.61970    0.61160    0.82500    1.43640    1.50541    1.50114    0.69619
  73.16393    0.72900    0.61160    0.98500    1.45639    1.47009    1.46581    0.68663
  52.50775    0.54173    0.61234    0.71500    1.83178    1.54798    1.54372    0.54592
  68.48595    0.68913    0.61234    0.92500    1.42530    1.46673    1.46247    0.70160
  76.21407    0.75579    0.61234    1.02500    1.43822    1.46064    1.45639    0.69530
  76.99094    0.76230    0.61234    1.03500    1.45065    1.45869    1.45443    0.68935
  60.07403    0.61302    0.61234    0.81500    1.46104    1.51191    1.50765    0.68444
  51.75522    0.53451    0.61234    0.70500    1.88406    1.54814    1.54389    0.53077
  70.79645    0.70940    0.61234    0.95500    1.43634    1.46558    1.46132    0.69622
  66.94949    0.67549    0.61234    0.90500    1.43274    1.46750    1.46324    0.69796
  51.00341    0.52727    0.61234    0.69500    1.77778    1.55758    1.55332    0.56250
  67.71733    0.68232    0.61234    0.91500    1.33489    1.46711    1.46286    0.74912
  71.56815    0.71611    0.61234    0.96500    1.44218    1.46694    1.46269    0.69340
  70.02551    0.70267    0.61234    0.94500    1.50342    1.46596    1.46170    0.66515
  77.76852    0.76879    0.61234    1.04500    1.45537    1.45673    1.45247    0.68711
  63.88593    0.64794    0.61234    0.86500    1.34432    1.46500    1.46074    0.74387
  80.88561    0.79443    0.61234    1.08500    1.41912    1.49130    1.48704    0.70466
  63.12199    0.64100    0.61234    0.85500    1.39894    1.47438    1.47012    0.71483
  75.43792    0.74924    0.61234    1.01500    1.56530    1.46260    1.45834    0.63885
  83.23016    0.81333    0.61234    1.11500    1.35963    1.53464    1.53038    0.73549
  78.54678    0.77525    0.61234    1.05500    1.67879    1.45926    1.45500    0.59567
  59.31399    0.60598    0.61234    0.80500    1.49888    1.52129    1.51703    0.66716
  54.01501    0.55613    0.61234    0.73500    1.63731    1.55333    1.54908    0.61076
  81.66651    0.80077    0.61234    1.09500    1.51124    1.50575    1.50148    0.66171
  69.25535    0.69591    0.61234    0.93500    1.29747    1.46634    1.46209    0.77073
  62.35883    0.63404    0.61234    0.84500    1.39826    1.48376    1.47951    0.71517
  53.26102    0.54894    0.61234    0.72500    1.58710    1.55065    1.54640    0.63008
  72.34061    0.72279    0.61234    0.97500    1.48020    1.46939    1.46513    0.67559
  57.79620    0.59183    0.61234    0.78500    1.59673    1.55287    1.54861    0.62628
  84.01287    0.81957    0.61234    1.12500    1.42115    1.54841    1.54414    0.70365
  79.32573    0.78167    0.61234    1.06500    1.45766    1.46456    1.46030    0.68603
  55.52523    0.57046    0.61234    0.75500    1.74368    1.55869    1.55443    0.57350
  73.11383    0.72944    0.61234    0.98500    1.36111    1.46847    1.46421    0.73469
  58.55471    0.59891    0.61234    0.79500    1.73037    1.53311    1.52885    0.57791
  80.10535    0.78807    0.61234    1.07500    1.56705    1.47685    1.47259    0.63814
  66.18242    0.66864    0.61234    0.89500    1.41385    1.46788    1.46362    0.70729
  84.79615    0.82577    0.61234    1.13500    1.78520    1.55954    1.55527    0.56016
  54.76975    0.56331    0.61234    0.74500    1.62605    1.55601    1.55175    0.61499
  82.44804    0.80707    0.61234    1.10500    1.47232    1.52019    1.51593    0.67920
  64.65064    0.65487    0.61234    0.87500    1.36884    1.46366    1.45941    0.73055
  61.59645    0.62705    0.61234    0.83500    1.42424    1.49314    1.48889    0.70213
  50.25232    0.52001    0.61234    0.68500    1.70000    1.44429    1.44004    0.58824
  60.83486    0.62005    0.61234    0.82500    1.46217    1.50253    1.49827    0.68392
  65.41614    0.66176    0.61234    0.88500    1.67806    1.46731    1.46306    0.59593
  63.84142    0.64832    0.61307    0.86500    1.52037    1.46211    1.45787    0.65773
  69.97722    0.70309    0.61307    0.94500    1.42208    1.46388    1.45966    0.70320
  72.29094    0.72323    0.61307    0.97500    1.37121    1.46742    1.46320    0.72928
  80.83114    0.79494    0.61307    1.08500    1.49813    1.48923    1.48501    0.66750
  83.17447    0.81386    0.61307    1.11500    1.51717    1.53257    1.52835    0.65912
  82.39274    0.80759    0.61307    1.10500    1.64463    1.51813    1.51390    0.60804
  54.73117    0.56362    0.61307    0.74500    1.59914    1.55482    1.55057    0.62534
  50.21677    0.52029    0.61307    0.68500    1.61538    1.45657    1.45231    0.61905
  53.97693    0.55644    0.61307    0.73500    1.38710    1.55214    1.54789    0.72093
  51.71866    0.53480    0.61307    0.70500    1.82609    1.54791    1.54365    0.54762
  62.31530    0.63440    0.61307    0.84500    1.51887    1.48087    1.47663    0.65839
  67.67044    0.68272    0.61307    0.91500    1.40134    1.46504    1.46081    0.71360
  66.90307    0.67589    0.61307    0.90500    1.48105    1.46542    1.46119    0.67519
  81.61163    0.80128    0.61307    1.09500    1.49818    1.50368    1.49946    0.66748
  61.55341    0.62741    0.61307    0.83500    1.45809    1.49026    1.48602    0.68583
  78.49357    0.77573    0.61307    1.05500    1.43885    1.45791    1.45368    0.69500
  73.06370    0.72989    0.61307    0.98500    1.47126    1.46684    1.46262    0.67969
  64.60566    0.65524    0.61307    0.87500    1.47766    1.46128    1.45705    0.67674
  77.71573    0.76927    0.61307    1.04500    1.43407    1.45510    1.45088    0.69732
  60.03197    0.61337    0.61307    0.81500    1.44711    1.50902    1.50478    0.69103
  71.51893    0.71654    0.61307    0.96500    1.46792    1.46497    1.46075    0.68124
  65.37068    0.66215    0.61307    0.88500    1.47487    1.46493    1.46070    0.67803
  80.05129    0.78857    0.61307    1.07500    1.48185    1.47479    1.47057    0.67483
  84.73967    0.82632    0.61307    1.13500    1.61851    1.55743    1.55321    0.61785
  58.51363    0.59925    0.61307    0.79500    1.58920    1.53104    1.52679    0.62925
  76.93859    0.76278    0.61307    1.03500    1.43510    1.45706    1.45283    0.69682
  60.79230    0.62040    0.61307    0.82500    1.48367    1.49964    1.49540    0.67400
  83.95679    0.82011    0.61307    1.12500    1.55852    1.54630    1.54207    0.64163
  57.75562    0.59216    0.61307    0.78500    1.51385    1.55080    1.54655    0.66057
  55.48615    0.57078    0.61307    0.75500    1.49495    1.55750    1.55325    0.66892
  53.22344    0.54924    0.61307    0.72500    1.79310    1.54947    1.54521    0.55769
  50.96735    0.52755    0.61307    0.69500    1.75510    1.55734    1.55308    0.56977
  69.20752    0.69632    0.61307    0.93500    1.56724    1.46427    1.46004    0.63806
  79.27209    0.78217    0.61307    1.06500    1.54118    1.46321    1.45898    0.64885
  75.38644    0.74971    0.61307    1.01500    1.43939    1.46097    1.45675    0.69474
  66.13648    0.66903    0.61307    0.89500    1.58082    1.46581    1.46157    0.63258
  52.47068    0.54203    0.61307    0.71500    1.85841    1.54679    1.54253    0.53810
  76.16216    0.75626    0.61307    1.02500    1.54319    1.45901    1.45479    0.64801
  63.07797    0.64137    0.61307    0.85500    1.52047    1.47149    1.46725    0.65769
  70.74769    0.70983    0.61307    0.95500    1.50845    1.46350    1.45927    0.66293
  59.27242    0.60632    0.61307    0.80500    1.45190    1.51841    1.51416    0.68875
  68.43859    0.68954    0.61307    0.92500    1.48376    1.46465    1.46042    0.67396
  63.79690    0.64869    0.61381    0.86500    1.52308    1.45921    1.45500    0.65657
  58.47254    0.59958    0.61381    0.79500    1.58065    1.52896    1.52473    0.63265
  55.44705    0.57109    0.61381    0.75500    1.73606    1.55631    1.55206    0.57602
  79.99719    0.78907    0.61381    1.07500    1.34281    1.47272    1.46854    0.74471
  73.01353    0.73033    0.61381    0.98500    1.42488    1.46522    1.46102    0.70181
  59.98989    0.61371    0.61381    0.81500    1.41212    1.50614    1.50191    0.70815
  61.51035    0.62777    0.61381    0.83500    1.60938    1.48737    1.48314    0.62136
  79.21842    0.78266    0.61381    1.06500    1.45385    1.46185    1.45767    0.68783
  76.11021    0.75673    0.61381    1.02500    1.50382    1.45738    1.45319    0.66497
  69.15966    0.69674    0.61381    0.93500    1.51010    1.46219    1.45799    0.66221
  60.74973    0.62075    0.61381    0.82500    1.48485    1.49675    1.49252    0.67347
  80.77662    0.79545    0.61381    1.08500    1.47909    1.48717    1.48299    0.67609
  54.69257    0.56393    0.61381    0.74500    1.68750    1.55363    1.54938    0.59259
  68.39120    0.68994    0.61381    0.92500    1.45146    1.46258    1.45837    0.68896
  81.55670    0.80180    0.61381    1.09500    1.38241    1.50161    1.49743    0.72338
  51.68208    0.53509    0.61381    0.70500    1.52809    1.54767    1.54340    0.65441
  66.09052    0.66942    0.61381    0.89500    1.44571    1.46374    1.45952    0.69170
  76.88620    0.76325    0.61381    1.03500    1.47070    1.45542    1.45124    0.67995
  69.92889    0.70351    0.61381    0.94500    1.45928    1.46181    1.45761    0.68527
  83.11873    0.81439    0.61381    1.11500    1.61600    1.53050    1.52632    0.61881
  72.24123    0.72366    0.61381    0.97500    1.47460    1.46545    1.46126    0.67815
  70.69890    0.71025    0.61381    0.95500    1.45729    1.46142    1.45722    0.68621
  53.93884    0.55674    0.61381    0.73500    1.77174    1.55096    1.54670    0.56442
  57.71502    0.59249    0.61381    0.78500    1.50388    1.54872    1.54448    0.66495
  62.27175    0.63476    0.61381    0.84500    1.45505    1.47798    1.47376    0.68726
  59.23083    0.60666    0.61381    0.80500    1.46799    1.51552    1.51129    0.68120
  83.90065    0.82064    0.61381    1.12500    1.65053    1.54418    1.54000    0.60587
  78.44032    0.77622    0.61381    1.05500    1.57280    1.45656    1.45237    0.63581
  77.66291    0.76975    0.61381    1.04500    1.40226    1.45347    1.44928    0.71314
  53.18585    0.54954    0.61381    0.72500    1.42077    1.54828    1.54402    0.70385
  50.93128    0.52784    0.61381    0.69500    1.50980    1.55710    1.55284    0.66234
  84.68315    0.82686    0.61381    1.13500    1.49793    1.55531    1.55114    0.66759
  64.56065    0.65562    0.61381    0.87500    1.44804    1.45890    1.45468    0.69059
  50.18120    0.52057    0.61381    0.68500    1.12000    1.46886    1.46459    0.89286
  63.03393    0.64174    0.61381    0.85500    1.40765    1.46860    1.46438    0.71040
  67.62352    0.68313    0.61381    0.91500    1.41951    1.46296    1.45876    0.70447
  65.32519    0.66253    0.61381    0.88500    1.36791    1.46254    1.45833    0.73104
  71.46968    0.71697    0.61381    0.96500    1.44959    1.46301    1.45881    0.68985
  66.85663    0.67629    0.61381    0.90500    1.44878    1.46335    1.45914    0.69024
  75.33494    0.75017    0.61381    1.01500    1.50090    1.45934    1.45515    0.66627
  82.33741    0.80811    0.61381    1.10500    1.60362    1.51606    1.51188    0.62359
  52.43360    0.54232    0.61381    0.71500    1.76190    1.54561    1.54134    0.56757
  53.14825    0.54984    0.61454    0.72500    1.64780    1.54710    1.54283    0.60687
  70.65008    0.71068    0.61454    0.95500    1.42574    1.45935    1.45517    0.70139
  79.16470    0.78316    0.61454    1.06500    1.58869    1.46051    1.45636    0.62945
  57.67441    0.59282    0.61454    0.78500    1.64770    1.54666    1.54242    0.60691
  83.84447    0.82118    0.61454    1.12500    1.50820    1.54207    1.53793    0.66304
  76.83378    0.76373    0.61454    1.03500    1.42447    1.45380    1.44964    0.70201
  79.94305    0.78957    0.61454    1.07500    1.40402    1.47066    1.46651    0.71224
  84.62658    0.82740    0.61454    1.13500    1.44492    1.55320    1.54906    0.69208
  71.42040    0.71740    0.61454    0.96500    1.36808    1.46104    1.45687    0.73095
  75.28339    0.75063    0.61454    1.01500    1.42370    1.45772    1.45355    0.70240
  59.18922    0.60700    0.61454    0.80500    1.42630    1.51264    1.50841    0.70111
  77.61005    0.77024    0.61454    1.04500    1.47834    1.45184    1.44768    0.67643
  55.40793    0.57141    0.61454    0.75500    1.66038    1.55512    1.55087    0.60227
  66.81016    0.67668    0.61454    0.90500    1.32407    1.46128    1.45709    0.75524
  67.57658    0.68353    0.61454    0.91500    1.31761    1.46090    1.45670    0.75895
  72.96334    0.73077    0.61454    0.98500    1.49519    1.46360    1.45942    0.66881
  82.28203    0.80864    0.61454    1.10500    1.54348    1.51399    1.50985    0.64789
  54.65396    0.56424    0.61454    0.74500    1.68201    1.55245    1.54819    0.59453
  66.04452    0.66981    0.61454    0.89500    1.39209    1.46167    1.45747    0.71834
  78.38703    0.77671    0.61454    1.05500    1.58480    1.45521    1.45106    0.63100
  61.46726    0.62812    0.61454    0.83500    1.45763    1.48448    1.48026    0.68605
  81.50173    0.80231    0.61454    1.09500    1.43856    1.49955    1.49540    0.69514
  65.27968    0.66292    0.61454    0.88500    1.46048    1.46016    1.45596    0.68471
  51.64548    0.53538    0.61454    0.70500    1.85294    1.54744    1.54316    0.53968
  53.90073    0.55705    0.61454    0.73500    1.61576    1.54977    1.54551    0.61890
  80.72207    0.79596    0.61454    1.08500    1.62178    1.48510    1.48096    0.61661
  62.22817    0.63512    0.61454    0.84500    1.37681    1.47510    1.47088    0.72632
  83.06295    0.81492    0.61454    1.11500    1.46225    1.52843    1.52429    0.68388
  72.19149    0.72410    0.61454    0.97500    1.48007    1.46349    1.45931    0.67565
  52.39650    0.54262    0.61454    0.71500    1.75893    1.54443    1.54015    0.56853
  58.43143    0.59992    0.61454    0.79500    1.64925    1.52690    1.52266    0.60633
  59.94779    0.61406    0.61454    0.81500    1.50858    1.50326    1.49903    0.66287
  76.05822    0.75719    0.61454    1.02500    1.44633    1.45576    1.45160    0.69141
  64.51562    0.65600    0.61454    0.87500    1.45042    1.45652    1.45231    0.68946
  62.98987    0.64210    0.61454    0.85500    1.58989    1.46571    1.46150    0.62898
  69.11177    0.69715    0.61454    0.93500    1.52280    1.46012    1.45594    0.65668
  50.89520    0.52812    0.61454    0.69500    1.80952    1.55688    1.55259    0.55263
  68.34378    0.69035    0.61454    0.92500    1.50000    1.46051    1.45632    0.66667
  60.70714    0.62110    0.61454    0.82500    1.59664    1.49387    1.48965    0.62632
  69.88054    0.70393    0.61454    0.94500    1.46333    1.45974    1.45555    0.68337
  63.75235    0.64906    0.61454    0.86500    1.39310    1.45633    1.45212    0.71782
  50.14563    0.52085    0.61454    0.68500    1.29412    1.48118    1.47689    0.77273
  50.11004    0.52113    0.61528    0.68500    1.56522    1.49352    1.48920    0.63889
  84.56996    0.82795    0.61528    1.13500    1.58388    1.55111    1.54699    0.63136
  72.14172    0.72454    0.61528    0.97500    1.46486    1.46154    1.45737    0.68266
  57.63377    0.59315    0.61528    0.78500    1.65957    1.54460    1.54035    0.60256
  58.39030    0.60025    0.61528    0.79500    1.44391    1.52484    1.52059    0.69256
  69.83216    0.70434    0.61528    0.94500    1.45407    1.45768    1.45350    0.68772
  53.86260    0.55735    0.61528    0.73500    1.83417    1.54860    1.54432    0.54521
  76.78132    0.76420    0.61528    1.03500    1.47637    1.45219    1.44804    0.67734
  78.33370    0.77720    0.61528    1.05500    1.44604    1.45389    1.44974    0.69154
  72.91311    0.73122    0.61528    0.98500    1.48077    1.46199    1.45782    0.67532
  70.60124    0.71110    0.61528    0.95500    1.30804    1.45729    1.45311    0.76450
  80.66747    0.79647    0.61528    1.08500    1.50832    1.48306    1.47892    0.66299
  83.78825    0.82172    0.61528    1.12500    1.54980    1.53998    1.53585    0.64524
  59.14760    0.60734    0.61528    0.80500    1.46983    1.50977    1.50553    0.68035
  81.44672    0.80283    0.61528    1.09500    1.43705    1.49750    1.49337    0.69587
  62.18458    0.63549    0.61528    0.84500    1.42349    1.47223    1.46800    0.70250
  55.36880    0.57172    0.61528    0.75500    1.56071    1.55395    1.54968    0.64073
  53.11063    0.55014    0.61528    0.72500    1.87261    1.54593    1.54164    0.53401
  69.06386    0.69756    0.61528    0.93500    1.41503    1.45807    1.45388    0.70670
  75.23182    0.75109    0.61528    1.01500    1.54649    1.45611    1.45195    0.64663
  61.42416    0.62848    0.61528    0.83500    1.46693    1.48161    1.47738    0.68170
  66.76366    0.67708    0.61528    0.90500    1.41340    1.45923    1.45503    0.70751
  64.47057    0.65638    0.61528    0.87500    1.47690    1.45415    1.44994    0.67709
  65.23414    0.66330    0.61528    0.88500    1.34566    1.45780    1.45359    0.74313
  76.00620    0.75766    0.61528    1.02500    1.32269    1.45415    1.45000    0.75603
  60.66452    0.62145    0.61528    0.82500    1.57537    1.49100    1.48676    0.63477
  52.35938    0.54291    0.61528    0.71500    1.26897    1.54326    1.53896    0.78804
  83.00713    0.81545    0.61528    1.11500    1.49374    1.52639    1.52226    0.66946
  79.11095    0.78365    0.61528    1.06500    1.40892    1.45918    1.45504    0.70976
  67.52961    0.68393    0.61528    0.91500    1.39231    1.45884    1.45465    0.71823
  68.29634    0.69076    0.61528    0.92500    1.51505    1.45846    1.45426    0.66004
  79.88887    0.79008    0.61528    1.07500    1.38028    1.46862    1.46448    0.72449
  82.22661    0.80916    0.61528    1.10500    1.28752    1.51194    1.50782    0.77669
  62.94579    0.64247    0.61528    0.85500    1.59963    1.46284    1.45862    0.62515
  50.85910    0.52841    0.61528    0.69500    1.24138    1.55666    1.55235    0.80556
  51.60888    0.53567    0.61528    0.70500    1.68605    1.54722    1.54292    0.59310
  63.70778    0.64944    0.61528    0.86500    1.59162    1.45345    1.44924    0.62829
  77.55716    0.77072    0.61528    1.04500    1.44867    1.45023    1.44608    0.69029
  54.61533    0.56454    0.61528    0.74500    1.72103    1.55127    1.54700    0.58105
  65.99851    0.67020    0.61528    0.89500    1.41204    1.45962    1.45542    0.70819
  71.37109    0.71783    0.61528    0.96500    1.39328    1.45910    1.45492    0.71773
  59.90567    0.61440    0.61528    0.81500    1.61388    1.50039    1.49615    0.61962
  53.82446    0.55765    0.61602    0.73500    1.48085    1.54744    1.54313    0.67529
  77.50423    0.77120    0.61602    1.04500    1.37435    1.44864    1.44448    0.72762
  72.09192    0.72497    0.61602    0.97500    1.42700    1.45961    1.45542    0.70077
  59.10595    0.60768    0.61602    0.80500    1.41970    1.50691    1.50264    0.70437
  82.95126    0.81598    0.61602    1.11500    1.41797    1.52436    1.52023    0.70523
  59.86353    0.61475    0.61602    0.81500    1.44862    1.49752    1.49326    0.69031
  81.39167    0.80334    0.61602    1.09500    1.53631    1.49548    1.49134    0.65091
  65.95247    0.67059    0.61602    0.89500    1.38574    1.45758    1.45336    0.72164
  62.90168    0.64284    0.61602    0.85500    1.40614    1.45998    1.45573    0.71117
  68.24887    0.69116    0.61602    0.92500    1.49336    1.45642    1.45221    0.66963
  57.59312    0.59348    0.61602    0.78500    1.43935    1.54256    1.53828    0.69476
  51.57225    0.53595    0.61602    0.70500    1.88506    1.54701    1.54267    0.53049
  80.61283    0.79698    0.61602    1.08500    1.50669    1.48104    1.47689    0.66371
  60.62189    0.62180    0.61602    0.82500    1.37658    1.48814    1.48388    0.72644
  69.78375    0.70476    0.61602    0.94500    1.36656    1.45564    1.45144    0.73176
  69.01592    0.69798    0.61602    0.93500    1.49013    1.45603    1.45182    0.67108
  70.55236    0.71153    0.61602    0.95500    1.41176    1.45525    1.45105    0.70833
  72.86285    0.73166    0.61602    0.98500    1.40226    1.46041    1.45622    0.71313
  62.14096    0.63585    0.61602    0.84500    1.32136    1.46936    1.46512    0.75679
  71.32175    0.71826    0.61602    0.96500    1.42236    1.45717    1.45297    0.70306
  64.42549    0.65676    0.61602    0.87500    1.32343    1.45180    1.44756    0.75561
  54.57668    0.56485    0.61602    0.74500    1.67857    1.55011    1.54580    0.59574
  50.82298    0.52869    0.61602    0.69500    1.70833    1.55645    1.55210    0.58537
  84.51329    0.82849    0.61602    1.13500    1.62335    1.54904    1.54491    0.61601
  50.07443    0.52141    0.61602    0.68500    1.64706    1.50589    1.50153    0.60714
  58.34915    0.60059    0.61602    0.79500    1.40175    1.52279    1.51852    0.71340
  76.72883    0.76468    0.61602    1.03500    1.51060    1.45060    1.44644    0.66199
  79.83466    0.79058    0.61602    1.07500    1.31434    1.46659    1.46244    0.76084
  82.17115    0.80968    0.61602    1.10500    1.65745    1.50992    1.50578    0.60334
  75.95415    0.75813    0.61602    1.02500    1.57637    1.45256    1.44839    0.63437
  66.71714    0.67747    0.61602    0.90500    1.34154    1.45719    1.45297    0.74541
  67.48261    0.68433    0.61602    0.91500    1.44592    1.45680    1.45259    0.69160
  55.32965    0.57203    0.61602    0.75500    1.63004    1.55278    1.54848    0.61348
  61.38103    0.62883    0.61602    0.83500    1.43110    1.47875    1.47450    0.69876
  75.18021    0.75155    0.61602    1.01500    1.47349    1.45452    1.45035    0.67866
  53.07299    0.55044    0.61602    0.72500    1.76364    1.54477    1.54045    0.56701
  65.18858    0.66368    0.61602    0.88500    1.40940    1.45544    1.45122    0.70952
  78.28034    0.77769    0.61602    1.05500    1.55056    1.45258    1.44842    0.64493
  52.32225    0.54320    0.61602    0.71500    1.85841    1.54210    1.53777    0.53810
  63.66319    0.64981    0.61602    0.86500    1.44815    1.45059    1.44635    0.69053
  83.73198    0.82225    0.61602    1.12500    1.48790    1.53791    1.53378    0.67209
  79.05715    0.78415    0.61602    1.06500    1.45243    1.45788    1.45372    0.68850
  79.78040    0.79108    0.61676    1.07500    1.53484    1.46459    1.46041    0.65153
  79.00332    0.78464    0.61676    1.06500    1.33521    1.45659    1.45240    0.74895
  62.09732    0.63621    0.61676    0.84500    1.45026    1.46651    1.46223    0.68953
  82.89535    0.81651    0.61676    1.11500    1.50769    1.52236    1.51819    0.66327
  51.53562    0.53624    0.61676    0.70500    1.53061    1.54682    1.54243    0.65333
  71.27238    0.71869    0.61676    0.96500    1.39216    1.45525    1.45102    0.71831
  50.78685    0.52897    0.61676    0.69500    1.68333    1.55626    1.55186    0.59406
  52.28511    0.54350    0.61676    0.71500    1.70588    1.54096    1.53658    0.58621
  53.03534    0.55073    0.61676    0.72500    1.58621    1.54363    1.53925    0.63043
  77.45126    0.77168    0.61676    1.04500    1.46992    1.44707    1.44288    0.68031
  59.06428    0.60802    0.61676    0.80500    1.44770    1.50406    1.49975    0.69075
  55.29049    0.57235    0.61676    0.75500    1.70632    1.55163    1.54729    0.58606
  68.96795    0.69839    0.61676    0.93500    1.37157    1.45400    1.44976    0.72909
  67.43559    0.68473    0.61676    0.91500    1.58275    1.45478    1.45053    0.63181
  83.67567    0.82279    0.61676    1.12500    1.49299    1.53586    1.53170    0.66980
  68.20137    0.69157    0.61676    0.92500    1.34272    1.45439    1.45014    0.74476
  80.55816    0.79748    0.61676    1.08500    1.41360    1.47903    1.47485    0.70741
  66.67060    0.67786    0.61676    0.90500    1.40728    1.45517    1.45091    0.71059
  69.73531    0.70518    0.61676    0.94500    1.35981    1.45361    1.44938    0.73540
  76.67630    0.76515    0.61676    1.03500    1.57278    1.44903    1.44483    0.63582
  58.30798    0.60092    0.61676    0.79500    1.58191    1.52076    1.51644    0.63215
  72.04209    0.72541    0.61676    0.97500    1.21856    1.45770    1.45347    0.82064
  70.50345    0.71195    0.61676    0.95500    1.48748    1.45323    1.44899    0.67228
  57.55245    0.59380    0.61676    0.78500    1.48433    1.54053    1.53620    0.67370
  64.38039    0.65713    0.61676    0.87500    1.48962    1.44946    1.44519    0.67131
  63.61857    0.65018    0.61676    0.86500    1.36348    1.44774    1.44346    0.73342
  84.45658    0.82903    0.61676    1.13500    1.78860    1.54699    1.54283    0.55910
  60.57923    0.62215    0.61676    0.82500    1.37349    1.48529    1.48099    0.72807
  61.33788    0.62919    0.61676    0.83500    1.40146    1.47590    1.47161    0.71354
  62.85755    0.64320    0.61676    0.85500    1.24880    1.45713    1.45285    0.80077
  65.90640    0.67098    0.61676    0.89500    1.33816    1.45556    1.45130    0.74729
  75.90206    0.75860    0.61676    1.02500    1.50000    1.45099    1.44679    0.66667
  53.78631    0.55796    0.61676    0.73500    1.52821    1.54629    1.54193    0.65436
  54.53802    0.56516    0.61676    0.74500    1.73950    1.54896    1.54461    0.57488
  82.11564    0.81020    0.61676    1.10500    1.47538    1.50792    1.50374    0.67779
  78.22694    0.77818    0.61676    1.05500    1.58351    1.45130    1.44710    0.63151
  65.14300    0.66407    0.61676    0.88500    1.45545    1.45310    1.44884    0.68707
  81.33657    0.80386    0.61676    1.09500    1.57617    1.49348    1.48930    0.63445
  50.03881    0.52169    0.61676    0.68500    1.76190    1.51828    1.51387    0.56757
  75.12856    0.75202    0.61676    1.01500    1.45019    1.45296    1.44875    0.68956
  59.82137    0.61509    0.61676    0.81500    1.43408    1.49468    1.49037    0.69731
  72.81256    0.73210    0.61676    0.98500    1.37539    1.45884    1.45462    0.72706
  50.75071    0.52925    0.61750    0.69500    1.67925    1.55609    1.55162    0.59551
  54.49934    0.56547    0.61750    0.74500    1.87054    1.54784    1.54341    0.53461
  71.22298    0.71912    0.61750    0.96500    1.47204    1.45336    1.44907    0.67933
  81.28144    0.80437    0.61750    1.09500    1.41590    1.49150    1.48726    0.70627
  57.51177    0.59413    0.61750    0.78500    1.44277    1.53851    1.53413    0.69311
  68.91995    0.69880    0.61750    0.93500    1.28374    1.45200    1.44770    0.77897
  62.05366    0.63657    0.61750    0.84500    1.47486    1.46368    1.45934    0.67803
  71.99223    0.72585    0.61750    0.97500    1.33076    1.45580    1.45152    0.75145
  59.02260    0.60835    0.61750    0.80500    1.51868    1.50124    1.49686    0.65847
  63.57394    0.65055    0.61750    0.86500    1.40747    1.44491    1.44057    0.71049
  67.38854    0.68513    0.61750    0.91500    1.54610    1.45277    1.44847    0.64679
  53.74813    0.55826    0.61750    0.73500    1.75377    1.54517    1.54074    0.57020
  69.68684    0.70560    0.61750    0.94500    1.44608    1.45161    1.44731    0.69153
  58.26680    0.60125    0.61750    0.79500    1.52644    1.51875    1.51437    0.65512
  64.33526    0.65751    0.61750    0.87500    1.45681    1.44714    1.44281    0.68643
  75.84994    0.75907    0.61750    1.02500    1.47302    1.44945    1.44518    0.67888
  50.00318    0.52196    0.61750    0.68500    1.25000    1.53071    1.52623    0.80000
  84.39983    0.82957    0.61750    1.13500    1.68864    1.54498    1.54075    0.59219
  80.50344    0.79799    0.61750    1.08500    1.52174    1.47706    1.47281    0.65714
  76.62373    0.76563    0.61750    1.03500    1.44343    1.44749    1.44323    0.69279
  65.86031    0.67137    0.61750    0.89500    1.38226    1.45355    1.44923    0.72345
  68.15385    0.69198    0.61750    0.92500    1.50447    1.45239    1.44808    0.66468
  77.39825    0.77216    0.61750    1.04500    1.60800    1.44553    1.44127    0.62189
  75.07689    0.75248    0.61750    1.01500    1.38941    1.45141    1.44714    0.71973
  72.76224    0.73254    0.61750    0.98500    1.42926    1.45729    1.45301    0.69966
  65.09739    0.66445    0.61750    0.88500    1.45754    1.45078    1.44646    0.68609
  55.25130    0.57266    0.61750    0.75500    1.55124    1.55051    1.54609    0.64465
  78.94945    0.78514    0.61750    1.06500    1.37590    1.45533    1.45108    0.72680
  60.53656    0.62250    0.61750    0.82500    1.39197    1.48246    1.47810    0.71841
  70.45452    0.71237    0.61750    0.95500    1.28594    1.45122    1.44693    0.77764
  52.24795    0.54379    0.61750    0.71500    1.74265    1.53983    1.53538    0.57384
  66.62403    0.67826    0.61750    0.90500    1.38961    1.45316    1.44885    0.71963
  82.83939    0.81704    0.61750    1.11500    1.65263    1.52039    1.51615    0.60510
  61.29471    0.62954    0.61750    0.83500    1.48527    1.47307    1.46872    0.67328
  52.99767    0.55103    0.61750    0.72500    1.45503    1.54250    1.53806    0.68727
  83.61931    0.82332    0.61750    1.12500    1.42346    1.53385    1.52961    0.70251
  62.81340    0.64357    0.61750    0.85500    1.53273    1.45429    1.44995    0.65243
  51.49896    0.53653    0.61750    0.70500    1.44086    1.54665    1.54218    0.69403
  59.77919    0.61544    0.61750    0.81500    1.51940    1.49185    1.48748    0.65816
  78.17350    0.77866    0.61750    1.05500    1.47399    1.45004    1.44578    0.67843
  79.72611    0.79158    0.61750    1.07500    1.49149    1.46261    1.45837    0.67047
  82.06010    0.81072    0.61750    1.10500    1.52811    1.50594    1.50171    0.65440
  68.87193    0.69921    0.61824    0.93500    1.45161    1.45000    1.44563    0.68889
  68.10630    0.69238    0.61824    0.92500    1.40193    1.45039    1.44602    0.71330
  84.34303    0.83011    0.61824    1.13500    1.59911    1.54297    1.53866    0.62535
  78.12002    0.77915    0.61824    1.05500    1.48560    1.44879    1.44446    0.67313
  55.21210    0.57297    0.61824    0.75500    1.41368    1.54939    1.54489    0.70737
  49.96753    0.52224    0.61824    0.68500    1.68182    1.54318    1.53860    0.59459
  55.96432    0.58015    0.61824    0.76500    1.47059    1.55206    1.54757    0.68000
  70.40556    0.71280    0.61824    0.95500    1.46493    1.44923    1.44486    0.68263
  66.57743    0.67865    0.61824    0.90500    1.45059    1.45117    1.44678    0.68938
  58.22559    0.60159    0.61824    0.79500    1.69251    1.51675    1.51229    0.59084
  81.22626    0.80488    0.61824    1.09500    1.47048    1.48954    1.48522    0.68005
  65.05176    0.66483    0.61824    0.88500    1.46447    1.44847    1.44408    0.68284
  76.57113    0.76610    0.61824    1.03500    1.46346    1.44596    1.44162    0.68331
  67.34147    0.68553    0.61824    0.91500    1.33758    1.45078    1.44640    0.74762
  83.56291    0.82386    0.61824    1.12500    1.64253    1.53184    1.52753    0.60882
  52.95999    0.55133    0.61824    0.72500    1.74252    1.54139    1.53686    0.57388
  58.98090    0.60869    0.61824    0.80500    1.48165    1.49842    1.49397    0.67492
  75.02517    0.75294    0.61824    1.01500    1.47300    1.44988    1.44553    0.67889
  63.52928    0.65092    0.61824    0.86500    1.35008    1.44209    1.43768    0.74069
  61.25152    0.62990    0.61824    0.83500    1.43609    1.47025    1.46582    0.69634
  50.71455    0.52954    0.61824    0.69500    1.74419    1.55593    1.55137    0.57333
  82.00451    0.81124    0.61824    1.10500    1.45580    1.50398    1.49966    0.68691
  82.78339    0.81756    0.61824    1.11500    1.48317    1.51842    1.51411    0.67423
  59.73699    0.61578    0.61824    0.81500    1.45312    1.48903    1.48459    0.68817
  62.76923    0.64394    0.61824    0.85500    1.35398    1.45147    1.44706    0.73856
  60.49386    0.62285    0.61824    0.82500    1.29840    1.47964    1.47520    0.77018
  52.21078    0.54408    0.61824    0.71500    1.46565    1.53872    1.53418    0.68229
  71.94234    0.72628    0.61824    0.97500    1.31173    1.45392    1.44957    0.76235
  54.46065    0.56577    0.61824    0.74500    1.41573    1.54672    1.54222    0.70635
  65.81420    0.67175    0.61824    0.89500    1.52797    1.45156    1.44717    0.65446
  79.67177    0.79208    0.61824    1.07500    1.34234    1.46065    1.45633    0.74497
  69.63835    0.70602    0.61824    0.94500    1.42029    1.44962    1.44525    0.70408
  71.17356    0.71955    0.61824    0.96500    1.39274    1.45148    1.44712    0.71801
  73.48222    0.73966    0.61824    0.99500    1.38519    1.45380    1.44945    0.72193
  51.46230    0.53682    0.61824    0.70500    1.61905    1.54649    1.54194    0.61765
  72.71189    0.73299    0.61824    0.98500    1.54905    1.45576    1.45140    0.64556
  64.29012    0.65789    0.61824    0.87500    1.38023    1.44483    1.44042    0.72451
  75.79778    0.75953    0.61824    1.02500    1.49457    1.44792    1.44358    0.66909
  53.70994    0.55856    0.61824    0.73500    1.70952    1.54406    1.53954    0.58496
  80.44868    0.79850    0.61824    1.08500    1.58891    1.47509    1.47077    0.62936
  62.00998    0.63693    0.61824    0.84500    1.41187    1.46086    1.45644    0.70828
  78.89555    0.78563    0.61824    1.06500    1.35252    1.45409    1.44976    0.73936
  77.34521    0.77264    0.61824    1.04500    1.45930    1.44400    1.43966    0.68526
  84.28618    0.83066    0.61898    1.13500    1.59441    1.54098    1.53657    0.62719
  55.17289    0.57328    0.61898    0.75500    1.46128    1.54830    1.54370    0.68433
  72.66151    0.73343    0.61898    0.98500    1.27879    1.45424    1.44979    0.78199
  78.84160    0.78612    0.61898    1.06500    1.45374    1.45285    1.44844    0.68788
  60.45114    0.62320    0.61898    0.82500    1.54781    1.47684    1.47230    0.64607
  52.17359    0.54437    0.61898    0.71500    1.75373    1.53763    1.53298    0.57021
  79.61740    0.79258    0.61898    1.07500    1.41210    1.45870    1.45428    0.70817
  65.00610    0.66521    0.61898    0.88500    1.47126    1.44618    1.44169    0.67969
  76.51850    0.76657    0.61898    1.03500    1.38760    1.44444    1.44001    0.72067
  78.06651    0.77963    0.61898    1.05500    1.27568    1.44756    1.44314    0.78389
  50.67838    0.52982    0.61898    0.69500    1.42029    1.55580    1.55113    0.70408
  81.94888    0.81176    0.61898    1.10500    1.33883    1.50203    1.49762    0.74692
  66.53081    0.67905    0.61898    0.90500    1.55535    1.44920    1.44472    0.64294
  63.48459    0.65129    0.61898    0.86500    1.29933    1.43928    1.43478    0.76963
  54.42194    0.56608    0.61898    0.74500    1.46863    1.54563    1.54102    0.68090
  58.18437    0.60192    0.61898    0.79500    1.50926    1.51477    1.51021    0.66258
  55.92460    0.58047    0.61898    0.76500    1.54859    1.55096    1.54637    0.64575
  64.24495    0.65826    0.61898    0.87500    1.44214    1.44254    1.43804    0.69341
  49.93187    0.52252    0.61898    0.68500    2.45000    1.55567    1.55099    0.40816
  75.74559    0.76000    0.61898    1.02500    1.45841    1.44640    1.44197    0.68568
  83.50646    0.82439    0.61898    1.12500    1.41245    1.52985    1.52544    0.70799
  71.12410    0.71998    0.61898    0.96500    1.36703    1.44961    1.44516    0.73151
  80.39388    0.79900    0.61898    1.08500    1.50000    1.47314    1.46873    0.66667
  58.93917    0.60903    0.61898    0.80500    1.49453    1.49562    1.49107    0.66911
  68.82388    0.69962    0.61898    0.93500    1.36364    1.44803    1.44356    0.73333
  82.72735    0.81809    0.61898    1.11500    1.47531    1.51647    1.51207    0.67782
  73.43139    0.74011    0.61898    0.99500    1.38671    1.45228    1.44784    0.72113
  77.29214    0.77312    0.61898    1.04500    1.48321    1.44248    1.43805    0.67421
  53.67174    0.55886    0.61898    0.73500    1.87166    1.54296    1.53834    0.53429
  52.92229    0.55163    0.61898    0.72500    1.66867    1.54030    1.53566    0.59928
  81.17105    0.80540    0.61898    1.09500    1.52381    1.48759    1.48317    0.65625
  59.69477    0.61612    0.61898    0.81500    1.25391    1.48623    1.48169    0.79751
  65.76806    0.67214    0.61898    0.89500    1.37099    1.44959    1.44510    0.72940
  69.58983    0.70643    0.61898    0.94500    1.48744    1.44764    1.44318    0.67230
  67.29437    0.68593    0.61898    0.91500    1.37795    1.44881    1.44433    0.72571
  61.20831    0.63025    0.61898    0.83500    1.29326    1.46745    1.46292    0.77324
  62.72504    0.64430    0.61898    0.85500    1.52220    1.44867    1.44416    0.65694
  61.96628    0.63729    0.61898    0.84500    1.37102    1.45806    1.45354    0.72938
  70.35657    0.71322    0.61898    0.95500    1.47720    1.44725    1.44280    0.67696
  71.89242    0.72672    0.61898    0.97500    1.48450    1.45206    1.44761    0.67363
  51.42562    0.53710    0.61898    0.70500    1.47368    1.54635    1.54169    0.67857
  68.05873    0.69279    0.61898    0.92500    1.35459    1.44842    1.44395    0.73823
  55.88487    0.58079    0.61973    0.76500    1.60000    1.54989    1.54517    0.62500
  79.56299    0.79308    0.61973    1.07500    1.39746    1.45693    1.45241    0.71558
  53.63352    0.55916    0.61973    0.73500    1.53052    1.54189    1.53714    0.65337
  68.77580    0.70003    0.61973    0.93500    1.51211    1.44607    1.44149    0.66133
  68.01113    0.69319    0.61973    0.92500    1.51207    1.44646    1.44188    0.66135
  51.38892    0.53739    0.61973    0.70500    1.67327    1.54624    1.54145    0.59763
  50.64220    0.53010    0.61973    0.69500    1.57143    1.55568    1.55088    0.63636
  75.69336    0.76047    0.61973    1.02500    1.39726    1.44489    1.44036    0.71569
  80.33905    0.79951    0.61973    1.08500    1.58824    1.47120    1.46668    0.62963
  77.23903    0.77360    0.61973    1.04500    1.36142    1.44104    1.43651    0.73453
  64.19975    0.65864    0.61973    0.87500    1.38552    1.44027    1.43565    0.72175
  66.48417    0.67944    0.61973    0.90500    1.36318    1.44724    1.44264    0.73358
  59.65253    0.61647    0.61973    0.81500    1.32816    1.48345    1.47878    0.75292
  81.89320    0.81228    0.61973    1.10500    1.48381    1.50009    1.49557    0.67394
  71.07461    0.72041    0.61973    0.96500    1.30722    1.44776    1.44320    0.76498
  69.54128    0.70685    0.61973    0.94500    1.39016    1.44568    1.44111    0.71934
  54.38321    0.56639    0.61973    0.74500    1.70815    1.54456    1.53982    0.58543
  62.68082    0.64466    0.61973    0.85500    1.33507    1.44589    1.44126    0.74902
  84.22929    0.83120    0.61973    1.13500    1.49899    1.53900    1.53448    0.66712
  71.84247    0.72715    0.61973    0.97500    1.37405    1.45021    1.44565    0.72778
  63.43989    0.65166    0.61973    0.86500    1.49631    1.43662    1.43200    0.66831
  52.88458    0.55192    0.61973    0.72500    1.51531    1.53922    1.53446    0.65993
  64.96042    0.66560    0.61973    0.88500    1.41623    1.44391    1.43930    0.70610
  76.46582    0.76705    0.61973    1.03500    1.36996    1.44293    1.43840    0.72995
  81.11579    0.80591    0.61973    1.09500    1.33952    1.48564    1.48113    0.74654
  61.16508    0.63061    0.61973    0.83500    1.39552    1.46467    1.46002    0.71658
  60.40841    0.62355    0.61973    0.82500    1.43798    1.47406    1.46940    0.69542
  78.78762    0.78661    0.61973    1.06500    1.51336    1.45164    1.44711    0.66078
  83.44997    0.82492    0.61973    1.12500    1.44250    1.52786    1.52335    0.69324
  58.89743    0.60937    0.61973    0.80500    1.46861    1.49304    1.48836    0.68092
  73.38052    0.74056    0.61973    0.99500    1.49676    1.45077    1.44623    0.66811
  65.72189    0.67253    0.61973    0.89500    1.43317    1.44755    1.44295    0.69775
  78.01296    0.78012    0.61973    1.05500    1.42146    1.44634    1.44181    0.70350
  82.67127    0.81862    0.61973    1.11500    1.52601    1.51453    1.51002    0.65530
  49.89620    0.52280    0.61973    0.68500    1.41379    1.56513    1.56031    0.70732
  61.92255    0.63765    0.61973    0.84500    1.46801    1.45528    1.45064    0.68120
  52.13638    0.54466    0.61973    0.71500    1.29814    1.53679    1.53202    0.77033
  55.13366    0.57360    0.61973    0.75500    1.43119    1.54722    1.54250    0.69872
  58.14313    0.60225    0.61973    0.79500    1.39723    1.51281    1.50812    0.71570
  70.30755    0.71364    0.61973    0.95500    1.36183    1.44532    1.44075    0.73430
  67.24725    0.68633    0.61973    0.91500    1.39810    1.44685    1.44226    0.71525
  72.61110    0.73387    0.61973    0.98500    1.41793    1.45265    1.44810    0.70525
  81.83749    0.81280    0.62047    1.10500    1.49038    1.49816    1.49352    0.67097
  64.91472    0.66598    0.62047    0.88500    1.41556    1.44166    1.43691    0.70643
  59.61027    0.61681    0.62047    0.81500    1.40650    1.48069    1.47588    0.71098
  71.79249    0.72759    0.62047    0.97500    1.55938    1.44838    1.44369    0.64128
  78.73360    0.78711    0.62047    1.06500    1.46693    1.45043    1.44578    0.68170
  61.87881    0.63800    0.62047    0.84500    1.47585    1.45252    1.44773    0.67758
  72.56066    0.73431    0.62047    0.98500    1.44407    1.45082    1.44614    0.69249
  73.32961    0.74100    0.62047    0.99500    1.55143    1.44929    1.44461    0.64457
  77.18588    0.77408    0.62047    1.04500    1.52734    1.43984    1.43518    0.65473
  61.12183    0.63096    0.62047    0.83500    1.43856    1.46191    1.45711    0.69514
  50.60600    0.53038    0.62047    0.69500    1.69811    1.55559    1.55063    0.58889
  79.50854    0.79357    0.62047    1.07500    1.39007    1.45573    1.45108    0.71939
  60.36565    0.62389    0.62047    0.82500    1.35926    1.47130    1.46650    0.73569
  51.35221    0.53768    0.62047    0.70500    1.29907    1.54614    1.54120    0.76978
  52.09916    0.54496    0.62047    0.71500    1.57037    1.53670    1.53177    0.63679
  82.61514    0.81914    0.62047    1.11500    1.45229    1.51260    1.50797    0.68857
  66.43750    0.67983    0.62047    0.90500    1.38843    1.44530    1.44057    0.72024
  71.02510    0.72084    0.62047    0.96500    1.42673    1.44593    1.44124    0.70090
  55.09441    0.57391    0.62047    0.75500    1.58521    1.54617    1.54129    0.63083
  62.63659    0.64503    0.62047    0.85500    1.31707    1.44313    1.43835    0.75926
  67.96350    0.69360    0.62047    0.92500    1.36551    1.44452    1.43980    0.73233
  68.72770    0.70044    0.62047    0.93500    1.37757    1.44413    1.43942    0.72592
  55.84511    0.58110    0.62047    0.76500    1.76238    1.54884    1.54397    0.56742
  63.39516    0.65203    0.62047    0.86500    1.23817    1.43437    1.42961    0.80764
  58.10187    0.60258    0.62047    0.79500    1.49654    1.51087    1.50604    0.66821
  77.95938    0.78061    0.62047    1.05500    1.27094    1.44514    1.44048    0.78682
  54.34447    0.56669    0.62047    0.74500    1.75194    1.54351    1.53862    0.57080
  65.67571    0.67292    0.62047    0.89500    1.46678    1.44530    1.44056    0.68177
  58.85567    0.60971    0.62047    0.80500    1.45952    1.49110    1.48628    0.68516
  76.41312    0.76752    0.62047    1.03500    1.43680    1.44144    1.43678    0.69599
  52.84685    0.55222    0.62047    0.72500    1.58537    1.53818    1.53326    0.63077
  83.39344    0.82546    0.62047    1.12500    1.45769    1.52589    1.52126    0.68602
  49.86051    0.52307    0.62047    0.68500    1.43333    1.56504    1.56007    0.69767
  81.06049    0.80642    0.62047    1.09500    1.38649    1.48372    1.47908    0.72124
  53.59528    0.55947    0.62047    0.73500    1.72362    1.54084    1.53594    0.58017
  75.64110    0.76093    0.62047    1.02500    1.54478    1.44341    1.43874    0.64734
  67.20010    0.68673    0.62047    0.91500    1.35043    1.44491    1.44019    0.74051
  64.15454    0.65902    0.62047    0.87500    1.39531    1.43802    1.43326    0.71669
  70.25850    0.71406    0.62047    0.95500    1.42952    1.44349    1.43879    0.69954
  80.28417    0.80001    0.62047    1.08500    1.52591    1.46927    1.46463    0.65535
  69.49270    0.70727    0.62047    0.94500    1.53177    1.44374    1.43904    0.65284
  84.95188    0.83798    0.62047    1.14500    1.54177    1.54379    1.53917    0.64861
  84.17235    0.83174    0.62047    1.13500    1.52749    1.53702    1.53239    0.65467
  79.45405    0.79407    0.62121    1.07500    1.40556    1.45454    1.44975    0.71146
  52.80911    0.55251    0.62121    0.72500    1.74302    1.53715    1.53206    0.57372
  73.27868    0.74145    0.62121    0.99500    1.46254    1.44783    1.44300    0.68374
  76.36038    0.76799    0.62121    1.03500    1.50984    1.43998    1.43517    0.66232
  83.33686    0.82599    0.62121    1.12500    1.59476    1.52393    1.51916    0.62705
  61.83505    0.63836    0.62121    0.84500    1.34000    1.44978    1.44482    0.74627
  62.59233    0.64539    0.62121    0.85500    1.24510    1.44039    1.43544    0.80315
  49.82481    0.52335    0.62121    0.68500    1.60714    1.56497    1.55982    0.62222
  55.05515    0.57422    0.62121    0.75500    1.49502    1.54515    1.54009    0.66889
  61.07856    0.63131    0.62121    0.83500    1.37234    1.45917    1.45421    0.72868
  71.74248    0.72802    0.62121    0.97500    1.40558    1.44657    1.44173    0.71145
  81.78173    0.81332    0.62121    1.10500    1.39219    1.49624    1.49147    0.71829
  58.81390    0.61004    0.62121    0.80500    1.36327    1.48919    1.48419    0.73353
  53.55703    0.55977    0.62121    0.73500    1.36087    1.53982    1.53474    0.73482
  72.51019    0.73475    0.62121    0.98500    1.32070    1.44901    1.44417    0.75718
  64.10930    0.65939    0.62121    0.87500    1.43829    1.43579    1.43086    0.69527
  77.13270    0.77455    0.62121    1.04500    1.59920    1.43866    1.43385    0.62531
  58.06059    0.60291    0.62121    0.79500    1.43521    1.50895    1.50395    0.69676
  52.06193    0.54525    0.62121    0.71500    1.54545    1.53663    1.53152    0.64706
  64.86900    0.66636    0.62121    0.88500    1.36897    1.43943    1.43451    0.73048
  69.44410    0.70768    0.62121    0.94500    1.44667    1.44183    1.43696    0.69124
  80.22926    0.80052    0.62121    1.08500    1.44990    1.46736    1.46258    0.68970
  68.67957    0.70085    0.62121    0.93500    1.43590    1.44222    1.43734    0.69643
  84.11537    0.83227    0.62121    1.13500    1.60294    1.53506    1.53030    0.62385
  54.30571    0.56700    0.62121    0.74500    1.62295    1.54248    1.53741    0.61616
  82.55897    0.81967    0.62121    1.11500    1.35393    1.51069    1.50592    0.73859
  50.56979    0.53066    0.62121    0.69500    1.65625    1.55552    1.55039    0.60377
  70.97556    0.72127    0.62121    0.96500    1.34862    1.44413    1.43928    0.74150
  81.00516    0.80693    0.62121    1.09500    1.53502    1.48180    1.47703    0.65146
  77.90575    0.78109    0.62121    1.05500    1.44841    1.44395    1.43915    0.69041
  67.91585    0.69400    0.62121    0.92500    1.43175    1.44261    1.43773    0.69845
  84.89450    0.83853    0.62121    1.14500    1.57931    1.54297    1.53821    0.63319
  78.67954    0.78760    0.62121    1.06500    1.52860    1.44924    1.44445    0.65419
  70.20943    0.71449    0.62121    0.95500    1.41842    1.44169    1.43683    0.70501
  66.39081    0.68022    0.62121    0.90500    1.50000    1.44339    1.43850    0.66667
  75.58881    0.76140    0.62121    1.02500    1.41843    1.44194    1.43713    0.70501
  60.32288    0.62424    0.62121    0.82500    1.33333    1.46856    1.46359    0.75000
  59.56799    0.61715    0.62121    0.81500    1.37670    1.47796    1.47297    0.72638
  51.31549    0.53796    0.62121    0.70500    1.92500    1.54608    1.54096    0.51948
  63.35041    0.65240    0.62121    0.86500    1.47871    1.43215    1.42721    0.67627
  55.80535    0.58142    0.62121    0.76500    1.53727    1.54781    1.54277    0.65051
  67.15292    0.68712    0.62121    0.91500    1.37019    1.44300    1.43811    0.72982
  65.62950    0.67330    0.62121    0.89500    1.31940    1.44307    1.43817    0.75792
  67.10573    0.68752    0.62196    0.91500    1.40700    1.44112    1.43603    0.71073
  64.06404    0.65977    0.62196    0.87500    1.42014    1.43359    1.42847    0.70416
  60.28009    0.62459    0.62196    0.82500    1.46000    1.46585    1.46067    0.68493
  68.63142    0.70126    0.62196    0.93500    1.24843    1.44033    1.43527    0.80101
  53.51877    0.56007    0.62196    0.73500    1.47887    1.53881    1.53353    0.67619
  65.58326    0.67369    0.62196    0.89500    1.40258    1.44087    1.43577    0.71297
  67.86817    0.69440    0.62196    0.92500    1.26290    1.44073    1.43565    0.79183
  78.62545    0.78809    0.62196    1.06500    1.44660    1.44809    1.44312    0.69128
  80.17430    0.80102    0.62196    1.08500    1.29809    1.46547    1.46053    0.77036
  66.34409    0.68062    0.62196    0.90500    1.26923    1.44151    1.43642    0.78788
  62.54805    0.64576    0.62196    0.85500    1.41336    1.43767    1.43253    0.70754
  50.53356    0.53095    0.62196    0.69500    1.59677    1.55547    1.55014    0.62626
  59.52570    0.61749    0.62196    0.81500    1.55020    1.47525    1.47006    0.64508
  61.03527    0.63167    0.62196    0.83500    1.40494    1.45646    1.45129    0.71177
  69.39547    0.70810    0.62196    0.94500    1.43863    1.43994    1.43488    0.69511
  71.69244    0.72845    0.62196    0.97500    1.35312    1.44479    1.43976    0.73903
  61.79126    0.63872    0.62196    0.84500    1.45772    1.44707    1.44191    0.68600
  79.39952    0.79457    0.62196    1.07500    1.46283    1.45338    1.44842    0.68361
  51.27876    0.53825    0.62196    0.70500    1.29915    1.54603    1.54071    0.76974
  73.22772    0.74190    0.62196    0.99500    1.45307    1.44639    1.44138    0.68820
  52.02468    0.54554    0.62196    0.71500    1.50685    1.53659    1.53128    0.66364
  58.77210    0.61038    0.62196    0.80500    1.55847    1.48730    1.48210    0.64165
  63.30564    0.65277    0.62196    0.86500    1.35357    1.42995    1.42482    0.73879
  80.94978    0.80745    0.62196    1.09500    1.55192    1.47991    1.47497    0.64436
  84.05835    0.83281    0.62196    1.13500    1.59081    1.53312    1.52820    0.62861
  55.76556    0.58174    0.62196    0.76500    1.78716    1.54681    1.54156    0.55955
  58.01929    0.60325    0.62196    0.79500    1.58237    1.50707    1.50185    0.63196
  72.45969    0.73519    0.62196    0.98500    1.31350    1.44723    1.44221    0.76132
  76.30761    0.76846    0.62196    1.03500    1.60362    1.43853    1.43355    0.62359
  64.82325    0.66674    0.62196    0.88500    1.40000    1.43723    1.43212    0.71429
  83.28024    0.82652    0.62196    1.12500    1.53988    1.52199    1.51706    0.64940
  81.72594    0.81384    0.62196    1.10500    1.38220    1.49435    1.48942    0.72348
  55.01587    0.57453    0.62196    0.75500    1.52843    1.54415    1.53889    0.65427
  70.16033    0.71491    0.62196    0.95500    1.36334    1.43991    1.43486    0.73349
  75.53649    0.76186    0.62196    1.02500    1.33392    1.44050    1.43551    0.74967
  54.26694    0.56731    0.62196    0.74500    1.42279    1.54148    1.53621    0.70284
  82.50276    0.82019    0.62196    1.11500    1.54202    1.50879    1.50386    0.64850
  70.92598    0.72169    0.62196    0.96500    1.32126    1.44235    1.43731    0.75685
  49.78910    0.52363    0.62196    0.68500    2.20000    1.56492    1.55957    0.45455
  84.83707    0.83907    0.62196    1.14500    1.75708    1.54217    1.53726    0.56913
  77.07948    0.77503    0.62196    1.04500    1.50476    1.43750    1.43252    0.66456
  77.85210    0.78157    0.62196    1.05500    1.33630    1.44279    1.43782    0.74834
  52.77135    0.55281    0.62196    0.72500    1.51562    1.53615    1.53085    0.65979
  82.44651    0.82072    0.62271    1.11500    1.39851    1.50694    1.50181    0.71505
  73.17673    0.74234    0.62271    0.99500    1.44928    1.44500    1.43976    0.69000
  84.77960    0.83962    0.62271    1.14500    1.46000    1.54141    1.53630    0.68493
  84.00128    0.83335    0.62271    1.13500    1.46154    1.53122    1.52610    0.68421
  55.72576    0.58205    0.62271    0.76500    1.58117    1.54584    1.54036    0.63244
  79.34496    0.79507    0.62271    1.07500    1.45604    1.45226    1.44709    0.68679
  71.64237    0.72889    0.62271    0.97500    1.37727    1.44305    1.43779    0.72608
  63.26085    0.65314    0.62271    0.86500    1.39101    1.42779    1.42242    0.71890
  57.97798    0.60358    0.62271    0.79500    1.39865    1.50521    1.49976    0.71498
  67.82046    0.69481    0.62271    0.92500    1.41894    1.43888    1.43357    0.70475
  76.25480    0.76893    0.62271    1.03500    1.37955    1.43713    1.43193    0.72487
  70.87638    0.72212    0.62271    0.96500    1.38511    1.44061    1.43534    0.72196
  83.22357    0.82705    0.62271    1.12500    1.43680    1.52009    1.51496    0.69599
  80.11931    0.80153    0.62271    1.08500    1.45331    1.46363    1.45847    0.68809
  66.29735    0.68101    0.62271    0.90500    1.52000    1.43966    1.43434    0.65789
  67.05850    0.68792    0.62271    0.91500    1.33981    1.43927    1.43395    0.74638
  58.73028    0.61072    0.62271    0.80500    1.44150    1.48544    1.48000    0.69372
  77.02623    0.77551    0.62271    1.04500    1.51690    1.43638    1.43119    0.65924
  70.11120    0.71533    0.62271    0.95500    1.35435    1.43817    1.43289    0.73836
  52.73358    0.55311    0.62271    0.72500    1.72781    1.53517    1.52965    0.57877
  68.58323    0.70167    0.62271    0.93500    1.38264    1.43848    1.43319    0.72326
  69.34681    0.70851    0.62271    0.94500    1.48214    1.43809    1.43280    0.67470
  54.97657    0.57484    0.62271    0.75500    1.73308    1.54317    1.53768    0.57701
  51.24200    0.53854    0.62271    0.70500    1.49515    1.54601    1.54046    0.66883
  54.22815    0.56761    0.62271    0.74500    1.35145    1.54050    1.53500    0.73995
  50.49732    0.53123    0.62271    0.69500    1.81818    1.55545    1.54990    0.55000
  65.53701    0.67407    0.62271    0.89500    1.40472    1.43871    1.43337    0.71188
  53.48049    0.56037    0.62271    0.73500    1.55046    1.53784    1.53232    0.64497
  60.23727    0.62494    0.62271    0.82500    1.37718    1.46317    1.45776    0.72612
  80.89436    0.80796    0.62271    1.09500    1.50507    1.47806    1.47291    0.66442
  51.98742    0.54583    0.62271    0.71500    1.82143    1.53656    1.53103    0.54902
  75.48413    0.76233    0.62271    1.02500    1.49320    1.43910    1.43389    0.66970
  49.75337    0.52390    0.62271    0.68500    1.42424    1.56489    1.55933    0.70213
  59.48338    0.61784    0.62271    0.81500    1.59871    1.47256    1.46714    0.62550
  60.99196    0.63202    0.62271    0.83500    1.29038    1.45378    1.44838    0.77497
  81.67010    0.81435    0.62271    1.10500    1.33275    1.49250    1.48736    0.75033
  72.40915    0.73563    0.62271    0.98500    1.47941    1.44549    1.44024    0.67595
  62.50375    0.64612    0.62271    0.85500    1.43292    1.43499    1.42961    0.69788
  78.57132    0.78858    0.62271    1.06500    1.42045    1.44697    1.44179    0.70400
  77.79840    0.78206    0.62271    1.05500    1.27022    1.44167    1.43649    0.78726
  64.01876    0.66014    0.62271    0.87500    1.31675    1.43143    1.42607    0.75945
  61.74745    0.63908    0.62271    0.84500    1.40569    1.44439    1.43899    0.71139
  64.77748    0.66712    0.62271    0.88500    1.41969    1.43507    1.42972    0.70438
  72.35859    0.73607    0.62345    0.98500    1.59025    1.44379    1.43827    0.62883
  78.51715    0.78907    0.62345    1.06500    1.64592    1.44590    1.44046    0.60756
  77.74467    0.78254    0.62345    1.05500    1.39060    1.44061    1.43516    0.71912
  65.49073    0.67446    0.62345    0.89500    1.22516    1.43657    1.43096    0.81622
  55.68594    0.58237    0.62345    0.76500    1.50149    1.54489    1.53915    0.66600
  57.93665    0.60391    0.62345    0.79500    1.47664    1.50337    1.49766    0.67722
  70.82676    0.72255    0.62345    0.96500    1.29066    1.43891    1.43337    0.77480
  58.68845    0.61105    0.62345    0.80500    1.46911    1.48360    1.47791    0.68069
  64.73168    0.66750    0.62345    0.88500    1.58333    1.43293    1.42731    0.63158
  76.97294    0.77599    0.62345    1.04500    1.44752    1.43532    1.42986    0.69083
  83.16687    0.82758    0.62345    1.12500    1.39326    1.51824    1.51286    0.71774
  84.72209    0.84016    0.62345    1.14500    1.59865    1.54049    1.53513    0.62553
  52.69580    0.55340    0.62345    0.72500    1.79290    1.53421    1.52844    0.55776
  54.18934    0.56792    0.62345    0.74500    1.54762    1.53955    1.53380    0.64615
  67.77273    0.69521    0.62345    0.92500    1.43082    1.43706    1.43149    0.69890
  62.45943    0.64648    0.62345    0.85500    1.38819    1.43234    1.42669    0.72036
  81.61422    0.81487    0.62345    1.10500    1.39775    1.49070    1.48530    0.71544
  70.06204    0.71575    0.62345    0.95500    1.52014    1.43647    1.43092    0.65783
  76.20196    0.76940    0.62345    1.03500    1.36691    1.43578    1.43031    0.73158
  54.93726    0.57515    0.62345    0.75500    1.52381    1.54222    1.53647    0.65625
  49.71763    0.52418    0.62345    0.68500    1.79310    1.56488    1.55908    0.55769
  82.39021    0.82124    0.62345    1.11500    1.45059    1.50514    1.49975    0.68937
  80.83890    0.80847    0.62345    1.09500    1.44737    1.47627    1.47086    0.69091
  50.46107    0.53151    0.62345    0.69500    2.36364    1.55544    1.54965    0.42308
  67.01125    0.68831    0.62345    0.91500    1.39967    1.43746    1.43187    0.71445
  73.12570    0.74279    0.62345    0.99500    1.35620    1.44365    1.43814    0.73735
  61.70363    0.63944    0.62345    0.84500    1.32590    1.44173    1.43607    0.75420
  51.20524    0.53882    0.62345    0.70500    1.87255    1.54600    1.54022    0.53403
  79.29036    0.79556    0.62345    1.07500    1.34386    1.45119    1.44576    0.74413
  71.59228    0.72932    0.62345    0.97500    1.37361    1.44135    1.43582    0.72801
  63.97346    0.66051    0.62345    0.87500    1.43684    1.42929    1.42366    0.69597
  69.29813    0.70893    0.62345    0.94500    1.40000    1.43628    1.43072    0.71429
  66.25058    0.68140    0.62345    0.90500    1.37089    1.43785    1.43225    0.72945
  80.06428    0.80203    0.62345    1.08500    1.40977    1.46183    1.45641    0.70933
  59.44105    0.61818    0.62345    0.81500    1.43177    1.46991    1.46422    0.69844
  75.43173    0.76279    0.62345    1.02500    1.43085    1.43774    1.43227    0.69888
  60.94863    0.63237    0.62345    0.83500    1.39324    1.45113    1.44546    0.71775
  83.94416    0.83389    0.62345    1.13500    1.51868    1.52937    1.52399    0.65847
  53.44219    0.56067    0.62345    0.73500    1.51709    1.53688    1.53112    0.65915
  51.95015    0.54612    0.62345    0.71500    1.54362    1.53656    1.53078    0.64783
  68.53503    0.70208    0.62345    0.93500    1.49755    1.43667    1.43110    0.66776
  60.19444    0.62528    0.62345    0.82500    1.35495    1.46052    1.45484    0.73803
  63.21604    0.65351    0.62345    0.86500    1.29375    1.42565    1.42001    0.77295
  76.14908    0.76987    0.62420    1.03500    1.39245    1.43448    1.42869    0.71816
  66.96398    0.68871    0.62420    0.91500    1.43248    1.43569    1.42978    0.69809
  65.44442    0.67484    0.62420    0.89500    1.50444    1.43448    1.42856    0.66470
  57.89530    0.60424    0.62420    0.79500    1.37365    1.50156    1.49556    0.72799
  61.65978    0.63979    0.62420    0.84500    1.33793    1.43911    1.43315    0.74742
  55.64610    0.58268    0.62420    0.76500    1.57958    1.54396    1.53794    0.63308
  77.69091    0.78302    0.62420    1.05500    1.53089    1.43959    1.43382    0.65322
  83.11012    0.82811    0.62420    1.12500    1.50636    1.51646    1.51076    0.66385
  73.07465    0.74323    0.62420    0.99500    1.51954    1.44234    1.43652    0.65809
  60.90528    0.63272    0.62420    0.83500    1.30347    1.44850    1.44253    0.76718
  63.17120    0.65388    0.62420    0.86500    1.28547    1.42355    1.41761    0.77793
  82.33388    0.82177    0.62420    1.11500    1.40228    1.50340    1.49769    0.71313
  64.68587    0.66788    0.62420    0.88500    1.26994    1.43084    1.42491    0.78744
  51.16846    0.53911    0.62420    0.70500    1.81443    1.54601    1.53997    0.55114
  75.37931    0.76325    0.62420    1.02500    1.56539    1.43644    1.43064    0.63882
  80.78341    0.80898    0.62420    1.09500    1.47767    1.47453    1.46879    0.67674
  59.39869    0.61852    0.62420    0.81500    1.36527    1.46728    1.46130    0.73246
  52.65799    0.55370    0.62420    0.72500    1.65574    1.53327    1.52723    0.60396
  58.64660    0.61139    0.62420    0.80500    1.39916    1.48180    1.47581    0.71471
  54.15052    0.56822    0.62420    0.74500    1.62791    1.53861    1.53259    0.61429
  80.00921    0.80253    0.62420    1.08500    1.32069    1.46009    1.45435    0.75718
  67.72498    0.69561    0.62420    0.92500    1.46918    1.43529    1.42940    0.68065
  69.24942    0.70934    0.62420    0.94500    1.41176    1.43451    1.42863    0.70833
  81.55830    0.81539    0.62420    1.10500    1.47510    1.48896    1.48324    0.67792
  62.41509    0.64685    0.62420    0.85500    1.28641    1.42972    1.42377    0.77736
  53.40388    0.56097    0.62420    0.73500    1.54128    1.53594    1.52991    0.64881
  70.01285    0.71617    0.62420    0.95500    1.43252    1.43481    1.42895    0.69807
  63.92813    0.66089    0.62420    0.87500    1.44308    1.42719    1.42126    0.69296
  72.30800    0.73650    0.62420    0.98500    1.35240    1.44213    1.43630    0.73943
  68.48679    0.70249    0.62420    0.93500    1.51596    1.43490    1.42902    0.65965
  54.89793    0.57546    0.62420    0.75500    1.42244    1.54129    1.53526    0.70302
  49.68188    0.52445    0.62420    0.68500    1.09302    1.56489    1.55883    0.91489
  71.54215    0.72975    0.62420    0.97500    1.50817    1.43969    1.43385    0.66306
  76.91962    0.77646    0.62420    1.04500    1.32504    1.43430    1.42852    0.75469
  78.46295    0.78956    0.62420    1.06500    1.43657    1.44488    1.43912    0.69610
  83.88701    0.83443    0.62420    1.13500    1.54526    1.52758    1.52189    0.64714
  66.20379    0.68179    0.62420    0.90500    1.36495    1.43608    1.43017    0.73263
  79.23572    0.79606    0.62420    1.07500    1.44762    1.45017    1.44442    0.69079
  51.91286    0.54641    0.62420    0.71500    1.74453    1.53658    1.53054    0.57322
  84.66453    0.84071    0.62420    1.14500    1.72365    1.53871    1.53302    0.58016
  60.15159    0.62563    0.62420    0.82500    1.32588    1.45789    1.45192    0.75421
  50.42481    0.53179    0.62420    0.69500    1.51429    1.55545    1.54940    0.66038
  70.77710    0.72297    0.62420    0.96500    1.40440    1.43725    1.43140    0.71205
  83.82980    0.83497    0.62495    1.13500    1.55435    1.52586    1.51978    0.64336
  51.13167    0.53939    0.62495    0.70500    1.66337    1.54604    1.53972    0.60119
  79.18104    0.79656    0.62495    1.07500    1.56647    1.44922    1.44309    0.63838
  69.20068    0.70975    0.62495    0.94500    1.51085    1.43278    1.42655    0.66188
  79.95410    0.80304    0.62495    1.08500    1.51321    1.45841    1.45228    0.66085
  70.72742    0.72340    0.62495    0.96500    1.41022    1.43564    1.42942    0.70911
  58.60473    0.61172    0.62495    0.80500    1.48299    1.48001    1.47370    0.67431
  63.12635    0.65425    0.62495    0.86500    1.37544    1.42148    1.41520    0.72704
  52.62018    0.55399    0.62495    0.72500    1.70330    1.53234    1.52602    0.58710
  84.60692    0.84125    0.62495    1.14500    1.61276    1.53699    1.53092    0.62006
  67.67720    0.69601    0.62495    0.92500    1.42308    1.43356    1.42731    0.70270
  69.96364    0.71659    0.62495    0.95500    1.24923    1.43320    1.42697    0.80049
  83.05332    0.82864    0.62495    1.12500    1.41155    1.51474    1.50865    0.70844
  54.85859    0.57577    0.62495    0.75500    1.59928    1.54037    1.53405    0.62528
  76.86626    0.77694    0.62495    1.04500    1.51141    1.43334    1.42719    0.66164
  73.02356    0.74367    0.62495    0.99500    1.44300    1.44109    1.43489    0.69300
  82.27750    0.82229    0.62495    1.11500    1.47081    1.50172    1.49562    0.67990
  61.61591    0.64015    0.62495    0.84500    1.41166    1.43651    1.43022    0.70839
  60.86191    0.63307    0.62495    0.83500    1.50926    1.44590    1.43961    0.66258
  78.40870    0.79005    0.62495    1.06500    1.51158    1.44393    1.43779    0.66156
  77.63711    0.78351    0.62495    1.05500    1.34011    1.43863    1.43249    0.74621
  64.64003    0.66826    0.62495    0.88500    1.36089    1.42877    1.42250    0.73481
  72.25738    0.73694    0.62495    0.98500    1.32043    1.44052    1.43432    0.75733
  81.50234    0.81590    0.62495    1.10500    1.35529    1.48728    1.48118    0.73785
  49.64612    0.52473    0.62495    0.68500    1.82857    1.56490    1.55859    0.54688
  54.11169    0.56853    0.62495    0.74500    1.50549    1.53769    1.53138    0.66423
  62.37073    0.64721    0.62495    0.85500    1.33333    1.42713    1.42084    0.75000
  68.43853    0.70290    0.62495    0.93500    1.39209    1.43317    1.42693    0.71834
  66.91668    0.68911    0.62495    0.91500    1.50000    1.43395    1.42770    0.66667
  71.49200    0.73018    0.62495    0.97500    1.35061    1.43808    1.43187    0.74041
  65.39810    0.67523    0.62495    0.89500    1.52517    1.43241    1.42615    0.65567
  50.38853    0.53207    0.62495    0.69500    1.47436    1.55547    1.54915    0.67826
  53.36556    0.56127    0.62495    0.73500    1.82353    1.53501    1.52870    0.54839
  60.10872    0.62598    0.62495    0.82500    1.34902    1.45528    1.44899    0.74128
  51.87555    0.54670    0.62495    0.71500    1.99225    1.53660    1.53029    0.50195
  75.32685    0.76372    0.62495    1.02500    1.48757    1.43519    1.42902    0.67224
  59.35632    0.61886    0.62495    0.81500    1.37670    1.46467    1.45837    0.72638
  63.88278    0.66126    0.62495    0.87500    1.37379    1.42512    1.41885    0.72792
  76.09617    0.77034    0.62495    1.03500    1.62284    1.43323    1.42706    0.61620
  80.72787    0.80949    0.62495    1.09500    1.42830    1.47285    1.46673    0.70013
  57.85393    0.60457    0.62495    0.79500    1.55924    1.49977    1.49346    0.64134
  66.15698    0.68218    0.62495    0.90500    1.42557    1.43434    1.42808    0.70147
  55.60625    0.58300    0.62495    0.76500    1.59937    1.54304    1.53673    0.62525
  63.08147    0.65461    0.62570    0.86500    1.45341    1.41942    1.41279    0.68804
  75.27436    0.76418    0.62570    1.02500    1.51538    1.43399    1.42739    0.65990
  76.81287    0.77741    0.62570    1.04500    1.34628    1.43243    1.42585    0.74279
  72.20673    0.73738    0.62570    0.98500    1.31346    1.43895    1.43234    0.76135
  63.83741    0.66163    0.62570    0.87500    1.48522    1.42307    1.41644    0.67330
  71.44181    0.73061    0.62570    0.97500    1.34722    1.43651    1.42989    0.74227
  49.61034    0.52500    0.62570    0.68500    1.91667    1.56491    1.55834    0.52174
  54.81923    0.57608    0.62570    0.75500    1.49686    1.53946    1.53284    0.66807
  60.06583    0.62632    0.62570    0.82500    1.28448    1.45269    1.44606    0.77852
  79.89895    0.80354    0.62570    1.08500    1.42226    1.45678    1.45022    0.70310
  60.81852    0.63342    0.62570    0.83500    1.38728    1.44331    1.43668    0.72083
  68.39025    0.70330    0.62570    0.93500    1.29670    1.43146    1.42484    0.77119
  52.58235    0.55429    0.62570    0.72500    1.55621    1.53141    1.52481    0.64259
  61.57203    0.64051    0.62570    0.84500    1.60870    1.43393    1.42729    0.62162
  82.99649    0.82917    0.62570    1.12500    1.37572    1.51308    1.50654    0.72689
  66.86936    0.68950    0.62570    0.91500    1.37400    1.43223    1.42561    0.72780
  82.22108    0.82281    0.62570    1.11500    1.49491    1.50010    1.49356    0.66894
  84.54927    0.84180    0.62570    1.14500    1.53611    1.53533    1.52880    0.65100
  64.59417    0.66863    0.62570    0.88500    1.38363    1.42672    1.42009    0.72274
  72.97245    0.74412    0.62570    0.99500    1.31424    1.43987    1.43326    0.76090
  66.11014    0.68257    0.62570    0.90500    1.41680    1.43262    1.42599    0.70581
  51.09487    0.53968    0.62570    0.70500    1.31667    1.54606    1.53947    0.75949
  59.31393    0.61920    0.62570    0.81500    1.47357    1.46207    1.45544    0.67862
  67.62940    0.69641    0.62570    0.92500    1.39867    1.43185    1.42522    0.71496
  69.15192    0.71017    0.62570    0.94500    1.26748    1.43108    1.42445    0.78897
  54.07284    0.56883    0.62570    0.74500    1.63492    1.53677    1.53016    0.61165
  69.91440    0.71701    0.62570    0.95500    1.32171    1.43161    1.42500    0.75659
  76.04323    0.77081    0.62570    1.03500    1.45131    1.43202    1.42544    0.68903
  62.32634    0.64757    0.62570    0.85500    1.31795    1.42454    1.41791    0.75875
  79.12633    0.79705    0.62570    1.07500    1.38989    1.44832    1.44175    0.71948
  77.58327    0.78399    0.62570    1.05500    1.36553    1.43773    1.43115    0.73232
  58.56284    0.61206    0.62570    0.80500    1.42227    1.47823    1.47160    0.70310
  70.67770    0.72382    0.62570    0.96500    1.33116    1.43406    1.42744    0.75123
  81.44634    0.81642    0.62570    1.10500    1.45247    1.48566    1.47911    0.68848
  53.32722    0.56157    0.62570    0.73500    1.44715    1.53409    1.52749    0.69101
  80.67229    0.80999    0.62570    1.09500    1.47638    1.47122    1.46466    0.67733
  65.35175    0.67561    0.62570    0.89500    1.27948    1.43037    1.42374    0.78157
  55.56639    0.58331    0.62570    0.76500    1.72635    1.54214    1.53552    0.57926
  57.81255    0.60490    0.62570    0.79500    1.36695    1.49798    1.49136    0.73155
  51.83824    0.54699    0.62570    0.71500    1.66207    1.53663    1.53004    0.60166
  78.35443    0.79054    0.62570    1.06500    1.35388    1.44302    1.43645    0.73862
  50.35224    0.53235    0.62570    0.69500    1.62162    1.55548    1.54891    0.61667
  83.77256    0.83550    0.62570    1.13500    1.41131    1.52421    1.51767    0.70856
  84.49158    0.84234    0.62645    1.14500    1.57143    1.53373    1.52669    0.63636
  51.05805    0.53996    0.62645    0.70500    1.69231    1.54608    1.53923    0.59091
  83.71527    0.83604    0.62645    1.13500    1.45142    1.52260    1.51556    0.68898
  77.52940    0.78447    0.62645    1.05500    1.51683    1.43686    1.42981    0.65927
  67.58157    0.69682    0.62645    0.92500    1.36661    1.43015    1.42313    0.73174
  68.34194    0.70371    0.62645    0.93500    1.46103    1.42977    1.42275    0.68445
  82.93961    0.82970    0.62645    1.12500    1.70217    1.51147    1.50442    0.58748
  57.77115    0.60523    0.62645    0.79500    1.34490    1.49620    1.48925    0.74355
  62.28194    0.64793    0.62645    0.85500    1.30782    1.42197    1.41498    0.76463
  69.10313    0.71058    0.62645    0.94500    1.37975    1.42939    1.42236    0.72477
  65.30537    0.67600    0.62645    0.89500    1.35127    1.42833    1.42132    0.74005
  52.54451    0.55458    0.62645    0.72500    1.53659    1.53047    1.52360    0.65079
  49.57455    0.52528    0.62645    0.68500    1.41463    1.56492    1.55809    0.70690
  70.62796    0.72425    0.62645    0.96500    1.41294    1.43250    1.42546    0.70775
  66.06328    0.68296    0.62645    0.90500    1.29878    1.43091    1.42390    0.76995
  55.52650    0.58363    0.62645    0.76500    1.52923    1.54123    1.53431    0.65392
  72.92130    0.74456    0.62645    0.99500    1.32656    1.43868    1.43163    0.75383
  58.52094    0.61239    0.62645    0.80500    1.44671    1.47645    1.46949    0.69122
  82.16462    0.82333    0.62645    1.11500    1.41231    1.49853    1.49149    0.70806
  79.84376    0.80404    0.62645    1.08500    1.53797    1.45520    1.44815    0.65021
  64.54829    0.66901    0.62645    0.88500    1.41083    1.42468    1.41767    0.70880
  75.99025    0.77128    0.62645    1.03500    1.44052    1.43085    1.42381    0.69419
  76.75944    0.77789    0.62645    1.04500    1.45665    1.43156    1.42451    0.68651
  63.03657    0.65498    0.62645    0.86500    1.45222    1.41737    1.41037    0.68860
  75.22183    0.76464    0.62645    1.02500    1.38779    1.43281    1.42576    0.72057
  78.30011    0.79102    0.62645    1.06500    1.25381    1.44216    1.43511    0.79757
  51.80090    0.54728    0.62645    0.71500    1.56429    1.53666    1.52979    0.63927
  69.86514    0.71743    0.62645    0.95500    1.34697    1.43005    1.42302    0.74241
  72.15605    0.73782    0.62645    0.98500    1.45377    1.43740    1.43036    0.68787
  79.07157    0.79755    0.62645    1.07500    1.52183    1.44745    1.44041    0.65711
  66.82202    0.68990    0.62645    0.91500    1.38676    1.43053    1.42351    0.72111
  60.77511    0.63378    0.62645    0.83500    1.27334    1.44072    1.43374    0.78533
  59.27153    0.61954    0.62645    0.81500    1.38525    1.45947    1.45251    0.72189
  50.31593    0.53263    0.62645    0.69500    1.55556    1.55550    1.54866    0.64286
  80.61668    0.81050    0.62645    1.09500    1.36604    1.46964    1.46260    0.73204
  71.39160    0.73104    0.62645    0.97500    1.46712    1.43495    1.42791    0.68161
  54.03397    0.56914    0.62645    0.74500    1.53696    1.53585    1.52895    0.65063
  60.02292    0.62667    0.62645    0.82500    1.22496    1.45009    1.44312    0.81636
  54.77985    0.57639    0.62645    0.75500    1.53156    1.53854    1.53163    0.65293
  61.52812    0.64086    0.62645    0.84500    1.46578    1.43134    1.42436    0.68223
  53.28886    0.56187    0.62645    0.73500    1.46091    1.53316    1.52627    0.68451
  81.39030    0.81693    0.62645    1.10500    1.45941    1.48409    1.47704    0.68521
  63.79202    0.66201    0.62645    0.87500    1.33731    1.42102    1.41402    0.74777
  79.01679    0.79804    0.62720    1.07500    1.36572    1.44661    1.43906    0.73221
  69.05431    0.71099    0.62720    0.94500    1.46875    1.42770    1.42027    0.68085
  68.29360    0.70412    0.62720    0.93500    1.27554    1.42808    1.42065    0.78398
  59.22910    0.61988    0.62720    0.81500    1.28185    1.45685    1.44957    0.78012
  79.78854    0.80454    0.62720    1.08500    1.36654    1.45362    1.44608    0.73177
  72.10534    0.73825    0.62720    0.98500    1.23333    1.43585    1.42838    0.81081
  58.47902    0.61273    0.62720    0.80500    1.27255    1.47465    1.46738    0.78583
  52.50665    0.55487    0.62720    0.72500    1.59709    1.52953    1.52238    0.62614
  59.97999    0.62701    0.62720    0.82500    1.48626    1.44749    1.44019    0.67283
  50.27961    0.53291    0.62720    0.69500    1.50000    1.55550    1.54841    0.66667
  81.33422    0.81745    0.62720    1.10500    1.55510    1.48253    1.47497    0.64304
  62.99165    0.65535    0.62720    0.86500    1.35953    1.41531    1.40796    0.73555
  66.77465    0.69029    0.62720    0.91500    1.36513    1.42882    1.42142    0.73253
  83.65794    0.83657    0.62720    1.13500    1.50102    1.52102    1.51344    0.66621
  84.43384    0.84288    0.62720    1.14500    1.43162    1.53216    1.52458    0.69851
  66.01640    0.68335    0.62720    0.90500    1.25563    1.42920    1.42180    0.79641
  70.57820    0.72467    0.62720    0.96500    1.28969    1.43094    1.42348    0.77538
  53.99509    0.56944    0.62720    0.74500    1.63485    1.53492    1.52774    0.61168
  64.50238    0.66939    0.62720    0.88500    1.47128    1.42263    1.41526    0.67968
  61.48420    0.64122    0.62720    0.84500    1.31469    1.42875    1.42142    0.76064
  69.81584    0.71784    0.62720    0.95500    1.51174    1.42848    1.42103    0.66149
  71.34136    0.73148    0.62720    0.97500    1.40129    1.43340    1.42593    0.71363
  63.74661    0.66238    0.62720    0.87500    1.23729    1.41897    1.41161    0.80822
  51.76356    0.54757    0.62720    0.71500    1.58940    1.53667    1.52954    0.62917
  77.47549    0.78495    0.62720    1.05500    1.40536    1.43599    1.42847    0.71156
  75.93724    0.77175    0.62720    1.03500    1.31028    1.42969    1.42217    0.76319
  76.70598    0.77836    0.62720    1.04500    1.44146    1.43069    1.42317    0.69374
  80.56102    0.81101    0.62720    1.09500    1.41620    1.46808    1.46052    0.70612
  53.25049    0.56217    0.62720    0.73500    1.87440    1.53222    1.52506    0.53351
  67.53371    0.69722    0.62720    0.92500    1.40000    1.42845    1.42103    0.71429
  65.25898    0.67638    0.62720    0.89500    1.28571    1.42629    1.41891    0.77778
  55.48661    0.58394    0.62720    0.76500    1.46041    1.54030    1.53309    0.68474
  57.72973    0.60556    0.62720    0.79500    1.39400    1.49440    1.48714    0.71736
  60.73169    0.63413    0.62720    0.83500    1.40468    1.43812    1.43080    0.71191
  75.16928    0.76510    0.62720    1.02500    1.41273    1.43164    1.42413    0.70785
  54.74046    0.57670    0.62720    0.75500    1.38889    1.53761    1.53042    0.72000
  51.02122    0.54024    0.62720    0.70500    1.70909    1.54608    1.53898    0.58511
  62.23752    0.64829    0.62720    0.85500    1.34323    1.41938    1.41204    0.74447
  72.87013    0.74500    0.62720    0.99500    1.38523    1.43749    1.43000    0.72190
  78.24576    0.79151    0.62720    1.06500    1.38569    1.44130    1.43377    0.72166
  82.88269    0.83023    0.62720    1.12500    1.40385    1.50988    1.50231    0.71233
  82.10811    0.82386    0.62720    1.11500    1.45117    1.49698    1.48942    0.68910
  49.53875    0.52555    0.62720    0.68500    1.66667    1.56491    1.55784    0.60000
  53.95620    0.56974    0.62795    0.74500    1.50189    1.53394    1.52652    0.66583
  58.43708    0.61306    0.62795    0.80500    1.35729    1.47282    1.46527    0.73676
  65.96949    0.68374    0.62795    0.90500    1.39626    1.42744    1.41970    0.71620
  80.50533    0.81152    0.62795    1.09500    1.36447    1.46648    1.45845    0.73289
  65.21256    0.67676    0.62795    0.89500    1.47386    1.42421    1.41649    0.67849
  53.21211    0.56246    0.62795    0.73500    1.58159    1.53124    1.52384    0.63228
  78.96196    0.79853    0.62795    1.07500    1.48544    1.44572    1.43772    0.67320
  69.00547    0.71140    0.62795    0.94500    1.39315    1.42598    1.41817    0.71780
  81.27810    0.81796    0.62795    1.10500    1.48362    1.48094    1.47290    0.67403
  66.72725    0.69069    0.62795    0.91500    1.35499    1.42708    1.41932    0.73801
  75.11669    0.76556    0.62795    1.02500    1.33805    1.43043    1.42250    0.74735
  68.24524    0.70452    0.62795    0.93500    1.43486    1.42634    1.41855    0.69693
  49.50293    0.52583    0.62795    0.68500    1.83784    1.56487    1.55759    0.54412
  51.72620    0.54786    0.62795    0.71500    1.54088    1.53665    1.52930    0.64898
  63.70117    0.66275    0.62795    0.87500    1.45608    1.41687    1.40919    0.68677
  59.18666    0.62022    0.62795    0.81500    1.42574    1.45420    1.44663    0.70139
  62.19307    0.64865    0.62795    0.85500    1.30478    1.41675    1.40910    0.76641
  79.73328    0.80504    0.62795    1.08500    1.43066    1.45202    1.44400    0.69898
  59.93704    0.62736    0.62795    0.82500    1.36784    1.44484    1.43725    0.73108
  71.29110    0.73191    0.62795    0.97500    1.34641    1.43180    1.42395    0.74272
  72.81892    0.74545    0.62795    0.99500    1.42256    1.43626    1.42837    0.70296
  61.44025    0.64157    0.62795    0.84500    1.48901    1.42611    1.41848    0.67159
  60.68824    0.63448    0.62795    0.83500    1.30142    1.43548    1.42786    0.76839
  50.98437    0.54053    0.62795    0.70500    1.31667    1.54606    1.53873    0.75949
  82.05157    0.82438    0.62795    1.11500    1.47732    1.49540    1.48734    0.67690
  50.24328    0.53319    0.62795    0.69500    1.73239    1.55547    1.54816    0.57724
  82.82573    0.83076    0.62795    1.12500    1.51951    1.50826    1.50019    0.65811
  78.19138    0.79200    0.62795    1.06500    1.34103    1.44041    1.43242    0.74570
  76.65249    0.77884    0.62795    1.04500    1.34004    1.42978    1.42182    0.74625
  52.46878    0.55517    0.62795    0.72500    1.57143    1.52854    1.52117    0.63636
  54.70106    0.57701    0.62795    0.75500    1.69900    1.53664    1.52920    0.58858
  69.76652    0.71826    0.62795    0.95500    1.35505    1.42687    1.41905    0.73798
  62.94671    0.65571    0.62795    0.86500    1.44092    1.41320    1.40553    0.69400
  64.45645    0.66977    0.62795    0.88500    1.47593    1.42054    1.41284    0.67754
  84.37606    0.84343    0.62795    1.14500    1.56885    1.53055    1.52246    0.63741
  70.52840    0.72510    0.62795    0.96500    1.29784    1.42934    1.42150    0.77051
  75.88420    0.77221    0.62795    1.03500    1.49061    1.42849    1.42054    0.67087
  55.44669    0.58425    0.62795    0.76500    1.51429    1.53934    1.53188    0.66038
  67.48583    0.69762    0.62795    0.92500    1.32643    1.42671    1.41894    0.75390
  77.42155    0.78543    0.62795    1.05500    1.48369    1.43510    1.42712    0.67400
  72.05460    0.73869    0.62795    0.98500    1.40741    1.43427    1.42639    0.71053
  57.68829    0.60589    0.62795    0.79500    1.61085    1.49256    1.48503    0.62079
  83.60056    0.83711    0.62795    1.13500    1.49248    1.51940    1.51132    0.67003
  52.43089    0.55546    0.62871    0.72500    1.52551    1.52752    1.51995    0.65552
  59.89408    0.62770    0.62871    0.82500    1.35741    1.44214    1.43430    0.73670
  71.24080    0.73233    0.62871    0.97500    1.26698    1.43014    1.42196    0.78928
  54.66164    0.57731    0.62871    0.75500    1.48485    1.53564    1.52798    0.67347
  83.54315    0.83764    0.62871    1.13500    1.56197    1.51771    1.50920    0.64022
  65.92256    0.68413    0.62871    0.90500    1.33179    1.42563    1.41760    0.75087
  63.65572    0.66312    0.62871    0.87500    1.34231    1.41472    1.40676    0.74498
  81.99499    0.82490    0.62871    1.11500    1.39924    1.49373    1.48527    0.71467
  51.68883    0.54814    0.62871    0.71500    1.57237    1.53659    1.52905    0.63598
  78.90710    0.79903    0.62871    1.07500    1.34581    1.44477    1.43638    0.74305
  62.14861    0.64901    0.62871    0.85500    1.40569    1.41407    1.40616    0.71139
  68.95660    0.71182    0.62871    0.94500    1.38370    1.42419    1.41607    0.72270
  82.76873    0.83129    0.62871    1.12500    1.42804    1.50656    1.49807    0.70026
  67.43793    0.69802    0.62871    0.92500    1.28662    1.42491    1.41684    0.77723
  64.41051    0.67014    0.62871    0.88500    1.32739    1.41840    1.41041    0.75336
  61.39628    0.64193    0.62871    0.84500    1.23761    1.42343    1.41554    0.80801
  77.36757    0.78591    0.62871    1.05500    1.32746    1.43413    1.42578    0.75332
  53.91729    0.57005    0.62871    0.74500    1.84444    1.53293    1.52530    0.54217
  78.13696    0.79249    0.62871    1.06500    1.33087    1.43945    1.43108    0.75139
  75.06407    0.76602    0.62871    1.02500    1.35261    1.42915    1.42086    0.73931
  59.14420    0.62056    0.62871    0.81500    1.39423    1.45150    1.44368    0.71724
  70.47858    0.72552    0.62871    0.96500    1.34804    1.42767    1.41951    0.74182
  84.31823    0.84397    0.62871    1.14500    1.59333    1.52886    1.52034    0.62762
  60.64477    0.63483    0.62871    0.83500    1.31119    1.43278    1.42492    0.76267
  68.19685    0.70493    0.62871    0.93500    1.44371    1.42455    1.41645    0.69266
  79.67798    0.80554    0.62871    1.08500    1.40789    1.45034    1.44193    0.71028
  72.76769    0.74589    0.62871    0.99500    1.49402    1.43496    1.42673    0.66934
  50.94751    0.54081    0.62871    0.70500    1.40146    1.54599    1.53848    0.71354
  49.46710    0.52610    0.62871    0.68500    1.81081    1.56480    1.55734    0.55224
  76.59896    0.77931    0.62871    1.04500    1.30347    1.42881    1.42048    0.76718
  58.39512    0.61340    0.62871    0.80500    1.41648    1.47094    1.46316    0.70597
  69.71718    0.71868    0.62871    0.95500    1.38526    1.42520    1.41706    0.72189
  75.83112    0.77268    0.62871    1.03500    1.37153    1.42722    1.41891    0.72911
  62.90175    0.65608    0.62871    0.86500    1.33061    1.41105    1.40311    0.75154
  81.22194    0.81848    0.62871    1.10500    1.38800    1.47927    1.47082    0.72046
  66.67983    0.69108    0.62871    0.91500    1.41983    1.42527    1.41722    0.70431
  80.44960    0.81202    0.62871    1.09500    1.42136    1.46480    1.45637    0.70355
  50.20694    0.53346    0.62871    0.69500    1.52439    1.55540    1.54791    0.65600
  53.17371    0.56276    0.62871    0.73500    1.68421    1.53022    1.52263    0.59375
  65.16612    0.67715    0.62871    0.89500    1.48731    1.42207    1.41406    0.67235
  57.64684    0.60622    0.62871    0.79500    1.36543    1.49067    1.48291    0.73237
  72.00384    0.73912    0.62871    0.98500    1.42339    1.43261    1.42441    0.70255
  55.40676    0.58457    0.62871    0.76500    1.71154    1.53834    1.53066    0.58427
  77.31356    0.78639    0.62946    1.05500    1.54852    1.43306    1.42443    0.64578
  84.26036    0.84451    0.62946    1.14500    1.59513    1.52705    1.51821    0.62691
  50.17059    0.53374    0.62946    0.69500    1.53846    1.55528    1.54766    0.65000
  49.43126    0.52638    0.62946    0.68500    1.70270    1.56468    1.55709    0.58730
  53.87837    0.57035    0.62946    0.74500    1.56794    1.53186    1.52408    0.63778
  79.62264    0.80604    0.62946    1.08500    1.41313    1.44903    1.44033    0.70765
  58.35314    0.61373    0.62946    0.80500    1.49676    1.46900    1.46104    0.66811
  68.90771    0.71223    0.62946    0.94500    1.37060    1.42231    1.41396    0.72961
  71.95304    0.73956    0.62946    0.98500    1.47819    1.43087    1.42242    0.67650
  75.01142    0.76648    0.62946    1.02500    1.35510    1.42778    1.41923    0.73795
  82.71168    0.83181    0.62946    1.12500    1.35829    1.50474    1.49595    0.73622
  65.11966    0.67753    0.62946    0.89500    1.39967    1.41985    1.41164    0.71445
  59.10172    0.62090    0.62946    0.81500    1.39457    1.44927    1.44128    0.71707
  57.60537    0.60654    0.62946    0.79500    1.55897    1.48873    1.48080    0.64145
  55.36682    0.58488    0.62946    0.76500    1.56560    1.53728    1.52944    0.63873
  61.35230    0.64228    0.62946    0.84500    1.43182    1.42067    1.41259    0.69841
  53.13530    0.56306    0.62946    0.73500    1.90909    1.52915    1.52141    0.52381
  67.39000    0.69842    0.62946    0.92500    1.39935    1.42303    1.41473    0.71462
  60.60129    0.63517    0.62946    0.83500    1.32646    1.43002    1.42197    0.75389
  78.08250    0.79297    0.62946    1.06500    1.50376    1.43838    1.42973    0.66500
  69.66781    0.71910    0.62946    0.95500    1.47257    1.42345    1.41507    0.67909
  64.36454    0.67052    0.62946    0.88500    1.32633    1.41617    1.40799    0.75396
  70.42873    0.72594    0.62946    0.96500    1.43121    1.42592    1.41752    0.69871
  76.54540    0.77978    0.62946    1.04500    1.34452    1.42773    1.41913    0.74376
  50.91064    0.54110    0.62946    0.70500    1.33333    1.54588    1.53823    0.75000
  81.16574    0.81899    0.62946    1.10500    1.53550    1.47748    1.46874    0.65125
  51.65144    0.54843    0.62946    0.71500    1.61446    1.53648    1.52880    0.61940
  81.93836    0.82542    0.62946    1.11500    1.64155    1.49195    1.48319    0.60918
  66.63239    0.69148    0.62946    0.91500    1.35738    1.42339    1.41512    0.73672
  63.61024    0.66349    0.62946    0.87500    1.26992    1.41250    1.40434    0.78745
  80.39383    0.81253    0.62946    1.09500    1.43017    1.46301    1.45429    0.69922
  75.77801    0.77315    0.62946    1.03500    1.30473    1.42585    1.41727    0.76644
  62.10413    0.64937    0.62946    0.85500    1.39828    1.41131    1.40321    0.71517
  78.85220    0.79952    0.62946    1.07500    1.35971    1.44370    1.43503    0.73545
  72.71642    0.74633    0.62946    0.99500    1.36378    1.43334    1.42487    0.73325
  65.87561    0.68451    0.62946    0.90500    1.44925    1.42353    1.41529    0.69001
  59.85110    0.62805    0.62946    0.82500    1.33514    1.43937    1.43135    0.74898
  54.62220    0.57762    0.62946    0.75500    1.52351    1.53457    1.52676    0.65638
  68.14844    0.70533    0.62946    0.93500    1.39108    1.42267    1.41435    0.71887
  62.85677    0.65644    0.62946    0.86500    1.30032    1.40882    1.40069    0.76904
  52.39299    0.55575    0.62946    0.72500    1.43578    1.52708    1.51937    0.69649
  71.19048    0.73276    0.62946    0.97500    1.37898    1.42839    1.41997    0.72517
  73.48062    0.75308    0.62946    1.00500    1.39633    1.43164    1.42314    0.71616
  83.48569    0.83818    0.62946    1.13500    1.60897    1.51589    1.50708    0.62151
  49.39541    0.52665    0.63022    0.68500    0.97872    1.56451    1.55684    1.02174
  50.87376    0.54138    0.63022    0.70500    1.62500    1.54572    1.53798    0.61538
  69.61841    0.71951    0.63022    0.95500    1.32458    1.42158    1.41308    0.75496
  71.90222    0.74000    0.63022    0.98500    1.28704    1.42901    1.42043    0.77698
  81.88170    0.82594    0.63022    1.11500    1.39962    1.49002    1.48111    0.71448
  70.37885    0.72637    0.63022    0.96500    1.35759    1.42406    1.41553    0.73660
  75.72487    0.77362    0.63022    1.03500    1.32911    1.42435    1.41563    0.75238
  73.42886    0.75352    0.63022    1.00500    1.48376    1.43014    1.42150    0.67396
  77.25952    0.78687    0.63022    1.05500    1.43633    1.43185    1.42308    0.69622
  53.83943    0.57065    0.63022    0.74500    1.44178    1.53074    1.52286    0.69359
  65.07317    0.67791    0.63022    0.89500    1.36392    1.41754    1.40921    0.73318
  72.66513    0.74677    0.63022    0.99500    1.36349    1.43148    1.42287    0.73341
  67.34205    0.69882    0.63022    0.92500    1.38141    1.42105    1.41263    0.72390
  60.55779    0.63552    0.63022    0.83500    1.27212    1.42718    1.41902    0.78609
  59.05922    0.62124    0.63022    0.81500    1.24081    1.44726    1.43916    0.80593
  84.20244    0.84505    0.63022    1.14500    1.44118    1.52508    1.51609    0.69388
  66.58493    0.69187    0.63022    0.91500    1.41091    1.42140    1.41301    0.70876
  81.10950    0.81950    0.63022    1.10500    1.48723    1.47555    1.46666    0.67239
  80.33802    0.81304    0.63022    1.09500    1.52087    1.46108    1.45221    0.65752
  51.61404    0.54872    0.63022    0.71500    1.54777    1.53632    1.52855    0.64609
  50.13422    0.53402    0.63022    0.69500    1.32222    1.55512    1.54741    0.75630
  59.80810    0.62839    0.63022    0.82500    1.34901    1.43653    1.42840    0.74129
  78.79726    0.80001    0.63022    1.07500    1.41586    1.44250    1.43368    0.70628
  78.02801    0.79346    0.63022    1.06500    1.46881    1.43717    1.42838    0.68082
  63.56474    0.66386    0.63022    0.87500    1.43053    1.41018    1.40191    0.69904
  62.05962    0.64973    0.63022    0.85500    1.39350    1.40847    1.40026    0.71762
  58.31115    0.61406    0.63022    0.80500    1.63781    1.46698    1.45892    0.61057
  64.31854    0.67090    0.63022    0.88500    1.30645    1.41386    1.40556    0.76543
  76.49180    0.78026    0.63022    1.04500    1.51690    1.42652    1.41778    0.65924
  57.56388    0.60687    0.63022    0.79500    1.41439    1.48671    1.47868    0.70702
  79.56727    0.80654    0.63022    1.08500    1.48619    1.44782    1.43898    0.67286
  68.85879    0.71264    0.63022    0.94500    1.37220    1.42033    1.41186    0.72875
  61.30829    0.64264    0.63022    0.84500    1.42424    1.41782    1.40964    0.70213
  82.65460    0.83234    0.63022    1.12500    1.43309    1.50276    1.49382    0.69780
  84.97736    0.85135    0.63022    1.15500    1.53626    1.52949    1.52048    0.65093
  65.82863    0.68490    0.63022    0.90500    1.37869    1.42122    1.41286    0.72533
  55.32686    0.58519    0.63022    0.76500    1.47324    1.53616    1.52822    0.67878
  54.58275    0.57793    0.63022    0.75500    1.55769    1.53345    1.52554    0.64198
  62.81177    0.65681    0.63022    0.86500    1.43174    1.40650    1.39826    0.69845
  83.42818    0.83871    0.63022    1.13500    1.38462    1.51392    1.50496    0.72222
  52.35508    0.55605    0.63022    0.72500    1.63536    1.52692    1.51912    0.61149
  71.14013    0.73319    0.63022    0.97500    1.35623    1.42653    1.41798    0.73734
  68.10001    0.70574    0.63022    0.93500    1.42951    1.42069    1.41224    0.69954
  53.09687    0.56336    0.63022    0.73500    1.70711    1.52802    1.52019    0.58578
  76.43818    0.78073    0.63097    1.04500    1.33208    1.42518    1.41643    0.75071
  53.05843    0.56365    0.63097    0.73500    1.51200    1.52683    1.51896    0.66138
  57.52238    0.60720    0.63097    0.79500    1.53571    1.48461    1.47655    0.65116
  50.09784    0.53430    0.63097    0.69500    1.75676    1.55490    1.54716    0.56923
  81.82499    0.82646    0.63097    1.11500    1.34031    1.48793    1.47902    0.74609
  49.35955    0.52692    0.63097    0.68500    1.70000    1.56430    1.55659    0.58824
  63.51922    0.66423    0.63097    0.87500    1.31200    1.40777    1.39947    0.76220
  83.37064    0.83925    0.63097    1.13500    1.57485    1.51178    1.50283    0.63498
  80.28217    0.81354    0.63097    1.09500    1.34946    1.45900    1.45013    0.74104
  64.27253    0.67127    0.63097    0.88500    1.29506    1.41145    1.40313    0.77217
  70.32895    0.72679    0.63097    0.96500    1.29895    1.42208    1.41353    0.76985
  51.57663    0.54901    0.63097    0.71500    1.72785    1.53610    1.52830    0.57875
  54.54329    0.57824    0.63097    0.75500    1.40367    1.53225    1.52432    0.71242
  67.29408    0.69921    0.63097    0.92500    1.48211    1.41896    1.41052    0.67471
  84.91899    0.85190    0.63097    1.15500    1.48253    1.52851    1.51951    0.67452
  71.08975    0.73362    0.63097    0.97500    1.30609    1.42456    1.41598    0.76564
  72.61381    0.74721    0.63097    0.99500    1.46892    1.42950    1.42088    0.68077
  82.59747    0.83287    0.63097    1.12500    1.51633    1.50063    1.49169    0.65949
  84.14448    0.84559    0.63097    1.14500    1.60626    1.52294    1.51396    0.62256
  71.85137    0.74043    0.63097    0.98500    1.35877    1.42703    1.41843    0.73596
  50.83686    0.54166    0.63097    0.70500    1.44697    1.54550    1.53773    0.69110
  68.05155    0.70614    0.63097    0.93500    1.30915    1.41860    1.41013    0.76386
  78.74229    0.80051    0.63097    1.07500    1.51487    1.44115    1.43233    0.66012
  59.76508    0.62873    0.63097    0.82500    1.45962    1.43360    1.42545    0.68511
  58.26914    0.61440    0.63097    0.80500    1.33874    1.46489    1.45680    0.74697
  79.51186    0.80704    0.63097    1.08500    1.39613    1.44648    1.43763    0.71627
  61.26427    0.64299    0.63097    0.84500    1.50743    1.41490    1.40668    0.66338
  55.28688    0.58550    0.63097    0.76500    1.42458    1.53496    1.52700    0.70196
  68.80985    0.71305    0.63097    0.94500    1.41186    1.41825    1.40975    0.70829
  66.53744    0.69226    0.63097    0.91500    1.33230    1.41931    1.41090    0.75058
  77.97348    0.79394    0.63097    1.06500    1.41607    1.43583    1.42703    0.70618
  53.80047    0.57095    0.63097    0.74500    1.39803    1.52954    1.52164    0.71529
  73.37707    0.75397    0.63097    1.00500    1.50957    1.42851    1.41986    0.66244
  81.05322    0.82002    0.63097    1.10500    1.42694    1.47346    1.46458    0.70080
  65.02667    0.67829    0.63097    0.89500    1.50085    1.41513    1.40678    0.66629
  52.31715    0.55634    0.63097    0.72500    1.71196    1.52670    1.51887    0.58413
  59.01670    0.62157    0.63097    0.81500    1.44314    1.44516    1.43704    0.69293
  65.78164    0.68529    0.63097    0.90500    1.40879    1.41881    1.41043    0.70983
  69.56898    0.71993    0.63097    0.95500    1.36124    1.41961    1.41108    0.73462
  60.51426    0.63587    0.63097    0.83500    1.43066    1.42425    1.41607    0.69898
  62.01510    0.65009    0.63097    0.85500    1.36585    1.40554    1.39730    0.73214
  77.20544    0.78735    0.63097    1.05500    1.41499    1.43051    1.42173    0.70672
  62.76675    0.65717    0.63097    0.86500    1.40468    1.40410    1.39582    0.71191
  75.67170    0.77408    0.63097    1.03500    1.47217    1.42271    1.41399    0.67927
  55.99075    0.59307    0.63173    0.77500    1.65861    1.52191    1.51394    0.60291
  80.22629    0.81405    0.63173    1.09500    1.41109    1.45677    1.44804    0.70867
  52.27921    0.55663    0.63173    0.72500    1.49268    1.52643    1.51862    0.66993
  66.48993    0.69266    0.63173    0.91500    1.47306    1.41713    1.40879    0.67886
  71.03934    0.73405    0.63173    0.97500    1.35670    1.42247    1.41398    0.73708
  79.45641    0.80754    0.63173    1.08500    1.34211    1.44499    1.43628    0.74510
  64.22649    0.67165    0.63173    0.88500    1.39604    1.40895    1.40069    0.71631
  61.97056    0.65045    0.63173    0.85500    1.39333    1.40253    1.39434    0.71770
  50.06144    0.53458    0.63173    0.69500    1.23333    1.55463    1.54691    0.81081
  77.91892    0.79443    0.63173    1.06500    1.47140    1.43435    1.42568    0.67962
  55.24689    0.58582    0.63173    0.76500    1.56213    1.53371    1.52578    0.64015
  68.00306    0.70655    0.63173    0.93500    1.54118    1.41641    1.40802    0.64885
  78.68729    0.80100    0.63173    1.07500    1.47778    1.43967    1.43098    0.67669
  54.50381    0.57854    0.63173    0.75500    1.59502    1.53100    1.52310    0.62695
  67.24608    0.69961    0.63173    0.92500    1.27727    1.41677    1.40841    0.78292
  80.99690    0.82053    0.63173    1.10500    1.30634    1.47124    1.46249    0.76550
  59.72204    0.62908    0.63173    0.82500    1.25885    1.43059    1.42249    0.79438
  72.56246    0.74765    0.63173    0.99500    1.50314    1.42741    1.41888    0.66527
  51.53921    0.54929    0.63173    0.71500    2.09302    1.53583    1.52805    0.47778
  69.51953    0.72035    0.63173    0.95500    1.31743    1.41752    1.40909    0.75905
  76.38451    0.78120    0.63173    1.04500    1.41698    1.42372    1.41508    0.70573
  63.47368    0.66461    0.63173    0.87500    1.34506    1.40528    1.39704    0.74346
  75.61849    0.77455    0.63173    1.03500    1.42755    1.42096    1.41235    0.70050
  65.73462    0.68568    0.63173    0.90500    1.23125    1.41631    1.40799    0.81218
  58.97417    0.62191    0.63173    0.81500    1.44877    1.44299    1.43491    0.69024
  71.80049    0.74086    0.63173    0.98500    1.32736    1.42494    1.41643    0.75337
  70.27902    0.72721    0.63173    0.96500    1.41681    1.42000    1.41154    0.70581
  53.01998    0.56395    0.63173    0.73500    1.55285    1.52558    1.51774    0.64398
  83.31305    0.83978    0.63173    1.13500    1.37977    1.50950    1.50070    0.72476
  84.86058    0.85245    0.63173    1.15500    1.68337    1.52738    1.51854    0.59405
  53.76151    0.57126    0.63173    0.74500    1.71956    1.52829    1.52042    0.58155
  50.79995    0.54194    0.63173    0.70500    1.63158    1.54523    1.53748    0.61290
  49.32367    0.52719    0.63173    0.68500    1.86842    1.56403    1.55634    0.53521
  73.32525    0.75442    0.63173    1.00500    1.38474    1.42677    1.41822    0.72216
  58.22711    0.61473    0.63173    0.80500    1.59519    1.46272    1.45467    0.62689
  68.76088    0.71346    0.63173    0.94500    1.32656    1.41605    1.40764    0.75383
  61.22023    0.64335    0.63173    0.84500    1.38587    1.41188    1.40373    0.72157
  60.47072    0.63622    0.63173    0.83500    1.30887    1.42124    1.41311    0.76402
  84.08648    0.84613    0.63173    1.14500    1.37255    1.52065    1.51183    0.72857
  62.72171    0.65754    0.63173    0.86500    1.35284    1.40160    1.39339    0.73919
  77.15132    0.78783    0.63173    1.05500    1.41391    1.42904    1.42038    0.70726
  82.54030    0.83339    0.63173    1.12500    1.46125    1.49835    1.48956    0.68434
  64.98014    0.67867    0.63173    0.89500    1.44797    1.41263    1.40434    0.69062
  81.76825    0.82698    0.63173    1.11500    1.43382    1.48570    1.47694    0.69744
  80.17037    0.81455    0.63249    1.09500    1.55800    1.45444    1.44595    0.64185
  78.63224    0.80149    0.63249    1.07500    1.54476    1.43809    1.42963    0.64735
  80.94055    0.82104    0.63249    1.10500    1.52140    1.46890    1.46040    0.65729
  67.19805    0.70001    0.63249    0.92500    1.34824    1.41449    1.40629    0.74171
  84.02844    0.84667    0.63249    1.14500    1.51948    1.51825    1.50970    0.65812
  58.93162    0.62225    0.63249    0.81500    1.33581    1.44075    1.43279    0.74861
  76.33082    0.78167    0.63249    1.04500    1.31542    1.42214    1.41373    0.76021
  77.86432    0.79491    0.63249    1.06500    1.47037    1.43277    1.42433    0.68010
  58.18507    0.61506    0.63249    0.80500    1.31481    1.46048    1.45254    0.76056
  55.95024    0.59339    0.63249    0.77500    1.46234    1.51968    1.51182    0.68384
  62.67664    0.65790    0.63249    0.86500    1.31994    1.39903    1.39095    0.75761
  66.44240    0.69305    0.63249    0.91500    1.42998    1.41486    1.40668    0.69931
  64.18044    0.67203    0.63249    0.88500    1.32013    1.40637    1.39825    0.75750
  52.98151    0.56425    0.63249    0.73500    1.61207    1.52427    1.51652    0.62032
  69.47006    0.72076    0.63249    0.95500    1.33494    1.41535    1.40709    0.74910
  64.93359    0.67905    0.63249    0.89500    1.33495    1.41004    1.40190    0.74909
  77.09718    0.78831    0.63249    1.05500    1.43786    1.42746    1.41903    0.69548
  63.42812    0.66497    0.63249    0.87500    1.37086    1.40270    1.39460    0.72947
  50.02504    0.53485    0.63249    0.69500    1.72289    1.55431    1.54666    0.58042
  61.17617    0.64370    0.63249    0.84500    1.37037    1.40879    1.40076    0.72973
  73.27340    0.75486    0.63249    1.00500    1.48208    1.42492    1.41657    0.67473
  70.22907    0.72763    0.63249    0.96500    1.41235    1.41781    1.40954    0.70804
  82.48309    0.83392    0.63249    1.12500    1.49903    1.49596    1.48743    0.66710
  84.80212    0.85300    0.63249    1.15500    1.54167    1.52613    1.51757    0.64865
  50.76303    0.54223    0.63249    0.70500    1.46377    1.54491    1.53723    0.68317
  75.56526    0.77501    0.63249    1.03500    1.32054    1.41910    1.41070    0.75727
  83.25542    0.84031    0.63249    1.13500    1.39783    1.50710    1.49856    0.71539
  60.42716    0.63657    0.63249    0.83500    1.49625    1.41815    1.41014    0.66834
  81.71146    0.82749    0.63249    1.11500    1.37708    1.48336    1.47485    0.72617
  49.28778    0.52747    0.63249    0.68500    1.52941    1.56372    1.55609    0.65385
  53.72253    0.57156    0.63249    0.74500    1.44695    1.52698    1.51919    0.69111
  65.68757    0.68606    0.63249    0.90500    1.27564    1.41371    1.40555    0.78392
  52.24126    0.55692    0.63249    0.72500    1.76344    1.52610    1.51837    0.56707
  54.46431    0.57885    0.63249    0.75500    1.41745    1.52968    1.52187    0.70549
  70.98891    0.73448    0.63249    0.97500    1.46939    1.42028    1.41199    0.68056
  68.71189    0.71387    0.63249    0.94500    1.53255    1.41377    1.40553    0.65251
  72.51108    0.74809    0.63249    0.99500    1.27358    1.42521    1.41688    0.78519
  59.67899    0.62942    0.63249    0.82500    1.27599    1.42751    1.41953    0.78370
  48.55126    0.52007    0.63249    0.67500    1.64286    1.47267    1.46507    0.60870
  67.95455    0.70695    0.63249    0.93500    1.33997    1.41413    1.40591    0.74629
  79.40093    0.80804    0.63249    1.08500    1.43691    1.44340    1.43493    0.69594
  55.20688    0.58613    0.63249    0.76500    1.66172    1.53239    1.52455    0.60179
  71.74958    0.74130    0.63249    0.98500    1.36792    1.42275    1.41443    0.73103
  61.92599    0.65081    0.63249    0.85500    1.47619    1.39943    1.39138    0.67742
  51.50177    0.54958    0.63249    0.71500    1.59375    1.53550    1.52780    0.62745
  70.93845    0.73490    0.63325    0.97500    1.47659    1.41802    1.40998    0.67724
  49.25188    0.52774    0.63325    0.68500    1.56897    1.56336    1.55584    0.63736
  80.11441    0.81506    0.63325    1.09500    1.39238    1.45202    1.44386    0.71819
  58.88905    0.62259    0.63325    0.81500    1.41331    1.43844    1.43066    0.70756
  84.74363    0.85354    0.63325    1.15500    1.64302    1.52480    1.51659    0.60864
  71.69864    0.74173    0.63325    0.98500    1.35783    1.42048    1.41243    0.73647
  77.80969    0.79540    0.63325    1.06500    1.46598    1.43111    1.42297    0.68214
  83.97035    0.84721    0.63325    1.14500    1.63415    1.51576    1.50756    0.61194
  67.90602    0.70735    0.63325    0.93500    1.34095    1.41177    1.40379    0.74574
  64.13436    0.67240    0.63325    0.88500    1.48034    1.40372    1.39581    0.67552
  49.98862    0.53513    0.63325    0.69500    1.28421    1.55395    1.54641    0.77869
  55.90970    0.59370    0.63325    0.77500    1.34243    1.51739    1.50969    0.74492
  77.04299    0.78878    0.63325    1.05500    1.39423    1.42580    1.41767    0.71724
  53.68353    0.57186    0.63325    0.74500    1.44561    1.52561    1.51797    0.69175
  80.88415    0.82155    0.63325    1.10500    1.52191    1.46648    1.45831    0.65707
  83.19775    0.84084    0.63325    1.13500    1.47953    1.50462    1.49643    0.67589
  70.17908    0.72805    0.63325    0.96500    1.39216    1.41556    1.40754    0.71831
  63.38254    0.66534    0.63325    0.87500    1.39661    1.40005    1.39216    0.71602
  51.46432    0.54987    0.63325    0.71500    1.50000    1.53513    1.52755    0.66667
  62.63156    0.65827    0.63325    0.86500    1.19745    1.39638    1.38851    0.83511
  48.51588    0.52033    0.63325    0.67500    1.75000    1.48524    1.47774    0.57143
  61.13209    0.64405    0.63325    0.84500    1.38194    1.40563    1.39780    0.72362
  52.20329    0.55721    0.63325    0.72500    1.59420    1.52572    1.51811    0.62727
  64.88701    0.67943    0.63325    0.89500    1.46429    1.40738    1.39946    0.68293
  79.34541    0.80853    0.63325    1.08500    1.58884    1.44172    1.43357    0.62939
  59.63591    0.62976    0.63325    0.82500    1.34752    1.42436    1.41656    0.74211
  50.72610    0.54251    0.63325    0.70500    1.58772    1.54454    1.53698    0.62983
  60.38359    0.63692    0.63325    0.83500    1.46741    1.41500    1.40718    0.68147
  65.64051    0.68645    0.63325    0.90500    1.35975    1.41105    1.40311    0.73543
  75.51199    0.77548    0.63325    1.03500    1.44465    1.41716    1.40906    0.69221
  69.42056    0.72118    0.63325    0.95500    1.48595    1.41309    1.40509    0.67297
  73.22152    0.75531    0.63325    1.00500    1.39242    1.42300    1.41493    0.71817
  81.65464    0.82801    0.63325    1.11500    1.42125    1.48093    1.47276    0.70360
  54.42481    0.57916    0.63325    0.75500    1.51515    1.52831    1.52065    0.66000
  68.66287    0.71428    0.63325    0.94500    1.35913    1.41140    1.40341    0.73576
  82.42584    0.83444    0.63325    1.12500    1.42938    1.49348    1.48529    0.69960
  76.27709    0.78214    0.63325    1.04500    1.53414    1.42049    1.41238    0.65183
  58.14301    0.61539    0.63325    0.80500    1.41283    1.45818    1.45042    0.70780
  52.94303    0.56454    0.63325    0.73500    1.50951    1.52292    1.51529    0.66247
  66.39484    0.69344    0.63325    0.91500    1.45700    1.41251    1.40456    0.68634
  78.57717    0.80198    0.63325    1.07500    1.41312    1.43642    1.42827    0.70765
  72.45967    0.74853    0.63325    0.99500    1.32099    1.42294    1.41488    0.75701
  61.88141    0.65117    0.63325    0.85500    1.28502    1.39627    1.38842    0.77820
  67.15001    0.70041    0.63325    0.92500    1.39899    1.41214    1.40418    0.71480
  55.16686    0.58644    0.63325    0.76500    1.51297    1.53101    1.52332    0.66095
  69.37103    0.72159    0.63401    0.95500    1.33178    1.41079    1.40308    0.75088
  58.10093    0.61572    0.63401    0.80500    1.32544    1.45583    1.44828    0.75446
  84.68508    0.85409    0.63401    1.15500    1.55120    1.52343    1.51562    0.64466
  77.75502    0.79588    0.63401    1.06500    1.36131    1.42940    1.42162    0.73458
  55.12682    0.58675    0.63401    0.76500    1.47278    1.52960    1.52210    0.67899
  60.33999    0.63726    0.63401    0.83500    1.50864    1.41180    1.40421    0.66285
  49.21597    0.52801    0.63401    0.68500    1.67347    1.56298    1.55559    0.59756
  81.59777    0.82853    0.63401    1.11500    1.52259    1.47846    1.47066    0.65677
  79.28985    0.80903    0.63401    1.08500    1.47080    1.44000    1.43222    0.67990
  75.45868    0.77594    0.63401    1.03500    1.49320    1.41517    1.40741    0.66970
  66.34726    0.69383    0.63401    0.91500    1.32598    1.41012    1.40244    0.75416
  67.85746    0.70776    0.63401    0.93500    1.52517    1.40937    1.40168    0.65567
  50.68915    0.54279    0.63401    0.70500    1.72269    1.54414    1.53673    0.58049
  71.64768    0.74216    0.63401    0.98500    1.38633    1.41816    1.41043    0.72133
  53.64452    0.57216    0.63401    0.74500    1.66265    1.52421    1.51674    0.60145
  61.83681    0.65153    0.63401    0.85500    1.32895    1.39306    1.38545    0.75248
  59.59282    0.63010    0.63401    0.82500    1.36803    1.42117    1.41359    0.73098
  68.61382    0.71469    0.63401    0.94500    1.32209    1.40899    1.40129    0.75638
  64.84042    0.67981    0.63401    0.89500    1.31171    1.40467    1.39702    0.76236
  83.91222    0.84775    0.63401    1.14500    1.59362    1.51323    1.50542    0.62750
  49.95219    0.53541    0.63401    0.69500    1.35802    1.55356    1.54616    0.73636
  80.82772    0.82206    0.63401    1.10500    1.48600    1.46401    1.45622    0.67295
  76.22333    0.78262    0.63401    1.04500    1.58546    1.41879    1.41102    0.63073
  55.86916    0.59402    0.63401    0.77500    1.50636    1.51507    1.50755    0.66385
  62.58646    0.65863    0.63401    0.86500    1.39243    1.39369    1.38607    0.71817
  52.16531    0.55751    0.63401    0.72500    1.52857    1.52531    1.51786    0.65421
  76.98878    0.78926    0.63401    1.05500    1.58349    1.42409    1.41632    0.63152
  78.52205    0.80247    0.63401    1.07500    1.33919    1.43470    1.42692    0.74672
  61.08799    0.64441    0.63401    0.84500    1.29223    1.40243    1.39483    0.77386
  58.84647    0.62292    0.63401    0.81500    1.44603    1.43609    1.42853    0.69155
  70.88796    0.73533    0.63401    0.97500    1.45894    1.41570    1.40798    0.68543
  54.38528    0.57946    0.63401    0.75500    1.51290    1.52690    1.51942    0.66098
  51.42685    0.55015    0.63401    0.71500    1.53012    1.53472    1.52730    0.65354
  70.12908    0.72847    0.63401    0.96500    1.33333    1.41325    1.40553    0.75000
  72.40823    0.74897    0.63401    0.99500    1.46589    1.42061    1.41288    0.68218
  64.08826    0.67277    0.63401    0.88500    1.41497    1.40101    1.39337    0.70673
  67.10194    0.70081    0.63401    0.92500    1.30712    1.40974    1.40206    0.76504
  80.05841    0.81556    0.63401    1.09500    1.33453    1.44956    1.44177    0.74933
  82.36855    0.83497    0.63401    1.12500    1.47244    1.49096    1.48316    0.67914
  52.90453    0.56484    0.63401    0.73500    1.55094    1.52152    1.51406    0.64477
  73.16961    0.75575    0.63401    1.00500    1.35964    1.42102    1.41328    0.73549
  48.48048    0.52060    0.63401    0.67500    1.85714    1.49780    1.49043    0.53846
  83.14004    0.84137    0.63401    1.13500    1.51479    1.50209    1.49429    0.66016
  65.59342    0.68683    0.63401    0.90500    1.26667    1.40833    1.40067    0.78947
  63.33694    0.66571    0.63401    0.87500    1.35993    1.39735    1.38972    0.73533
  76.93453    0.78974    0.63477    1.05500    1.28832    1.42236    1.41496    0.77620
  61.04387    0.64476    0.63477    0.84500    1.28969    1.39919    1.39186    0.77538
  52.12732    0.55780    0.63477    0.72500    1.85027    1.52487    1.51761    0.54046
  69.32148    0.72201    0.63477    0.95500    1.47980    1.40846    1.40108    0.67577
  51.38938    0.55044    0.63477    0.71500    1.41379    1.53429    1.52704    0.70732
  55.82859    0.59433    0.63477    0.77500    1.58056    1.51271    1.50542    0.63269
  79.23426    0.80953    0.63477    1.08500    1.46341    1.43826    1.43086    0.68333
  65.54631    0.68722    0.63477    0.90500    1.49088    1.40558    1.39822    0.67075
  80.00238    0.81606    0.63477    1.09500    1.55827    1.44708    1.43967    0.64174
  67.05384    0.70120    0.63477    0.92500    1.29147    1.40731    1.39994    0.77431
  68.56475    0.71510    0.63477    0.94500    1.39596    1.40655    1.39917    0.71635
  58.05884    0.61605    0.63477    0.80500    1.41304    1.45346    1.44615    0.70769
  77.70032    0.79636    0.63477    1.06500    1.45698    1.42766    1.42026    0.68635
  52.86602    0.56514    0.63477    0.73500    1.74359    1.52010    1.51283    0.57353
  66.29966    0.69422    0.63477    0.91500    1.40765    1.40769    1.40032    0.71040
  72.35677    0.74941    0.63477    0.99500    1.38215    1.41826    1.41087    0.72351
  60.29638    0.63761    0.63477    0.83500    1.46429    1.40857    1.40124    0.68293
  63.29132    0.66608    0.63477    0.87500    1.43781    1.39462    1.38727    0.69550
  61.79219    0.65189    0.63477    0.85500    1.41391    1.38981    1.38247    0.70726
  70.07904    0.72889    0.63477    0.96500    1.47783    1.41091    1.40352    0.67667
  71.59669    0.74260    0.63477    0.98500    1.34789    1.41581    1.40842    0.74190
  67.80888    0.70816    0.63477    0.93500    1.38961    1.40693    1.39956    0.71963
  49.91575    0.53568    0.63477    0.69500    1.55294    1.55314    1.54591    0.64394
  55.08677    0.58706    0.63477    0.76500    1.56232    1.52815    1.52087    0.64007
  62.54134    0.65899    0.63477    0.86500    1.29519    1.39096    1.38362    0.77209
  80.77125    0.82257    0.63477    1.10500    1.48228    1.46152    1.45412    0.67463
  83.08228    0.84190    0.63477    1.13500    1.43984    1.49956    1.49215    0.69452
  53.60550    0.57246    0.63477    0.74500    1.57639    1.52278    1.51551    0.63436
  54.34574    0.57977    0.63477    0.75500    1.64220    1.52547    1.51819    0.60894
  70.83745    0.73576    0.63477    0.97500    1.38509    1.41336    1.40597    0.72197
  75.40535    0.77640    0.63477    1.03500    1.26431    1.41316    1.40576    0.79095
  64.04214    0.67315    0.63477    0.88500    1.35588    1.39827    1.39092    0.73753
  58.80387    0.62326    0.63477    0.81500    1.51767    1.43371    1.42639    0.65890
  50.65219    0.54307    0.63477    0.70500    1.59836    1.54372    1.53648    0.62564
  78.46690    0.80296    0.63477    1.07500    1.50000    1.43296    1.42556    0.66667
  81.54087    0.82905    0.63477    1.11500    1.35484    1.47597    1.46856    0.73810
  76.16954    0.78309    0.63477    1.04500    1.50929    1.41706    1.40966    0.66256
  73.11768    0.75620    0.63477    1.00500    1.42105    1.41902    1.41163    0.70370
  49.18005    0.52828    0.63477    0.68500    1.51724    1.56257    1.55534    0.65909
  84.62650    0.85463    0.63477    1.15500    1.60132    1.52182    1.51442    0.62448
  83.85405    0.84828    0.63477    1.14500    1.59740    1.51069    1.50328    0.62602
  59.54971    0.63044    0.63477    0.82500    1.44906    1.41794    1.41062    0.69010
  48.44508    0.52087    0.63477    0.67500    1.20000    1.51036    1.50313    0.83333
  82.31122    0.83549    0.63477    1.12500    1.62218    1.48842    1.48101    0.61646
  64.79380    0.68019    0.63477    0.89500    1.40772    1.40193    1.39457    0.71037
  66.25203    0.69461    0.63553    0.91500    1.37147    1.40525    1.39820    0.72914
  67.76027    0.70856    0.63553    0.93500    1.49040    1.40448    1.39743    0.67096
  62.49620    0.65936    0.63553    0.86500    1.30148    1.38823    1.38117    0.76835
  71.54567    0.74303    0.63553    0.98500    1.27427    1.41346    1.40641    0.78476
  75.35199    0.77687    0.63553    1.03500    1.43119    1.41114    1.40410    0.69872
  70.02898    0.72931    0.63553    0.96500    1.53311    1.40856    1.40152    0.65227
  76.11571    0.78355    0.63553    1.04500    1.47419    1.41533    1.40830    0.67834
  80.71474    0.82308    0.63553    1.10500    1.44571    1.45904    1.45202    0.69170
  58.76125    0.62359    0.63553    0.81500    1.33708    1.43131    1.42425    0.74790
  58.01673    0.61639    0.63553    0.80500    1.27381    1.45107    1.44401    0.78505
  49.14411    0.52855    0.63553    0.68500    1.69811    1.56215    1.55509    0.58889
  81.48393    0.82956    0.63553    1.11500    1.57344    1.47349    1.46647    0.63555
  60.25275    0.63796    0.63553    0.83500    1.37255    1.40532    1.39826    0.72857
  52.82750    0.56543    0.63553    0.73500    1.71489    1.51866    1.51160    0.58313
  83.79583    0.84882    0.63553    1.14500    1.52258    1.50815    1.50114    0.65678
  61.74755    0.65224    0.63553    0.85500    1.34171    1.38655    1.37950    0.74532
  73.06571    0.75664    0.63553    1.00500    1.37926    1.41701    1.40997    0.72503
  72.30527    0.74985    0.63553    0.99500    1.42062    1.41590    1.40886    0.70392
  82.25385    0.83601    0.63553    1.12500    1.52600    1.48589    1.47887    0.65531
  69.27190    0.72242    0.63553    0.95500    1.35211    1.40611    1.39907    0.73958
  64.74717    0.68057    0.63553    0.89500    1.42061    1.39917    1.39212    0.70392
  84.56787    0.85518    0.63553    1.15500    1.63656    1.51928    1.51227    0.61104
  55.04671    0.58737    0.63553    0.76500    1.38802    1.52670    1.51964    0.72045
  49.87929    0.53596    0.63553    0.69500    1.41667    1.55272    1.54566    0.70588
  65.49918    0.68760    0.63553    0.90500    1.49916    1.40282    1.39577    0.66704
  70.78691    0.73618    0.63553    0.97500    1.42857    1.41101    1.40396    0.70000
  54.30619    0.58007    0.63553    0.75500    1.39826    1.52402    1.51696    0.71518
  76.88025    0.79021    0.63553    1.05500    1.51331    1.42063    1.41360    0.66080
  51.35189    0.55073    0.63553    0.71500    1.68944    1.53385    1.52679    0.59191
  52.08931    0.55809    0.63553    0.72500    1.54592    1.52442    1.51736    0.64686
  59.50659    0.63079    0.63553    0.82500    1.35075    1.41470    1.40764    0.74033
  60.99973    0.64511    0.63553    0.84500    1.37564    1.39593    1.38888    0.72693
  79.94630    0.81657    0.63553    1.09500    1.42912    1.44460    1.43757    0.69973
  67.00573    0.70160    0.63553    0.92500    1.34154    1.40487    1.39782    0.74541
  83.02449    0.84243    0.63553    1.13500    1.43254    1.49702    1.49000    0.69806
  77.64559    0.79685    0.63553    1.06500    1.47510    1.42593    1.41890    0.67792
  48.40966    0.52114    0.63553    0.67500    1.52381    1.52292    1.51585    0.65625
  79.17863    0.81002    0.63553    1.08500    1.40278    1.43653    1.42950    0.71287
  63.24568    0.66645    0.63553    0.87500    1.34603    1.39188    1.38482    0.74293
  55.78801    0.59465    0.63553    0.77500    1.45771    1.51034    1.50328    0.68601
  50.61522    0.54335    0.63553    0.70500    1.86441    1.54329    1.53622    0.53636
  63.99600    0.67352    0.63553    0.88500    1.46946    1.39553    1.38847    0.68052
  68.51566    0.71550    0.63553    0.94500    1.36190    1.40410    1.39705    0.73427
  78.41172    0.80345    0.63553    1.07500    1.47347    1.43123    1.42420    0.67867
  53.56646    0.57276    0.63553    0.74500    1.80859    1.52134    1.51428    0.55292
  60.20910    0.63830    0.63629    0.83500    1.29110    1.40207    1.39528    0.77454
  78.35650    0.80394    0.63629    1.07500    1.50988    1.42951    1.42284    0.66230
  52.05130    0.55838    0.63629    0.72500    1.66500    1.52398    1.51711    0.60060
  55.74742    0.59497    0.63629    0.77500    1.47462    1.50797    1.50114    0.67814
  54.26663    0.58038    0.63629    0.75500    1.49682    1.52257    1.51573    0.66809
  62.45104    0.65972    0.63629    0.86500    1.42576    1.38549    1.37872    0.70138
  58.71862    0.62393    0.63629    0.81500    1.34241    1.42891    1.42211    0.74493
  75.29859    0.77733    0.63629    1.03500    1.51111    1.40913    1.40245    0.66176
  82.19644    0.83654    0.63629    1.12500    1.46927    1.48337    1.47673    0.68061
  82.96665    0.84296    0.63629    1.13500    1.36775    1.49450    1.48786    0.73113
  72.25375    0.75029    0.63629    0.99500    1.36817    1.41355    1.40685    0.73090
  66.20438    0.69500    0.63629    0.91500    1.40291    1.40282    1.39607    0.71280
  49.84283    0.53624    0.63629    0.69500    1.43137    1.55230    1.54540    0.69863
  59.46345    0.63113    0.63629    0.82500    1.40110    1.41146    1.40466    0.71373
  51.31439    0.55101    0.63629    0.71500    1.63095    1.53342    1.52654    0.61314
  50.57823    0.54363    0.63629    0.70500    1.65854    1.54286    1.53597    0.60294
  53.52741    0.57306    0.63629    0.74500    1.39185    1.51990    1.51305    0.71847
  84.50919    0.85572    0.63629    1.15500    1.35744    1.51676    1.51013    0.73668
  73.01372    0.75709    0.63629    1.00500    1.43274    1.41502    1.40832    0.69796
  76.06186    0.78402    0.63629    1.04500    1.38051    1.41362    1.40694    0.72437
  81.42695    0.83008    0.63629    1.11500    1.39513    1.47102    1.46436    0.71678
  49.10817    0.52883    0.63629    0.68500    2.27083    1.56174    1.55484    0.44037
  70.73634    0.73661    0.63629    0.97500    1.43553    1.40866    1.40195    0.69660
  79.89020    0.81707    0.63629    1.09500    1.44052    1.44213    1.43547    0.69419
  48.37424    0.52140    0.63629    0.67500    1.39286    1.53549    1.52858    0.71795
  71.49463    0.74346    0.63629    0.98500    1.48558    1.41111    1.40440    0.67314
  65.45202    0.68799    0.63629    0.90500    1.39796    1.40007    1.39332    0.71533
  83.73758    0.84936    0.63629    1.14500    1.45492    1.50563    1.49899    0.68732
  76.82594    0.79069    0.63629    1.05500    1.41622    1.41892    1.41224    0.70611
  66.95759    0.70200    0.63629    0.92500    1.34713    1.40243    1.39569    0.74232
  57.97460    0.61672    0.63629    0.80500    1.33268    1.44868    1.44187    0.75037
  69.22229    0.72283    0.63629    0.95500    1.42345    1.40378    1.39706    0.70252
  61.70289    0.65260    0.63629    0.85500    1.27348    1.38329    1.37652    0.78525
  52.78897    0.56573    0.63629    0.73500    1.51724    1.51723    1.51037    0.65909
  80.65819    0.82359    0.63629    1.10500    1.43651    1.45657    1.44992    0.69613
  69.97889    0.72973    0.63629    0.96500    1.36055    1.40622    1.39950    0.73499
  67.71164    0.70896    0.63629    0.93500    1.35840    1.40204    1.39531    0.73616
  64.70051    0.68095    0.63629    0.89500    1.41983    1.39642    1.38967    0.70431
  68.46654    0.71591    0.63629    0.94500    1.43902    1.40165    1.39492    0.69492
  79.12296    0.81052    0.63629    1.08500    1.31703    1.43480    1.42814    0.75928
  60.95558    0.64546    0.63629    0.84500    1.36159    1.39268    1.38590    0.73443
  77.59082    0.79733    0.63629    1.06500    1.29603    1.42421    1.41754    0.77159
  63.20002    0.66682    0.63629    0.87500    1.43266    1.38913    1.38237    0.69800
  55.00663    0.58768    0.63629    0.76500    1.61471    1.52524    1.51840    0.61931
  63.94984    0.67390    0.63629    0.88500    1.39935    1.39278    1.38602    0.71462
  54.22705    0.58068    0.63706    0.75500    1.56061    1.52114    1.51449    0.64078
  72.96169    0.75753    0.63706    1.00500    1.34181    1.41304    1.40666    0.74526
  78.30125    0.80443    0.63706    1.07500    1.49595    1.42781    1.42148    0.66847
  79.83405    0.81757    0.63706    1.09500    1.34630    1.43969    1.43337    0.74278
  79.06726    0.81101    0.63706    1.08500    1.38739    1.43310    1.42678    0.72078
  71.44355    0.74389    0.63706    0.98500    1.47549    1.40878    1.40239    0.67774
  48.33880    0.52167    0.63706    0.67500    1.73913    1.54810    1.54133    0.57500
  53.48834    0.57336    0.63706    0.74500    1.52414    1.51848    1.51181    0.65611
  76.00797    0.78449    0.63706    1.04500    1.48728    1.41193    1.40558    0.67237
  62.40586    0.66008    0.63706    0.86500    1.27663    1.38277    1.37626    0.78331
  59.42029    0.63147    0.63706    0.82500    1.44129    1.40823    1.40168    0.69382
  76.77159    0.79117    0.63706    1.05500    1.46758    1.41722    1.41088    0.68139
  72.20220    0.75072    0.63706    0.99500    1.44147    1.41122    1.40484    0.69374
  77.53602    0.79781    0.63706    1.06500    1.36890    1.42252    1.41618    0.73052
  67.66299    0.70937    0.63706    0.93500    1.43220    1.39962    1.39318    0.69822
  60.16543    0.63865    0.63706    0.83500    1.30729    1.39884    1.39230    0.76494
  64.65383    0.68133    0.63706    0.89500    1.47350    1.39369    1.38721    0.67866
  63.90366    0.67427    0.63706    0.88500    1.42589    1.39005    1.38356    0.70131
  54.96653    0.58799    0.63706    0.76500    1.55278    1.52380    1.51717    0.64401
  70.68575    0.73703    0.63706    0.97500    1.44265    1.40634    1.39994    0.69317
  49.07221    0.52910    0.63706    0.68500    1.78049    1.56134    1.55458    0.56164
  52.75042    0.56602    0.63706    0.73500    1.34737    1.51581    1.50914    0.74219
  61.65821    0.65296    0.63706    0.85500    1.36931    1.38005    1.37353    0.73030
  52.01326    0.55867    0.63706    0.72500    1.40086    1.52355    1.51686    0.71385
  57.93246    0.61705    0.63706    0.80500    1.35787    1.44631    1.43973    0.73645
  82.90877    0.84349    0.63706    1.13500    1.40901    1.49201    1.48571    0.70972
  80.60161    0.82410    0.63706    1.10500    1.54724    1.45413    1.44781    0.64631
  65.40485    0.68837    0.63706    0.90500    1.39222    1.39733    1.39086    0.71828
  66.15671    0.69539    0.63706    0.91500    1.39315    1.40040    1.39394    0.71780
  63.15434    0.66719    0.63706    0.87500    1.37955    1.38641    1.37991    0.72487
  75.24516    0.77779    0.63706    1.03500    1.39963    1.40715    1.40079    0.71448
  58.67596    0.62427    0.63706    0.81500    1.36731    1.42654    1.41997    0.73136
  55.70681    0.59528    0.63706    0.77500    1.57105    1.50562    1.49900    0.63652
  81.36993    0.83059    0.63706    1.11500    1.45865    1.46857    1.46226    0.68557
  68.41740    0.71632    0.63706    0.94500    1.44702    1.39922    1.39279    0.69108
  66.90943    0.70239    0.63706    0.92500    1.52405    1.40001    1.39356    0.65614
  84.45048    0.85626    0.63706    1.15500    1.62144    1.51427    1.50798    0.61673
  69.17267    0.72325    0.63706    0.95500    1.54957    1.40146    1.39504    0.64534
  60.91141    0.64581    0.63706    0.84500    1.45392    1.38945    1.38292    0.68779
  83.67928    0.84990    0.63706    1.14500    1.37154    1.50314    1.49684    0.72911
  69.92878    0.73015    0.63706    0.96500    1.32508    1.40390    1.39749    0.75467
  51.27687    0.55130    0.63706    0.71500    1.68132    1.53299    1.52629    0.59477
  49.80635    0.53651    0.63706    0.69500    1.76923    1.55189    1.54515    0.56522
  82.13898    0.83706    0.63706    1.12500    1.50884    1.48088    1.47458    0.66276
  50.54124    0.54391    0.63706    0.70500    1.70161    1.54244    1.53572    0.58768
  69.87864    0.73057    0.63782    0.96500    1.35681    1.40162    1.39547    0.73702
  64.60713    0.68171    0.63782    0.89500    1.44444    1.39099    1.38476    0.69231
  77.48118    0.79829    0.63782    1.06500    1.47723    1.42086    1.41481    0.67694
  81.31287    0.83111    0.63782    1.11500    1.72553    1.46617    1.46015    0.57953
  51.23934    0.55158    0.63782    0.71500    1.50920    1.53260    1.52604    0.66260
  75.95405    0.78496    0.63782    1.04500    1.37205    1.41028    1.40421    0.72884
  52.71186    0.56632    0.63782    0.73500    1.53659    1.51443    1.50790    0.65079
  57.89030    0.61738    0.63782    0.80500    1.36416    1.44397    1.43758    0.73305
  49.03624    0.52937    0.63782    0.68500    1.54717    1.56097    1.55433    0.64634
  65.35765    0.68876    0.63782    0.90500    1.46988    1.39463    1.38841    0.68033
  66.10902    0.69578    0.63782    0.91500    1.48342    1.39802    1.39181    0.67412
  63.10864    0.66755    0.63782    0.87500    1.42705    1.38372    1.37746    0.70075
  69.12301    0.72366    0.63782    0.95500    1.30061    1.39918    1.39303    0.76887
  60.12175    0.63899    0.63782    0.83500    1.25610    1.39564    1.38931    0.79612
  84.39172    0.85681    0.63782    1.15500    1.54071    1.51181    1.50583    0.64905
  83.62093    0.85043    0.63782    1.14500    1.61148    1.50068    1.49469    0.62055
  48.30335    0.52193    0.63782    0.67500    2.26316    1.56075    1.55410    0.44186
  61.61352    0.65331    0.63782    0.85500    1.37007    1.37685    1.37055    0.72989
  71.39245    0.74432    0.63782    0.98500    1.46690    1.40650    1.40037    0.68171
  53.44926    0.57366    0.63782    0.74500    1.47368    1.51708    1.51058    0.67857
  82.85085    0.84402    0.63782    1.13500    1.40036    1.48956    1.48356    0.71410
  54.92643    0.58830    0.63782    0.76500    1.61765    1.52240    1.51594    0.61818
  82.08149    0.83758    0.63782    1.12500    1.34103    1.47843    1.47243    0.74570
  60.86722    0.64616    0.63782    0.84500    1.33501    1.38624    1.37993    0.74906
  79.77787    0.81807    0.63782    1.09500    1.31502    1.43729    1.43126    0.76045
  79.01152    0.81151    0.63782    1.08500    1.36716    1.43144    1.42541    0.73144
  54.18745    0.58099    0.63782    0.75500    1.47041    1.51974    1.51326    0.68008
  70.63513    0.73746    0.63782    0.97500    1.49831    1.40406    1.39792    0.66742
  68.36824    0.71673    0.63782    0.94500    1.41204    1.39683    1.39066    0.70819
  55.66619    0.59559    0.63782    0.77500    1.59659    1.50330    1.49685    0.62633
  58.63329    0.62460    0.63782    0.81500    1.29492    1.42419    1.41782    0.77225
  63.85746    0.67464    0.63782    0.88500    1.39196    1.38736    1.38111    0.71841
  67.61431    0.70977    0.63782    0.93500    1.40722    1.39723    1.39105    0.71062
  75.19171    0.77825    0.63782    1.03500    1.32893    1.40521    1.39913    0.75249
  78.24596    0.80491    0.63782    1.07500    1.47529    1.42615    1.42011    0.67784
  51.97522    0.55896    0.63782    0.72500    1.73684    1.52315    1.51660    0.57576
  80.54499    0.82461    0.63782    1.10500    1.55714    1.45173    1.44571    0.64220
  62.36066    0.66044    0.63782    0.86500    1.33162    1.38009    1.37380    0.75096
  66.86124    0.70279    0.63782    0.92500    1.27074    1.39763    1.39143    0.78695
  72.90964    0.75797    0.63782    1.00500    1.33028    1.41111    1.40500    0.75172
  49.76986    0.53679    0.63782    0.69500    1.60674    1.55151    1.54490    0.62238
  72.15063    0.75116    0.63782    0.99500    1.44519    1.40893    1.40282    0.69195
  50.50423    0.54419    0.63782    0.70500    1.43382    1.54206    1.53547    0.69744
  76.71721    0.79164    0.63782    1.05500    1.46169    1.41557    1.40951    0.68414
  59.37711    0.63181    0.63782    0.82500    1.32849    1.40504    1.39869    0.75273
  54.88630    0.58861    0.63859    0.76500    1.55287    1.52080    1.51446    0.64397
  82.02396    0.83810    0.63859    1.12500    1.44269    1.47602    1.47027    0.69315
  48.26789    0.52220    0.63859    0.67500    1.52174    1.57009    1.56351    0.65714
  79.72165    0.81857    0.63859    1.09500    1.43503    1.43512    1.42934    0.69685
  72.85756    0.75842    0.63859    1.00500    1.52991    1.40913    1.40325    0.65363
  61.56880    0.65367    0.63859    0.85500    1.39177    1.37382    1.36769    0.71851
  70.58448    0.73788    0.63859    0.97500    1.36463    1.40182    1.39590    0.73280
  51.20181    0.55187    0.63859    0.71500    1.71765    1.53225    1.52578    0.58219
  59.33391    0.63215    0.63859    0.82500    1.28597    1.40211    1.39592    0.77762
  64.56041    0.68209    0.63859    0.89500    1.47973    1.38834    1.38229    0.67580
  63.81124    0.67501    0.63859    0.88500    1.43945    1.38471    1.37864    0.69471
  57.84813    0.61771    0.63859    0.80500    1.40541    1.44167    1.43543    0.71154
  66.06131    0.69617    0.63859    0.91500    1.35479    1.39561    1.38960    0.73812
  52.67328    0.56661    0.63859    0.73500    1.39223    1.51333    1.50692    0.71827
  50.46721    0.54447    0.63859    0.70500    1.81034    1.54171    1.53521    0.55238
  51.93716    0.55925    0.63859    0.72500    1.44749    1.52279    1.51635    0.69085
  49.00026    0.52964    0.63859    0.68500    1.84746    1.56063    1.55408    0.54128
  75.13822    0.77872    0.63859    1.03500    1.40257    1.40339    1.39755    0.71298
  54.14784    0.58129    0.63859    0.75500    1.53774    1.51838    1.51202    0.65031
  71.34133    0.74475    0.63859    0.98500    1.54577    1.40426    1.39835    0.64692
  60.07804    0.63934    0.63859    0.83500    1.28901    1.39249    1.38632    0.77579
  63.06292    0.66792    0.63859    0.87500    1.36409    1.38108    1.37499    0.73309
  81.25577    0.83162    0.63859    1.11500    1.40884    1.46380    1.45805    0.70980
  78.19064    0.80540    0.63859    1.07500    1.39640    1.42454    1.41875    0.71613
  76.66280    0.79211    0.63859    1.05500    1.37430    1.41396    1.40815    0.72764
  75.90010    0.78543    0.63859    1.04500    1.45957    1.40867    1.40285    0.68514
  72.09902    0.75160    0.63859    0.99500    1.26767    1.40669    1.40080    0.78885
  69.82848    0.73099    0.63859    0.96500    1.32201    1.39939    1.39346    0.75643
  69.07334    0.72407    0.63859    0.95500    1.23398    1.39695    1.39101    0.81039
  65.31043    0.68914    0.63859    0.90500    1.33118    1.39198    1.38595    0.75121
  66.81303    0.70318    0.63859    0.92500    1.28261    1.39529    1.38930    0.77966
  60.82301    0.64651    0.63859    0.84500    1.41516    1.38309    1.37694    0.70663
  49.73336    0.53706    0.63859    0.69500    1.62637    1.55117    1.54465    0.61486
  62.31544    0.66080    0.63859    0.86500    1.37478    1.37745    1.37134    0.72739
  77.42631    0.79877    0.63859    1.06500    1.30978    1.41925    1.41345    0.76349
  68.31905    0.71713    0.63859    0.94500    1.27889    1.39452    1.38856    0.78193
  84.33292    0.85735    0.63859    1.15500    1.38397    1.50940    1.50367    0.72256
  78.95575    0.81200    0.63859    1.08500    1.33220    1.42983    1.42405    0.75064
  80.48833    0.82511    0.63859    1.10500    1.60986    1.44936    1.44360    0.62117
  55.62555    0.59591    0.63859    0.77500    1.57333    1.50102    1.49471    0.63559
  83.56255    0.85097    0.63859    1.14500    1.54339    1.49827    1.49254    0.64793
  58.59061    0.62494    0.63859    0.81500    1.40079    1.42189    1.41568    0.71388
  82.79290    0.84455    0.63859    1.13500    1.54806    1.48714    1.48140    0.64597
  53.41017    0.57396    0.63859    0.74500    1.48084    1.51573    1.50934    0.67529
  67.56561    0.71017    0.63859    0.93500    1.34804    1.39489    1.38891    0.74182
  53.37107    0.57426    0.63935    0.74500    1.78519    1.51442    1.50810    0.56017
  67.51689    0.71057    0.63935    0.93500    1.34277    1.39261    1.38678    0.74473
  54.84616    0.58892    0.63935    0.76500    1.33613    1.51857    1.51231    0.74843
  78.89994    0.81250    0.63935    1.08500    1.37123    1.42827    1.42268    0.72927
  72.80545    0.75886    0.63935    1.00500    1.43163    1.40694    1.40123    0.69850
  69.77829    0.73141    0.63935    0.96500    1.41244    1.39722    1.39143    0.70800
  59.29070    0.63249    0.63935    0.82500    1.42266    1.39986    1.39377    0.70291
  76.60835    0.79259    0.63935    1.05500    1.37138    1.41242    1.40678    0.72919
  51.89909    0.55954    0.63935    0.72500    1.76471    1.52248    1.51610    0.56667
  72.04739    0.75203    0.63935    0.99500    1.38235    1.40451    1.39878    0.72340
  66.76480    0.70358    0.63935    0.92500    1.31680    1.39302    1.38716    0.75942
  68.26983    0.71754    0.63935    0.94500    1.42466    1.39236    1.38654    0.70192
  54.10822    0.58160    0.63935    0.75500    1.61514    1.51707    1.51078    0.61914
  75.08470    0.77918    0.63935    1.03500    1.34483    1.40184    1.39618    0.74359
  80.43163    0.82562    0.63935    1.10500    1.34177    1.44706    1.44149    0.74528
  63.76500    0.67539    0.63935    0.88500    1.33175    1.38213    1.37618    0.75089
  49.69685    0.53734    0.63935    0.69500    1.36735    1.55087    1.54439    0.73134
  70.53381    0.73831    0.63935    0.97500    1.37323    1.39965    1.39388    0.72821
  75.84611    0.78590    0.63935    1.04500    1.41588    1.40713    1.40148    0.70628
  51.16425    0.55215    0.63935    0.71500    1.75148    1.53194    1.52553    0.57095
  48.23242    0.52247    0.63935    0.67500    1.73913    1.56980    1.56326    0.57500
  83.50413    0.85150    0.63935    1.14500    1.51534    1.49591    1.49038    0.65992
  63.01718    0.66829    0.63935    0.87500    1.31615    1.37850    1.37253    0.75979
  61.52407    0.65402    0.63935    0.85500    1.40244    1.37125    1.36523    0.71304
  84.27407    0.85789    0.63935    1.15500    1.60870    1.50703    1.50152    0.62162
  66.01357    0.69656    0.63935    0.91500    1.28528    1.39301    1.38713    0.77804
  57.80594    0.61803    0.63935    0.80500    1.42887    1.43943    1.43328    0.69985
  62.27020    0.66117    0.63935    0.86500    1.30420    1.37487    1.36888    0.76675
  60.77878    0.64686    0.63935    0.84500    1.40175    1.37999    1.37394    0.71339
  81.96639    0.83862    0.63935    1.12500    1.49407    1.47366    1.46811    0.66931
  65.26319    0.68952    0.63935    0.90500    1.41766    1.38938    1.38348    0.70539
  82.73490    0.84508    0.63935    1.13500    1.41199    1.48479    1.47925    0.70822
  69.02363    0.72448    0.63935    0.95500    1.42656    1.39479    1.38899    0.70099
  60.03432    0.63968    0.63935    0.83500    1.37478    1.38939    1.38333    0.72739
  64.51367    0.68247    0.63935    0.89500    1.51701    1.38575    1.37983    0.65919
  79.66540    0.81907    0.63935    1.09500    1.47538    1.43356    1.42798    0.67779
  77.37141    0.79925    0.63935    1.06500    1.38745    1.41770    1.41208    0.72074
  55.58490    0.59622    0.63935    0.77500    1.28954    1.49879    1.49256    0.77547
  71.29017    0.74518    0.63935    0.98500    1.36111    1.40208    1.39633    0.73469
  81.19863    0.83214    0.63935    1.11500    1.29567    1.46149    1.45593    0.77180
  52.63469    0.56691    0.63935    0.73500    1.78988    1.51302    1.50667    0.55870
  50.43017    0.54475    0.63935    0.70500    1.74074    1.54141    1.53496    0.57447
  78.13528    0.80589    0.63935    1.07500    1.41577    1.42299    1.41738    0.70633
  58.54791    0.62527    0.63935    0.81500    1.39754    1.41965    1.41353    0.71554
  48.96427    0.52991    0.63935    0.68500    1.78261    1.56033    1.55383    0.56098
  79.60911    0.81957    0.64012    1.09500    1.44669    1.43208    1.42661    0.69123
  78.84410    0.81299    0.64012    1.08500    1.49897    1.42679    1.42131    0.66713
  60.73454    0.64721    0.64012    0.84500    1.33791    1.37696    1.37095    0.74744
  83.44566    0.85204    0.64012    1.14500    1.41966    1.49362    1.48822    0.70439
  49.66033    0.53761    0.64012    0.69500    1.47222    1.55063    1.54414    0.67925
  54.80601    0.58923    0.64012    0.76500    1.36769    1.51641    1.51016    0.73116
  68.22060    0.71794    0.64012    0.94500    1.36980    1.39027    1.38451    0.73003
  82.67686    0.84561    0.64012    1.13500    1.33015    1.48250    1.47709    0.75179
  51.86101    0.55982    0.64012    0.72500    1.67257    1.52223    1.51584    0.59788
  81.14146    0.83265    0.64012    1.11500    1.40494    1.45926    1.45382    0.71177
  52.59609    0.56720    0.64012    0.73500    1.35811    1.51276    1.50641    0.73632
  77.31647    0.79973    0.64012    1.06500    1.50710    1.41623    1.41071    0.66353
  68.97391    0.72490    0.64012    0.95500    1.41653    1.39270    1.38696    0.70595
  59.99059    0.64003    0.64012    0.83500    1.25676    1.38637    1.38033    0.79570
  65.21593    0.68991    0.64012    0.90500    1.45724    1.38686    1.38101    0.68623
  62.22495    0.66153    0.64012    0.86500    1.44463    1.37237    1.36641    0.69222
  61.47932    0.65438    0.64012    0.85500    1.44248    1.36874    1.36276    0.69325
  75.03115    0.77964    0.64012    1.03500    1.64802    1.40038    1.39481    0.60679
  64.46691    0.68284    0.64012    0.89500    1.23252    1.38324    1.37736    0.81135
  70.48311    0.73873    0.64012    0.97500    1.26003    1.39755    1.39186    0.79363
  62.97142    0.66865    0.64012    0.87500    1.37565    1.37599    1.37006    0.72693
  72.75332    0.75930    0.64012    1.00500    1.40099    1.40483    1.39921    0.71378
  66.71655    0.70397    0.64012    0.92500    1.31987    1.39082    1.38502    0.75765
  51.12669    0.55244    0.64012    0.71500    1.61224    1.53169    1.52528    0.62025
  65.96581    0.69695    0.64012    0.91500    1.41385    1.39049    1.38466    0.70729
  59.24747    0.63283    0.64012    0.82500    1.38951    1.39768    1.39162    0.71968
  84.21519    0.85843    0.64012    1.15500    1.37500    1.50474    1.49936    0.72727
  67.46814    0.71097    0.64012    0.93500    1.34355    1.39042    1.38464    0.74430
  54.06859    0.58190    0.64012    0.75500    1.41954    1.51583    1.50954    0.70445
  55.54423    0.59654    0.64012    0.77500    1.36883    1.49662    1.49040    0.73055
  76.55387    0.79306    0.64012    1.05500    1.35714    1.41095    1.40541    0.73684
  69.72808    0.73183    0.64012    0.96500    1.29449    1.39512    1.38941    0.77251
  63.71874    0.67576    0.64012    0.88500    1.40394    1.37961    1.37371    0.71228
  48.92826    0.53018    0.64012    0.68500    1.82143    1.56009    1.55357    0.54902
  80.37490    0.82613    0.64012    1.10500    1.48723    1.44483    1.43937    0.67239
  58.50519    0.62560    0.64012    0.81500    1.29709    1.41747    1.41137    0.77096
  48.19694    0.52273    0.64012    0.67500    1.83871    1.56956    1.56300    0.54386
  81.90879    0.83914    0.64012    1.12500    1.34935    1.47138    1.46596    0.74110
  50.39313    0.54503    0.64012    0.70500    1.87302    1.54116    1.53471    0.53390
  53.33195    0.57456    0.64012    0.74500    1.52189    1.51318    1.50686    0.65708
  75.79210    0.78636    0.64012    1.04500    1.42557    1.40566    1.40011    0.70147
  57.76373    0.61836    0.64012    0.80500    1.59275    1.43726    1.43113    0.62784
  78.07989    0.80638    0.64012    1.07500    1.30280    1.42151    1.41601    0.76758
  84.98541    0.86480    0.64012    1.16500    1.66587    1.50697    1.50160    0.60029
  71.99573    0.75247    0.64012    0.99500    1.27736    1.40241    1.39676    0.78286
  71.23899    0.74561    0.64012    0.98500    1.31479    1.39998    1.39431    0.76058
  65.91803    0.69734    0.64089    0.91500    1.28374    1.38805    1.38219    0.77897
  64.42012    0.68322    0.64089    0.89500    1.40138    1.38081    1.37489    0.71358
  65.16865    0.69029    0.64089    0.90500    1.31522    1.38443    1.37854    0.76033
  84.15626    0.85897    0.64089    1.15500    1.57377    1.50254    1.49720    0.63542
  62.92564    0.66902    0.64089    0.87500    1.32305    1.37356    1.36759    0.75583
  83.38716    0.85257    0.64089    1.14500    1.42366    1.49142    1.48606    0.70241
  66.66827    0.70436    0.64089    0.92500    1.44833    1.38871    1.38288    0.69045
  68.92416    0.72531    0.64089    0.95500    1.31446    1.39069    1.38494    0.76077
  81.08425    0.83316    0.64089    1.11500    1.45367    1.45712    1.45170    0.68791
  55.50355    0.59685    0.64089    0.77500    1.41803    1.49453    1.48825    0.70520
  78.02446    0.80686    0.64089    1.07500    1.35182    1.42013    1.41464    0.73975
  75.73805    0.78683    0.64089    1.04500    1.29455    1.40429    1.39874    0.77247
  78.78822    0.81348    0.64089    1.08500    1.40866    1.42541    1.41994    0.70989
  58.46246    0.62594    0.64089    0.81500    1.49095    1.41537    1.40922    0.67072
  71.94404    0.75290    0.64089    0.99500    1.37417    1.40039    1.39473    0.72771
  76.49936    0.79353    0.64089    1.05500    1.57685    1.40957    1.40404    0.63418
  67.41937    0.71137    0.64089    0.93500    1.46141    1.38830    1.38250    0.68427
  80.31813    0.82663    0.64089    1.10500    1.55311    1.44269    1.43726    0.64387
  49.62379    0.53789    0.64089    0.69500    1.20000    1.55044    1.54389    0.83333
  68.17134    0.71835    0.64089    0.94500    1.41864    1.38827    1.38249    0.70490
  62.17967    0.66189    0.64089    0.86500    1.32943    1.36994    1.36394    0.75220
  82.61878    0.84613    0.64089    1.13500    1.53196    1.48031    1.47493    0.65276
  53.29282    0.57486    0.64089    0.74500    1.52465    1.51200    1.50562    0.65589
  69.67784    0.73224    0.64089    0.96500    1.29781    1.39312    1.38739    0.77053
  84.92606    0.86535    0.64089    1.16500    1.43133    1.50594    1.50061    0.69865
  77.26150    0.80021    0.64089    1.06500    1.44322    1.41485    1.40934    0.69289
  61.43455    0.65473    0.64089    0.85500    1.30153    1.36632    1.36029    0.76832
  48.16144    0.52299    0.64089    0.67500    1.46429    1.56937    1.56275    0.68293
  60.69027    0.64756    0.64089    0.84500    1.31373    1.37400    1.36794    0.76119
  54.02894    0.58220    0.64089    0.75500    1.40719    1.51465    1.50830    0.71064
  70.43239    0.73915    0.64089    0.97500    1.27869    1.39554    1.38983    0.78205
  51.08911    0.55272    0.64089    0.71500    1.28272    1.53150    1.52502    0.77959
  63.67245    0.67613    0.64089    0.88500    1.32031    1.37718    1.37124    0.75740
  52.55748    0.56749    0.64089    0.73500    1.52490    1.51257    1.50616    0.65578
  81.85114    0.83966    0.64089    1.12500    1.31041    1.46919    1.46379    0.76312
  59.94683    0.64037    0.64089    0.83500    1.26724    1.38342    1.37733    0.78912
  59.20423    0.63316    0.64089    0.82500    1.31455    1.39558    1.38946    0.76072
  48.89225    0.53045    0.64089    0.68500    1.80357    1.55990    1.55332    0.55446
  71.18779    0.74604    0.64089    0.98500    1.38387    1.39796    1.39228    0.72261
  73.45911    0.76655    0.64089    1.01500    1.37209    1.40200    1.39639    0.72881
  57.72151    0.61869    0.64089    0.80500    1.44215    1.43516    1.42898    0.69341
  79.55278    0.82007    0.64089    1.09500    1.45279    1.43069    1.42524    0.68833
  54.76585    0.58953    0.64089    0.76500    1.41144    1.51432    1.50800    0.70849
  72.70115    0.75974    0.64089    1.00500    1.33175    1.40282    1.39718    0.75089
  51.82291    0.56011    0.64089    0.72500    1.55217    1.52204    1.51559    0.64426
  50.35608    0.54531    0.64089    0.70500    1.71942    1.54097    1.53445    0.58159
  62.13438    0.66225    0.64166    0.86500    1.46060    1.36761    1.36147    0.68465
  68.12205    0.71875    0.64166    0.94500    1.46780    1.38637    1.38046    0.68129
  54.72567    0.58984    0.64166    0.76500    1.58112    1.51229    1.50585    0.63246
  84.86668    0.86589    0.64166    1.16500    1.57576    1.50503    1.49963    0.63462
  49.58724    0.53816    0.64166    0.69500    1.51000    1.55031    1.54363    0.66225
  76.44482    0.79401    0.64166    1.05500    1.37807    1.40830    1.40267    0.72565
  82.56066    0.84666    0.64166    1.13500    1.40304    1.47823    1.47276    0.71274
  81.02700    0.83368    0.64166    1.11500    1.57260    1.45509    1.44958    0.63589
  53.98928    0.58251    0.64166    0.75500    1.29167    1.51354    1.50706    0.77419
  70.38164    0.73958    0.64166    0.97500    1.25490    1.39364    1.38781    0.79687
  63.62615    0.67650    0.64166    0.88500    1.40932    1.37485    1.36877    0.70956
  71.89233    0.75334    0.64166    0.99500    1.35462    1.39848    1.39270    0.73821
  81.79345    0.84018    0.64166    1.12500    1.51534    1.46711    1.46163    0.65992
  78.73231    0.81397    0.64166    1.08500    1.30112    1.42413    1.41856    0.76857
  58.41971    0.62627    0.64166    0.81500    1.41426    1.41335    1.40706    0.70708
  79.49642    0.82057    0.64166    1.09500    1.32914    1.42941    1.42386    0.75237
  75.68397    0.78730    0.64166    1.04500    1.32276    1.40302    1.39737    0.75599
  66.61998    0.70476    0.64166    0.92500    1.41709    1.38670    1.38074    0.70567
  50.31901    0.54559    0.64166    0.70500    1.70073    1.54085    1.53420    0.58798
  77.96900    0.80735    0.64166    1.07500    1.51378    1.41885    1.41327    0.66060
  80.26132    0.82714    0.64166    1.10500    1.36280    1.44066    1.43514    0.73378
  77.20650    0.80069    0.64166    1.06500    1.32580    1.41358    1.40797    0.75426
  60.64599    0.64791    0.64166    0.84500    1.38204    1.37114    1.36494    0.72357
  65.12135    0.69067    0.64166    0.90500    1.30677    1.38209    1.37607    0.76525
  62.87984    0.66938    0.64166    0.87500    1.42532    1.37123    1.36512    0.70159
  59.90306    0.64072    0.64166    0.83500    1.33854    1.38055    1.37432    0.74708
  73.40644    0.76700    0.64166    1.01500    1.43322    1.40045    1.39472    0.69773
  72.64896    0.76018    0.64166    1.00500    1.37621    1.40091    1.39515    0.72664
  48.85622    0.53072    0.64166    0.68500    1.15476    1.55978    1.55306    0.86598
  84.09729    0.85952    0.64166    1.15500    1.48676    1.50045    1.49503    0.67260
  83.32861    0.85310    0.64166    1.14500    1.58974    1.48934    1.48390    0.62903
  67.37058    0.71177    0.64166    0.93500    1.43478    1.38629    1.38035    0.69697
  59.16097    0.63350    0.64166    0.82500    1.45800    1.39356    1.38730    0.68587
  53.25367    0.57515    0.64166    0.74500    1.52258    1.51089    1.50438    0.65678
  71.13655    0.74647    0.64166    0.98500    1.38611    1.39606    1.39025    0.72145
  48.12594    0.52326    0.64166    0.67500    1.80952    1.56924    1.56250    0.55263
  65.87023    0.69772    0.64166    0.91500    1.24963    1.38571    1.37972    0.80024
  55.46286    0.59716    0.64166    0.77500    1.46020    1.49250    1.48609    0.68484
  61.38977    0.65509    0.64166    0.85500    1.27316    1.36398    1.35782    0.78545
  52.51885    0.56779    0.64166    0.73500    1.58120    1.51245    1.50590    0.63243
  51.05153    0.55300    0.64166    0.71500    1.59709    1.53138    1.52477    0.62614
  57.67927    0.61902    0.64166    0.80500    1.35258    1.43314    1.42682    0.73933
  51.78481    0.56040    0.64166    0.72500    1.49778    1.52191    1.51534    0.66766
  69.62758    0.73266    0.64166    0.96500    1.29495    1.39121    1.38536    0.77223
  68.87438    0.72572    0.64166    0.95500    1.43891    1.38879    1.38291    0.69497
  64.37332    0.68360    0.64166    0.89500    1.38462    1.37847    1.37242    0.72222
  75.62986    0.78776    0.64243    1.04500    1.44382    1.40188    1.39599    0.69261
  57.63702    0.61935    0.64243    0.80500    1.45648    1.43119    1.42466    0.68659
  64.32650    0.68397    0.64243    0.89500    1.36655    1.37623    1.36994    0.73177
  77.91351    0.80783    0.64243    1.07500    1.41729    1.41771    1.41189    0.70557
  61.34496    0.65544    0.64243    0.85500    1.37866    1.36173    1.35534    0.72534
  53.94960    0.58281    0.64243    0.75500    1.35854    1.51250    1.50582    0.73608
  81.73573    0.84070    0.64243    1.12500    1.55672    1.46516    1.45946    0.64238
  71.84059    0.75377    0.64243    0.99500    1.38974    1.39669    1.39067    0.71956
  59.85927    0.64106    0.64243    0.83500    1.36685    1.37776    1.37131    0.73161
  48.09043    0.52352    0.64243    0.67500    2.12903    1.56916    1.56224    0.46970
  51.01393    0.55329    0.64243    0.71500    1.47525    1.53131    1.52451    0.67785
  69.57729    0.73308    0.64243    0.96500    1.34106    1.38942    1.38333    0.74568
  68.07274    0.71916    0.64243    0.94500    1.34345    1.38458    1.37843    0.74435
  82.50250    0.84719    0.64243    1.13500    1.38123    1.47628    1.47060    0.72399
  62.08907    0.66261    0.64243    0.86500    1.22488    1.36536    1.35899    0.81641
  51.74669    0.56069    0.64243    0.72500    1.60924    1.52185    1.51508    0.62141
  65.82241    0.69811    0.64243    0.91500    1.29712    1.38347    1.37724    0.77094
  84.80724    0.86644    0.64243    1.16500    1.66042    1.50425    1.49864    0.60226
  60.60170    0.64826    0.64243    0.84500    1.36778    1.36835    1.36193    0.73111
  77.15147    0.80117    0.64243    1.06500    1.33955    1.41243    1.40659    0.74652
  67.32177    0.71217    0.64243    0.93500    1.35216    1.38438    1.37821    0.73956
  55.42215    0.59747    0.64243    0.77500    1.40876    1.49055    1.48393    0.70984
  72.59674    0.76062    0.64243    1.00500    1.34790    1.39911    1.39312    0.74190
  78.67636    0.81447    0.64243    1.08500    1.30669    1.42298    1.41719    0.76529
  70.33086    0.74000    0.64243    0.97500    1.45381    1.39184    1.38578    0.68785
  80.96971    0.83419    0.64243    1.11500    1.40665    1.45319    1.44746    0.71091
  63.57983    0.67687    0.64243    0.88500    1.38535    1.37260    1.36629    0.72184
  73.35375    0.76745    0.64243    1.01500    1.44992    1.39902    1.39305    0.68969
  68.82458    0.72613    0.64243    0.95500    1.45833    1.38700    1.38088    0.68571
  65.07402    0.69105    0.64243    0.90500    1.41506    1.37985    1.37359    0.70668
  50.28193    0.54587    0.64243    0.70500    1.64444    1.54078    1.53395    0.60811
  83.27002    0.85364    0.64243    1.14500    1.51050    1.48739    1.48173    0.66203
  79.44002    0.82107    0.64243    1.09500    1.45882    1.42826    1.42249    0.68548
  54.68548    0.59015    0.64243    0.76500    1.44297    1.51034    1.50369    0.69301
  52.48021    0.56808    0.64243    0.73500    1.82917    1.51239    1.50565    0.54670
  58.37694    0.62660    0.64243    0.81500    1.33902    1.41141    1.40490    0.74682
  66.57166    0.70515    0.64243    0.92500    1.31433    1.38479    1.37859    0.76084
  80.20448    0.82764    0.64243    1.10500    1.29159    1.43876    1.43302    0.77424
  71.08530    0.74690    0.64243    0.98500    1.35127    1.39426    1.38822    0.74005
  48.82019    0.53099    0.64243    0.68500    1.58209    1.55970    1.55281    0.63208
  84.03827    0.86006    0.64243    1.15500    1.49672    1.49850    1.49286    0.66813
  59.11769    0.63384    0.64243    0.82500    1.22340    1.39162    1.38514    0.81739
  62.83402    0.66975    0.64243    0.87500    1.20493    1.36898    1.36264    0.82992
  76.39025    0.79448    0.64243    1.05500    1.37702    1.40716    1.40129    0.72621
  49.55069    0.53843    0.64243    0.69500    1.61818    1.55024    1.54338    0.61798
  53.21452    0.57545    0.64243    0.74500    1.33714    1.50985    1.50314    0.74786
  55.38143    0.59779    0.64320    0.77500    1.50990    1.48867    1.48176    0.66230
  79.38359    0.82157    0.64320    1.09500    1.40835    1.42725    1.42111    0.71005
  48.05490    0.52379    0.64320    0.67500    1.95652    1.56913    1.56199    0.51111
  71.78882    0.75421    0.64320    0.99500    1.34395    1.39501    1.38864    0.74408
  71.03401    0.74733    0.64320    0.98500    1.34385    1.39259    1.38619    0.74413
  50.97632    0.55357    0.64320    0.71500    1.97436    1.53131    1.52426    0.50649
  52.44156    0.56837    0.64320    0.73500    1.60076    1.51239    1.50539    0.62470
  51.70856    0.56098    0.64320    0.72500    1.75587    1.52185    1.51483    0.56952
  83.97922    0.86059    0.64320    1.15500    1.57627    1.49670    1.49069    0.63441
  66.52332    0.70554    0.64320    0.92500    1.37213    1.38298    1.37644    0.72879
  69.52698    0.73349    0.64320    0.96500    1.42785    1.38774    1.38129    0.70035
  65.77457    0.69850    0.64320    0.91500    1.39701    1.38133    1.37477    0.71581
  64.27966    0.68435    0.64320    0.89500    1.35645    1.37407    1.36746    0.73722
  54.64527    0.59046    0.64320    0.76500    1.51009    1.50845    1.50152    0.66221
  76.33564    0.79495    0.64320    1.05500    1.30866    1.40615    1.39992    0.76414
  61.30014    0.65580    0.64320    0.85500    1.25287    1.35957    1.35286    0.79817
  73.30102    0.76789    0.64320    1.01500    1.45426    1.39770    1.39138    0.68763
  63.53349    0.67724    0.64320    0.88500    1.25821    1.37045    1.36381    0.79478
  81.67796    0.84122    0.64320    1.12500    1.35888    1.46337    1.45729    0.73590
  62.78819    0.67011    0.64320    0.87500    1.37239    1.36682    1.36016    0.72865
  53.17534    0.57575    0.64320    0.74500    1.70330    1.50887    1.50189    0.58710
  59.81547    0.64140    0.64320    0.83500    1.24040    1.37506    1.36830    0.80619
  57.59475    0.61967    0.64320    0.80500    1.46528    1.42932    1.42249    0.68246
  53.90991    0.58311    0.64320    0.75500    1.42735    1.51152    1.50457    0.70060
  84.74777    0.86699    0.64320    1.16500    1.65281    1.50363    1.49765    0.60503
  72.54449    0.76106    0.64320    1.00500    1.29160    1.39744    1.39109    0.77423
  59.07440    0.63418    0.64320    0.82500    1.45878    1.38976    1.38298    0.68550
  80.14760    0.82815    0.64320    1.10500    1.36329    1.43701    1.43089    0.73352
  50.24484    0.54614    0.64320    0.70500    1.53459    1.54076    1.53369    0.65164
  70.28006    0.74042    0.64320    0.97500    1.50497    1.39016    1.38374    0.66447
  60.55738    0.64861    0.64320    0.84500    1.43082    1.36565    1.35892    0.69890
  68.77476    0.72654    0.64320    0.95500    1.34545    1.38531    1.37884    0.74324
  62.04374    0.66296    0.64320    0.86500    1.32657    1.36320    1.35651    0.75383
  78.62038    0.81496    0.64320    1.08500    1.43426    1.42198    1.41581    0.69722
  75.57572    0.78823    0.64320    1.04500    1.50588    1.40087    1.39462    0.66406
  77.85798    0.80832    0.64320    1.07500    1.35564    1.41670    1.41051    0.73766
  83.21139    0.85417    0.64320    1.14500    1.36739    1.48559    1.47956    0.73132
  67.27293    0.71256    0.64320    0.93500    1.47148    1.38257    1.37606    0.67959
  80.91239    0.83470    0.64320    1.11500    1.32276    1.45143    1.44534    0.75599
  49.51412    0.53871    0.64320    0.69500    1.68750    1.55022    1.54312    0.59259
  48.78414    0.53125    0.64320    0.68500    1.81967    1.55968    1.55255    0.54955
  77.09640    0.80165    0.64320    1.06500    1.35514    1.41142    1.40522    0.73793
  65.02668    0.69143    0.64320    0.90500    1.40323    1.37770    1.37111    0.71264
  82.44430    0.84771    0.64320    1.13500    1.37100    1.47448    1.46843    0.72940
  58.33416    0.62694    0.64320    0.81500    1.50309    1.40954    1.40274    0.66529
  68.02341    0.71956    0.64320    0.94500    1.32278    1.38289    1.37640    0.75598
  53.13616    0.57605    0.64397    0.74500    1.52843    1.50793    1.50064    0.65427
  63.48713    0.67761    0.64397    0.88500    1.39658    1.36837    1.36133    0.71603
  68.72492    0.72695    0.64397    0.95500    1.34803    1.38372    1.37681    0.74182
  82.38606    0.84824    0.64397    1.13500    1.40161    1.47283    1.46626    0.71347
  76.28101    0.79542    0.64397    1.05500    1.36295    1.40527    1.39854    0.73370
  81.62016    0.84174    0.64397    1.12500    1.33269    1.46171    1.45512    0.75036
  62.74233    0.67048    0.64397    0.87500    1.27014    1.36474    1.35768    0.78731
  64.23279    0.68472    0.64397    0.89500    1.41176    1.37200    1.36498    0.70833
  70.98270    0.74775    0.64397    0.98500    1.41308    1.39101    1.38415    0.70767
  61.25530    0.65615    0.64397    0.85500    1.36522    1.35747    1.35038    0.73248
  84.68825    0.86753    0.64397    1.16500    1.49676    1.50318    1.49666    0.66811
  67.22407    0.71296    0.64397    0.93500    1.32428    1.38086    1.37391    0.75513
  67.97406    0.71997    0.64397    0.94500    1.45088    1.38129    1.37436    0.68924
  80.85503    0.83521    0.64397    1.11500    1.32228    1.44982    1.44321    0.75627
  59.03109    0.63452    0.64397    0.82500    1.45117    1.38796    1.38081    0.68910
  57.55246    0.62000    0.64397    0.80500    1.32258    1.42751    1.42033    0.75610
  75.52155    0.78869    0.64397    1.04500    1.24776    1.39998    1.39324    0.80144
  49.47754    0.53898    0.64397    0.69500    1.58929    1.55024    1.54287    0.62921
  72.49222    0.76150    0.64397    1.00500    1.46254    1.39587    1.38905    0.68374
  53.87021    0.58341    0.64397    0.75500    1.38043    1.51059    1.50332    0.72441
  80.09068    0.82865    0.64397    1.10500    1.43939    1.43540    1.42876    0.69474
  70.22924    0.74084    0.64397    0.97500    1.28070    1.38858    1.38171    0.78082
  48.74809    0.53152    0.64397    0.68500    1.96610    1.55969    1.55230    0.50862
  65.72670    0.69888    0.64397    0.91500    1.41176    1.37927    1.37228    0.70833
  69.47664    0.73391    0.64397    0.96500    1.33929    1.38615    1.37926    0.74667
  51.67041    0.56126    0.64397    0.72500    1.74429    1.52189    1.51457    0.57330
  77.04130    0.80213    0.64397    1.06500    1.36902    1.41055    1.40384    0.73045
  52.40290    0.56866    0.64397    0.73500    1.57088    1.51244    1.50514    0.63659
  64.97932    0.69181    0.64397    0.90500    1.29139    1.37564    1.36863    0.77436
  60.51305    0.64896    0.64397    0.84500    1.30442    1.36301    1.35590    0.76662
  83.92012    0.86113    0.64397    1.15500    1.51760    1.49506    1.48852    0.65894
  77.80243    0.80880    0.64397    1.07500    1.41874    1.41583    1.40914    0.70485
  83.15272    0.85470    0.64397    1.14500    1.33268    1.48394    1.47739    0.75037
  66.47495    0.70593    0.64397    0.92500    1.21036    1.38126    1.37429    0.82620
  54.60505    0.59076    0.64397    0.76500    1.46196    1.50661    1.49936    0.68401
  55.34069    0.59810    0.64397    0.77500    1.34467    1.48683    1.47960    0.74368
  59.77165    0.64175    0.64397    0.83500    1.30339    1.37241    1.36528    0.76723
  50.93869    0.55385    0.64397    0.71500    1.53846    1.53134    1.52400    0.65000
  48.01937    0.52405    0.64397    0.67500    1.46667    1.56914    1.56173    0.68182
  79.32712    0.82206    0.64397    1.09500    1.49012    1.42639    1.41974    0.67109
  61.99839    0.66332    0.64397    0.86500    1.34653    1.36111    1.35403    0.74265
  73.24827    0.76834    0.64397    1.01500    1.34416    1.39651    1.38970    0.74396
  78.56437    0.81545    0.64397    1.08500    1.37044    1.42111    1.41444    0.72969
  50.20774    0.54642    0.64397    0.70500    1.52740    1.54079    1.53344    0.65471
  71.73703    0.75464    0.64397    0.99500    1.38449    1.39344    1.38660    0.72229
  58.29136    0.62727    0.64397    0.81500    1.36015    1.40773    1.40057    0.73522
  55.29994    0.59841    0.64474    0.77500    1.37890    1.48504    1.47743    0.72522
  62.69646    0.67084    0.64474    0.87500    1.30678    1.36272    1.35520    0.76524
  67.17519    0.71336    0.64474    0.93500    1.25280    1.37921    1.37175    0.79821
  60.46870    0.64931    0.64474    0.84500    1.33276    1.36043    1.35288    0.75032
  76.22634    0.79589    0.64474    1.05500    1.38207    1.40449    1.39716    0.72355
  57.51017    0.62033    0.64474    0.80500    1.43176    1.42574    1.41816    0.69844
  69.42628    0.73432    0.64474    0.96500    1.45861    1.38465    1.37722    0.68558
  83.86099    0.86167    0.64474    1.15500    1.44356    1.49356    1.48635    0.69273
  65.67882    0.69927    0.64474    0.91500    1.26592    1.37728    1.36980    0.78994
  78.50832    0.81594    0.64474    1.08500    1.21403    1.42035    1.41306    0.82370
  50.90106    0.55413    0.64474    0.71500    1.68519    1.53141    1.52375    0.59341
  61.21044    0.65650    0.64474    0.85500    1.35314    1.35543    1.34790    0.73902
  53.09697    0.57634    0.64474    0.74500    1.34471    1.50703    1.49940    0.74365
  80.03373    0.82916    0.64474    1.10500    1.30957    1.43391    1.42664    0.76361
  80.79763    0.83572    0.64474    1.11500    1.42376    1.44834    1.44108    0.70236
  79.27062    0.82256    0.64474    1.09500    1.48606    1.42564    1.41836    0.67292
  71.68521    0.75507    0.64474    0.99500    1.39088    1.39196    1.38457    0.71897
  54.56482    0.59107    0.64474    0.76500    1.44624    1.50481    1.49719    0.69145
  52.36422    0.56895    0.64474    0.73500    1.60784    1.51253    1.50488    0.62195
  66.42657    0.70633    0.64474    0.92500    1.38552    1.37961    1.37213    0.72175
  51.63226    0.56155    0.64474    0.72500    1.47471    1.52197    1.51432    0.67810
  58.24855    0.62760    0.64474    0.81500    1.35556    1.40598    1.39840    0.73770
  61.95302    0.66368    0.64474    0.86500    1.29575    1.35908    1.35155    0.77175
  73.19549    0.76878    0.64474    1.01500    1.30308    1.39540    1.38803    0.76741
  50.17063    0.54670    0.64474    0.70500    1.58621    1.54086    1.53318    0.63043
  58.98776    0.63485    0.64474    0.82500    1.41346    1.38621    1.37864    0.70748
  63.44076    0.67798    0.64474    0.88500    1.37439    1.36636    1.35885    0.72759
  68.67505    0.72736    0.64474    0.95500    1.31461    1.38221    1.37477    0.76068
  81.56232    0.84226    0.64474    1.12500    1.41399    1.46020    1.45295    0.70722
  64.93193    0.69219    0.64474    0.90500    1.26859    1.37364    1.36615    0.78828
  64.18591    0.68510    0.64474    0.89500    1.24068    1.37000    1.36250    0.80601
  47.98383    0.52432    0.64474    0.67500    1.72000    1.56918    1.56148    0.58140
  77.74683    0.80928    0.64474    1.07500    1.42664    1.41507    1.40776    0.70095
  70.17839    0.74126    0.64474    0.97500    1.28308    1.38709    1.37967    0.77938
  67.92468    0.72037    0.64474    0.94500    1.37416    1.37977    1.37232    0.72772
  53.83049    0.58371    0.64474    0.75500    1.43228    1.50970    1.50207    0.69819
  75.46735    0.78916    0.64474    1.04500    1.52761    1.39920    1.39186    0.65462
  76.98617    0.80260    0.64474    1.06500    1.56389    1.40978    1.40246    0.63943
  72.43992    0.76194    0.64474    1.00500    1.35659    1.39440    1.38701    0.73714
  48.71202    0.53179    0.64474    0.68500    1.44595    1.55974    1.55204    0.69159
  59.72781    0.64209    0.64474    0.83500    1.47135    1.36982    1.36227    0.67965
  70.93137    0.74818    0.64474    0.98500    1.38906    1.38953    1.38212    0.71991
  49.44095    0.53925    0.64474    0.69500    1.79121    1.55030    1.54261    0.55828
  82.32779    0.84876    0.64474    1.13500    1.37278    1.47132    1.46408    0.72845
  84.62869    0.86808    0.64474    1.16500    1.41053    1.50287    1.49567    0.70896
  83.09401    0.85523    0.64474    1.14500    1.37670    1.48244    1.47521    0.72638
  79.97674    0.82966    0.64552    1.10500    1.42505    1.43250    1.42450    0.70173
  76.17164    0.79636    0.64552    1.05500    1.25503    1.40379    1.39578    0.79679
  66.37816    0.70672    0.64552    0.92500    1.43911    1.37800    1.36998    0.69487
  84.56909    0.86862    0.64552    1.16500    1.39232    1.50266    1.49468    0.71822
  75.41312    0.78962    0.64552    1.04500    1.34735    1.39849    1.39048    0.74220
  58.20572    0.62793    0.64552    0.81500    1.24910    1.40425    1.39623    0.80057
  67.12629    0.71376    0.64552    0.93500    1.35048    1.37761    1.36959    0.74048
  71.63336    0.75550    0.64552    0.99500    1.30159    1.39054    1.38252    0.76829
  47.94827    0.52458    0.64552    0.67500    1.33333    1.56923    1.56122    0.75000
  70.12752    0.74168    0.64552    0.97500    1.48586    1.38564    1.37763    0.67301
  55.25917    0.59872    0.64552    0.77500    1.45477    1.48327    1.47526    0.68739
  50.13350    0.54698    0.64552    0.70500    1.62500    1.54094    1.53292    0.61538
  83.80181    0.86221    0.64552    1.15500    1.55533    1.49216    1.48417    0.64295
  54.52457    0.59138    0.64552    0.76500    1.72274    1.50303    1.49502    0.58047
  64.88453    0.69257    0.64552    0.90500    1.27104    1.37168    1.36366    0.78675
  52.32553    0.56925    0.64552    0.73500    1.43137    1.51264    1.50463    0.69863
  51.59409    0.56184    0.64552    0.72500    1.51452    1.52207    1.51406    0.66027
  76.93101    0.80308    0.64552    1.06500    1.27828    1.40908    1.40108    0.78230
  59.68396    0.64243    0.64552    0.83500    1.29711    1.36726    1.35924    0.77094
  48.67594    0.53206    0.64552    0.68500    1.55714    1.55980    1.55179    0.64220
  83.03526    0.85576    0.64552    1.14500    1.44118    1.48103    1.47304    0.69388
  61.90764    0.66404    0.64552    0.86500    1.29695    1.35708    1.34906    0.77104
  68.62515    0.72777    0.64552    0.95500    1.35427    1.38075    1.37273    0.73841
  67.87529    0.72077    0.64552    0.94500    1.32459    1.37830    1.37028    0.75495
  80.74020    0.83623    0.64552    1.11500    1.36416    1.44695    1.43895    0.73305
  49.40435    0.53953    0.64552    0.69500    1.82075    1.55037    1.54236    0.54922
  82.26947    0.84928    0.64552    1.13500    1.38015    1.46990    1.46190    0.72456
  55.99458    0.60605    0.64552    0.78500    1.37129    1.46352    1.45550    0.72924
  78.45224    0.81643    0.64552    1.08500    1.33955    1.41968    1.41168    0.74652
  60.42434    0.64965    0.64552    0.84500    1.28120    1.35788    1.34986    0.78052
  79.21408    0.82306    0.64552    1.09500    1.35949    1.42498    1.41698    0.73557
  65.63091    0.69966    0.64552    0.91500    1.40102    1.37533    1.36731    0.71377
  77.69121    0.80977    0.64552    1.07500    1.47431    1.41438    1.40638    0.67828
  81.50445    0.84277    0.64552    1.12500    1.39530    1.45876    1.45077    0.71669
  69.37590    0.73474    0.64552    0.96500    1.36815    1.38320    1.37518    0.73091
  50.86341    0.55442    0.64552    0.71500    1.63021    1.53151    1.52349    0.61342
  58.94442    0.63519    0.64552    0.82500    1.34774    1.38449    1.37647    0.74198
  61.16556    0.65686    0.64552    0.85500    1.28333    1.35343    1.34541    0.77922
  73.14268    0.76923    0.64552    1.01500    1.38665    1.39436    1.38635    0.72116
  53.05776    0.57664    0.64552    0.74500    1.43824    1.50616    1.49815    0.69530
  63.39436    0.67835    0.64552    0.88500    1.37062    1.36438    1.35636    0.72960
  70.88000    0.74861    0.64552    0.98500    1.51017    1.38809    1.38008    0.66218
  62.65057    0.67120    0.64552    0.87500    1.32297    1.36073    1.35271    0.75587
  72.38759    0.76238    0.64552    1.00500    1.38294    1.39299    1.38497    0.72310
  53.79077    0.58402    0.64552    0.75500    1.44578    1.50884    1.50082    0.69167
  64.13901    0.68547    0.64552    0.89500    1.33618    1.36803    1.36001    0.74840
  76.87581    0.80356    0.64629    1.06500    1.29924    1.40841    1.39970    0.76968
  83.74259    0.86275    0.64629    1.15500    1.39960    1.49079    1.48199    0.71449
  82.21112    0.84981    0.64629    1.13500    1.46899    1.46850    1.45972    0.68074
  50.82576    0.55470    0.64629    0.71500    1.53731    1.53160    1.52324    0.65049
  76.11691    0.79683    0.64629    1.05500    1.32558    1.40310    1.39440    0.75439
  54.48431    0.59168    0.64629    0.76500    1.42553    1.50126    1.49284    0.70149
  68.57524    0.72817    0.64629    0.95500    1.30904    1.37929    1.37069    0.76392
  72.33523    0.76282    0.64629    1.00500    1.42762    1.39159    1.38293    0.70047
  58.90106    0.63553    0.64629    0.82500    1.44944    1.38277    1.37430    0.68992
  64.09209    0.68585    0.64629    0.89500    1.25282    1.36606    1.35752    0.79820
  75.35886    0.79008    0.64629    1.04500    1.50096    1.39779    1.38910    0.66624
  82.97648    0.85629    0.64629    1.14500    1.61555    1.47964    1.47086    0.61898
  62.60466    0.67157    0.64629    0.87500    1.30167    1.35874    1.35022    0.76825
  49.36774    0.53980    0.64629    0.69500    1.53509    1.55045    1.54210    0.65143
  50.09637    0.54725    0.64629    0.70500    1.59420    1.54103    1.53267    0.62727
  59.64009    0.64277    0.64629    0.83500    1.39792    1.36470    1.35622    0.71535
  58.16288    0.62826    0.64629    0.81500    1.27160    1.40252    1.39406    0.78641
  70.07662    0.74210    0.64629    0.97500    1.39735    1.38421    1.37558    0.71564
  63.34794    0.67872    0.64629    0.88500    1.40301    1.36240    1.35387    0.71275
  79.15751    0.82355    0.64629    1.09500    1.41436    1.42434    1.41559    0.70703
  52.28683    0.56954    0.64629    0.73500    1.54724    1.51276    1.50437    0.64631
  61.86224    0.66440    0.64629    0.86500    1.36210    1.35508    1.34657    0.73416
  48.63985    0.53233    0.64629    0.68500    1.56716    1.55987    1.55153    0.63810
  77.63555    0.81025    0.64629    1.07500    1.43275    1.41372    1.40499    0.69796
  61.12067    0.65721    0.64629    0.85500    1.35135    1.35142    1.34292    0.74000
  80.68273    0.83674    0.64629    1.11500    1.36260    1.44558    1.43682    0.73389
  55.95329    0.60637    0.64629    0.78500    1.42823    1.46176    1.45333    0.70017
  78.39612    0.81692    0.64629    1.08500    1.47228    1.41903    1.41029    0.67922
  60.37995    0.65000    0.64629    0.84500    1.29285    1.35533    1.34683    0.77349
  67.82586    0.72117    0.64629    0.94500    1.31968    1.37684    1.36824    0.75776
  53.75103    0.58432    0.64629    0.75500    1.46197    1.50798    1.49957    0.68401
  51.55591    0.56212    0.64629    0.72500    1.52209    1.52218    1.51380    0.65699
  65.58299    0.70004    0.64629    0.91500    1.25000    1.37339    1.36482    0.80000
  81.44653    0.84329    0.64629    1.12500    1.47094    1.45736    1.44859    0.67984
  70.82862    0.74903    0.64629    0.98500    1.45757    1.38667    1.37803    0.68607
  69.32549    0.73515    0.64629    0.96500    1.36851    1.38175    1.37314    0.73072
  64.83710    0.69295    0.64629    0.90500    1.26946    1.36973    1.36117    0.78774
  55.21839    0.59903    0.64629    0.77500    1.52394    1.48151    1.47309    0.65620
  66.32974    0.70711    0.64629    0.92500    1.42453    1.37640    1.36782    0.70199
  47.91271    0.52484    0.64629    0.67500    1.39474    1.56930    1.56096    0.71698
  71.58149    0.75594    0.64629    0.99500    1.37400    1.38913    1.38048    0.72780
  73.08985    0.76967    0.64629    1.01500    1.36076    1.39333    1.38467    0.73488
  79.91972    0.83016    0.64629    1.10500    1.39962    1.43112    1.42237    0.71448
  84.50944    0.86917    0.64629    1.16500    1.78086    1.50193    1.49312    0.56153
  67.07736    0.71415    0.64629    0.93500    1.27231    1.37602    1.36743    0.78597
  53.01854    0.57693    0.64629    0.74500    1.67491    1.50529    1.49689    0.59705
  76.82058    0.80403    0.64707    1.06500    1.42970    1.40770    1.39831    0.69945
  81.38858    0.84381    0.64707    1.12500    1.48111    1.45591    1.44641    0.67517
  49.33111    0.54007    0.64707    0.69500    1.62832    1.55053    1.54184    0.61413
  80.62522    0.83725    0.64707    1.11500    1.44191    1.44416    1.43468    0.69353
  67.02842    0.71455    0.64707    0.93500    1.43627    1.37441    1.36527    0.69625
  78.33997    0.81741    0.64707    1.08500    1.37500    1.41834    1.40891    0.72727
  76.06215    0.79730    0.64707    1.05500    1.44706    1.40238    1.39301    0.69106
  65.53504    0.70043    0.64707    0.91500    1.45667    1.37142    1.36233    0.68650
  79.86266    0.83066    0.64707    1.10500    1.49388    1.42970    1.42023    0.66940
  68.52530    0.72858    0.64707    0.95500    1.41013    1.37782    1.36864    0.70915
  58.12002    0.62859    0.64707    0.81500    1.38812    1.40079    1.39188    0.72040
  67.77642    0.72158    0.64707    0.94500    1.39123    1.37535    1.36619    0.71879
  51.51772    0.56241    0.64707    0.72500    1.56067    1.52229    1.51355    0.64075
  83.68333    0.86328    0.64707    1.15500    1.51965    1.48937    1.47981    0.65805
  82.15273    0.85033    0.64707    1.13500    1.34705    1.46706    1.45754    0.74236
  60.33556    0.65035    0.64707    0.84500    1.39280    1.35277    1.34380    0.71798
  66.28129    0.70750    0.64707    0.92500    1.37604    1.37477    1.36566    0.72672
  55.17760    0.59934    0.64707    0.77500    1.42105    1.47974    1.47091    0.70370
  72.28285    0.76326    0.64707    1.00500    1.47339    1.39016    1.38089    0.67870
  62.55873    0.67193    0.64707    0.87500    1.40741    1.35674    1.34772    0.71053
  70.77721    0.74946    0.64707    0.98500    1.41322    1.38522    1.37599    0.70760
  70.02570    0.74252    0.64707    0.97500    1.33710    1.38275    1.37354    0.74789
  52.97930    0.57723    0.64707    0.74500    1.47525    1.50442    1.49564    0.67785
  63.30151    0.67908    0.64707    0.88500    1.32601    1.36041    1.35137    0.75414
  79.10090    0.82405    0.64707    1.09500    1.37388    1.42365    1.41421    0.72786
  73.03698    0.77012    0.64707    1.01500    1.29524    1.39228    1.38299    0.77206
  54.44404    0.59199    0.64707    0.76500    1.54651    1.49948    1.49067    0.64662
  64.78966    0.69333    0.64707    0.90500    1.37879    1.36775    1.35867    0.72527
  64.04515    0.68622    0.64707    0.89500    1.41345    1.36408    1.35502    0.70749
  52.24812    0.56983    0.64707    0.73500    1.36977    1.51288    1.50412    0.73005
  50.05922    0.54753    0.64707    0.70500    1.47500    1.54112    1.53241    0.67797
  82.91765    0.85682    0.64707    1.14500    1.50737    1.47822    1.46868    0.66341
  61.81682    0.66475    0.64707    0.86500    1.26987    1.35307    1.34407    0.78748
  58.85769    0.63586    0.64707    0.82500    1.52227    1.38105    1.37212    0.65691
  48.60375    0.53259    0.64707    0.68500    1.61250    1.55995    1.55128    0.62016
  55.91198    0.60668    0.64707    0.78500    1.47597    1.46000    1.45115    0.67752
  59.59620    0.64311    0.64707    0.83500    1.33159    1.36213    1.35319    0.75098
  77.57986    0.81073    0.64707    1.07500    1.54938    1.41302    1.40361    0.64542
  53.71127    0.58462    0.64707    0.75500    1.64798    1.50711    1.49832    0.60681
  71.52959    0.75637    0.64707    0.99500    1.41107    1.38769    1.37844    0.70868
  69.27506    0.73556    0.64707    0.96500    1.34853    1.38028    1.37109    0.74155
  84.44976    0.86971    0.64707    1.16500    1.59404    1.50052    1.49094    0.62734
  75.30457    0.79055    0.64707    1.04500    1.46780    1.39706    1.38771    0.68129
  50.78809    0.55498    0.64707    0.71500    1.43689    1.53170    1.52298    0.69595
  61.07576    0.65756    0.64707    0.85500    1.27687    1.34940    1.34042    0.78316
  47.87713    0.52510    0.64707    0.67500    1.23684    1.56936    1.56071    0.80851
  53.67151    0.58492    0.64784    0.75500    1.52679    1.50620    1.49706    0.65497
  72.98409    0.77056    0.64784    1.01500    1.31487    1.39110    1.38129    0.76053
  78.28379    0.81789    0.64784    1.08500    1.46976    1.41752    1.40752    0.68038
  47.84155    0.52537    0.64784    0.67500    1.48649    1.56940    1.56045    0.67273
  60.29114    0.65069    0.64784    0.84500    1.16693    1.35014    1.34077    0.85695
  52.94006    0.57753    0.64784    0.74500    1.33038    1.50354    1.49443    0.75166
  82.09430    0.85085    0.64784    1.13500    1.40556    1.46549    1.45536    0.71146
  72.23044    0.76369    0.64784    1.00500    1.43854    1.38862    1.37884    0.69515
  70.72577    0.74988    0.64784    0.98500    1.36767    1.38367    1.37394    0.73117
  58.81430    0.63620    0.64784    0.82500    1.23618    1.37926    1.36994    0.80894
  67.72695    0.72198    0.64784    0.94500    1.34528    1.37377    1.36415    0.74334
  66.23282    0.70789    0.64784    0.92500    1.28662    1.37305    1.36348    0.77723
  62.51278    0.67229    0.64784    0.87500    1.14198    1.35467    1.34523    0.87567
  80.56768    0.83776    0.64784    1.11500    1.40039    1.44262    1.43254    0.71409
  61.77138    0.66511    0.64784    0.86500    1.28053    1.35099    1.34158    0.78093
  61.03083    0.65791    0.64784    0.85500    1.37410    1.34732    1.33793    0.72775
  48.56765    0.53286    0.64784    0.68500    1.29114    1.55999    1.55102    0.77451
  50.02207    0.54781    0.64784    0.70500    1.96269    1.54117    1.53216    0.50951
  52.20940    0.57012    0.64784    0.73500    1.67433    1.51295    1.50386    0.59725
  75.25025    0.79101    0.64784    1.04500    1.36075    1.39622    1.38633    0.73489
  58.07714    0.62892    0.64784    0.81500    1.42105    1.39899    1.38970    0.70370
  55.87065    0.60700    0.64784    0.78500    1.55023    1.45819    1.44897    0.64507
  54.40375    0.59229    0.64784    0.76500    1.57143    1.49765    1.48849    0.63636
  68.47534    0.72899    0.64784    0.95500    1.26142    1.37625    1.36659    0.79276
  63.25505    0.67945    0.64784    0.88500    1.30240    1.35835    1.34888    0.76781
  69.22460    0.73598    0.64784    0.96500    1.50507    1.37872    1.36904    0.66442
  49.29448    0.54034    0.64784    0.69500    1.66019    1.55058    1.54159    0.60234
  51.47952    0.56270    0.64784    0.72500    1.50598    1.52236    1.51329    0.66402
  50.75041    0.55526    0.64784    0.71500    1.66310    1.53176    1.52272    0.60129
  69.97475    0.74294    0.64784    0.97500    1.41626    1.38120    1.37149    0.70608
  82.85878    0.85735    0.64784    1.14500    1.41010    1.47664    1.46649    0.70917
  76.76533    0.80451    0.64784    1.06500    1.38757    1.40687    1.39693    0.72069
  79.04426    0.82454    0.64784    1.09500    1.42200    1.42285    1.41282    0.70323
  59.55230    0.64345    0.64784    0.83500    1.43678    1.35953    1.35019    0.69600
  55.13680    0.59965    0.64784    0.77500    1.44133    1.47792    1.46873    0.69381
  65.48707    0.70081    0.64784    0.91500    1.28666    1.36938    1.35983    0.77721
  63.99819    0.68659    0.64784    0.89500    1.35522    1.36202    1.35253    0.73789
  76.00736    0.79777    0.64784    1.05500    1.39883    1.40154    1.39163    0.71488
  79.80556    0.83117    0.64784    1.10500    1.31418    1.42817    1.41812    0.76093
  84.39003    0.87026    0.64784    1.16500    1.63700    1.49896    1.48876    0.61087
  64.74219    0.69371    0.64784    0.90500    1.39635    1.36570    1.35618    0.71615
  83.62403    0.86382    0.64784    1.15500    1.42713    1.48780    1.47762    0.70071
  71.47767    0.75680    0.64784    0.99500    1.59222    1.38615    1.37639    0.62806
  81.33059    0.84432    0.64784    1.12500    1.40769    1.45433    1.44422    0.71038
  77.52414    0.81121    0.64784    1.07500    1.39509    1.41220    1.40223    0.71680
  66.97945    0.71494    0.64784    0.93500    1.35644    1.37271    1.36311    0.73723
  63.20858    0.67982    0.64862    0.88500    1.31401    1.35619    1.34638    0.76103
  78.98759    0.82504    0.64862    1.09500    1.29091    1.42188    1.41144    0.77465
  63.95121    0.68697    0.64862    0.89500    1.27377    1.35987    1.35003    0.78507
  69.92378    0.74336    0.64862    0.97500    1.41225    1.37953    1.36944    0.70809
  79.74843    0.83167    0.64862    1.10500    1.39048    1.42721    1.41674    0.71918
  80.51010    0.83827    0.64862    1.11500    1.40434    1.44090    1.43040    0.71208
  49.25784    0.54061    0.64862    0.69500    1.62832    1.55059    1.54133    0.61413
  68.42535    0.72940    0.64862    0.95500    1.43493    1.37457    1.36454    0.69690
  50.71272    0.55554    0.64862    0.71500    1.70556    1.53178    1.52247    0.58632
  58.03425    0.62925    0.64862    0.81500    1.47390    1.39713    1.38752    0.67847
  83.56469    0.86436    0.64862    1.15500    1.39078    1.48605    1.47544    0.71902
  84.33026    0.87080    0.64862    1.16500    1.46234    1.49721    1.48657    0.68383
  55.82932    0.60731    0.64862    0.78500    1.28894    1.45631    1.44679    0.77583
  59.50838    0.64380    0.64862    0.83500    1.37182    1.35767    1.34800    0.72896
  52.17066    0.57041    0.64862    0.73500    1.36395    1.51297    1.50360    0.73317
  69.17412    0.73639    0.64862    0.96500    1.42376    1.37705    1.36699    0.70237
  66.93046    0.71534    0.64862    0.93500    1.41304    1.37091    1.36094    0.70769
  48.53153    0.53313    0.64862    0.68500    1.62500    1.55999    1.55076    0.61538
  77.46838    0.81170    0.64862    1.07500    1.39044    1.41122    1.40084    0.71920
  60.98589    0.65826    0.64862    0.85500    1.37393    1.34515    1.33543    0.72784
  49.98490    0.54808    0.64862    0.70500    1.43636    1.54118    1.53190    0.69620
  82.79987    0.85788    0.64862    1.14500    1.44939    1.47489    1.46430    0.68994
  54.36345    0.59260    0.64862    0.76500    1.37234    1.49577    1.48631    0.72868
  81.27256    0.84484    0.64862    1.12500    1.37548    1.45256    1.44203    0.72702
  75.19590    0.79147    0.64862    1.04500    1.38806    1.39523    1.38494    0.72043
  66.18433    0.70828    0.64862    0.92500    1.39876    1.37091    1.36098    0.71492
  71.42572    0.75723    0.64862    0.99500    1.39103    1.38448    1.37434    0.71889
  53.63173    0.58522    0.64862    0.75500    1.57313    1.50524    1.49581    0.63567
  47.80596    0.52563    0.64862    0.67500    1.71429    1.56939    1.56019    0.58333
  55.09598    0.59996    0.64862    0.77500    1.55937    1.47604    1.46655    0.64129
  72.93118    0.77100    0.64862    1.01500    1.42114    1.38944    1.37924    0.70366
  60.24671    0.65104    0.64862    0.84500    1.48375    1.34743    1.33773    0.67397
  65.43908    0.70119    0.64862    0.91500    1.44027    1.36723    1.35733    0.69431
  52.90080    0.57782    0.64862    0.74500    1.52769    1.50357    1.49417    0.65458
  61.72592    0.66547    0.64862    0.86500    1.39933    1.34883    1.33908    0.71463
  58.77089    0.63653    0.64862    0.82500    1.27993    1.37740    1.36776    0.78129
  64.69471    0.69409    0.64862    0.90500    1.30128    1.36355    1.35368    0.76847
  67.67746    0.72238    0.64862    0.94500    1.33901    1.37209    1.36210    0.74682
  62.46682    0.67265    0.64862    0.87500    1.34942    1.35251    1.34273    0.74106
  76.71004    0.80498    0.64862    1.06500    1.37363    1.40589    1.39554    0.72800
  51.44130    0.56298    0.64862    0.72500    1.53191    1.52238    1.51303    0.65278
  70.67431    0.75031    0.64862    0.98500    1.35443    1.38201    1.37189    0.73832
  78.22757    0.81838    0.64862    1.08500    1.50674    1.41655    1.40614    0.66368
  82.03583    0.85137    0.64862    1.13500    1.41440    1.46373    1.45317    0.70702
  72.17801    0.76413    0.64862    1.00500    1.39013    1.38696    1.37679    0.71936
  75.95254    0.79824    0.64862    1.05500    1.35645    1.40056    1.39024    0.73722
  66.88145    0.71573    0.64940    0.93500    1.34410    1.36899    1.35877    0.74399
  69.12362    0.73680    0.64940    0.96500    1.24595    1.37525    1.36494    0.80260
  82.74093    0.85841    0.64940    1.14500    1.47741    1.47294    1.46211    0.67686
  64.64720    0.69447    0.64940    0.90500    1.35965    1.36131    1.35117    0.73548
  55.05514    0.60027    0.64940    0.77500    1.45250    1.47409    1.46436    0.68847
  72.12555    0.76457    0.64940    1.00500    1.28822    1.38517    1.37473    0.77627
  77.41260    0.81218    0.64940    1.07500    1.36973    1.41008    1.39945    0.73007
  49.94772    0.54836    0.64940    0.70500    1.55921    1.54115    1.53164    0.64135
  58.72747    0.63687    0.64940    0.82500    1.33996    1.37546    1.36558    0.74629
  47.77035    0.52589    0.64940    0.67500    1.76471    1.56935    1.55994    0.56667
  83.50531    0.86489    0.64940    1.15500    1.45214    1.48410    1.47325    0.68864
  66.13582    0.70867    0.64940    0.92500    1.41455    1.36867    1.35848    0.70694
  78.93088    0.82553    0.64940    1.09500    1.22686    1.42074    1.41005    0.81509
  54.32314    0.59290    0.64940    0.76500    1.46505    1.49382    1.48412    0.68257
  72.87823    0.77145    0.64940    1.01500    1.44706    1.38764    1.37718    0.69106
  50.67502    0.55582    0.64940    0.71500    1.62069    1.53175    1.52221    0.61702
  63.16209    0.68019    0.64940    0.88500    1.30732    1.35394    1.34387    0.76493
  75.89769    0.79871    0.64940    1.05500    1.25085    1.39943    1.38885    0.79945
  62.42084    0.67301    0.64940    0.87500    1.40034    1.35026    1.34022    0.71411
  52.86153    0.57812    0.64940    0.74500    1.54829    1.50355    1.49391    0.64588
  79.69127    0.83217    0.64940    1.10500    1.44379    1.42606    1.41535    0.69262
  70.62282    0.75073    0.64940    0.98500    1.39516    1.38021    1.36984    0.71676
  57.99135    0.62958    0.64940    0.81500    1.33333    1.39519    1.38533    0.75000
  52.13191    0.57070    0.64940    0.73500    1.54804    1.51295    1.50335    0.64598
  69.87278    0.74378    0.64940    0.97500    1.35323    1.37773    1.36739    0.73897
  48.49540    0.53339    0.64940    0.68500    1.60563    1.55995    1.55051    0.62281
  61.68045    0.66582    0.64940    0.86500    1.37521    1.34658    1.33657    0.72716
  78.17132    0.81887    0.64940    1.08500    1.36727    1.41541    1.40475    0.73138
  81.97732    0.85189    0.64940    1.13500    1.46247    1.46178    1.45098    0.68377
  53.59194    0.58552    0.64940    0.75500    1.59873    1.50422    1.49455    0.62550
  60.20226    0.65138    0.64940    0.84500    1.34520    1.34464    1.33469    0.74339
  68.37535    0.72980    0.64940    0.95500    1.44692    1.37277    1.36249    0.69112
  67.62795    0.72278    0.64940    0.94500    1.42857    1.37030    1.36004    0.70000
  84.27045    0.87134    0.64940    1.16500    1.47124    1.49526    1.48438    0.67970
  80.45248    0.83877    0.64940    1.11500    1.50499    1.43900    1.42825    0.66446
  55.78796    0.60763    0.64940    0.78500    1.37674    1.45437    1.44461    0.72635
  51.40308    0.56327    0.64940    0.72500    1.53600    1.52235    1.51278    0.65104
  76.65472    0.80545    0.64940    1.06500    1.45420    1.40475    1.39415    0.68766
  65.39107    0.70158    0.64940    0.91500    1.32399    1.36499    1.35483    0.75529
  71.37374    0.75766    0.64940    0.99500    1.36656    1.38269    1.37229    0.73176
  49.22118    0.54088    0.64940    0.69500    1.49219    1.55055    1.54107    0.67016
  81.21450    0.84535    0.64940    1.12500    1.45686    1.45062    1.43984    0.68641
  63.90421    0.68734    0.64940    0.89500    1.22775    1.35763    1.34752    0.81450
  60.94093    0.65861    0.64940    0.85500    1.29221    1.34290    1.33292    0.77387
  75.14152    0.79193    0.64940    1.04500    1.38204    1.39410    1.38355    0.72357
  59.46444    0.64414    0.64940    0.83500    1.36872    1.35574    1.34582    0.73061
  75.08711    0.79239    0.65018    1.04500    1.38803    1.39281    1.38216    0.72045
  53.55213    0.58582    0.65018    0.75500    1.51585    1.50313    1.49329    0.65970
  81.91878    0.85242    0.65018    1.13500    1.55488    1.45965    1.44879    0.64314
  62.37484    0.67338    0.65018    0.87500    1.41451    1.34792    1.33772    0.70696
  52.82225    0.57841    0.65018    0.74500    1.47022    1.50346    1.49366    0.68017
  79.63407    0.83267    0.65018    1.10500    1.44163    1.42476    1.41396    0.69366
  81.15640    0.84586    0.65018    1.12500    1.37568    1.44850    1.43765    0.72691
  78.11504    0.81936    0.65018    1.08500    1.28495    1.41411    1.40336    0.77824
  70.57131    0.75116    0.65018    0.98500    1.22571    1.37828    1.36778    0.81586
  69.82176    0.74420    0.65018    0.97500    1.32310    1.37581    1.36533    0.75580
  80.39483    0.83928    0.65018    1.11500    1.38476    1.43693    1.42610    0.72215
  57.94843    0.62991    0.65018    0.81500    1.55487    1.39317    1.38315    0.64314
  47.73474    0.52615    0.65018    0.67500    1.27273    1.56926    1.55968    0.78571
  60.89595    0.65896    0.65018    0.85500    1.28323    1.34056    1.33042    0.77928
  60.15779    0.65173    0.65018    0.84500    1.21697    1.34176    1.33165    0.82172
  66.83241    0.71613    0.65018    0.93500    1.34992    1.36697    1.35660    0.74079
  71.32174    0.75809    0.65018    0.99500    1.18768    1.38076    1.37023    0.84198
  75.84281    0.79917    0.65018    1.05500    1.41292    1.39814    1.38746    0.70776
  63.85719    0.68771    0.65018    0.89500    1.35750    1.35528    1.34502    0.73665
  65.34305    0.70196    0.65018    0.91500    1.51973    1.36263    1.35232    0.65801
  76.59936    0.80593    0.65018    1.06500    1.40377    1.40346    1.39276    0.71237
  78.87414    0.82603    0.65018    1.09500    1.41762    1.41943    1.40866    0.70541
  66.08729    0.70906    0.65018    0.92500    1.30141    1.36631    1.35597    0.76840
  77.35678    0.81266    0.65018    1.07500    1.39464    1.40879    1.39806    0.71703
  51.36484    0.56355    0.65018    0.72500    1.50000    1.52226    1.51252    0.66667
  72.07306    0.76500    0.65018    1.00500    1.42975    1.38323    1.37268    0.69942
  67.57842    0.72318    0.65018    0.94500    1.32385    1.36838    1.35799    0.75537
  55.01430    0.60058    0.65018    0.77500    1.60054    1.47208    1.46218    0.62479
  83.44589    0.86543    0.65018    1.15500    1.37429    1.48197    1.47105    0.72765
  84.97605    0.87831    0.65018    1.17500    1.69173    1.49347    1.48251    0.59111
  59.42049    0.64448    0.65018    0.83500    1.34904    1.35372    1.34363    0.74127
  64.59968    0.69485    0.65018    0.90500    1.40378    1.35895    1.34867    0.71236
  52.09316    0.57099    0.65018    0.73500    1.40942    1.51286    1.50309    0.70951
  63.11558    0.68055    0.65018    0.88500    1.31132    1.35160    1.34137    0.76259
  50.63731    0.55610    0.65018    0.71500    1.68817    1.53166    1.52195    0.59236
  49.91053    0.54863    0.65018    0.70500    1.55279    1.54106    1.53138    0.64400
  84.21060    0.87188    0.65018    1.16500    1.36093    1.49312    1.48219    0.73479
  54.28281    0.59321    0.65018    0.76500    1.73984    1.49181    1.48193    0.57477
  48.45926    0.53366    0.65018    0.68500    1.35955    1.55986    1.55025    0.73554
  61.63496    0.66618    0.65018    0.86500    1.33162    1.34424    1.33407    0.75096
  72.82526    0.77189    0.65018    1.01500    1.28968    1.38571    1.37513    0.77539
  58.68404    0.63720    0.65018    0.82500    1.45087    1.37345    1.36339    0.68924
  68.32532    0.73021    0.65018    0.95500    1.38119    1.37086    1.36044    0.72401
  55.74660    0.60794    0.65018    0.78500    1.28355    1.45235    1.44242    0.77909
  82.68194    0.85894    0.65018    1.14500    1.50816    1.47081    1.45992    0.66306
  49.18452    0.54115    0.65018    0.69500    1.55856    1.55046    1.54082    0.64162
  69.07310    0.73721    0.65018    0.96500    1.27994    1.37333    1.36288    0.78129
  47.69912    0.52641    0.65096    0.67500    1.38095    1.56912    1.55942    0.72414
  54.24248    0.59351    0.65096    0.76500    1.40519    1.48973    1.47975    0.71165
  60.11331    0.65207    0.65096    0.84500    1.36413    1.33880    1.32860    0.73307
  49.87333    0.54891    0.65096    0.70500    1.80986    1.54092    1.53113    0.55253
  53.51232    0.58612    0.65096    0.75500    1.43188    1.50198    1.49203    0.69838
  68.27526    0.73061    0.65096    0.95500    1.37073    1.36884    1.35838    0.72954
  78.81736    0.82652    0.65096    1.09500    1.30261    1.41799    1.40726    0.76769
  67.52887    0.72358    0.65096    0.94500    1.24655    1.36637    1.35593    0.80221
  72.77226    0.77233    0.65096    1.01500    1.35783    1.38365    1.37307    0.73647
  77.30093    0.81314    0.65096    1.07500    1.31698    1.40736    1.39667    0.75931
  84.15070    0.87242    0.65096    1.16500    1.53571    1.49083    1.47999    0.65116
  72.02055    0.76544    0.65096    1.00500    1.38803    1.38118    1.37062    0.72044
  63.06905    0.68092    0.65096    0.88500    1.40422    1.34916    1.33886    0.71214
  51.32660    0.56384    0.65096    0.72500    1.69432    1.52212    1.51226    0.59021
  64.55214    0.69522    0.65096    0.90500    1.33489    1.35651    1.34616    0.74912
  79.57684    0.83317    0.65096    1.10500    1.30619    1.42331    1.41256    0.76558
  71.26972    0.75852    0.65096    0.99500    1.30313    1.37872    1.36817    0.76739
  52.05438    0.57128    0.65096    0.73500    1.63035    1.51272    1.50283    0.61337
  76.54398    0.80640    0.65096    1.06500    1.36330    1.40204    1.39137    0.73351
  55.70522    0.60825    0.65096    0.78500    1.39815    1.45027    1.44023    0.71523
  48.42311    0.53393    0.65096    0.68500    1.48148    1.55972    1.54999    0.67500
  54.97344    0.60089    0.65096    0.77500    1.31222    1.47000    1.45999    0.76207
  65.29500    0.70234    0.65096    0.91500    1.24541    1.36018    1.34981    0.80295
  62.32882    0.67374    0.65096    0.87500    1.24645    1.34549    1.33521    0.80228
  78.05872    0.81984    0.65096    1.08500    1.48984    1.41268    1.40196    0.67121
  63.81016    0.68808    0.65096    0.89500    1.34349    1.35284    1.34251    0.74433
  75.03268    0.79285    0.65096    1.04500    1.43633    1.39141    1.38077    0.69622
  82.62292    0.85946    0.65096    1.14500    1.45714    1.46853    1.45772    0.68627
  66.03874    0.70944    0.65096    0.92500    1.38143    1.36386    1.35346    0.72389
  57.90550    0.63024    0.65096    0.81500    1.28696    1.39108    1.38096    0.77703
  50.59958    0.55638    0.65096    0.71500    1.61658    1.53152    1.52169    0.61859
  80.33714    0.83979    0.65096    1.11500    1.25473    1.43472    1.42395    0.79698
  66.78336    0.71652    0.65096    0.93500    1.25380    1.36484    1.35442    0.79758
  49.14785    0.54142    0.65096    0.69500    1.55738    1.55032    1.54056    0.64211
  81.09827    0.84638    0.65096    1.12500    1.34420    1.44624    1.43546    0.74394
  84.91573    0.87886    0.65096    1.17500    1.40252    1.49237    1.48151    0.71300
  70.51978    0.75158    0.65096    0.98500    1.20173    1.37625    1.36572    0.83213
  58.64059    0.63754    0.65096    0.82500    1.37546    1.37135    1.36120    0.72703
  75.78790    0.79964    0.65096    1.05500    1.41667    1.39672    1.38607    0.70588
  69.77072    0.74461    0.65096    0.97500    1.55556    1.37378    1.36328    0.64286
  81.86020    0.85294    0.65096    1.13500    1.28488    1.45739    1.44659    0.77828
  52.78296    0.57871    0.65096    0.74500    1.37243    1.50332    1.49340    0.72863
  60.85096    0.65931    0.65096    0.85500    1.29201    1.33814    1.32791    0.77399
  83.38643    0.86596    0.65096    1.15500    1.46573    1.47968    1.46886    0.68226
  59.37653    0.64481    0.65096    0.83500    1.41043    1.35162    1.34144    0.70900
  69.02255    0.73763    0.65096    0.96500    1.22401    1.37131    1.36083    0.81699
  61.58946    0.66653    0.65096    0.86500    1.21270    1.34181    1.33156    0.82461
  68.97198    0.73804    0.65174    0.96500    1.31955    1.36920    1.35877    0.75783
  84.09077    0.87297    0.65174    1.16500    1.57328    1.48844    1.47779    0.63562
  49.83613    0.54918    0.65174    0.70500    1.50610    1.54073    1.53087    0.66397
  82.56386    0.85999    0.65174    1.14500    1.46078    1.46616    1.45553    0.68456
  66.73429    0.71692    0.65174    0.93500    1.32323    1.36264    1.35225    0.75573
  59.33254    0.64515    0.65174    0.83500    1.27835    1.34945    1.33925    0.78226
  71.21767    0.75895    0.65174    0.99500    1.27387    1.37659    1.36611    0.78501
  63.02251    0.68128    0.65174    0.88500    1.42087    1.34665    1.33635    0.70379
  77.24505    0.81361    0.65174    1.07500    1.30866    1.40584    1.39527    0.76414
  84.85537    0.87940    0.65174    1.17500    1.59413    1.49117    1.48051    0.62730
  48.38695    0.53419    0.65174    0.68500    1.85294    1.55953    1.54973    0.53968
  83.32693    0.86649    0.65174    1.15500    1.45648    1.47730    1.46666    0.68659
  65.99017    0.70983    0.65174    0.92500    1.35156    1.36132    1.35095    0.73988
  61.54393    0.66689    0.65174    0.86500    1.31833    1.33931    1.32905    0.75853
  78.76055    0.82701    0.65174    1.09500    1.40039    1.41646    1.40587    0.71409
  81.04009    0.84689    0.65174    1.12500    1.48323    1.44387    1.43326    0.67420
  52.74365    0.57900    0.65174    0.74500    1.53526    1.50312    1.49314    0.65136
  58.59712    0.63787    0.65174    0.82500    1.28675    1.36919    1.35901    0.77715
  69.71965    0.74503    0.65174    0.97500    1.34131    1.37166    1.36122    0.74554
  81.80158    0.85346    0.65174    1.13500    1.41748    1.45502    1.44439    0.70548
  53.47249    0.58641    0.65174    0.75500    1.50000    1.50078    1.49077    0.66667
  60.80595    0.65966    0.65174    0.85500    1.39310    1.33564    1.32540    0.71782
  68.22519    0.73102    0.65174    0.95500    1.35632    1.36674    1.35632    0.73729
  75.73295    0.80011    0.65174    1.05500    1.41393    1.39522    1.38467    0.70725
  49.11116    0.54169    0.65174    0.69500    1.78095    1.55013    1.54030    0.56150
  78.00238    0.82033    0.65174    1.08500    1.35203    1.41115    1.40057    0.73963
  80.27942    0.84029    0.65174    1.11500    1.40873    1.43241    1.42180    0.70986
  50.56185    0.55666    0.65174    0.71500    1.56481    1.53133    1.52144    0.63905
  57.86255    0.63057    0.65174    0.81500    1.24696    1.38892    1.37877    0.80195
  73.47135    0.77964    0.65174    1.02500    1.36976    1.38140    1.37089    0.73005
  63.76310    0.68845    0.65174    0.89500    1.37217    1.35032    1.34000    0.72877
  70.46822    0.75200    0.65174    0.98500    1.20155    1.37413    1.36366    0.83226
  62.28279    0.67410    0.65174    0.87500    1.37651    1.34298    1.33270    0.72647
  47.66348    0.52667    0.65174    0.67500    1.78378    1.56893    1.55916    0.56061
  51.28834    0.56412    0.65174    0.72500    1.62882    1.52193    1.51200    0.61394
  60.06882    0.65242    0.65174    0.84500    1.45238    1.33577    1.32554    0.68852
  79.51957    0.83367    0.65174    1.10500    1.42960    1.42177    1.41117    0.69949
  54.93257    0.60120    0.65174    0.77500    1.41505    1.46786    1.45780    0.70669
  64.50458    0.69560    0.65174    0.90500    1.34290    1.35399    1.34365    0.74466
  72.71924    0.77277    0.65174    1.01500    1.32209    1.38151    1.37101    0.75638
  71.96801    0.76587    0.65174    1.00500    1.17629    1.37905    1.36856    0.85013
  67.47929    0.72398    0.65174    0.94500    1.31289    1.36427    1.35387    0.76168
  54.20213    0.59382    0.65174    0.76500    1.41860    1.48759    1.47755    0.70492
  55.66383    0.60857    0.65174    0.78500    1.44111    1.44812    1.43804    0.69391
  65.24693    0.70273    0.65174    0.91500    1.22791    1.35765    1.34730    0.81439
  52.01560    0.57157    0.65174    0.73500    1.39933    1.51252    1.50257    0.71463
  76.48857    0.80687    0.65174    1.06500    1.39266    1.40053    1.38997    0.71805
  63.71603    0.68882    0.65252    0.89500    1.24723    1.34775    1.33748    0.80178
  73.41782    0.78009    0.65252    1.02500    1.43406    1.37957    1.36919    0.69732
  58.55364    0.63821    0.65252    0.82500    1.41423    1.36698    1.35681    0.70710
  60.76092    0.66001    0.65252    0.85500    1.30500    1.33309    1.32288    0.76628
  65.94157    0.71022    0.65252    0.92500    1.33279    1.35873    1.34843    0.75030
  54.89169    0.60151    0.65252    0.77500    1.35915    1.46566    1.45560    0.73575
  72.66619    0.77321    0.65252    1.01500    1.29538    1.37932    1.36895    0.77197
  55.62242    0.60888    0.65252    0.78500    1.30131    1.44593    1.43584    0.76846
  80.22167    0.84080    0.65252    1.11500    1.32432    1.43005    1.41965    0.75510
  60.02430    0.65276    0.65252    0.84500    1.41237    1.33268    1.32249    0.70803
  84.79497    0.87995    0.65252    1.17500    1.62470    1.48992    1.47951    0.61550
  66.68519    0.71731    0.65252    0.93500    1.48161    1.36038    1.35007    0.67494
  79.46227    0.83417    0.65252    1.10500    1.44677    1.42018    1.40977    0.69120
  49.07447    0.54196    0.65252    0.69500    1.57500    1.54990    1.54004    0.63492
  48.35079    0.53446    0.65252    0.68500    1.62667    1.55931    1.54947    0.61475
  51.97681    0.57186    0.65252    0.73500    1.47841    1.51228    1.50231    0.67640
  81.74292    0.85397    0.65252    1.13500    1.46838    1.45260    1.44219    0.68102
  84.03080    0.87351    0.65252    1.16500    1.47034    1.48600    1.47559    0.68012
  54.16176    0.59412    0.65252    0.76500    1.35167    1.48540    1.47536    0.73982
  50.52410    0.55694    0.65252    0.71500    1.75000    1.53110    1.52118    0.57143
  76.43313    0.80735    0.65252    1.06500    1.41231    1.39897    1.38858    0.70806
  80.98189    0.84740    0.65252    1.12500    1.40467    1.44146    1.43106    0.71191
  47.62784    0.52693    0.65252    0.67500    1.50000    1.56871    1.55891    0.66667
  69.66856    0.74545    0.65252    0.97500    1.42904    1.36950    1.35915    0.69977
  71.16559    0.75938    0.65252    0.99500    1.37876    1.37441    1.36405    0.72529
  68.92138    0.73845    0.65252    0.96500    1.31746    1.36704    1.35670    0.75904
  75.67798    0.80057    0.65252    1.05500    1.43446    1.39366    1.38328    0.69713
  68.17509    0.73142    0.65252    0.95500    1.54545    1.36458    1.35426    0.64706
  64.45700    0.69598    0.65252    0.90500    1.32401    1.35141    1.34113    0.75528
  77.18913    0.81409    0.65252    1.07500    1.20383    1.40427    1.39388    0.83068
  51.25007    0.56441    0.65252    0.72500    1.51953    1.52169    1.51175    0.65810
  62.97594    0.68165    0.65252    0.88500    1.37248    1.34408    1.33383    0.72861
  61.49839    0.66724    0.65252    0.86500    1.37782    1.33676    1.32653    0.72579
  83.26739    0.86703    0.65252    1.15500    1.40040    1.47487    1.46446    0.71408
  62.23673    0.67446    0.65252    0.87500    1.24196    1.34042    1.33018    0.80518
  59.28855    0.64549    0.65252    0.83500    1.29310    1.34724    1.33706    0.77333
  67.42970    0.72438    0.65252    0.94500    1.27760    1.36213    1.35181    0.78272
  57.81958    0.63090    0.65252    0.81500    1.24486    1.38672    1.37657    0.80330
  82.50476    0.86052    0.65252    1.14500    1.38943    1.46373    1.45332    0.71972
  77.94600    0.82081    0.65252    1.08500    1.32342    1.40957    1.39917    0.75562
  70.41663    0.75242    0.65252    0.98500    1.34953    1.37195    1.36160    0.74100
  71.91545    0.76631    0.65252    1.00500    1.45424    1.37686    1.36650    0.68765
  53.43265    0.58671    0.65252    0.75500    1.49408    1.49952    1.48951    0.66931
  49.79891    0.54946    0.65252    0.70500    1.51266    1.54050    1.53061    0.66109
  52.70433    0.57929    0.65252    0.74500    1.55272    1.50288    1.49288    0.64403
  78.70371    0.82750    0.65252    1.09500    1.42969    1.41487    1.40447    0.69945
  65.19884    0.70311    0.65252    0.91500    1.21395    1.35507    1.34478    0.82376
  80.16387    0.84130    0.65331    1.11500    1.33394    1.42769    1.41749    0.74966
  71.11350    0.75981    0.65331    0.99500    1.31034    1.37220    1.36198    0.76316
  65.15074    0.70349    0.65331    0.91500    1.22323    1.35245    1.34227    0.81751
  55.58101    0.60919    0.65331    0.78500    1.28276    1.44369    1.43365    0.77957
  48.31461    0.53472    0.65331    0.68500    1.61446    1.55904    1.54921    0.61940
  75.62298    0.80104    0.65331    1.05500    1.33582    1.39209    1.38188    0.74860
  51.93800    0.57214    0.65331    0.73500    1.47584    1.51200    1.50205    0.67758
  61.45284    0.66760    0.65331    0.86500    1.48022    1.33416    1.32401    0.67558
  63.66894    0.68919    0.65331    0.89500    1.27039    1.34514    1.33496    0.78716
  77.88959    0.82130    0.65331    1.08500    1.34444    1.40798    1.39778    0.74380
  70.36503    0.75285    0.65331    0.98500    1.32113    1.36975    1.35954    0.75693
  53.39280    0.58701    0.65331    0.75500    1.52367    1.49822    1.48824    0.65631
  52.66500    0.57959    0.65331    0.74500    1.48428    1.50259    1.49262    0.67373
  77.13319    0.81457    0.65331    1.07500    1.37899    1.40269    1.39248    0.72517
  78.64684    0.82800    0.65331    1.09500    1.43822    1.41328    1.40308    0.69530
  79.40494    0.83466    0.65331    1.10500    1.43561    1.41858    1.40838    0.69657
  66.63608    0.71770    0.65331    0.93500    1.32283    1.35808    1.34788    0.75595
  65.89296    0.71061    0.65331    0.92500    1.31057    1.35611    1.34592    0.76303
  47.59219    0.52719    0.65331    0.67500    1.77143    1.56844    1.55865    0.56452
  69.61745    0.74586    0.65331    0.97500    1.33487    1.36730    1.35709    0.74914
  72.61311    0.77365    0.65331    1.01500    1.31527    1.37710    1.36688    0.76030
  84.73453    0.88050    0.65331    1.17500    1.60142    1.48867    1.47850    0.62445
  54.85079    0.60182    0.65331    0.77500    1.32195    1.46343    1.45340    0.75646
  59.97978    0.65311    0.65331    0.84500    1.32574    1.32955    1.31943    0.75429
  62.92936    0.68202    0.65331    0.88500    1.43563    1.34148    1.33131    0.69656
  83.20781    0.86756    0.65331    1.15500    1.47537    1.47243    1.46225    0.67779
  62.19066    0.67482    0.65331    0.87500    1.49617    1.33782    1.32766    0.66837
  57.77661    0.63123    0.65331    0.81500    1.34879    1.38446    1.37437    0.74140
  73.36425    0.78054    0.65331    1.02500    1.40773    1.37771    1.36749    0.71036
  71.86286    0.76674    0.65331    1.00500    1.23729    1.37465    1.36443    0.80822
  49.76168    0.54973    0.65331    0.70500    1.57962    1.54022    1.53035    0.63306
  58.51015    0.63854    0.65331    0.82500    1.33513    1.36472    1.35462    0.74899
  82.44562    0.86104    0.65331    1.14500    1.49460    1.46130    1.45112    0.66908
  68.12497    0.73183    0.65331    0.95500    1.28769    1.36240    1.35219    0.77658
  49.03777    0.54223    0.65331    0.69500    1.78302    1.54963    1.53978    0.56085
  54.12139    0.59442    0.65331    0.76500    1.43681    1.48316    1.47316    0.69598
  76.37765    0.80782    0.65331    1.06500    1.41541    1.39739    1.38718    0.70651
  50.48635    0.55722    0.65331    0.71500    1.50711    1.53082    1.52092    0.66352
  60.71588    0.66036    0.65331    0.85500    1.34407    1.33050    1.32036    0.74401
  68.87076    0.73886    0.65331    0.96500    1.38538    1.36485    1.35464    0.72182
  81.68423    0.85449    0.65331    1.13500    1.38247    1.45018    1.43999    0.72334
  51.21179    0.56469    0.65331    0.72500    1.68182    1.52141    1.51149    0.59459
  64.40940    0.69635    0.65331    0.90500    1.28705    1.34879    1.33861    0.77697
  67.38008    0.72478    0.65331    0.94500    1.42904    1.35994    1.34974    0.69977
  83.97079    0.87405    0.65331    1.16500    1.39248    1.48356    1.47339    0.71814
  80.92364    0.84791    0.65331    1.12500    1.30129    1.43905    1.42885    0.76847
  59.24453    0.64583    0.65331    0.83500    1.25700    1.34497    1.33486    0.79554
  51.89919    0.57243    0.65409    0.73500    1.46182    1.51168    1.50180    0.68408
  73.31067    0.78098    0.65409    1.02500    1.42810    1.37586    1.36579    0.70023
  52.62566    0.57988    0.65409    0.74500    1.38375    1.50226    1.49236    0.72267
  65.10261    0.70387    0.65409    0.91500    1.36156    1.34982    1.33974    0.73445
  51.17350    0.56497    0.65409    0.72500    1.76812    1.52109    1.51123    0.56557
  57.73362    0.63156    0.65409    0.81500    1.53892    1.38218    1.37217    0.64981
  70.31339    0.75327    0.65409    0.98500    1.31715    1.36755    1.35747    0.75922
  49.72444    0.55001    0.65409    0.70500    1.52841    1.53991    1.53009    0.65428
  63.62183    0.68956    0.65409    0.89500    1.34179    1.34251    1.33244    0.74527
  62.14458    0.67518    0.65409    0.87500    1.28389    1.33520    1.32514    0.77888
  61.40726    0.66795    0.65409    0.86500    1.41424    1.33154    1.32149    0.70709
  59.93523    0.65345    0.65409    0.84500    1.35149    1.32640    1.31637    0.73993
  83.14820    0.86809    0.65409    1.15500    1.45149    1.47005    1.46005    0.68895
  67.33044    0.72517    0.65409    0.94500    1.27844    1.35775    1.34767    0.78220
  55.53958    0.60951    0.65409    0.78500    1.42130    1.44141    1.43145    0.70358
  78.58993    0.82849    0.65409    1.09500    1.53830    1.41172    1.40168    0.65007
  48.27842    0.53499    0.65409    0.68500    1.42697    1.55873    1.54896    0.70079
  64.36178    0.69673    0.65409    0.90500    1.34046    1.34616    1.33609    0.74601
  60.67082    0.66071    0.65409    0.85500    1.30000    1.32788    1.31784    0.76923
  50.44858    0.55750    0.65409    0.71500    1.47619    1.53050    1.52066    0.67742
  69.56631    0.74628    0.65409    0.97500    1.35750    1.36510    1.35502    0.73665
  54.80988    0.60212    0.65409    0.77500    1.32319    1.46115    1.45120    0.75575
  80.86536    0.84842    0.65409    1.12500    1.37769    1.43667    1.42665    0.72585
  66.58694    0.71810    0.65409    0.93500    1.35195    1.35578    1.34570    0.73967
  80.10605    0.84181    0.65409    1.11500    1.49903    1.42536    1.41533    0.66710
  79.34757    0.83516    0.65409    1.10500    1.39588    1.41701    1.40698    0.71640
  81.62550    0.85501    0.65409    1.13500    1.63715    1.44779    1.43778    0.61082
  68.07483    0.73223    0.65409    0.95500    1.28529    1.36020    1.35012    0.77804
  83.91073    0.87458    0.65409    1.16500    1.38241    1.48117    1.47118    0.72337
  49.00105    0.54250    0.65409    0.69500    1.40310    1.54932    1.53952    0.71271
  84.67404    0.88105    0.65409    1.17500    1.51179    1.48748    1.47750    0.66147
  68.82013    0.73927    0.65409    0.96500    1.23349    1.36265    1.35257    0.81071
  82.38645    0.86157    0.65409    1.14500    1.41132    1.45892    1.44891    0.70856
  62.88276    0.68238    0.65409    0.88500    1.38499    1.33885    1.32879    0.72203
  72.56001    0.77409    0.65409    1.01500    1.24519    1.37489    1.36481    0.80309
  58.46664    0.63887    0.65409    0.82500    1.34615    1.36243    1.35242    0.74286
  47.55653    0.52746    0.65409    0.67500    1.44898    1.56814    1.55839    0.69014
  65.84433    0.71099    0.65409    0.92500    1.24266    1.35347    1.34339    0.80473
  53.35293    0.58731    0.65409    0.75500    1.46552    1.49689    1.48697    0.68235
  75.56795    0.80150    0.65409    1.05500    1.35849    1.39054    1.38048    0.73611
  77.83314    0.82178    0.65409    1.08500    1.25305    1.40642    1.39638    0.79805
  59.20051    0.64617    0.65409    0.83500    1.38993    1.34268    1.33266    0.71946
  54.08100    0.59472    0.65409    0.76500    1.59299    1.48090    1.47096    0.62775
  71.81024    0.76717    0.65409    1.00500    1.36928    1.37244    1.36237    0.73031
  71.06137    0.76023    0.65409    0.99500    1.43127    1.37000    1.35992    0.69868
  77.07722    0.81505    0.65409    1.07500    1.30530    1.40113    1.39108    0.76611
  76.32215    0.80829    0.65409    1.06500    1.31767    1.39583    1.38578    0.75892
  60.62574    0.66106    0.65487    0.85500    1.43950    1.32525    1.31532    0.69468
  66.53778    0.71849    0.65487    0.93500    1.30159    1.35347    1.34351    0.76829
  47.52086    0.52771    0.65487    0.67500    1.85714    1.56781    1.55813    0.53846
  79.29016    0.83566    0.65487    1.10500    1.24055    1.41550    1.40558    0.80609
  54.04060    0.59503    0.65487    0.76500    1.34872    1.47860    1.46876    0.74144
  81.56673    0.85553    0.65487    1.13500    1.39411    1.44547    1.43557    0.71731
  84.61351    0.88159    0.65487    1.17500    1.57773    1.48637    1.47649    0.63382
  68.02467    0.73264    0.65487    0.95500    1.41225    1.35802    1.34805    0.70809
  48.96433    0.54277    0.65487    0.69500    1.53333    1.54899    1.53926    0.65217
  58.42311    0.63920    0.65487    0.82500    1.45631    1.36012    1.35021    0.68667
  76.26662    0.80876    0.65487    1.06500    1.43520    1.39432    1.38438    0.69677
  54.76896    0.60243    0.65487    0.77500    1.41608    1.45885    1.44900    0.70618
  46.80024    0.52017    0.65487    0.66500    1.27778    1.53703    1.52737    0.78261
  69.51515    0.74669    0.65487    0.97500    1.29037    1.36291    1.35295    0.77497
  65.05447    0.70425    0.65487    0.91500    1.28681    1.34718    1.33722    0.77712
  55.49813    0.60982    0.65487    0.78500    1.40724    1.43911    1.42924    0.71061
  80.04819    0.84231    0.65487    1.11500    1.51129    1.42308    1.41317    0.66168
  65.79568    0.71138    0.65487    0.92500    1.36467    1.35083    1.34087    0.73278
  59.89067    0.65379    0.65487    0.84500    1.33388    1.32322    1.31330    0.74969
  51.13520    0.56526    0.65487    0.72500    1.51429    1.52075    1.51097    0.66038
  67.28078    0.72557    0.65487    0.94500    1.26067    1.35557    1.34560    0.79323
  68.76946    0.73968    0.65487    0.96500    1.33385    1.36047    1.35050    0.74971
  48.24222    0.53525    0.65487    0.68500    1.74725    1.55840    1.54870    0.57233
  77.02121    0.81553    0.65487    1.07500    1.36295    1.39961    1.38968    0.73370
  51.86036    0.57272    0.65487    0.73500    1.47101    1.51133    1.50154    0.67980
  83.85064    0.87512    0.65487    1.16500    1.39792    1.47885    1.46897    0.71535
  72.50688    0.77453    0.65487    1.01500    1.33914    1.37270    1.36274    0.74675
  59.15646    0.64651    0.65487    0.83500    1.37891    1.34037    1.33046    0.72521
  80.80705    0.84894    0.65487    1.12500    1.48800    1.43435    1.42444    0.67204
  78.53299    0.82898    0.65487    1.09500    1.41261    1.41020    1.40028    0.70791
  71.00922    0.76066    0.65487    0.99500    1.35784    1.36781    1.35785    0.73646
  64.31414    0.69710    0.65487    0.90500    1.31863    1.34352    1.33357    0.75836
  50.41081    0.55778    0.65487    0.71500    1.54839    1.53016    1.52040    0.64583
  77.77667    0.82227    0.65487    1.08500    1.54255    1.40491    1.39498    0.64828
  82.32723    0.86209    0.65487    1.14500    1.31091    1.45660    1.44671    0.76283
  73.25705    0.78143    0.65487    1.02500    1.45363    1.37405    1.36409    0.68794
  57.69061    0.63188    0.65487    0.81500    1.28470    1.37987    1.36997    0.77839
  70.26174    0.75369    0.65487    0.98500    1.35032    1.36536    1.35540    0.74057
  71.75760    0.76761    0.65487    1.00500    1.34967    1.37026    1.36030    0.74092
  62.09847    0.67553    0.65487    0.87500    1.28758    1.33256    1.32262    0.77665
  63.57470    0.68993    0.65487    0.89500    1.33005    1.33987    1.32992    0.75185
  61.36167    0.66831    0.65487    0.86500    1.46737    1.32890    1.31897    0.68149
  75.51290    0.80197    0.65487    1.05500    1.48092    1.38902    1.37908    0.67526
  49.68719    0.55028    0.65487    0.70500    1.66667    1.53957    1.52983    0.60000
  53.31306    0.58761    0.65487    0.75500    1.54039    1.49553    1.48571    0.64919
  62.83615    0.68274    0.65487    0.88500    1.32836    1.33622    1.32627    0.75281
  83.08854    0.86862    0.65487    1.15500    1.59149    1.46773    1.45784    0.62834
  52.58631    0.58017    0.65487    0.74500    1.35030    1.50192    1.49210    0.74058
  64.26649    0.69748    0.65566    0.90500    1.36791    1.34088    1.33104    0.73104
  62.78951    0.68311    0.65566    0.88500    1.29153    1.33357    1.32374    0.77427
  80.74869    0.84945    0.65566    1.12500    1.42286    1.43209    1.42223    0.70281
  77.72016    0.82275    0.65566    1.08500    1.27385    1.40344    1.39357    0.78502
  59.11241    0.64684    0.65566    0.83500    1.21927    1.33805    1.32825    0.82016
  51.82152    0.57301    0.65566    0.73500    1.49832    1.51096    1.50128    0.66742
  70.21006    0.75411    0.65566    0.98500    1.32073    1.36319    1.35333    0.75716
  76.96517    0.81600    0.65566    1.07500    1.29044    1.39814    1.38828    0.77493
  57.64759    0.63221    0.65566    0.81500    1.36207    1.37755    1.36777    0.73418
  72.45373    0.77497    0.65566    1.01500    1.44202    1.37054    1.36067    0.69347
  55.45667    0.61013    0.65566    0.78500    1.55663    1.43679    1.42704    0.64241
  59.84610    0.65413    0.65566    0.84500    1.38045    1.32003    1.31023    0.72440
  83.79051    0.87566    0.65566    1.16500    1.58447    1.47661    1.46676    0.63112
  71.70494    0.76804    0.65566    1.00500    1.24771    1.36809    1.35822    0.80147
  62.05235    0.67589    0.65566    0.87500    1.31057    1.32992    1.32009    0.76303
  79.99029    0.84281    0.65566    1.11500    1.53911    1.42086    1.41100    0.64973
  70.95705    0.76109    0.65566    0.99500    1.45530    1.36564    1.35577    0.68714
  61.31607    0.66866    0.65566    0.86500    1.26135    1.32626    1.31644    0.79280
  48.20602    0.53551    0.65566    0.68500    2.01408    1.55804    1.54844    0.49650
  67.23110    0.72597    0.65566    0.94500    1.39801    1.35339    1.34353    0.71530
  65.74701    0.71177    0.65566    0.92500    1.30609    1.34819    1.33834    0.76564
  75.45781    0.80243    0.65566    1.05500    1.37591    1.38754    1.37768    0.72679
  51.09688    0.56554    0.65566    0.72500    1.60494    1.52038    1.51071    0.62308
  46.76509    0.52042    0.65566    0.66500    1.18750    1.55005    1.54049    0.84211
  83.02885    0.86915    0.65566    1.15500    1.38627    1.46548    1.45563    0.72136
  69.46397    0.74711    0.65566    0.97500    1.30952    1.36074    1.35088    0.76364
  78.47602    0.82947    0.65566    1.09500    1.33996    1.40874    1.39887    0.74629
  79.23273    0.83616    0.65566    1.10500    1.50097    1.41404    1.40417    0.66623
  81.50793    0.85605    0.65566    1.13500    1.37938    1.44322    1.43336    0.72496
  49.64993    0.55055    0.65566    0.70500    1.50829    1.53921    1.52957    0.66300
  67.97449    0.73304    0.65566    0.95500    1.48205    1.35584    1.34598    0.67474
  65.00630    0.70463    0.65566    0.91500    1.22295    1.34454    1.33469    0.81769
  50.37302    0.55805    0.65566    0.71500    1.35865    1.52979    1.52014    0.73602
  84.55295    0.88214    0.65566    1.17500    1.32080    1.48533    1.47548    0.75712
  47.48518    0.52797    0.65566    0.67500    1.56818    1.56745    1.55787    0.63768
  82.26798    0.86262    0.65566    1.14500    1.40541    1.45435    1.44449    0.71154
  54.00019    0.59533    0.65566    0.76500    1.45385    1.47628    1.46655    0.68783
  66.48860    0.71888    0.65566    0.93500    1.30635    1.35117    1.34132    0.76549
  52.54695    0.58046    0.65566    0.74500    1.48265    1.50154    1.49184    0.67447
  54.72802    0.60274    0.65566    0.77500    1.38806    1.45653    1.44680    0.72043
  73.20341    0.78187    0.65566    1.02500    1.32159    1.37225    1.36238    0.75666
  76.21105    0.80923    0.65566    1.06500    1.43810    1.39284    1.38298    0.69536
  48.92760    0.54304    0.65566    0.69500    1.49640    1.54862    1.53900    0.66827
  68.71878    0.74009    0.65566    0.96500    1.31761    1.35829    1.34843    0.75895
  58.37957    0.63954    0.65566    0.82500    1.31834    1.35780    1.34801    0.75853
  63.52756    0.69030    0.65566    0.89500    1.25585    1.33723    1.32739    0.79627
  60.58065    0.66141    0.65566    0.85500    1.30560    1.32260    1.31279    0.76593
  53.27317    0.58790    0.65566    0.75500    1.40443    1.49415    1.48444    0.71203
  51.05856    0.56582    0.65645    0.72500    1.66524    1.51999    1.51045    0.60052
  81.44909    0.85656    0.65645    1.13500    1.39181    1.44099    1.43115    0.71849
  58.33602    0.63987    0.65645    0.82500    1.22575    1.35546    1.34580    0.81583
  67.92428    0.73344    0.65645    0.95500    1.41611    1.35366    1.34391    0.70616
  65.69832    0.71215    0.65645    0.92500    1.33389    1.34555    1.33581    0.74969
  48.89085    0.54331    0.65645    0.69500    1.57759    1.54824    1.53874    0.63388
  82.96912    0.86968    0.65645    1.15500    1.36852    1.46327    1.45341    0.73072
  59.80151    0.65448    0.65645    0.84500    1.38462    1.31683    1.30715    0.72222
  79.93236    0.84332    0.65645    1.11500    1.43455    1.41867    1.40883    0.69708
  68.66807    0.74049    0.65645    0.96500    1.26021    1.35611    1.34635    0.79352
  49.61266    0.55083    0.65645    0.70500    1.29851    1.53882    1.52931    0.77011
  80.69031    0.84995    0.65645    1.12500    1.45224    1.42985    1.42001    0.68859
  57.60456    0.63254    0.65645    0.81500    1.29746    1.37520    1.36556    0.77074
  59.06833    0.64718    0.65645    0.83500    1.20092    1.33571    1.32604    0.83269
  50.33522    0.55833    0.65645    0.71500    1.64706    1.52940    1.51988    0.60714
  76.15546    0.80970    0.65645    1.06500    1.40782    1.39138    1.38157    0.71032
  60.53554    0.66175    0.65645    0.85500    1.23306    1.31994    1.31026    0.81099
  82.20870    0.86314    0.65645    1.14500    1.39042    1.45213    1.44228    0.71921
  71.65225    0.76847    0.65645    1.00500    1.43564    1.36593    1.35615    0.69655
  83.73033    0.87620    0.65645    1.16500    1.56920    1.47440    1.46455    0.63727
  62.00621    0.67625    0.65645    0.87500    1.43945    1.32726    1.31756    0.69471
  53.95977    0.59563    0.65645    0.76500    1.41327    1.47394    1.46435    0.70758
  75.40269    0.80289    0.65645    1.05500    1.47426    1.38608    1.37627    0.67830
  64.21881    0.69785    0.65645    0.90500    1.31639    1.33823    1.32851    0.75965
  67.18140    0.72637    0.65645    0.94500    1.32588    1.35120    1.34146    0.75422
  73.14974    0.78232    0.65645    1.02500    1.29862    1.37047    1.36068    0.77005
  64.95812    0.70501    0.65645    0.91500    1.31220    1.34189    1.33216    0.76208
  78.41901    0.82996    0.65645    1.09500    1.35260    1.40730    1.39747    0.73932
  84.49234    0.88268    0.65645    1.17500    1.65982    1.48433    1.47448    0.60248
  51.78268    0.57330    0.65645    0.73500    1.52015    1.51057    1.50102    0.65783
  63.48039    0.69067    0.65645    0.89500    1.48359    1.33458    1.32486    0.67404
  76.90911    0.81648    0.65645    1.07500    1.30922    1.39669    1.38687    0.76381
  66.43941    0.71927    0.65645    0.93500    1.44572    1.34887    1.33913    0.69170
  70.15836    0.75453    0.65645    0.98500    1.34439    1.36102    1.35125    0.74383
  52.50758    0.58076    0.65645    0.74500    1.60828    1.50115    1.49158    0.62178
  54.68708    0.60304    0.65645    0.77500    1.46062    1.45419    1.44459    0.68464
  47.44950    0.52823    0.65645    0.67500    2.51515    1.56707    1.55761    0.39759
  72.40055    0.77541    0.65645    1.01500    1.51536    1.36838    1.35860    0.65991
  79.17526    0.83665    0.65645    1.10500    1.38672    1.41260    1.40277    0.72113
  53.23327    0.58820    0.65645    0.75500    1.27139    1.49274    1.48316    0.78654
  61.27044    0.66901    0.65645    0.86500    1.30201    1.32360    1.31391    0.76804
  77.66362    0.82323    0.65645    1.08500    1.33959    1.40199    1.39217    0.74650
  55.41521    0.61044    0.65645    0.78500    1.37915    1.43444    1.42483    0.72509
  46.72993    0.52068    0.65645    0.66500    1.40000    1.56307    1.55363    0.71429
  48.16980    0.53578    0.65645    0.68500    1.37864    1.55765    1.54818    0.72535
  70.90485    0.76151    0.65645    0.99500    1.41762    1.36348    1.35370    0.70541
  62.74286    0.68347    0.65645    0.88500    1.29642    1.33092    1.32121    0.77136
  69.41277    0.74752    0.65645    0.97500    1.35333    1.35857    1.34880    0.73892
  72.34734    0.77585    0.65723    1.01500    1.40433    1.36621    1.35652    0.71209
  71.59954    0.76890    0.65723    1.00500    1.35453    1.36375    1.35407    0.73826
  61.96006    0.67661    0.65723    0.87500    1.29194    1.32458    1.31503    0.77403
  60.49042    0.66210    0.65723    0.85500    1.31148    1.31726    1.30773    0.76250
  83.67012    0.87674    0.65723    1.16500    1.40281    1.47218    1.46233    0.71286
  76.09984    0.81017    0.65723    1.06500    1.23949    1.38991    1.38017    0.80678
  80.63189    0.85046    0.65723    1.12500    1.34790    1.42760    1.41780    0.74189
  82.14937    0.86366    0.65723    1.14500    1.35949    1.44989    1.44006    0.73557
  76.85301    0.81696    0.65723    1.07500    1.50400    1.39522    1.38546    0.66489
  49.57538    0.55110    0.65723    0.70500    1.45304    1.53841    1.52905    0.68821
  59.02425    0.64752    0.65723    0.83500    1.34142    1.33335    1.32383    0.74548
  53.19336    0.58850    0.65723    0.75500    1.54494    1.49132    1.48189    0.64727
  78.36197    0.83044    0.65723    1.09500    1.40875    1.40584    1.39606    0.70985
  54.64612    0.60335    0.65723    0.77500    1.56684    1.45183    1.44238    0.63823
  48.85410    0.54358    0.65723    0.69500    1.32836    1.54783    1.53848    0.75281
  64.17112    0.69823    0.65723    0.90500    1.26604    1.33556    1.32598    0.78986
  67.87406    0.73384    0.65723    0.95500    1.15845    1.35146    1.34183    0.86323
  84.43169    0.88323    0.65723    1.17500    1.43558    1.48332    1.47346    0.69658
  58.29245    0.64020    0.65723    0.82500    1.33932    1.35310    1.34359    0.74665
  51.74382    0.57358    0.65723    0.73500    1.44860    1.51016    1.50076    0.69032
  52.46819    0.58105    0.65723    0.74500    1.36527    1.50074    1.49132    0.73246
  79.11776    0.83715    0.65723    1.10500    1.33077    1.41115    1.40136    0.75145
  62.69620    0.68383    0.65723    0.88500    1.28663    1.32824    1.31868    0.77722
  64.90992    0.70539    0.65723    0.91500    1.31385    1.33922    1.32963    0.76112
  70.85263    0.76194    0.65723    0.99500    1.46370    1.36130    1.35162    0.68320
  82.90935    0.87021    0.65723    1.15500    1.45304    1.46103    1.45120    0.68821
  46.69476    0.52093    0.65723    0.66500    1.54167    1.57608    1.56678    0.64865
  55.37372    0.61075    0.65723    0.78500    1.43665    1.43208    1.42262    0.69606
  77.60706    0.82371    0.65723    1.08500    1.50558    1.40053    1.39076    0.66420
  79.87440    0.84382    0.65723    1.11500    1.30784    1.41646    1.40666    0.76462
  75.34755    0.80336    0.65723    1.05500    1.28333    1.38460    1.37487    0.77922
  61.22480    0.66936    0.65723    0.86500    1.39658    1.32092    1.31138    0.71603
  69.36154    0.74794    0.65723    0.97500    1.34202    1.35638    1.34672    0.74515
  70.10663    0.75495    0.65723    0.98500    1.28218    1.35884    1.34917    0.77992
  59.75690    0.65482    0.65723    0.84500    1.23855    1.31360    1.30408    0.80740
  81.39022    0.85708    0.65723    1.13500    1.36489    1.43875    1.42893    0.73266
  66.39019    0.71966    0.65723    0.93500    1.35052    1.34655    1.33693    0.74046
  63.43321    0.69104    0.65723    0.89500    1.40879    1.33190    1.32233    0.70983
  73.09605    0.78276    0.65723    1.02500    1.33077    1.36867    1.35897    0.75145
  51.02023    0.56610    0.65723    0.72500    1.61667    1.51958    1.51019    0.61856
  47.41380    0.52849    0.65723    0.67500    1.79167    1.56666    1.55735    0.55814
  57.56151    0.63286    0.65723    0.81500    1.37759    1.37284    1.36335    0.72590
  50.29742    0.55861    0.65723    0.71500    1.48085    1.52899    1.51962    0.67529
  53.91934    0.59593    0.65723    0.76500    1.50136    1.47157    1.46213    0.66606
  68.61735    0.74090    0.65723    0.96500    1.33706    1.35392    1.34428    0.74791
  67.13167    0.72676    0.65723    0.94500    1.47972    1.34900    1.33938    0.67580
  65.64961    0.71254    0.65723    0.92500    1.43792    1.34288    1.33328    0.69545
  48.13358    0.53604    0.65723    0.68500    1.35870    1.55725    1.54792    0.73600
  67.82381    0.73425    0.65802    0.95500    1.34069    1.35124    1.34175    0.74588
  81.33130    0.85759    0.65802    1.13500    1.56531    1.43832    1.42859    0.63885
  60.44528    0.66245    0.65802    0.85500    1.34266    1.31718    1.30781    0.74479
  47.37810    0.52875    0.65802    0.67500    2.02439    1.56622    1.55707    0.49398
  64.86170    0.70577    0.65802    0.91500    1.27586    1.33915    1.32971    0.78378
  58.24887    0.64053    0.65802    0.82500    1.41373    1.35298    1.34365    0.70735
  82.84954    0.87074    0.65802    1.15500    1.40588    1.46062    1.45086    0.71130
  77.55046    0.82420    0.65802    1.08500    1.43977    1.40019    1.39053    0.69456
  75.29238    0.80382    0.65802    1.05500    1.32586    1.38425    1.37463    0.75423
  61.17915    0.66972    0.65802    0.86500    1.28254    1.32084    1.31146    0.77970
  70.05489    0.75537    0.65802    0.98500    1.46535    1.35862    1.34910    0.68243
  63.38602    0.69141    0.65802    0.89500    1.23729    1.33182    1.32241    0.80822
  73.04233    0.78320    0.65802    1.02500    1.38087    1.36842    1.35885    0.72418
  53.15344    0.58879    0.65802    0.75500    1.48424    1.49092    1.48166    0.67375
  57.51845    0.63319    0.65802    0.81500    1.24583    1.37272    1.36340    0.80268
  52.42880    0.58134    0.65802    0.74500    1.38554    1.50028    1.49104    0.72174
  49.53809    0.55137    0.65802    0.70500    1.50820    1.53796    1.52877    0.66304
  61.91389    0.67697    0.65802    0.87500    1.34314    1.32450    1.31511    0.74453
  82.09001    0.86418    0.65802    1.14500    1.36590    1.44947    1.43973    0.73212
  62.64951    0.68420    0.65802    0.88500    1.36649    1.32816    1.31876    0.73180
  78.30491    0.83093    0.65802    1.09500    1.37897    1.40550    1.39583    0.72518
  84.37100    0.88377    0.65802    1.17500    1.48678    1.48288    1.47310    0.67259
  53.87889    0.59623    0.65802    0.76500    1.45202    1.47145    1.46219    0.68870
  48.81734    0.54385    0.65802    0.69500    1.68966    1.54738    1.53820    0.59184
  59.71228    0.65516    0.65802    0.84500    1.28548    1.31372    1.30436    0.77792
  80.57343    0.85097    0.65802    1.12500    1.36735    1.42717    1.41746    0.73134
  51.70495    0.57387    0.65802    0.73500    1.56318    1.50970    1.50047    0.63972
  83.60987    0.87727    0.65802    1.16500    1.53261    1.47176    1.46199    0.65248
  58.98015    0.64785    0.65802    0.83500    1.37961    1.33323    1.32389    0.72484
  55.33223    0.61106    0.65802    0.78500    1.50481    1.43196    1.42268    0.66454
  76.79688    0.81743    0.65802    1.07500    1.45331    1.39487    1.38523    0.68809
  67.08193    0.72716    0.65802    0.94500    1.26276    1.34878    1.33931    0.79191
  71.54680    0.76934    0.65802    1.00500    1.36150    1.36354    1.35400    0.73448
  64.12341    0.69860    0.65802    0.90500    1.28952    1.33549    1.32606    0.77548
  48.09735    0.53631    0.65802    0.68500    1.62222    1.55680    1.54764    0.61644
  79.06022    0.83764    0.65802    1.10500    1.47810    1.41081    1.40113    0.67655
  50.98189    0.56638    0.65802    0.72500    1.35461    1.51912    1.50991    0.73822
  54.60515    0.60366    0.65802    0.77500    1.72105    1.45171    1.44243    0.58104
  70.80039    0.76236    0.65802    0.99500    1.29167    1.36108    1.35155    0.77419
  68.56660    0.74131    0.65802    0.96500    1.35918    1.35370    1.34420    0.73574
  72.29411    0.77628    0.65802    1.01500    1.32524    1.36600    1.35645    0.75458
  65.60088    0.71292    0.65802    0.92500    1.25229    1.34281    1.33337    0.79853
  76.04419    0.81064    0.65802    1.06500    1.32031    1.38956    1.37993    0.75740
  46.65958    0.52118    0.65802    0.66500    1.33333    1.57527    1.56613    0.75000
  69.31029    0.74835    0.65802    0.97500    1.31179    1.35616    1.34665    0.76232
  66.34095    0.72005    0.65802    0.93500    1.28919    1.34639    1.33693    0.77568
  79.81640    0.84432    0.65802    1.11500    1.45657    1.41614    1.40644    0.68655
  50.25960    0.55889    0.65802    0.71500    1.42381    1.52854    1.51934    0.70234
  48.78057    0.54411    0.65881    0.69500    1.44361    1.54692    1.53792    0.69271
  79.75837    0.84482    0.65881    1.11500    1.43912    1.41573    1.40621    0.69487
  49.50079    0.55164    0.65881    0.70500    1.84211    1.53750    1.52849    0.54286
  75.23718    0.80428    0.65881    1.05500    1.29463    1.38383    1.37440    0.77242
  83.54958    0.87781    0.65881    1.16500    1.45328    1.47125    1.46166    0.68810
  70.00312    0.75579    0.65881    0.98500    1.31024    1.35835    1.34903    0.76322
  67.03217    0.72755    0.65881    0.94500    1.28978    1.34850    1.33923    0.77532
  65.55213    0.71331    0.65881    0.92500    1.35304    1.34270    1.33345    0.73908
  53.83843    0.59653    0.65881    0.76500    1.48522    1.47131    1.46225    0.67330
  71.49403    0.76977    0.65881    1.00500    1.39326    1.36328    1.35392    0.71774
  55.29072    0.61137    0.65881    0.78500    1.54613    1.43182    1.42273    0.64677
  72.98858    0.78365    0.65881    1.02500    1.28062    1.36811    1.35873    0.78087
  48.06110    0.53657    0.65881    0.68500    1.25253    1.55634    1.54735    0.79839
  59.66765    0.65550    0.65881    0.84500    1.29858    1.31380    1.30465    0.77007
  50.94353    0.56667    0.65881    0.72500    1.65000    1.51865    1.50963    0.60606
  63.33880    0.69178    0.65881    0.89500    1.31008    1.33171    1.32250    0.76331
  52.38939    0.58163    0.65881    0.74500    1.44638    1.49981    1.49076    0.69138
  66.29170    0.72044    0.65881    0.93500    1.35238    1.34620    1.33694    0.73944
  79.00266    0.83814    0.65881    1.10500    1.24723    1.41040    1.40090    0.80178
  61.86770    0.67732    0.65881    0.87500    1.28859    1.32439    1.31520    0.77604
  60.40013    0.66279    0.65881    0.85500    1.18325    1.31706    1.30790    0.84513
  69.25902    0.74876    0.65881    0.97500    1.42834    1.35589    1.34658    0.70012
  82.78969    0.87127    0.65881    1.15500    1.55579    1.46010    1.45052    0.64276
  62.60281    0.68456    0.65881    0.88500    1.33105    1.32805    1.31885    0.75129
  47.34238    0.52901    0.65881    0.67500    1.09259    1.56576    1.55679    0.91525
  61.13348    0.67007    0.65881    0.86500    1.32353    1.32072    1.31155    0.75556
  50.22178    0.55916    0.65881    0.71500    1.26957    1.52808    1.51906    0.78767
  81.27236    0.85811    0.65881    1.13500    1.31395    1.43780    1.42825    0.76106
  46.62440    0.52144    0.65881    0.66500    1.42105    1.57445    1.56549    0.70370
  70.74812    0.76279    0.65881    0.99500    1.35714    1.36081    1.35148    0.73684
  67.77354    0.73465    0.65881    0.95500    1.39967    1.35097    1.34168    0.71445
  75.98851    0.81111    0.65881    1.06500    1.30035    1.38914    1.37970    0.76903
  53.11351    0.58909    0.65881    0.75500    1.73333    1.49050    1.48144    0.57692
  68.51583    0.74172    0.65881    0.96500    1.22273    1.35343    1.34413    0.81784
  58.20528    0.64086    0.65881    0.82500    1.28645    1.35283    1.34370    0.77733
  77.49383    0.82468    0.65881    1.08500    1.30403    1.39977    1.39030    0.76685
  64.07568    0.69897    0.65881    0.90500    1.26183    1.33537    1.32615    0.79250
  84.31028    0.88431    0.65881    1.17500    1.48712    1.48233    1.47273    0.67244
  78.24780    0.83142    0.65881    1.09500    1.47755    1.40508    1.39560    0.67680
  54.56417    0.60396    0.65881    0.77500    1.35811    1.45157    1.44249    0.73632
  76.74073    0.81791    0.65881    1.07500    1.33150    1.39445    1.38500    0.75103
  58.93603    0.64819    0.65881    0.83500    1.34737    1.33309    1.32394    0.74219
  80.51494    0.85148    0.65881    1.12500    1.48207    1.42665    1.41712    0.67473
  51.66607    0.57416    0.65881    0.73500    1.49020    1.50923    1.50019    0.67105
  82.03061    0.86471    0.65881    1.14500    1.46951    1.44895    1.43939    0.68050
  72.24086    0.77672    0.65881    1.01500    1.29245    1.36574    1.35637    0.77372
  64.81346    0.70615    0.65881    0.91500    1.31788    1.33903    1.32980    0.75879
  70.69583    0.76321    0.65960    0.99500    1.32637    1.36049    1.35140    0.75394
  55.24920    0.61169    0.65960    0.78500    1.36889    1.43166    1.42279    0.73052
  69.20773    0.74918    0.65960    0.97500    1.35993    1.35557    1.34651    0.73533
  69.95132    0.75621    0.65960    0.98500    1.37891    1.35803    1.34895    0.72521
  66.24242    0.72083    0.65960    0.93500    1.53521    1.34596    1.33694    0.65138
  71.44125    0.77020    0.65960    1.00500    1.38655    1.36295    1.35385    0.72121
  66.98239    0.72795    0.65960    0.94500    1.31339    1.34819    1.33916    0.76139
  64.02794    0.69935    0.65960    0.90500    1.33990    1.33522    1.32624    0.74632
  68.46504    0.74212    0.65960    0.96500    1.31068    1.35311    1.34406    0.76296
  67.72326    0.73505    0.65960    0.95500    1.25990    1.35065    1.34161    0.79371
  58.16167    0.64119    0.65960    0.82500    1.36029    1.35266    1.34376    0.73514
  65.50336    0.71369    0.65960    0.92500    1.22330    1.34254    1.33354    0.81746
  55.97606    0.61909    0.65960    0.79500    1.24516    1.41191    1.40303    0.80311
  58.89190    0.64853    0.65960    0.83500    1.25581    1.33292    1.32400    0.79630
  64.76520    0.70653    0.65960    0.91500    1.35526    1.33888    1.32989    0.73786
  72.18758    0.77716    0.65960    1.01500    1.41997    1.36541    1.35630    0.70424
  76.68454    0.81838    0.65960    1.07500    1.51751    1.39395    1.38477    0.65897
  80.45642    0.85199    0.65960    1.12500    1.45648    1.42603    1.41678    0.68659
  77.43717    0.82516    0.65960    1.08500    1.38830    1.39927    1.39007    0.72031
  53.07357    0.58938    0.65960    0.75500    1.60062    1.49006    1.48121    0.62476
  81.97118    0.86523    0.65960    1.14500    1.39279    1.44832    1.43905    0.71798
  61.82150    0.67768    0.65960    0.87500    1.31596    1.32424    1.31528    0.75990
  62.55609    0.68492    0.65960    0.88500    1.35862    1.32790    1.31893    0.73604
  49.46348    0.55192    0.65960    0.70500    1.59412    1.53702    1.52821    0.62731
  82.72981    0.87180    0.65960    1.15500    1.54675    1.45947    1.45018    0.64652
  51.62718    0.57444    0.65960    0.73500    1.61953    1.50874    1.49991    0.61746
  72.93481    0.78409    0.65960    1.02500    1.51986    1.36774    1.35862    0.65795
  48.74379    0.54438    0.65960    0.69500    1.53659    1.54644    1.53764    0.65079
  83.48926    0.87834    0.65960    1.16500    1.49462    1.47062    1.46132    0.66906
  52.34997    0.58192    0.65960    0.74500    1.40683    1.49932    1.49048    0.71082
  81.21338    0.85862    0.65960    1.13500    1.48950    1.43718    1.42792    0.67137
  50.90517    0.56695    0.65960    0.72500    1.84541    1.51817    1.50934    0.54188
  75.93280    0.81157    0.65960    1.06500    1.42323    1.38864    1.37947    0.70263
  48.02485    0.53683    0.65960    0.68500    1.76543    1.55586    1.54707    0.56643
  79.70031    0.84532    0.65960    1.11500    1.31963    1.41522    1.40599    0.75779
  60.35496    0.66314    0.65960    0.85500    1.28939    1.31692    1.30798    0.77556
  46.58921    0.52169    0.65960    0.66500    1.52174    1.57361    1.56484    0.65714
  54.52317    0.60427    0.65960    0.77500    1.41019    1.45141    1.44254    0.70912
  78.94506    0.83863    0.65960    1.10500    1.40987    1.40989    1.40067    0.70929
  53.79796    0.59683    0.65960    0.76500    1.52480    1.47116    1.46230    0.65582
  47.30666    0.52927    0.65960    0.67500    1.22581    1.56529    1.55650    0.81579
  63.29157    0.69214    0.65960    0.89500    1.36731    1.33156    1.32259    0.73136
  75.18195    0.80474    0.65960    1.05500    1.29432    1.38333    1.37417    0.77261
  84.24951    0.88485    0.65960    1.17500    1.41270    1.48167    1.47236    0.70787
  61.08779    0.67042    0.65960    0.86500    1.37876    1.32058    1.31163    0.72529
  78.19067    0.83191    0.65960    1.09500    1.39096    1.40458    1.39537    0.71893
  59.62300    0.65584    0.65960    0.84500    1.27677    1.31386    1.30494    0.78323
  50.18394    0.55944    0.65960    0.71500    1.70048    1.52759    1.51878    0.58807
  78.13351    0.83240    0.66039    1.09500    1.53797    1.40401    1.39514    0.65021
  69.89951    0.75662    0.66039    0.98500    1.38400    1.35767    1.34888    0.72254
  77.38047    0.82564    0.66039    1.08500    1.23201    1.39870    1.38984    0.81168
  52.31054    0.58221    0.66039    0.74500    1.40058    1.49883    1.49020    0.71399
  62.50936    0.68528    0.66039    0.88500    1.31438    1.32773    1.31902    0.76081
  53.03361    0.58968    0.66039    0.75500    1.33240    1.48961    1.48098    0.75052
  76.62832    0.81885    0.66039    1.07500    1.48911    1.39340    1.38454    0.67154
  70.64352    0.76364    0.66039    0.99500    1.38538    1.36012    1.35133    0.72182
  75.87706    0.81204    0.66039    1.06500    1.40971    1.38809    1.37924    0.70937
  58.84776    0.64886    0.66039    0.83500    1.35294    1.33274    1.32406    0.73913
  53.75748    0.59713    0.66039    0.76500    1.58152    1.47100    1.46236    0.63230
  75.12669    0.80520    0.66039    1.05500    1.37963    1.38278    1.37394    0.72483
  71.38844    0.77063    0.66039    1.00500    1.41762    1.36258    1.35378    0.70541
  63.24432    0.69251    0.66039    0.89500    1.27742    1.33139    1.32267    0.78283
  54.48217    0.60457    0.66039    0.77500    1.35681    1.45124    1.44260    0.73702
  55.93401    0.61940    0.66039    0.79500    1.35281    1.41174    1.40309    0.73920
  78.88742    0.83912    0.66039    1.10500    1.29693    1.40932    1.40044    0.77105
  72.88101    0.78453    0.66039    1.02500    1.30667    1.36732    1.35850    0.76531
  51.58828    0.57473    0.66039    0.73500    1.72491    1.50825    1.49963    0.57974
  60.30978    0.66348    0.66039    0.85500    1.23948    1.31676    1.30807    0.80679
  46.55401    0.52195    0.66039    0.66500    1.61538    1.57278    1.56419    0.61905
  65.45457    0.71407    0.66039    0.92500    1.27820    1.34236    1.33362    0.78235
  58.11804    0.64152    0.66039    0.82500    1.28055    1.35249    1.34381    0.78091
  47.27093    0.52953    0.66039    0.67500    1.24615    1.56482    1.55622    0.80247
  84.94931    0.89188    0.66039    1.18500    1.63438    1.47973    1.47078    0.61185
  84.18870    0.88540    0.66039    1.17500    1.63636    1.48093    1.47199    0.61111
  61.04209    0.67077    0.66039    0.86500    1.23211    1.32042    1.31172    0.81161
  47.98859    0.53709    0.66039    0.68500    1.65169    1.55539    1.54679    0.60544
  66.19313    0.72122    0.66039    0.93500    1.41157    1.34569    1.33695    0.70843
  64.71693    0.70691    0.66039    0.91500    1.19048    1.33870    1.32997    0.84000
  66.93258    0.72834    0.66039    0.94500    1.27302    1.34784    1.33909    0.78554
  83.42889    0.87888    0.66039    1.16500    1.40122    1.46991    1.46098    0.71366
  48.70700    0.54465    0.66039    0.69500    1.56944    1.54596    1.53736    0.63717
  82.66989    0.87233    0.66039    1.15500    1.39332    1.45877    1.44984    0.71771
  49.42617    0.55219    0.66039    0.70500    1.54891    1.53654    1.52793    0.64561
  61.77528    0.67804    0.66039    0.87500    1.43031    1.32407    1.31537    0.69915
  81.91171    0.86575    0.66039    1.14500    1.26847    1.44762    1.43871    0.78835
  67.67295    0.73545    0.66039    0.95500    1.30929    1.35030    1.34154    0.76377
  81.15436    0.85914    0.66039    1.13500    1.46838    1.43648    1.42758    0.68102
  50.14609    0.55972    0.66039    0.71500    1.71429    1.52711    1.51849    0.58333
  68.41422    0.74253    0.66039    0.96500    1.25786    1.35275    1.34398    0.79500
  80.39786    0.85249    0.66039    1.12500    1.34034    1.42534    1.41644    0.74608
  72.13427    0.77759    0.66039    1.01500    1.29474    1.36504    1.35623    0.77236
  50.86680    0.56723    0.66039    0.72500    1.36678    1.51768    1.50906    0.73165
  59.57833    0.65618    0.66039    0.84500    1.44771    1.31391    1.30523    0.69075
  79.64221    0.84582    0.66039    1.11500    1.46743    1.41465    1.40576    0.68146
  69.15641    0.74959    0.66039    0.97500    1.40364    1.35521    1.34643    0.71243
  55.20767    0.61199    0.66039    0.78500    1.36564    1.43149    1.42284    0.73226
  63.98017    0.69972    0.66039    0.90500    1.30684    1.33505    1.32632    0.76521
  78.82976    0.83962    0.66119    1.10500    1.34177    1.40869    1.40021    0.74528
  81.09531    0.85965    0.66119    1.13500    1.47233    1.43573    1.42724    0.67919
  62.46260    0.68564    0.66119    0.88500    1.34328    1.32754    1.31911    0.74444
  55.16613    0.61230    0.66119    0.78500    1.45227    1.43131    1.42290    0.68858
  67.62262    0.73585    0.66119    0.95500    1.33387    1.34991    1.34146    0.74970
  76.57208    0.81933    0.66119    1.07500    1.44549    1.39279    1.38431    0.69181
  61.72905    0.67839    0.66119    0.87500    1.38917    1.32388    1.31546    0.71985
  70.59118    0.76406    0.66119    0.99500    1.24618    1.35972    1.35126    0.80245
  49.38884    0.55246    0.66119    0.70500    1.54787    1.53604    1.52764    0.64605
  81.85220    0.86627    0.66119    1.14500    1.41650    1.44687    1.43837    0.70597
  82.60993    0.87286    0.66119    1.15500    1.48343    1.45800    1.44951    0.67411
  75.82129    0.81251    0.66119    1.06500    1.36147    1.38749    1.37901    0.73450
  58.80360    0.64919    0.66119    0.83500    1.33094    1.33253    1.32411    0.75135
  53.71699    0.59743    0.66119    0.76500    1.60882    1.47082    1.46241    0.62158
  50.10824    0.55999    0.66119    0.71500    1.75743    1.52661    1.51821    0.56901
  48.67021    0.54491    0.66119    0.69500    1.58333    1.54547    1.53708    0.63158
  58.07441    0.64185    0.66119    0.82500    1.20345    1.35229    1.34387    0.83095
  66.88276    0.72874    0.66119    0.94500    1.36134    1.34746    1.33901    0.73457
  75.07141    0.80566    0.66119    1.05500    1.28190    1.38219    1.37371    0.78009
  71.33560    0.77106    0.66119    1.00500    1.24961    1.36217    1.35371    0.80025
  47.23519    0.52978    0.66119    0.67500    1.54545    1.56433    1.55594    0.64706
  64.66863    0.70728    0.66119    0.91500    1.43409    1.33850    1.33006    0.69730
  66.14381    0.72161    0.66119    0.93500    1.34898    1.34539    1.33695    0.74130
  47.95233    0.53736    0.66119    0.68500    1.84091    1.55490    1.54651    0.54321
  60.99637    0.67112    0.66119    0.86500    1.26156    1.32023    1.31181    0.79267
  84.12786    0.88594    0.66119    1.17500    1.60089    1.48012    1.47162    0.62465
  63.19705    0.69288    0.66119    0.89500    1.25463    1.33119    1.32276    0.79705
  54.44115    0.60488    0.66119    0.77500    1.45679    1.45106    1.44266    0.68644
  84.88803    0.89243    0.66119    1.18500    1.68992    1.48004    1.47154    0.59174
  83.36849    0.87941    0.66119    1.16500    1.65471    1.46914    1.46064    0.60434
  52.99365    0.58998    0.66119    0.75500    1.45915    1.48915    1.48075    0.68533
  72.08094    0.77803    0.66119    1.01500    1.32764    1.36462    1.35615    0.75322
  72.82719    0.78497    0.66119    1.02500    1.36851    1.36685    1.35838    0.73072
  80.33926    0.85300    0.66119    1.12500    1.41445    1.42460    1.41610    0.70699
  69.84767    0.75704    0.66119    0.98500    1.42881    1.35727    1.34881    0.69989
  60.26458    0.66383    0.66119    0.85500    1.42809    1.31658    1.30815    0.70024
  69.10507    0.75000    0.66119    0.97500    1.46515    1.35482    1.34636    0.68252
  77.32375    0.82612    0.66119    1.08500    1.33077    1.39809    1.38961    0.75145
  46.51880    0.52220    0.66119    0.66500    1.80000    1.57193    1.56354    0.55556
  63.93239    0.70009    0.66119    0.90500    1.34328    1.33484    1.32641    0.74444
  51.54936    0.57501    0.66119    0.73500    1.56463    1.50775    1.49935    0.63913
  50.82841    0.56751    0.66119    0.72500    1.89024    1.51718    1.50878    0.52903
  52.27111    0.58250    0.66119    0.74500    1.50915    1.49832    1.48992    0.66263
  55.89194    0.61972    0.66119    0.79500    1.49353    1.41155    1.40314    0.66955
  68.36339    0.74294    0.66119    0.96500    1.31077    1.35236    1.34391    0.76291
  78.07632    0.83288    0.66119    1.09500    1.35055    1.40339    1.39491    0.74044
  59.53365    0.65652    0.66119    0.84500    1.49438    1.31393    1.30551    0.66917
  65.40577    0.71446    0.66119    0.92500    1.38969    1.34215    1.33371    0.71958
  79.58408    0.84632    0.66119    1.11500    1.33945    1.41403    1.40554    0.74658
  69.79581    0.75746    0.66198    0.98500    1.37458    1.35686    1.34873    0.72749
  51.51044    0.57530    0.66198    0.73500    1.56690    1.50724    1.49906    0.63820
  75.01610    0.80612    0.66198    1.05500    1.36000    1.38158    1.37348    0.73529
  71.28274    0.77149    0.66198    1.00500    1.36807    1.36175    1.35363    0.73096
  52.95367    0.59027    0.66198    0.75500    1.55710    1.48869    1.48052    0.64222
  66.09448    0.72200    0.66198    0.93500    1.32273    1.34509    1.33695    0.75601
  60.95064    0.67147    0.66198    0.86500    1.38361    1.32004    1.31189    0.72275
  69.05371    0.75041    0.66198    0.97500    1.42454    1.35441    1.34629    0.70198
  52.23166    0.58279    0.66198    0.74500    1.53651    1.49780    1.48963    0.65083
  84.06697    0.88648    0.66198    1.17500    1.51158    1.47930    1.47125    0.66156
  72.02759    0.77846    0.66198    1.01500    1.31811    1.36420    1.35608    0.75866
  63.14977    0.69324    0.66198    0.89500    1.40070    1.33099    1.32284    0.71393
  54.40012    0.60518    0.66198    0.77500    1.39716    1.45087    1.44271    0.71574
  78.01909    0.83337    0.66198    1.09500    1.45857    1.40276    1.39467    0.68560
  64.62032    0.70766    0.66198    0.91500    1.29935    1.33828    1.33014    0.76961
  47.91605    0.53762    0.66198    0.68500    1.52000    1.55441    1.54622    0.65789
  48.63340    0.54518    0.66198    0.69500    1.59420    1.54497    1.53679    0.62727
  83.30805    0.87995    0.66198    1.16500    1.38901    1.46836    1.46030    0.71994
  50.07037    0.56027    0.66198    0.71500    1.74176    1.52610    1.51793    0.57413
  55.84986    0.62003    0.66198    0.79500    1.29800    1.41136    1.40320    0.77042
  81.03622    0.86016    0.66198    1.13500    1.43478    1.43497    1.42690    0.69697
  68.31253    0.74334    0.66198    0.96500    1.56158    1.35197    1.34384    0.64038
  62.41584    0.68600    0.66198    0.88500    1.24110    1.32734    1.31919    0.80574
  67.57227    0.73625    0.66198    0.95500    1.33768    1.34952    1.34139    0.74756
  63.88460    0.70046    0.66198    0.90500    1.47865    1.33463    1.32649    0.67629
  76.51580    0.81980    0.66198    1.07500    1.36961    1.39217    1.38408    0.73014
  84.82671    0.89298    0.66198    1.18500    1.55687    1.48034    1.47229    0.64231
  49.35150    0.55273    0.66198    0.70500    1.61413    1.53554    1.52736    0.61953
  77.26700    0.82660    0.66198    1.08500    1.45287    1.39747    1.38937    0.68829
  70.53882    0.76448    0.66198    0.99500    1.29467    1.35930    1.35118    0.77240
  80.28064    0.85351    0.66198    1.12500    1.27357    1.42384    1.41576    0.78520
  81.79266    0.86679    0.66198    1.14500    1.43846    1.44610    1.43803    0.69519
  78.77206    0.84011    0.66198    1.10500    1.49341    1.40806    1.39997    0.66961
  75.76550    0.81298    0.66198    1.06500    1.39423    1.38688    1.37878    0.71724
  50.79002    0.56779    0.66198    0.72500    1.77686    1.51667    1.50850    0.56279
  58.75943    0.64953    0.66198    0.83500    1.42609    1.33232    1.32417    0.70122
  59.48896    0.65686    0.66198    0.84500    1.30537    1.31395    1.30580    0.76607
  53.67649    0.59773    0.66198    0.76500    1.31785    1.47063    1.46247    0.75881
  79.52592    0.84682    0.66198    1.11500    1.41328    1.41340    1.40531    0.70757
  66.83292    0.72913    0.66198    0.94500    1.23503    1.34707    1.33894    0.80970
  61.68280    0.67875    0.66198    0.87500    1.35839    1.32369    1.31554    0.73616
  82.54994    0.87338    0.66198    1.15500    1.41749    1.45723    1.44917    0.70547
  60.21936    0.66417    0.66198    0.85500    1.31229    1.31639    1.30824    0.76203
  72.77335    0.78542    0.66198    1.02500    1.51864    1.36638    1.35827    0.65848
  47.19945    0.53004    0.66198    0.67500    1.18182    1.56384    1.55566    0.84615
  46.48358    0.52245    0.66198    0.66500    1.94118    1.57108    1.56289    0.51515
  65.35695    0.71484    0.66198    0.92500    1.36480    1.34193    1.33379    0.73271
  55.12458    0.61261    0.66198    0.78500    1.29083    1.43112    1.42295    0.77470
  58.03076    0.64218    0.66198    0.82500    1.53965    1.35208    1.34392    0.64950
  59.44425    0.65720    0.66278    0.84500    1.36824    1.31399    1.30609    0.73087
  60.90489    0.67182    0.66278    0.86500    1.31271    1.31986    1.31198    0.76178
  53.63597    0.59803    0.66278    0.76500    1.62334    1.47047    1.46252    0.61601
  47.87976    0.53788    0.66278    0.68500    1.55140    1.55393    1.54594    0.64458
  55.08301    0.61292    0.66278    0.78500    1.43836    1.43094    1.42301    0.69524
  66.04513    0.72238    0.66278    0.93500    1.22239    1.34480    1.33696    0.81807
  50.75162    0.56807    0.66278    0.72500    1.46097    1.51618    1.50821    0.68448
  79.46772    0.84732    0.66278    1.11500    1.44848    1.41280    1.40509    0.69038
  46.44836    0.52270    0.66278    0.66500    1.03571    1.57023    1.56224    0.96552
  73.46566    0.79279    0.66278    1.03500    1.34672    1.37042    1.36264    0.74255
  80.22198    0.85401    0.66278    1.12500    1.41120    1.42312    1.41542    0.70862
  84.00605    0.88702    0.66278    1.17500    1.42029    1.47853    1.47088    0.70408
  72.71947    0.78586    0.66278    1.02500    1.41762    1.36593    1.35815    0.70541
  67.52190    0.73665    0.66278    0.95500    1.27427    1.34914    1.34132    0.78476
  76.45950    0.82027    0.66278    1.07500    1.42775    1.39158    1.38384    0.70040
  64.57199    0.70804    0.66278    0.91500    1.36236    1.33808    1.33023    0.73402
  48.59658    0.54545    0.66278    0.69500    1.43243    1.54449    1.53651    0.69811
  63.83678    0.70083    0.66278    0.90500    1.35152    1.33444    1.32658    0.73990
  57.98709    0.64251    0.66278    0.82500    1.16506    1.35189    1.34398    0.85832
  83.24757    0.88048    0.66278    1.16500    1.38252    1.46762    1.45996    0.72331
  68.26166    0.74375    0.66278    0.96500    1.36947    1.35159    1.34376    0.73021
  62.36905    0.68636    0.66278    0.88500    1.27850    1.32715    1.31928    0.78217
  55.80777    0.62034    0.66278    0.79500    1.34722    1.41118    1.40325    0.74227
  65.30810    0.71522    0.66278    0.92500    1.30818    1.34173    1.33388    0.76442
  71.22986    0.77191    0.66278    1.00500    1.32019    1.36135    1.35356    0.75747
  52.91368    0.59056    0.66278    0.75500    1.55362    1.48824    1.48029    0.64366
  71.97421    0.77890    0.66278    1.01500    1.31861    1.36379    1.35601    0.75837
  66.78306    0.72953    0.66278    0.94500    1.46453    1.34670    1.33887    0.68281
  50.03250    0.56054    0.66278    0.71500    1.63317    1.52561    1.51765    0.61231
  77.21022    0.82708    0.66278    1.08500    1.37165    1.39687    1.38914    0.72905
  47.16369    0.53030    0.66278    0.67500    1.71667    1.56337    1.55537    0.58252
  80.97710    0.86067    0.66278    1.13500    1.34735    1.43425    1.42656    0.74220
  60.17414    0.66452    0.66278    0.85500    1.41368    1.31622    1.30833    0.70738
  54.35908    0.60549    0.66278    0.77500    1.34491    1.45070    1.44277    0.74355
  58.71524    0.64986    0.66278    0.83500    1.42883    1.33213    1.32422    0.69987
  49.31416    0.55300    0.66278    0.70500    1.55294    1.53505    1.52708    0.64394
  78.71434    0.84060    0.66278    1.10500    1.45946    1.40746    1.39974    0.68519
  77.96183    0.83385    0.66278    1.09500    1.51786    1.40217    1.39444    0.65882
  75.70968    0.81344    0.66278    1.06500    1.27455    1.38629    1.37854    0.78459
  70.48643    0.76491    0.66278    0.99500    1.39903    1.35891    1.35111    0.71478
  69.74392    0.75788    0.66278    0.98500    1.32967    1.35647    1.34866    0.75207
  84.76534    0.89353    0.66278    1.18500    1.51157    1.48069    1.47304    0.66156
  52.19220    0.58308    0.66278    0.74500    1.39697    1.49730    1.48935    0.71584
  82.48991    0.87391    0.66278    1.15500    1.51566    1.45650    1.44883    0.65978
  51.47151    0.57558    0.66278    0.73500    1.51838    1.50674    1.49878    0.65860
  69.00233    0.75082    0.66278    0.97500    1.41297    1.35403    1.34621    0.70773
  81.73308    0.86731    0.66278    1.14500    1.48203    1.44537    1.43769    0.67475
  61.63653    0.67910    0.66278    0.87500    1.29599    1.32351    1.31563    0.77161
  63.10247    0.69361    0.66278    0.89500    1.38017    1.33080    1.32293    0.72455
  57.94342    0.64284    0.66357    0.82500    1.38313    1.35171    1.34404    0.72300
  47.84347    0.53814    0.66357    0.68500    1.79787    1.55346    1.54566    0.55621
  54.31803    0.60579    0.66357    0.77500    1.37890    1.45054    1.44282    0.72522
  52.15273    0.58337    0.66357    0.74500    1.47826    1.49681    1.48907    0.67647
  83.18705    0.88101    0.66357    1.16500    1.34809    1.46695    1.45962    0.74179
  81.67347    0.86782    0.66357    1.14500    1.45168    1.44471    1.43735    0.68886
  63.78895    0.70120    0.66357    0.90500    1.29542    1.33427    1.32667    0.77195
  60.12889    0.66486    0.66357    0.85500    1.32492    1.31606    1.30841    0.75476
  62.32225    0.68672    0.66357    0.88500    1.40378    1.32699    1.31936    0.71236
  75.65383    0.81391    0.66357    1.06500    1.48814    1.38575    1.37831    0.67198
  55.76566    0.62066    0.66357    0.79500    1.22989    1.41101    1.40331    0.81308
  67.47151    0.73705    0.66357    0.95500    1.35380    1.34880    1.34124    0.73866
  65.25925    0.71560    0.66357    0.92500    1.33389    1.34155    1.33397    0.74969
  66.73317    0.72992    0.66357    0.94500    1.49818    1.34636    1.33879    0.66748
  71.17696    0.77234    0.66357    1.00500    1.31731    1.36099    1.35348    0.75912
  77.90455    0.83434    0.66357    1.09500    1.35361    1.40162    1.39421    0.73876
  52.87368    0.59086    0.66357    0.75500    1.52722    1.48780    1.48006    0.65478
  84.70394    0.89407    0.66357    1.18500    1.51965    1.48111    1.47380    0.65805
  49.99462    0.56082    0.66357    0.71500    1.79909    1.52513    1.51736    0.55584
  82.42984    0.87443    0.66357    1.15500    1.57143    1.45583    1.44849    0.63636
  71.92081    0.77933    0.66357    1.01500    1.33821    1.36343    1.35593    0.74727
  68.21076    0.74415    0.66357    0.96500    1.27464    1.35124    1.34369    0.78454
  78.65658    0.84109    0.66357    1.10500    1.38566    1.40691    1.39951    0.72168
  64.52364    0.70841    0.66357    0.91500    1.38588    1.33791    1.33032    0.72156
  70.43403    0.76533    0.66357    0.99500    1.35443    1.35855    1.35104    0.73832
  83.94508    0.88756    0.66357    1.17500    1.63895    1.47783    1.47050    0.61015
  63.05515    0.69397    0.66357    0.89500    1.32710    1.33063    1.32301    0.75352
  79.40949    0.84782    0.66357    1.11500    1.27027    1.41225    1.40486    0.78723
  61.59025    0.67946    0.66357    0.87500    1.28289    1.32334    1.31571    0.77949
  51.43257    0.57587    0.66357    0.73500    1.33442    1.50625    1.49850    0.74939
  72.66558    0.78630    0.66357    1.02500    1.31604    1.36552    1.35803    0.75986
  60.85913    0.67217    0.66357    0.86500    1.30363    1.31970    1.31206    0.76709
  59.39953    0.65754    0.66357    0.84500    1.33042    1.31404    1.30638    0.75164
  53.59545    0.59833    0.66357    0.76500    1.41604    1.47031    1.46258    0.70619
  58.67104    0.65020    0.66357    0.83500    1.27288    1.33195    1.32428    0.78562
  47.12793    0.53055    0.66357    0.67500    1.20000    1.56290    1.55509    0.83333
  48.55976    0.54571    0.66357    0.69500    1.49359    1.54402    1.53623    0.66953
  80.91795    0.86119    0.66357    1.13500    1.41892    1.43359    1.42622    0.70476
  50.71320    0.56835    0.66357    0.72500    1.49425    1.51569    1.50793    0.66923
  65.99575    0.72277    0.66357    0.93500    1.31957    1.34454    1.33696    0.75782
  49.27680    0.55327    0.66357    0.70500    1.57065    1.53457    1.52679    0.63668
  77.15341    0.82755    0.66357    1.08500    1.36622    1.39633    1.38891    0.73194
  68.95093    0.75123    0.66357    0.97500    1.47078    1.35368    1.34614    0.67991
  55.04143    0.61323    0.66357    0.78500    1.41814    1.43078    1.42307    0.70515
  46.41312    0.52296    0.66357    0.66500    1.75000    1.56940    1.56158    0.57143
  73.41127    0.79324    0.66357    1.03500    1.47627    1.36989    1.36241    0.67738
  80.16328    0.85452    0.66357    1.12500    1.38462    1.42246    1.41508    0.72222
  69.69202    0.75829    0.66357    0.98500    1.31487    1.35611    1.34859    0.76053
  76.40317    0.82074    0.66357    1.07500    1.47308    1.39104    1.38361    0.67885
  67.42110    0.73744    0.66437    0.95500    1.27778    1.34850    1.34117    0.78261
  80.85876    0.86170    0.66437    1.13500    1.41954    1.43301    1.42588    0.70445
  70.38160    0.76575    0.66437    0.99500    1.36319    1.35825    1.35096    0.73357
  48.52293    0.54598    0.66437    0.69500    1.50658    1.54357    1.53594    0.66376
  75.59795    0.81437    0.66437    1.06500    1.33700    1.38529    1.37808    0.74795
  62.27544    0.68708    0.66437    0.88500    1.39551    1.32686    1.31945    0.71658
  81.61382    0.86834    0.66437    1.14500    1.32737    1.44413    1.43701    0.75337
  61.54395    0.67981    0.66437    0.87500    1.16264    1.32323    1.31580    0.86011
  49.23944    0.55354    0.66437    0.70500    1.48454    1.53413    1.52651    0.67361
  58.62683    0.65053    0.66437    0.83500    1.41682    1.33181    1.32434    0.70581
  83.12649    0.88154    0.66437    1.16500    1.46695    1.46638    1.45928    0.68169
  57.89972    0.64317    0.66437    0.82500    1.43045    1.35157    1.34409    0.69908
  76.34681    0.82122    0.66437    1.07500    1.44553    1.39058    1.38338    0.69179
  66.68327    0.73031    0.66437    0.94500    1.40917    1.34607    1.33872    0.70964
  53.55491    0.59863    0.66437    0.76500    1.48196    1.47019    1.46264    0.67478
  54.99984    0.61354    0.66437    0.78500    1.38636    1.43065    1.42312    0.72131
  68.15984    0.74455    0.66437    0.96500    1.33495    1.35094    1.34362    0.74909
  71.86738    0.77977    0.66437    1.01500    1.47965    1.36313    1.35586    0.67584
  80.10456    0.85502    0.66437    1.12500    1.32768    1.42189    1.41474    0.75319
  46.37788    0.52321    0.66437    0.66500    2.05000    1.56859    1.56093    0.48780
  73.35685    0.79368    0.66437    1.03500    1.51190    1.36942    1.36218    0.66142
  65.94636    0.72316    0.66437    0.93500    1.48805    1.34432    1.33697    0.67202
  47.09216    0.53081    0.66437    0.67500    1.35821    1.56246    1.55481    0.73626
  79.35123    0.84832    0.66437    1.11500    1.37452    1.41179    1.40464    0.72752
  63.00782    0.69434    0.66437    0.89500    1.31804    1.33050    1.32310    0.75870
  51.39362    0.57615    0.66437    0.73500    1.47000    1.50580    1.49821    0.68027
  83.88408    0.88810    0.66437    1.17500    1.47974    1.47722    1.47013    0.67579
  69.64009    0.75871    0.66437    0.98500    1.54383    1.35582    1.34851    0.64774
  60.08364    0.66521    0.66437    0.85500    1.44199    1.31595    1.30850    0.69349
  68.89951    0.75164    0.66437    0.97500    1.23642    1.35338    1.34607    0.80879
  54.27696    0.60609    0.66437    0.77500    1.30820    1.45042    1.44288    0.76441
  52.11325    0.58366    0.66437    0.74500    1.74912    1.49635    1.48878    0.57172
  78.59879    0.84158    0.66437    1.10500    1.33463    1.40644    1.39927    0.74927
  77.84723    0.83482    0.66437    1.09500    1.34630    1.40115    1.39398    0.74278
  84.64250    0.89462    0.66437    1.18500    1.37097    1.48163    1.47455    0.72941
  77.09657    0.82803    0.66437    1.08500    1.29295    1.39586    1.38868    0.77343
  64.47528    0.70879    0.66437    0.91500    1.37778    1.33778    1.33040    0.72581
  50.67478    0.56863    0.66437    0.72500    1.60311    1.51524    1.50765    0.62379
  55.72355    0.62097    0.66437    0.79500    1.29741    1.41088    1.40336    0.77077
  47.80717    0.53840    0.66437    0.68500    2.03896    1.55301    1.54537    0.49045
  49.95672    0.56109    0.66437    0.71500    1.65854    1.52468    1.51708    0.60294
  59.35479    0.65788    0.66437    0.84500    1.31261    1.31413    1.30667    0.76184
  60.81335    0.67252    0.66437    0.86500    1.53721    1.31959    1.31215    0.65053
  71.12403    0.77277    0.66437    1.00500    1.27316    1.36069    1.35341    0.78545
  82.36974    0.87496    0.66437    1.15500    1.47047    1.45526    1.44814    0.68006
  72.61166    0.78674    0.66437    1.02500    1.41610    1.36517    1.35791    0.70617
  52.83368    0.59115    0.66437    0.75500    1.36340    1.48739    1.47983    0.73346
  65.21037    0.71598    0.66437    0.92500    1.43791    1.34142    1.33405    0.69545
  63.74110    0.70157    0.66437    0.90500    1.29393    1.33414    1.32675    0.77284
  52.79366    0.59144    0.66516    0.75500    1.40513    1.48700    1.47960    0.71168
  49.91882    0.56137    0.66516    0.71500    1.65778    1.52424    1.51679    0.60322
  68.84807    0.75205    0.66516    0.97500    1.36935    1.35312    1.34599    0.73027
  81.55414    0.86886    0.66516    1.14500    1.37452    1.44363    1.43667    0.72752
  70.32915    0.76617    0.66516    0.99500    1.34884    1.35799    1.35089    0.74138
  77.78988    0.83531    0.66516    1.09500    1.24555    1.40075    1.39374    0.80286
  80.79953    0.86221    0.66516    1.13500    1.45382    1.43250    1.42554    0.68785
  60.03836    0.66555    0.66516    0.85500    1.40385    1.31585    1.30859    0.71233
  67.37067    0.73784    0.66516    0.95500    1.34691    1.34824    1.34109    0.74244
  78.54097    0.84207    0.66516    1.10500    1.33271    1.40604    1.39904    0.75035
  52.07376    0.58395    0.66516    0.74500    1.74448    1.49590    1.48850    0.57324
  46.34263    0.52346    0.66516    0.66500    1.80000    1.56779    1.56028    0.55556
  51.35466    0.57643    0.66516    0.73500    1.52482    1.50535    1.49793    0.65581
  62.22860    0.68744    0.66516    0.88500    1.23101    1.32677    1.31954    0.81234
  77.03970    0.82851    0.66516    1.08500    1.43798    1.39546    1.38844    0.69542
  80.04580    0.85553    0.66516    1.12500    1.37893    1.42138    1.41440    0.72520
  63.69323    0.70194    0.66516    0.90500    1.21966    1.33405    1.32684    0.81990
  76.29042    0.82169    0.66516    1.07500    1.17090    1.39017    1.38314    0.85405
  68.10891    0.74496    0.66516    0.96500    1.36177    1.35068    1.34354    0.73434
  69.58815    0.75912    0.66516    0.98500    1.49198    1.35556    1.34844    0.67025
  65.16147    0.71636    0.66516    0.92500    1.36258    1.34132    1.33414    0.73390
  61.49764    0.68016    0.66516    0.87500    1.44007    1.32313    1.31589    0.69441
  50.63635    0.56891    0.66516    0.72500    1.60507    1.51479    1.50736    0.62302
  79.29294    0.84881    0.66516    1.11500    1.39250    1.41139    1.40441    0.71813
  59.31004    0.65822    0.66516    0.84500    1.34680    1.31424    1.30696    0.74250
  55.68142    0.62128    0.66516    0.79500    1.28542    1.41076    1.40342    0.77796
  49.20207    0.55381    0.66516    0.70500    1.46429    1.53368    1.52623    0.68293
  54.95824    0.61385    0.66516    0.78500    1.65617    1.43053    1.42318    0.60380
  82.30960    0.87548    0.66516    1.15500    1.68511    1.45475    1.44780    0.59343
  84.58101    0.89516    0.66516    1.18500    1.51786    1.48223    1.47531    0.65882
  62.96047    0.69470    0.66516    0.89500    1.37018    1.33041    1.32319    0.72983
  58.58260    0.65086    0.66516    0.83500    1.42207    1.33168    1.32439    0.70320
  83.82304    0.88864    0.66516    1.17500    1.40167    1.47669    1.46976    0.71343
  47.77086    0.53866    0.66516    0.68500    1.21368    1.55257    1.54509    0.82394
  53.51437    0.59893    0.66516    0.76500    1.62791    1.47007    1.46269    0.61429
  54.23589    0.60639    0.66516    0.77500    1.33871    1.45030    1.44294    0.74699
  71.07108    0.77320    0.66516    1.00500    1.29180    1.36043    1.35334    0.77411
  83.06590    0.88207    0.66516    1.16500    1.39034    1.46588    1.45894    0.71925
  72.55771    0.78718    0.66516    1.02500    1.34448    1.36487    1.35780    0.74378
  75.54204    0.81484    0.66516    1.06500    1.40580    1.38488    1.37784    0.71134
  73.30241    0.79413    0.66516    1.03500    1.46179    1.36901    1.36195    0.68409
  66.63335    0.73070    0.66516    0.94500    1.35274    1.34581    1.33865    0.73924
  71.81393    0.78020    0.66516    1.01500    1.39062    1.36287    1.35579    0.71910
  57.85602    0.64349    0.66516    0.82500    1.25514    1.35145    1.34415    0.79673
  65.89696    0.72354    0.66516    0.93500    1.37043    1.34414    1.33697    0.72970
  47.05638    0.53107    0.66516    0.67500    1.73016    1.56202    1.55452    0.57798
  60.76756    0.67287    0.66516    0.86500    1.38821    1.31949    1.31224    0.72035
  48.48609    0.54624    0.66516    0.69500    1.59091    1.54313    1.53566    0.62857
  64.42690    0.70916    0.66516    0.91500    1.31280    1.33768    1.33049    0.76173
  65.84753    0.72393    0.66596    0.93500    1.31240    1.34401    1.33697    0.76196
  58.53836    0.65120    0.66596    0.83500    1.28027    1.33160    1.32445    0.78109
  83.00527    0.88261    0.66596    1.16500    1.15598    1.46544    1.45860    0.86507
  76.98280    0.82899    0.66596    1.08500    1.34275    1.39510    1.38821    0.74474
  54.91663    0.61415    0.66596    0.78500    1.36601    1.43045    1.42323    0.73206
  50.59791    0.56919    0.66596    0.72500    1.47670    1.51437    1.50708    0.67718
  65.11256    0.71675    0.66596    0.92500    1.24640    1.34127    1.33423    0.80231
  57.81231    0.64382    0.66596    0.82500    1.59646    1.35137    1.34421    0.62639
  53.47381    0.59923    0.66596    0.76500    1.48883    1.46999    1.46275    0.67167
  79.98701    0.85603    0.66596    1.12500    1.28029    1.42093    1.41406    0.78107
  51.31569    0.57672    0.66596    0.73500    1.52769    1.50493    1.49765    0.65458
  62.18176    0.68780    0.66596    0.88500    1.28160    1.32671    1.31962    0.78027
  62.91310    0.69507    0.66596    0.89500    1.31313    1.33035    1.32327    0.76154
  76.23400    0.82216    0.66596    1.07500    1.30912    1.38981    1.38291    0.76387
  67.32022    0.73824    0.66596    0.95500    1.47176    1.34803    1.34102    0.67946
  66.58341    0.73110    0.66596    0.94500    1.34761    1.34559    1.33857    0.74205
  48.44924    0.54651    0.66596    0.69500    1.42857    1.54271    1.53537    0.70000
  64.37850    0.70954    0.66596    0.91500    1.39033    1.33763    1.33057    0.71925
  61.45131    0.68052    0.66596    0.87500    1.38693    1.32307    1.31597    0.72102
  80.74028    0.86272    0.66596    1.13500    1.41553    1.43205    1.42519    0.70645
  79.23462    0.84931    0.66596    1.11500    1.27273    1.41106    1.40418    0.78571
  84.51949    0.89571    0.66596    1.18500    1.49569    1.48290    1.47607    0.66859
  47.02059    0.53132    0.66596    0.67500    1.24000    1.56160    1.55424    0.80645
  49.16469    0.55408    0.66596    0.70500    1.60694    1.53326    1.52594    0.62230
  69.53618    0.75954    0.66596    0.98500    1.29734    1.35535    1.34837    0.77081
  59.26528    0.65855    0.66596    0.84500    1.37615    1.31439    1.30725    0.72667
  60.72175    0.67321    0.66596    0.86500    1.40451    1.31943    1.31232    0.71199
  77.73251    0.83579    0.66596    1.09500    1.28364    1.40039    1.39351    0.77904
  82.24942    0.87601    0.66596    1.15500    1.46201    1.45431    1.44746    0.68399
  68.05795    0.74536    0.66596    0.96500    1.44764    1.35047    1.34347    0.69078
  49.88091    0.56164    0.66596    0.71500    1.62385    1.52382    1.51651    0.61582
  55.63928    0.62160    0.66596    0.79500    1.30723    1.41068    1.40348    0.76498
  54.19480    0.60670    0.66596    0.77500    1.59280    1.45022    1.44299    0.62783
  52.03426    0.58423    0.66596    0.74500    1.62202    1.49548    1.48821    0.61651
  63.64535    0.70231    0.66596    0.90500    1.32201    1.33399    1.32692    0.75643
  71.76046    0.78063    0.66596    1.01500    1.26172    1.36266    1.35571    0.79257
  75.48611    0.81530    0.66596    1.06500    1.35879    1.38452    1.37761    0.73595
  47.73454    0.53892    0.66596    0.68500    1.90526    1.55216    1.54481    0.52486
  78.48311    0.84256    0.66596    1.10500    1.49696    1.40569    1.39881    0.66802
  81.49442    0.86938    0.66596    1.14500    1.34457    1.44318    1.43633    0.74373
  59.99308    0.66589    0.66596    0.85500    1.46481    1.31580    1.30867    0.68268
  83.76197    0.88917    0.66596    1.17500    1.40546    1.47622    1.46939    0.71151
  68.79660    0.75246    0.66596    0.97500    1.36957    1.35291    1.34592    0.73016
  52.75363    0.59174    0.66596    0.75500    1.48396    1.48663    1.47937    0.67387
  70.27668    0.76659    0.66596    0.99500    1.41117    1.35779    1.35082    0.70863
  72.50374    0.78761    0.66596    1.02500    1.23160    1.36462    1.35768    0.81196
  73.24795    0.79457    0.66596    1.03500    1.29613    1.36865    1.36171    0.77153
  46.30738    0.52371    0.66596    0.66500    1.82143    1.56700    1.55962    0.54902
  71.01811    0.77362    0.66596    1.00500    1.37793    1.36022    1.35326    0.72573
  58.49410    0.65153    0.66676    0.83500    1.27825    1.33154    1.32450    0.78232
  82.94461    0.88314    0.66676    1.16500    1.33006    1.46504    1.45825    0.75185
  52.71359    0.59203    0.66676    0.75500    1.58309    1.48629    1.47914    0.63168
  49.84299    0.56191    0.66676    0.71500    1.75943    1.52342    1.51623    0.56836
  67.26975    0.73864    0.66676    0.95500    1.30596    1.34786    1.34095    0.76572
  64.33008    0.70991    0.66676    0.91500    1.28370    1.33761    1.33066    0.77900
  70.96511    0.77405    0.66676    1.00500    1.23566    1.36006    1.35319    0.80928
  55.59713    0.62191    0.66676    0.79500    1.49247    1.41062    1.40353    0.67003
  63.59745    0.70268    0.66676    0.90500    1.43306    1.33397    1.32701    0.69781
  79.92818    0.85653    0.66676    1.12500    1.31191    1.42052    1.41372    0.76225
  80.68098    0.86323    0.66676    1.13500    1.44531    1.43165    1.42485    0.69189
  47.69821    0.53918    0.66676    0.68500    1.47475    1.55176    1.54452    0.67808
  65.06363    0.71713    0.66676    0.92500    1.49396    1.34125    1.33431    0.66936
  72.44975    0.78805    0.66676    1.02500    1.32339    1.36441    1.35756    0.75563
  76.92587    0.82946    0.66676    1.08500    1.34991    1.39479    1.38797    0.74079
  46.27212    0.52396    0.66676    0.66500    1.03030    1.56624    1.55897    0.97059
  68.00697    0.74576    0.66676    0.96500    1.35831    1.35030    1.34340    0.73621
  66.53346    0.73149    0.66676    0.94500    1.33389    1.34542    1.33850    0.74969
  60.67593    0.67356    0.66676    0.86500    1.39232    1.31941    1.31241    0.71823
  65.79808    0.72432    0.66676    0.93500    1.31097    1.34391    1.33698    0.76280
  51.99475    0.58452    0.66676    0.74500    1.49096    1.49509    1.48793    0.67071
  78.42523    0.84305    0.66676    1.10500    1.42466    1.40538    1.39857    0.70192
  54.15371    0.60700    0.66676    0.77500    1.38571    1.45016    1.44305    0.72165
  68.74512    0.75287    0.66676    0.97500    1.47304    1.35274    1.34584    0.67887
  70.22418    0.76701    0.66676    0.99500    1.38047    1.35762    1.35074    0.72439
  73.19346    0.79502    0.66676    1.03500    1.34400    1.36833    1.36148    0.74405
  59.94778    0.66623    0.66676    0.85500    1.36395    1.31578    1.30876    0.73317
  71.70696    0.78106    0.66676    1.01500    1.28615    1.36250    1.35564    0.77751
  83.70085    0.88971    0.66676    1.17500    1.40671    1.47579    1.46901    0.71088
  49.12730    0.55435    0.66676    0.70500    1.50769    1.53287    1.52566    0.66327
  69.48419    0.75995    0.66676    0.98500    1.41599    1.35518    1.34829    0.70622
  75.43015    0.81576    0.66676    1.06500    1.50988    1.38420    1.37738    0.66230
  51.27671    0.57700    0.66676    0.73500    1.52117    1.50453    1.49736    0.65739
  57.76858    0.64415    0.66676    0.82500    1.37753    1.35131    1.34426    0.72594
  53.43324    0.59952    0.66676    0.76500    1.21591    1.46993    1.46281    0.82243
  54.87500    0.61446    0.66676    0.78500    1.53301    1.43039    1.42329    0.65231
  62.86572    0.69543    0.66676    0.89500    1.37068    1.33033    1.32336    0.72957
  62.13489    0.68816    0.66676    0.88500    1.38103    1.32669    1.31971    0.72409
  50.55946    0.56946    0.66676    0.72500    1.64338    1.51398    1.50679    0.60850
  48.41238    0.54677    0.66676    0.69500    1.71918    1.54232    1.53509    0.58167
  59.22050    0.65889    0.66676    0.84500    1.54753    1.31457    1.30754    0.64619
  46.98479    0.53158    0.66676    0.67500    1.52308    1.56121    1.55395    0.65657
  77.67510    0.83627    0.66676    1.09500    1.36364    1.40009    1.39327    0.73333
  82.18921    0.87653    0.66676    1.15500    1.39761    1.45391    1.44712    0.71550
  81.43466    0.86989    0.66676    1.14500    1.40675    1.44277    1.43599    0.71086
  79.17626    0.84981    0.66676    1.11500    1.34712    1.41076    1.40396    0.74232
  61.40497    0.68087    0.66676    0.87500    1.34576    1.32305    1.31606    0.74307
  76.17755    0.82263    0.66676    1.07500    1.43258    1.38950    1.38268    0.69804
  84.45793    0.89625    0.66676    1.18500    1.42797    1.48323    1.47646    0.70029
  84.39633    0.89680    0.66756    1.18500    1.43361    1.48139    1.47465    0.69754
  63.54953    0.70305    0.66756    0.90500    1.34179    1.33399    1.32710    0.74527
  67.95597    0.74617    0.66756    0.96500    1.47811    1.35017    1.34332    0.67654
  73.13894    0.79546    0.66756    1.03500    1.34036    1.36804    1.36124    0.74607
  60.63009    0.67391    0.66756    0.86500    1.33275    1.31943    1.31250    0.75033
  59.90246    0.66658    0.66756    0.85500    1.35751    1.31579    1.30885    0.73664
  77.61766    0.83675    0.66756    1.09500    1.46063    1.39981    1.39304    0.68464
  47.66188    0.53944    0.66756    0.68500    1.45370    1.55139    1.54424    0.68790
  72.39573    0.78849    0.66756    1.02500    1.34518    1.36424    1.35744    0.74340
  83.63970    0.89025    0.66756    1.17500    1.56379    1.47538    1.46864    0.63947
  46.23684    0.52421    0.66756    0.66500    1.92857    1.56550    1.55831    0.51852
  78.36732    0.84354    0.66756    1.10500    1.25516    1.40510    1.39834    0.79671
  68.69361    0.75328    0.66756    0.97500    1.29721    1.35261    1.34577    0.77089
  65.74862    0.72470    0.66756    0.93500    1.31974    1.34385    1.33698    0.75773
  69.43217    0.76037    0.66756    0.98500    1.41063    1.35505    1.34822    0.70890
  58.44984    0.65186    0.66756    0.83500    1.31606    1.33153    1.32456    0.75984
  51.23772    0.57728    0.66756    0.73500    1.40248    1.50416    1.49708    0.71302
  62.81832    0.69579    0.66756    0.89500    1.34046    1.33035    1.32345    0.74601
  46.94899    0.53183    0.66756    0.67500    1.21519    1.56084    1.55367    0.82292
  76.86892    0.82994    0.66756    1.08500    1.31073    1.39451    1.38774    0.76293
  79.86932    0.85703    0.66756    1.12500    1.57675    1.42013    1.41338    0.63421
  79.11787    0.85030    0.66756    1.11500    1.39370    1.41049    1.40373    0.71751
  50.52100    0.56974    0.66756    0.72500    1.60000    1.51361    1.50651    0.62500
  64.28165    0.71029    0.66756    0.91500    1.38926    1.33763    1.33075    0.71981
  51.95523    0.58481    0.66756    0.74500    1.48060    1.49472    1.48764    0.67540
  59.17571    0.65923    0.66756    0.84500    1.21129    1.31479    1.30783    0.82557
  54.11260    0.60730    0.66756    0.77500    1.42661    1.45014    1.44310    0.70096
  48.37551    0.54704    0.66756    0.69500    1.58333    1.54195    1.53480    0.63158
  65.01468    0.71751    0.66756    0.92500    1.39460    1.34128    1.33440    0.71705
  80.62166    0.86374    0.66756    1.13500    1.24739    1.43126    1.42451    0.80168
  67.21926    0.73903    0.66756    0.95500    1.29053    1.34773    1.34087    0.77488
  82.88391    0.88367    0.66756    1.16500    1.35225    1.46465    1.45791    0.73951
  70.17167    0.76743    0.66756    0.99500    1.32833    1.35749    1.35067    0.75282
  52.67354    0.59232    0.66756    0.75500    1.39947    1.48597    1.47891    0.71456
  66.48348    0.73188    0.66756    0.94500    1.39478    1.34528    1.33842    0.71696
  81.37488    0.87041    0.66756    1.14500    1.33821    1.44239    1.43564    0.74727
  70.91209    0.77448    0.66756    1.00500    1.39698    1.35993    1.35312    0.71583
  62.08802    0.68852    0.66756    0.88500    1.40917    1.32671    1.31980    0.70964
  71.65344    0.78150    0.66756    1.01500    1.31631    1.36237    1.35556    0.75970
  55.55497    0.62222    0.66756    0.79500    1.34475    1.41060    1.40359    0.74363
  54.83337    0.61477    0.66756    0.78500    1.46980    1.43037    1.42335    0.68037
  53.39266    0.59982    0.66756    0.76500    1.45103    1.46991    1.46286    0.68917
  75.37416    0.81623    0.66756    1.06500    1.44693    1.38392    1.37714    0.69112
  82.12896    0.87705    0.66756    1.15500    1.40499    1.45352    1.44678    0.71175
  49.08990    0.55462    0.66756    0.70500    1.85714    1.53250    1.52537    0.53846
  57.72483    0.64447    0.66756    0.82500    1.35450    1.35130    1.34432    0.73828
  49.80506    0.56219    0.66756    0.71500    1.75714    1.52306    1.51594    0.56911
  76.12108    0.82309    0.66756    1.07500    1.39313    1.38922    1.38244    0.71781
  61.35861    0.68122    0.66756    0.87500    1.26966    1.32307    1.31615    0.78761
  76.06458    0.82356    0.66836    1.07500    1.38264    1.38895    1.38221    0.72325
  70.11913    0.76785    0.66836    0.99500    1.38017    1.35738    1.35059    0.72455
  59.13091    0.65956    0.66836    0.84500    1.47681    1.31503    1.30812    0.67714
  64.23320    0.71066    0.66836    0.91500    1.24122    1.33768    1.33083    0.80566
  48.33864    0.54730    0.66836    0.69500    2.00775    1.54160    1.53452    0.49807
  67.16876    0.73943    0.66836    0.95500    1.22879    1.34761    1.34080    0.81381
  53.35207    0.60012    0.66836    0.76500    1.56403    1.46991    1.46292    0.63937
  68.64208    0.75368    0.66836    0.97500    1.47176    1.35250    1.34570    0.67946
  69.38014    0.76078    0.66836    0.98500    1.27375    1.35494    1.34814    0.78508
  65.69914    0.72509    0.66836    0.93500    1.25705    1.34381    1.33698    0.79551
  66.43349    0.73227    0.66836    0.94500    1.33386    1.34517    1.33835    0.74970
  73.08441    0.79591    0.66836    1.03500    1.35350    1.36777    1.36101    0.73882
  46.91318    0.53209    0.66836    0.67500    1.46154    1.56049    1.55338    0.68421
  71.59990    0.78193    0.66836    1.01500    1.45559    1.36227    1.35549    0.68701
  62.04112    0.68888    0.66836    0.88500    1.29538    1.32675    1.31988    0.77197
  50.48253    0.57002    0.66836    0.72500    1.44257    1.51326    1.50622    0.69321
  58.40556    0.65219    0.66836    0.83500    1.44809    1.33153    1.32462    0.69057
  54.79172    0.61507    0.66836    0.78500    1.47907    1.43037    1.42340    0.67610
  72.34169    0.78893    0.66836    1.02500    1.35798    1.36409    1.35732    0.73639
  57.68108    0.64480    0.66836    0.82500    1.44981    1.35130    1.34437    0.68975
  79.05945    0.85080    0.66836    1.11500    1.53157    1.41023    1.40350    0.65293
  62.77091    0.69616    0.66836    0.89500    1.34932    1.33040    1.32353    0.74112
  49.05250    0.55489    0.66836    0.70500    1.66292    1.53215    1.52509    0.60135
  61.31223    0.68157    0.66836    0.87500    1.30161    1.32311    1.31623    0.76828
  51.19872    0.57757    0.66836    0.73500    1.59247    1.50382    1.49679    0.62796
  80.56230    0.86424    0.66836    1.13500    1.39726    1.43089    1.42417    0.71569
  77.56020    0.83723    0.66836    1.09500    1.42561    1.39954    1.39281    0.70145
  82.06868    0.87757    0.66836    1.15500    1.32381    1.45315    1.44643    0.75540
  46.20157    0.52446    0.66836    0.66500    1.23077    1.56477    1.55765    0.81250
  49.76713    0.56246    0.66836    0.71500    1.61739    1.52270    1.51565    0.61828
  75.31815    0.81669    0.66836    1.06500    1.39777    1.38366    1.37691    0.71543
  55.51279    0.62253    0.66836    0.79500    1.44239    1.41060    1.40365    0.69330
  67.90496    0.74657    0.66836    0.96500    1.27258    1.35006    1.34325    0.78580
  84.33469    0.89734    0.66836    1.18500    1.63229    1.47965    1.47294    0.61264
  59.85713    0.66692    0.66836    0.85500    1.33333    1.31583    1.30893    0.75000
  63.50160    0.70342    0.66836    0.90500    1.32739    1.33404    1.32718    0.75336
  60.58424    0.67426    0.66836    0.86500    1.37702    1.31947    1.31258    0.72620
  47.62554    0.53970    0.66836    0.68500    1.71845    1.55104    1.54395    0.58192
  83.57851    0.89078    0.66836    1.17500    1.37931    1.47497    1.46827    0.72500
  81.31506    0.87092    0.66836    1.14500    1.40850    1.44202    1.43530    0.70997
  54.07148    0.60760    0.66836    0.77500    1.40943    1.45014    1.44316    0.70951
  82.82317    0.88419    0.66836    1.16500    1.46843    1.46428    1.45757    0.68100
  78.30937    0.84403    0.66836    1.10500    1.46289    1.40484    1.39810    0.68358
  51.91570    0.58510    0.66836    0.74500    1.39782    1.49437    1.48736    0.71540
  79.81043    0.85754    0.66836    1.12500    1.40864    1.41976    1.41303    0.70990
  76.81193    0.83041    0.66836    1.08500    1.35284    1.39425    1.38751    0.73919
  64.96571    0.71788    0.66836    0.92500    1.37124    1.34132    1.33449    0.72927
  70.85905    0.77490    0.66836    1.00500    1.37702    1.35983    1.35304    0.72620
  52.63348    0.59261    0.66836    0.75500    1.40050    1.48568    1.47868    0.71403
  77.50270    0.83772    0.66916    1.09500    1.38993    1.39930    1.39257    0.71946
  51.15971    0.57785    0.66916    0.73500    1.62543    1.50349    1.49650    0.61522
  82.00836    0.87810    0.66916    1.15500    1.47485    1.45279    1.44609    0.67804
  69.32809    0.76119    0.66916    0.98500    1.43599    1.35486    1.34807    0.69639
  70.06657    0.76827    0.66916    0.99500    1.31962    1.35730    1.35052    0.75779
  75.26210    0.81715    0.66916    1.06500    1.39299    1.38342    1.37667    0.71788
  64.91673    0.71826    0.66916    0.92500    1.30248    1.34140    1.33457    0.76777
  81.25520    0.87144    0.66916    1.14500    1.33645    1.44166    1.43496    0.74825
  59.81179    0.66726    0.66916    0.85500    1.31074    1.31589    1.30902    0.76293
  83.51728    0.89132    0.66916    1.17500    1.48276    1.47459    1.46789    0.67442
  54.03035    0.60790    0.66916    0.77500    1.33553    1.45016    1.44322    0.74877
  51.87616    0.58538    0.66916    0.74500    1.71474    1.49405    1.48707    0.58318
  71.54634    0.78236    0.66916    1.01500    1.36181    1.36219    1.35542    0.73432
  78.25140    0.84452    0.66916    1.10500    1.43470    1.40460    1.39787    0.69701
  54.75006    0.61538    0.66916    0.78500    1.33482    1.43040    1.42346    0.74916
  48.30176    0.54757    0.66916    0.69500    1.55484    1.54127    1.53423    0.64315
  84.27302    0.89788    0.66916    1.18500    1.53167    1.47920    1.47251    0.65288
  64.18473    0.71104    0.66916    0.91500    1.41941    1.33775    1.33092    0.70452
  57.63731    0.64513    0.66916    0.82500    1.25045    1.35133    1.34443    0.79971
  68.59054    0.75409    0.66916    0.97500    1.45351    1.35242    1.34562    0.68799
  59.08609    0.65990    0.66916    0.84500    1.45588    1.31530    1.30841    0.68687
  65.64964    0.72547    0.66916    0.93500    1.34323    1.34381    1.33699    0.74447
  70.80598    0.77533    0.66916    1.00500    1.45283    1.35975    1.35297    0.68831
  63.45365    0.70379    0.66916    0.90500    1.32441    1.33411    1.32727    0.75505
  79.75151    0.85804    0.66916    1.12500    1.39341    1.41941    1.41269    0.71766
  82.76239    0.88472    0.66916    1.16500    1.36874    1.46392    1.45722    0.73060
  52.59341    0.59291    0.66916    0.75500    1.53911    1.48541    1.47845    0.64973
  73.02984    0.79635    0.66916    1.03500    1.34942    1.36754    1.36077    0.74106
  49.01508    0.55516    0.66916    0.70500    1.52308    1.53182    1.52480    0.65657
  76.75492    0.83089    0.66916    1.08500    1.36433    1.39401    1.38727    0.73296
  80.50291    0.86475    0.66916    1.13500    1.36911    1.43054    1.42382    0.73040
  58.36127    0.65252    0.66916    0.83500    1.42376    1.33156    1.32467    0.70237
  67.11823    0.73982    0.66916    0.95500    1.40304    1.34753    1.34072    0.71274
  67.85392    0.74697    0.66916    0.96500    1.29383    1.34997    1.34317    0.77290
  66.38347    0.73266    0.66916    0.94500    1.25152    1.34509    1.33828    0.79903
  62.72348    0.69652    0.66916    0.89500    1.32767    1.33047    1.32362    0.75320
  55.47061    0.62284    0.66916    0.79500    1.47234    1.41063    1.40370    0.67919
  60.53837    0.67460    0.66916    0.86500    1.48524    1.31954    1.31267    0.67329
  47.58919    0.53996    0.66916    0.68500    1.42609    1.55071    1.54366    0.70122
  53.31147    0.60041    0.66916    0.76500    1.36341    1.46993    1.46297    0.73346
  61.99421    0.68923    0.66916    0.88500    1.29153    1.32682    1.31997    0.77428
  49.72918    0.56273    0.66916    0.71500    1.77612    1.52238    1.51537    0.56303
  46.16628    0.52471    0.66916    0.66500    1.96667    1.56407    1.55700    0.50847
  46.87736    0.53234    0.66916    0.67500    1.63380    1.56016    1.55310    0.61207
  76.00805    0.82403    0.66916    1.07500    1.30909    1.38871    1.38197    0.76389
  50.44406    0.57030    0.66916    0.72500    1.42238    1.51294    1.50594    0.70305
  79.00100    0.85129    0.66916    1.11500    1.31969    1.41000    1.40327    0.75775
  61.26585    0.68193    0.66916    0.87500    1.35836    1.32318    1.31632    0.73618
  72.28762    0.78937    0.66916    1.02500    1.30094    1.36397    1.35720    0.76867
  59.04126    0.66024    0.66997    0.84500    1.35231    1.31558    1.30871    0.73947
  63.40569    0.70415    0.66997    0.90500    1.39257    1.33420    1.32736    0.71810
  49.69123    0.56301    0.66997    0.71500    1.54545    1.52207    1.51508    0.64706
  48.26487    0.54783    0.66997    0.69500    1.84286    1.54096    1.53395    0.54264
  46.13099    0.52496    0.66997    0.66500    2.34483    1.56338    1.55634    0.42647
  67.80286    0.74737    0.66997    0.96500    1.39763    1.34991    1.34310    0.71550
  59.76644    0.66760    0.66997    0.85500    1.32949    1.31598    1.30911    0.75217
  64.86773    0.71864    0.66997    0.92500    1.40068    1.34149    1.33466    0.71394
  47.55283    0.54022    0.66997    0.68500    1.42857    1.55040    1.54338    0.70000
  83.45602    0.89185    0.66997    1.17500    1.40501    1.47422    1.46752    0.71174
  48.97766    0.55542    0.66997    0.70500    1.69942    1.53151    1.52451    0.58844
  84.96743    0.90497    0.66997    1.19500    1.58237    1.48089    1.47419    0.63196
  81.19531    0.87195    0.66997    1.14500    1.37695    1.44134    1.43461    0.72624
  64.13625    0.71141    0.66997    0.91500    1.38095    1.33785    1.33101    0.72414
  46.84154    0.53260    0.66997    0.67500    1.40506    1.55984    1.55281    0.71171
  78.94252    0.85178    0.66997    1.11500    1.29304    1.40979    1.40305    0.77337
  72.23353    0.78980    0.66997    1.02500    1.35400    1.36387    1.35709    0.73855
  61.21944    0.68228    0.66997    0.87500    1.36926    1.32327    1.31641    0.73032
  51.12069    0.57813    0.66997    0.73500    1.61905    1.50318    1.49622    0.61765
  50.40557    0.57058    0.66997    0.72500    1.36934    1.51263    1.50565    0.73028
  66.33344    0.73305    0.66997    0.94500    1.32463    1.34502    1.33820    0.75493
  65.60012    0.72586    0.66997    0.93500    1.52686    1.34382    1.33699    0.65494
  67.06769    0.74022    0.66997    0.95500    1.27346    1.34747    1.34065    0.78526
  80.44349    0.86526    0.66997    1.13500    1.30934    1.43021    1.42348    0.76374
  68.53897    0.75450    0.66997    0.97500    1.37202    1.35236    1.34555    0.72885
  78.19339    0.84500    0.66997    1.10500    1.49606    1.40438    1.39763    0.66842
  84.21130    0.89843    0.66997    1.18500    1.50427    1.47878    1.47208    0.66477
  57.59353    0.64545    0.66997    0.82500    1.43907    1.35138    1.34449    0.69489
  79.69256    0.85854    0.66997    1.12500    1.43227    1.41908    1.41235    0.69819
  82.70158    0.88525    0.66997    1.16500    1.46443    1.46359    1.45688    0.68286
  60.49250    0.67495    0.66997    0.86500    1.43440    1.31962    1.31276    0.69716
  81.94801    0.87862    0.66997    1.15500    1.31132    1.45247    1.44575    0.76259
  72.97526    0.79679    0.66997    1.03500    1.36334    1.36732    1.36054    0.73349
  58.31696    0.65285    0.66997    0.83500    1.31741    1.33162    1.32473    0.75907
  61.94729    0.68959    0.66997    0.88500    1.43357    1.32691    1.32006    0.69756
  75.95150    0.82450    0.66997    1.07500    1.29981    1.38850    1.38174    0.76934
  71.49275    0.78279    0.66997    1.01500    1.27315    1.36213    1.35534    0.78545
  52.55333    0.59320    0.66997    0.75500    1.28109    1.48516    1.47822    0.78058
  55.42841    0.62315    0.66997    0.79500    1.45267    1.41067    1.40376    0.68839
  70.01399    0.76869    0.66997    0.99500    1.40426    1.35724    1.35044    0.71212
  69.27601    0.76161    0.66997    0.98500    1.36875    1.35480    1.34800    0.73059
  75.20604    0.81761    0.66997    1.06500    1.42705    1.38320    1.37644    0.70075
  53.27087    0.60071    0.66997    0.76500    1.47165    1.46997    1.46303    0.67951
  51.83661    0.58567    0.66997    0.74500    1.37326    1.49374    1.48679    0.72819
  53.98922    0.60821    0.66997    0.77500    1.47805    1.45020    1.44327    0.67657
  77.44518    0.83820    0.66997    1.09500    1.47942    1.39908    1.39234    0.67594
  70.75290    0.77575    0.66997    1.00500    1.33014    1.35969    1.35289    0.75180
  76.69787    0.83136    0.66997    1.08500    1.42346    1.39379    1.38704    0.70251
  62.67603    0.69688    0.66997    0.89500    1.49664    1.33056    1.32371    0.66816
  54.70840    0.61569    0.66997    0.78500    1.44150    1.43044    1.42352    0.69372
  65.55059    0.72624    0.67077    0.93500    1.35914    1.34385    1.33700    0.73576
  76.64081    0.83183    0.67077    1.08500    1.18750    1.39360    1.38680    0.84211
  64.81871    0.71902    0.67077    0.92500    1.41404    1.34160    1.33475    0.70720
  84.90523    0.90551    0.67077    1.19500    1.56522    1.48170    1.47495    0.63889
  51.08167    0.57841    0.67077    0.73500    1.26807    1.50289    1.49593    0.78860
  81.13539    0.87247    0.67077    1.14500    1.35556    1.44104    1.43427    0.73770
  69.96138    0.76911    0.67077    0.99500    1.39109    1.35720    1.35037    0.71886
  50.36707    0.57085    0.67077    0.72500    1.58113    1.51233    1.50536    0.63246
  49.65326    0.56328    0.67077    0.71500    1.46188    1.52178    1.51480    0.68405
  48.94023    0.55569    0.67077    0.70500    1.89714    1.53122    1.52423    0.52711
  55.38620    0.62346    0.67077    0.79500    1.26250    1.41073    1.40382    0.79208
  64.08775    0.71178    0.67077    0.91500    1.22135    1.33796    1.33110    0.81877
  68.48739    0.75490    0.67077    0.97500    1.37088    1.35231    1.34547    0.72946
  52.51325    0.59349    0.67077    0.75500    1.45152    1.48493    1.47799    0.68893
  47.51646    0.54048    0.67077    0.68500    1.28800    1.55010    1.54309    0.77640
  54.66672    0.61599    0.67077    0.78500    1.42163    1.43050    1.42357    0.70342
  58.27264    0.65318    0.67077    0.83500    1.46029    1.33168    1.32479    0.68480
  61.17303    0.68263    0.67077    0.87500    1.50462    1.32337    1.31649    0.66462
  80.38403    0.86577    0.67077    1.13500    1.40481    1.42991    1.42314    0.71184
  67.01712    0.74061    0.67077    0.95500    1.40893    1.34742    1.34058    0.70976
  59.72107    0.66794    0.67077    0.85500    1.58555    1.31608    1.30919    0.63070
  61.90035    0.68995    0.67077    0.88500    1.39358    1.32702    1.32014    0.71758
  71.43914    0.78322    0.67077    1.01500    1.22239    1.36209    1.35527    0.81807
  84.14955    0.89897    0.67077    1.18500    1.32470    1.47840    1.47164    0.75489
  72.92065    0.79723    0.67077    1.03500    1.48582    1.36712    1.36030    0.67303
  62.62857    0.69724    0.67077    0.89500    1.36232    1.33066    1.32379    0.73404
  75.14994    0.81807    0.67077    1.06500    1.42251    1.38301    1.37620    0.70298
  81.88763    0.87914    0.67077    1.15500    1.47959    1.45217    1.44540    0.67586
  69.22392    0.76202    0.67077    0.98500    1.28615    1.35476    1.34792    0.77751
  57.54974    0.64578    0.67077    0.82500    1.18966    1.35145    1.34454    0.84058
  51.79706    0.58596    0.67077    0.74500    1.46608    1.49345    1.48650    0.68209
  53.94807    0.60851    0.67077    0.77500    1.46193    1.45026    1.44333    0.68403
  58.99642    0.66057    0.67077    0.84500    1.33276    1.31589    1.30900    0.75032
  83.39472    0.89239    0.67077    1.17500    1.45912    1.47390    1.46714    0.68534
  66.28339    0.73344    0.67077    0.94500    1.29542    1.34498    1.33813    0.77195
  63.35771    0.70452    0.67077    0.90500    1.48276    1.33431    1.32745    0.67442
  78.13536    0.84549    0.67077    1.10500    1.50205    1.40419    1.39740    0.66576
  77.38762    0.83868    0.67077    1.09500    1.47629    1.39889    1.39210    0.67737
  72.17942    0.79024    0.67077    1.02500    1.27520    1.36379    1.35697    0.78419
  79.63357    0.85904    0.67077    1.12500    1.34686    1.41878    1.41200    0.74247
  67.75179    0.74777    0.67077    0.96500    1.36394    1.34987    1.34302    0.73317
  53.23025    0.60100    0.67077    0.76500    1.49875    1.47003    1.46309    0.66722
  60.44660    0.67529    0.67077    0.86500    1.36071    1.31973    1.31284    0.73491
  70.69979    0.77617    0.67077    1.00500    1.41531    1.35965    1.35282    0.70656
  48.22797    0.54809    0.67077    0.69500    1.76259    1.54066    1.53366    0.56735
  46.80571    0.53285    0.67077    0.67500    1.24731    1.55955    1.55252    0.80172
  75.89491    0.82497    0.67077    1.07500    1.39885    1.38830    1.38150    0.71487
  78.88401    0.85228    0.67077    1.11500    1.39015    1.40960    1.40282    0.71935
  82.64074    0.88578    0.67077    1.16500    1.44726    1.46330    1.45654    0.69096
  46.09569    0.52521    0.67077    0.66500    1.45946    1.56271    1.55568    0.68519
  46.06038    0.52546    0.67158    0.66500    1.68966    1.56207    1.55502    0.59184
  80.32454    0.86627    0.67158    1.13500    1.39844    1.42965    1.42279    0.71508
  78.82547    0.85277    0.67158    1.11500    1.36417    1.40946    1.40259    0.73304
  66.96654    0.74101    0.67158    0.95500    1.34489    1.34740    1.34050    0.74356
  84.08776    0.89951    0.67158    1.18500    1.42437    1.47806    1.47121    0.70206
  58.95156    0.66091    0.67158    0.84500    1.28713    1.31622    1.30929    0.77692
  54.62503    0.61630    0.67158    0.78500    1.37556    1.43058    1.42363    0.72698
  76.58371    0.83231    0.67158    1.08500    1.31931    1.39344    1.38656    0.75797
  64.76967    0.71940    0.67158    0.92500    1.31803    1.34174    1.33483    0.75871
  52.47315    0.59378    0.67158    0.75500    1.40568    1.48472    1.47775    0.71140
  57.50594    0.64610    0.67158    0.82500    1.40603    1.35153    1.34460    0.71122
  50.32857    0.57113    0.67158    0.72500    1.49071    1.51207    1.50508    0.67082
  55.34398    0.62377    0.67158    0.79500    1.32353    1.41082    1.40387    0.75556
  63.30971    0.70489    0.67158    0.90500    1.36049    1.33444    1.32753    0.73503
  67.70069    0.74817    0.67158    0.96500    1.51291    1.34985    1.34295    0.66098
  49.61529    0.56355    0.67158    0.71500    1.69955    1.52151    1.51451    0.58839
  51.04263    0.57869    0.67158    0.73500    1.43279    1.50263    1.49565    0.69794
  69.17180    0.76243    0.67158    0.98500    1.47619    1.35474    1.34785    0.67742
  84.84299    0.90606    0.67158    1.19500    1.43341    1.48256    1.47572    0.69764
  79.57456    0.85954    0.67158    1.12500    1.41132    1.41852    1.41166    0.70856
  75.83830    0.82543    0.67158    1.07500    1.28355    1.38814    1.38127    0.77909
  59.67569    0.66828    0.67158    0.85500    1.46296    1.31620    1.30928    0.68354
  71.38550    0.78365    0.67158    1.01500    1.31181    1.36208    1.35519    0.76230
  51.75749    0.58624    0.67158    0.74500    1.50595    1.49319    1.48621    0.66403
  66.23332    0.73383    0.67158    0.94500    1.42617    1.34495    1.33805    0.70118
  53.18962    0.60130    0.67158    0.76500    1.49105    1.47011    1.46314    0.67067
  48.19106    0.54835    0.67158    0.69500    1.94928    1.54039    1.53337    0.51301
  72.86601    0.79767    0.67158    1.03500    1.34370    1.36695    1.36007    0.74421
  53.90691    0.60881    0.67158    0.77500    1.45070    1.45034    1.44339    0.68932
  72.12529    0.79067    0.67158    1.02500    1.32378    1.36373    1.35685    0.75541
  82.57986    0.88631    0.67158    1.16500    1.42713    1.46305    1.45619    0.70071
  81.82720    0.87966    0.67158    1.15500    1.36381    1.45192    1.44506    0.73324
  75.09382    0.81853    0.67158    1.06500    1.44615    1.38284    1.37597    0.69149
  77.33004    0.83916    0.67158    1.09500    1.32022    1.39874    1.39186    0.75745
  81.07543    0.87298    0.67158    1.14500    1.40909    1.44078    1.43392    0.70968
  65.50104    0.72662    0.67158    0.93500    1.23962    1.34390    1.33700    0.80670
  83.33338    0.89292    0.67158    1.17500    1.49385    1.47362    1.46676    0.66941
  48.90279    0.55596    0.67158    0.70500    1.59162    1.53095    1.52394    0.62829
  69.90876    0.76952    0.67158    0.99500    1.25741    1.35719    1.35030    0.79529
  60.40069    0.67564    0.67158    0.86500    1.27422    1.31985    1.31293    0.78479
  62.58110    0.69760    0.67158    0.89500    1.30580    1.33079    1.32388    0.76581
  61.85340    0.69030    0.67158    0.88500    1.34262    1.32715    1.32023    0.74481
  58.22831    0.65351    0.67158    0.83500    1.31724    1.33177    1.32484    0.75916
  46.76986    0.53311    0.67158    0.67500    1.38667    1.55928    1.55224    0.72115
  47.48009    0.54074    0.67158    0.68500    1.43860    1.54983    1.54281    0.69512
  61.12660    0.68298    0.67158    0.87500    1.19651    1.32350    1.31658    0.83576
  78.07730    0.84598    0.67158    1.10500    1.37428    1.40403    1.39716    0.72765
  64.03923    0.71215    0.67158    0.91500    1.33505    1.33809    1.33118    0.74903
  70.64666    0.77660    0.67158    1.00500    1.38588    1.35963    1.35274    0.72156
  68.43578    0.75531    0.67158    0.97500    1.25368    1.35229    1.34540    0.79765
  54.58333    0.61660    0.67238    0.78500    1.58654    1.43067    1.42369    0.63030
  76.52658    0.83278    0.67238    1.08500    1.40959    1.39328    1.38633    0.70942
  79.51551    0.86003    0.67238    1.12500    1.44669    1.41827    1.41131    0.69123
  66.18324    0.73421    0.67238    0.94500    1.25303    1.34493    1.33798    0.79807
  60.35477    0.67598    0.67238    0.86500    1.38660    1.31998    1.31302    0.72119
  65.45147    0.72700    0.67238    0.93500    1.28209    1.34396    1.33700    0.77998
  58.18397    0.65384    0.67238    0.83500    1.26215    1.33187    1.32490    0.79230
  46.02507    0.52571    0.67238    0.66500    2.61538    1.56143    1.55436    0.38235
  50.29006    0.57141    0.67238    0.72500    1.58113    1.51181    1.50479    0.63246
  64.72062    0.71977    0.67238    0.92500    1.43728    1.34187    1.33492    0.69576
  47.44371    0.54099    0.67238    0.68500    1.68571    1.54957    1.54252    0.59322
  70.59351    0.77702    0.67238    1.00500    1.34887    1.35962    1.35267    0.74136
  82.51894    0.88683    0.67238    1.16500    1.44711    1.46281    1.45585    0.69103
  72.07113    0.79111    0.67238    1.02500    1.37587    1.36368    1.35673    0.72681
  48.15415    0.54862    0.67238    0.69500    1.54037    1.54013    1.53309    0.64919
  83.27201    0.89346    0.67238    1.17500    1.48276    1.47335    1.46639    0.67442
  66.91594    0.74140    0.67238    0.95500    1.25700    1.34738    1.34043    0.79554
  84.02594    0.90005    0.67238    1.18500    1.43933    1.47773    1.47077    0.69477
  80.26502    0.86678    0.67238    1.13500    1.27202    1.42940    1.42245    0.78615
  61.08015    0.68333    0.67238    0.87500    1.32626    1.32363    1.31667    0.75400
  61.80643    0.69066    0.67238    0.88500    1.34064    1.32727    1.32032    0.74591
  52.43304    0.59407    0.67238    0.75500    1.38760    1.48452    1.47752    0.72067
  63.99070    0.71252    0.67238    0.91500    1.33388    1.33822    1.33127    0.74969
  71.33185    0.78408    0.67238    1.01500    1.36931    1.36207    1.35512    0.73030
  46.73402    0.53336    0.67238    0.67500    1.52857    1.55901    1.55195    0.65421
  48.86535    0.55623    0.67238    0.70500    1.45581    1.53069    1.52365    0.68690
  63.26170    0.70525    0.67238    0.90500    1.22511    1.33457    1.32762    0.81625
  55.30175    0.62408    0.67238    0.79500    1.52715    1.41091    1.40393    0.65481
  49.57731    0.56382    0.67238    0.71500    1.47755    1.52125    1.51422    0.67680
  69.85612    0.76994    0.67238    0.99500    1.43238    1.35717    1.35022    0.69814
  81.01544    0.87349    0.67238    1.14500    1.42500    1.44054    1.43358    0.70175
  81.76675    0.88018    0.67238    1.15500    1.29074    1.45167    1.44471    0.77475
  84.78071    0.90661    0.67238    1.19500    1.52670    1.48344    1.47648    0.65501
  58.90669    0.66124    0.67238    0.84500    1.40657    1.31655    1.30958    0.71095
  53.86574    0.60911    0.67238    0.77500    1.39956    1.45043    1.44344    0.71451
  53.14898    0.60160    0.67238    0.76500    1.46547    1.47019    1.46320    0.68237
  67.64958    0.74857    0.67238    0.96500    1.35935    1.34983    1.34288    0.73565
  75.78166    0.82590    0.67238    1.07500    1.45643    1.38798    1.38103    0.68661
  75.03768    0.81899    0.67238    1.06500    1.44227    1.38268    1.37573    0.69335
  62.53361    0.69796    0.67238    0.89500    1.37391    1.33092    1.32397    0.72785
  77.27243    0.83964    0.67238    1.09500    1.52653    1.39858    1.39163    0.65508
  78.76690    0.85326    0.67238    1.11500    1.55901    1.40932    1.40236    0.64143
  78.01920    0.84646    0.67238    1.10500    1.40310    1.40388    1.39693    0.71271
  72.81135    0.79812    0.67238    1.03500    1.41421    1.36678    1.35983    0.70711
  59.63029    0.66862    0.67238    0.85500    1.30102    1.31633    1.30937    0.76863
  51.00359    0.57897    0.67238    0.73500    1.52113    1.50237    1.49536    0.65741
  68.38415    0.75572    0.67238    0.97500    1.34554    1.35228    1.34532    0.74320
  51.71791    0.58653    0.67238    0.74500    1.69207    1.49293    1.48593    0.59099
  69.11967    0.76284    0.67238    0.98500    1.32149    1.35472    1.34777    0.75672
  83.96407    0.90059    0.67319    1.18500    1.43967    1.47740    1.47034    0.69460
  47.40732    0.54125    0.67319    0.68500    1.42308    1.54932    1.54223    0.70270
  63.94215    0.71290    0.67319    0.91500    1.41340    1.33836    1.33136    0.70751
  73.49734    0.80555    0.67319    1.04500    1.44444    1.37191    1.36489    0.69231
  71.27817    0.78450    0.67319    1.01500    1.39832    1.36206    1.35504    0.71514
  58.86181    0.66157    0.67319    0.84500    1.30335    1.31688    1.30988    0.76725
  48.82789    0.55649    0.67319    0.70500    1.42793    1.53044    1.52337    0.70032
  64.67156    0.72015    0.67319    0.92500    1.28320    1.34201    1.33501    0.77930
  50.96454    0.57925    0.67319    0.73500    1.47712    1.50212    1.49507    0.67699
  76.46943    0.83325    0.67319    1.08500    1.39376    1.39312    1.38609    0.71748
  81.70626    0.88070    0.67319    1.15500    1.42802    1.45142    1.44437    0.70027
  82.45799    0.88736    0.67319    1.16500    1.45756    1.46256    1.45550    0.68608
  55.97825    0.63186    0.67319    0.80500    1.42767    1.39124    1.38423    0.70044
  72.01695    0.79154    0.67319    1.02500    1.39078    1.36362    1.35661    0.71902
  72.75667    0.79856    0.67319    1.03500    1.40656    1.36661    1.35960    0.71096
  79.45643    0.86053    0.67319    1.12500    1.35271    1.41801    1.41097    0.73926
  80.20547    0.86728    0.67319    1.13500    1.38506    1.42915    1.42210    0.72199
  68.33251    0.75612    0.67319    0.97500    1.40167    1.35226    1.34525    0.71344
  55.25951    0.62439    0.67319    0.79500    1.39394    1.41100    1.40399    0.71739
  51.67833    0.58681    0.67319    0.74500    1.48148    1.49268    1.48564    0.67500
  59.58488    0.66896    0.67319    0.85500    1.38743    1.31646    1.30946    0.72075
  54.54162    0.61691    0.67319    0.78500    1.32311    1.43076    1.42374    0.75580
  65.40188    0.72739    0.67319    0.93500    1.26709    1.34401    1.33701    0.78921
  78.70830    0.85375    0.67319    1.11500    1.35451    1.40917    1.40213    0.73828
  75.72500    0.82636    0.67319    1.07500    1.36496    1.38782    1.38079    0.73262
  83.21060    0.89399    0.67319    1.17500    1.47170    1.47307    1.46601    0.67949
  66.13314    0.73460    0.67319    0.94500    1.35167    1.34491    1.33790    0.73983
  77.21479    0.84011    0.67319    1.09500    1.54115    1.39842    1.39139    0.64887
  52.39292    0.59436    0.67319    0.75500    1.44865    1.48432    1.47729    0.69030
  58.13961    0.65417    0.67319    0.83500    1.38977    1.33196    1.32496    0.71954
  48.11723    0.54888    0.67319    0.69500    1.52288    1.53988    1.53280    0.65665
  70.54034    0.77744    0.67319    1.00500    1.34810    1.35961    1.35260    0.74178
  61.03369    0.68368    0.67319    0.87500    1.29734    1.32376    1.31676    0.77081
  61.75944    0.69101    0.67319    0.88500    1.52332    1.32741    1.32041    0.65646
  69.80345    0.77036    0.67319    0.99500    1.36364    1.35716    1.35015    0.73333
  62.48610    0.69833    0.67319    0.89500    1.34304    1.33106    1.32406    0.74458
  60.30884    0.67633    0.67319    0.86500    1.41348    1.32011    1.31311    0.70747
  66.86532    0.74180    0.67319    0.95500    1.39194    1.34736    1.34035    0.71842
  49.53933    0.56409    0.67319    0.71500    1.71362    1.52100    1.51393    0.58356
  69.06751    0.76325    0.67319    0.98500    1.27090    1.35471    1.34770    0.78685
  77.96108    0.84695    0.67319    1.10500    1.38310    1.40373    1.39669    0.72301
  53.10833    0.60189    0.67319    0.76500    1.44118    1.47029    1.46326    0.69388
  80.95542    0.87400    0.67319    1.14500    1.37311    1.44028    1.43323    0.72828
  45.98975    0.52596    0.67319    0.66500    1.76744    1.56080    1.55370    0.56579
  84.71840    0.90716    0.67319    1.19500    1.39744    1.48432    1.47725    0.71560
  46.69816    0.53361    0.67319    0.67500    2.01562    1.55876    1.55166    0.49612
  53.82456    0.60941    0.67319    0.77500    1.25390    1.45053    1.44350    0.79751
  50.25154    0.57168    0.67319    0.72500    1.48936    1.51156    1.50450    0.67143
  67.59845    0.74897    0.67319    0.96500    1.45238    1.34981    1.34280    0.68852
  63.21367    0.70562    0.67319    0.90500    1.33279    1.33471    1.32771    0.75031
  45.95442    0.52621    0.67400    0.66500    1.85714    1.56019    1.55303    0.53846
  71.22447    0.78493    0.67400    1.01500    1.53263    1.36203    1.35497    0.65247
  65.35228    0.72777    0.67400    0.93500    1.31491    1.34405    1.33701    0.76051
  58.09524    0.65450    0.67400    0.83500    1.27835    1.33206    1.32501    0.78226
  46.66230    0.53387    0.67400    0.67500    1.84615    1.55852    1.55137    0.54167
  52.35280    0.59465    0.67400    0.75500    1.50920    1.48413    1.47705    0.66260
  69.75077    0.77077    0.67400    0.99500    1.32905    1.35712    1.35007    0.75242
  83.14915    0.89452    0.67400    1.17500    1.51158    1.47275    1.46563    0.66156
  75.66831    0.82683    0.67400    1.07500    1.36031    1.38763    1.38056    0.73513
  68.28085    0.75653    0.67400    0.97500    1.25786    1.35222    1.34518    0.79500
  79.39732    0.86103    0.67400    1.12500    1.43222    1.41772    1.41062    0.69822
  60.26289    0.67667    0.67400    0.86500    1.48393    1.32024    1.31319    0.67389
  48.79043    0.55676    0.67400    0.70500    1.47596    1.53019    1.52308    0.67752
  51.63873    0.58710    0.67400    0.74500    1.32164    1.49243    1.48535    0.75664
  82.39700    0.88788    0.67400    1.16500    1.40079    1.46227    1.45516    0.71388
  80.89536    0.87452    0.67400    1.14500    1.23656    1.43999    1.43289    0.80870
  67.54730    0.74937    0.67400    0.96500    1.29909    1.34977    1.34273    0.76977
  80.14589    0.86779    0.67400    1.13500    1.50000    1.42885    1.42175    0.66667
  54.49990    0.61721    0.67400    0.78500    1.56028    1.43086    1.42380    0.64091
  63.16563    0.70599    0.67400    0.90500    1.28754    1.33484    1.32779    0.77667
  78.64966    0.85425    0.67400    1.11500    1.48221    1.40899    1.40190    0.67467
  63.89359    0.71327    0.67400    0.91500    1.34060    1.33849    1.33145    0.74593
  64.62247    0.72053    0.67400    0.92500    1.32166    1.34214    1.33510    0.75663
  72.70196    0.79900    0.67400    1.03500    1.23529    1.36642    1.35936    0.80952
  49.50133    0.56437    0.67400    0.71500    1.84772    1.52075    1.51365    0.54121
  53.06767    0.60218    0.67400    0.76500    1.36816    1.47039    1.46331    0.73091
  50.21301    0.57196    0.67400    0.72500    1.49660    1.51131    1.50421    0.66818
  84.65605    0.90770    0.67400    1.19500    1.57275    1.48514    1.47802    0.63583
  77.90293    0.84743    0.67400    1.10500    1.39808    1.40354    1.39645    0.71527
  61.71245    0.69137    0.67400    0.88500    1.40459    1.32753    1.32049    0.71195
  66.81469    0.74219    0.67400    0.95500    1.29167    1.34732    1.34028    0.77419
  71.96274    0.79198    0.67400    1.02500    1.41930    1.36355    1.35649    0.70457
  62.43858    0.69869    0.67400    0.89500    1.55701    1.33118    1.32414    0.64226
  60.98722    0.68403    0.67400    0.87500    1.43793    1.32389    1.31684    0.69544
  48.08030    0.54914    0.67400    0.69500    1.79394    1.53963    1.53251    0.55743
  77.15712    0.84059    0.67400    1.09500    1.45208    1.39824    1.39116    0.68867
  73.44213    0.80599    0.67400    1.04500    1.35791    1.37172    1.36466    0.73642
  83.90217    0.90113    0.67400    1.18500    1.43312    1.47702    1.46990    0.69778
  70.48715    0.77786    0.67400    1.00500    1.48041    1.35957    1.35252    0.67549
  47.37092    0.54151    0.67400    0.68500    2.27586    1.54908    1.54194    0.43939
  50.92547    0.57953    0.67400    0.73500    1.62021    1.50187    1.49478    0.61720
  53.78337    0.60970    0.67400    0.77500    1.47115    1.45063    1.44356    0.67974
  58.81691    0.66191    0.67400    0.84500    1.48654    1.31722    1.31017    0.67270
  59.53946    0.66930    0.67400    0.85500    1.43278    1.31659    1.30954    0.69794
  76.41225    0.83372    0.67400    1.08500    1.22872    1.39293    1.38586    0.81385
  81.64574    0.88121    0.67400    1.15500    1.47325    1.45113    1.44402    0.67877
  66.08302    0.73499    0.67400    0.94500    1.43031    1.34487    1.33783    0.69915
  55.93547    0.63217    0.67400    0.80500    1.28462    1.39134    1.38429    0.77844
  55.21726    0.62470    0.67400    0.79500    1.46170    1.41110    1.40404    0.68414
  69.01533    0.76366    0.67400    0.98500    1.46764    1.35467    1.34762    0.68137
  66.03288    0.73538    0.67481    0.94500    1.38556    1.34483    1.33775    0.72173
  55.17500    0.62501    0.67481    0.79500    1.44864    1.41121    1.40410    0.69030
  51.59913    0.58738    0.67481    0.74500    1.39886    1.49220    1.48506    0.71487
  69.69806    0.77119    0.67481    0.99500    1.31728    1.35708    1.35000    0.75914
  63.84501    0.71364    0.67481    0.91500    1.41290    1.33861    1.33153    0.70776
  73.38690    0.80644    0.67481    1.04500    1.33612    1.37151    1.36442    0.74844
  46.62643    0.53412    0.67481    0.67500    1.44737    1.55829    1.55109    0.69091
  61.66543    0.69172    0.67481    0.88500    1.36923    1.32766    1.32058    0.73034
  68.96314    0.76407    0.67481    0.98500    1.29984    1.35463    1.34755    0.76932
  65.30266    0.72815    0.67481    0.93500    1.38487    1.34409    1.33702    0.72209
  68.22916    0.75693    0.67481    0.97500    1.36333    1.35218    1.34510    0.73350
  48.75296    0.55703    0.67481    0.70500    1.71892    1.52997    1.52279    0.58176
  84.59366    0.90825    0.67481    1.19500    1.44444    1.48592    1.47878    0.69231
  60.21693    0.67702    0.67481    0.86500    1.44259    1.32037    1.31328    0.69320
  49.46333    0.56464    0.67481    0.71500    1.45882    1.52052    1.51336    0.68548
  58.05087    0.65483    0.67481    0.83500    1.30645    1.33216    1.32507    0.76543
  45.91909    0.52646    0.67481    0.66500    1.72973    1.55959    1.55237    0.57813
  58.77200    0.66224    0.67481    0.84500    1.51188    1.31756    1.31047    0.66143
  67.49613    0.74977    0.67481    0.96500    1.39384    1.34973    1.34265    0.71744
  50.88640    0.57981    0.67481    0.73500    1.50000    1.50164    1.49449    0.66667
  60.94073    0.68438    0.67481    0.87500    1.38869    1.32401    1.31693    0.72010
  53.74217    0.61000    0.67481    0.77500    1.41259    1.45073    1.44361    0.70792
  53.02700    0.60248    0.67481    0.76500    1.45431    1.47050    1.46337    0.68761
  59.49402    0.66964    0.67481    0.85500    1.28830    1.31672    1.30963    0.77621
  75.61159    0.82729    0.67481    1.07500    1.56073    1.38742    1.38032    0.64073
  78.59100    0.85474    0.67481    1.11500    1.35249    1.40878    1.40167    0.73938
  64.57337    0.72090    0.67481    0.92500    1.27181    1.34226    1.33518    0.78628
  83.08767    0.89505    0.67481    1.17500    1.31377    1.47239    1.46526    0.76117
  71.90852    0.79241    0.67481    1.02500    1.35987    1.36346    1.35637    0.73537
  83.84023    0.90167    0.67481    1.18500    1.36611    1.47660    1.46946    0.73201
  81.58518    0.88173    0.67481    1.15500    1.28624    1.45080    1.44368    0.77746
  79.33818    0.86153    0.67481    1.12500    1.36416    1.41739    1.41027    0.73305
  80.08627    0.86829    0.67481    1.13500    1.36100    1.42852    1.42141    0.73475
  71.17075    0.78536    0.67481    1.01500    1.37861    1.36198    1.35490    0.72537
  76.35504    0.83419    0.67481    1.08500    1.31261    1.39272    1.38562    0.76184
  55.89268    0.63249    0.67481    0.80500    1.32184    1.39145    1.38434    0.75652
  47.33452    0.54177    0.67481    0.68500    1.60684    1.54885    1.54165    0.62234
  50.17447    0.57223    0.67481    0.72500    1.58621    1.51108    1.50393    0.63043
  80.83528    0.87503    0.67481    1.14500    1.55372    1.43966    1.43254    0.64362
  82.33598    0.88841    0.67481    1.16500    1.39122    1.46194    1.45481    0.71879
  62.39104    0.69905    0.67481    0.89500    1.43919    1.33131    1.32423    0.69484
  63.11757    0.70635    0.67481    0.90500    1.36439    1.33496    1.32788    0.73293
  72.64724    0.79944    0.67481    1.03500    1.39460    1.36621    1.35912    0.71705
  48.04336    0.54940    0.67481    0.69500    1.64516    1.53941    1.53222    0.60784
  77.09943    0.84107    0.67481    1.09500    1.40900    1.39802    1.39092    0.70972
  77.84475    0.84792    0.67481    1.10500    1.45382    1.40332    1.39622    0.68785
  54.45817    0.61751    0.67481    0.78500    1.37996    1.43097    1.42386    0.72466
  70.43393    0.77829    0.67481    1.00500    1.35738    1.35953    1.35245    0.73672
  66.76403    0.74258    0.67481    0.95500    1.30602    1.34728    1.34020    0.76568
  52.31266    0.59494    0.67481    0.75500    1.42480    1.48395    1.47682    0.70185
  68.91092    0.76448    0.67562    0.98500    1.30081    1.35457    1.34747    0.76875
  55.84988    0.63280    0.67562    0.80500    1.39155    1.39156    1.38440    0.71862
  76.29781    0.83467    0.67562    1.08500    1.39238    1.39248    1.38538    0.71819
  58.72708    0.66258    0.67562    0.84500    1.36519    1.31790    1.31076    0.73250
  48.00642    0.54966    0.67562    0.69500    1.51553    1.53919    1.53193    0.65984
  62.34349    0.69940    0.67562    0.89500    1.28271    1.33144    1.32432    0.77960
  84.53123    0.90880    0.67562    1.19500    1.53991    1.48666    1.47955    0.64939
  83.77826    0.90221    0.67562    1.18500    1.32075    1.47613    1.46902    0.75714
  50.13593    0.57251    0.67562    0.72500    1.47119    1.51086    1.50364    0.67972
  77.78654    0.84840    0.67562    1.10500    1.42176    1.40308    1.39598    0.70336
  51.55952    0.58767    0.67562    0.74500    1.58944    1.49198    1.48477    0.62915
  77.04171    0.84155    0.67562    1.09500    1.42146    1.39778    1.39068    0.70350
  64.52426    0.72128    0.67562    0.92500    1.22821    1.34238    1.33527    0.81419
  61.61841    0.69207    0.67562    0.88500    1.31188    1.32779    1.32067    0.76226
  49.42532    0.56491    0.67562    0.71500    1.49174    1.52030    1.51307    0.67036
  72.59248    0.79988    0.67562    1.03500    1.38640    1.36598    1.35888    0.72129
  78.53231    0.85523    0.67562    1.11500    1.50722    1.40854    1.40144    0.66347
  52.98633    0.60277    0.67562    0.76500    1.44363    1.47062    1.46343    0.69270
  81.52459    0.88225    0.67562    1.15500    1.34549    1.45043    1.44333    0.74322
  55.13273    0.62532    0.67562    0.79500    1.50321    1.41132    1.40416    0.66524
  71.85427    0.79284    0.67562    1.02500    1.21362    1.36335    1.35625    0.82398
  46.59056    0.53437    0.67562    0.67500    1.75904    1.55808    1.55080    0.56849
  82.27493    0.88893    0.67562    1.16500    1.42633    1.46157    1.45446    0.70110
  67.44494    0.75016    0.67562    0.96500    1.32566    1.34968    1.34258    0.75434
  52.27252    0.59523    0.67562    0.75500    1.41953    1.48378    1.47659    0.70446
[truncated: 11,959,986 more chars]
