# Supplementary material for: Multidimensional Rietveld refinement of high-pressure neutron diffraction data of PbNCN
Source: J Appl Crystallogr. 2024 Sep 5;57(Pt 5):1436–45. doi: 10.1107/S1600576724007635 (PMC11460395; doi:10.1107/S1600576724007635)
Supplement: Supplementary file 1 [file j-57-01436-sup1.zip › 2D_PbNCN_800bar.cif]

data_PbNCN_800bar_refinement_new
_pd_block_id
   2023-11-10T12:15|PbNCN_800bar_refinement_new|MeinerzhagenYannick|SNAP
_audit_creation_method  "created in GSAS-II"
_audit_creation_date  2023-11-10T12:15
_audit_author_name  "Meinerzhagen, Yannick"
_audit_update_record
   "2023-11-10T12:15  Initial software-generated CIF"
# GSAS-II edited template follows Publication_Template
#=============================================================================
# this information describes the project, paper etc. for the CIF             #
# Acta Cryst. Section C papers and editorial correspondence is generated     #
# from the information in this section                                       #
#                                                                            #
#   (from)   CIF submission form for Rietveld refinements (Acta Cryst. C)    #
#                                                 Version 14 December 1998   #
#=============================================================================
# 1. SUBMISSION DETAILS

_publ_contact_author_name        'Prof. Richard Dronskowski'
_publ_contact_author_address
;    
Institute of Inorganic Chemistry
RWTH Aachen University     
D-52056 Aachen
Germany
;
_publ_contact_author_email       drons@HAL9000.ac.rwth-aachen.de
_publ_contact_author_phone       00492418093642
_publ_contact_author_fax         00492418092642

_publ_requested_journal              'Journal of Applied Crystallography'

#==============================================================================

# 2. PROCESSING SUMMARY (IUCr Office Use Only)

_journal_data_validation_number      ?

_journal_date_recd_electronic        ?
_journal_date_to_coeditor            ?
_journal_date_from_coeditor          ?
_journal_date_accepted               ?
_journal_date_printers_first         ?
_journal_date_printers_final         ?
_journal_date_proofs_out             ?
_journal_date_proofs_in              ?
_journal_coeditor_name               ?
_journal_coeditor_code               ?
_journal_coeditor_notes
; ?
;
_journal_techeditor_code             ?
_journal_techeditor_notes
; ?
;
_journal_coden_ASTM                  ?
_journal_name_full                   ?
_journal_year                        ?
_journal_volume                      ?
_journal_issue                       ?
_journal_page_first                  ?
_journal_page_last                   ?
_journal_paper_category              ?
_journal_suppl_publ_number           ?
_journal_suppl_publ_pages            ?

#==============================================================================

# 3. TITLE AND AUTHOR LIST

_publ_section_title
; ?
;       
 
# The loop structure below should contain the names and addresses of all 
# authors, in the required order of publication. Repeat as necessary.

loop_
	_publ_author_name
	_publ_author_address
'Meinerzhagen, Yannick'
; 
Chair of Solid-State and Quantum Chemistry
Institute of Inorganic Chemistry
RWTH Aachen University
D-52056 Aachen
Germany
;

'Eickmeier, Katharina'
; 
Chair of Solid-State and Quantum Chemistry
Institute of Inorganic Chemistry
RWTH Aachen University
D-52056 Aachen
Germany
;

'Mueller, Peter C.'
; 
Chair of Solid-State and Quantum Chemistry
Institute of Inorganic Chemistry
RWTH Aachen University
D-52056 Aachen
Germany
;

'Hempelmann, Jan'
; 
Chair of Solid-State and Quantum Chemistry
Institute of Inorganic Chemistry
RWTH Aachen University
D-52056 Aachen
Germany
;

'Houben, Andreas'
; 
Chair of Solid-State and Quantum Chemistry
Institute of Inorganic Chemistry
RWTH Aachen University
D-52056 Aachen
Germany
;

'Dronskowski, Richard'
; 
Chair of Solid-State and Quantum Chemistry
Institute of Inorganic Chemistry
RWTH Aachen University
D-52056 Aachen
Germany
;

#==============================================================================
# 4. TEXT

#=============================================================================
# 5. OVERALL REFINEMENT & COMPUTING DETAILS

#==============================================================================
# 6. SAMPLE PREPARATION DATA

# (In the unusual case where multiple samples are used in a single
#  Rietveld study, this information should be moved into the phase
#  blocks)

# The following three fields describe the preparation of the material.
# The cooling rate is in K/min.  The pressure at which the sample was  
# prepared is in kPa.  The temperature of preparation is in K.
       
_pd_proc_info_datetime  2023-11-10T12:15
_pd_calc_method  "Rietveld Refinement"
_computing_structure_refinement
   "GSAS-II (Toby & Von Dreele, J. Appl. Cryst. 46, 544-549, 2013)"
_refine_ls_number_parameters  12
_refine_ls_goodness_of_fit_all  0.112

# OVERALL WEIGHTED R-FACTOR
_refine_ls_wR_factor_obs  0.10042
_refine_ls_matrix_type  full
# GSAS-II edited template follows Phase_Template
#==============================================================================
# 7. CHEMICAL, STRUCTURAL AND CRYSTAL DATA

_chemical_name_common             'Lead Cyanamide'
_chemical_formula_structural      PbNCN
_cell_measurement_temperature     293      

#==============================================================================

# 8. Phase information from GSAS


# phase info for Lead cyanamide follows
_pd_phase_name  "Lead cyanamide"
_cell_length_a  5.5131(3)
_cell_length_b  3.73555(15)
_cell_length_c  10.5629(5)
_cell_angle_alpha  90
_cell_angle_beta   90
_cell_angle_gamma  90
_cell_volume  217.539(13)
_exptl_crystal_density_diffrn  7.5486
_symmetry_cell_setting  orthorhombic
_symmetry_space_group_name_H-M  "P n m a"
_symmetry_space_group_name_Hall  "-P 2ac 2n"
_diffrn_ambient_temperature  293
_diffrn_ambient_pressure  100
loop_
    _space_group_symop_id
    _space_group_symop_operation_xyz
     1  x,y,z
     2  1/2-x,1/2+y,1/2+z
     3  x,1/2-y,z
     4  1/2-x,-y,1/2+z
     5  -x,-y,-z
     6  1/2+x,1/2-y,1/2-z
     7  -x,1/2+y,-z
     8  1/2+x,y,1/2-z

# ATOMIC COORDINATES AND DISPLACEMENT PARAMETERS
loop_ 
   _atom_site_label
   _atom_site_type_symbol
   _atom_site_fract_x
   _atom_site_fract_y
   _atom_site_fract_z
   _atom_site_occupancy
   _atom_site_adp_type
   _atom_site_U_iso_or_equiv
   _atom_site_symmetry_multiplicity
Pb1    Pb   0.3749(4)   0.25000     0.63124(22) 1.000      Uiso 0.037      4   
N1     N    0.3824(5)   0.25000     0.44699(27) 1.000      Uiso 0.037      4   
N2     N    0.9135(4)   0.25000     0.36354(25) 1.000      Uiso 0.037      4   
C1     C    0.0751(6)   0.25000     0.42462(31) 1.000      Uiso 0.037      4   

loop_  _atom_type_symbol _atom_type_number_in_cell
  C    4
  N    8
  Pb   4

# Note that Z affects _cell_formula_sum and _weight
_cell_formula_units_Z  4
_chemical_formula_sum  "C N2 Pb"
_chemical_formula_weight  247.22

# MOLECULAR GEOMETRY
loop_
   _geom_bond_atom_site_label_1
   _geom_bond_atom_site_label_2
   _geom_bond_distance
   _geom_bond_site_symmetry_1
   _geom_bond_site_symmetry_2
   _geom_bond_publ_flag
  Pb1    N1     1.9467(31)   1_555    1_555 yes
  Pb1    N1     2.4417(22)   1_555    5_656 yes
  Pb1    N1     2.4417(22)   1_555    5_666 yes
  Pb1    N2     2.4534(22)   1_555    5_656 yes
  Pb1    N2     2.4534(22)   1_555    5_666 yes
  N1     Pb1    1.9467(31)   1_555    1_555 yes
  N1     Pb1    2.4417(22)   1_555    5_656 yes
  N1     Pb1    2.4417(22)   1_555    5_666 yes
  N1     C1     1.710(4)     1_555    1_555 yes
  N2     Pb1    2.4534(22)   1_555    5_656 yes
  N2     Pb1    2.4534(22)   1_555    5_666 yes
  N2     C1     1.100(4)     1_555    1_655 yes
  C1     N1     1.710(4)     1_555    1_555 yes
  C1     N2     1.100(4)     1_555    1_455 yes
  
loop_
   _geom_angle_atom_site_label_1
   _geom_angle_atom_site_label_2
   _geom_angle_atom_site_label_3
   _geom_angle
   _geom_angle_site_symmetry_1
   _geom_angle_site_symmetry_2
   _geom_angle_site_symmetry_3
   _geom_angle_publ_flag
  Pb1    N1     C1     96.72(19)      1_555  1_555    1_555 yes
  N1     C1     N2     152.0(4)       1_555  1_555    1_455 yes

_pd_proc_ls_profile_function
;
Houben-Jacobs-Meinerzhagen function parameters for multi-dimensional data sets (pfType = 8.0)
   similar to Von Dreele-Jorgenson-Windsor function parameters
   alpha-0,alpha-1,beta-0,beta-1,beta-q,L2A,L2B,div,DthDet,Dtt,DL,DthF,Add,W-Pixel,W-Sample,Eta
302.560526, 416.110419, 334.561780, 682.162588, 0.000000, 0.810000, 0.000000, 0.001920, 0.006780, 0.000623, 0.002000, 1.031257, 0.001480, 0.000000, 0.004330, 0.210000, 
  Crystallite size in microns with "isotropic" model:
  parameters: Size, G/L mix
    1.000, 1.000, 
  Microstrain, "isotropic" model (10^6^ * delta Q/Q)
    parameters: Mustrain, G/L mix
    1000.000, 1.000, 

;
# Standard version of Instrument_Template template follows
#==============================================================================
# 9. INSTRUMENT CHARACTERIZATION

# The following item is used to identify the equipment used to record 
# the powder pattern when the diffractogram was measured at a laboratory 
# other than the authors' home institution, e.g. when neutron or synchrotron
# radiation is used.

_pd_instr_location
; ?
;

_diffrn_source                    'neutron spallation source'       

_pd_meas_scan_method              tof       


# The following two items identify the program(s) used (if appropriate).      
_computing_data_reduction         'PowderReduceP2D in Mantid'                     

# The following items are used to define the size of the instrument.
# Not all distances are appropriate for all instrument types.

_pd_instr_dist_src/spec           15000
#==============================================================================
# 10. Specimen size and mounting information


_pd_spec_mount_mode               transmission       
                                          
    
_pd_spec_shape                    irregular

_refine_ls_R_F_factor        0.9976
_refine_ls_R_Fsqd_factor     1.0
_pd_proc_ls_prof_R_factor     0.0795
_pd_proc_ls_prof_wR_factor    0.1004
_gsas_proc_ls_prof_R_B_factor   0.1007
_gsas_proc_ls_prof_wR_B_factor  0.1299

_diffrn_radiation_probe  neutron
_pd_meas_2theta_fixed  65.549

# POWDER DATA TABLE
_pd_meas_number_of_points  140335

loop_
   _pd_meas_2theta_scan
   _pd_proc_wavelength
   _pd_proc_d_spacing
   _pd_proc_ls_special_details
   _pd_meas_intensity_total
   _pd_calc_intensity_total
   _pd_proc_intensity_bkg_calc
   _pd_proc_ls_weight
  59.20920    0.59350    0.60070    0.79500    1.20968    1.39057    1.38906    0.82667
  63.82311    0.63507    0.60070    0.85500    1.37692    1.30483    1.30333    0.72626
  80.96472    0.77996    0.60070    1.07500    1.42012    1.29247    1.29098    0.70417
  77.03982    0.74821    0.60070    1.02500    1.22523    1.29196    1.29046    0.81618
  63.05226    0.62820    0.60070    0.84500    1.28361    1.31912    1.31761    0.77905
  66.91400    0.66234    0.60070    0.89500    1.26087    1.28418    1.28268    0.79310
  58.44282    0.58651    0.60070    0.78500    1.51841    1.40486    1.40335    0.65858
  68.46391    0.67584    0.60070    0.91500    1.28314    1.29211    1.29060    0.77934
  72.35148    0.70914    0.60070    0.96500    1.45406    1.31193    1.31042    0.68773
  53.09870    0.53699    0.60070    0.71500    1.70330    1.45363    1.45212    0.58710
  64.59471    0.64192    0.60070    0.86500    1.12418    1.29055    1.28904    0.88953
  70.01676    0.68924    0.60070    0.93500    1.30936    1.30004    1.29853    0.76373
  54.62196    0.55123    0.60070    0.73500    1.42778    1.43970    1.43818    0.70039
  84.11511    0.80479    0.60070    1.11500    1.23173    1.31347    1.31198    0.81186
  70.79428    0.69590    0.60070    0.94500    1.35505    1.30400    1.30249    0.73798
  78.60792    0.76101    0.60070    1.04500    1.23077    1.28530    1.28380    0.81250
  67.68858    0.66910    0.60070    0.90500    1.25199    1.28815    1.28664    0.79873
  77.82355    0.75463    0.60070    1.03500    1.26186    1.28863    1.28713    0.79248
  76.25674    0.74177    0.60070    1.01500    1.27011    1.29529    1.29379    0.78733
  79.39291    0.76736    0.60070    1.05500    1.20105    1.28197    1.28048    0.83261
  69.23997    0.68255    0.60070    0.92500    1.30348    1.29607    1.29457    0.76718
  61.51279    0.61438    0.60070    0.82500    1.34711    1.34770    1.34619    0.74233
  80.17852    0.77368    0.60070    1.06500    1.38026    1.28722    1.28573    0.72450
  51.57827    0.52268    0.60070    0.69500    1.05556    1.46757    1.46605    0.94737
  84.90401    0.81091    0.60070    1.12500    1.31116    1.31872    1.31723    0.76268
  83.32671    0.79863    0.60070    1.10500    1.27491    1.30822    1.30673    0.78437
  73.13115    0.71572    0.60070    0.97500    1.32773    1.30860    1.30710    0.75316
  60.74418    0.60744    0.60070    0.81500    1.39091    1.36199    1.36048    0.71895
  71.57252    0.70253    0.60070    0.95500    1.26799    1.30796    1.30646    0.78865
  57.67718    0.57949    0.60070    0.77500    1.43323    1.41183    1.41031    0.69772
  65.36706    0.64875    0.60070    0.87500    1.38530    1.27626    1.27475    0.72186
  53.85997    0.54412    0.60070    0.72500    1.59677    1.44666    1.44515    0.62626
  75.47432    0.73530    0.60070    1.00500    1.25926    1.29861    1.29711    0.79412
  81.75150    0.78622    0.60070    1.08500    1.41270    1.29772    1.29623    0.70787
  59.97632    0.60048    0.60070    0.80500    1.51372    1.37628    1.37477    0.66063
  62.28215    0.62130    0.60070    0.83500    1.25743    1.33341    1.33190    0.79528
  82.53883    0.79244    0.60070    1.09500    1.24151    1.30297    1.30148    0.80547
  66.14016    0.65556    0.60070    0.88500    1.30626    1.28022    1.27871    0.76554
  55.38468    0.55832    0.60070    0.74500    1.50000    1.43273    1.43122    0.66667
  52.33813    0.52984    0.60070    0.70500    1.55932    1.46060    1.45909    0.64130
  72.30276    0.70958    0.60142    0.96500    1.34848    1.31013    1.30838    0.74157
  78.55575    0.76150    0.60142    1.04500    1.19508    1.28375    1.28197    0.83676
  57.63741    0.57982    0.60142    0.77500    1.59615    1.41029    1.40858    0.62651
  76.20583    0.74224    0.60142    1.01500    1.20856    1.29372    1.29196    0.82743
  61.47059    0.61474    0.60142    0.82500    1.32990    1.34568    1.34396    0.75194
  80.12553    0.77418    0.60142    1.06500    1.24819    1.28593    1.28415    0.80116
  84.84866    0.81146    0.60142    1.12500    1.36876    1.31749    1.31570    0.73059
  53.82267    0.54442    0.60142    0.72500    1.79825    1.44511    1.44342    0.55610
  59.16845    0.59385    0.60142    0.79500    1.33824    1.38854    1.38683    0.74725
  70.74646    0.69632    0.60142    0.94500    1.29897    1.30236    1.30061    0.76984
  58.40256    0.58684    0.60142    0.78500    1.37692    1.40298    1.40127    0.72626
  66.86847    0.66274    0.60142    0.89500    1.22787    1.28253    1.28079    0.81442
  59.93508    0.60083    0.60142    0.80500    1.32957    1.37425    1.37254    0.75212
  69.96939    0.68966    0.60142    0.93500    1.26248    1.29839    1.29665    0.79209
  51.54246    0.52297    0.60142    0.69500    1.95455    1.46649    1.46480    0.51163
  73.08198    0.71617    0.60142    0.97500    1.31759    1.30702    1.30527    0.75896
  65.32247    0.64914    0.60142    0.87500    1.21036    1.27481    1.27307    0.82620
  80.91132    0.78047    0.60142    1.07500    1.34393    1.29118    1.28940    0.74409
  67.64259    0.66951    0.60142    0.90500    1.22508    1.28649    1.28475    0.81627
  69.19306    0.68297    0.60142    0.92500    1.24590    1.29443    1.29268    0.80263
  55.34638    0.55863    0.60142    0.74500    1.44000    1.43118    1.42948    0.69444
  75.42384    0.73577    0.60142    1.00500    1.37963    1.29705    1.29528    0.72483
  60.70246    0.60779    0.60142    0.81500    1.30734    1.35997    1.35825    0.76491
  52.30182    0.53014    0.60142    0.70500    1.55556    1.45904    1.45735    0.64286
  83.27213    0.79916    0.60142    1.10500    1.16787    1.30694    1.30515    0.85626
  71.52425    0.70297    0.60142    0.95500    1.27969    1.30633    1.30457    0.78144
  82.48464    0.79297    0.60142    1.09500    1.48413    1.30169    1.29990    0.67380
  62.23946    0.62166    0.60142    0.83500    1.14336    1.33139    1.32967    0.87461
  66.09510    0.65595    0.60142    0.88500    1.19780    1.27856    1.27683    0.83486
  63.77947    0.63544    0.60142    0.85500    1.37273    1.30282    1.30109    0.72848
  76.98848    0.74869    0.60142    1.02500    1.46680    1.29040    1.28863    0.68175
  63.00909    0.62856    0.60142    0.84500    1.26497    1.31711    1.31538    0.79053
  64.55060    0.64230    0.60142    0.86500    1.34035    1.28854    1.28680    0.74607
  81.69770    0.78674    0.60142    1.08500    1.14385    1.29643    1.29465    0.87424
  79.34033    0.76785    0.60142    1.05500    1.25714    1.28072    1.27894    0.79545
  68.41746    0.67625    0.60142    0.91500    1.24247    1.29046    1.28872    0.80485
  77.77179    0.75511    0.60142    1.03500    1.24314    1.28707    1.28530    0.80441
  53.06189    0.53729    0.60142    0.71500    1.20909    1.45208    1.45038    0.82707
  54.58416    0.55153    0.60142    0.73500    1.19022    1.43815    1.43645    0.84018
  84.06015    0.80533    0.60142    1.11500    1.32238    1.31219    1.31040    0.75621
  70.69860    0.69675    0.60214    0.94500    1.30132    1.30070    1.29872    0.76845
  55.30806    0.55895    0.60214    0.74500    1.43781    1.42963    1.42775    0.69550
  66.82292    0.66314    0.60214    0.89500    1.19163    1.28086    1.27890    0.83919
  79.28770    0.76835    0.60214    1.05500    1.32625    1.27944    1.27740    0.75400
  75.37333    0.73623    0.60214    1.00500    1.25494    1.29547    1.29345    0.79685
  84.79327    0.81200    0.60214    1.12500    1.40647    1.31624    1.31417    0.71100
  84.00513    0.80586    0.60214    1.11500    1.44676    1.31089    1.30882    0.69120
  83.21750    0.79969    0.60214    1.10500    1.32500    1.30563    1.30357    0.75472
  82.43041    0.79349    0.60214    1.09500    1.33846    1.30038    1.29832    0.74713
  59.89382    0.60118    0.60214    0.80500    1.23165    1.37221    1.37030    0.81192
  81.64386    0.78725    0.60214    1.08500    1.33966    1.29512    1.29307    0.74646
  62.19675    0.62202    0.60214    0.83500    1.35928    1.32936    1.32743    0.73568
  76.15489    0.74271    0.60214    1.01500    1.30179    1.29214    1.29012    0.76818
  64.50646    0.64268    0.60214    0.86500    1.45873    1.28651    1.28457    0.68553
  69.14612    0.68338    0.60214    0.92500    1.27214    1.29277    1.29079    0.78608
  54.54634    0.55184    0.60214    0.73500    1.54237    1.43659    1.43471    0.64835
  63.73580    0.63582    0.60214    0.85500    1.23252    1.30080    1.29886    0.81135
  62.96590    0.62893    0.60214    0.84500    1.15455    1.31508    1.31315    0.86614
  80.07249    0.77468    0.60214    1.06500    1.23509    1.28461    1.28257    0.80966
  65.27786    0.64952    0.60214    0.87500    1.20942    1.27334    1.27139    0.82685
  78.50353    0.76199    0.60214    1.04500    1.21910    1.28218    1.28014    0.82028
  71.47594    0.70340    0.60214    0.95500    1.17913    1.30467    1.30268    0.84808
  69.92199    0.69008    0.60214    0.93500    1.32039    1.29673    1.29476    0.75735
  53.78534    0.54472    0.60214    0.72500    1.72566    1.44355    1.44168    0.57949
  66.05002    0.65634    0.60214    0.88500    1.22629    1.27689    1.27494    0.81547
  61.42836    0.61509    0.60214    0.82500    1.28261    1.34365    1.34172    0.77966
  77.72000    0.75559    0.60214    1.03500    1.31685    1.28550    1.28347    0.75939
  53.02506    0.53758    0.60214    0.71500    1.51648    1.45052    1.44865    0.65942
  68.37098    0.67666    0.60214    0.91500    1.19869    1.28880    1.28683    0.83425
  80.85788    0.78098    0.60214    1.07500    1.32830    1.28987    1.28782    0.75284
  73.03279    0.71661    0.60214    0.97500    1.32528    1.30543    1.30343    0.75456
  58.36227    0.58718    0.60214    0.78500    1.47175    1.40109    1.39919    0.67946
  60.66071    0.60815    0.60214    0.81500    1.27752    1.35793    1.35601    0.78276
  51.50663    0.52326    0.60214    0.69500    1.00000    1.46541    1.46355    1.00000
  57.59761    0.58015    0.60214    0.77500    1.41325    1.40874    1.40684    0.70759
  76.93711    0.74917    0.60214    1.02500    1.27017    1.28882    1.28680    0.78730
  72.25401    0.71002    0.60214    0.96500    1.26977    1.30833    1.30633    0.78755
  59.12767    0.59419    0.60214    0.79500    1.40759    1.38650    1.38459    0.71043
  52.26549    0.53043    0.60214    0.70500    1.64062    1.45748    1.45561    0.60952
  67.59658    0.66991    0.60214    0.90500    1.31858    1.28483    1.28287    0.75839
  77.66817    0.75607    0.60286    1.03500    1.13621    1.28389    1.28164    0.88012
  71.42761    0.70383    0.60286    0.95500    1.30573    1.30299    1.30079    0.76585
  79.23503    0.76884    0.60286    1.05500    1.35375    1.27812    1.27585    0.73869
  69.09915    0.68379    0.60286    0.92500    1.24797    1.29108    1.28890    0.80130
  62.15402    0.62238    0.60286    0.83500    1.31174    1.32731    1.32520    0.76235
  65.23322    0.64991    0.60286    0.87500    1.22300    1.27186    1.26971    0.81766
  64.46229    0.64306    0.60286    0.86500    1.26307    1.28447    1.28233    0.79172
  67.55053    0.67031    0.60286    0.90500    1.27687    1.28314    1.28097    0.78316
  80.80440    0.78149    0.60286    1.07500    1.19014    1.28852    1.28624    0.84024
  52.98821    0.53788    0.60286    0.71500    1.62921    1.44894    1.44691    0.61379
  54.50850    0.55215    0.60286    0.73500    1.40000    1.43502    1.43297    0.71429
  76.88571    0.74964    0.60286    1.02500    1.39885    1.28721    1.28496    0.71487
  68.32447    0.67706    0.60286    0.91500    1.21246    1.28711    1.28494    0.82477
  81.58998    0.78777    0.60286    1.08500    1.31963    1.29378    1.29149    0.75779
  66.00490    0.65673    0.60286    0.88500    1.13551    1.27520    1.27305    0.88066
  63.69211    0.63619    0.60286    0.85500    1.24956    1.29875    1.29662    0.80028
  62.92269    0.62930    0.60286    0.84500    1.36468    1.31303    1.31091    0.73277
  66.77734    0.66353    0.60286    0.89500    1.24196    1.27917    1.27701    0.80518
  72.20522    0.71046    0.60286    0.96500    1.29612    1.30649    1.30428    0.77154
  83.95008    0.80640    0.60286    1.11500    1.33466    1.30955    1.30724    0.74925
  61.38611    0.61545    0.60286    0.82500    1.23077    1.34159    1.33949    0.81250
  80.01941    0.77518    0.60286    1.06500    1.44038    1.28326    1.28099    0.69426
  75.32278    0.73669    0.60286    1.00500    1.27737    1.29385    1.29162    0.78286
  53.74800    0.54503    0.60286    0.72500    1.65854    1.44198    1.43994    0.60294
  57.55779    0.58048    0.60286    0.77500    1.26582    1.40718    1.40511    0.79000
  59.85254    0.60152    0.60286    0.80500    1.28791    1.37016    1.36806    0.77645
  72.98355    0.71706    0.60286    0.97500    1.30047    1.30381    1.30160    0.76895
  60.61895    0.60850    0.60286    0.81500    1.34409    1.35588    1.35377    0.74400
  83.16283    0.80022    0.60286    1.10500    1.31569    1.30429    1.30199    0.76006
  84.73784    0.81254    0.60286    1.12500    1.61021    1.31495    1.31264    0.62104
  69.87457    0.69050    0.60286    0.93500    1.25723    1.29505    1.29287    0.79540
  78.45128    0.76247    0.60286    1.04500    1.21137    1.28057    1.27831    0.82551
  58.32196    0.58751    0.60286    0.78500    1.45304    1.39919    1.39711    0.68821
  55.26972    0.55926    0.60286    0.74500    1.61929    1.42806    1.42601    0.61755
  59.08688    0.59452    0.60286    0.79500    1.53740    1.38444    1.38235    0.65045
  70.65072    0.69718    0.60286    0.94500    1.27840    1.29902    1.29683    0.78223
  51.47079    0.52355    0.60286    0.69500    1.20000    1.46431    1.46230    0.83333
  82.37613    0.79401    0.60286    1.09500    1.32799    1.29903    1.29674    0.75302
  76.10391    0.74318    0.60286    1.01500    1.16881    1.29053    1.28829    0.85557
  52.22914    0.53072    0.60286    0.70500    1.26027    1.45590    1.45388    0.79348
  60.57716    0.60885    0.60359    0.81500    1.38958    1.35380    1.35153    0.71964
  59.04606    0.59486    0.60359    0.79500    1.25995    1.38236    1.38011    0.79368
  52.19278    0.53102    0.60359    0.70500    1.38596    1.45431    1.45214    0.72152
  76.83426    0.75012    0.60359    1.02500    1.36399    1.28556    1.28313    0.73314
  62.11126    0.62275    0.60359    0.83500    1.33784    1.32524    1.32295    0.74747
  64.41810    0.64344    0.60359    0.86500    1.27160    1.28240    1.28009    0.78641
  80.75088    0.78200    0.60359    1.07500    1.28933    1.28712    1.28465    0.77560
  83.10812    0.80075    0.60359    1.10500    1.26208    1.30290    1.30041    0.79234
  82.32180    0.79453    0.60359    1.09500    1.33019    1.29764    1.29515    0.75177
  71.37924    0.70426    0.60359    0.95500    1.31652    1.30128    1.29890    0.75958
  75.27220    0.73716    0.60359    1.00500    1.23936    1.29220    1.28978    0.80687
  63.64840    0.63656    0.60359    0.85500    1.30605    1.29668    1.29438    0.76567
  65.18856    0.65029    0.60359    0.87500    1.20106    1.27035    1.26803    0.83260
  55.23137    0.55957    0.60359    0.74500    1.49770    1.42647    1.42427    0.66769
  57.51796    0.58080    0.60359    0.77500    1.42424    1.40560    1.40336    0.70213
  69.82711    0.69091    0.60359    0.93500    1.28361    1.29334    1.29097    0.77905
  53.71064    0.54533    0.60359    0.72500    1.30723    1.44039    1.43820    0.76498
  59.81123    0.60186    0.60359    0.80500    1.59487    1.36808    1.36582    0.62701
  72.93429    0.71750    0.60359    0.97500    1.32532    1.30216    1.29976    0.75453
  58.28164    0.58784    0.60359    0.78500    1.38624    1.39726    1.39502    0.72137
  70.60281    0.69760    0.60359    0.94500    1.22115    1.29731    1.29494    0.81890
  76.05289    0.74365    0.60359    1.01500    1.16348    1.28888    1.28645    0.85949
  65.95977    0.65712    0.60359    0.88500    1.24074    1.27348    1.27115    0.80597
  51.43493    0.52383    0.60359    0.69500    2.29167    1.46320    1.46104    0.43636
  72.15640    0.71089    0.60359    0.96500    1.28892    1.30462    1.30223    0.77584
  69.05215    0.68420    0.60359    0.92500    1.29460    1.28937    1.28701    0.77244
  84.68235    0.81309    0.60359    1.12500    1.44843    1.31361    1.31110    0.69040
  52.95135    0.53818    0.60359    0.71500    1.70000    1.44735    1.44517    0.58824
  78.39899    0.76296    0.60359    1.04500    1.37205    1.27892    1.27647    0.72884
  79.18233    0.76934    0.60359    1.05500    1.39319    1.27677    1.27431    0.71777
  66.73174    0.66393    0.60359    0.89500    1.41103    1.27745    1.27512    0.70870
  83.89497    0.80694    0.60359    1.11500    1.51754    1.30815    1.30566    0.65896
  55.99283    0.56667    0.60359    0.75500    1.50820    1.41952    1.41730    0.66304
  67.50446    0.67071    0.60359    0.90500    1.29795    1.28142    1.27908    0.77045
  54.47064    0.55246    0.60359    0.73500    1.29187    1.43343    1.43123    0.77407
  68.27793    0.67747    0.60359    0.91500    1.34583    1.28539    1.28305    0.74304
  81.53605    0.78828    0.60359    1.08500    1.32299    1.29238    1.28990    0.75586
  62.87945    0.62966    0.60359    0.84500    1.28022    1.31096    1.30867    0.78112
  61.34383    0.61581    0.60359    0.82500    1.37155    1.33952    1.33724    0.72910
  77.61630    0.75655    0.60359    1.03500    1.27528    1.28224    1.27980    0.78414
  79.96629    0.77569    0.60359    1.06500    1.36932    1.28187    1.27940    0.73029
  55.95396    0.56699    0.60431    0.75500    1.40370    1.41791    1.41556    0.71240
  69.77962    0.69133    0.60431    0.93500    1.16465    1.29159    1.28908    0.85863
  81.48208    0.78880    0.60431    1.08500    1.32824    1.29094    1.28832    0.75287
  82.26743    0.79506    0.60431    1.09500    1.24494    1.29619    1.29357    0.80325
  80.69731    0.78251    0.60431    1.07500    1.28785    1.28568    1.28307    0.77649
  66.68610    0.66432    0.60431    0.89500    1.36946    1.27570    1.27322    0.73022
  61.30154    0.61616    0.60431    0.82500    1.25626    1.33742    1.33500    0.79601
  79.91314    0.77619    0.60431    1.06500    1.31560    1.28042    1.27782    0.76011
  59.00523    0.59520    0.60431    0.79500    1.37028    1.38026    1.37787    0.72978
  76.00184    0.74412    0.60431    1.01500    1.42885    1.28718    1.28462    0.69986
  71.33084    0.70469    0.60431    0.95500    1.40871    1.29953    1.29700    0.70987
  59.76991    0.60221    0.60431    0.80500    1.35022    1.36598    1.36358    0.74062
  76.78278    0.75059    0.60431    1.02500    1.37385    1.28386    1.28129    0.72788
  84.62682    0.81363    0.60431    1.12500    1.55682    1.31221    1.30957    0.64234
  78.34666    0.76345    0.60431    1.04500    1.23268    1.27722    1.27463    0.81124
  65.14387    0.65067    0.60431    0.87500    1.33686    1.26881    1.26634    0.74802
  55.19300    0.55989    0.60431    0.74500    1.44444    1.42487    1.42252    0.69231
  72.88499    0.71794    0.60431    0.97500    1.28176    1.30047    1.29793    0.78018
  68.23136    0.67788    0.60431    0.91500    1.40803    1.28364    1.28115    0.71021
  77.56439    0.75704    0.60431    1.03500    1.32916    1.28054    1.27796    0.75236
  53.67326    0.54563    0.60431    0.72500    1.43750    1.43878    1.43646    0.69565
  52.91447    0.53848    0.60431    0.71500    1.58878    1.44574    1.44343    0.62941
  65.91461    0.65751    0.60431    0.88500    1.25884    1.27173    1.26926    0.79438
  58.24129    0.58818    0.60431    0.78500    1.45961    1.39532    1.39294    0.68511
  51.39905    0.52412    0.60431    0.69500    0.90323    1.46208    1.45978    1.10714
  67.45836    0.67111    0.60431    0.90500    1.26164    1.27967    1.27719    0.79262
  70.55486    0.69802    0.60431    0.94500    1.35552    1.29556    1.29304    0.73773
  72.10755    0.71133    0.60431    0.96500    1.29803    1.30271    1.30018    0.77040
  62.83619    0.63003    0.60431    0.84500    1.25433    1.30886    1.30642    0.79724
  75.22158    0.73762    0.60431    1.00500    1.28970    1.29051    1.28794    0.77537
  79.12958    0.76983    0.60431    1.05500    1.33915    1.27536    1.27277    0.74674
  83.05335    0.80128    0.60431    1.10500    1.17288    1.30145    1.29882    0.85260
  83.83982    0.80747    0.60431    1.11500    1.31120    1.30671    1.30407    0.76266
  54.43276    0.55277    0.60431    0.73500    1.32984    1.43182    1.42949    0.75197
  60.53535    0.60920    0.60431    0.81500    1.51454    1.35170    1.34929    0.66027
  62.06849    0.62311    0.60431    0.83500    1.27639    1.32314    1.32071    0.78346
  69.00512    0.68462    0.60431    0.92500    1.21173    1.28761    1.28511    0.82527
  63.60466    0.63693    0.60431    0.85500    1.42105    1.29458    1.29213    0.70370
  52.15641    0.53131    0.60431    0.70500    1.80435    1.45270    1.45039    0.55422
  64.37388    0.64381    0.60431    0.86500    1.39362    1.28030    1.27784    0.71756
  60.49351    0.60955    0.60504    0.81500    1.12967    1.34957    1.34704    0.88522
  52.87758    0.53878    0.60504    0.71500    1.76667    1.44411    1.44168    0.56604
  58.96437    0.59554    0.60504    0.79500    1.31618    1.37813    1.37562    0.75978
  68.18477    0.67828    0.60504    0.91500    1.35593    1.28186    1.27925    0.73750
  61.25922    0.61652    0.60504    0.82500    1.29555    1.33529    1.33275    0.77187
  71.28241    0.70512    0.60504    0.95500    1.24689    1.29775    1.29511    0.80199
  52.12001    0.53160    0.60504    0.70500    1.98182    1.45106    1.44865    0.50459
  82.21302    0.79558    0.60504    1.09500    1.34875    1.29471    1.29198    0.74143
  65.09915    0.65106    0.60504    0.87500    1.34188    1.26723    1.26466    0.74522
  51.36316    0.52441    0.60504    0.69500    1.38710    1.46093    1.45852    0.72093
  82.99855    0.80181    0.60504    1.10500    1.40990    1.29996    1.29723    0.70927
  62.02568    0.62347    0.60504    0.83500    1.27684    1.32101    1.31846    0.78319
  81.42806    0.78931    0.60504    1.08500    1.38086    1.28945    1.28673    0.72419
  62.79291    0.63040    0.60504    0.84500    1.21326    1.30673    1.30418    0.82422
  54.39487    0.55307    0.60504    0.73500    1.35135    1.43019    1.42775    0.74000
  83.78463    0.80801    0.60504    1.11500    1.35853    1.30522    1.30248    0.73609
  72.05867    0.71177    0.60504    0.96500    1.27814    1.30077    1.29813    0.78239
  70.50689    0.69845    0.60504    0.94500    1.34926    1.29377    1.29114    0.74115
  59.72856    0.60255    0.60504    0.80500    1.25270    1.36385    1.36133    0.79828
  84.57124    0.81417    0.60504    1.12500    1.46637    1.31077    1.30803    0.68196
  55.91507    0.56730    0.60504    0.75500    1.43007    1.41628    1.41381    0.69927
  69.73210    0.69175    0.60504    0.93500    1.30903    1.28980    1.28718    0.76393
  53.63586    0.54593    0.60504    0.72500    1.86154    1.43715    1.43471    0.53719
  65.86942    0.65790    0.60504    0.88500    1.24320    1.26995    1.26736    0.80438
  72.83566    0.71838    0.60504    0.97500    1.16771    1.29874    1.29609    0.85638
  68.95806    0.68503    0.60504    0.92500    1.28571    1.28583    1.28322    0.77778
  55.15461    0.56020    0.60504    0.74500    1.54673    1.42324    1.42078    0.64653
  75.95075    0.74459    0.60504    1.01500    1.22785    1.28545    1.28278    0.81443
  64.32964    0.64419    0.60504    0.86500    1.27387    1.27817    1.27560    0.78501
  80.64370    0.78302    0.60504    1.07500    1.21825    1.28419    1.28148    0.82085
  76.73126    0.75107    0.60504    1.02500    1.23792    1.28213    1.27945    0.80781
  63.56090    0.63731    0.60504    0.85500    1.18483    1.29245    1.28989    0.84400
  67.41223    0.67151    0.60504    0.90500    1.32253    1.27789    1.27529    0.75613
  58.20092    0.58851    0.60504    0.78500    1.62391    1.39334    1.39085    0.61580
  75.17092    0.73808    0.60504    1.00500    1.29881    1.28877    1.28610    0.76993
  79.85994    0.77669    0.60504    1.06500    1.18729    1.27894    1.27623    0.84226
  66.64044    0.66472    0.60504    0.89500    1.47026    1.27392    1.27132    0.68015
  79.07679    0.77033    0.60504    1.05500    1.31898    1.27392    1.27122    0.75816
  77.51245    0.75752    0.60504    1.03500    1.30150    1.27881    1.27612    0.76835
  78.29430    0.76394    0.60504    1.04500    1.41455    1.27549    1.27279    0.70694
  60.45166    0.60989    0.60576    0.81500    1.31042    1.34741    1.34479    0.76311
  83.72938    0.80854    0.60576    1.11500    1.35830    1.30369    1.30089    0.73621
  77.46046    0.75800    0.60576    1.03500    1.22022    1.27704    1.27428    0.81953
  79.02397    0.77082    0.60576    1.05500    1.24866    1.27244    1.26967    0.80086
  67.36608    0.67191    0.60576    0.90500    1.35126    1.27608    1.27339    0.74005
  54.35696    0.55338    0.60576    0.73500    1.44324    1.42854    1.42600    0.69288
  69.68456    0.69217    0.60576    0.93500    1.16589    1.28799    1.28528    0.85771
  62.74960    0.63076    0.60576    0.84500    1.21375    1.30457    1.30193    0.82389
  63.51711    0.63768    0.60576    0.85500    1.31475    1.29029    1.28764    0.76060
  61.98286    0.62383    0.60576    0.83500    1.36917    1.31885    1.31622    0.73037
  76.67970    0.75154    0.60576    1.02500    1.32044    1.28037    1.27761    0.75732
  52.08360    0.53189    0.60576    0.70500    1.93103    1.44941    1.44690    0.51786
  82.94369    0.80234    0.60576    1.10500    1.33215    1.29844    1.29564    0.75067
  75.12024    0.73854    0.60576    1.00500    1.29924    1.28701    1.28426    0.76968
  55.11620    0.56051    0.60576    0.74500    1.40000    1.42158    1.41903    0.71429
  71.23395    0.70555    0.60576    0.95500    1.24516    1.29593    1.29321    0.80311
  55.87617    0.56762    0.60576    0.75500    1.39223    1.41463    1.41207    0.71827
  82.15856    0.79610    0.60576    1.09500    1.34510    1.29319    1.29039    0.74344
  79.80670    0.77719    0.60576    1.06500    1.24157    1.27742    1.27464    0.80543
  66.59476    0.66511    0.60576    0.89500    1.19231    1.27211    1.26942    0.83871
  68.13815    0.67869    0.60576    0.91500    1.38158    1.28005    1.27735    0.72381
  64.28538    0.64457    0.60576    0.86500    1.24324    1.27601    1.27335    0.80435
  81.37401    0.78983    0.60576    1.08500    1.39771    1.28793    1.28514    0.71546
  75.89963    0.74505    0.60576    1.01500    1.52731    1.28369    1.28093    0.65475
  61.21688    0.61687    0.60576    0.82500    1.27821    1.33313    1.33050    0.78234
  80.59005    0.78352    0.60576    1.07500    1.34884    1.28268    1.27989    0.74138
  59.68720    0.60290    0.60576    0.80500    1.57584    1.36169    1.35908    0.63458
  84.51561    0.81471    0.60576    1.12500    1.44492    1.30929    1.30649    0.69208
  78.24189    0.76442    0.60576    1.04500    1.29137    1.27372    1.27095    0.77437
  53.59845    0.54624    0.60576    0.72500    1.46207    1.43550    1.43297    0.68396
  72.00976    0.71220    0.60576    0.96500    1.34163    1.29879    1.29607    0.74536
  72.78630    0.71883    0.60576    0.97500    1.40165    1.29698    1.29424    0.71344
  51.32725    0.52470    0.60576    0.69500    1.51515    1.45976    1.45726    0.66000
  58.92349    0.59588    0.60576    0.79500    1.28019    1.37597    1.37337    0.78113
  68.91098    0.68544    0.60576    0.92500    1.40036    1.28402    1.28132    0.71410
  52.84067    0.53907    0.60576    0.71500    1.35294    1.44246    1.43993    0.73913
  65.05441    0.65144    0.60576    0.87500    1.22989    1.26563    1.26297    0.81308
  70.45888    0.69887    0.60576    0.94500    1.28524    1.29196    1.28924    0.77806
  65.82420    0.65829    0.60576    0.88500    1.26892    1.26813    1.26546    0.78807
  58.16054    0.58884    0.60576    0.78500    1.40533    1.39134    1.38875    0.71157
  82.10406    0.79662    0.60649    1.09500    1.31343    1.29164    1.28880    0.76136
  55.07777    0.56082    0.60649    0.74500    1.44589    1.41991    1.41728    0.69162
  51.29133    0.52498    0.60649    0.69500    1.67742    1.45858    1.45600    0.59615
  65.00965    0.65182    0.60649    0.87500    1.26587    1.26401    1.26128    0.78997
  53.56103    0.54654    0.60649    0.72500    1.29012    1.43382    1.43122    0.77512
  58.12013    0.58918    0.60649    0.78500    1.30871    1.38932    1.38666    0.76411
  75.06951    0.73900    0.60649    1.00500    1.41584    1.28522    1.28242    0.70629
  82.88880    0.80286    0.60649    1.10500    1.21795    1.29689    1.29405    0.82105
  71.18546    0.70598    0.60649    0.95500    1.50903    1.29408    1.29131    0.66268
  59.64581    0.60324    0.60649    0.80500    1.28217    1.35951    1.35683    0.77993
  71.96082    0.71264    0.60649    0.96500    1.37050    1.29679    1.29401    0.72966
  75.84847    0.74552    0.60649    1.01500    1.48692    1.28189    1.27909    0.67253
  70.41085    0.69930    0.60649    0.94500    1.21733    1.29011    1.28734    0.82147
  81.31991    0.79034    0.60649    1.08500    1.36207    1.28639    1.28355    0.73418
  77.40844    0.75848    0.60649    1.03500    1.30660    1.27525    1.27243    0.76535
  78.97110    0.77131    0.60649    1.05500    1.30254    1.27094    1.26812    0.76773
  52.80374    0.53937    0.60649    0.71500    1.51546    1.44078    1.43819    0.65986
  67.31989    0.67231    0.60649    0.90500    1.33390    1.27424    1.27149    0.74968
  76.62811    0.75201    0.60649    1.02500    1.26812    1.27857    1.27576    0.78857
  72.73691    0.71927    0.60649    0.97500    1.20396    1.29519    1.29240    0.83059
  62.70628    0.63113    0.60649    0.84500    1.28051    1.30238    1.29967    0.78094
  78.18944    0.76491    0.60649    1.04500    1.30273    1.27192    1.26911    0.76762
  63.47330    0.63805    0.60649    0.85500    1.35921    1.28810    1.28539    0.73572
  84.45994    0.81525    0.60649    1.12500    1.46696    1.30779    1.30495    0.68168
  64.24109    0.64494    0.60649    0.86500    1.16060    1.27382    1.27110    0.86163
  68.09150    0.67909    0.60649    0.91500    1.21891    1.27821    1.27545    0.82041
  61.94001    0.62419    0.60649    0.83500    1.27306    1.31666    1.31396    0.78551
  54.31903    0.55369    0.60649    0.73500    1.34737    1.42687    1.42425    0.74219
  83.67410    0.80908    0.60649    1.11500    1.44979    1.30215    1.29930    0.68975
  65.77896    0.65867    0.60649    0.88500    1.25329    1.26630    1.26356    0.79790
  80.53636    0.78403    0.60649    1.07500    1.41199    1.28113    1.27830    0.70822
  66.54905    0.66550    0.60649    0.89500    1.28912    1.27027    1.26752    0.77573
  58.88260    0.59622    0.60649    0.79500    1.32000    1.37379    1.37112    0.75758
  79.75341    0.77769    0.60649    1.06500    1.34211    1.27588    1.27305    0.74510
  60.40979    0.61024    0.60649    0.81500    1.24947    1.34523    1.34254    0.80034
  68.86386    0.68585    0.60649    0.92500    1.27010    1.28218    1.27941    0.78734
  69.63698    0.69259    0.60649    0.93500    1.29002    1.28615    1.28338    0.77518
  61.17452    0.61723    0.60649    0.82500    1.31337    1.33095    1.32825    0.76140
  52.04718    0.53218    0.60649    0.70500    1.37143    1.44774    1.44515    0.72917
  55.83725    0.56794    0.60649    0.75500    1.45357    1.41295    1.41032    0.68796
  58.84168    0.59656    0.60722    0.79500    1.46392    1.37158    1.36886    0.68310
  78.91820    0.77181    0.60722    1.05500    1.30994    1.26941    1.26656    0.76339
  71.91184    0.71307    0.60722    0.96500    1.30952    1.29476    1.29194    0.76364
  52.76680    0.53967    0.60722    0.71500    1.47573    1.43909    1.43643    0.67763
  83.61876    0.80961    0.60722    1.11500    1.24078    1.30058    1.29771    0.80595
  76.57648    0.75249    0.60722    1.02500    1.27890    1.27675    1.27391    0.78192
  71.13694    0.70641    0.60722    0.95500    1.26171    1.29221    1.28940    0.79257
  59.60440    0.60358    0.60722    0.80500    1.32857    1.35730    1.35457    0.75269
  73.46385    0.72632    0.60722    0.98500    1.35846    1.29005    1.28722    0.73613
  75.79727    0.74599    0.60722    1.01500    1.40414    1.28008    1.27724    0.71218
  68.81672    0.68626    0.60722    0.92500    1.35823    1.28031    1.27751    0.73625
  55.03933    0.56113    0.60722    0.74500    1.43243    1.41821    1.41553    0.69811
  60.36789    0.61059    0.60722    0.81500    1.33118    1.34302    1.34029    0.75121
  84.40422    0.81580    0.60722    1.12500    1.37013    1.30627    1.30340    0.72986
  61.13214    0.61758    0.60722    0.82500    1.34623    1.32874    1.32600    0.74281
  66.50331    0.66590    0.60722    0.89500    1.27852    1.26840    1.26562    0.78215
  55.79831    0.56826    0.60722    0.75500    1.64113    1.41125    1.40856    0.60934
  77.35638    0.75896    0.60722    1.03500    1.14609    1.27343    1.27059    0.87253
  53.52358    0.54684    0.60722    0.72500    1.54610    1.43213    1.42947    0.64679
  82.83386    0.80339    0.60722    1.10500    1.20442    1.29533    1.29246    0.83028
  52.01074    0.53248    0.60722    0.70500    1.28750    1.44605    1.44340    0.77670
  81.26577    0.79085    0.60722    1.08500    1.23978    1.28482    1.28196    0.80660
  63.42947    0.63842    0.60722    0.85500    1.15116    1.28589    1.28313    0.86869
  69.58938    0.69300    0.60722    0.93500    1.22326    1.28428    1.28147    0.81749
  65.73370    0.65906    0.60722    0.88500    1.28571    1.26443    1.26165    0.77778
  58.07971    0.58951    0.60722    0.78500    1.27820    1.38727    1.38456    0.78235
  62.66292    0.63149    0.60722    0.84500    1.33581    1.30017    1.29742    0.74861
  75.01875    0.73946    0.60722    1.00500    1.28024    1.28340    1.28057    0.78110
  64.96486    0.65220    0.60722    0.87500    1.29329    1.26236    1.25959    0.77322
  70.36278    0.69972    0.60722    0.94500    1.33715    1.28825    1.28544    0.74786
  67.27369    0.67271    0.60722    0.90500    1.33570    1.27237    1.26958    0.74867
  68.04483    0.67950    0.60722    0.91500    1.23549    1.27634    1.27355    0.80940
  51.25539    0.52527    0.60722    0.69500    1.14634    1.45738    1.45474    0.87234
  54.28109    0.55400    0.60722    0.73500    1.56044    1.42517    1.42250    0.64085
  80.48262    0.78454    0.60722    1.07500    1.25752    1.27957    1.27671    0.79522
  61.89715    0.62455    0.60722    0.83500    1.40945    1.31446    1.31171    0.70950
  64.19678    0.64532    0.60722    0.86500    1.22764    1.27161    1.26884    0.81457
  79.70009    0.77819    0.60722    1.06500    1.29464    1.27431    1.27146    0.77241
  82.04952    0.79714    0.60722    1.09500    1.36275    1.29007    1.28721    0.73381
  72.68748    0.71971    0.60722    0.97500    1.29755    1.29337    1.29055    0.77069
  78.13696    0.76540    0.60722    1.04500    1.45524    1.27011    1.26726    0.68717
  75.74604    0.74645    0.60795    1.01500    1.37323    1.27824    1.27539    0.72821
  82.77887    0.80392    0.60795    1.10500    1.45860    1.29374    1.29087    0.68559
  61.08973    0.61793    0.60795    0.82500    1.22967    1.32651    1.32374    0.81322
  78.86526    0.77230    0.60795    1.05500    1.31648    1.26787    1.26501    0.75960
  73.41395    0.72677    0.60795    0.98500    1.29167    1.28822    1.28537    0.77419
  83.56338    0.81014    0.60795    1.11500    1.35484    1.29899    1.29612    0.73810
  68.76955    0.68667    0.60795    0.92500    1.46048    1.27842    1.27560    0.68471
  51.97428    0.53277    0.60795    0.70500    1.30667    1.44434    1.44165    0.76531
  79.64673    0.77869    0.60795    1.06500    1.20696    1.27273    1.26987    0.82853
  61.85426    0.62491    0.60795    0.83500    1.33267    1.31223    1.30945    0.75037
  54.24313    0.55430    0.60795    0.73500    1.50273    1.42346    1.42075    0.66545
  67.99812    0.67990    0.60795    0.91500    1.27888    1.27445    1.27164    0.78194
  67.22745    0.67311    0.60795    0.90500    1.25219    1.27049    1.26768    0.79860
  62.61955    0.63186    0.60795    0.84500    1.30853    1.29794    1.29516    0.76422
  60.32597    0.61094    0.60795    0.81500    1.15462    1.34079    1.33803    0.86609
  70.31469    0.70014    0.60795    0.94500    1.29695    1.28636    1.28353    0.77104
  77.30429    0.75944    0.60795    1.03500    1.36044    1.27159    1.26874    0.73505
  52.72984    0.53996    0.60795    0.71500    1.69524    1.43738    1.43468    0.58989
  81.21159    0.79137    0.60795    1.08500    1.28302    1.28324    1.28037    0.77941
  65.68841    0.65945    0.60795    0.88500    1.20163    1.26255    1.25975    0.83221
  64.92004    0.65258    0.60795    0.87500    1.40472    1.26069    1.25789    0.71189
  58.03926    0.58984    0.60795    0.78500    1.37808    1.38521    1.38246    0.72565
  80.42885    0.78504    0.60795    1.07500    1.32580    1.27798    1.27512    0.75426
  51.21944    0.52556    0.60795    0.69500    1.32558    1.45616    1.45348    0.75439
  64.15244    0.64570    0.60795    0.86500    1.26178    1.26938    1.26658    0.79253
  81.99493    0.79766    0.60795    1.09500    1.25442    1.28849    1.28562    0.79718
  53.48612    0.54714    0.60795    0.72500    1.33125    1.43042    1.42771    0.75117
  59.56298    0.60393    0.60795    0.80500    1.31628    1.35508    1.35232    0.75972
  76.52482    0.75296    0.60795    1.02500    1.27848    1.27492    1.27206    0.78218
  58.80074    0.59689    0.60795    0.79500    1.33002    1.36936    1.36661    0.75187
  84.34845    0.81634    0.60795    1.12500    1.54818    1.30474    1.30186    0.64592
  71.86284    0.71351    0.60795    0.96500    1.29125    1.29271    1.28988    0.77445
  55.75935    0.56857    0.60795    0.75500    1.54297    1.40954    1.40681    0.64810
  72.63802    0.72015    0.60795    0.97500    1.30298    1.29154    1.28870    0.76747
  55.00087    0.56145    0.60795    0.74500    1.44635    1.41650    1.41378    0.69139
  78.08444    0.76588    0.60795    1.04500    1.17010    1.26827    1.26541    0.85463
  66.45755    0.66629    0.60795    0.89500    1.30298    1.26652    1.26371    0.76747
  63.38561    0.63879    0.60795    0.85500    1.37087    1.28366    1.28087    0.72946
  69.54174    0.69342    0.60795    0.93500    1.37094    1.28239    1.27957    0.72943
  71.08839    0.70684    0.60795    0.95500    1.24089    1.29033    1.28749    0.80587
  52.69286    0.54026    0.60868    0.71500    1.54955    1.43565    1.43293    0.64535
  61.04731    0.61829    0.60868    0.82500    1.30200    1.32426    1.32148    0.76805
  65.64309    0.65983    0.60868    0.88500    1.26880    1.26065    1.25784    0.78815
  64.87520    0.65296    0.60868    0.87500    1.11324    1.25900    1.25619    0.89828
  72.58854    0.72059    0.60868    0.97500    1.33833    1.28969    1.28685    0.74720
  62.57615    0.63222    0.60868    0.84500    1.20147    1.29569    1.29290    0.83232
  67.18119    0.67351    0.60868    0.90500    1.23856    1.26858    1.26577    0.80739
  75.69477    0.74692    0.60868    1.01500    1.35856    1.27639    1.27354    0.73607
  54.20515    0.55461    0.60868    0.73500    1.50000    1.42173    1.41899    0.66667
  57.99880    0.59017    0.60868    0.78500    1.56119    1.38312    1.38036    0.64054
  80.37503    0.78555    0.60868    1.07500    1.34725    1.27639    1.27352    0.74225
  58.75979    0.59723    0.60868    0.79500    1.36830    1.36712    1.36435    0.73083
  51.18347    0.52584    0.60868    0.69500    1.87879    1.45492    1.45221    0.53226
  83.50796    0.81068    0.60868    1.11500    1.55187    1.29740    1.29452    0.64439
  77.25216    0.75991    0.60868    1.03500    1.34857    1.26974    1.26688    0.74153
  78.03188    0.76637    0.60868    1.04500    1.37476    1.26642    1.26356    0.72740
  53.44864    0.54744    0.60868    0.72500    1.57432    1.42869    1.42596    0.63519
  79.59333    0.77918    0.60868    1.06500    1.29755    1.27113    1.26827    0.77068
  78.81227    0.77279    0.60868    1.05500    1.26374    1.26631    1.26345    0.79130
  71.81380    0.71394    0.60868    0.96500    1.25399    1.29065    1.28781    0.79745
  70.26657    0.70056    0.60868    0.94500    1.28045    1.28445    1.28162    0.78098
  59.52153    0.60427    0.60868    0.80500    1.32379    1.35283    1.35006    0.75541
  60.28403    0.61129    0.60868    0.81500    1.25873    1.33855    1.33577    0.79445
  84.29263    0.81688    0.60868    1.12500    1.24414    1.30319    1.30031    0.80377
  51.93781    0.53306    0.60868    0.70500    1.22892    1.44261    1.43989    0.81373
  63.34173    0.63916    0.60868    0.85500    1.27465    1.28141    1.27861    0.78453
  82.72384    0.80444    0.60868    1.10500    1.40580    1.29214    1.28927    0.71134
  71.03981    0.70726    0.60868    0.95500    1.25775    1.28842    1.28559    0.79507
  61.81134    0.62526    0.60868    0.83500    1.31225    1.30998    1.30719    0.76205
  67.95139    0.68031    0.60868    0.91500    1.22391    1.27255    1.26973    0.81706
  66.41176    0.66668    0.60868    0.89500    1.21639    1.26461    1.26180    0.82210
  68.72236    0.68708    0.60868    0.92500    1.26524    1.27652    1.27369    0.79036
  55.72037    0.56889    0.60868    0.75500    1.46897    1.40780    1.40506    0.68075
  54.96239    0.56176    0.60868    0.74500    1.45778    1.41477    1.41202    0.68598
  73.36401    0.72721    0.60868    0.98500    1.20525    1.28636    1.28352    0.82971
  64.10808    0.64607    0.60868    0.86500    1.36563    1.26713    1.26432    0.73226
  81.94030    0.79818    0.60868    1.09500    1.37937    1.28689    1.28402    0.72497
  81.15736    0.79188    0.60868    1.08500    1.16146    1.28164    1.27877    0.86099
  69.49408    0.69384    0.60868    0.93500    1.22476    1.28048    1.27766    0.81649
  76.47312    0.75343    0.60868    1.02500    1.26433    1.27307    1.27021    0.79094
  80.32118    0.78605    0.60941    1.07500    1.27885    1.27477    1.27192    0.78195
  72.53901    0.72103    0.60941    0.97500    1.12305    1.28782    1.28500    0.89043
  52.65587    0.54055    0.60941    0.71500    1.49123    1.43391    1.43117    0.67059
  51.14749    0.52613    0.60941    0.69500    1.72727    1.45368    1.45094    0.57895
  61.00486    0.61864    0.60941    0.82500    1.36747    1.32200    1.31922    0.73128
  71.76473    0.71437    0.60941    0.96500    1.33555    1.28857    1.28574    0.74876
  70.21842    0.70098    0.60941    0.94500    1.19938    1.28253    1.27971    0.83376
  82.66877    0.80497    0.60941    1.10500    1.33208    1.29053    1.28767    0.75070
  51.90132    0.53335    0.60941    0.70500    1.19565    1.44088    1.43814    0.83636
  64.83034    0.65335    0.60941    0.87500    1.18425    1.25730    1.25449    0.84441
  55.68138    0.56920    0.60941    0.75500    1.34397    1.40606    1.40330    0.74406
  75.64347    0.74738    0.60941    1.01500    1.36929    1.27452    1.27169    0.73030
  57.95832    0.59050    0.60941    0.78500    1.48780    1.38103    1.37825    0.67213
  63.29783    0.63953    0.60941    0.85500    1.18350    1.27915    1.27635    0.84495
  77.97928    0.76685    0.60941    1.04500    1.23486    1.26455    1.26170    0.80981
  81.88563    0.79870    0.60941    1.09500    1.33207    1.28528    1.28242    0.75071
  83.45249    0.81121    0.60941    1.11500    1.34553    1.29578    1.29292    0.74320
  53.41115    0.54774    0.60941    0.72500    1.53793    1.42695    1.42420    0.65022
  60.24208    0.61164    0.60941    0.81500    1.35471    1.33629    1.33351    0.73817
  77.19999    0.76039    0.60941    1.03500    1.37205    1.26787    1.26503    0.72884
  58.71881    0.59757    0.60941    0.79500    1.34663    1.36486    1.36208    0.74259
  59.48006    0.60461    0.60941    0.80500    1.17454    1.35057    1.34779    0.85140
  76.42138    0.75390    0.60941    1.02500    1.39155    1.27120    1.26836    0.71862
  54.92390    0.56207    0.60941    0.74500    1.80000    1.41302    1.41027    0.55556
  84.23677    0.81742    0.60941    1.12500    1.39700    1.30163    1.29876    0.71582
  70.99120    0.70769    0.60941    0.95500    1.18612    1.28650    1.28367    0.84309
  66.36594    0.66707    0.60941    0.89500    1.38662    1.26270    1.25989    0.72118
  73.31404    0.72766    0.60941    0.98500    1.22135    1.28450    1.28167    0.81877
  64.06370    0.64645    0.60941    0.86500    1.24040    1.26486    1.26206    0.80619
  79.53989    0.77968    0.60941    1.06500    1.23670    1.26952    1.26667    0.80861
  68.67513    0.68749    0.60941    0.92500    1.25314    1.27460    1.27178    0.79799
  54.16716    0.55491    0.60941    0.73500    1.52910    1.41999    1.41723    0.65398
  78.75925    0.77328    0.60941    1.05500    1.09916    1.26474    1.26189    0.90979
  65.59775    0.66022    0.60941    0.88500    1.23090    1.25873    1.25593    0.81242
  67.90463    0.68071    0.60941    0.91500    1.31161    1.27063    1.26782    0.76242
  81.10309    0.79239    0.60941    1.08500    1.39766    1.28003    1.27717    0.71548
  67.13490    0.67390    0.60941    0.90500    1.27759    1.26667    1.26386    0.78272
  61.76841    0.62562    0.60941    0.83500    1.24851    1.30772    1.30493    0.80096
  62.53273    0.63259    0.60941    0.84500    1.26266    1.29343    1.29064    0.79198
  69.44639    0.69425    0.60941    0.93500    1.26898    1.27857    1.27575    0.78804
  81.04879    0.79290    0.61014    1.08500    1.26679    1.27840    1.27557    0.78940
  75.59214    0.74785    0.61014    1.01500    1.34146    1.27264    1.26983    0.74545
  52.61887    0.54085    0.61014    0.71500    1.48305    1.43217    1.42941    0.67429
  84.96531    0.82413    0.61014    1.13500    1.39869    1.31747    1.31463    0.71495
  63.25390    0.63990    0.61014    0.85500    1.36792    1.27687    1.27409    0.73103
  77.92665    0.76734    0.61014    1.04500    1.19137    1.26267    1.25985    0.83937
  51.11149    0.52641    0.61014    0.69500    1.29167    1.45242    1.44967    0.77419
  68.62788    0.68790    0.61014    0.92500    1.21599    1.27267    1.26987    0.82238
  66.32010    0.66747    0.61014    0.89500    1.25421    1.26077    1.25798    0.79732
  69.39867    0.69467    0.61014    0.93500    1.29373    1.27663    1.27383    0.77296
  81.83091    0.79921    0.61014    1.09500    1.24067    1.28365    1.28082    0.80602
  59.43857    0.60495    0.61014    0.80500    1.46404    1.34831    1.34553    0.68304
  51.86482    0.53364    0.61014    0.70500    1.72000    1.43913    1.43638    0.58140
  77.14778    0.76087    0.61014    1.03500    1.27644    1.26599    1.26317    0.78343
  58.67781    0.59790    0.61014    0.79500    1.38084    1.36259    1.35982    0.72420
  65.55239    0.66061    0.61014    0.88500    1.40351    1.25681    1.25401    0.71250
  70.94255    0.70812    0.61014    0.95500    1.33979    1.28456    1.28176    0.74639
  67.08859    0.67430    0.61014    0.90500    1.32040    1.26474    1.26194    0.75734
  84.18087    0.81795    0.61014    1.12500    1.28947    1.30005    1.29721    0.77551
  54.88538    0.56238    0.61014    0.74500    1.49767    1.41127    1.40851    0.66770
  53.37364    0.54804    0.61014    0.72500    1.84127    1.42520    1.42244    0.54310
  57.91782    0.59084    0.61014    0.78500    1.60588    1.37892    1.37615    0.62271
  64.01929    0.64682    0.61014    0.86500    1.37778    1.26258    1.25980    0.72581
  62.48929    0.63295    0.61014    0.84500    1.25394    1.29116    1.28837    0.79749
  76.36961    0.75437    0.61014    1.02500    1.19355    1.26932    1.26650    0.83784
  54.12914    0.55522    0.61014    0.73500    1.50725    1.41824    1.41547    0.66346
  64.78545    0.65373    0.61014    0.87500    1.33451    1.25558    1.25279    0.74934
  70.17023    0.70141    0.61014    0.94500    1.20253    1.28060    1.27780    0.83158
  67.85785    0.68111    0.61014    0.91500    1.32373    1.26870    1.26591    0.75544
  61.72545    0.62598    0.61014    0.83500    1.25486    1.30544    1.30266    0.79690
  72.48946    0.72147    0.61014    0.97500    1.20195    1.28595    1.28314    0.83198
  78.70619    0.77377    0.61014    1.05500    1.29656    1.26315    1.26033    0.77127
  80.26728    0.78656    0.61014    1.07500    1.18622    1.27315    1.27032    0.84301
  83.39697    0.81174    0.61014    1.11500    1.31340    1.29415    1.29132    0.76138
  82.61365    0.80549    0.61014    1.10500    1.27580    1.28890    1.28607    0.78382
  55.64237    0.56952    0.61014    0.75500    1.49248    1.40431    1.40154    0.67003
  79.48641    0.78018    0.61014    1.06500    1.21756    1.26789    1.26507    0.82132
  73.26403    0.72811    0.61014    0.98500    1.15712    1.28262    1.27981    0.86421
  60.96239    0.61899    0.61014    0.82500    1.29435    1.31973    1.31695    0.77259
  60.20010    0.61198    0.61014    0.81500    1.35682    1.33402    1.33124    0.73702
  71.71563    0.71481    0.61014    0.96500    1.29082    1.28647    1.28367    0.77470
  70.89388    0.70855    0.61087    0.95500    1.23987    1.28262    1.27984    0.80654
  60.15810    0.61233    0.61087    0.81500    1.12653    1.33174    1.32897    0.88768
  62.44583    0.63331    0.61087    0.84500    1.30624    1.28888    1.28611    0.76556
  54.84686    0.56269    0.61087    0.74500    1.43439    1.40951    1.40675    0.69716
  59.39706    0.60529    0.61087    0.80500    1.20502    1.34603    1.34326    0.82986
  82.55849    0.80602    0.61087    1.10500    1.30224    1.28726    1.28447    0.76791
  63.97486    0.64720    0.61087    0.86500    1.37294    1.26030    1.25753    0.72836
  57.87729    0.59117    0.61087    0.78500    1.29146    1.37680    1.37404    0.77432
  51.07548    0.52670    0.61087    0.69500    1.38095    1.45116    1.44840    0.72414
  53.33611    0.54834    0.61087    0.72500    1.34177    1.42344    1.42068    0.74528
  80.99444    0.79341    0.61087    1.08500    1.32008    1.27676    1.27397    0.75753
  79.43289    0.78068    0.61087    1.06500    1.30857    1.26627    1.26348    0.76419
  81.77616    0.79973    0.61087    1.09500    1.12799    1.28201    1.27922    0.88654
  83.34141    0.81227    0.61087    1.11500    1.21150    1.29251    1.28972    0.82542
  69.35093    0.69508    0.61087    0.93500    1.32534    1.27469    1.27192    0.75452
  64.74054    0.65411    0.61087    0.87500    1.18750    1.25386    1.25109    0.84211
  76.31780    0.75485    0.61087    1.02500    1.24771    1.26743    1.26464    0.80147
  84.12492    0.81849    0.61087    1.12500    1.40347    1.29845    1.29566    0.71252
  67.04225    0.67470    0.61087    0.90500    1.17983    1.26280    1.26003    0.84758
  68.58060    0.68831    0.61087    0.92500    1.32343    1.27073    1.26795    0.75561
  77.87397    0.76782    0.61087    1.04500    1.20818    1.26077    1.25799    0.82769
  63.20996    0.64027    0.61087    0.85500    1.20719    1.27459    1.27182    0.82837
  78.65309    0.77426    0.61087    1.05500    1.31689    1.26156    1.25877    0.75937
  60.91990    0.61934    0.61087    0.82500    1.27273    1.31745    1.31468    0.78571
  80.21334    0.78706    0.61087    1.07500    1.17326    1.27150    1.26872    0.85233
  73.21400    0.72855    0.61087    0.98500    1.17953    1.28073    1.27795    0.84780
  84.90897    0.82468    0.61087    1.13500    1.48307    1.31371    1.31092    0.67428
  70.12202    0.70183    0.61087    0.94500    1.20031    1.27866    1.27588    0.83312
  58.63680    0.59824    0.61087    0.79500    1.47343    1.36036    1.35760    0.67869
  67.81104    0.68152    0.61087    0.91500    1.29027    1.26676    1.26399    0.77503
  52.58184    0.54114    0.61087    0.71500    1.53398    1.43041    1.42765    0.65190
  51.82830    0.53393    0.61087    0.70500    1.45946    1.43753    1.43476    0.68519
  54.09112    0.55552    0.61087    0.73500    1.54255    1.41648    1.41371    0.64828
  61.68247    0.62634    0.61087    0.83500    1.29320    1.30316    1.30039    0.77327
  77.09554    0.76135    0.61087    1.03500    1.13958    1.26410    1.26132    0.87752
  65.50700    0.66099    0.61087    0.88500    1.30000    1.25493    1.25216    0.76923
  55.60334    0.56983    0.61087    0.75500    1.44828    1.40254    1.39978    0.69048
  72.43988    0.72191    0.61087    0.97500    1.28874    1.28399    1.28122    0.77595
  71.66650    0.71524    0.61087    0.96500    1.20565    1.28437    1.28159    0.82943
  75.54076    0.74831    0.61087    1.01500    1.21951    1.27075    1.26797    0.82000
  66.27423    0.66786    0.61087    0.89500    1.21976    1.25883    1.25606    0.81983
  60.11608    0.61268    0.61160    0.81500    1.33623    1.32946    1.32670    0.74838
  84.85259    0.82523    0.61160    1.13500    1.41814    1.30964    1.30690    0.70515
  71.61734    0.71567    0.61160    0.96500    1.27273    1.28226    1.27951    0.78571
  57.83675    0.59150    0.61160    0.78500    1.35323    1.37468    1.37192    0.73897
  51.79177    0.53422    0.61160    0.70500    1.34568    1.43626    1.43349    0.74312
  77.04326    0.76183    0.61160    1.03500    1.14862    1.26220    1.25946    0.87061
  64.69560    0.65449    0.61160    0.87500    1.17608    1.25214    1.24939    0.85028
  65.46158    0.66138    0.61160    0.88500    1.20724    1.25321    1.25046    0.82834
  80.94004    0.79392    0.61160    1.08500    1.34151    1.27511    1.27236    0.74543
  63.93040    0.64757    0.61160    0.86500    1.27807    1.25801    1.25526    0.78243
  77.82126    0.76831    0.61160    1.04500    1.26316    1.25887    1.25613    0.79167
  51.03945    0.52698    0.61160    0.69500    1.43182    1.44990    1.44713    0.69841
  53.29857    0.54864    0.61160    0.72500    1.28571    1.42168    1.41892    0.77778
  55.56429    0.57015    0.61160    0.75500    1.36704    1.40078    1.39801    0.73151
  82.50328    0.80654    0.61160    1.10500    1.24710    1.28561    1.28286    0.80186
  68.53329    0.68872    0.61160    0.92500    1.25674    1.26878    1.26604    0.79571
  83.28581    0.81280    0.61160    1.11500    1.35019    1.29086    1.28811    0.74063
  67.76420    0.68192    0.61160    0.91500    1.25041    1.26482    1.26207    0.79974
  70.84518    0.70897    0.61160    0.95500    1.15504    1.28067    1.27793    0.86577
  79.37933    0.78118    0.61160    1.06500    1.24670    1.26466    1.26191    0.80211
  78.59996    0.77476    0.61160    1.05500    1.32108    1.25995    1.25721    0.75695
  63.16598    0.64063    0.61160    0.85500    1.18289    1.27230    1.26955    0.84539
  54.05307    0.55583    0.61160    0.73500    1.58549    1.41472    1.41195    0.63072
  69.30315    0.69550    0.61160    0.93500    1.26547    1.27275    1.27000    0.79022
  66.99588    0.67510    0.61160    0.90500    1.23825    1.26086    1.25811    0.80759
  62.40234    0.63368    0.61160    0.84500    1.23698    1.28659    1.28383    0.80842
  61.63947    0.62670    0.61160    0.83500    1.09123    1.30088    1.29812    0.91639
  66.22834    0.66825    0.61160    0.89500    1.33752    1.25689    1.25414    0.74765
  80.15936    0.78756    0.61160    1.07500    1.22034    1.26986    1.26711    0.81944
  72.39026    0.72235    0.61160    0.97500    1.27653    1.28188    1.27914    0.78338
  81.72136    0.80025    0.61160    1.09500    1.19784    1.28036    1.27761    0.83483
  76.26595    0.75532    0.61160    1.02500    1.24906    1.26553    1.26278    0.80060
  59.35553    0.60564    0.61160    0.80500    1.24146    1.34375    1.34099    0.80550
  54.80831    0.56300    0.61160    0.74500    1.49537    1.40775    1.40498    0.66873
  70.07378    0.70225    0.61160    0.94500    1.12981    1.27671    1.27396    0.88511
  75.48936    0.74878    0.61160    1.01500    1.37765    1.26885    1.26611    0.72587
  58.59576    0.59858    0.61160    0.79500    1.34913    1.35824    1.35548    0.74122
  84.06892    0.81903    0.61160    1.12500    1.43505    1.29685    1.29410    0.69684
  52.54481    0.54144    0.61160    0.71500    1.17986    1.42865    1.42588    0.84756
  60.87739    0.61970    0.61160    0.82500    1.20939    1.31517    1.31241    0.82686
  73.16393    0.72900    0.61160    0.98500    1.29439    1.27884    1.27609    0.77256
  52.50775    0.54173    0.61234    0.71500    1.98131    1.42690    1.42412    0.50472
  68.48595    0.68913    0.61234    0.92500    1.13720    1.26684    1.26411    0.87936
  76.21407    0.75579    0.61234    1.02500    1.28958    1.26363    1.26092    0.77545
  76.99094    0.76230    0.61234    1.03500    1.24953    1.26030    1.25759    0.80030
  60.07403    0.61302    0.61234    0.81500    1.22944    1.32718    1.32443    0.81338
  51.75522    0.53451    0.61234    0.70500    1.65217    1.43500    1.43222    0.60526
  70.79645    0.70940    0.61234    0.95500    1.21739    1.27872    1.27601    0.82143
  66.94949    0.67549    0.61234    0.90500    1.16856    1.25892    1.25619    0.85576
  51.00341    0.52727    0.61234    0.69500    1.62222    1.44864    1.44586    0.61644
  67.71733    0.68232    0.61234    0.91500    1.22586    1.26288    1.26015    0.81576
  71.56815    0.71611    0.61234    0.96500    1.24320    1.28015    1.27743    0.80438
  70.02551    0.70267    0.61234    0.94500    1.21747    1.27476    1.27204    0.82138
  77.76852    0.76879    0.61234    1.04500    1.18761    1.25697    1.25427    0.84202
  63.88593    0.64794    0.61234    0.86500    1.21582    1.25572    1.25298    0.82249
  80.88561    0.79443    0.61234    1.08500    1.21140    1.27346    1.27076    0.82549
  63.12199    0.64100    0.61234    0.85500    1.28546    1.27001    1.26727    0.77793
  75.43792    0.74924    0.61234    1.01500    1.30409    1.26696    1.26425    0.76682
  83.23016    0.81333    0.61234    1.11500    1.14862    1.28920    1.28651    0.87061
  78.54678    0.77525    0.61234    1.05500    1.37778    1.25834    1.25564    0.72581
  59.31399    0.60598    0.61234    0.80500    1.38255    1.34147    1.33872    0.72330
  54.01501    0.55613    0.61234    0.73500    1.53886    1.41296    1.41018    0.64983
  81.66651    0.80077    0.61234    1.09500    1.23970    1.27870    1.27601    0.80665
  69.25535    0.69591    0.61234    0.93500    1.25633    1.27080    1.26808    0.79597
  62.35883    0.63404    0.61234    0.84500    1.11478    1.28430    1.28156    0.89704
  53.26102    0.54894    0.61234    0.72500    1.48387    1.41993    1.41715    0.67391
  72.34061    0.72279    0.61234    0.97500    1.23267    1.27977    1.27706    0.81124
  57.79620    0.59183    0.61234    0.78500    1.41962    1.37257    1.36981    0.70441
  84.01287    0.81957    0.61234    1.12500    1.17500    1.29524    1.29255    0.85106
  79.32573    0.78167    0.61234    1.06500    1.25225    1.26305    1.26035    0.79856
  55.52523    0.57046    0.61234    0.75500    1.30686    1.39901    1.39625    0.76519
  73.11383    0.72944    0.61234    0.98500    1.15351    1.27694    1.27423    0.86692
  58.55471    0.59891    0.61234    0.79500    1.39005    1.35612    1.35337    0.71940
  80.10535    0.78807    0.61234    1.07500    1.22797    1.26821    1.26551    0.81435
  66.18242    0.66864    0.61234    0.89500    1.27365    1.25495    1.25222    0.78515
  84.79615    0.82577    0.61234    1.13500    1.47255    1.30556    1.30287    0.67909
  54.76975    0.56331    0.61234    0.74500    1.41176    1.40599    1.40322    0.70833
  82.44804    0.80707    0.61234    1.10500    1.28598    1.28395    1.28126    0.77762
  64.65064    0.65487    0.61234    0.87500    1.09857    1.25041    1.24768    0.91027
  61.59645    0.62705    0.61234    0.83500    1.20265    1.29859    1.29585    0.83150
  50.25232    0.52001    0.61234    0.68500    1.05000    1.33490    1.33211    0.95238
  60.83486    0.62005    0.61234    0.82500    1.30675    1.31289    1.31014    0.76526
  65.41614    0.66176    0.61234    0.88500    1.33273    1.25148    1.24875    0.75034
  63.84142    0.64832    0.61307    0.86500    1.27222    1.25344    1.25071    0.78603
  69.97722    0.70309    0.61307    0.94500    1.23377    1.27282    1.27012    0.81053
  72.29094    0.72323    0.61307    0.97500    1.12576    1.27767    1.27497    0.88829
  80.83114    0.79494    0.61307    1.08500    1.23783    1.27181    1.26915    0.80787
  83.17447    0.81386    0.61307    1.11500    1.32323    1.28755    1.28490    0.75573
  82.39274    0.80759    0.61307    1.10500    1.32231    1.28231    1.27965    0.75625
  54.73117    0.56362    0.61307    0.74500    1.41810    1.40423    1.40145    0.70517
  50.21677    0.52029    0.61307    0.68500    1.61538    1.34498    1.34217    0.61905
  53.97693    0.55644    0.61307    0.73500    1.40092    1.41120    1.40842    0.71382
  51.71866    0.53480    0.61307    0.70500    1.91304    1.43374    1.43094    0.52273
  62.31530    0.63440    0.61307    0.84500    1.33208    1.28202    1.27928    0.75071
  67.67044    0.68272    0.61307    0.91500    1.30602    1.26094    1.25823    0.76568
  66.90307    0.67589    0.61307    0.90500    1.24712    1.25698    1.25426    0.80185
  81.61163    0.80128    0.61307    1.09500    1.25547    1.27706    1.27440    0.79651
  61.55341    0.62741    0.61307    0.83500    1.27096    1.29631    1.29357    0.78681
  78.49357    0.77573    0.61307    1.05500    1.23921    1.25674    1.25407    0.80697
  73.06370    0.72989    0.61307    0.98500    1.19540    1.27506    1.27237    0.83654
  64.60566    0.65524    0.61307    0.87500    1.33677    1.24870    1.24597    0.74807
  77.71573    0.76927    0.61307    1.04500    1.13736    1.25507    1.25240    0.87923
  60.03197    0.61337    0.61307    0.81500    1.19561    1.32490    1.32215    0.83639
  71.51893    0.71654    0.61307    0.96500    1.25039    1.27805    1.27535    0.79975
  65.37068    0.66215    0.61307    0.88500    1.33969    1.24976    1.24704    0.74644
  80.05129    0.78857    0.61307    1.07500    1.32258    1.26656    1.26390    0.75610
  84.73967    0.82632    0.61307    1.13500    1.46953    1.30294    1.30029    0.68049
  58.51363    0.59925    0.61307    0.79500    1.26995    1.35401    1.35125    0.78743
  76.93859    0.76278    0.61307    1.03500    1.25229    1.25840    1.25573    0.79854
  60.79230    0.62040    0.61307    0.82500    1.38367    1.31061    1.30786    0.72271
  83.95679    0.82011    0.61307    1.12500    1.22587    1.29364    1.29099    0.81575
  57.75562    0.59216    0.61307    0.78500    1.25189    1.37045    1.36769    0.79879
  55.48615    0.57078    0.61307    0.75500    1.33670    1.39726    1.39448    0.74811
  53.22344    0.54924    0.61307    0.72500    1.75862    1.41817    1.41538    0.56863
  50.96735    0.52755    0.61307    0.69500    1.30612    1.44739    1.44458    0.76563
  69.20752    0.69632    0.61307    0.93500    1.25690    1.26886    1.26616    0.79561
  79.27209    0.78217    0.61307    1.06500    1.42745    1.26145    1.25878    0.70055
  75.38644    0.74971    0.61307    1.01500    1.28220    1.26507    1.26238    0.77991
  66.13648    0.66903    0.61307    0.89500    1.26998    1.25302    1.25030    0.78741
  52.47068    0.54203    0.61307    0.71500    1.46903    1.42514    1.42235    0.68072
  76.16216    0.75626    0.61307    1.02500    1.27447    1.26173    1.25906    0.78464
  63.07797    0.64137    0.61307    0.85500    1.31774    1.26773    1.26500    0.75888
  70.74769    0.70983    0.61307    0.95500    1.33446    1.27678    1.27408    0.74937
  59.27242    0.60632    0.61307    0.80500    1.19911    1.33919    1.33644    0.83396
  68.43859    0.68954    0.61307    0.92500    1.28718    1.26490    1.26219    0.77689
  63.79690    0.64869    0.61381    0.86500    1.20855    1.25116    1.24843    0.82744
  58.47254    0.59958    0.61381    0.79500    1.47395    1.35190    1.34913    0.67845
  55.44705    0.57109    0.61381    0.75500    1.46097    1.39550    1.39271    0.68448
  79.99719    0.78907    0.61381    1.07500    1.16696    1.26494    1.26229    0.85693
  73.01353    0.73033    0.61381    0.98500    1.27464    1.27318    1.27050    0.78454
  59.98989    0.61371    0.61381    0.81500    1.24646    1.32263    1.31987    0.80227
  61.51035    0.62777    0.61381    0.83500    1.17969    1.29404    1.29129    0.84768
  79.21842    0.78266    0.61381    1.06500    1.28077    1.25986    1.25721    0.78078
  76.11021    0.75673    0.61381    1.02500    1.20992    1.25986    1.25719    0.82650
  69.15966    0.69674    0.61381    0.93500    1.29461    1.26693    1.26423    0.77243
  60.74973    0.62075    0.61381    0.82500    1.28081    1.30834    1.30558    0.78076
  80.77662    0.79545    0.61381    1.08500    1.30418    1.27018    1.26754    0.76676
  54.69257    0.56393    0.61381    0.74500    1.29688    1.40248    1.39968    0.77108
  68.39120    0.68994    0.61381    0.92500    1.24919    1.26297    1.26027    0.80052
  81.55670    0.80180    0.61381    1.09500    1.28187    1.27543    1.27279    0.78011
  51.68208    0.53509    0.61381    0.70500    1.29213    1.43249    1.42967    0.77391
  66.09052    0.66942    0.61381    0.89500    1.24311    1.25110    1.24838    0.80443
  76.88620    0.76325    0.61381    1.03500    1.20983    1.25652    1.25386    0.82656
  69.92889    0.70351    0.61381    0.94500    1.21661    1.27089    1.26819    0.82195
  83.11873    0.81439    0.61381    1.11500    1.29400    1.28592    1.28329    0.77280
  72.24123    0.72366    0.61381    0.97500    1.14603    1.27557    1.27289    0.87258
  70.69890    0.71025    0.61381    0.95500    1.19095    1.27485    1.27216    0.83966
  53.93884    0.55674    0.61381    0.73500    1.65761    1.40945    1.40665    0.60328
  57.71502    0.59249    0.61381    0.78500    1.30233    1.36835    1.36557    0.76786
  62.27175    0.63476    0.61381    0.84500    1.21651    1.27975    1.27701    0.82202
  59.23083    0.60666    0.61381    0.80500    1.31347    1.33693    1.33416    0.76134
  83.90065    0.82064    0.61381    1.12500    1.33895    1.29206    1.28943    0.74686
  78.44032    0.77622    0.61381    1.05500    1.22414    1.25516    1.25250    0.81690
  77.66291    0.76975    0.61381    1.04500    1.29699    1.25319    1.25053    0.77101
  53.18585    0.54954    0.61381    0.72500    1.35519    1.41643    1.41361    0.73790
  50.93128    0.52784    0.61381    0.69500    1.39216    1.44614    1.44330    0.71831
  84.68315    0.82686    0.61381    1.13500    1.31535    1.30136    1.29873    0.76025
  64.56065    0.65562    0.61381    0.87500    1.23339    1.24699    1.24426    0.81077
  50.18120    0.52057    0.61381    0.68500    1.16000    1.35507    1.35223    0.86207
  63.03393    0.64174    0.61381    0.85500    1.15807    1.26546    1.26272    0.86351
  67.62352    0.68313    0.61381    0.91500    1.23740    1.25901    1.25630    0.80815
  65.32519    0.66253    0.61381    0.88500    1.08752    1.24805    1.24533    0.91952
  71.46968    0.71697    0.61381    0.96500    1.24959    1.27595    1.27326    0.80026
  66.85663    0.67629    0.61381    0.90500    1.17236    1.25506    1.25234    0.85298
  75.33494    0.75017    0.61381    1.01500    1.10850    1.26319    1.26052    0.90212
  82.33741    0.80811    0.61381    1.10500    1.38431    1.28068    1.27804    0.72238
  52.43360    0.54232    0.61381    0.71500    1.68571    1.42340    1.42058    0.59322
  53.14825    0.54984    0.61454    0.72500    1.62893    1.41469    1.41184    0.61390
  70.65008    0.71068    0.61454    0.95500    1.23432    1.27294    1.27023    0.81016
  79.16470    0.78316    0.61454    1.06500    1.34308    1.25830    1.25564    0.74456
  57.67441    0.59282    0.61454    0.78500    1.32520    1.36625    1.36345    0.75460
  83.84447    0.82118    0.61454    1.12500    1.31762    1.29050    1.28787    0.75894
  76.83378    0.76373    0.61454    1.03500    1.29637    1.25466    1.25199    0.77139
  79.94305    0.78957    0.61454    1.07500    1.16453    1.26333    1.26068    0.85871
  84.62658    0.82740    0.61454    1.13500    1.31780    1.29980    1.29717    0.75884
  71.42040    0.71740    0.61454    0.96500    1.23290    1.27388    1.27118    0.81110
  75.28339    0.75063    0.61454    1.01500    1.30521    1.26133    1.25865    0.76616
  59.18922    0.60700    0.61454    0.80500    1.31293    1.33467    1.33188    0.76166
  77.61005    0.77024    0.61454    1.04500    1.24670    1.25133    1.24866    0.80211
  55.40793    0.57141    0.61454    0.75500    1.33962    1.39377    1.39094    0.74648
  66.81016    0.67668    0.61454    0.90500    1.19444    1.25315    1.25041    0.83721
  67.57658    0.68353    0.61454    0.91500    1.07075    1.25710    1.25438    0.93392
  72.96334    0.73077    0.61454    0.98500    1.18269    1.27132    1.26863    0.84553
  82.28203    0.80864    0.61454    1.10500    1.35178    1.27907    1.27643    0.73977
  54.65396    0.56424    0.61454    0.74500    1.51046    1.40074    1.39791    0.66205
  66.04452    0.66981    0.61454    0.89500    1.13015    1.24919    1.24645    0.88484
  78.38703    0.77671    0.61454    1.05500    1.28850    1.25359    1.25093    0.77610
  61.46726    0.62812    0.61454    0.83500    1.17137    1.29179    1.28901    0.85370
  81.50173    0.80231    0.61454    1.09500    1.18715    1.27382    1.27118    0.84236
  65.27968    0.66292    0.61454    0.88500    1.27148    1.24636    1.24362    0.78649
  51.64548    0.53538    0.61454    0.70500    1.85294    1.43125    1.42839    0.53968
  53.90073    0.55705    0.61454    0.73500    1.35961    1.40772    1.40487    0.73551
  80.72207    0.79596    0.61454    1.08500    1.34653    1.26858    1.26593    0.74265
  62.22817    0.63512    0.61454    0.84500    1.35870    1.27749    1.27472    0.73600
  83.06295    0.81492    0.61454    1.11500    1.28545    1.28432    1.28168    0.77794
  72.19149    0.72410    0.61454    0.97500    1.19103    1.27350    1.27080    0.83961
  52.39650    0.54262    0.61454    0.71500    1.73214    1.42167    1.41881    0.57732
  58.43143    0.59992    0.61454    0.79500    1.33333    1.34981    1.34701    0.75000
  59.94779    0.61406    0.61454    0.81500    1.34979    1.32038    1.31759    0.74086
  76.05822    0.75719    0.61454    1.02500    1.22034    1.25800    1.25532    0.81944
  64.51562    0.65600    0.61454    0.87500    1.17311    1.24529    1.24254    0.85244
  62.98987    0.64210    0.61454    0.85500    1.30337    1.26320    1.26043    0.76724
  69.11177    0.69715    0.61454    0.93500    1.34365    1.26502    1.26230    0.74424
  50.89520    0.52812    0.61454    0.69500    1.54762    1.44490    1.44203    0.64615
  68.34378    0.69035    0.61454    0.92500    1.31897    1.26106    1.25834    0.75817
  60.70714    0.62110    0.61454    0.82500    1.34874    1.30608    1.30330    0.74143
  69.88054    0.70393    0.61454    0.94500    1.20500    1.26898    1.26627    0.82988
  63.75235    0.64906    0.61454    0.86500    1.22759    1.24890    1.24615    0.81461
  50.14563    0.52085    0.61454    0.68500    1.41176    1.36520    1.36231    0.70833
  50.11004    0.52113    0.61528    0.68500    1.21739    1.37535    1.37241    0.82143
  84.56996    0.82795    0.61528    1.13500    1.29847    1.29827    1.29561    0.77013
  72.14172    0.72454    0.61528    0.97500    1.15815    1.27144    1.26871    0.86345
  57.63377    0.59315    0.61528    0.78500    1.35372    1.36417    1.36132    0.73870
  58.39030    0.60025    0.61528    0.79500    1.37709    1.34773    1.34488    0.72617
  69.83216    0.70434    0.61528    0.94500    1.32409    1.26709    1.26434    0.75524
  53.86260    0.55735    0.61528    0.73500    1.44724    1.40599    1.40310    0.69097
  76.78132    0.76420    0.61528    1.03500    1.22117    1.25282    1.25012    0.81889
  78.33370    0.77720    0.61528    1.05500    1.13129    1.25205    1.24936    0.88394
  72.91311    0.73122    0.61528    0.98500    1.26442    1.26949    1.26676    0.79087
  70.60124    0.71110    0.61528    0.95500    1.17451    1.27104    1.26830    0.85142
  80.66747    0.79647    0.61528    1.08500    1.17006    1.26700    1.26431    0.85466
  83.78825    0.82172    0.61528    1.12500    1.32669    1.28897    1.28630    0.75375
  59.14760    0.60734    0.61528    0.80500    1.25000    1.33243    1.32959    0.80000
  81.44672    0.80283    0.61528    1.09500    1.26079    1.27224    1.26956    0.79315
  62.18458    0.63549    0.61528    0.84500    1.16370    1.27525    1.27244    0.85933
  55.36880    0.57172    0.61528    0.75500    1.37857    1.39204    1.38916    0.72539
  53.11063    0.55014    0.61528    0.72500    1.52866    1.41297    1.41007    0.65417
  69.06386    0.69756    0.61528    0.93500    1.26961    1.26313    1.26037    0.78764
  75.23182    0.75109    0.61528    1.01500    1.33397    1.25949    1.25678    0.74964
  61.42416    0.62848    0.61528    0.83500    1.26265    1.28954    1.28673    0.79199
  66.76366    0.67708    0.61528    0.90500    1.21895    1.25125    1.24848    0.82038
  64.47057    0.65638    0.61528    0.87500    1.16997    1.24362    1.24083    0.85472
  65.23414    0.66330    0.61528    0.88500    1.22186    1.24468    1.24190    0.81842
  76.00620    0.75766    0.61528    1.02500    1.02305    1.25616    1.25345    0.97747
  60.66452    0.62145    0.61528    0.82500    1.33970    1.30384    1.30102    0.74643
  52.35938    0.54291    0.61528    0.71500    1.23448    1.41995    1.41703    0.81006
  83.00713    0.81545    0.61528    1.11500    1.19141    1.28273    1.28006    0.83934
  79.11095    0.78365    0.61528    1.06500    1.19888    1.25676    1.25406    0.83411
  67.52961    0.68393    0.61528    0.91500    1.12308    1.25521    1.25245    0.89041
  68.29634    0.69076    0.61528    0.92500    1.15552    1.25917    1.25641    0.86541
  79.88887    0.79008    0.61528    1.07500    1.11620    1.26175    1.25906    0.89590
  82.22661    0.80916    0.61528    1.10500    1.15009    1.27749    1.27481    0.86950
  62.94579    0.64247    0.61528    0.85500    1.36313    1.26095    1.25815    0.73361
  50.85910    0.52841    0.61528    0.69500    1.22414    1.44368    1.44075    0.81690
  51.60888    0.53567    0.61528    0.70500    1.62791    1.43003    1.42711    0.61429
  63.70778    0.64944    0.61528    0.86500    1.26178    1.24666    1.24386    0.79253
  77.55716    0.77072    0.61528    1.04500    1.19772    1.24949    1.24679    0.83492
  54.61533    0.56454    0.61528    0.74500    1.49356    1.39902    1.39613    0.66954
  65.99851    0.67020    0.61528    0.89500    1.23455    1.24730    1.24452    0.81001
  71.37109    0.71783    0.61528    0.96500    1.13277    1.27182    1.26909    0.88279
  59.90567    0.61440    0.61528    0.81500    1.31453    1.31814    1.31531    0.76073
  53.82446    0.55765    0.61602    0.73500    1.27234    1.40429    1.40132    0.78595
  77.50423    0.77120    0.61602    1.04500    1.05893    1.24768    1.24492    0.94435
  72.09192    0.72497    0.61602    0.97500    1.11931    1.26941    1.26662    0.89341
  59.10595    0.60768    0.61602    0.80500    1.16060    1.33021    1.32731    0.86162
  82.95126    0.81598    0.61602    1.11500    1.21289    1.28118    1.27845    0.82448
  59.86353    0.61475    0.61602    0.81500    1.18379    1.31591    1.31302    0.84474
  81.39167    0.80334    0.61602    1.09500    1.15270    1.27069    1.26795    0.86753
  65.95247    0.67059    0.61602    0.89500    1.17504    1.24543    1.24259    0.85103
  62.90168    0.64284    0.61602    0.85500    1.15529    1.25873    1.25586    0.86558
  68.24887    0.69116    0.61602    0.92500    1.21262    1.25730    1.25448    0.82466
  57.59312    0.59348    0.61602    0.78500    1.19946    1.36212    1.35919    0.83371
  51.57225    0.53595    0.61602    0.70500    1.36782    1.42882    1.42583    0.73109
  80.61283    0.79698    0.61602    1.08500    1.32314    1.26544    1.26270    0.75578
  60.62189    0.62180    0.61602    0.82500    1.08829    1.30162    1.29873    0.91887
  69.78375    0.70476    0.61602    0.94500    1.18489    1.26522    1.26241    0.84396
  69.01592    0.69798    0.61602    0.93500    1.16941    1.26126    1.25844    0.85513
  70.55236    0.71153    0.61602    0.95500    1.24706    1.26917    1.26637    0.80189
  72.86285    0.73166    0.61602    0.98500    1.26010    1.26767    1.26488    0.79359
  62.14096    0.63585    0.61602    0.84500    1.12029    1.27303    1.27015    0.89263
  71.32175    0.71826    0.61602    0.96500    1.18944    1.26979    1.26699    0.84073
  64.42549    0.65676    0.61602    0.87500    1.28713    1.24197    1.23911    0.77692
  54.57668    0.56485    0.61602    0.74500    1.49554    1.39731    1.39435    0.66866
  50.82298    0.52869    0.61602    0.69500    1.52083    1.44247    1.43946    0.65753
  84.51329    0.82849    0.61602    1.13500    1.31498    1.29677    1.29404    0.76047
  50.07443    0.52141    0.61602    0.68500    1.47059    1.38553    1.38251    0.68000
  58.34915    0.60059    0.61602    0.79500    1.07642    1.34567    1.34276    0.92901
  76.72883    0.76468    0.61602    1.03500    1.24085    1.25101    1.24825    0.80590
  79.83466    0.79058    0.61602    1.07500    1.16753    1.26019    1.25745    0.85651
  82.17115    0.80968    0.61602    1.10500    1.41702    1.27593    1.27320    0.70571
  75.95415    0.75813    0.61602    1.02500    1.31772    1.25434    1.25157    0.75889
  66.71714    0.67747    0.61602    0.90500    1.22167    1.24938    1.24655    0.81855
  67.48261    0.68433    0.61602    0.91500    1.21963    1.25334    1.25051    0.81992
  55.32965    0.57203    0.61602    0.75500    1.34799    1.39034    1.38739    0.74185
  61.38103    0.62883    0.61602    0.83500    1.33268    1.28732    1.28444    0.75037
  75.18021    0.75155    0.61602    1.01500    1.26143    1.25768    1.25490    0.79275
  53.07299    0.55044    0.61602    0.72500    1.37576    1.41127    1.40829    0.72687
  65.18858    0.66368    0.61602    0.88500    1.19966    1.24303    1.24018    0.83357
  78.28034    0.77769    0.61602    1.05500    1.28839    1.25054    1.24778    0.77616
  52.32225    0.54320    0.61602    0.71500    1.67257    1.41824    1.41526    0.59788
  63.66319    0.64981    0.61602    0.86500    1.28295    1.24443    1.24157    0.77945
  83.73198    0.82225    0.61602    1.12500    1.28831    1.28747    1.28474    0.77621
  79.05715    0.78415    0.61602    1.06500    1.33398    1.25524    1.25249    0.74964
  79.78040    0.79108    0.61676    1.07500    1.27684    1.25866    1.25583    0.78319
  79.00332    0.78464    0.61676    1.06500    1.29026    1.25375    1.25091    0.77504
  62.09732    0.63621    0.61676    0.84500    1.09250    1.27082    1.26786    0.91534
  82.89535    0.81651    0.61676    1.11500    1.24038    1.27965    1.27683    0.80620
  51.53562    0.53624    0.61676    0.70500    1.29592    1.42763    1.42454    0.77165
  71.27238    0.71869    0.61676    0.96500    1.17157    1.26778    1.26490    0.85356
  50.78685    0.52897    0.61676    0.69500    1.33333    1.44128    1.43818    0.75000
  52.28511    0.54350    0.61676    0.71500    1.45378    1.41655    1.41348    0.68786
  53.03534    0.55073    0.61676    0.72500    1.39655    1.40958    1.40651    0.71605
  77.45126    0.77168    0.61676    1.04500    1.31015    1.24589    1.24304    0.76327
  59.06428    0.60802    0.61676    0.80500    1.28661    1.32801    1.32502    0.77724
  55.29049    0.57235    0.61676    0.75500    1.38290    1.38865    1.38561    0.72312
  68.96795    0.69839    0.61676    0.93500    1.17609    1.25941    1.25651    0.85027
  67.43559    0.68473    0.61676    0.91500    1.40669    1.25149    1.24858    0.71089
  83.67567    0.82279    0.61676    1.12500    1.25451    1.28599    1.28317    0.79712
  68.20137    0.69157    0.61676    0.92500    1.13459    1.25545    1.25254    0.88138
  80.55816    0.79748    0.61676    1.08500    1.15993    1.26391    1.26108    0.86212
  66.67060    0.67786    0.61676    0.90500    1.20199    1.24753    1.24462    0.83196
  69.73531    0.70518    0.61676    0.94500    1.21394    1.26336    1.26047    0.82377
  76.67630    0.76515    0.61676    1.03500    1.19660    1.24922    1.24637    0.83570
  58.30798    0.60092    0.61676    0.79500    1.40587    1.34362    1.34063    0.71130
  72.04209    0.72541    0.61676    0.97500    1.12874    1.26740    1.26452    0.88594
  70.50345    0.71195    0.61676    0.95500    1.21536    1.26732    1.26443    0.82280
  57.55245    0.59380    0.61676    0.78500    1.32479    1.36007    1.35706    0.75484
  64.38039    0.65713    0.61676    0.87500    1.14879    1.24033    1.23739    0.87048
  63.61857    0.65018    0.61676    0.86500    1.18425    1.24223    1.23928    0.84441
  84.45658    0.82903    0.61676    1.13500    1.42280    1.29529    1.29247    0.70284
  60.57923    0.62215    0.61676    0.82500    1.18675    1.29941    1.29644    0.84264
  61.33788    0.62919    0.61676    0.83500    1.22993    1.28512    1.28215    0.81306
  62.85755    0.64320    0.61676    0.85500    1.17978    1.25652    1.25357    0.84762
  65.90640    0.67098    0.61676    0.89500    1.19163    1.24358    1.24065    0.83919
  75.90206    0.75860    0.61676    1.02500    1.18939    1.25255    1.24970    0.84076
  53.78631    0.55796    0.61676    0.73500    1.44615    1.40260    1.39954    0.69149
  54.53802    0.56516    0.61676    0.74500    1.38235    1.39562    1.39258    0.72340
  82.11564    0.81020    0.61676    1.10500    1.24621    1.27440    1.27158    0.80243
  78.22694    0.77818    0.61676    1.05500    1.34021    1.24904    1.24620    0.74615
  65.14300    0.66407    0.61676    0.88500    1.13201    1.24139    1.23846    0.88338
  81.33657    0.80386    0.61676    1.09500    1.17773    1.26916    1.26633    0.84909
  50.03881    0.52169    0.61676    0.68500    1.33333    1.39574    1.39263    0.75000
  75.12856    0.75202    0.61676    1.01500    1.29693    1.25588    1.25303    0.77105
  59.82137    0.61509    0.61676    0.81500    1.19270    1.31371    1.31073    0.83844
  72.81256    0.73210    0.61676    0.98500    1.20662    1.26588    1.26301    0.82876
  50.75071    0.52925    0.61750    0.69500    1.41509    1.44010    1.43690    0.70667
  54.49934    0.56547    0.61750    0.74500    1.72768    1.39395    1.39080    0.57881
  71.22298    0.71912    0.61750    0.96500    1.25822    1.26579    1.26280    0.79477
  81.28144    0.80437    0.61750    1.09500    1.11275    1.26765    1.26471    0.89867
  57.51177    0.59413    0.61750    0.78500    1.26506    1.35805    1.35493    0.79048
  68.91995    0.69880    0.61750    0.93500    1.19939    1.25758    1.25457    0.83376
  62.05366    0.63657    0.61750    0.84500    1.14525    1.26864    1.26557    0.87317
  71.99223    0.72585    0.61750    0.97500    1.14529    1.26541    1.26242    0.87314
  59.02260    0.60835    0.61750    0.80500    1.17582    1.32582    1.32272    0.85047
  63.57394    0.65055    0.61750    0.86500    1.24199    1.24004    1.23699    0.80516
  67.38854    0.68513    0.61750    0.91500    1.23582    1.24966    1.24664    0.80918
  53.74813    0.55826    0.61750    0.73500    1.42714    1.40093    1.39776    0.70070
  69.68684    0.70560    0.61750    0.94500    1.19118    1.26153    1.25853    0.83951
  58.26680    0.60125    0.61750    0.79500    1.30288    1.34160    1.33849    0.76753
  64.33526    0.65751    0.61750    0.87500    1.21429    1.23872    1.23567    0.82353
  75.84994    0.75907    0.61750    1.02500    1.14209    1.25078    1.24782    0.87559
  50.00318    0.52196    0.61750    0.68500    1.95000    1.40597    1.40276    0.51282
  84.39983    0.82957    0.61750    1.13500    1.40909    1.29383    1.29091    0.70968
  80.50344    0.79799    0.61750    1.08500    1.30237    1.26240    1.25946    0.76783
  76.62373    0.76563    0.61750    1.03500    1.18066    1.24745    1.24449    0.84699
  65.86031    0.67137    0.61750    0.89500    1.22581    1.24175    1.23872    0.81579
  68.15385    0.69198    0.61750    0.92500    1.29517    1.25362    1.25061    0.77210
  77.39825    0.77216    0.61750    1.04500    1.28800    1.24412    1.24116    0.77640
  75.07689    0.75248    0.61750    1.01500    1.23251    1.25411    1.25115    0.81135
  72.76224    0.73254    0.61750    0.98500    1.24437    1.26411    1.26113    0.80362
  65.09739    0.66445    0.61750    0.88500    1.27036    1.23978    1.23674    0.78718
  55.25130    0.57266    0.61750    0.75500    1.37102    1.38697    1.38383    0.72938
  78.94945    0.78514    0.61750    1.06500    1.15288    1.25228    1.24933    0.86739
  60.53656    0.62250    0.61750    0.82500    1.19503    1.29723    1.29415    0.83680
  70.45452    0.71237    0.61750    0.95500    1.08037    1.26549    1.26250    0.92561
  52.24795    0.54379    0.61750    0.71500    1.44118    1.41488    1.41170    0.69388
  66.62403    0.67826    0.61750    0.90500    1.13474    1.24570    1.24268    0.88126
  82.83939    0.81704    0.61750    1.11500    1.31789    1.27814    1.27521    0.75879
  61.29471    0.62954    0.61750    0.83500    1.15914    1.28293    1.27986    0.86271
  52.99767    0.55103    0.61750    0.72500    1.15344    1.40791    1.40473    0.86697
  83.61931    0.82332    0.61750    1.12500    1.22266    1.28453    1.28160    0.81789
  62.81340    0.64357    0.61750    0.85500    1.26364    1.25434    1.25128    0.79137
  51.49896    0.53653    0.61750    0.70500    1.25806    1.42645    1.42326    0.79487
  59.77919    0.61544    0.61750    0.81500    1.30388    1.31153    1.30843    0.76694
  78.17350    0.77866    0.61750    1.05500    1.29094    1.24757    1.24462    0.77463
  79.72611    0.79158    0.61750    1.07500    1.19660    1.25715    1.25421    0.83570
  82.06010    0.81072    0.61750    1.10500    1.29116    1.27289    1.26996    0.77449
  68.87193    0.69921    0.61824    0.93500    1.16290    1.25577    1.25263    0.85992
  68.10630    0.69238    0.61824    0.92500    1.17685    1.25181    1.24867    0.84973
  84.34303    0.83011    0.61824    1.13500    1.31180    1.29239    1.28933    0.76231
  78.12002    0.77915    0.61824    1.05500    1.30710    1.24612    1.24304    0.76505
  55.21210    0.57297    0.61824    0.75500    1.36482    1.38532    1.38205    0.73270
  49.96753    0.52224    0.61824    0.68500    1.59091    1.41624    1.41290    0.62857
  55.96432    0.58015    0.61824    0.76500    1.26316    1.37834    1.37508    0.79167
  70.40556    0.71280    0.61824    0.95500    1.23165    1.26368    1.26056    0.81192
  66.57743    0.67865    0.61824    0.90500    1.21273    1.24390    1.24074    0.82459
  58.22559    0.60159    0.61824    0.79500    1.40052    1.33960    1.33636    0.71402
  81.22626    0.80488    0.61824    1.09500    1.20381    1.26616    1.26309    0.83070
  65.05176    0.66483    0.61824    0.88500    1.32236    1.23819    1.23502    0.75623
  76.57113    0.76610    0.61824    1.03500    1.22308    1.24570    1.24261    0.81761
  67.34147    0.68553    0.61824    0.91500    1.20541    1.24785    1.24470    0.82959
  83.56291    0.82386    0.61824    1.12500    1.41176    1.28309    1.28003    0.70833
  52.95999    0.55133    0.61824    0.72500    1.38323    1.40625    1.40295    0.72294
  58.98090    0.60869    0.61824    0.80500    1.30963    1.32366    1.32043    0.76357
  75.02517    0.75294    0.61824    1.01500    1.23974    1.25236    1.24927    0.80662
  63.52928    0.65092    0.61824    0.86500    1.20101    1.23788    1.23470    0.83264
  61.25152    0.62990    0.61824    0.83500    1.26692    1.28077    1.27756    0.78932
  50.71455    0.52954    0.61824    0.69500    1.69767    1.43895    1.43561    0.58904
  82.00451    0.81124    0.61824    1.10500    1.34185    1.27140    1.26834    0.74524
  82.78339    0.81756    0.61824    1.11500    1.24752    1.27665    1.27359    0.80159
  59.73699    0.61578    0.61824    0.81500    1.19336    1.30936    1.30614    0.83797
  62.76923    0.64394    0.61824    0.85500    1.06018    1.25217    1.24898    0.94324
  60.49386    0.62285    0.61824    0.82500    1.11901    1.29506    1.29185    0.89365
  52.21078    0.54408    0.61824    0.71500    1.35115    1.41323    1.40991    0.74011
  71.94234    0.72628    0.61824    0.97500    1.09414    1.26344    1.26032    0.91396
  54.46065    0.56577    0.61824    0.74500    1.31461    1.39230    1.38901    0.76068
  65.81420    0.67175    0.61824    0.89500    1.30070    1.23994    1.23678    0.76882
  79.67177    0.79208    0.61824    1.07500    1.12613    1.25566    1.25259    0.88800
  69.63835    0.70602    0.61824    0.94500    1.27697    1.25973    1.25660    0.78310
  71.17356    0.71955    0.61824    0.96500    1.20978    1.26382    1.26070    0.82660
  73.48222    0.73966    0.61824    0.99500    1.25185    1.25903    1.25592    0.79882
  51.46230    0.53682    0.61824    0.70500    1.44048    1.42530    1.42197    0.69421
  72.71189    0.73299    0.61824    0.98500    1.32530    1.26236    1.25925    0.75455
  64.29012    0.65789    0.61824    0.87500    1.20268    1.23712    1.23395    0.83148
  75.79778    0.75953    0.61824    1.02500    1.15580    1.24903    1.24594    0.86520
  53.70994    0.55856    0.61824    0.73500    1.38095    1.39927    1.39598    0.72414
  80.44868    0.79850    0.61824    1.08500    1.21797    1.26091    1.25784    0.82104
  62.00998    0.63693    0.61824    0.84500    1.16187    1.26647    1.26327    0.86068
  78.89555    0.78563    0.61824    1.06500    1.19245    1.25083    1.24775    0.83861
  77.34521    0.77264    0.61824    1.04500    1.23256    1.24237    1.23928    0.81132
  84.28618    0.83066    0.61898    1.13500    1.41725    1.29097    1.28776    0.70559
  55.17289    0.57328    0.61898    0.75500    1.37374    1.38369    1.38026    0.72794
  72.66151    0.73343    0.61898    0.98500    1.10152    1.26063    1.25737    0.90784
  78.84160    0.78612    0.61898    1.06500    1.16014    1.24940    1.24617    0.86196
  60.45114    0.62320    0.61898    0.82500    1.31275    1.29292    1.28955    0.76176
  52.17359    0.54437    0.61898    0.71500    1.47015    1.41159    1.40813    0.68020
  79.61740    0.79258    0.61898    1.07500    1.24764    1.25419    1.25096    0.80152
  65.00610    0.66521    0.61898    0.88500    1.14614    1.23662    1.23329    0.87249
  76.51850    0.76657    0.61898    1.03500    1.21124    1.24397    1.24073    0.82560
  78.06651    0.77963    0.61898    1.05500    1.06678    1.24469    1.24146    0.93740
  50.67838    0.52982    0.61898    0.69500    1.50725    1.43780    1.43432    0.66346
  81.94888    0.81176    0.61898    1.10500    1.17949    1.26993    1.26671    0.84783
  66.53081    0.67905    0.61898    0.90500    1.36347    1.24211    1.23880    0.73342
  63.48459    0.65129    0.61898    0.86500    1.18227    1.23573    1.23240    0.84583
  54.42194    0.56608    0.61898    0.74500    1.36162    1.39066    1.38723    0.73442
  58.18437    0.60192    0.61898    0.79500    1.22917    1.33761    1.33422    0.81356
  55.92460    0.58047    0.61898    0.76500    1.35737    1.37671    1.37329    0.73672
  64.24495    0.65826    0.61898    0.87500    1.18307    1.23555    1.23222    0.84526
  49.93187    0.52252    0.61898    0.68500    2.20000    1.42654    1.42305    0.45455
  75.74559    0.76000    0.61898    1.02500    1.19778    1.24730    1.24406    0.83488
  83.50646    0.82439    0.61898    1.12500    1.22179    1.28167    1.27846    0.81847
  71.12410    0.71998    0.61898    0.96500    1.13841    1.26187    1.25860    0.87842
  80.39388    0.79900    0.61898    1.08500    1.21673    1.25944    1.25621    0.82188
  58.93917    0.60903    0.61898    0.80500    1.24726    1.32151    1.31813    0.80175
  68.82388    0.69962    0.61898    0.93500    1.14330    1.25398    1.25069    0.87466
  82.72735    0.81809    0.61898    1.11500    1.29630    1.27518    1.27197    0.77143
  73.43139    0.74011    0.61898    0.99500    1.27087    1.25730    1.25404    0.78686
  77.29214    0.77312    0.61898    1.04500    1.23321    1.24064    1.23740    0.81089
  53.67174    0.55886    0.61898    0.73500    1.70053    1.39764    1.39419    0.58805
  52.92229    0.55163    0.61898    0.72500    1.46988    1.40462    1.40116    0.68033
  81.17105    0.80540    0.61898    1.09500    1.22667    1.26468    1.26146    0.81522
  59.69477    0.61612    0.61898    0.81500    1.18555    1.30722    1.30384    0.84349
  65.76806    0.67214    0.61898    0.89500    1.28331    1.23815    1.23484    0.77924
  69.58983    0.70643    0.61898    0.94500    1.25461    1.25794    1.25465    0.79706
  67.29437    0.68593    0.61898    0.91500    1.12441    1.24607    1.24276    0.88936
  61.20831    0.63025    0.61898    0.83500    1.20583    1.27862    1.27526    0.82931
  62.72504    0.64430    0.61898    0.85500    1.21314    1.25003    1.24669    0.82430
  61.96628    0.63729    0.61898    0.84500    1.10601    1.26433    1.26097    0.90415
  70.35657    0.71322    0.61898    0.95500    1.24919    1.26190    1.25862    0.80052
  71.89242    0.72672    0.61898    0.97500    1.23491    1.26149    1.25822    0.80978
  51.42562    0.53710    0.61898    0.70500    1.64211    1.42416    1.42068    0.60897
  68.05873    0.69279    0.61898    0.92500    1.08243    1.25002    1.24673    0.92385
  55.88487    0.58079    0.61973    0.76500    1.40984    1.37509    1.37151    0.70930
  79.56299    0.79308    0.61973    1.07500    1.16515    1.25273    1.24934    0.85826
  53.63352    0.55916    0.61973    0.73500    1.42254    1.39602    1.39241    0.70297
  68.77580    0.70003    0.61973    0.93500    1.34775    1.25222    1.24875    0.74198
  68.01113    0.69319    0.61973    0.92500    1.33103    1.24826    1.24478    0.75130
  51.38892    0.53739    0.61973    0.70500    1.20792    1.42303    1.41940    0.82787
  50.64220    0.53010    0.61973    0.69500    1.31746    1.43668    1.43303    0.75904
  75.69336    0.76047    0.61973    1.02500    1.16243    1.24559    1.24217    0.86027
  80.33905    0.79951    0.61973    1.08500    1.40126    1.25798    1.25459    0.71364
  77.23903    0.77360    0.61973    1.04500    1.23783    1.23893    1.23552    0.80787
  64.19975    0.65864    0.61973    0.87500    1.23064    1.23400    1.23049    0.81259
  66.48417    0.67944    0.61973    0.90500    1.23051    1.24034    1.23686    0.81267
  59.65253    0.61647    0.61973    0.81500    1.17670    1.30509    1.30154    0.84984
  81.89320    0.81228    0.61973    1.10500    1.20445    1.26847    1.26509    0.83025
  71.07461    0.72041    0.61973    0.96500    1.16436    1.25994    1.25649    0.85884
  69.54128    0.70685    0.61973    0.94500    1.21639    1.25617    1.25271    0.82210
  54.38321    0.56639    0.61973    0.74500    1.57511    1.38904    1.38544    0.63488
  62.68082    0.64466    0.61973    0.85500    1.25521    1.24791    1.24438    0.79668
  84.22929    0.83120    0.61973    1.13500    1.12121    1.28956    1.28619    0.89189
  71.84247    0.72715    0.61973    0.97500    1.03969    1.25956    1.25611    0.96182
  63.43989    0.65166    0.61973    0.86500    1.22694    1.23361    1.23010    0.81504
  52.88458    0.55192    0.61973    0.72500    1.26531    1.40299    1.39937    0.79032
  64.96042    0.66560    0.61973    0.88500    1.25734    1.23507    1.23157    0.79533
  76.46582    0.76705    0.61973    1.03500    1.10440    1.24226    1.23884    0.90547
  81.11579    0.80591    0.61973    1.09500    1.16512    1.26323    1.25984    0.85828
  61.16508    0.63061    0.61973    0.83500    1.23694    1.27650    1.27296    0.80845
  60.40841    0.62355    0.61973    0.82500    1.23450    1.29079    1.28725    0.81005
  78.78762    0.78661    0.61973    1.06500    1.28626    1.24798    1.24458    0.77745
  83.44997    0.82492    0.61973    1.12500    1.23002    1.28026    1.27688    0.81300
  58.89743    0.60937    0.61973    0.80500    1.27803    1.31939    1.31583    0.78246
  73.38052    0.74056    0.61973    0.99500    1.23139    1.25559    1.25215    0.81209
  65.72189    0.67253    0.61973    0.89500    1.12399    1.23639    1.23289    0.88968
  78.01296    0.78012    0.61973    1.05500    1.22031    1.24328    1.23987    0.81947
  82.67127    0.81862    0.61973    1.11500    1.15992    1.27372    1.27034    0.86213
  49.89620    0.52280    0.61973    0.68500    1.44828    1.43687    1.43322    0.69048
  61.92255    0.63765    0.61973    0.84500    1.18647    1.26220    1.25867    0.84284
  52.13638    0.54466    0.61973    0.71500    1.18634    1.40997    1.40634    0.84293
  55.13366    0.57360    0.61973    0.75500    1.27829    1.38207    1.37847    0.78230
  58.14313    0.60225    0.61973    0.79500    1.24018    1.33564    1.33208    0.80633
  70.30755    0.71364    0.61973    0.95500    1.12519    1.26013    1.25667    0.88874
  67.24725    0.68633    0.61973    0.91500    1.24329    1.24430    1.24082    0.80432
  72.61110    0.73387    0.61973    0.98500    1.05927    1.25892    1.25548    0.94405
  81.83749    0.81280    0.62047    1.10500    1.24808    1.26704    1.26346    0.80123
  64.91472    0.66598    0.62047    0.88500    1.18212    1.23354    1.22984    0.84594
  59.61027    0.61681    0.62047    0.81500    1.20325    1.30298    1.29924    0.83108
  71.79249    0.72759    0.62047    0.97500    1.28916    1.25766    1.25401    0.77570
  78.73360    0.78711    0.62047    1.06500    1.21401    1.24659    1.24299    0.82372
  61.87881    0.63800    0.62047    0.84500    1.14490    1.26010    1.25637    0.87344
  72.56066    0.73431    0.62047    0.98500    1.22204    1.25724    1.25359    0.81831
  73.32961    0.74100    0.62047    0.99500    1.29174    1.25390    1.25027    0.77415
  77.18588    0.77408    0.62047    1.04500    1.19141    1.23724    1.23363    0.83934
  61.12183    0.63096    0.62047    0.83500    1.14934    1.27439    1.27066    0.87007
  50.60600    0.53038    0.62047    0.69500    1.39623    1.43557    1.43174    0.71622
  79.50854    0.79357    0.62047    1.07500    1.17908    1.25130    1.24771    0.84812
  60.36565    0.62389    0.62047    0.82500    1.11667    1.28869    1.28495    0.89552
  51.35221    0.53768    0.62047    0.70500    1.44860    1.42192    1.41811    0.69032
  52.09916    0.54496    0.62047    0.71500    1.51852    1.40836    1.40455    0.65854
  82.61514    0.81914    0.62047    1.11500    1.24427    1.27229    1.26871    0.80368
  66.43750    0.67983    0.62047    0.90500    1.22810    1.23860    1.23491    0.81427
  71.02510    0.72084    0.62047    0.96500    1.19968    1.25804    1.25438    0.83356
  55.09441    0.57391    0.62047    0.75500    1.22830    1.38047    1.37668    0.81414
  62.63659    0.64503    0.62047    0.85500    1.22602    1.24580    1.24208    0.81565
  67.96350    0.69360    0.62047    0.92500    1.14399    1.24652    1.24284    0.87414
  68.72770    0.70044    0.62047    0.93500    1.20853    1.25047    1.24680    0.82745
  55.84511    0.58110    0.62047    0.76500    1.49175    1.37350    1.36972    0.67035
  63.39516    0.65203    0.62047    0.86500    1.10095    1.23151    1.22779    0.90831
  58.10187    0.60258    0.62047    0.79500    1.30485    1.33369    1.32993    0.76637
  77.95938    0.78061    0.62047    1.05500    1.18360    1.24189    1.23829    0.84488
  54.34447    0.56669    0.62047    0.74500    1.26357    1.38744    1.38365    0.79141
  65.67571    0.67292    0.62047    0.89500    1.26746    1.23464    1.23095    0.78898
  58.85567    0.60971    0.62047    0.80500    1.22101    1.31728    1.31352    0.81900
  76.41312    0.76752    0.62047    1.03500    1.13383    1.24057    1.23696    0.88197
  52.84685    0.55222    0.62047    0.72500    1.54268    1.40139    1.39759    0.64822
  83.39344    0.82546    0.62047    1.12500    1.15769    1.27887    1.27530    0.86379
  49.86051    0.52307    0.62047    0.68500    0.93333    1.44722    1.44339    1.07143
  81.06049    0.80642    0.62047    1.09500    1.19137    1.26179    1.25821    0.83937
  53.59528    0.55947    0.62047    0.73500    1.48241    1.39442    1.39062    0.67458
  75.64110    0.76093    0.62047    1.02500    1.20896    1.24390    1.24028    0.82716
  67.20010    0.68673    0.62047    0.91500    1.28547    1.24256    1.23887    0.77793
  64.15454    0.65902    0.62047    0.87500    1.10888    1.23247    1.22876    0.90181
  70.25850    0.71406    0.62047    0.95500    1.15423    1.25839    1.25473    0.86638
  80.28417    0.80001    0.62047    1.08500    1.25336    1.25655    1.25296    0.79786
  69.49270    0.70727    0.62047    0.94500    1.14047    1.25443    1.25076    0.87683
  84.95188    0.83798    0.62047    1.14500    1.42005    1.31131    1.30775    0.70420
  84.17235    0.83174    0.62047    1.13500    1.28717    1.28817    1.28461    0.77690
  79.45405    0.79407    0.62121    1.07500    1.26481    1.24994    1.24612    0.79063
  52.80911    0.55251    0.62121    0.72500    1.36872    1.39979    1.39579    0.73061
  73.27868    0.74145    0.62121    0.99500    1.20195    1.25225    1.24838    0.83198
  76.36038    0.76799    0.62121    1.03500    1.26772    1.23891    1.23507    0.78882
  83.33686    0.82599    0.62121    1.12500    1.25605    1.27752    1.27373    0.79615
  61.83505    0.63836    0.62121    0.84500    1.22182    1.25801    1.25406    0.81845
  62.59233    0.64539    0.62121    0.85500    1.09150    1.24372    1.23977    0.91617
  49.82481    0.52335    0.62121    0.68500    1.14286    1.44810    1.44409    0.87500
  55.05515    0.57422    0.62121    0.75500    1.40864    1.37888    1.37489    0.70991
  61.07856    0.63131    0.62121    0.83500    1.16489    1.27230    1.26835    0.85845
  71.74248    0.72802    0.62121    0.97500    1.17570    1.25578    1.25190    0.85056
  81.78173    0.81332    0.62121    1.10500    1.21747    1.26564    1.26183    0.82137
  58.81390    0.61004    0.62121    0.80500    1.17959    1.31532    1.31135    0.84775
  53.55703    0.55977    0.62121    0.73500    1.36522    1.39282    1.38883    0.73248
  72.51019    0.73475    0.62121    0.98500    1.19273    1.25540    1.25152    0.83841
  64.10930    0.65939    0.62121    0.87500    1.11076    1.23097    1.22703    0.90028
  77.13270    0.77455    0.62121    1.04500    1.25651    1.23583    1.23199    0.79585
  58.06059    0.60291    0.62121    0.79500    1.33007    1.33176    1.32779    0.75184
  52.06193    0.54525    0.62121    0.71500    1.16234    1.40718    1.40317    0.86034
  64.86900    0.66636    0.62121    0.88500    1.25172    1.23203    1.22810    0.79890
  69.44410    0.70768    0.62121    0.94500    1.24833    1.25271    1.24882    0.80107
  80.22926    0.80052    0.62121    1.08500    1.23183    1.25515    1.25133    0.81180
  68.67957    0.70085    0.62121    0.93500    1.15224    1.24875    1.24485    0.86787
  84.11537    0.83227    0.62121    1.13500    1.26891    1.28682    1.28303    0.78808
  54.30571    0.56700    0.62121    0.74500    1.39344    1.38585    1.38186    0.71765
  82.55897    0.81967    0.62121    1.11500    1.22097    1.27089    1.26708    0.81902
  50.56979    0.53066    0.62121    0.69500    1.10938    1.43446    1.43045    0.90141
  70.97556    0.72127    0.62121    0.96500    1.16514    1.25616    1.25227    0.85827
  81.00516    0.80693    0.62121    1.09500    1.29183    1.26040    1.25658    0.77410
  77.90575    0.78109    0.62121    1.05500    1.23452    1.24053    1.23670    0.81003
  67.91585    0.69400    0.62121    0.92500    1.14921    1.24480    1.24089    0.87017
  84.89450    0.83853    0.62121    1.14500    1.41149    1.30745    1.30367    0.70847
  78.67954    0.78760    0.62121    1.06500    1.26627    1.24524    1.24141    0.78972
  70.20943    0.71449    0.62121    0.95500    1.13247    1.25654    1.25265    0.88302
  66.39081    0.68022    0.62121    0.90500    1.22896    1.23688    1.23296    0.81370
  75.58881    0.76140    0.62121    1.02500    1.27063    1.24225    1.23839    0.78701
  60.32288    0.62424    0.62121    0.82500    1.15698    1.28660    1.28264    0.86432
  59.56799    0.61715    0.62121    0.81500    1.19417    1.30089    1.29693    0.83740
  51.31549    0.53796    0.62121    0.70500    1.98750    1.42082    1.41681    0.50314
  63.35041    0.65240    0.62121    0.86500    1.16014    1.22990    1.22596    0.86197
  55.80535    0.58142    0.62121    0.76500    1.45031    1.37191    1.36793    0.68951
  67.15292    0.68712    0.62121    0.91500    1.14583    1.24084    1.23692    0.87273
  65.62950    0.67330    0.62121    0.89500    1.26087    1.23310    1.22918    0.79310
  67.10573    0.68752    0.62196    0.91500    1.17329    1.23914    1.23497    0.85230
  64.06404    0.65977    0.62196    0.87500    1.18403    1.22947    1.22530    0.84457
  60.28009    0.62459    0.62196    0.82500    1.27400    1.28452    1.28033    0.78493
  68.63142    0.70126    0.62196    0.93500    1.13365    1.24706    1.24290    0.88211
  53.51877    0.56007    0.62196    0.73500    1.45070    1.39124    1.38703    0.68932
  65.58326    0.67369    0.62196    0.89500    1.11272    1.23161    1.22744    0.89870
  67.86817    0.69440    0.62196    0.92500    1.14032    1.24310    1.23894    0.87694
  78.62545    0.78809    0.62196    1.06500    1.29709    1.24391    1.23981    0.77096
  80.17430    0.80102    0.62196    1.08500    1.07279    1.25379    1.24970    0.93215
  66.34409    0.68062    0.62196    0.90500    1.20923    1.23518    1.23101    0.82697
  62.54805    0.64576    0.62196    0.85500    1.24368    1.24165    1.23746    0.80406
  50.53356    0.53095    0.62196    0.69500    1.25806    1.43336    1.42916    0.79487
  59.52570    0.61749    0.62196    0.81500    1.17470    1.29881    1.29462    0.85128
  61.03527    0.63167    0.62196    0.83500    1.32700    1.27023    1.26604    0.75358
  69.39547    0.70810    0.62196    0.94500    1.10802    1.25102    1.24687    0.90251
  71.69244    0.72845    0.62196    0.97500    1.15000    1.25392    1.24978    0.86957
  61.79126    0.63872    0.62196    0.84500    1.20588    1.25594    1.25175    0.82927
  79.39952    0.79457    0.62196    1.07500    1.16357    1.24862    1.24452    0.85942
  51.27876    0.53825    0.62196    0.70500    1.29915    1.41973    1.41552    0.76974
  73.22772    0.74190    0.62196    0.99500    1.27023    1.25061    1.24648    0.78726
  52.02468    0.54554    0.62196    0.71500    1.25342    1.40609    1.40188    0.79781
  58.77210    0.61038    0.62196    0.80500    1.39379    1.31340    1.30920    0.71747
  63.30564    0.65277    0.62196    0.86500    1.23750    1.22841    1.22423    0.80808
  80.94978    0.80745    0.62196    1.09500    1.36346    1.25903    1.25495    0.73343
  84.05835    0.83281    0.62196    1.13500    1.25052    1.28551    1.28145    0.79967
  55.76556    0.58174    0.62196    0.76500    1.58784    1.37033    1.36613    0.62979
  58.01929    0.60325    0.62196    0.79500    1.29698    1.32984    1.32564    0.77102
  72.45969    0.73519    0.62196    0.98500    1.21865    1.25354    1.24941    0.82058
  76.30761    0.76846    0.62196    1.03500    1.34809    1.23729    1.23317    0.74179
  64.82325    0.66674    0.62196    0.88500    1.15868    1.23054    1.22637    0.86305
  83.28024    0.82652    0.62196    1.12500    1.30061    1.27621    1.27214    0.76887
  81.72594    0.81384    0.62196    1.10500    1.16579    1.26428    1.26020    0.85778
  55.01587    0.57453    0.62196    0.75500    1.26087    1.37730    1.37310    0.79310
  70.16033    0.71491    0.62196    0.95500    1.28969    1.25468    1.25053    0.77538
  75.53649    0.76186    0.62196    1.02500    1.07597    1.24062    1.23650    0.92939
  54.26694    0.56731    0.62196    0.74500    1.27941    1.38427    1.38007    0.78161
  82.50276    0.82019    0.62196    1.11500    1.36555    1.26952    1.26545    0.73231
  70.92598    0.72169    0.62196    0.96500    1.13071    1.25430    1.25016    0.88440
  49.78910    0.52363    0.62196    0.68500    2.00000    1.44700    1.44280    0.50000
  84.83707    0.83907    0.62196    1.14500    1.41274    1.30363    1.29957    0.70785
  77.07948    0.77503    0.62196    1.04500    1.25333    1.23450    1.23040    0.79787
  77.85210    0.78157    0.62196    1.05500    1.13879    1.23921    1.23511    0.87813
  52.77135    0.55281    0.62196    0.72500    1.27604    1.39821    1.39400    0.78367
  82.44651    0.82072    0.62271    1.11500    1.21043    1.26820    1.26382    0.82615
  73.17673    0.74234    0.62271    0.99500    1.19968    1.24901    1.24459    0.83356
  84.77960    0.83962    0.62271    1.14500    1.34222    1.29985    1.29548    0.74503
  84.00128    0.83335    0.62271    1.13500    1.19958    1.28424    1.27987    0.83362
  55.72576    0.58205    0.62271    0.76500    1.55519    1.36876    1.36434    0.64301
  79.34496    0.79507    0.62271    1.07500    1.26374    1.24733    1.24293    0.79130
  71.64237    0.72889    0.62271    0.97500    1.17792    1.25209    1.24767    0.84895
  63.26085    0.65314    0.62271    0.86500    1.09983    1.22692    1.22249    0.90923
  57.97798    0.60358    0.62271    0.79500    1.22973    1.32792    1.32349    0.81319
  67.82046    0.69481    0.62271    0.92500    1.14446    1.24142    1.23699    0.87377
  76.25480    0.76893    0.62271    1.03500    1.08492    1.23569    1.23128    0.92173
  70.87638    0.72212    0.62271    0.96500    1.25081    1.25247    1.24804    0.79948
  83.22357    0.82705    0.62271    1.12500    1.14870    1.27494    1.27056    0.87055
  80.11931    0.80153    0.62271    1.08500    1.16732    1.25246    1.24807    0.85667
  66.29735    0.68101    0.62271    0.90500    1.32000    1.23349    1.22906    0.75758
  67.05850    0.68792    0.62271    0.91500    1.16667    1.23745    1.23302    0.85714
  58.73028    0.61072    0.62271    0.80500    1.18543    1.31148    1.30705    0.84358
  77.02623    0.77551    0.62271    1.04500    1.27237    1.23321    1.22880    0.78594
  70.11120    0.71533    0.62271    0.95500    1.10511    1.25284    1.24842    0.90489
  52.73358    0.55311    0.62271    0.72500    1.47929    1.39662    1.39220    0.67600
  68.58323    0.70167    0.62271    0.93500    1.20579    1.24538    1.24095    0.82933
  69.34681    0.70851    0.62271    0.94500    1.15584    1.24934    1.24491    0.86517
  54.97657    0.57484    0.62271    0.75500    1.49248    1.37573    1.37130    0.67003
  51.24200    0.53854    0.62271    0.70500    1.69903    1.41863    1.41422    0.58857
  54.22815    0.56761    0.62271    0.74500    1.24275    1.38269    1.37827    0.80466
  50.49732    0.53123    0.62271    0.69500    1.32727    1.43227    1.42786    0.75342
  65.53701    0.67407    0.62271    0.89500    1.26307    1.23014    1.22571    0.79172
  53.48049    0.56037    0.62271    0.73500    1.40826    1.38965    1.38524    0.71010
  60.23727    0.62494    0.62271    0.82500    1.22244    1.28245    1.27802    0.81804
  80.89436    0.80796    0.62271    1.09500    1.30223    1.25771    1.25332    0.76791
  51.98742    0.54583    0.62271    0.71500    1.31429    1.40500    1.40059    0.76087
  75.48413    0.76233    0.62271    1.02500    1.31456    1.23902    1.23461    0.76071
  49.75337    0.52390    0.62271    0.68500    1.12121    1.44590    1.44150    0.89189
  59.48338    0.61784    0.62271    0.81500    1.13519    1.29674    1.29231    0.88091
  60.99196    0.63202    0.62271    0.83500    1.07216    1.26816    1.26373    0.93269
  81.67010    0.81435    0.62271    1.10500    1.12259    1.26296    1.25857    0.89080
  72.40915    0.73563    0.62271    0.98500    1.23064    1.25171    1.24729    0.81258
  62.50375    0.64612    0.62271    0.85500    1.16637    1.23959    1.23515    0.85736
  78.57132    0.78858    0.62271    1.06500    1.22538    1.24262    1.23822    0.81607
  77.79840    0.78206    0.62271    1.05500    1.11360    1.23792    1.23351    0.89799
  64.01876    0.66014    0.62271    0.87500    1.19237    1.22800    1.22356    0.83866
  61.74745    0.63908    0.62271    0.84500    1.12100    1.25387    1.24944    0.89206
  64.77748    0.66712    0.62271    0.88500    1.25389    1.22907    1.22463    0.79752
  72.35859    0.73607    0.62345    0.98500    1.35740    1.24989    1.24517    0.73670
  78.51715    0.78907    0.62345    1.06500    1.33906    1.24135    1.23663    0.74679
  77.74467    0.78254    0.62345    1.05500    1.14828    1.23664    1.23192    0.87087
  65.49073    0.67446    0.62345    0.89500    1.14441    1.22867    1.22397    0.87381
  55.68594    0.58237    0.62345    0.76500    1.41791    1.36718    1.36254    0.70526
  57.93665    0.60391    0.62345    0.79500    1.34112    1.32600    1.32134    0.74564
  70.82676    0.72255    0.62345    0.96500    1.06627    1.25064    1.24592    0.93785
  58.68845    0.61105    0.62345    0.80500    1.33867    1.30957    1.30490    0.74701
  64.73168    0.66750    0.62345    0.88500    1.32971    1.22760    1.22290    0.75204
  76.97294    0.77599    0.62345    1.04500    1.33465    1.23193    1.22721    0.74926
  83.16687    0.82758    0.62345    1.12500    1.26966    1.27370    1.26898    0.78761
  84.72209    0.84016    0.62345    1.14500    1.31839    1.29610    1.29138    0.75850
  52.69580    0.55340    0.62345    0.72500    1.54438    1.39503    1.39041    0.64751
  54.18934    0.56792    0.62345    0.74500    1.32937    1.38111    1.37647    0.75224
  67.77273    0.69521    0.62345    0.92500    1.27846    1.23974    1.23503    0.78219
  62.45943    0.64648    0.62345    0.85500    1.18962    1.23753    1.23284    0.84060
  81.61422    0.81487    0.62345    1.10500    1.22139    1.26166    1.25693    0.81874
  70.06204    0.71575    0.62345    0.95500    1.19790    1.25101    1.24630    0.83480
  76.20196    0.76940    0.62345    1.03500    1.21763    1.23411    1.22938    0.82127
  54.93726    0.57515    0.62345    0.75500    1.44558    1.37415    1.36951    0.69176
  49.71763    0.52418    0.62345    0.68500    1.24138    1.44480    1.44021    0.80556
  82.39021    0.82124    0.62345    1.11500    1.28656    1.26691    1.26218    0.77727
  80.83890    0.80847    0.62345    1.09500    1.23496    1.25641    1.25168    0.80974
  50.46107    0.53151    0.62345    0.69500    1.58182    1.43117    1.42657    0.63218
  67.01125    0.68831    0.62345    0.91500    1.20066    1.23577    1.23107    0.83287
  73.12570    0.74279    0.62345    0.99500    1.14453    1.24741    1.24269    0.87372
  61.70363    0.63944    0.62345    0.84500    1.06003    1.25181    1.24713    0.94337
  51.20524    0.53882    0.62345    0.70500    1.39216    1.41753    1.41293    0.71831
  79.29036    0.79556    0.62345    1.07500    1.15439    1.24606    1.24134    0.86626
  71.59228    0.72932    0.62345    0.97500    1.13831    1.25027    1.24555    0.87849
  63.97346    0.66051    0.62345    0.87500    1.22807    1.22652    1.22182    0.81429
  69.29813    0.70893    0.62345    0.94500    1.30167    1.24767    1.24296    0.76825
  66.25058    0.68140    0.62345    0.90500    1.08138    1.23181    1.22710    0.92475
  80.06428    0.80203    0.62345    1.08500    1.14098    1.25116    1.24643    0.87644
  59.44105    0.61818    0.62345    0.81500    1.18330    1.29467    1.28999    0.84509
  75.43173    0.76279    0.62345    1.02500    1.17021    1.23743    1.23271    0.85455
  60.94863    0.63237    0.62345    0.83500    1.08719    1.26610    1.26141    0.91980
  83.94416    0.83389    0.62345    1.13500    1.34066    1.28300    1.27828    0.74590
  53.44219    0.56067    0.62345    0.73500    1.33333    1.38807    1.38344    0.75000
  51.95015    0.54612    0.62345    0.71500    1.38255    1.40390    1.39929    0.72330
  68.53503    0.70208    0.62345    0.93500    1.21533    1.24371    1.23899    0.82282
  60.19444    0.62528    0.62345    0.82500    1.11532    1.28038    1.27570    0.89661
  63.21604    0.65351    0.62345    0.86500    1.00156    1.22544    1.22075    0.99844
  76.14908    0.76987    0.62420    1.03500    1.23019    1.23253    1.22748    0.81288
  66.96398    0.68871    0.62420    0.91500    1.25641    1.23409    1.22911    0.79592
  65.44442    0.67484    0.62420    0.89500    1.25222    1.22719    1.22223    0.79858
  57.89530    0.60424    0.62420    0.79500    1.18143    1.32407    1.31918    0.84644
  61.65978    0.63979    0.62420    0.84500    1.16897    1.24974    1.24481    0.85546
  55.64610    0.58268    0.62420    0.76500    1.28829    1.36560    1.36074    0.77622
  77.69091    0.78302    0.62420    1.05500    1.28571    1.23537    1.23032    0.77778
  83.11012    0.82811    0.62420    1.12500    1.35169    1.27247    1.26739    0.73981
  73.07465    0.74323    0.62420    0.99500    1.21498    1.24582    1.24079    0.82306
  60.90528    0.63272    0.62420    0.83500    1.19927    1.26402    1.25910    0.83384
  63.17120    0.65388    0.62420    0.86500    1.23077    1.22396    1.21901    0.81250
  82.33388    0.82177    0.62420    1.11500    1.12524    1.26562    1.26055    0.88870
  64.68587    0.66788    0.62420    0.88500    1.04908    1.22611    1.22116    0.95322
  51.16846    0.53911    0.62420    0.70500    1.36082    1.41642    1.41163    0.73485
  75.37931    0.76325    0.62420    1.02500    1.34406    1.23585    1.23081    0.74401
  80.78341    0.80898    0.62420    1.09500    1.23883    1.25511    1.25004    0.80721
  59.39869    0.61852    0.62420    0.81500    1.14770    1.29258    1.28767    0.87130
  52.65799    0.55370    0.62420    0.72500    1.36066    1.39343    1.38861    0.73494
  58.64660    0.61139    0.62420    0.80500    1.18487    1.30764    1.30274    0.84397
  54.15052    0.56822    0.62420    0.74500    1.25194    1.37951    1.37467    0.79876
  80.00921    0.80253    0.62420    1.08500    1.10172    1.24985    1.24479    0.90767
  67.72498    0.69561    0.62420    0.92500    1.21062    1.23806    1.23307    0.82603
  69.24942    0.70934    0.62420    0.94500    1.21622    1.24600    1.24100    0.82222
  81.55830    0.81539    0.62420    1.10500    1.30913    1.26036    1.25529    0.76387
  62.41509    0.64685    0.62420    0.85500    1.13592    1.23546    1.23052    0.88034
  53.40388    0.56097    0.62420    0.73500    1.36697    1.38647    1.38164    0.73154
  70.01285    0.71617    0.62420    0.95500    1.19675    1.24918    1.24418    0.83560
  63.92813    0.66089    0.62420    0.87500    1.18039    1.22504    1.22008    0.84718
  72.30800    0.73650    0.62420    0.98500    1.11747    1.24807    1.24305    0.89488
  68.48679    0.70249    0.62420    0.93500    1.26418    1.24203    1.23704    0.79102
  54.89793    0.57546    0.62420    0.75500    1.28713    1.37256    1.36771    0.77692
  49.68188    0.52445    0.62420    0.68500    0.72093    1.44368    1.43891    1.38710
  71.54215    0.72975    0.62420    0.97500    1.19444    1.24844    1.24343    0.83721
  76.91962    0.77646    0.62420    1.04500    1.14920    1.23066    1.22561    0.87017
  78.46295    0.78956    0.62420    1.06500    1.16604    1.24008    1.23503    0.85760
  83.88701    0.83443    0.62420    1.13500    1.32211    1.28177    1.27670    0.75637
  66.20379    0.68179    0.62420    0.90500    1.15595    1.23012    1.22514    0.86509
  79.23572    0.79606    0.62420    1.07500    1.22286    1.24480    1.23974    0.81776
  51.91286    0.54641    0.62420    0.71500    1.49635    1.40280    1.39799    0.66829
  84.66453    0.84071    0.62420    1.14500    1.42623    1.29235    1.28727    0.70115
  60.15159    0.62563    0.62420    0.82500    1.21788    1.27830    1.27339    0.82110
  50.42481    0.53179    0.62420    0.69500    1.51429    1.43005    1.42527    0.66038
  70.77710    0.72297    0.62420    0.96500    1.28765    1.24881    1.24380    0.77661
  83.82980    0.83497    0.62495    1.13500    1.26087    1.28052    1.27511    0.79310
  51.13167    0.53939    0.62495    0.70500    1.67327    1.41530    1.41033    0.59763
  79.18104    0.79656    0.62495    1.07500    1.22543    1.24351    1.23814    0.81604
  69.20068    0.70975    0.62495    0.94500    1.31386    1.24430    1.23904    0.76112
  79.95410    0.80304    0.62495    1.08500    1.17547    1.24854    1.24316    0.85072
  70.72742    0.72340    0.62495    0.96500    1.05882    1.24696    1.24168    0.94444
  58.60473    0.61172    0.62495    0.80500    1.28798    1.30569    1.30058    0.77641
  63.12635    0.65425    0.62495    0.86500    1.20351    1.22245    1.21727    0.83090
  52.62018    0.55399    0.62495    0.72500    1.48352    1.39180    1.38680    0.67407
  84.60692    0.84125    0.62495    1.14500    1.32118    1.28983    1.28441    0.75690
  67.67720    0.69601    0.62495    0.92500    1.18896    1.23635    1.23111    0.84107
  69.96364    0.71659    0.62495    0.95500    1.14769    1.24733    1.24205    0.87131
  83.05332    0.82864    0.62495    1.12500    1.10056    1.27121    1.26580    0.90863
  54.85859    0.57577    0.62495    0.75500    1.53430    1.37094    1.36590    0.65176
  76.86626    0.77694    0.62495    1.04500    1.23194    1.22936    1.22401    0.81173
  73.02356    0.74367    0.62495    0.99500    1.21987    1.24420    1.23889    0.81976
  82.27750    0.82229    0.62495    1.11500    1.11299    1.26431    1.25891    0.89848
  61.61591    0.64015    0.62495    0.84500    1.26776    1.24764    1.24249    0.78879
  60.86191    0.63307    0.62495    0.83500    1.28889    1.26192    1.25678    0.77586
  78.40870    0.79005    0.62495    1.06500    1.25290    1.23880    1.23343    0.79815
  77.63711    0.78351    0.62495    1.05500    1.12754    1.23408    1.22872    0.88689
  64.64003    0.66826    0.62495    0.88500    1.11765    1.22461    1.21941    0.89474
  72.25738    0.73694    0.62495    0.98500    1.16873    1.24623    1.24093    0.85563
  81.50234    0.81590    0.62495    1.10500    1.08146    1.25905    1.25366    0.92468
  49.64612    0.52473    0.62495    0.68500    1.11429    1.44254    1.43761    0.89744
  54.11169    0.56853    0.62495    0.74500    1.47619    1.37790    1.37287    0.67742
  62.37073    0.64721    0.62495    0.85500    1.15897    1.23337    1.22820    0.86283
  68.43853    0.70290    0.62495    0.93500    1.20923    1.24033    1.23508    0.82698
  66.91668    0.68911    0.62495    0.91500    1.26215    1.23238    1.22715    0.79230
  71.49200    0.73018    0.62495    0.97500    1.07317    1.24659    1.24130    0.93182
  65.39810    0.67523    0.62495    0.89500    1.18121    1.22570    1.22049    0.84659
  50.38853    0.53207    0.62495    0.69500    1.28205    1.42892    1.42397    0.78000
  53.36556    0.56127    0.62495    0.73500    1.50000    1.38485    1.37984    0.66667
  60.10872    0.62598    0.62495    0.82500    1.27255    1.27620    1.27107    0.78582
  51.87555    0.54670    0.62495    0.71500    1.69767    1.40167    1.39669    0.58904
  75.32685    0.76372    0.62495    1.02500    1.17973    1.23424    1.22891    0.84765
  59.35632    0.61886    0.62495    0.81500    1.15534    1.29047    1.28535    0.86555
  63.88278    0.66126    0.62495    0.87500    1.14725    1.22353    1.21834    0.87165
  76.09617    0.77034    0.62495    1.03500    1.30388    1.23092    1.22558    0.76694
  80.72787    0.80949    0.62495    1.09500    1.20459    1.25379    1.24841    0.83016
  57.85393    0.60457    0.62495    0.79500    1.31043    1.32212    1.31702    0.76311
  66.15698    0.68218    0.62495    0.90500    1.25044    1.22841    1.22318    0.79972
  55.60625    0.58300    0.62495    0.76500    1.41009    1.36399    1.35894    0.70917
  63.08147    0.65461    0.62570    0.86500    1.27778    1.22091    1.21553    0.78261
  75.27436    0.76418    0.62570    1.02500    1.23654    1.23260    1.22701    0.80871
  76.81287    0.77741    0.62570    1.04500    1.05743    1.22803    1.22241    0.94569
  72.20673    0.73738    0.62570    0.98500    1.11315    1.24435    1.23880    0.89835
  63.83741    0.66163    0.62570    0.87500    1.17739    1.22199    1.21660    0.84934
  71.44181    0.73061    0.62570    0.97500    1.19599    1.24471    1.23918    0.83613
  49.61034    0.52500    0.62570    0.68500    2.41667    1.44138    1.43631    0.41379
  54.81923    0.57608    0.62570    0.75500    1.29560    1.36930    1.36410    0.77184
  60.06583    0.62632    0.62570    0.82500    1.04655    1.27406    1.26874    0.95552
  79.89895    0.80354    0.62570    1.08500    1.27447    1.24717    1.24151    0.78464
  60.81852    0.63342    0.62570    0.83500    1.17919    1.25979    1.25445    0.84804
  68.39025    0.70330    0.62570    0.93500    1.10832    1.23859    1.23311    0.90227
  52.58235    0.55429    0.62570    0.72500    1.50296    1.39015    1.38500    0.66535
  61.57203    0.64051    0.62570    0.84500    1.29644    1.24552    1.24016    0.77134
  82.99649    0.82917    0.62570    1.12500    1.16956    1.26992    1.26421    0.85502
  66.86936    0.68950    0.62570    0.91500    1.13483    1.23064    1.22519    0.88119
  82.22108    0.82281    0.62570    1.11500    1.31161    1.26296    1.25726    0.76242
  84.54927    0.84180    0.62570    1.14500    1.26258    1.28855    1.28282    0.79203
  64.59417    0.66863    0.62570    0.88500    1.15409    1.22308    1.21767    0.86648
  72.97245    0.74412    0.62570    0.99500    1.08824    1.24254    1.23699    0.91892
  66.11014    0.68257    0.62570    0.90500    1.13509    1.22666    1.22122    0.88099
  51.09487    0.53968    0.62570    0.70500    1.23333    1.41414    1.40903    0.81081
  59.31393    0.61920    0.62570    0.81500    1.31938    1.28834    1.28303    0.75793
  67.62940    0.69641    0.62570    0.92500    1.16279    1.23461    1.22915    0.86000
  69.15192    0.71017    0.62570    0.94500    1.16413    1.24257    1.23708    0.85901
  54.07284    0.56883    0.62570    0.74500    1.33730    1.37625    1.37107    0.74777
  69.91440    0.71701    0.62570    0.95500    1.16006    1.24543    1.23993    0.86202
  76.04323    0.77081    0.62570    1.03500    1.26404    1.22928    1.22368    0.79111
  62.32634    0.64757    0.62570    0.85500    1.11624    1.23124    1.22588    0.89587
  79.12633    0.79705    0.62570    1.07500    1.09747    1.24219    1.23654    0.91118
  77.58327    0.78399    0.62570    1.05500    1.20455    1.23275    1.22712    0.83019
  58.56284    0.61206    0.62570    0.80500    1.17227    1.30371    1.29842    0.85305
  70.67770    0.72382    0.62570    0.96500    1.23980    1.24507    1.23955    0.80658
  81.44634    0.81642    0.62570    1.10500    1.20913    1.25770    1.25201    0.82704
  53.32722    0.56157    0.62570    0.73500    1.24390    1.38320    1.37803    0.80392
  80.67229    0.80999    0.62570    1.09500    1.24606    1.25244    1.24676    0.80253
  65.35175    0.67561    0.62570    0.89500    1.17609    1.22416    1.21874    0.85027
  55.56639    0.58331    0.62570    0.76500    1.56419    1.36235    1.35713    0.63931
  57.81255    0.60490    0.62570    0.79500    1.26609    1.32013    1.31486    0.78983
  51.83824    0.54699    0.62570    0.71500    1.35172    1.40052    1.39539    0.73980
  78.35443    0.79054    0.62570    1.06500    1.31412    1.23747    1.23183    0.76097
  50.35224    0.53235    0.62570    0.69500    1.31081    1.42776    1.42267    0.76289
  83.77256    0.83550    0.62570    1.13500    1.21832    1.27923    1.27352    0.82080
  84.49158    0.84234    0.62645    1.14500    1.44420    1.28719    1.28123    0.69243
  51.05805    0.53996    0.62645    0.70500    1.72115    1.41297    1.40772    0.58101
  83.71527    0.83604    0.62645    1.13500    1.30567    1.27788    1.27192    0.76589
  77.52940    0.78447    0.62645    1.05500    1.26139    1.23136    1.22552    0.79278
  67.58157    0.69682    0.62645    0.92500    1.19804    1.23283    1.22719    0.83470
  68.34194    0.70371    0.62645    0.93500    1.25871    1.23681    1.23115    0.79447
  82.93961    0.82970    0.62645    1.12500    1.33696    1.26856    1.26262    0.74797
  57.77115    0.60523    0.62645    0.79500    1.24512    1.31812    1.31270    0.80314
  62.28194    0.64793    0.62645    0.85500    1.13776    1.22908    1.22355    0.87892
  69.10313    0.71058    0.62645    0.94500    1.12025    1.24079    1.23511    0.89266
  65.30537    0.67600    0.62645    0.89500    1.06487    1.22259    1.21699    0.93908
  52.54451    0.55458    0.62645    0.72500    1.35122    1.38848    1.38319    0.74007
  49.57455    0.52528    0.62645    0.68500    1.07317    1.44020    1.43500    0.93182
  70.62796    0.72425    0.62645    0.96500    1.24710    1.24313    1.23743    0.80186
  66.06328    0.68296    0.62645    0.90500    1.13110    1.22487    1.21926    0.88410
  55.52650    0.58363    0.62645    0.76500    1.26154    1.36069    1.35533    0.79268
  72.92130    0.74456    0.62645    0.99500    1.07187    1.24084    1.23508    0.93294
  58.52094    0.61239    0.62645    0.80500    1.26077    1.30170    1.29626    0.79317
  82.16462    0.82333    0.62645    1.11500    1.20522    1.26155    1.25562    0.82972
  79.84376    0.80404    0.62645    1.08500    1.41772    1.24575    1.23987    0.70536
  64.54829    0.66901    0.62645    0.88500    1.11146    1.22150    1.21592    0.89971
  75.99025    0.77128    0.62645    1.03500    1.19145    1.22759    1.22177    0.83931
  76.75944    0.77789    0.62645    1.04500    1.22736    1.22664    1.22081    0.81476
  63.03657    0.65498    0.62645    0.86500    1.13993    1.21932    1.21378    0.87725
  75.22183    0.76464    0.62645    1.02500    1.14363    1.23090    1.22510    0.87441
  78.30011    0.79102    0.62645    1.06500    1.11675    1.23609    1.23023    0.89545
  51.80090    0.54728    0.62645    0.71500    1.62857    1.39935    1.39409    0.61404
  69.86514    0.71743    0.62645    0.95500    1.27496    1.24349    1.23780    0.78434
  72.15605    0.73782    0.62645    0.98500    1.16952    1.24241    1.23668    0.85505
  79.07157    0.79755    0.62645    1.07500    1.25198    1.24081    1.23494    0.79873
  66.82202    0.68990    0.62645    0.91500    1.33101    1.22885    1.22322    0.75131
  60.77511    0.63378    0.62645    0.83500    1.17657    1.25762    1.25213    0.84993
  59.27153    0.61954    0.62645    0.81500    1.26844    1.28616    1.28071    0.78837
  50.31593    0.53263    0.62645    0.69500    1.40278    1.42658    1.42136    0.71287
  80.61668    0.81050    0.62645    1.09500    1.16038    1.25102    1.24512    0.86179
  71.39160    0.73104    0.62645    0.97500    1.19224    1.24277    1.23705    0.83876
  54.03397    0.56914    0.62645    0.74500    1.39689    1.37458    1.36926    0.71588
  60.02292    0.62667    0.62645    0.82500    1.14938    1.27189    1.26642    0.87003
  54.77985    0.57639    0.62645    0.75500    1.35880    1.36764    1.36229    0.73594
  61.52812    0.64086    0.62645    0.84500    1.21293    1.24335    1.23784    0.82445
  53.28886    0.56187    0.62645    0.73500    1.41564    1.38153    1.37623    0.70640
  81.39030    0.81693    0.62645    1.10500    1.16421    1.25628    1.25037    0.85895
  63.79202    0.66201    0.62645    0.87500    1.17547    1.22041    1.21485    0.85072
  79.01679    0.79804    0.62720    1.07500    1.19081    1.23934    1.23333    0.83976
  69.05431    0.71099    0.62720    0.94500    1.24178    1.23894    1.23315    0.80530
  68.29360    0.70412    0.62720    0.93500    1.10991    1.23496    1.22918    0.90098
  59.22910    0.61988    0.62720    0.81500    1.15058    1.28394    1.27838    0.86913
  79.78854    0.80454    0.62720    1.08500    1.20865    1.24425    1.23823    0.82737
  72.10534    0.73825    0.62720    0.98500    1.13788    1.24041    1.23454    0.87883
  58.47902    0.61273    0.62720    0.80500    1.22244    1.29963    1.29409    0.81803
  52.50665    0.55487    0.62720    0.72500    1.29612    1.38676    1.38139    0.77154
  59.97999    0.62701    0.62720    0.82500    1.43552    1.26967    1.26409    0.69661
  50.27961    0.53291    0.62720    0.69500    1.35135    1.42536    1.42006    0.74000
  81.33422    0.81745    0.62720    1.10500    1.30408    1.25478    1.24873    0.76682
  62.99165    0.65535    0.62720    0.86500    1.14214    1.21769    1.21203    0.87555
  66.77465    0.69029    0.62720    0.91500    1.16283    1.22700    1.22125    0.85997
  83.65794    0.83657    0.62720    1.13500    1.23108    1.27643    1.27033    0.81229
  84.43384    0.84288    0.62720    1.14500    1.28205    1.28575    1.27963    0.78000
  66.01640    0.68335    0.62720    0.90500    1.15434    1.22302    1.21729    0.86630
  70.57820    0.72467    0.62720    0.96500    1.17021    1.24113    1.23529    0.85455
  53.99509    0.56944    0.62720    0.74500    1.52697    1.37287    1.36745    0.65489
  64.50238    0.66939    0.62720    0.88500    1.19088    1.21987    1.21417    0.83972
  61.48420    0.64122    0.62720    0.84500    1.05070    1.24113    1.23551    0.95175
  69.81584    0.71784    0.62720    0.95500    1.23658    1.24149    1.23567    0.80868
  71.34136    0.73148    0.62720    0.97500    1.19903    1.24077    1.23492    0.83401
  63.74661    0.66238    0.62720    0.87500    1.09553    1.21878    1.21310    0.91280
  51.76356    0.54757    0.62720    0.71500    1.49669    1.39813    1.39278    0.66814
  77.47549    0.78495    0.62720    1.05500    1.11250    1.22989    1.22392    0.89888
  75.93724    0.77175    0.62720    1.03500    1.06738    1.22581    1.21987    0.93688
  76.70598    0.77836    0.62720    1.04500    1.16891    1.22517    1.21921    0.85550
  80.56102    0.81101    0.62720    1.09500    1.16949    1.24951    1.24348    0.85507
  53.25049    0.56217    0.62720    0.73500    1.47343    1.37981    1.37442    0.67869
  67.53371    0.69722    0.62720    0.92500    1.16167    1.23098    1.22522    0.86083
  65.25898    0.67638    0.62720    0.89500    1.22151    1.22096    1.21525    0.81866
  55.48661    0.58394    0.62720    0.76500    1.27859    1.35897    1.35352    0.78211
  57.72973    0.60556    0.62720    0.79500    1.24197    1.31605    1.31053    0.80517
  60.73169    0.63413    0.62720    0.83500    1.15468    1.25540    1.24980    0.86604
  75.16928    0.76510    0.62720    1.02500    1.25273    1.22913    1.22319    0.79826
  54.74046    0.57670    0.62720    0.75500    1.20679    1.36592    1.36048    0.82864
  51.02122    0.54024    0.62720    0.70500    1.53636    1.41175    1.40642    0.65089
  62.23752    0.64829    0.62720    0.85500    1.22772    1.22686    1.22122    0.81452
  72.87013    0.74500    0.62720    0.99500    1.17175    1.23906    1.23318    0.85342
  78.24576    0.79151    0.62720    1.06500    1.22164    1.23462    1.22863    0.81857
  82.88269    0.83023    0.62720    1.12500    1.15192    1.26711    1.26103    0.86811
  82.10811    0.82386    0.62720    1.11500    1.32422    1.26004    1.25398    0.75516
  49.53875    0.52555    0.62720    0.68500    1.27273    1.43898    1.43370    0.78571
  53.95620    0.56974    0.62795    0.74500    1.44151    1.37111    1.36564    0.69372
  58.43708    0.61306    0.62795    0.80500    1.13373    1.29752    1.29192    0.88204
  65.96949    0.68374    0.62795    0.90500    1.27041    1.22111    1.21532    0.78715
  80.50533    0.81152    0.62795    1.09500    1.15018    1.24792    1.24183    0.86943
  65.21256    0.67676    0.62795    0.89500    1.15008    1.21926    1.21350    0.86950
  53.21211    0.56246    0.62795    0.73500    1.39749    1.37805    1.37261    0.71557
  78.96196    0.79853    0.62795    1.07500    1.24078    1.23779    1.23173    0.80595
  69.00547    0.71140    0.62795    0.94500    1.15661    1.23703    1.23118    0.86460
  81.27810    0.81796    0.62795    1.10500    1.13295    1.25319    1.24708    0.88265
  66.72725    0.69069    0.62795    0.91500    1.10777    1.22509    1.21928    0.90272
  75.11669    0.76556    0.62795    1.02500    1.17522    1.22727    1.22128    0.85090
  68.24524    0.70452    0.62795    0.93500    1.27750    1.23305    1.22721    0.78278
  49.50293    0.52583    0.62795    0.68500    1.64865    1.43772    1.43239    0.60656
  51.72620    0.54786    0.62795    0.71500    1.33962    1.39687    1.39147    0.74648
  63.70117    0.66275    0.62795    0.87500    1.22466    1.21708    1.21135    0.81655
  59.18666    0.62022    0.62795    0.81500    1.16238    1.28166    1.27604    0.86031
  62.19307    0.64865    0.62795    0.85500    1.14662    1.22458    1.21889    0.87213
  79.73328    0.80504    0.62795    1.08500    1.17518    1.24266    1.23658    0.85093
  59.93704    0.62736    0.62795    0.82500    1.13494    1.26739    1.26176    0.88111
  71.29110    0.73191    0.62795    0.97500    1.16667    1.23869    1.23279    0.85714
  72.81892    0.74545    0.62795    0.99500    1.14478    1.23720    1.23127    0.87353
  61.44025    0.64157    0.62795    0.84500    1.21062    1.23885    1.23318    0.82602
  60.68824    0.63448    0.62795    0.83500    1.10106    1.25312    1.24747    0.90821
  50.98437    0.54053    0.62795    0.70500    1.35833    1.41049    1.40511    0.73620
  82.05157    0.82438    0.62795    1.11500    1.20316    1.25845    1.25233    0.83115
  50.24328    0.53319    0.62795    0.69500    1.36620    1.42411    1.41875    0.73196
  82.82573    0.83076    0.62795    1.12500    1.25257    1.26556    1.25943    0.79836
  78.19138    0.79200    0.62795    1.06500    1.04973    1.23307    1.22702    0.95262
  76.65249    0.77884    0.62795    1.04500    1.17733    1.22362    1.21760    0.84938
  52.46878    0.55517    0.62795    0.72500    1.22167    1.38500    1.37957    0.81855
  54.70106    0.57701    0.62795    0.75500    1.41137    1.36416    1.35867    0.70853
  69.76652    0.71826    0.62795    0.95500    1.16938    1.23941    1.23354    0.85515
  62.94671    0.65571    0.62795    0.86500    1.19048    1.21599    1.21028    0.84000
  64.45645    0.66977    0.62795    0.88500    1.38333    1.21817    1.21242    0.72289
  84.37606    0.84343    0.62795    1.14500    1.33409    1.28420    1.27804    0.74958
  70.52840    0.72510    0.62795    0.96500    1.07562    1.23905    1.23316    0.92970
  75.88420    0.77221    0.62795    1.03500    1.28810    1.22396    1.21796    0.77634
  55.44669    0.58425    0.62795    0.76500    1.30286    1.35722    1.35171    0.76754
  67.48583    0.69762    0.62795    0.92500    1.17357    1.22907    1.22325    0.85210
  77.42155    0.78543    0.62795    1.05500    1.27831    1.22834    1.22231    0.78228
  72.05460    0.73869    0.62795    0.98500    1.24411    1.23833    1.23241    0.80379
  57.68829    0.60589    0.62795    0.79500    1.25708    1.31393    1.30836    0.79550
  83.60056    0.83711    0.62795    1.13500    1.07707    1.27488    1.26873    0.92845
  52.43089    0.55546    0.62871    0.72500    1.44388    1.38319    1.37776    0.69258
  59.89408    0.62770    0.62871    0.82500    1.16667    1.26506    1.25942    0.85714
  71.24080    0.73233    0.62871    0.97500    1.12037    1.23654    1.23065    0.89256
  54.66164    0.57731    0.62871    0.75500    1.21515    1.36236    1.35686    0.82294
  83.54315    0.83764    0.62871    1.13500    1.36325    1.27324    1.26714    0.73354
  65.92256    0.68413    0.62871    0.90500    1.09722    1.21913    1.21335    0.91139
  63.65572    0.66312    0.62871    0.87500    1.13788    1.21533    1.20960    0.87883
  81.99499    0.82490    0.62871    1.11500    1.22433    1.25676    1.25068    0.81677
  51.68883    0.54814    0.62871    0.71500    1.38158    1.39558    1.39017    0.72381
  78.90710    0.79903    0.62871    1.07500    1.19608    1.23615    1.23012    0.83607
  62.14861    0.64901    0.62871    0.85500    1.29715    1.22225    1.21655    0.77092
  68.95660    0.71182    0.62871    0.94500    1.22241    1.23505    1.22920    0.81806
  82.76873    0.83129    0.62871    1.12500    1.25461    1.26393    1.25783    0.79706
  67.43793    0.69802    0.62871    0.92500    1.12580    1.22709    1.22128    0.88826
  64.41051    0.67014    0.62871    0.88500    1.13452    1.21642    1.21067    0.88143
  61.39628    0.64193    0.62871    0.84500    1.23761    1.23652    1.23084    0.80801
  77.36757    0.78591    0.62871    1.05500    1.14261    1.22671    1.22070    0.87519
  53.91729    0.57005    0.62871    0.74500    1.37037    1.36930    1.36383    0.72973
  78.13696    0.79249    0.62871    1.06500    1.25508    1.23143    1.22541    0.79676
  75.06407    0.76602    0.62871    1.02500    1.07276    1.22534    1.21937    0.93217
  59.14420    0.62056    0.62871    0.81500    1.18846    1.27933    1.27371    0.84142
  70.47858    0.72552    0.62871    0.96500    1.13399    1.23690    1.23102    0.88184
  84.31823    0.84397    0.62871    1.14500    1.43333    1.28256    1.27644    0.69767
  60.64477    0.63483    0.62871    0.83500    1.15385    1.25079    1.24513    0.86667
  68.19685    0.70493    0.62871    0.93500    1.16722    1.23107    1.22524    0.85674
  79.67798    0.80554    0.62871    1.08500    1.23120    1.24097    1.23493    0.81221
  72.76769    0.74589    0.62871    0.99500    1.20171    1.23528    1.22935    0.83215
  50.94751    0.54081    0.62871    0.70500    1.09489    1.40919    1.40381    0.91333
  49.46710    0.52610    0.62871    0.68500    1.40541    1.43643    1.43108    0.71154
  76.59896    0.77931    0.62871    1.04500    1.25229    1.22198    1.21599    0.79854
  58.39512    0.61340    0.62871    0.80500    1.31626    1.29535    1.28975    0.75973
  69.71718    0.71868    0.62871    0.95500    1.20771    1.23726    1.23140    0.82802
  75.83112    0.77268    0.62871    1.03500    1.22921    1.22202    1.21604    0.81353
  62.90175    0.65608    0.62871    0.86500    1.11457    1.21424    1.20853    0.89721
  81.22194    0.81848    0.62871    1.10500    1.32400    1.25150    1.24543    0.75529
  66.67983    0.69108    0.62871    0.91500    1.26777    1.22311    1.21731    0.78879
  80.44960    0.81202    0.62871    1.09500    1.23495    1.24624    1.24018    0.80975
  50.20694    0.53346    0.62871    0.69500    1.35366    1.42281    1.41745    0.73874
  53.17371    0.56276    0.62871    0.73500    1.36404    1.37625    1.37079    0.73312
  65.16612    0.67715    0.62871    0.89500    1.20981    1.21751    1.21174    0.82657
  57.64684    0.60622    0.62871    0.79500    1.16849    1.31177    1.30619    0.85581
  72.00384    0.73912    0.62871    0.98500    1.26194    1.23618    1.23027    0.79243
  55.40676    0.58457    0.62871    0.76500    1.41346    1.35541    1.34989    0.70748
  77.31356    0.78639    0.62946    1.05500    1.38397    1.22500    1.21909    0.72256
  84.26036    0.84451    0.62946    1.14500    1.26106    1.28084    1.27484    0.79298
  50.17059    0.53374    0.62946    0.69500    1.37179    1.42148    1.41614    0.72897
  49.43126    0.52638    0.62946    0.68500    1.75676    1.43510    1.42978    0.56923
  53.87837    0.57035    0.62946    0.74500    1.50523    1.36746    1.36201    0.66435
  79.62264    0.80604    0.62946    1.08500    1.13127    1.23922    1.23328    0.88396
  58.35314    0.61373    0.62946    0.80500    1.24190    1.29313    1.28758    0.80522
  68.90771    0.71223    0.62946    0.94500    1.16845    1.23301    1.22723    0.85583
  71.95304    0.73956    0.62946    0.98500    1.14765    1.23396    1.22814    0.87135
  75.01142    0.76648    0.62946    1.02500    1.18980    1.22333    1.21746    0.84048
  82.71168    0.83181    0.62946    1.12500    1.03922    1.26221    1.25623    0.96226
  65.11966    0.67753    0.62946    0.89500    1.18586    1.21569    1.20999    0.84327
  59.10172    0.62090    0.62946    0.81500    1.34864    1.27695    1.27137    0.74149
  57.60537    0.60654    0.62946    0.79500    1.35128    1.30955    1.30401    0.74004
  55.36682    0.58488    0.62946    0.76500    1.36443    1.35356    1.34808    0.73291
  61.35230    0.64228    0.62946    0.84500    1.31439    1.23413    1.22851    0.76081
  53.13530    0.56306    0.62946    0.73500    1.76263    1.37440    1.36898    0.56734
  67.39000    0.69842    0.62946    0.92500    1.12275    1.22505    1.21930    0.89067
  60.60129    0.63517    0.62946    0.83500    1.08076    1.24840    1.24280    0.92528
  78.08250    0.79297    0.62946    1.06500    1.21617    1.22972    1.22380    0.82226
  69.66781    0.71910    0.62946    0.95500    1.19292    1.23505    1.22926    0.83828
  64.36454    0.67052    0.62946    0.88500    1.15832    1.21461    1.20892    0.86332
  70.42873    0.72594    0.62946    0.96500    1.24664    1.23469    1.22889    0.80215
  76.54540    0.77978    0.62946    1.04500    1.15548    1.22028    1.21438    0.86544
  50.91064    0.54110    0.62946    0.70500    1.39167    1.40786    1.40250    0.71856
  81.16574    0.81899    0.62946    1.10500    1.31440    1.24974    1.24378    0.76080
  51.65144    0.54843    0.62946    0.71500    1.28916    1.39424    1.38886    0.77570
  81.93836    0.82542    0.62946    1.11500    1.22607    1.25500    1.24903    0.81561
  66.63239    0.69148    0.62946    0.91500    1.17705    1.22107    1.21534    0.84958
  63.61024    0.66349    0.62946    0.87500    1.10894    1.21352    1.20784    0.90176
  80.39383    0.81253    0.62946    1.09500    1.13966    1.24448    1.23853    0.87745
  75.77801    0.77315    0.62946    1.03500    1.14011    1.22002    1.21413    0.87711
  62.10413    0.64937    0.62946    0.85500    1.17931    1.21986    1.21422    0.84795
  78.85220    0.79952    0.62946    1.07500    1.07374    1.23444    1.22851    0.93132
  72.71642    0.74633    0.62946    0.99500    1.24840    1.23328    1.22744    0.80103
  65.87561    0.68451    0.62946    0.90500    1.22795    1.21709    1.21137    0.81436
  59.85110    0.62805    0.62946    0.82500    1.13768    1.26268    1.25708    0.87898
  54.62220    0.57762    0.62946    0.75500    1.32915    1.36051    1.35504    0.75236
  68.14844    0.70533    0.62946    0.93500    1.22470    1.22903    1.22327    0.81653
  62.85677    0.65644    0.62946    0.86500    1.17695    1.21243    1.20677    0.84966
  52.39299    0.55575    0.62946    0.72500    1.18807    1.38135    1.37595    0.84170
  71.19048    0.73276    0.62946    0.97500    1.16401    1.23433    1.22851    0.85910
  73.48062    0.75308    0.62946    1.00500    1.26239    1.22996    1.22411    0.79215
  83.48569    0.83818    0.62946    1.13500    1.28632    1.27153    1.26554    0.77741
  49.39541    0.52665    0.63022    0.68500    1.27660    1.43373    1.42846    0.78333
  50.87376    0.54138    0.63022    0.70500    1.50000    1.40649    1.40119    0.66667
  69.61841    0.71951    0.63022    0.95500    1.05564    1.23279    1.22712    0.94729
  71.90222    0.74000    0.63022    0.98500    1.14352    1.23169    1.22599    0.87449
  81.88170    0.82594    0.63022    1.11500    1.23485    1.25318    1.24738    0.80982
  70.37885    0.72637    0.63022    0.96500    1.07911    1.23242    1.22674    0.92669
  75.72487    0.77362    0.63022    1.03500    1.19168    1.21796    1.21221    0.83915
  73.42886    0.75352    0.63022    1.00500    1.19145    1.22791    1.22219    0.83931
  77.25952    0.78687    0.63022    1.05500    1.17978    1.22324    1.21748    0.84762
  53.83943    0.57065    0.63022    0.74500    1.33219    1.36557    1.36019    0.75064
  65.07317    0.67791    0.63022    0.89500    1.17247    1.21383    1.20823    0.85290
  72.66513    0.74677    0.63022    0.99500    1.19683    1.23123    1.22552    0.83554
  67.34205    0.69882    0.63022    0.92500    1.16987    1.22296    1.21733    0.85479
  60.55779    0.63552    0.63022    0.83500    1.06511    1.24598    1.24046    0.93887
  59.05922    0.62124    0.63022    0.81500    1.07721    1.27452    1.26903    0.92833
  84.20244    0.84505    0.63022    1.14500    1.17451    1.27906    1.27324    0.85142
  66.58493    0.69187    0.63022    0.91500    1.17817    1.21899    1.21336    0.84877
  81.10950    0.81950    0.63022    1.10500    1.30845    1.24792    1.24213    0.76426
  80.33802    0.81304    0.63022    1.09500    1.25447    1.24266    1.23688    0.79715
  51.61404    0.54872    0.63022    0.71500    1.47134    1.39287    1.38755    0.67965
  50.13422    0.53402    0.63022    0.69500    1.08889    1.42011    1.41483    0.91837
  59.80810    0.62839    0.63022    0.82500    1.11031    1.26025    1.25474    0.90065
  78.79726    0.80001    0.63022    1.07500    1.30948    1.23267    1.22690    0.76366
  78.02801    0.79346    0.63022    1.06500    1.23819    1.22796    1.22219    0.80763
  63.56474    0.66386    0.63022    0.87500    1.23842    1.21166    1.20609    0.80748
  62.05962    0.64973    0.63022    0.85500    1.26895    1.21743    1.21188    0.78805
  58.31115    0.61406    0.63022    0.80500    1.32802    1.29088    1.28540    0.75300
  64.31854    0.67090    0.63022    0.88500    1.15000    1.21275    1.20716    0.86957
  76.49180    0.78026    0.63022    1.04500    1.27237    1.21852    1.21277    0.78594
  57.56388    0.60687    0.63022    0.79500    1.15633    1.30730    1.30184    0.86481
  79.56727    0.80654    0.63022    1.08500    1.14365    1.23741    1.23163    0.87440
  68.85879    0.71264    0.63022    0.94500    1.16294    1.23091    1.22525    0.85989
  61.30829    0.64264    0.63022    0.84500    1.23708    1.23170    1.22617    0.80836
  82.65460    0.83234    0.63022    1.12500    1.22677    1.26044    1.25463    0.81515
  84.97736    0.85135    0.63022    1.15500    1.41538    1.30959    1.30376    0.70652
  65.82863    0.68490    0.63022    0.90500    1.22295    1.21501    1.20940    0.81769
  55.32686    0.58519    0.63022    0.76500    1.20000    1.35167    1.34626    0.83333
  54.58275    0.57793    0.63022    0.75500    1.38782    1.35862    1.35323    0.72055
  62.81177    0.65681    0.63022    0.86500    1.19454    1.21058    1.20502    0.83714
  83.42818    0.83871    0.63022    1.13500    1.15751    1.26975    1.26393    0.86392
  52.35508    0.55605    0.63022    0.72500    1.51934    1.37947    1.37413    0.65818
  71.14013    0.73319    0.63022    0.97500    1.09904    1.23206    1.22637    0.90988
  68.10001    0.70574    0.63022    0.93500    1.24262    1.22694    1.22129    0.80475
  53.09687    0.56336    0.63022    0.73500    1.39331    1.37252    1.36716    0.71772
  76.43818    0.78073    0.63097    1.04500    1.22830    1.21672    1.21116    0.81413
  53.05843    0.56365    0.63097    0.73500    1.26000    1.37061    1.36534    0.79365
  57.52238    0.60720    0.63097    0.79500    1.36538    1.30500    1.29966    0.73239
  50.09784    0.53430    0.63097    0.69500    1.28378    1.41872    1.41351    0.77895
  81.82499    0.82646    0.63097    1.11500    1.11693    1.25132    1.24572    0.89531
  49.35955    0.52692    0.63097    0.68500    1.40000    1.43234    1.42715    0.71429
  63.51922    0.66423    0.63097    0.87500    1.20640    1.20976    1.20433    0.82891
  83.37064    0.83925    0.63097    1.13500    1.29940    1.26794    1.26233    0.76959
  80.28217    0.81354    0.63097    1.09500    1.20789    1.24081    1.23522    0.82789
  64.27253    0.67127    0.63097    0.88500    1.13716    1.21085    1.20540    0.87938
  70.32895    0.72679    0.63097    0.96500    1.14051    1.23012    1.22460    0.87680
  51.57663    0.54901    0.63097    0.71500    1.51266    1.39147    1.38623    0.66109
  54.54329    0.57824    0.63097    0.75500    1.30581    1.35670    1.35141    0.76581
  67.29408    0.69921    0.63097    0.92500    1.19421    1.22083    1.21535    0.83738
  84.91899    0.85190    0.63097    1.15500    1.33188    1.30522    1.29961    0.75082
  71.08975    0.73362    0.63097    0.97500    1.16506    1.22975    1.22423    0.85832
  72.61381    0.74721    0.63097    0.99500    1.27531    1.22901    1.22348    0.78412
  82.59747    0.83287    0.63097    1.12500    1.24694    1.25863    1.25303    0.80196
  84.14448    0.84559    0.63097    1.14500    1.35123    1.27724    1.27163    0.74007
  71.85137    0.74043    0.63097    0.98500    1.25325    1.22938    1.22385    0.79793
  50.83686    0.54166    0.63097    0.70500    1.38636    1.40509    1.39987    0.72131
  68.05155    0.70614    0.63097    0.93500    1.14196    1.22480    1.21931    0.87569
  78.74229    0.80051    0.63097    1.07500    1.22677    1.23086    1.22528    0.81515
  59.76508    0.62873    0.63097    0.82500    1.24231    1.25778    1.25240    0.80495
  58.26914    0.61440    0.63097    0.80500    1.22312    1.28858    1.28322    0.81758
  79.51186    0.80704    0.63097    1.08500    1.17958    1.23558    1.22999    0.84776
  61.26427    0.64299    0.63097    0.84500    1.25465    1.22923    1.22382    0.79704
  55.28688    0.58550    0.63097    0.76500    1.12011    1.34975    1.34444    0.89277
  68.80985    0.71305    0.63097    0.94500    1.22756    1.22877    1.22327    0.81462
  66.53744    0.69226    0.63097    0.91500    1.11592    1.21686    1.21138    0.89612
  77.97348    0.79394    0.63097    1.06500    1.16786    1.22615    1.22057    0.85627
  53.80047    0.57095    0.63097    0.74500    1.24013    1.36365    1.35837    0.80637
  73.37707    0.75397    0.63097    1.00500    1.20348    1.22582    1.22027    0.83092
  81.05322    0.82002    0.63097    1.10500    1.27704    1.24606    1.24047    0.78306
  65.02667    0.67829    0.63097    0.89500    1.24786    1.21193    1.20647    0.80137
  52.31715    0.55634    0.63097    0.72500    1.35870    1.37785    1.37260    0.73600
  59.01670    0.62157    0.63097    0.81500    1.25490    1.27215    1.26678    0.79687
  65.78164    0.68529    0.63097    0.90500    1.13029    1.21301    1.20754    0.88473
  69.56898    0.71993    0.63097    0.95500    1.12868    1.23048    1.22498    0.88599
  60.51426    0.63587    0.63097    0.83500    1.19343    1.24351    1.23811    0.83792
  62.01510    0.65009    0.63097    0.85500    1.08780    1.21495    1.20953    0.91928
  77.20544    0.78735    0.63097    1.05500    1.15905    1.22144    1.21587    0.86278
  62.76675    0.65717    0.63097    0.86500    1.28597    1.20868    1.20326    0.77762
  75.67170    0.77408    0.63097    1.03500    1.25912    1.21585    1.21029    0.79421
  55.99075    0.59307    0.63173    0.77500    1.43807    1.33554    1.33035    0.69538
  80.22629    0.81405    0.63173    1.09500    1.21797    1.23894    1.23356    0.82104
  52.27921    0.55663    0.63173    0.72500    1.27317    1.37641    1.37128    0.78544
  66.48993    0.69266    0.63173    0.91500    1.17508    1.21470    1.20940    0.85100
  71.03934    0.73405    0.63173    0.97500    1.19315    1.22741    1.22208    0.83812
  79.45641    0.80754    0.63173    1.08500    1.16140    1.23375    1.22838    0.86103
  64.22649    0.67165    0.63173    0.88500    1.06106    1.20892    1.20364    0.94246
  61.97056    0.65045    0.63173    0.85500    1.23500    1.21245    1.20719    0.80972
  50.06144    0.53458    0.63173    0.69500    1.24444    1.41730    1.41220    0.80357
  77.91892    0.79443    0.63173    1.06500    1.28402    1.22432    1.21896    0.77880
  55.24689    0.58582    0.63173    0.76500    1.37574    1.34779    1.34262    0.72688
  68.00306    0.70655    0.63173    0.93500    1.20336    1.22264    1.21733    0.83101
  78.68729    0.80100    0.63173    1.07500    1.19815    1.22904    1.22367    0.83462
  54.50381    0.57854    0.63173    0.75500    1.32710    1.35475    1.34959    0.75352
  67.24608    0.69961    0.63173    0.92500    1.03333    1.21867    1.21337    0.96774
  80.99690    0.82053    0.63173    1.10500    1.15845    1.24419    1.23881    0.86322
  59.72204    0.62908    0.63173    0.82500    1.20112    1.25529    1.25006    0.83256
  72.56246    0.74765    0.63173    0.99500    1.12264    1.22667    1.22133    0.89076
  51.53921    0.54929    0.63173    0.71500    1.81395    1.39004    1.38492    0.55128
  69.51953    0.72035    0.63173    0.95500    1.27632    1.22815    1.22283    0.78351
  76.38451    0.78120    0.63173    1.04500    1.26038    1.21490    1.20954    0.79341
  63.47368    0.66461    0.63173    0.87500    1.24456    1.20784    1.20257    0.80350
  75.61849    0.77455    0.63173    1.03500    1.15027    1.21373    1.20837    0.86936
  65.73462    0.68568    0.63173    0.90500    1.07812    1.21107    1.20578    0.92754
  58.97417    0.62191    0.63173    0.81500    1.22131    1.26982    1.26460    0.81879
  71.80049    0.74086    0.63173    0.98500    1.17590    1.22704    1.22170    0.85042
  70.27902    0.72721    0.63173    0.96500    1.25210    1.22778    1.22245    0.79866
  53.01998    0.56395    0.63173    0.73500    1.41057    1.36866    1.36352    0.70893
  83.31305    0.83978    0.63173    1.13500    1.21374    1.26610    1.26073    0.82390
  84.86058    0.85245    0.63173    1.15500    1.31435    1.30083    1.29545    0.76083
  53.76151    0.57126    0.63173    0.74500    1.44649    1.36171    1.35655    0.69133
  50.79995    0.54194    0.63173    0.70500    1.33083    1.40367    1.39856    0.75141
  49.32367    0.52719    0.63173    0.68500    1.55263    1.43092    1.42584    0.64407
  73.32525    0.75442    0.63173    1.00500    1.20717    1.22370    1.21835    0.82839
  58.22711    0.61473    0.63173    0.80500    1.19256    1.28625    1.28104    0.83853
  68.76088    0.71346    0.63173    0.94500    1.05951    1.22661    1.22129    0.94384
  61.22023    0.64335    0.63173    0.84500    1.24094    1.22673    1.22148    0.80584
  60.47072    0.63622    0.63173    0.83500    1.18430    1.24101    1.23577    0.84438
  84.08648    0.84613    0.63173    1.14500    1.24902    1.27541    1.27003    0.80063
  62.72171    0.65754    0.63173    0.86500    1.30120    1.20676    1.20149    0.76852
  77.15132    0.78783    0.63173    1.05500    1.14087    1.21961    1.21425    0.87652
  82.54030    0.83339    0.63173    1.12500    1.21033    1.25680    1.25142    0.82622
  64.98014    0.67867    0.63173    0.89500    1.31570    1.21000    1.20471    0.76005
  81.76825    0.82698    0.63173    1.11500    1.19485    1.24944    1.24406    0.83692
  80.17037    0.81455    0.63249    1.09500    1.34800    1.23705    1.23190    0.74184
  78.63224    0.80149    0.63249    1.07500    1.25333    1.22720    1.22205    0.79787
  80.94055    0.82104    0.63249    1.10500    1.26654    1.24230    1.23715    0.78955
  67.19805    0.70001    0.63249    0.92500    1.16454    1.21649    1.21138    0.85871
  84.02844    0.84667    0.63249    1.14500    1.28788    1.27357    1.26842    0.77647
  58.93162    0.62225    0.63249    0.81500    1.07050    1.26747    1.26241    0.93414
  76.33082    0.78167    0.63249    1.04500    1.14211    1.21306    1.20792    0.87557
  77.86432    0.79491    0.63249    1.06500    1.17593    1.22248    1.21734    0.85039
  58.18507    0.61506    0.63249    0.80500    1.22634    1.28390    1.27885    0.81544
  55.95024    0.59339    0.63249    0.77500    1.25195    1.33320    1.32817    0.79876
  62.67664    0.65790    0.63249    0.86500    1.21222    1.20481    1.19973    0.82493
  66.44240    0.69305    0.63249    0.91500    1.25371    1.21252    1.20742    0.79763
  64.18044    0.67203    0.63249    0.88500    1.25413    1.20697    1.20188    0.79737
  52.98151    0.56425    0.63249    0.73500    1.41379    1.36670    1.36170    0.70732
  69.47006    0.72076    0.63249    0.95500    1.12981    1.22580    1.22068    0.88511
  64.93359    0.67905    0.63249    0.89500    1.18770    1.20804    1.20295    0.84196
  77.09718    0.78831    0.63249    1.05500    1.27151    1.21777    1.21263    0.78647
  63.42812    0.66497    0.63249    0.87500    1.17053    1.20589    1.20080    0.85431
  50.02504    0.53485    0.63249    0.69500    1.37349    1.41586    1.41088    0.72807
  61.17617    0.64370    0.63249    0.84500    1.19929    1.22420    1.21913    0.83382
  73.27340    0.75486    0.63249    1.00500    1.27850    1.22156    1.21643    0.78217
  70.22907    0.72763    0.63249    0.96500    1.24875    1.22543    1.22031    0.80080
  82.48309    0.83392    0.63249    1.12500    1.21083    1.25496    1.24981    0.82588
  84.80212    0.85300    0.63249    1.15500    1.36184    1.29644    1.29129    0.73430
  50.76303    0.54223    0.63249    0.70500    1.15217    1.40223    1.39724    0.86792
  75.56526    0.77501    0.63249    1.03500    1.21689    1.21159    1.20645    0.82177
  83.25542    0.84031    0.63249    1.13500    1.23146    1.26427    1.25912    0.81204
  60.42716    0.63657    0.63249    0.83500    1.24345    1.23849    1.23342    0.80422
  81.71146    0.82749    0.63249    1.11500    1.14787    1.24755    1.24240    0.87118
  49.28778    0.52747    0.63249    0.68500    1.29412    1.42949    1.42452    0.77273
  53.72253    0.57156    0.63249    0.74500    1.14469    1.35974    1.35473    0.87360
  65.68757    0.68606    0.63249    0.90500    1.23558    1.20912    1.20402    0.80934
  52.24126    0.55692    0.63249    0.72500    1.31183    1.37496    1.36997    0.76230
  54.46431    0.57885    0.63249    0.75500    1.31153    1.35278    1.34776    0.76247
  70.98891    0.73448    0.63249    0.97500    1.29422    1.22505    1.21993    0.77267
  68.71189    0.71387    0.63249    0.94500    1.22204    1.22443    1.21931    0.81831
  72.51108    0.74809    0.63249    0.99500    1.13208    1.22431    1.21918    0.88333
  59.67899    0.62942    0.63249    0.82500    1.26087    1.25277    1.24771    0.79310
  48.55126    0.52007    0.63249    0.67500    1.71429    1.31965    1.31469    0.58333
  67.95455    0.70695    0.63249    0.93500    1.11179    1.22046    1.21535    0.89945
  79.40093    0.80804    0.63249    1.08500    1.17514    1.23191    1.22676    0.85096
  55.20688    0.58613    0.63249    0.76500    1.33234    1.34582    1.34079    0.75056
  71.74958    0.74130    0.63249    0.98500    1.19340    1.22468    1.21956    0.83794
  61.92599    0.65081    0.63249    0.85500    1.26808    1.20992    1.20484    0.78860
  51.50177    0.54958    0.63249    0.71500    1.34375    1.38859    1.38360    0.74419
  70.93845    0.73490    0.63325    0.97500    1.23579    1.22269    1.21778    0.80920
  49.25188    0.52774    0.63325    0.68500    1.12069    1.42804    1.42321    0.89231
  80.11441    0.81506    0.63325    1.09500    1.20762    1.23517    1.23024    0.82808
  58.88905    0.62259    0.63325    0.81500    1.31250    1.26511    1.26023    0.76190
  84.74363    0.85354    0.63325    1.15500    1.30377    1.29205    1.28712    0.76701
  71.69864    0.74173    0.63325    0.98500    1.18530    1.22232    1.21740    0.84367
  77.80969    0.79540    0.63325    1.06500    1.34845    1.22064    1.21572    0.74159
  83.97035    0.84721    0.63325    1.14500    1.42350    1.27174    1.26681    0.70249
  67.90602    0.70735    0.63325    0.93500    1.11909    1.21827    1.21336    0.89359
  64.13436    0.67240    0.63325    0.88500    1.25983    1.20501    1.20011    0.79376
  49.98862    0.53513    0.63325    0.69500    1.36842    1.41441    1.40957    0.73077
  55.90970    0.59370    0.63325    0.77500    1.23325    1.33085    1.32598    0.81087
  77.04299    0.78878    0.63325    1.05500    1.20192    1.21593    1.21101    0.83200
  53.68353    0.57186    0.63325    0.74500    1.35789    1.35776    1.35290    0.73643
  80.88415    0.82155    0.63325    1.10500    1.28685    1.24042    1.23549    0.77709
  83.19775    0.84084    0.63325    1.13500    1.22807    1.26243    1.25751    0.81429
  70.17908    0.72805    0.63325    0.96500    1.28520    1.22307    1.21815    0.77809
  63.38254    0.66534    0.63325    0.87500    1.21864    1.20393    1.19904    0.82058
  51.46432    0.54987    0.63325    0.71500    1.30952    1.38714    1.38229    0.76364
  62.63156    0.65827    0.63325    0.86500    1.08280    1.20286    1.19797    0.92353
  48.51588    0.52033    0.63325    0.67500    1.68750    1.32991    1.32508    0.59259
  61.13209    0.64405    0.63325    0.84500    1.20139    1.22167    1.21678    0.83237
  52.20329    0.55721    0.63325    0.72500    1.39130    1.37350    1.36865    0.71875
  64.88701    0.67943    0.63325    0.89500    1.26531    1.20608    1.20118    0.79032
  79.34541    0.80853    0.63325    1.08500    1.38843    1.23006    1.22514    0.72024
  59.63591    0.62976    0.63325    0.82500    1.11702    1.25024    1.24536    0.89524
  50.72610    0.54251    0.63325    0.70500    1.50000    1.40077    1.39593    0.66667
  60.38359    0.63692    0.63325    0.83500    1.25698    1.23595    1.23107    0.79556
  65.64051    0.68645    0.63325    0.90500    1.09192    1.20716    1.20225    0.91582
  75.51199    0.77548    0.63325    1.03500    1.28229    1.20944    1.20452    0.77986
  69.42056    0.72118    0.63325    0.95500    1.21488    1.22344    1.21853    0.82313
  73.22152    0.75531    0.63325    1.00500    1.14091    1.21942    1.21450    0.87649
  81.65464    0.82801    0.63325    1.11500    1.22391    1.24567    1.24074    0.81705
  54.42481    0.57916    0.63325    0.75500    1.42424    1.35080    1.34594    0.70213
  68.66287    0.71428    0.63325    0.94500    1.06656    1.22223    1.21732    0.93759
  82.42584    0.83444    0.63325    1.12500    1.17702    1.25313    1.24820    0.84960
  76.27709    0.78214    0.63325    1.04500    1.27711    1.21122    1.20630    0.78302
  58.14301    0.61539    0.63325    0.80500    1.20040    1.28154    1.27667    0.83306
  52.94303    0.56454    0.63325    0.73500    1.29278    1.36473    1.35987    0.77353
  66.39484    0.69344    0.63325    0.91500    1.23946    1.21034    1.20543    0.80680
  78.57717    0.80198    0.63325    1.07500    1.17199    1.22535    1.22043    0.85325
  72.45967    0.74853    0.63325    0.99500    1.11574    1.22194    1.21703    0.89627
  61.88141    0.65117    0.63325    0.85500    1.06840    1.20738    1.20249    0.93598
  67.15001    0.70041    0.63325    0.92500    1.30976    1.21430    1.20940    0.76350
  55.16686    0.58644    0.63325    0.76500    1.27954    1.34383    1.33897    0.78153
  69.37103    0.72159    0.63401    0.95500    1.13551    1.22107    1.21637    0.88066
  58.10093    0.61572    0.63401    0.80500    1.18935    1.27917    1.27448    0.84080
  84.68508    0.85409    0.63401    1.15500    1.28758    1.28765    1.28295    0.77665
  77.75502    0.79588    0.63401    1.06500    1.09672    1.21880    1.21410    0.91181
  55.12682    0.58675    0.63401    0.76500    1.26934    1.34184    1.33714    0.78781
  60.33999    0.63726    0.63401    0.83500    1.26488    1.23341    1.22871    0.79059
  49.21597    0.52801    0.63401    0.68500    1.87755    1.42659    1.42189    0.53261
  81.59777    0.82853    0.63401    1.11500    1.33399    1.24378    1.23908    0.74963
  79.28985    0.80903    0.63401    1.08500    1.14690    1.22822    1.22352    0.87191
  75.45868    0.77594    0.63401    1.03500    1.28932    1.20729    1.20259    0.77560
  66.34726    0.69383    0.63401    0.91500    1.09291    1.20814    1.20344    0.91499
  67.85746    0.70776    0.63401    0.93500    1.20805    1.21607    1.21137    0.82778
  50.68915    0.54279    0.63401    0.70500    1.36975    1.39931    1.39461    0.73006
  71.64768    0.74216    0.63401    0.98500    1.21145    1.21995    1.21525    0.82546
  53.64452    0.57216    0.63401    0.74500    1.44578    1.35577    1.35107    0.69167
  61.83681    0.65153    0.63401    0.85500    1.08882    1.20483    1.20013    0.91843
  59.59282    0.63010    0.63401    0.82500    1.21747    1.24770    1.24300    0.82137
  68.61382    0.71469    0.63401    0.94500    1.13497    1.22003    1.21534    0.88108
  64.84042    0.67981    0.63401    0.89500    1.16139    1.20411    1.19941    0.86104
  83.91222    0.84775    0.63401    1.14500    1.21702    1.26990    1.26520    0.82168
  49.95219    0.53541    0.63401    0.69500    1.48148    1.41295    1.40825    0.67500
  80.82772    0.82206    0.63401    1.10500    1.31000    1.23853    1.23383    0.76336
  76.22333    0.78262    0.63401    1.04500    1.31827    1.20938    1.20468    0.75857
  55.86916    0.59402    0.63401    0.77500    1.25954    1.32849    1.32379    0.79394
  62.58646    0.65863    0.63401    0.86500    1.23236    1.20090    1.19620    0.81145
  52.16531    0.55751    0.63401    0.72500    1.41905    1.37203    1.36733    0.70470
  76.98878    0.78926    0.63401    1.05500    1.21576    1.21409    1.20939    0.82253
  78.52205    0.80247    0.63401    1.07500    1.14411    1.22351    1.21881    0.87404
  61.08799    0.64441    0.63401    0.84500    1.28378    1.21912    1.21442    0.77895
  58.84647    0.62292    0.63401    0.81500    1.28717    1.26274    1.25804    0.77690
  70.88796    0.73533    0.63401    0.97500    1.21417    1.22032    1.21562    0.82361
  54.38528    0.57946    0.63401    0.75500    1.28065    1.34881    1.34411    0.78086
  51.42685    0.55015    0.63401    0.71500    1.52410    1.38567    1.38097    0.65613
  70.12908    0.72847    0.63401    0.96500    1.15455    1.22070    1.21600    0.86614
  72.40823    0.74897    0.63401    0.99500    1.25125    1.21957    1.21487    0.79920
  64.08826    0.67277    0.63401    0.88500    1.20748    1.20304    1.19834    0.82817
  67.10194    0.70081    0.63401    0.92500    1.15875    1.21211    1.20741    0.86300
  80.05841    0.81556    0.63401    1.09500    1.14848    1.23328    1.22858    0.87072
  82.36855    0.83497    0.63401    1.12500    1.19291    1.25129    1.24659    0.83828
  52.90453    0.56484    0.63401    0.73500    1.29434    1.36274    1.35804    0.77259
  73.16961    0.75575    0.63401    1.00500    1.13809    1.21727    1.21257    0.87867
  48.48048    0.52060    0.63401    0.67500    2.00000    1.34018    1.33548    0.50000
  83.14004    0.84137    0.63401    1.13500    1.19724    1.26060    1.25590    0.83526
  65.59342    0.68683    0.63401    0.90500    1.17985    1.20518    1.20049    0.84757
  63.33694    0.66571    0.63401    0.87500    1.17264    1.20197    1.19727    0.85278
  76.93453    0.78974    0.63477    1.05500    1.20255    1.21225    1.20777    0.83156
  61.04387    0.64476    0.63477    0.84500    1.05237    1.21658    1.21207    0.95023
  52.12732    0.55780    0.63477    0.72500    1.52406    1.37057    1.36601    0.65614
  69.32148    0.72201    0.63477    0.95500    1.25926    1.21871    1.21422    0.79412
  51.38938    0.55044    0.63477    0.71500    1.36782    1.38421    1.37965    0.73109
  55.82859    0.59433    0.63477    0.77500    1.40278    1.32613    1.32160    0.71287
  79.23426    0.80953    0.63477    1.08500    1.30206    1.22637    1.22189    0.76801
  65.54631    0.68722    0.63477    0.90500    1.20398    1.20321    1.19872    0.83058
  80.00238    0.81606    0.63477    1.09500    1.26316    1.23139    1.22692    0.79167
  67.05384    0.70120    0.63477    0.92500    1.12093    1.20991    1.20542    0.89212
  68.56475    0.71510    0.63477    0.94500    1.17547    1.21784    1.21334    0.85073
  58.05884    0.61605    0.63477    0.80500    1.33043    1.27681    1.27228    0.75163
  77.70032    0.79636    0.63477    1.06500    1.25048    1.21695    1.21248    0.79969
  52.86602    0.56514    0.63477    0.73500    1.54273    1.36076    1.35621    0.64820
  66.29966    0.69422    0.63477    0.91500    1.20632    1.20595    1.20145    0.82897
  72.35677    0.74941    0.63477    0.99500    1.29293    1.21720    1.21272    0.77344
  60.29638    0.63761    0.63477    0.83500    1.17679    1.23087    1.22636    0.84977
  63.29132    0.66608    0.63477    0.87500    1.16915    1.20001    1.19550    0.85532
  61.79219    0.65189    0.63477    0.85500    1.18957    1.20229    1.19778    0.84064
  70.07904    0.72889    0.63477    0.96500    1.20361    1.21833    1.21384    0.83083
  71.59669    0.74260    0.63477    0.98500    1.22153    1.21758    1.21309    0.81865
  67.80888    0.70816    0.63477    0.93500    1.25000    1.21387    1.20938    0.80000
  49.91575    0.53568    0.63477    0.69500    1.55294    1.41150    1.40693    0.64394
  55.08677    0.58706    0.63477    0.76500    1.28986    1.33985    1.33531    0.77528
  62.54134    0.65899    0.63477    0.86500    1.19569    1.19894    1.19443    0.83634
  80.77125    0.82257    0.63477    1.10500    1.25591    1.23664    1.23217    0.79624
  83.08228    0.84190    0.63477    1.13500    1.27022    1.25876    1.25428    0.78727
  53.60550    0.57246    0.63477    0.74500    1.28472    1.35379    1.34924    0.77838
  54.34574    0.57977    0.63477    0.75500    1.33639    1.34682    1.34228    0.74828
  70.83745    0.73576    0.63477    0.97500    1.15373    1.21796    1.21347    0.86676
  75.40535    0.77640    0.63477    1.03500    1.15825    1.20514    1.20066    0.86337
  64.04214    0.67315    0.63477    0.88500    1.14171    1.20108    1.19657    0.87588
  58.80387    0.62326    0.63477    0.81500    1.26403    1.26037    1.25584    0.79112
  50.65219    0.54307    0.63477    0.70500    1.33607    1.39785    1.39329    0.74847
  78.46690    0.80296    0.63477    1.07500    1.15273    1.22166    1.21719    0.86751
  81.54087    0.82905    0.63477    1.11500    1.18786    1.24189    1.23742    0.84185
  76.16954    0.78309    0.63477    1.04500    1.19331    1.20754    1.20306    0.83801
  73.11768    0.75620    0.63477    1.00500    1.21805    1.21513    1.21064    0.82099
  49.18005    0.52828    0.63477    0.68500    1.20690    1.42514    1.42057    0.82857
  84.62650    0.85463    0.63477    1.15500    1.38987    1.28325    1.27878    0.71949
  83.85405    0.84828    0.63477    1.14500    1.26840    1.26806    1.26359    0.78840
  59.54971    0.63044    0.63477    0.82500    1.25472    1.24516    1.24064    0.79699
  48.44508    0.52087    0.63477    0.67500    1.36000    1.35047    1.34589    0.73529
  82.31122    0.83549    0.63477    1.12500    1.36345    1.24946    1.24498    0.73343
  64.79380    0.68019    0.63477    0.89500    1.19463    1.20215    1.19764    0.83708
  66.25203    0.69461    0.63553    0.91500    1.18966    1.20376    1.19946    0.84058
  67.76027    0.70856    0.63553    0.93500    1.27574    1.21168    1.20739    0.78386
  62.49620    0.65936    0.63553    0.86500    1.16969    1.19698    1.19266    0.85493
  71.54567    0.74303    0.63553    0.98500    1.11402    1.21521    1.21093    0.89765
  75.35199    0.77687    0.63553    1.03500    1.20183    1.20300    1.19873    0.83206
  70.02898    0.72931    0.63553    0.96500    1.21732    1.21597    1.21168    0.82148
  76.11571    0.78355    0.63553    1.04500    1.20650    1.20570    1.20143    0.82884
  80.71474    0.82308    0.63553    1.10500    1.18095    1.23476    1.23050    0.84677
  58.76125    0.62359    0.63553    0.81500    1.16854    1.25800    1.25365    0.85577
  58.01673    0.61639    0.63553    0.80500    1.15873    1.27445    1.27009    0.86301
  49.14411    0.52855    0.63553    0.68500    1.22642    1.42370    1.41924    0.81538
  81.48393    0.82956    0.63553    1.11500    1.22938    1.24001    1.23575    0.81342
  60.25275    0.63796    0.63553    0.83500    1.19073    1.22834    1.22400    0.83982
  52.82750    0.56543    0.63553    0.73500    1.51489    1.35879    1.35438    0.66011
  83.79583    0.84882    0.63553    1.14500    1.26237    1.26623    1.26197    0.79216
  61.74755    0.65224    0.63553    0.85500    1.13903    1.19975    1.19542    0.87794
  73.06571    0.75664    0.63553    1.00500    1.18576    1.21299    1.20871    0.84334
  72.30527    0.74985    0.63553    0.99500    1.24550    1.21484    1.21056    0.80289
  82.25385    0.83601    0.63553    1.12500    1.30000    1.24762    1.24336    0.76923
  69.27190    0.72242    0.63553    0.95500    1.20970    1.21635    1.21206    0.82665
  64.74717    0.68057    0.63553    0.89500    1.19932    1.20018    1.19587    0.83380
  84.56787    0.85518    0.63553    1.15500    1.27742    1.27885    1.27460    0.78283
  55.04671    0.58737    0.63553    0.76500    1.15625    1.33786    1.33348    0.86486
  49.87929    0.53596    0.63553    0.69500    1.16667    1.41005    1.40560    0.85714
  65.49918    0.68760    0.63553    0.90500    1.32101    1.20125    1.19694    0.75700
  70.78691    0.73618    0.63553    0.97500    1.15097    1.21559    1.21131    0.86883
  54.30619    0.58007    0.63553    0.75500    1.26744    1.34484    1.34044    0.78899
  76.88025    0.79021    0.63553    1.05500    1.21483    1.21041    1.20614    0.82316
  51.35189    0.55073    0.63553    0.71500    1.39130    1.38275    1.37833    0.71875
  52.08931    0.55809    0.63553    0.72500    1.45918    1.36910    1.36469    0.68531
  59.50659    0.63079    0.63553    0.82500    1.18843    1.24263    1.23828    0.84144
  60.99973    0.64511    0.63553    0.84500    1.16638    1.21404    1.20971    0.85735
  79.94630    0.81657    0.63553    1.09500    1.18391    1.22951    1.22525    0.84466
  67.00573    0.70160    0.63553    0.92500    1.23481    1.20772    1.20342    0.80984
  83.02449    0.84243    0.63553    1.13500    1.30357    1.25692    1.25267    0.76712
  77.64559    0.79685    0.63553    1.06500    1.14176    1.21511    1.21085    0.87584
  48.40966    0.52114    0.63553    0.67500    1.09524    1.36077    1.35631    0.91304
  79.17863    0.81002    0.63553    1.08500    1.12674    1.22453    1.22027    0.88752
  63.24568    0.66645    0.63553    0.87500    1.21854    1.19805    1.19373    0.82065
  55.78801    0.59465    0.63553    0.77500    1.20647    1.32378    1.31940    0.82887
  50.61522    0.54335    0.63553    0.70500    1.42373    1.39640    1.39197    0.70238
  63.99600    0.67352    0.63553    0.88500    1.27574    1.19912    1.19480    0.78386
  68.51566    0.71550    0.63553    0.94500    1.15556    1.21564    1.21135    0.86538
  78.41172    0.80345    0.63553    1.07500    1.32653    1.21982    1.21556    0.75385
  53.56646    0.57276    0.63553    0.74500    1.50781    1.35181    1.34741    0.66321
  60.20910    0.63830    0.63629    0.83500    1.18322    1.22581    1.22163    0.84515
  78.35650    0.80394    0.63629    1.07500    1.34783    1.21799    1.21393    0.74194
  52.05130    0.55838    0.63629    0.72500    1.29500    1.36766    1.36336    0.77220
  55.74742    0.59497    0.63629    0.77500    1.19543    1.32144    1.31720    0.83652
  54.26663    0.58038    0.63629    0.75500    1.37261    1.34287    1.33861    0.72854
  62.45104    0.65972    0.63629    0.86500    1.23614    1.19504    1.19088    0.80897
  58.71862    0.62393    0.63629    0.81500    1.23930    1.25565    1.25145    0.80691
  75.29859    0.77733    0.63629    1.03500    1.23889    1.20086    1.19679    0.80717
  82.19644    0.83654    0.63629    1.12500    1.11918    1.24579    1.24175    0.89351
  82.96665    0.84296    0.63629    1.13500    1.18297    1.25510    1.25105    0.84533
  72.25375    0.75029    0.63629    0.99500    1.19293    1.21248    1.20840    0.83827
  66.20438    0.69500    0.63629    0.91500    1.14078    1.20159    1.19746    0.87660
  49.84283    0.53624    0.63629    0.69500    1.37255    1.40861    1.40428    0.72857
  59.46345    0.63113    0.63629    0.82500    1.11722    1.24011    1.23592    0.89508
  51.31439    0.55101    0.63629    0.71500    1.30357    1.38131    1.37700    0.76712
  50.57823    0.54363    0.63629    0.70500    1.51220    1.39496    1.39064    0.66129
  53.52741    0.57306    0.63629    0.74500    1.15047    1.34985    1.34558    0.86921
  84.50919    0.85572    0.63629    1.15500    1.16942    1.27445    1.27041    0.85512
  73.01372    0.75709    0.63629    1.00500    1.30632    1.21086    1.20677    0.76551
  76.06186    0.78402    0.63629    1.04500    1.15441    1.20387    1.19980    0.86624
  81.42695    0.83008    0.63629    1.11500    1.20412    1.23813    1.23408    0.83048
  49.10817    0.52883    0.63629    0.68500    1.35417    1.42226    1.41792    0.73846
  70.73634    0.73661    0.63629    0.97500    1.16509    1.21324    1.20915    0.85830
  79.89020    0.81707    0.63629    1.09500    1.21933    1.22763    1.22358    0.82012
  48.37424    0.52140    0.63629    0.67500    1.21429    1.37111    1.36675    0.82353
  71.49463    0.74346    0.63629    0.98500    1.19551    1.21286    1.20877    0.83646
  65.45202    0.68799    0.63629    0.90500    1.27551    1.19930    1.19517    0.78400
  83.73758    0.84936    0.63629    1.14500    1.28893    1.26440    1.26035    0.77583
  76.82594    0.79069    0.63629    1.05500    1.18739    1.20858    1.20451    0.84219
  66.95759    0.70200    0.63629    0.92500    1.16720    1.20555    1.20143    0.85675
  57.97460    0.61672    0.63629    0.80500    1.21260    1.27210    1.26789    0.82468
  69.22229    0.72283    0.63629    0.95500    1.18241    1.21400    1.20990    0.84573
  61.70289    0.65260    0.63629    0.85500    1.16474    1.19722    1.19306    0.85856
  52.78897    0.56573    0.63629    0.73500    1.37165    1.35683    1.35254    0.72905
  80.65819    0.82359    0.63629    1.10500    1.30159    1.23288    1.22883    0.76829
  69.97889    0.72973    0.63629    0.96500    1.11864    1.21362    1.20952    0.89394
  67.71164    0.70896    0.63629    0.93500    1.12480    1.20950    1.20539    0.88905
  64.70051    0.68095    0.63629    0.89500    1.10579    1.19824    1.19410    0.90433
  68.46654    0.71591    0.63629    0.94500    1.20650    1.21346    1.20936    0.82884
  79.12296    0.81052    0.63629    1.08500    1.06408    1.22270    1.21864    0.93978
  60.95558    0.64546    0.63629    0.84500    1.17128    1.21152    1.20734    0.85377
  77.59082    0.79733    0.63629    1.06500    1.21119    1.21328    1.20922    0.82563
  63.20002    0.66682    0.63629    0.87500    1.15488    1.19611    1.19195    0.86589
  55.00663    0.58768    0.63629    0.76500    1.34706    1.33589    1.33164    0.74236
  63.94984    0.67390    0.63629    0.88500    1.16071    1.19717    1.19303    0.86154
  54.22705    0.58068    0.63706    0.75500    1.36970    1.34092    1.33677    0.73009
  72.96169    0.75753    0.63706    1.00500    1.15103    1.20874    1.20484    0.86878
  78.30125    0.80443    0.63706    1.07500    1.37449    1.21617    1.21230    0.72754
  79.83405    0.81757    0.63706    1.09500    1.20926    1.22577    1.22191    0.82695
  79.06726    0.81101    0.63706    1.08500    1.17658    1.22088    1.21701    0.84992
  71.44355    0.74389    0.63706    0.98500    1.27288    1.21053    1.20661    0.78562
  48.33880    0.52167    0.63706    0.67500    0.78261    1.38147    1.37720    1.27778
  53.48834    0.57336    0.63706    0.74500    1.41724    1.34790    1.34374    0.70560
  76.00797    0.78449    0.63706    1.04500    1.35421    1.20206    1.19817    0.73844
  62.40586    0.66008    0.63706    0.86500    1.11765    1.19312    1.18911    0.89474
  59.42029    0.63147    0.63706    0.82500    1.23295    1.23761    1.23356    0.81106
  76.77159    0.79117    0.63706    1.05500    1.34578    1.20676    1.20288    0.74307
  72.20220    0.75072    0.63706    0.99500    1.28763    1.21014    1.20623    0.77662
  77.53602    0.79781    0.63706    1.06500    1.11754    1.21147    1.20759    0.89482
  67.66299    0.70937    0.63706    0.93500    1.23051    1.20735    1.20339    0.81267
  60.16543    0.63865    0.63706    0.83500    1.12153    1.22331    1.21927    0.89164
  64.65383    0.68133    0.63706    0.89500    1.23852    1.19631    1.19232    0.80742
  63.90366    0.67427    0.63706    0.88500    1.15673    1.19525    1.19125    0.86451
  54.96653    0.58799    0.63706    0.76500    1.33333    1.33394    1.32980    0.75000
  70.68575    0.73703    0.63706    0.97500    1.20679    1.21091    1.20698    0.82865
  49.07221    0.52910    0.63706    0.68500    1.60976    1.42085    1.41660    0.62121
  52.75042    0.56602    0.63706    0.73500    1.13333    1.35488    1.35071    0.88235
  61.65821    0.65296    0.63706    0.85500    1.18887    1.19471    1.19069    0.84113
  52.01326    0.55867    0.63706    0.72500    1.22414    1.36623    1.36204    0.81690
  57.93246    0.61705    0.63706    0.80500    1.30879    1.26977    1.26569    0.76406
  82.90877    0.84349    0.63706    1.13500    1.17448    1.25328    1.24943    0.85144
  80.60161    0.82410    0.63706    1.10500    1.24016    1.23102    1.22716    0.80635
  65.40485    0.68837    0.63706    0.90500    1.13290    1.19737    1.19339    0.88269
  66.15671    0.69539    0.63706    0.91500    1.23328    1.19943    1.19547    0.81085
  63.15434    0.66719    0.63706    0.87500    1.14905    1.19418    1.19018    0.87029
  75.24516    0.77779    0.63706    1.03500    1.23048    1.19874    1.19485    0.81269
  58.67596    0.62427    0.63706    0.81500    1.17692    1.25332    1.24925    0.84967
  55.70681    0.59528    0.63706    0.77500    1.43700    1.31912    1.31500    0.69590
  81.36993    0.83059    0.63706    1.11500    1.21053    1.23627    1.23241    0.82609
  68.41740    0.71632    0.63706    0.94500    1.18709    1.21130    1.20736    0.84240
  66.90943    0.70239    0.63706    0.92500    1.25430    1.20339    1.19943    0.79726
  84.45048    0.85626    0.63706    1.15500    1.44420    1.27188    1.26804    0.69242
  69.17267    0.72325    0.63706    0.95500    1.23652    1.21167    1.20773    0.80872
  60.91141    0.64581    0.63706    0.84500    1.21672    1.20901    1.20498    0.82188
  83.67928    0.84990    0.63706    1.14500    1.22332    1.26258    1.25874    0.81745
  69.92878    0.73015    0.63706    0.96500    1.15325    1.21129    1.20736    0.86711
  51.27687    0.55130    0.63706    0.71500    1.45055    1.37989    1.37568    0.68939
  49.80635    0.53651    0.63706    0.69500    1.12088    1.40720    1.40296    0.89216
  82.13898    0.83706    0.63706    1.12500    1.27505    1.24398    1.24013    0.78428
  50.54124    0.54391    0.63706    0.70500    1.44355    1.39354    1.38932    0.69274
  69.87864    0.73057    0.63782    0.96500    1.12520    1.20898    1.20519    0.88873
  64.60713    0.68171    0.63782    0.89500    1.17677    1.19441    1.19054    0.84979
  77.48118    0.79829    0.63782    1.06500    1.35842    1.20968    1.20596    0.73615
  81.31287    0.83111    0.63782    1.11500    1.34043    1.23442    1.23074    0.74603
  51.23934    0.55158    0.63782    0.71500    1.44172    1.37849    1.37435    0.69362
  75.95405    0.78496    0.63782    1.04500    1.09074    1.20027    1.19654    0.91681
  52.71186    0.56632    0.63782    0.73500    1.33740    1.35297    1.34887    0.74772
  57.89030    0.61738    0.63782    0.80500    1.17341    1.26747    1.26349    0.85222
  49.03624    0.52937    0.63782    0.68500    1.49057    1.41946    1.41527    0.67089
  65.35765    0.68876    0.63782    0.90500    1.27022    1.19547    1.19162    0.78726
  66.10902    0.69578    0.63782    0.91500    1.20593    1.19731    1.19347    0.82923
  63.10864    0.66755    0.63782    0.87500    1.27402    1.19229    1.18840    0.78492
  69.12301    0.72366    0.63782    0.95500    1.17025    1.20937    1.20557    0.85452
  60.12175    0.63899    0.63782    0.83500    1.21080    1.22084    1.21690    0.82590
  84.39172    0.85681    0.63782    1.15500    1.31106    1.27009    1.26642    0.76274
  83.62093    0.85043    0.63782    1.14500    1.37969    1.26079    1.25711    0.72480
  48.30335    0.52193    0.63782    0.67500    2.05263    1.39187    1.38766    0.48718
  61.61352    0.65331    0.63782    0.85500    1.13487    1.19224    1.18832    0.88116
  71.39245    0.74432    0.63782    0.98500    1.25261    1.20822    1.20444    0.79833
  53.44926    0.57366    0.63782    0.74500    1.34211    1.34599    1.34190    0.74510
  82.85085    0.84402    0.63782    1.13500    1.12500    1.25149    1.24781    0.88889
  54.92643    0.58830    0.63782    0.76500    1.44412    1.33202    1.32797    0.69246
  82.08149    0.83758    0.63782    1.12500    1.16341    1.24219    1.23851    0.85954
  60.86722    0.64616    0.63782    0.84500    1.11390    1.20654    1.20261    0.89774
  79.77787    0.81807    0.63782    1.09500    1.19231    1.22393    1.22024    0.83871
  79.01152    0.81151    0.63782    1.08500    1.13284    1.21909    1.21538    0.88274
  54.18745    0.58099    0.63782    0.75500    1.21302    1.33900    1.33493    0.82439
  70.63513    0.73746    0.63782    0.97500    1.22973    1.20860    1.20482    0.81319
  68.36824    0.71673    0.63782    0.94500    1.21870    1.20917    1.20536    0.82055
  55.66619    0.59559    0.63782    0.77500    1.46591    1.31684    1.31280    0.68217
  58.63329    0.62460    0.63782    0.81500    1.09180    1.25102    1.24705    0.91592
  63.85746    0.67464    0.63782    0.88500    1.19933    1.19335    1.18947    0.83380
  67.61431    0.70977    0.63782    0.93500    1.23153    1.20522    1.20139    0.81200
  75.19171    0.77825    0.63782    1.03500    1.10579    1.19665    1.19291    0.90433
  78.24596    0.80491    0.63782    1.07500    1.18441    1.21438    1.21067    0.84430
  51.97522    0.55896    0.63782    0.72500    1.33014    1.36483    1.36071    0.75180
  80.54499    0.82461    0.63782    1.10500    1.37551    1.22918    1.22549    0.72700
  62.36066    0.66044    0.63782    0.86500    1.21880    1.19123    1.18733    0.82048
  66.86124    0.70279    0.63782    0.92500    1.12050    1.20126    1.19743    0.89246
  72.90964    0.75797    0.63782    1.00500    1.09174    1.20666    1.20290    0.91597
  49.76986    0.53679    0.63782    0.69500    1.19101    1.40580    1.40163    0.83962
  72.15063    0.75116    0.63782    0.99500    1.23103    1.20783    1.20407    0.81233
  50.50423    0.54419    0.63782    0.70500    1.25735    1.39215    1.38799    0.79532
  76.71721    0.79164    0.63782    1.05500    1.32613    1.20498    1.20125    0.75407
  59.37711    0.63181    0.63782    0.82500    1.14701    1.23515    1.23119    0.87184
  54.88630    0.58861    0.63859    0.76500    1.29607    1.33013    1.32612    0.77156
  82.02396    0.83810    0.63859    1.12500    1.17589    1.24043    1.23688    0.85042
  48.26789    0.52220    0.63859    0.67500    1.00000    1.40232    1.39814    1.00000
  79.72165    0.81857    0.63859    1.09500    1.19397    1.22213    1.21856    0.83754
  72.85756    0.75842    0.63859    1.00500    1.28376    1.20461    1.20095    0.77896
  61.56880    0.65367    0.63859    0.85500    1.20572    1.18980    1.18595    0.82938
  70.58448    0.73788    0.63859    0.97500    1.23944    1.20633    1.20265    0.80682
  51.20181    0.55187    0.63859    0.71500    1.48824    1.37713    1.37302    0.67194
  59.33391    0.63215    0.63859    0.82500    1.09769    1.23272    1.22882    0.91100
  64.56041    0.68209    0.63859    0.89500    1.25845    1.19256    1.18876    0.79463
  63.81124    0.67501    0.63859    0.88500    1.24567    1.19150    1.18769    0.80278
  57.84813    0.61771    0.63859    0.80500    1.25097    1.26522    1.26128    0.79938
  66.06131    0.69617    0.63859    0.91500    1.08320    1.19523    1.19146    0.92319
  52.67328    0.56661    0.63859    0.73500    1.19435    1.35109    1.34703    0.83728
  50.46721    0.54447    0.63859    0.70500    1.63793    1.39079    1.38666    0.61053
  51.93716    0.55925    0.63859    0.72500    1.35616    1.36347    1.35938    0.73737
  49.00026    0.52964    0.63859    0.68500    1.40678    1.41811    1.41394    0.71084
  75.13822    0.77872    0.63859    1.03500    1.25000    1.19460    1.19097    0.80000
  54.14784    0.58129    0.63859    0.75500    1.30818    1.33712    1.33309    0.76442
  71.34133    0.74475    0.63859    0.98500    1.26232    1.20595    1.20227    0.79219
  60.07804    0.63934    0.63859    0.83500    1.20390    1.21841    1.21453    0.83063
  63.06292    0.66792    0.63859    0.87500    1.23322    1.19044    1.18662    0.81088
  81.25577    0.83162    0.63859    1.11500    1.11971    1.23262    1.22906    0.89309
  78.19064    0.80540    0.63859    1.07500    1.09910    1.21263    1.20904    0.90984
  76.66280    0.79211    0.63859    1.05500    1.17132    1.20322    1.19962    0.85374
  75.90010    0.78543    0.63859    1.04500    1.22485    1.19852    1.19491    0.81643
  72.09902    0.75160    0.63859    0.99500    1.09323    1.20556    1.20190    0.91472
  69.82848    0.73099    0.63859    0.96500    1.23139    1.20672    1.20302    0.81209
  69.07334    0.72407    0.63859    0.95500    1.11326    1.20711    1.20340    0.89826
  65.31043    0.68914    0.63859    0.90500    1.09208    1.19361    1.18984    0.91568
  66.81303    0.70318    0.63859    0.92500    1.13509    1.19918    1.19543    0.88098
  60.82301    0.64651    0.63859    0.84500    1.23285    1.20411    1.20024    0.81113
  49.73336    0.53706    0.63859    0.69500    1.28571    1.40445    1.40030    0.77778
  62.31544    0.66080    0.63859    0.86500    1.16062    1.18939    1.18555    0.86161
  77.42631    0.79877    0.63859    1.06500    1.15580    1.20793    1.20433    0.86520
  68.31905    0.71713    0.63859    0.94500    1.15408    1.20708    1.20335    0.86649
  84.33292    0.85735    0.63859    1.15500    1.26793    1.26832    1.26480    0.78869
  78.95575    0.81200    0.63859    1.08500    1.12542    1.21733    1.21375    0.88855
  80.48833    0.82511    0.63859    1.10500    1.26489    1.22737    1.22381    0.79058
  55.62555    0.59591    0.63859    0.77500    1.35200    1.31458    1.31059    0.73964
  83.56255    0.85097    0.63859    1.14500    1.16736    1.25903    1.25549    0.85664
  58.59061    0.62494    0.63859    0.81500    1.21022    1.24876    1.24484    0.82630
  82.79290    0.84455    0.63859    1.13500    1.22904    1.24973    1.24619    0.81364
  53.41017    0.57396    0.63859    0.74500    1.47735    1.34411    1.34006    0.67689
  67.56561    0.71017    0.63859    0.93500    1.13725    1.20313    1.19939    0.87931
  53.37107    0.57426    0.63935    0.74500    1.42963    1.34226    1.33821    0.69948
  67.51689    0.71057    0.63935    0.93500    1.13365    1.20108    1.19739    0.88211
  54.84616    0.58892    0.63935    0.76500    1.35854    1.32828    1.32428    0.73608
  78.89994    0.81250    0.63935    1.08500    1.09059    1.21561    1.21211    0.91694
  72.80545    0.75886    0.63935    1.00500    1.17298    1.20261    1.19901    0.85253
  69.77829    0.73141    0.63935    0.96500    1.18003    1.20450    1.20085    0.84743
  59.29070    0.63249    0.63935    0.82500    1.11871    1.23033    1.22644    0.89389
  76.60835    0.79259    0.63935    1.05500    1.17210    1.20152    1.19798    0.85317
  51.89909    0.55954    0.63935    0.72500    1.30392    1.36214    1.35805    0.76692
  72.04739    0.75203    0.63935    0.99500    1.10131    1.20333    1.19972    0.90801
  66.76480    0.70358    0.63935    0.92500    1.21600    1.19714    1.19342    0.82237
  68.26983    0.71754    0.63935    0.94500    1.20034    1.20503    1.20135    0.83310
  54.10822    0.58160    0.63935    0.75500    1.35647    1.33527    1.33125    0.73721
  75.08470    0.77918    0.63935    1.03500    1.18199    1.19259    1.18903    0.84603
  80.43163    0.82562    0.63935    1.10500    1.10127    1.22561    1.22213    0.90805
  63.76500    0.67539    0.63935    0.88500    1.12063    1.18969    1.18591    0.89235
  49.69685    0.53734    0.63935    0.69500    1.34694    1.40312    1.39897    0.74242
  70.53381    0.73831    0.63935    0.97500    1.09921    1.20411    1.20047    0.90974
  75.84611    0.78590    0.63935    1.04500    1.16824    1.19682    1.19327    0.85599
  51.16425    0.55215    0.63935    0.71500    1.36686    1.37580    1.37169    0.73160
  48.23242    0.52247    0.63935    0.67500    1.34783    1.41281    1.40862    0.74194
  83.50413    0.85150    0.63935    1.14500    1.13906    1.25731    1.25387    0.87792
  63.01718    0.66829    0.63935    0.87500    1.27663    1.18863    1.18484    0.78331
  61.52407    0.65402    0.63935    0.85500    1.20383    1.18741    1.18358    0.83068
  84.27407    0.85789    0.63935    1.15500    1.22609    1.26660    1.26317    0.81560
  66.01357    0.69656    0.63935    0.91500    1.03067    1.19319    1.18946    0.97024
  57.80594    0.61803    0.63935    0.80500    1.24895    1.26300    1.25907    0.80067
  62.27020    0.66117    0.63935    0.86500    1.20000    1.18758    1.18377    0.83333
  60.77878    0.64686    0.63935    0.84500    1.25088    1.20172    1.19787    0.79944
  81.96639    0.83862    0.63935    1.12500    1.26482    1.23872    1.23526    0.79063
  65.26319    0.68952    0.63935    0.90500    1.22071    1.19180    1.18805    0.81919
  82.73490    0.84508    0.63935    1.13500    1.13109    1.24801    1.24456    0.88411
  69.02363    0.72448    0.63935    0.95500    1.14375    1.20489    1.20122    0.87432
  60.03432    0.63968    0.63935    0.83500    1.12785    1.21602    1.21215    0.88665
  64.51367    0.68247    0.63935    0.89500    1.17177    1.19075    1.18698    0.85341
  79.66540    0.81907    0.63935    1.09500    1.22917    1.22037    1.21688    0.81356
  77.37141    0.79925    0.63935    1.06500    1.11255    1.20622    1.20269    0.89884
  55.58490    0.59622    0.63935    0.77500    1.27007    1.31237    1.30839    0.78736
  71.29017    0.74518    0.63935    0.98500    1.07026    1.20372    1.20010    0.93435
  81.19863    0.83214    0.63935    1.11500    1.12241    1.23085    1.22738    0.89094
  52.63469    0.56691    0.63935    0.73500    1.41245    1.34924    1.34518    0.70799
  50.43017    0.54475    0.63935    0.70500    1.31111    1.38946    1.38533    0.76271
  78.13528    0.80589    0.63935    1.07500    1.06272    1.21091    1.20740    0.94098
  58.54791    0.62527    0.63935    0.81500    1.23361    1.24654    1.24263    0.81063
  48.96427    0.52991    0.63935    0.68500    1.89130    1.41678    1.41261    0.52874
  79.60911    0.81957    0.64012    1.09500    1.25000    1.21868    1.21520    0.80000
  78.84410    0.81299    0.64012    1.08500    1.21031    1.21397    1.21047    0.82624
  60.73454    0.64721    0.64012    0.84500    1.14751    1.19938    1.19549    0.87145
  83.44566    0.85204    0.64012    1.14500    1.04915    1.25565    1.25224    0.95315
  49.66033    0.53761    0.64012    0.69500    1.18519    1.40183    1.39764    0.84375
  54.80601    0.58923    0.64012    0.76500    1.45125    1.32648    1.32243    0.68906
  68.22060    0.71794    0.64012    0.94500    1.07396    1.20305    1.19934    0.93113
  82.67686    0.84561    0.64012    1.13500    1.27099    1.24636    1.24294    0.78679
  51.86101    0.55982    0.64012    0.72500    1.35841    1.36085    1.35672    0.73616
  81.14146    0.83265    0.64012    1.11500    1.20913    1.22916    1.22570    0.82704
  52.59609    0.56720    0.64012    0.73500    1.17905    1.34744    1.34334    0.84814
  77.31647    0.79973    0.64012    1.06500    1.32657    1.20458    1.20106    0.75382
  68.97391    0.72490    0.64012    0.95500    1.21070    1.20274    1.19905    0.82597
  59.99059    0.64003    0.64012    0.83500    1.10980    1.21368    1.20978    0.90107
  65.21593    0.68991    0.64012    0.90500    1.23909    1.19005    1.18627    0.80704
  62.22495    0.66153    0.64012    0.86500    1.11901    1.18583    1.18198    0.89365
  61.47932    0.65438    0.64012    0.85500    1.26549    1.18507    1.18120    0.79021
  75.03115    0.77964    0.64012    1.03500    1.26573    1.19064    1.18708    0.79006
  64.46691    0.68284    0.64012    0.89500    1.14959    1.18899    1.18520    0.86987
  70.48311    0.73873    0.64012    0.97500    1.09212    1.20196    1.19830    0.91565
  62.97142    0.66865    0.64012    0.87500    1.19478    1.18689    1.18305    0.83697
  72.75332    0.75930    0.64012    1.00500    1.22277    1.20067    1.19706    0.81781
  66.71655    0.70397    0.64012    0.92500    1.17609    1.19516    1.19141    0.85027
  51.12669    0.55244    0.64012    0.71500    1.16327    1.37451    1.37036    0.85965
  65.96581    0.69695    0.64012    0.91500    1.25845    1.19121    1.18745    0.79463
  59.24747    0.63283    0.64012    0.82500    1.23034    1.22799    1.22407    0.81279
  84.21519    0.85843    0.64012    1.15500    1.15675    1.26495    1.26154    0.86449
  67.46814    0.71097    0.64012    0.93500    1.17097    1.19910    1.19538    0.85399
  54.06859    0.58190    0.64012    0.75500    1.34195    1.33347    1.32940    0.74518
  55.54423    0.59654    0.64012    0.77500    1.25714    1.31020    1.30618    0.79545
  76.55387    0.79306    0.64012    1.05500    1.17582    1.19988    1.19635    0.85047
  69.72808    0.73183    0.64012    0.96500    1.07717    1.20235    1.19867    0.92836
  63.71874    0.67576    0.64012    0.88500    1.12479    1.18794    1.18413    0.88905
  48.92826    0.53018    0.64012    0.68500    1.39286    1.41549    1.41128    0.71795
  80.37490    0.82613    0.64012    1.10500    1.21218    1.22392    1.22045    0.82496
  58.50519    0.62560    0.64012    0.81500    1.21553    1.24437    1.24042    0.82268
  48.19694    0.52273    0.64012    0.67500    1.12903    1.42336    1.41912    0.88571
  81.90879    0.83914    0.64012    1.12500    1.12754    1.23707    1.23363    0.88689
  50.39313    0.54503    0.64012    0.70500    1.71429    1.38817    1.38400    0.58333
  53.33195    0.57456    0.64012    0.74500    1.41414    1.34046    1.33637    0.70714
  75.79210    0.78636    0.64012    1.04500    1.17176    1.19519    1.19164    0.85342
  57.76373    0.61836    0.64012    0.80500    1.35394    1.26083    1.25686    0.73858
  78.07989    0.80638    0.64012    1.07500    1.11963    1.20927    1.20576    0.89316
  84.98541    0.86480    0.64012    1.16500    1.30048    1.30232    1.29892    0.76895
  71.99573    0.75247    0.64012    0.99500    0.99100    1.20117    1.19755    1.00908
  71.23899    0.74561    0.64012    0.98500    1.13514    1.20156    1.19792    0.88095
  65.91803    0.69734    0.64089    0.91500    1.17025    1.18940    1.18555    0.85452
  64.42012    0.68322    0.64089    0.89500    1.26644    1.18729    1.18341    0.78962
  65.16865    0.69029    0.64089    0.90500    1.11335    1.18835    1.18448    0.89819
  84.15626    0.85897    0.64089    1.15500    1.26230    1.26337    1.25991    0.79221
  62.92564    0.66902    0.64089    0.87500    1.15422    1.18519    1.18127    0.86639
  83.38716    0.85257    0.64089    1.14500    1.15267    1.25408    1.25061    0.86755
  66.66827    0.70436    0.64089    0.92500    1.17333    1.19323    1.18940    0.85227
  68.92416    0.72531    0.64089    0.95500    1.00447    1.20065    1.19687    0.99555
  81.08425    0.83316    0.64089    1.11500    1.18147    1.22754    1.22402    0.84641
  55.50355    0.59685    0.64089    0.77500    1.46448    1.30807    1.30396    0.68284
  78.02446    0.80686    0.64089    1.07500    1.19503    1.20770    1.20413    0.83680
  75.73805    0.78683    0.64089    1.04500    1.12909    1.19362    1.19000    0.88567
  78.78822    0.81348    0.64089    1.08500    1.11676    1.21239    1.20883    0.89545
  58.46246    0.62594    0.64089    0.81500    1.20121    1.24224    1.23821    0.83250
  71.94404    0.75290    0.64089    0.99500    1.17881    1.19908    1.19537    0.84831
  76.49936    0.79353    0.64089    1.05500    1.20559    1.19831    1.19471    0.82947
  67.41937    0.71137    0.64089    0.93500    1.18624    1.19718    1.19337    0.84300
  80.31813    0.82663    0.64089    1.10500    1.22244    1.22230    1.21877    0.81803
  49.62379    0.53789    0.64089    0.69500    1.23333    1.40057    1.39631    0.81081
  68.17134    0.71835    0.64089    0.94500    1.21695    1.20104    1.19725    0.82173
  62.17967    0.66189    0.64089    0.86500    1.21070    1.18413    1.18019    0.82597
  82.61878    0.84613    0.64089    1.13500    1.26598    1.24479    1.24131    0.78990
  53.29282    0.57486    0.64089    0.74500    1.38380    1.33869    1.33452    0.72265
  69.67784    0.73224    0.64089    0.96500    1.17085    1.20025    1.19650    0.85408
  84.92606    0.86535    0.64089    1.16500    1.18670    1.29815    1.29471    0.84268
  77.26150    0.80021    0.64089    1.06500    1.16850    1.20301    1.19942    0.85580
  61.43455    0.65473    0.64089    0.85500    1.21124    1.18308    1.17912    0.82560
  48.16144    0.52299    0.64089    0.67500    1.39286    1.42789    1.42359    0.71795
  60.69027    0.64756    0.64089    0.84500    1.08007    1.19708    1.19311    0.92587
  54.02894    0.58220    0.64089    0.75500    1.29341    1.33170    1.32755    0.77315
  70.43239    0.73915    0.64089    0.97500    1.14262    1.19986    1.19612    0.87518
  51.08911    0.55272    0.64089    0.71500    1.20419    1.37325    1.36903    0.83043
  63.67245    0.67613    0.64089    0.88500    1.12969    1.18624    1.18234    0.88520
  52.55748    0.56749    0.64089    0.73500    1.35249    1.34594    1.34175    0.73938
  81.85114    0.83966    0.64089    1.12500    1.16915    1.23550    1.23200    0.85533
  59.94683    0.64037    0.64089    0.83500    1.16207    1.21139    1.20740    0.86053
  59.20423    0.63316    0.64089    0.82500    1.18909    1.22578    1.22177    0.84098
  48.89225    0.53045    0.64089    0.68500    1.75000    1.41423    1.40995    0.57143
  71.18779    0.74604    0.64089    0.98500    1.12097    1.19947    1.19575    0.89209
  73.45911    0.76655    0.64089    1.01500    1.14848    1.19546    1.19178    0.87072
  57.72151    0.61869    0.64089    0.80500    1.23554    1.25870    1.25465    0.80936
  79.55278    0.82007    0.64089    1.09500    1.21773    1.21709    1.21354    0.82120
  54.76585    0.58953    0.64089    0.76500    1.24523    1.32453    1.32040    0.80306
  72.70115    0.75974    0.64089    1.00500    1.12222    1.19868    1.19500    0.89109
  51.82291    0.56011    0.64089    0.72500    1.21739    1.35959    1.35539    0.82143
  50.35608    0.54531    0.64089    0.70500    1.49640    1.38691    1.38267    0.66827
  62.13438    0.66225    0.64166    0.86500    1.17338    1.18249    1.17841    0.85224
  68.12205    0.71875    0.64166    0.94500    1.18475    1.19902    1.19507    0.84406
  54.72567    0.58984    0.64166    0.76500    1.39823    1.32243    1.31818    0.71519
  84.86668    0.86589    0.64166    1.16500    1.36830    1.29407    1.29049    0.73083
  49.58724    0.53816    0.64166    0.69500    1.67000    1.39934    1.39497    0.59880
  76.44482    0.79401    0.64166    1.05500    1.15690    1.19683    1.19307    0.86438
  82.56066    0.84666    0.64166    1.13500    1.22433    1.24331    1.23968    0.81677
  81.02700    0.83368    0.64166    1.11500    1.27607    1.22601    1.22234    0.78365
  53.98928    0.58251    0.64166    0.75500    1.13281    1.32997    1.32570    0.88276
  70.38164    0.73958    0.64166    0.97500    1.08597    1.19784    1.19394    0.92083
  63.62615    0.67650    0.64166    0.88500    1.18636    1.18460    1.18055    0.84292
  71.89233    0.75334    0.64166    0.99500    1.16639    1.19706    1.19319    0.85735
  81.79345    0.84018    0.64166    1.12500    1.25358    1.23402    1.23037    0.79772
  78.73231    0.81397    0.64166    1.08500    1.13197    1.21091    1.20719    0.88342
  58.41971    0.62627    0.64166    0.81500    1.13102    1.24016    1.23599    0.88416
  79.49642    0.82057    0.64166    1.09500    1.07014    1.21560    1.21190    0.93445
  75.68397    0.78730    0.64166    1.04500    1.11940    1.19214    1.18836    0.89333
  66.61998    0.70476    0.64166    0.92500    1.21026    1.19137    1.18739    0.82627
  50.31901    0.54559    0.64166    0.70500    1.45255    1.38568    1.38133    0.68844
  77.96900    0.80735    0.64166    1.07500    1.24606    1.20622    1.20248    0.80253
  80.26132    0.82714    0.64166    1.10500    1.20074    1.22077    1.21709    0.83282
  77.20650    0.80069    0.64166    1.06500    1.23352    1.20152    1.19777    0.81069
  60.64599    0.64791    0.64166    0.84500    1.19894    1.19484    1.19073    0.83407
  65.12135    0.69067    0.64166    0.90500    1.10677    1.18671    1.18269    0.90353
  62.87984    0.66938    0.64166    0.87500    1.10390    1.18354    1.17948    0.90588
  59.90306    0.64072    0.64166    0.83500    1.12847    1.20915    1.20501    0.88615
  73.40644    0.76700    0.64166    1.01500    1.14332    1.19366    1.18983    0.87464
  72.64896    0.76018    0.64166    1.00500    1.18650    1.19666    1.19282    0.84282
  48.85622    0.53072    0.64166    0.68500    0.89286    1.41299    1.40861    1.12000
  84.09729    0.85952    0.64166    1.15500    1.15479    1.26189    1.25828    0.86596
  83.32861    0.85310    0.64166    1.14500    1.27350    1.25260    1.24898    0.78523
  67.37058    0.71177    0.64166    0.93500    1.23913    1.19532    1.19136    0.80702
  59.16097    0.63350    0.64166    0.82500    1.19000    1.22370    1.21955    0.84034
  53.25367    0.57515    0.64166    0.74500    1.27419    1.33695    1.33267    0.78481
  71.13655    0.74647    0.64166    0.98500    1.15670    1.19745    1.19357    0.86453
  48.12594    0.52326    0.64166    0.67500    1.71429    1.42665    1.42225    0.58333
  65.87023    0.69772    0.64166    0.91500    1.05232    1.18777    1.18377    0.95028
  55.46286    0.59716    0.64166    0.77500    1.16667    1.30598    1.30174    0.85714
  61.38977    0.65509    0.64166    0.85500    1.05272    1.18143    1.17733    0.94992
  52.51885    0.56779    0.64166    0.73500    1.49573    1.34472    1.34042    0.66857
  51.05153    0.55300    0.64166    0.71500    1.10680    1.37203    1.36769    0.90351
  57.67927    0.61902    0.64166    0.80500    1.23711    1.25661    1.25243    0.80833
  51.78481    0.56040    0.64166    0.72500    1.52889    1.35837    1.35406    0.65407
  69.62758    0.73266    0.64166    0.96500    1.12934    1.19823    1.19432    0.88547
  68.87438    0.72572    0.64166    0.95500    1.20900    1.19862    1.19469    0.82713
  64.37332    0.68360    0.64166    0.89500    1.18562    1.18565    1.18162    0.84344
  75.62986    0.78776    0.64243    1.04500    1.13483    1.19074    1.18671    0.88119
  57.63702    0.61935    0.64243    0.80500    1.31847    1.25457    1.25021    0.75845
  64.32650    0.68397    0.64243    0.89500    1.10473    1.18407    1.17983    0.90520
  77.91351    0.80783    0.64243    1.07500    1.23496    1.20483    1.20084    0.80974
  61.34496    0.65544    0.64243    0.85500    1.25129    1.17984    1.17554    0.79917
  53.94960    0.58281    0.64243    0.75500    1.09524    1.32828    1.32385    0.91304
  81.73573    0.84070    0.64243    1.12500    1.33613    1.23265    1.22874    0.74843
  71.84059    0.75377    0.64243    0.99500    1.24615    1.19511    1.19101    0.80247
  59.85927    0.64106    0.64243    0.83500    1.27747    1.20695    1.20263    0.78280
  48.09043    0.52352    0.64243    0.67500    1.25806    1.42544    1.42091    0.79487
  51.01393    0.55329    0.64243    0.71500    1.19307    1.37083    1.36636    0.83817
  69.57729    0.73308    0.64243    0.96500    1.21026    1.19628    1.19213    0.82627
  68.07274    0.71916    0.64243    0.94500    1.15495    1.19706    1.19288    0.86584
  82.50250    0.84719    0.64243    1.13500    1.21839    1.24194    1.23804    0.82075
  62.08907    0.66261    0.64243    0.86500    1.09410    1.18090    1.17661    0.91399
  51.74669    0.56069    0.64243    0.72500    1.35714    1.35718    1.35272    0.73684
  65.82241    0.69811    0.64243    0.91500    1.14537    1.18619    1.18197    0.87308
  84.80724    0.86644    0.64243    1.16500    1.39578    1.29011    1.28626    0.71644
  60.60170    0.64826    0.64243    0.84500    1.28546    1.19265    1.18834    0.77793
  77.15147    0.80117    0.64243    1.06500    1.16791    1.20013    1.19613    0.85623
  67.32177    0.71217    0.64243    0.93500    1.21595    1.19353    1.18934    0.82240
  55.42215    0.59747    0.64243    0.77500    1.15328    1.30393    1.29953    0.86709
  72.59674    0.76062    0.64243    1.00500    1.19496    1.19472    1.19063    0.83685
  78.67636    0.81447    0.64243    1.08500    1.23234    1.20952    1.20555    0.81146
  70.33086    0.74000    0.64243    0.97500    1.19287    1.19589    1.19176    0.83832
  80.96971    0.83419    0.64243    1.11500    1.14233    1.22458    1.22066    0.87540
  63.57983    0.67687    0.64243    0.88500    1.04936    1.18302    1.17876    0.95296
  73.35375    0.76745    0.64243    1.01500    1.17170    1.19195    1.18788    0.85346
  68.82458    0.72613    0.64243    0.95500    1.28646    1.19667    1.19251    0.77733
  65.07402    0.69105    0.64243    0.90500    1.10577    1.18513    1.18090    0.90435
  50.28193    0.54587    0.64243    0.70500    1.51111    1.38449    1.38000    0.66176
  83.27002    0.85364    0.64243    1.14500    1.27521    1.25123    1.24735    0.78418
  79.44002    0.82107    0.64243    1.09500    1.25686    1.21422    1.21026    0.79563
  54.68548    0.59015    0.64243    0.76500    1.07427    1.32038    1.31596    0.93086
  52.48021    0.56808    0.64243    0.73500    1.51667    1.34353    1.33908    0.65934
  58.37694    0.62660    0.64243    0.81500    1.16667    1.23812    1.23377    0.85714
  66.57166    0.70515    0.64243    0.92500    1.15472    1.18958    1.18538    0.86601
  80.20448    0.82764    0.64243    1.10500    1.17196    1.21935    1.21540    0.85327
  71.08530    0.74690    0.64243    0.98500    1.10918    1.19550    1.19138    0.90157
  48.82019    0.53099    0.64243    0.68500    1.25373    1.41179    1.40728    0.79762
  84.03827    0.86006    0.64243    1.15500    1.24945    1.26052    1.25665    0.80035
  59.11769    0.63384    0.64243    0.82500    1.10638    1.22167    1.21734    0.90385
  62.83402    0.66975    0.64243    0.87500    1.01541    1.18196    1.17769    0.98483
  76.39025    0.79448    0.64243    1.05500    1.14004    1.19544    1.19142    0.87717
  49.55069    0.53843    0.64243    0.69500    1.42727    1.39814    1.39364    0.70064
  53.21452    0.57545    0.64243    0.74500    1.13143    1.33526    1.33082    0.88384
  55.38143    0.59779    0.64320    0.77500    1.22772    1.30190    1.29730    0.81452
  79.38359    0.82157    0.64320    1.09500    1.09800    1.21292    1.20861    0.91074
  48.05490    0.52379    0.64320    0.67500    1.82609    1.42425    1.41958    0.54762
  71.78882    0.75421    0.64320    0.99500    1.09554    1.19324    1.18882    0.91279
  71.03401    0.74733    0.64320    0.98500    1.11672    1.19362    1.18920    0.89548
  50.97632    0.55357    0.64320    0.71500    1.56410    1.36967    1.36502    0.63934
  52.44156    0.56837    0.64320    0.73500    1.31939    1.34237    1.33774    0.75793
  51.70856    0.56098    0.64320    0.72500    1.47887    1.35602    1.35138    0.67619
  83.97922    0.86059    0.64320    1.15500    1.22669    1.25926    1.25502    0.81520
  66.52332    0.70554    0.64320    0.92500    1.17213    1.18784    1.18336    0.85315
  69.52698    0.73349    0.64320    0.96500    1.18792    1.19439    1.18995    0.84181
  65.77457    0.69850    0.64320    0.91500    1.12292    1.18467    1.18018    0.89053
  64.27966    0.68435    0.64320    0.89500    1.11935    1.18254    1.17804    0.89337
  54.64527    0.59046    0.64320    0.76500    1.22190    1.31835    1.31374    0.81840
  76.33564    0.79495    0.64320    1.05500    1.13899    1.19413    1.18978    0.87797
  61.30014    0.65580    0.64320    0.85500    1.10345    1.17829    1.17375    0.90625
  73.30102    0.76789    0.64320    1.01500    1.11318    1.19032    1.18592    0.89833
  63.53349    0.67724    0.64320    0.88500    1.02985    1.18148    1.17697    0.97101
  81.67796    0.84122    0.64320    1.12500    1.13645    1.23138    1.22710    0.87993
  62.78819    0.67011    0.64320    0.87500    1.10754    1.18041    1.17589    0.90290
  53.17534    0.57575    0.64320    0.74500    1.50549    1.33358    1.32896    0.66423
  59.81547    0.64140    0.64320    0.83500    1.11018    1.20479    1.20024    0.90075
  57.59475    0.61967    0.64320    0.80500    1.22917    1.25256    1.24799    0.81356
  53.90991    0.58311    0.64320    0.75500    1.21652    1.32661    1.32200    0.82201
  84.74777    0.86699    0.64320    1.16500    1.34719    1.28626    1.28203    0.74229
  72.54449    0.76106    0.64320    1.00500    1.11569    1.19285    1.18845    0.89631
  59.07440    0.63418    0.64320    0.82500    1.12366    1.21967    1.21511    0.88995
  80.14760    0.82815    0.64320    1.10500    1.23518    1.21802    1.21372    0.80960
  50.24484    0.54614    0.64320    0.70500    1.22642    1.38331    1.37866    0.81538
  70.28006    0.74042    0.64320    0.97500    1.18212    1.19401    1.18957    0.84594
  60.55738    0.64861    0.64320    0.84500    1.24869    1.19050    1.18595    0.80084
  68.77476    0.72654    0.64320    0.95500    1.16667    1.19477    1.19032    0.85714
  62.04374    0.66296    0.64320    0.86500    1.15736    1.17935    1.17482    0.86404
  78.62038    0.81496    0.64320    1.08500    1.20120    1.20823    1.20391    0.83250
  75.57572    0.78823    0.64320    1.04500    1.23529    1.18943    1.18507    0.80952
  77.85798    0.80832    0.64320    1.07500    1.19312    1.20353    1.19920    0.83814
  83.21139    0.85417    0.64320    1.14500    1.22790    1.24996    1.24571    0.81440
  67.27293    0.71256    0.64320    0.93500    1.11913    1.19179    1.18732    0.89355
  80.91239    0.83470    0.64320    1.11500    1.21455    1.22326    1.21897    0.82335
  49.51412    0.53871    0.64320    0.69500    1.78125    1.39696    1.39230    0.56140
  48.78414    0.53125    0.64320    0.68500    1.60656    1.41061    1.40594    0.62245
  77.09640    0.80165    0.64320    1.06500    1.25421    1.19883    1.19449    0.79732
  65.02668    0.69143    0.64320    0.90500    1.10323    1.18360    1.17911    0.90643
  82.44430    0.84771    0.64320    1.13500    1.15819    1.24067    1.23641    0.86341
  58.33416    0.62694    0.64320    0.81500    1.28454    1.23612    1.23155    0.77849
  68.02341    0.71956    0.64320    0.94500    1.03639    1.19516    1.19070    0.96489
  53.13616    0.57605    0.64397    0.74500    1.42140    1.33193    1.32711    0.70353
  63.48713    0.67761    0.64397    0.88500    1.30256    1.17997    1.17517    0.76772
  68.72492    0.72695    0.64397    0.95500    1.13858    1.19292    1.18813    0.87828
  82.38606    0.84824    0.64397    1.13500    1.25904    1.23949    1.23477    0.79426
  76.28101    0.79542    0.64397    1.05500    1.19471    1.19288    1.18813    0.83703
  81.62016    0.84174    0.64397    1.12500    1.28820    1.23019    1.22547    0.77628
  62.74233    0.67048    0.64397    0.87500    1.10111    1.17890    1.17410    0.90818
  64.23279    0.68472    0.64397    0.89500    1.19444    1.18104    1.17624    0.83721
  70.98270    0.74775    0.64397    0.98500    1.15789    1.19178    1.18701    0.86364
  61.25530    0.65615    0.64397    0.85500    1.19304    1.17676    1.17195    0.83819
  84.68825    0.86753    0.64397    1.16500    1.20950    1.28249    1.27779    0.82679
  67.22407    0.71296    0.64397    0.93500    1.23769    1.19009    1.18530    0.80796
  67.97406    0.71997    0.64397    0.94500    1.24737    1.19329    1.18851    0.80169
  80.85503    0.83521    0.64397    1.11500    1.12891    1.22201    1.21728    0.88581
  59.03109    0.63452    0.64397    0.82500    1.17188    1.21770    1.21289    0.85333
  57.55246    0.62000    0.64397    0.80500    1.13594    1.25058    1.24577    0.88032
  75.52155    0.78869    0.64397    1.04500    1.10592    1.18818    1.18342    0.90422
  49.47754    0.53898    0.64397    0.69500    1.34821    1.39579    1.39096    0.74172
  72.49222    0.76150    0.64397    1.00500    1.13029    1.19103    1.18626    0.88473
  53.87021    0.58341    0.64397    0.75500    1.17935    1.32496    1.32014    0.84793
  80.09068    0.82865    0.64397    1.10500    1.22727    1.21676    1.21203    0.81481
  70.22924    0.74084    0.64397    0.97500    1.22648    1.19216    1.18738    0.81534
  48.74809    0.53152    0.64397    0.68500    1.67797    1.40944    1.40460    0.59596
  65.72670    0.69888    0.64397    0.91500    1.12083    1.18318    1.17839    0.89220
  69.47664    0.73391    0.64397    0.96500    1.24351    1.19254    1.18776    0.80418
  51.67041    0.56126    0.64397    0.72500    1.49315    1.35487    1.35004    0.66972
  77.04130    0.80213    0.64397    1.06500    1.19694    1.19759    1.19284    0.83546
  52.40290    0.56866    0.64397    0.73500    1.33716    1.34123    1.33640    0.74785
  64.97932    0.69181    0.64397    0.90500    1.18874    1.18211    1.17731    0.84123
  60.51305    0.64896    0.64397    0.84500    1.21599    1.18836    1.18356    0.82238
  83.92012    0.86113    0.64397    1.15500    1.23810    1.25809    1.25338    0.80769
  77.80243    0.80880    0.64397    1.07500    1.18356    1.20229    1.19755    0.84491
  83.15272    0.85470    0.64397    1.14500    1.17221    1.24879    1.24408    0.85309
  66.47495    0.70593    0.64397    0.92500    1.15071    1.18613    1.18134    0.86903
  54.60505    0.59076    0.64397    0.76500    1.19293    1.31634    1.31152    0.83827
  55.34069    0.59810    0.64397    0.77500    1.11111    1.29990    1.29508    0.90000
  59.77165    0.64175    0.64397    0.83500    1.07458    1.20265    1.19785    0.93060
  50.93869    0.55385    0.64397    0.71500    1.38462    1.36851    1.36368    0.72222
  48.01937    0.52405    0.64397    0.67500    1.23333    1.42308    1.41824    0.81081
  79.32712    0.82206    0.64397    1.09500    1.23715    1.21170    1.20697    0.80831
  61.99839    0.66332    0.64397    0.86500    1.15347    1.17783    1.17303    0.86695
  73.24827    0.76834    0.64397    1.01500    1.18994    1.18873    1.18396    0.84038
  78.56437    0.81545    0.64397    1.08500    1.20345    1.20700    1.20226    0.83094
  50.20774    0.54642    0.64397    0.70500    1.34247    1.38215    1.37732    0.74490
  71.73703    0.75464    0.64397    0.99500    1.21122    1.19141    1.18663    0.82561
  58.29136    0.62727    0.64397    0.81500    1.18099    1.23414    1.22933    0.84675
  55.29994    0.59841    0.64474    0.77500    1.20863    1.29790    1.29285    0.82738
  62.69646    0.67084    0.64474    0.87500    1.18983    1.17739    1.17230    0.84046
  67.17519    0.71336    0.64474    0.93500    1.21280    1.18840    1.18328    0.82454
  60.46870    0.64931    0.64474    0.84500    1.17069    1.18624    1.18117    0.85420
  76.22634    0.79589    0.64474    1.05500    1.25341    1.19166    1.18648    0.79782
  57.51017    0.62033    0.64474    0.80500    1.19851    1.24860    1.24354    0.83437
  69.42628    0.73432    0.64474    0.96500    1.16722    1.19070    1.18557    0.85674
  83.86099    0.86167    0.64474    1.15500    1.17228    1.25697    1.25174    0.85304
  65.67882    0.69927    0.64474    0.91500    1.13694    1.18170    1.17659    0.87955
  78.50832    0.81594    0.64474    1.08500    1.02878    1.20580    1.20061    0.97203
  50.90106    0.55413    0.64474    0.71500    1.62346    1.36736    1.36234    0.61597
  61.21044    0.65650    0.64474    0.85500    1.17148    1.17524    1.17016    0.85362
  53.09697    0.57634    0.64474    0.74500    1.44369    1.33028    1.32525    0.69267
  80.03373    0.82916    0.64474    1.10500    1.00870    1.21554    1.21034    0.99138
  80.79763    0.83572    0.64474    1.11500    1.18812    1.22080    1.21559    0.84167
  79.27062    0.82256    0.64474    1.09500    1.24303    1.21052    1.20532    0.80449
  71.68521    0.75507    0.64474    0.99500    1.14169    1.18960    1.18444    0.87589
  54.56482    0.59107    0.64474    0.76500    1.24194    1.31433    1.30929    0.80519
  52.36422    0.56895    0.64474    0.73500    1.43529    1.34009    1.33506    0.69672
  66.42657    0.70633    0.64474    0.92500    1.22896    1.18443    1.17932    0.81370
  51.63226    0.56155    0.64474    0.72500    1.28405    1.35373    1.34870    0.77879
  58.24855    0.62760    0.64474    0.81500    1.15370    1.23216    1.22710    0.86677
  61.95302    0.66368    0.64474    0.86500    1.15033    1.17631    1.17123    0.86932
  73.19549    0.76878    0.64474    1.01500    1.08462    1.18716    1.18200    0.92199
  50.17063    0.54670    0.64474    0.70500    1.40000    1.38100    1.37598    0.71429
  58.98776    0.63485    0.64474    0.82500    1.19038    1.21573    1.21066    0.84006
  63.44076    0.67798    0.64474    0.88500    1.15073    1.17847    1.17337    0.86901
  68.67505    0.72736    0.64474    0.95500    1.17175    1.19107    1.18594    0.85342
  81.56232    0.84226    0.64474    1.12500    1.17391    1.22904    1.22383    0.85185
  64.93193    0.69219    0.64474    0.90500    1.11836    1.18062    1.17552    0.89417
  64.18591    0.68510    0.64474    0.89500    1.13043    1.17954    1.17444    0.88462
  47.98383    0.52432    0.64474    0.67500    2.40000    1.42191    1.41690    0.41667
  77.74683    0.80928    0.64474    1.07500    1.17761    1.20109    1.19590    0.84918
  70.17839    0.74126    0.64474    0.97500    1.14000    1.19033    1.18519    0.87719
  67.92468    0.72037    0.64474    0.94500    1.23658    1.19144    1.18632    0.80868
  53.83049    0.58371    0.64474    0.75500    1.33429    1.32332    1.31828    0.74946
  75.46735    0.78916    0.64474    1.04500    1.31697    1.18695    1.18177    0.75932
  76.98617    0.80260    0.64474    1.06500    1.21501    1.19638    1.19119    0.82304
  72.43992    0.76194    0.64474    1.00500    1.09767    1.18923    1.18407    0.91102
  48.71202    0.53179    0.64474    0.68500    1.05405    1.40827    1.40326    0.94872
  59.72781    0.64209    0.64474    0.83500    1.26987    1.20053    1.19546    0.78748
  70.93137    0.74818    0.64474    0.98500    1.13750    1.18996    1.18482    0.87912
  49.44095    0.53925    0.64474    0.69500    1.52747    1.39464    1.38962    0.65468
  82.32779    0.84876    0.64474    1.13500    1.20118    1.23835    1.23313    0.83251
  84.62869    0.86808    0.64474    1.16500    1.16000    1.27878    1.27355    0.86207
  83.09401    0.85523    0.64474    1.14500    1.20971    1.24766    1.24244    0.82665
  79.97674    0.82966    0.64552    1.10500    1.21063    1.21430    1.20864    0.82602
  76.17164    0.79636    0.64552    1.05500    1.09060    1.19042    1.18483    0.91692
  66.37816    0.70672    0.64552    0.92500    1.13722    1.18272    1.17729    0.87934
  84.56909    0.86862    0.64552    1.16500    1.23241    1.27504    1.26930    0.81142
  75.41312    0.78962    0.64552    1.04500    1.20841    1.18569    1.18012    0.82753
  58.20572    0.62793    0.64552    0.81500    1.17384    1.23017    1.22487    0.85191
  67.12629    0.71376    0.64552    0.93500    1.14952    1.18669    1.18126    0.86993
  71.63336    0.75550    0.64552    0.99500    1.09524    1.18776    1.18225    0.91304
  47.94827    0.52458    0.64552    0.67500    1.46667    1.42074    1.41555    0.68182
  70.12752    0.74168    0.64552    0.97500    1.16140    1.18849    1.18300    0.86103
  55.25917    0.59872    0.64552    0.77500    1.22983    1.29589    1.29062    0.81312
  50.13350    0.54698    0.64552    0.70500    1.39583    1.37984    1.37464    0.71642
  83.80181    0.86221    0.64552    1.15500    1.31762    1.25582    1.25010    0.75894
  54.52457    0.59138    0.64552    0.76500    1.45483    1.31232    1.30706    0.68737
  64.88453    0.69257    0.64552    0.90500    1.17340    1.17912    1.17372    0.85222
  52.32553    0.56925    0.64552    0.73500    1.21242    1.33895    1.33372    0.82480
  51.59409    0.56184    0.64552    0.72500    1.20747    1.35258    1.34736    0.82818
  76.93101    0.80308    0.64552    1.06500    1.08977    1.19514    1.18954    0.91763
  59.68396    0.64243    0.64552    0.83500    1.08149    1.19838    1.19306    0.92465
  48.67594    0.53206    0.64552    0.68500    1.28571    1.40711    1.40191    0.77778
  83.03526    0.85576    0.64552    1.14500    1.31513    1.24650    1.24080    0.76038
  61.90764    0.66404    0.64552    0.86500    1.10112    1.17478    1.16943    0.90816
  68.62515    0.72777    0.64552    0.95500    1.11594    1.18921    1.18375    0.89610
  67.87529    0.72077    0.64552    0.94500    1.17377    1.18957    1.18413    0.85196
  80.74020    0.83623    0.64552    1.11500    1.21195    1.21956    1.21389    0.82512
  49.40435    0.53953    0.64552    0.69500    1.35849    1.39347    1.38827    0.73611
  82.26947    0.84928    0.64552    1.13500    1.16479    1.23719    1.23149    0.85852
  55.99458    0.60605    0.64552    0.78500    1.20297    1.27946    1.27418    0.83128
  78.45224    0.81643    0.64552    1.08500    1.22388    1.20458    1.19896    0.81707
  60.42434    0.64965    0.64552    0.84500    1.16805    1.18410    1.17877    0.85613
  79.21408    0.82306    0.64552    1.09500    1.10037    1.20931    1.20367    0.90879
  65.63091    0.69966    0.64552    0.91500    1.15398    1.18020    1.17479    0.86657
  77.69121    0.80977    0.64552    1.07500    1.22925    1.19986    1.19425    0.81350
  81.50445    0.84277    0.64552    1.12500    1.23092    1.22787    1.22219    0.81240
  69.37590    0.73474    0.64552    0.96500    1.21233    1.18885    1.18338    0.82486
  50.86341    0.55442    0.64552    0.71500    1.32812    1.36621    1.36100    0.75294
  58.94442    0.63519    0.64552    0.82500    1.16729    1.21375    1.20843    0.85668
  61.16556    0.65686    0.64552    0.85500    1.15500    1.17370    1.16836    0.86580
  73.14268    0.76923    0.64552    1.01500    1.26708    1.18557    1.18004    0.78922
  53.05776    0.57664    0.64552    0.74500    1.15588    1.32862    1.32338    0.86514
  63.39436    0.67835    0.64552    0.88500    1.28381    1.17695    1.17157    0.77893
  70.88000    0.74861    0.64552    0.98500    1.25424    1.18812    1.18263    0.79730
  62.65057    0.67120    0.64552    0.87500    1.15199    1.17587    1.17050    0.86807
  72.38759    0.76238    0.64552    1.00500    1.21070    1.18740    1.18188    0.82597
  53.79077    0.58402    0.64552    0.75500    1.25602    1.32166    1.31642    0.79616
  64.13901    0.68547    0.64552    0.89500    1.12628    1.17803    1.17264    0.88788
  76.87581    0.80356    0.64629    1.06500    1.15341    1.19383    1.18789    0.86700
  83.74259    0.86275    0.64629    1.15500    1.20477    1.25458    1.24846    0.83003
  82.21112    0.84981    0.64629    1.13500    1.18217    1.23593    1.22985    0.84590
  50.82576    0.55470    0.64629    0.71500    1.30846    1.36504    1.35965    0.76426
  76.11691    0.79683    0.64629    1.05500    1.07335    1.18910    1.18318    0.93167
  54.48431    0.59168    0.64629    0.76500    1.29521    1.31028    1.30483    0.77207
  68.57524    0.72817    0.64629    0.95500    0.99563    1.18730    1.18156    1.00439
  72.33523    0.76282    0.64629    1.00500    1.18469    1.18551    1.17968    0.84410
  58.90106    0.63553    0.64629    0.82500    1.20599    1.21174    1.20620    0.82919
  64.09209    0.68585    0.64629    0.89500    1.15620    1.17648    1.17084    0.86490
  75.35886    0.79008    0.64629    1.04500    1.20345    1.18437    1.17847    0.83094
  82.97648    0.85629    0.64629    1.14500    1.27862    1.24525    1.23915    0.78209
  62.60466    0.67157    0.64629    0.87500    1.12333    1.17431    1.16870    0.89021
  49.36774    0.53980    0.64629    0.69500    1.41228    1.39230    1.38693    0.70807
  50.09637    0.54725    0.64629    0.70500    1.47101    1.37867    1.37329    0.67980
  59.64009    0.64277    0.64629    0.83500    1.15052    1.19621    1.19066    0.86917
  58.16288    0.62826    0.64629    0.81500    1.04233    1.22816    1.22264    0.95939
  70.07662    0.74210    0.64629    0.97500    1.11589    1.18658    1.18081    0.89614
  63.34794    0.67872    0.64629    0.88500    1.12542    1.17540    1.16977    0.88856
  79.15751    0.82355    0.64629    1.09500    1.08287    1.20802    1.20201    0.92347
  52.28683    0.56954    0.64629    0.73500    1.43701    1.33779    1.33237    0.69589
  61.86224    0.66440    0.64629    0.86500    1.15059    1.17322    1.16763    0.86912
  48.63985    0.53233    0.64629    0.68500    1.29851    1.40593    1.40057    0.77011
  77.63555    0.81025    0.64629    1.07500    1.23977    1.19856    1.19260    0.80660
  61.12067    0.65721    0.64629    0.85500    1.14527    1.17213    1.16656    0.87316
  80.68273    0.83674    0.64629    1.11500    1.23664    1.21824    1.21220    0.80864
  55.95329    0.60637    0.64629    0.78500    1.20574    1.27743    1.27195    0.82937
  78.39612    0.81692    0.64629    1.08500    1.12237    1.20329    1.19730    0.89097
  60.37995    0.65000    0.64629    0.84500    1.10483    1.18193    1.17637    0.90512
  67.82586    0.72117    0.64629    0.94500    1.14173    1.18765    1.18193    0.87586
  53.75103    0.58432    0.64629    0.75500    1.16056    1.31999    1.31455    0.86165
  51.55591    0.56212    0.64629    0.72500    1.24096    1.35142    1.34601    0.80583
  65.58299    0.70004    0.64629    0.91500    1.12500    1.17866    1.17299    0.88889
  81.44653    0.84329    0.64629    1.12500    1.25250    1.22661    1.22055    0.79840
  70.82862    0.74903    0.64629    0.98500    1.25458    1.18622    1.18043    0.79708
  69.32549    0.73515    0.64629    0.96500    1.12987    1.18694    1.18118    0.88506
  64.83710    0.69295    0.64629    0.90500    1.03293    1.17757    1.17192    0.96812
  55.21839    0.59903    0.64629    0.77500    1.36968    1.29386    1.28839    0.73010
  66.32974    0.70711    0.64629    0.92500    1.12421    1.18096    1.17527    0.88951
  47.91271    0.52484    0.64629    0.67500    1.07895    1.41956    1.41421    0.92683
  71.58149    0.75594    0.64629    0.99500    1.24077    1.18587    1.18005    0.80595
  73.08985    0.76967    0.64629    1.01500    1.09494    1.18392    1.17807    0.91329
  79.91972    0.83016    0.64629    1.10500    1.19325    1.21297    1.20695    0.83805
  84.50944    0.86917    0.64629    1.16500    1.46096    1.27119    1.26505    0.68448
  67.07736    0.71415    0.64629    0.93500    1.12859    1.18494    1.17923    0.88606
  53.01854    0.57693    0.64629    0.74500    1.41343    1.32695    1.32152    0.70750
  76.82058    0.80403    0.64707    1.06500    1.29703    1.19241    1.18623    0.77099
  81.38858    0.84381    0.64707    1.12500    1.22266    1.22521    1.21890    0.81789
  49.33111    0.54007    0.64707    0.69500    1.19469    1.39111    1.38558    0.83704
  80.62522    0.83725    0.64707    1.11500    1.24896    1.21679    1.21050    0.80066
  67.02842    0.71455    0.64707    0.93500    1.13889    1.18311    1.17720    0.87805
  78.33997    0.81741    0.64707    1.08500    1.24023    1.20187    1.19565    0.80630
  76.06215    0.79730    0.64707    1.05500    1.23725    1.18768    1.18152    0.80824
  65.53504    0.70043    0.64707    0.91500    1.19000    1.17706    1.17118    0.84034
  79.86266    0.83066    0.64707    1.10500    1.17143    1.21151    1.20525    0.85366
  68.52530    0.72858    0.64707    0.95500    1.20261    1.18531    1.17936    0.83152
  58.12002    0.62859    0.64707    0.81500    1.13069    1.22611    1.22040    0.88441
  67.77642    0.72158    0.64707    0.94500    1.22240    1.18566    1.17973    0.81806
  51.51772    0.56241    0.64707    0.72500    1.24686    1.35023    1.34467    0.80201
  83.68333    0.86328    0.64707    1.15500    1.28603    1.25319    1.24681    0.77759
  82.15273    0.85033    0.64707    1.13500    1.04472    1.23453    1.22820    0.95719
  60.33556    0.65035    0.64707    0.84500    1.15780    1.17972    1.17397    0.86370
  66.28129    0.70750    0.64707    0.92500    1.23627    1.17913    1.17324    0.80888
  55.17760    0.59934    0.64707    0.77500    1.36341    1.29179    1.28616    0.73346
  72.28285    0.76326    0.64707    1.00500    1.35229    1.18353    1.17748    0.73948
  62.55873    0.67193    0.64707    0.87500    1.20539    1.17270    1.16690    0.82961
  70.77721    0.74946    0.64707    0.98500    1.14380    1.18424    1.17823    0.87428
  70.02570    0.74252    0.64707    0.97500    1.15000    1.18460    1.17861    0.86957
  52.97930    0.57723    0.64707    0.74500    1.44224    1.32525    1.31966    0.69336
  63.30151    0.67908    0.64707    0.88500    1.27027    1.17379    1.16797    0.78723
  79.10090    0.82405    0.64707    1.09500    1.05188    1.20660    1.20036    0.95068
  73.03698    0.77012    0.64707    1.01500    1.17619    1.18217    1.17610    0.85020
  54.44404    0.59199    0.64707    0.76500    1.40116    1.30822    1.30259    0.71369
  64.78966    0.69333    0.64707    0.90500    1.24579    1.17597    1.17011    0.80270
  64.04515    0.68622    0.64707    0.89500    1.23193    1.17488    1.16904    0.81173
  52.24812    0.56983    0.64707    0.73500    1.15756    1.33661    1.33103    0.86389
  50.05922    0.54753    0.64707    0.70500    1.29375    1.37748    1.37195    0.77295
  82.91765    0.85682    0.64707    1.14500    1.30316    1.24386    1.23751    0.76737
  61.81682    0.66475    0.64707    0.86500    1.14238    1.17161    1.16582    0.87536
  58.85769    0.63586    0.64707    0.82500    1.30769    1.20968    1.20396    0.76471
  48.60375    0.53259    0.64707    0.68500    1.31250    1.40473    1.39922    0.76190
  55.91198    0.60668    0.64707    0.78500    1.10755    1.27537    1.26972    0.90289
  59.59620    0.64311    0.64707    0.83500    1.13613    1.19399    1.18826    0.88018
  77.57986    0.81073    0.64707    1.07500    1.28395    1.19714    1.19094    0.77885
  53.71127    0.58462    0.64707    0.75500    1.14953    1.31830    1.31269    0.86992
  71.52959    0.75637    0.64707    0.99500    1.23658    1.18389    1.17786    0.80868
  69.27506    0.73556    0.64707    0.96500    1.12866    1.18495    1.17898    0.88600
  84.44976    0.86971    0.64707    1.16500    1.24771    1.26719    1.26079    0.80147
  75.30457    0.79055    0.64707    1.04500    1.18750    1.18294    1.17681    0.84211
  50.78809    0.55498    0.64707    0.71500    1.27670    1.36386    1.35831    0.78327
  61.07576    0.65756    0.64707    0.85500    1.09935    1.17052    1.16475    0.90963
  47.87713    0.52510    0.64707    0.67500    1.47368    1.41836    1.41286    0.67857
  53.67151    0.58492    0.64784    0.75500    1.26190    1.31656    1.31082    0.79245
  72.98409    0.77056    0.64784    1.01500    1.10443    1.18032    1.17413    0.90544
  78.28379    0.81789    0.64784    1.08500    1.16532    1.20032    1.19399    0.85813
  47.84155    0.52537    0.64784    0.67500    1.32432    1.41713    1.41152    0.75510
  60.29114    0.65069    0.64784    0.84500    1.10920    1.17745    1.17156    0.90155
  52.94006    0.57753    0.64784    0.74500    1.24779    1.32351    1.31779    0.80142
  82.09430    0.85085    0.64784    1.13500    1.15741    1.23298    1.22656    0.86400
  72.23044    0.76369    0.64784    1.00500    1.16113    1.18145    1.17528    0.86123
  70.72577    0.74988    0.64784    0.98500    1.15214    1.18217    1.17603    0.86795
  58.81430    0.63620    0.64784    0.82500    1.11893    1.20758    1.20173    0.89371
  67.72695    0.72198    0.64784    0.94500    1.11564    1.18359    1.17753    0.89635
  66.23282    0.70789    0.64784    0.92500    1.12261    1.17723    1.17121    0.89078
  62.51278    0.67229    0.64784    0.87500    0.96794    1.17103    1.16509    1.03312
  80.56768    0.83776    0.64784    1.11500    1.19923    1.21518    1.20880    0.83387
  61.77138    0.66511    0.64784    0.86500    1.18152    1.16994    1.16402    0.84637
  61.03083    0.65791    0.64784    0.85500    1.20324    1.16885    1.16295    0.83109
  48.56765    0.53286    0.64784    0.68500    1.37975    1.40351    1.39788    0.72477
  50.02207    0.54781    0.64784    0.70500    1.57463    1.37626    1.37060    0.63507
  52.20940    0.57012    0.64784    0.73500    1.31801    1.33539    1.32968    0.75872
  75.25025    0.79101    0.64784    1.04500    1.21495    1.18140    1.17516    0.82308
  58.07714    0.62892    0.64784    0.81500    1.10345    1.22401    1.21817    0.90625
  55.87065    0.60700    0.64784    0.78500    1.25799    1.27327    1.26748    0.79492
  54.40375    0.59229    0.64784    0.76500    1.46505    1.30611    1.30036    0.68257
  68.47534    0.72899    0.64784    0.95500    1.12598    1.18324    1.17716    0.88811
  63.25505    0.67945    0.64784    0.88500    1.14560    1.17212    1.16616    0.87291
  69.22460    0.73598    0.64784    0.96500    1.22466    1.18288    1.17678    0.81655
  49.29448    0.54034    0.64784    0.69500    1.40777    1.38989    1.38424    0.71034
  51.47952    0.56270    0.64784    0.72500    1.22311    1.34902    1.34332    0.81759
  50.75041    0.55526    0.64784    0.71500    1.31016    1.36264    1.35696    0.76327
  69.97475    0.74294    0.64784    0.97500    1.24553    1.18252    1.17641    0.80287
  82.85878    0.85735    0.64784    1.14500    1.20404    1.24230    1.23586    0.83054
  76.76533    0.80451    0.64784    1.06500    1.08227    1.19086    1.18457    0.92399
  79.04426    0.82454    0.64784    1.09500    1.23800    1.20504    1.19870    0.80775
  59.55230    0.64345    0.64784    0.83500    1.22222    1.19172    1.18585    0.81818
  55.13680    0.59965    0.64784    0.77500    1.31888    1.28969    1.28392    0.75822
  65.48707    0.70081    0.64784    0.91500    1.16804    1.17539    1.16938    0.85614
  63.99819    0.68659    0.64784    0.89500    1.19697    1.17321    1.16723    0.83544
  76.00736    0.79777    0.64784    1.05500    1.10895    1.18613    1.17986    0.90175
  79.80556    0.83117    0.64784    1.10500    1.07899    1.20991    1.20355    0.92679
  84.39003    0.87026    0.64784    1.16500    1.34426    1.26301    1.25653    0.74390
  64.74219    0.69371    0.64784    0.90500    1.17579    1.17430    1.16831    0.85049
  83.62403    0.86382    0.64784    1.15500    1.15182    1.25163    1.24517    0.86819
  71.47767    0.75680    0.64784    0.99500    1.27411    1.18181    1.17566    0.78486
  81.33059    0.84432    0.64784    1.12500    1.14038    1.22365    1.21725    0.87690
  77.52414    0.81121    0.64784    1.07500    1.12287    1.19559    1.18928    0.89057
  66.97945    0.71494    0.64784    0.93500    1.16832    1.18121    1.17517    0.85593
  63.20858    0.67982    0.64862    0.88500    1.12560    1.17039    1.16435    0.88841
  78.98759    0.82504    0.64862    1.09500    1.14000    1.20337    1.19704    0.87719
  63.95121    0.68697    0.64862    0.89500    1.20000    1.17148    1.16542    0.83333
  69.92378    0.74336    0.64862    0.97500    1.17219    1.18037    1.17420    0.85311
  79.74843    0.83167    0.64862    1.10500    1.19429    1.20819    1.20185    0.83732
  80.51010    0.83827    0.64862    1.11500    1.20513    1.21346    1.20710    0.82979
  49.25784    0.54061    0.64862    0.69500    1.29204    1.38864    1.38289    0.77397
  68.42535    0.72940    0.64862    0.95500    1.16610    1.18109    1.17495    0.85756
  50.71272    0.55554    0.64862    0.71500    1.46667    1.36140    1.35561    0.68182
  58.03425    0.62925    0.64862    0.81500    1.23896    1.22186    1.21592    0.80713
  83.56469    0.86436    0.64862    1.15500    1.14429    1.24992    1.24352    0.87391
  84.33026    0.87080    0.64862    1.16500    1.13808    1.25924    1.25282    0.87868
  55.82932    0.60731    0.64862    0.78500    1.24605    1.27113    1.26524    0.80254
  59.50838    0.64380    0.64862    0.83500    1.14092    1.18941    1.18344    0.87649
  52.17066    0.57041    0.64862    0.73500    1.31633    1.33415    1.32833    0.75969
  69.17412    0.73639    0.64862    0.96500    1.26806    1.18073    1.17458    0.78861
  66.93046    0.71534    0.64862    0.93500    1.19398    1.17924    1.17313    0.83754
  48.53153    0.53313    0.64862    0.68500    1.41667    1.40227    1.39653    0.70588
  77.46838    0.81170    0.64862    1.07500    1.16534    1.19393    1.18762    0.85812
  60.98589    0.65826    0.64862    0.85500    1.21784    1.16713    1.16114    0.82113
  49.98490    0.54808    0.64862    0.70500    1.27879    1.37502    1.36925    0.78199
  82.79987    0.85788    0.64862    1.14500    1.13158    1.24061    1.23421    0.88372
  54.36345    0.59260    0.64862    0.76500    1.21809    1.30398    1.29811    0.82096
  81.27256    0.84484    0.64862    1.12500    1.05556    1.22197    1.21561    0.94737
  75.19590    0.79147    0.64862    1.04500    1.19030    1.17976    1.17350    0.84013
  66.18433    0.70828    0.64862    0.92500    1.06028    1.17527    1.16917    0.94315
  71.42572    0.75723    0.64862    0.99500    1.06090    1.17964    1.17345    0.94260
  53.63173    0.58522    0.64862    0.75500    1.23284    1.31480    1.30895    0.81114
  47.80596    0.52563    0.64862    0.67500    1.40000    1.41589    1.41017    0.71429
  55.09598    0.59996    0.64862    0.77500    1.27968    1.28755    1.28168    0.78144
  72.93118    0.77100    0.64862    1.01500    1.12033    1.17838    1.17216    0.89260
  60.24671    0.65104    0.64862    0.84500    1.26173    1.17513    1.16915    0.79256
  65.43908    0.70119    0.64862    0.91500    1.19113    1.17365    1.16757    0.83954
  52.90080    0.57782    0.64862    0.74500    1.32899    1.32175    1.31592    0.75245
  61.72592    0.66547    0.64862    0.86500    1.18456    1.16822    1.16221    0.84419
  58.77089    0.63653    0.64862    0.82500    1.20442    1.20544    1.19949    0.83028
  64.69471    0.69409    0.64862    0.90500    1.09936    1.17256    1.16650    0.90962
  67.67746    0.72238    0.64862    0.94500    1.10836    1.18145    1.17533    0.90223
  62.46682    0.67265    0.64862    0.87500    1.07321    1.16930    1.16328    0.93178
  76.71004    0.80498    0.64862    1.06500    1.06593    1.18920    1.18291    0.93814
  51.44130    0.56298    0.64862    0.72500    1.31915    1.34777    1.34197    0.75806
  70.67431    0.75031    0.64862    0.98500    1.10601    1.18001    1.17383    0.90415
  78.22757    0.81838    0.64862    1.08500    1.19653    1.19865    1.19233    0.83575
  82.03583    0.85137    0.64862    1.13500    1.19066    1.23129    1.22491    0.83987
  72.17801    0.76413    0.64862    1.00500    1.08917    1.17928    1.17308    0.91813
  75.95254    0.79824    0.64862    1.05500    1.20231    1.18448    1.17821    0.83173
  66.88145    0.71573    0.64940    0.93500    1.16801    1.17722    1.17110    0.85615
  69.12362    0.73680    0.64940    0.96500    1.03240    1.17852    1.17237    0.96862
  82.74093    0.85841    0.64940    1.14500    1.28487    1.23882    1.23256    0.77829
  64.64720    0.69447    0.64940    0.90500    1.20351    1.17078    1.16469    0.83090
  55.05514    0.60027    0.64940    0.77500    1.24250    1.28538    1.27943    0.80483
  72.12555    0.76457    0.64940    1.00500    1.03503    1.17705    1.17087    0.96615
  77.41260    0.81218    0.64940    1.07500    1.22605    1.19219    1.18596    0.81563
  49.94772    0.54836    0.64940    0.70500    1.32895    1.37375    1.36790    0.75248
  58.72747    0.63687    0.64940    0.82500    1.18807    1.20325    1.19724    0.84170
  47.77035    0.52589    0.64940    0.67500    1.73529    1.41462    1.40882    0.57627
  83.50531    0.86489    0.64940    1.15500    1.25866    1.24813    1.24187    0.79450
  66.13582    0.70867    0.64940    0.92500    1.17597    1.17325    1.16713    0.85036
  78.93088    0.82553    0.64940    1.09500    1.15064    1.20162    1.19538    0.86909
  54.32314    0.59290    0.64940    0.76500    1.27151    1.30180    1.29587    0.78647
  72.87823    0.77145    0.64940    1.01500    1.17983    1.17637    1.17018    0.84758
  50.67502    0.55582    0.64940    0.71500    1.37438    1.36012    1.35426    0.72760
  63.16209    0.68019    0.64940    0.88500    1.15935    1.16862    1.16254    0.86255
  75.89769    0.79871    0.64940    1.05500    1.09556    1.18276    1.17654    0.91277
  62.42084    0.67301    0.64940    0.87500    1.17905    1.16753    1.16147    0.84814
  52.86153    0.57812    0.64940    0.74500    1.20872    1.31995    1.31404    0.82732
  79.69127    0.83217    0.64940    1.10500    1.20118    1.20639    1.20015    0.83251
  70.62282    0.75073    0.64940    0.98500    1.19839    1.17778    1.17162    0.83445
  57.99135    0.62958    0.64940    0.81500    1.21780    1.21968    1.21368    0.82115
  52.13191    0.57070    0.64940    0.73500    1.27758    1.33287    1.32698    0.78273
  69.87278    0.74378    0.64940    0.97500    1.15589    1.17815    1.17200    0.86514
  48.49540    0.53339    0.64940    0.68500    1.30986    1.40099    1.39518    0.76344
  61.68045    0.66582    0.64940    0.86500    1.12395    1.16645    1.16040    0.88972
  78.17132    0.81887    0.64940    1.08500    1.12364    1.19690    1.19067    0.88997
  81.97732    0.85189    0.64940    1.13500    1.26369    1.22952    1.22326    0.79133
  53.59194    0.58552    0.64940    0.75500    1.31210    1.31300    1.30708    0.76214
  60.20226    0.65138    0.64940    0.84500    1.22420    1.17277    1.16674    0.81686
  68.37535    0.72980    0.64940    0.95500    1.28596    1.17888    1.17275    0.77763
  67.62795    0.72278    0.64940    0.94500    1.14286    1.17925    1.17312    0.87500
  84.27045    0.87134    0.64940    1.16500    1.21239    1.25744    1.25117    0.82482
  80.45248    0.83877    0.64940    1.11500    1.19760    1.21164    1.20540    0.83500
  55.78796    0.60763    0.64940    0.78500    1.19070    1.26895    1.26300    0.83984
  51.40308    0.56327    0.64940    0.72500    1.36000    1.34650    1.34062    0.73529
  76.65472    0.80545    0.64940    1.06500    1.08969    1.18747    1.18125    0.91769
  65.39107    0.70158    0.64940    0.91500    1.11059    1.17186    1.16576    0.90042
  71.37374    0.75766    0.64940    0.99500    1.14952    1.17742    1.17125    0.86993
  49.22118    0.54088    0.64940    0.69500    1.18750    1.38737    1.38154    0.84211
  81.21450    0.84535    0.64940    1.12500    1.20000    1.22021    1.21395    0.83333
  63.90421    0.68734    0.64940    0.89500    1.09955    1.16970    1.16361    0.90947
  60.94093    0.65861    0.64940    0.85500    1.10552    1.16537    1.15933    0.90455
  75.14152    0.79193    0.64940    1.04500    1.09507    1.17804    1.17183    0.91318
  59.46444    0.64414    0.64940    0.83500    1.18994    1.18705    1.18103    0.84038
  75.08711    0.79239    0.65018    1.04500    1.26448    1.17629    1.17017    0.79084
  53.55213    0.58582    0.65018    0.75500    1.21037    1.31117    1.30520    0.82619
  81.91878    0.85242    0.65018    1.13500    1.23984    1.22771    1.22161    0.80656
  62.37484    0.67338    0.65018    0.87500    1.18826    1.16573    1.15966    0.84157
  52.82225    0.57841    0.65018    0.74500    1.24451    1.31812    1.31217    0.80353
  79.63407    0.83267    0.65018    1.10500    1.20623    1.20456    1.19844    0.82903
  81.15640    0.84586    0.65018    1.12500    1.15245    1.21841    1.21230    0.86772
  78.11504    0.81936    0.65018    1.08500    1.10753    1.19513    1.18901    0.90291
  70.57131    0.75116    0.65018    0.98500    1.19279    1.17553    1.16941    0.83837
  69.82176    0.74420    0.65018    0.97500    1.15670    1.17590    1.16979    0.86453
  80.39483    0.83928    0.65018    1.11500    1.16952    1.20980    1.20369    0.85505
  57.94843    0.62991    0.65018    0.81500    1.32091    1.21746    1.21144    0.75705
  47.73474    0.52615    0.65018    0.67500    1.31818    1.41333    1.40746    0.75862
  60.89595    0.65896    0.65018    0.85500    1.06646    1.16357    1.15751    0.93769
  60.15779    0.65173    0.65018    0.84500    1.10440    1.17038    1.16433    0.90547
  66.83241    0.71613    0.65018    0.93500    1.25373    1.17516    1.16906    0.79762
  71.32174    0.75809    0.65018    0.99500    1.03666    1.17515    1.16904    0.96464
  75.84281    0.79917    0.65018    1.05500    1.24266    1.18100    1.17488    0.80472
  63.85719    0.68771    0.65018    0.89500    1.16189    1.16789    1.16180    0.86067
  65.34305    0.70196    0.65018    0.91500    1.17839    1.17004    1.16395    0.84862
  76.59936    0.80593    0.65018    1.06500    1.15849    1.18571    1.17959    0.86319
  78.87414    0.82603    0.65018    1.09500    1.16667    1.19983    1.19372    0.85714
  66.08729    0.70906    0.65018    0.92500    1.14600    1.17119    1.16510    0.87260
  77.35678    0.81266    0.65018    1.07500    1.13985    1.19042    1.18430    0.87731
  51.36484    0.56355    0.65018    0.72500    1.32377    1.34520    1.33927    0.75542
  72.07306    0.76500    0.65018    1.00500    1.15207    1.17478    1.16866    0.86801
  67.57842    0.72318    0.65018    0.94500    1.06951    1.17702    1.17091    0.93501
  55.01430    0.60058    0.65018    0.77500    1.34239    1.28318    1.27719    0.74494
  83.44589    0.86543    0.65018    1.15500    1.10964    1.24631    1.24021    0.90119
  84.97605    0.87831    0.65018    1.17500    1.42607    1.29933    1.29323    0.70123
  59.42049    0.64448    0.65018    0.83500    1.10820    1.18466    1.17862    0.90236
  64.59968    0.69485    0.65018    0.90500    1.19244    1.16896    1.16287    0.83862
  52.09316    0.57099    0.65018    0.73500    1.33696    1.33157    1.32563    0.74797
  63.11558    0.68055    0.65018    0.88500    1.07075    1.16681    1.16073    0.93392
  50.63731    0.55610    0.65018    0.71500    1.34946    1.35883    1.35291    0.74104
  49.91053    0.54863    0.65018    0.70500    1.31677    1.37245    1.36655    0.75943
  84.21060    0.87188    0.65018    1.16500    1.18471    1.25561    1.24952    0.84409
  54.28281    0.59321    0.65018    0.76500    1.24390    1.29960    1.29363    0.80392
  48.45926    0.53366    0.65018    0.68500    1.22472    1.39970    1.39382    0.81651
  61.63496    0.66618    0.65018    0.86500    1.15043    1.16465    1.15859    0.86924
  72.82526    0.77189    0.65018    1.01500    1.07242    1.17433    1.16821    0.93247
  58.68404    0.63720    0.65018    0.82500    1.16570    1.20103    1.19500    0.85785
  68.32532    0.73021    0.65018    0.95500    1.24092    1.17664    1.17054    0.80585
  55.74660    0.60794    0.65018    0.78500    1.16234    1.26675    1.26075    0.86034
  82.68194    0.85894    0.65018    1.14500    1.18571    1.23701    1.23091    0.84337
  49.18452    0.54115    0.65018    0.69500    1.36937    1.38608    1.38018    0.73026
  69.07310    0.73721    0.65018    0.96500    1.15863    1.17627    1.17016    0.86309
  47.69912    0.52641    0.65096    0.67500    0.97619    1.41201    1.40611    1.02439
  54.24248    0.59351    0.65096    0.76500    1.19481    1.29738    1.29138    0.83696
  60.11331    0.65207    0.65096    0.84500    1.23370    1.16797    1.16191    0.81057
  49.87333    0.54891    0.65096    0.70500    1.49296    1.37113    1.36519    0.66981
  53.51232    0.58612    0.65096    0.75500    1.23478    1.30932    1.30332    0.80986
  68.27526    0.73061    0.65096    0.95500    1.11707    1.17440    1.16832    0.89520
  78.81736    0.82652    0.65096    1.09500    1.28457    1.19806    1.19205    0.77847
  67.52887    0.72358    0.65096    0.94500    1.08270    1.17477    1.16870    0.92362
  72.77226    0.77233    0.65096    1.01500    1.21246    1.17213    1.16607    0.82477
  77.30093    0.81314    0.65096    1.07500    1.16604    1.18866    1.18263    0.85761
  84.15070    0.87242    0.65096    1.16500    1.19328    1.25382    1.24786    0.83803
  72.02055    0.76544    0.65096    1.00500    1.15897    1.17251    1.16645    0.86283
  63.06905    0.68092    0.65096    0.88500    1.21617    1.16498    1.15891    0.82225
  51.32660    0.56384    0.65096    0.72500    1.40175    1.34388    1.33791    0.71340
  64.55214    0.69522    0.65096    0.90500    1.11682    1.16713    1.16106    0.89540
  79.57684    0.83317    0.65096    1.10500    1.12743    1.20277    1.19676    0.88697
  71.26972    0.75852    0.65096    0.99500    1.03281    1.17289    1.16682    0.96823
  52.05438    0.57128    0.65096    0.73500    1.52918    1.33025    1.32427    0.65394
  76.54398    0.80640    0.65096    1.06500    1.23303    1.18395    1.17793    0.81101
  55.70522    0.60825    0.65096    0.78500    1.34259    1.26452    1.25850    0.74483
  48.42311    0.53393    0.65096    0.68500    1.33333    1.39839    1.39247    0.75000
  54.97344    0.60089    0.65096    0.77500    1.05882    1.28095    1.27494    0.94444
  65.29500    0.70234    0.65096    0.91500    1.15192    1.16820    1.16213    0.86812
  62.32882    0.67374    0.65096    0.87500    1.12796    1.16391    1.15784    0.88655
  78.05872    0.81984    0.65096    1.08500    1.23984    1.19336    1.18734    0.80656
  63.81016    0.68808    0.65096    0.89500    1.23012    1.16606    1.15999    0.81293
  75.03268    0.79285    0.65096    1.04500    1.20459    1.17455    1.16851    0.83016
  82.62292    0.85946    0.65096    1.14500    1.26735    1.23523    1.22926    0.78905
  66.03874    0.70944    0.65096    0.92500    1.21393    1.16928    1.16320    0.82377
  57.90550    0.63024    0.65096    0.81500    1.04696    1.21523    1.20919    0.95515
  50.59958    0.55638    0.65096    0.71500    1.51295    1.35751    1.35155    0.66096
  80.33714    0.83979    0.65096    1.11500    1.01893    1.20798    1.20198    0.98142
  66.78336    0.71652    0.65096    0.93500    1.05471    1.17309    1.16702    0.94813
  49.14785    0.54142    0.65096    0.69500    1.15574    1.38476    1.37883    0.86525
  81.09827    0.84638    0.65096    1.12500    1.09420    1.21664    1.21065    0.91391
  84.91573    0.87886    0.65096    1.17500    1.20126    1.29490    1.28895    0.83246
  70.51978    0.75158    0.65096    0.98500    1.00288    1.17326    1.16720    0.99713
  58.64059    0.63754    0.65096    0.82500    1.20818    1.19880    1.19275    0.82769
  75.78790    0.79964    0.65096    1.05500    1.18939    1.17925    1.17322    0.84076
  69.77072    0.74461    0.65096    0.97500    1.29749    1.17364    1.16757    0.77072
  81.86020    0.85294    0.65096    1.13500    1.24806    1.22593    1.21995    0.80124
  52.78296    0.57871    0.65096    0.74500    1.19648    1.31662    1.31064    0.83578
  60.85096    0.65931    0.65096    0.85500    1.12072    1.16176    1.15570    0.89229
  83.38643    0.86596    0.65096    1.15500    1.21371    1.24452    1.23856    0.82392
  59.37653    0.64481    0.65096    0.83500    1.12174    1.18236    1.17631    0.89147
  69.02255    0.73763    0.65096    0.96500    1.10835    1.17402    1.16795    0.90225
  61.58946    0.66653    0.65096    0.86500    1.09206    1.16284    1.15677    0.91570
  68.97198    0.73804    0.65174    0.96500    1.17011    1.17178    1.16574    0.85462
  84.09077    0.87297    0.65174    1.16500    1.30603    1.25209    1.24621    0.76568
  49.83613    0.54918    0.65174    0.70500    1.41463    1.36980    1.36384    0.70690
  82.56386    0.85999    0.65174    1.14500    1.25882    1.23350    1.22760    0.79439
  66.73429    0.71692    0.65174    0.93500    1.17003    1.17103    1.16497    0.85468
  59.33254    0.64515    0.65174    0.83500    1.18385    1.18011    1.17406    0.84470
  71.21767    0.75895    0.65174    0.99500    1.04695    1.17064    1.16461    0.95516
  63.02251    0.68128    0.65174    0.88500    1.18957    1.16316    1.15710    0.84064
  77.24505    0.81361    0.65174    1.07500    1.02888    1.18694    1.18097    0.97193
  84.85537    0.87940    0.65174    1.17500    1.32763    1.29054    1.28466    0.75322
  48.38695    0.53419    0.65174    0.68500    1.50000    1.39706    1.39111    0.66667
  83.32693    0.86649    0.65174    1.15500    1.20170    1.24280    1.23690    0.83216
  65.99017    0.70983    0.65174    0.92500    1.12344    1.16744    1.16139    0.89013
  61.54393    0.66689    0.65174    0.86500    1.10333    1.16101    1.15495    0.90634
  78.76055    0.82701    0.65174    1.09500    1.19729    1.19634    1.19039    0.83522
  81.04009    0.84689    0.65174    1.12500    1.18738    1.21492    1.20899    0.84219
  52.74365    0.57900    0.65174    0.74500    1.30128    1.31528    1.30928    0.76847
  58.59712    0.63787    0.65174    0.82500    1.13430    1.19655    1.19050    0.88160
  69.71965    0.74503    0.65174    0.97500    1.07655    1.17140    1.16536    0.92889
  81.80158    0.85346    0.65174    1.13500    1.23495    1.22421    1.21830    0.80975
  53.47249    0.58641    0.65174    0.75500    1.18103    1.30746    1.30144    0.84672
  60.80595    0.65966    0.65174    0.85500    1.21034    1.15994    1.15388    0.82621
  68.22519    0.73102    0.65174    0.95500    1.26108    1.17216    1.16611    0.79297
  75.73295    0.80011    0.65174    1.05500    1.22631    1.17754    1.17155    0.81546
  49.11116    0.54169    0.65174    0.69500    1.58095    1.38343    1.37748    0.63253
  78.00238    0.82033    0.65174    1.08500    1.14894    1.19164    1.18568    0.87037
  80.27942    0.84029    0.65174    1.11500    1.21032    1.20621    1.20028    0.82623
  50.56185    0.55666    0.65174    0.71500    1.20370    1.35617    1.35020    0.83077
  57.86255    0.63057    0.65174    0.81500    1.08174    1.21298    1.20694    0.92444
  73.47135    0.77964    0.65174    1.02500    1.19854    1.16693    1.16092    0.83435
  63.76310    0.68845    0.65174    0.89500    1.22783    1.16423    1.15817    0.81445
  70.46822    0.75200    0.65174    0.98500    1.07597    1.17102    1.16499    0.92939
  62.28279    0.67410    0.65174    0.87500    1.16580    1.16209    1.15603    0.85778
  47.66348    0.52667    0.65174    0.67500    1.40541    1.41068    1.40475    0.71154
  51.28834    0.56412    0.65174    0.72500    1.38428    1.34254    1.33656    0.72240
  60.06882    0.65242    0.65174    0.84500    1.23077    1.16555    1.15949    0.81250
  79.51957    0.83367    0.65174    1.10500    1.19856    1.20104    1.19510    0.83434
  54.93257    0.60120    0.65174    0.77500    1.23786    1.27871    1.27269    0.80784
  64.50458    0.69560    0.65174    0.90500    1.09888    1.16530    1.15924    0.91001
  72.71924    0.77277    0.65174    1.01500    1.10961    1.16988    1.16386    0.90122
  71.96801    0.76587    0.65174    1.00500    1.04992    1.17026    1.16424    0.95245
  67.47929    0.72398    0.65174    0.94500    1.14308    1.17254    1.16649    0.87483
  54.20213    0.59382    0.65174    0.76500    1.21705    1.29514    1.28913    0.82166
  55.66383    0.60857    0.65174    0.78500    1.25173    1.26228    1.25625    0.79889
  65.24693    0.70273    0.65174    0.91500    1.09457    1.16637    1.16031    0.91360
  52.01560    0.57157    0.65174    0.73500    1.26174    1.32891    1.32292    0.79255
  76.48857    0.80687    0.65174    1.06500    1.15780    1.18224    1.17626    0.86371
  63.71603    0.68882    0.65252    0.89500    1.19176    1.16241    1.15635    0.83910
  73.41782    0.78009    0.65252    1.02500    1.13689    1.16494    1.15893    0.87959
  58.55364    0.63821    0.65252    0.82500    1.20438    1.19429    1.18824    0.83030
  60.76092    0.66001    0.65252    0.85500    1.10333    1.15812    1.15206    0.90634
  65.94157    0.71022    0.65252    0.92500    1.17857    1.16562    1.15957    0.84848
  54.89169    0.60151    0.65252    0.77500    1.23944    1.27646    1.27043    0.80682
  72.66619    0.77321    0.65252    1.01500    1.15182    1.16766    1.16164    0.86819
  55.62242    0.60888    0.65252    0.78500    1.12882    1.26003    1.25400    0.88588
  80.22167    0.84080    0.65252    1.11500    1.14955    1.20451    1.19856    0.86991
  60.02430    0.65276    0.65252    0.84500    1.22680    1.16312    1.15707    0.81513
  84.79497    0.87995    0.65252    1.17500    1.39667    1.28626    1.28037    0.71599
  66.68519    0.71731    0.65252    0.93500    1.30473    1.16898    1.16293    0.76644
  79.46227    0.83417    0.65252    1.10500    1.19011    1.19938    1.19343    0.84026
  49.07447    0.54196    0.65252    0.69500    1.39167    1.38208    1.37612    0.71856
  48.35079    0.53446    0.65252    0.68500    1.37333    1.39571    1.38976    0.72816
  51.97681    0.57186    0.65252    0.73500    1.22591    1.32756    1.32156    0.81572
  81.74292    0.85397    0.65252    1.13500    1.20553    1.22257    1.21664    0.82951
  84.03080    0.87351    0.65252    1.16500    1.25212    1.25045    1.24455    0.79865
  54.16176    0.59412    0.65252    0.76500    1.17943    1.29289    1.28687    0.84787
  50.52410    0.55694    0.65252    0.71500    1.40625    1.35482    1.34884    0.71111
  76.43313    0.80735    0.65252    1.06500    1.20709    1.18057    1.17459    0.82844
  80.98189    0.84740    0.65252    1.12500    1.18288    1.21327    1.20733    0.84539
  47.62784    0.52693    0.65252    0.67500    1.55263    1.40934    1.40340    0.64407
  69.66856    0.74545    0.65252    0.97500    1.20065    1.16918    1.16314    0.83288
  71.16559    0.75938    0.65252    0.99500    1.11727    1.16842    1.16239    0.89504
  68.92138    0.73845    0.65252    0.96500    1.18095    1.16956    1.16352    0.84677
  75.67798    0.80057    0.65252    1.05500    1.16667    1.17587    1.16988    0.85714
  68.17509    0.73142    0.65252    0.95500    1.15559    1.16994    1.16389    0.86536
  64.45700    0.69598    0.65252    0.90500    1.16941    1.16348    1.15742    0.85513
  77.18913    0.81409    0.65252    1.07500    1.01394    1.18528    1.17930    0.98625
  51.25007    0.56441    0.65252    0.72500    1.25781    1.34119    1.33520    0.79503
  62.97594    0.68165    0.65252    0.88500    1.16779    1.16134    1.15528    0.85632
  61.49839    0.66724    0.65252    0.86500    1.28250    1.15919    1.15313    0.77973
  83.26739    0.86703    0.65252    1.15500    1.11066    1.24116    1.23524    0.90036
  62.23673    0.67446    0.65252    0.87500    1.10567    1.16026    1.15421    0.90443
  59.28855    0.64549    0.65252    0.83500    1.10517    1.17786    1.17181    0.90484
  67.42970    0.72438    0.65252    0.94500    1.16396    1.17032    1.16427    0.85914
  57.81958    0.63090    0.65252    0.81500    1.08733    1.21073    1.20468    0.91969
  82.50476    0.86052    0.65252    1.14500    1.16438    1.23186    1.22594    0.85882
  77.94600    0.82081    0.65252    1.08500    1.17286    1.18998    1.18401    0.85261
  70.41663    0.75242    0.65252    0.98500    1.10502    1.16880    1.16277    0.90496
  71.91545    0.76631    0.65252    1.00500    1.17797    1.16804    1.16202    0.84892
  53.43265    0.58671    0.65252    0.75500    1.30769    1.30558    1.29956    0.76471
  49.79891    0.54946    0.65252    0.70500    1.58228    1.36845    1.36248    0.63200
  52.70433    0.57929    0.65252    0.74500    1.24601    1.31393    1.30792    0.80256
  78.70371    0.82750    0.65252    1.09500    1.25000    1.19468    1.18872    0.80000
  65.19884    0.70311    0.65252    0.91500    1.11252    1.16455    1.15849    0.89886
  80.16387    0.84130    0.65331    1.11500    1.12110    1.20287    1.19685    0.89198
  71.11350    0.75981    0.65331    0.99500    1.15674    1.16623    1.16017    0.86450
  65.15074    0.70349    0.65331    0.91500    1.01961    1.16274    1.15667    0.98077
  55.58101    0.60919    0.65331    0.78500    1.22759    1.25777    1.25174    0.81461
  48.31461    0.53472    0.65331    0.68500    1.72289    1.39435    1.38840    0.58042
  75.62298    0.80104    0.65331    1.05500    1.14366    1.17425    1.16821    0.87439
  51.93800    0.57214    0.65331    0.73500    1.35688    1.32620    1.32020    0.73699
  61.45284    0.66760    0.65331    0.86500    1.25180    1.15737    1.15131    0.79885
  63.66894    0.68919    0.65331    0.89500    1.03172    1.16059    1.15453    0.96925
  77.88959    0.82130    0.65331    1.08500    1.12407    1.18837    1.18234    0.88962
  70.36503    0.75285    0.65331    0.98500    1.18636    1.16661    1.16055    0.84292
  53.39280    0.58701    0.65331    0.75500    1.26923    1.30369    1.29768    0.78788
  52.66500    0.57959    0.65331    0.74500    1.29245    1.31257    1.30656    0.77372
  77.13319    0.81457    0.65331    1.07500    1.09944    1.18366    1.17763    0.90956
  78.64684    0.82800    0.65331    1.09500    1.17181    1.19308    1.18705    0.85338
  79.40494    0.83466    0.65331    1.10500    1.13068    1.19778    1.19176    0.88442
  66.63608    0.71770    0.65331    0.93500    1.09764    1.16694    1.16088    0.91105
  65.89296    0.71061    0.65331    0.92500    1.20976    1.16381    1.15775    0.82661
  47.59219    0.52719    0.65331    0.67500    1.77143    1.40797    1.40204    0.56452
  69.61745    0.74586    0.65331    0.97500    1.07220    1.16698    1.16092    0.93266
  72.61311    0.77365    0.65331    1.01500    1.08539    1.16548    1.15942    0.92133
  84.73453    0.88050    0.65331    1.17500    1.39623    1.28207    1.27607    0.71622
  54.85079    0.60182    0.65331    0.77500    1.21707    1.27420    1.26818    0.82164
  59.97978    0.65311    0.65331    0.84500    1.30123    1.16070    1.15464    0.76851
  62.92936    0.68202    0.65331    0.88500    1.21164    1.15952    1.15346    0.82533
  83.20781    0.86756    0.65331    1.15500    1.23555    1.23959    1.23358    0.80936
  62.19066    0.67482    0.65331    0.87500    1.34100    1.15845    1.15239    0.74571
  57.77661    0.63123    0.65331    0.81500    1.22078    1.20847    1.20243    0.81915
  73.36425    0.78054    0.65331    1.02500    1.25308    1.16300    1.15694    0.79804
  71.86286    0.76674    0.65331    1.00500    1.08475    1.16585    1.15980    0.92187
  49.76168    0.54973    0.65331    0.70500    1.30573    1.36709    1.36112    0.76585
  58.51015    0.63854    0.65331    0.82500    1.14516    1.19203    1.18599    0.87324
  82.44562    0.86104    0.65331    1.14500    1.41685    1.23029    1.22428    0.70579
  68.12497    0.73183    0.65331    0.95500    1.08154    1.16774    1.16167    0.92461
  49.03777    0.54223    0.65331    0.69500    1.54717    1.38072    1.37476    0.64634
  54.12139    0.59442    0.65331    0.76500    1.18956    1.29063    1.28462    0.84065
  76.37765    0.80782    0.65331    1.06500    1.20865    1.17896    1.17292    0.82737
  50.48635    0.55722    0.65331    0.71500    1.54976    1.35346    1.34748    0.64526
  60.71588    0.66036    0.65331    0.85500    1.19492    1.15630    1.15024    0.83688
  68.87076    0.73886    0.65331    0.96500    1.20266    1.16736    1.16130    0.83149
  81.68423    0.85449    0.65331    1.13500    1.19920    1.22099    1.21498    0.83389
  51.21179    0.56469    0.65331    0.72500    1.45041    1.33983    1.33384    0.68946
  64.40940    0.69635    0.65331    0.90500    1.12012    1.16167    1.15560    0.89276
  67.38008    0.72478    0.65331    0.94500    1.14686    1.16811    1.16205    0.87194
  83.97079    0.87405    0.65331    1.16500    1.18998    1.24889    1.24289    0.84035
  80.92364    0.84791    0.65331    1.12500    1.21257    1.21169    1.20567    0.82470
  59.24453    0.64583    0.65331    0.83500    1.04613    1.17560    1.16955    0.95591
  51.89919    0.57243    0.65409    0.73500    1.38182    1.32482    1.31884    0.72368
  73.31067    0.78098    0.65409    1.02500    1.25980    1.16107    1.15495    0.79377
  52.62566    0.57988    0.65409    0.74500    1.27451    1.31119    1.30520    0.78462
  65.10261    0.70387    0.65409    0.91500    1.11238    1.16093    1.15485    0.89898
  51.17350    0.56497    0.65409    0.72500    1.83092    1.33845    1.33248    0.54617
  57.73362    0.63156    0.65409    0.81500    1.35130    1.20620    1.20017    0.74003
  70.31339    0.75327    0.65409    0.98500    1.10774    1.16443    1.15833    0.90274
  49.72444    0.55001    0.65409    0.70500    1.24432    1.36571    1.35976    0.80365
  63.62183    0.68956    0.65409    0.89500    1.20135    1.15878    1.15271    0.83239
  62.14458    0.67518    0.65409    0.87500    1.08931    1.15663    1.15056    0.91801
  61.40726    0.66795    0.65409    0.86500    1.05987    1.15555    1.14949    0.94351
  59.93523    0.65345    0.65409    0.84500    1.09241    1.15827    1.15221    0.91541
  83.14820    0.86809    0.65409    1.15500    1.22970    1.23807    1.23192    0.81320
  67.33044    0.72517    0.65409    0.94500    1.07934    1.16592    1.15983    0.92649
  55.53958    0.60951    0.65409    0.78500    1.32176    1.25550    1.24948    0.75657
  78.58993    0.82849    0.65409    1.09500    1.33126    1.19150    1.18537    0.75117
  48.27842    0.53499    0.65409    0.68500    1.17978    1.39297    1.38704    0.84762
  64.36178    0.69673    0.65409    0.90500    1.23355    1.15986    1.15378    0.81067
  60.67082    0.66071    0.65409    0.85500    1.08065    1.15448    1.14842    0.92537
  50.44858    0.55750    0.65409    0.71500    1.44762    1.35208    1.34612    0.69079
  69.56631    0.74628    0.65409    0.97500    1.13839    1.16480    1.15870    0.87844
  54.80988    0.60212    0.65409    0.77500    1.21077    1.27193    1.26592    0.82592
  80.86536    0.84842    0.65409    1.12500    1.19569    1.21015    1.20401    0.83633
  66.58694    0.71810    0.65409    0.93500    1.10660    1.16492    1.15883    0.90367
  80.10605    0.84181    0.65409    1.11500    1.24272    1.20127    1.19513    0.80469
  79.34757    0.83516    0.65409    1.10500    1.27629    1.19622    1.19008    0.78352
  81.62550    0.85501    0.65409    1.13500    1.38013    1.21945    1.21331    0.72457
  68.07483    0.73223    0.65409    0.95500    1.12613    1.16555    1.15945    0.88800
  83.91073    0.87458    0.65409    1.16500    1.15542    1.24737    1.24123    0.86549
  49.00105    0.54250    0.65409    0.69500    1.28682    1.37934    1.37340    0.77711
  84.67404    0.88105    0.65409    1.17500    1.29717    1.27792    1.27177    0.77091
  68.82013    0.73927    0.65409    0.96500    1.12135    1.16517    1.15908    0.89178
  82.38645    0.86157    0.65409    1.14500    1.16981    1.22876    1.22262    0.85484
  62.88276    0.68238    0.65409    0.88500    1.11093    1.15770    1.15163    0.90015
  72.56001    0.77409    0.65409    1.01500    1.16506    1.16331    1.15720    0.85832
  58.46664    0.63887    0.65409    0.82500    1.21429    1.18977    1.18373    0.82353
  47.55653    0.52746    0.65409    0.67500    1.36735    1.40660    1.40068    0.73134
  65.84433    0.71099    0.65409    0.92500    1.06955    1.16201    1.15592    0.93497
  53.35293    0.58731    0.65409    0.75500    1.27586    1.30179    1.29579    0.78378
  75.56795    0.80150    0.65409    1.05500    1.13396    1.17266    1.16654    0.88186
  77.83314    0.82178    0.65409    1.08500    1.12042    1.18679    1.18066    0.89252
  59.20051    0.64617    0.65409    0.83500    1.36754    1.17334    1.16729    0.73124
  54.08100    0.59472    0.65409    0.76500    1.45283    1.28836    1.28236    0.68831
  71.81024    0.76717    0.65409    1.00500    1.19935    1.16368    1.15758    0.83379
  71.06137    0.76023    0.65409    0.99500    1.19931    1.16406    1.15795    0.83381
  77.07722    0.81505    0.65409    1.07500    1.10603    1.18208    1.17595    0.90413
  76.32215    0.80829    0.65409    1.06500    1.22744    1.17737    1.17125    0.81470
  60.62574    0.66106    0.65487    0.85500    1.30427    1.15264    1.14659    0.76671
  66.53778    0.71849    0.65487    0.93500    1.11270    1.16287    1.15677    0.89872
  47.52086    0.52771    0.65487    0.67500    1.47619    1.40521    1.39931    0.67742
  79.29016    0.83566    0.65487    1.10500    1.04811    1.19464    1.18841    0.95410
  54.04060    0.59503    0.65487    0.76500    1.23333    1.28607    1.28009    0.81081
  81.56673    0.85553    0.65487    1.13500    1.12155    1.21790    1.21165    0.89163
  84.61351    0.88159    0.65487    1.17500    1.30858    1.27375    1.26746    0.76418
  68.02467    0.73264    0.65487    0.95500    1.17053    1.16334    1.15723    0.85431
  48.96433    0.54277    0.65487    0.69500    1.50000    1.37795    1.37204    0.66667
  58.42311    0.63920    0.65487    0.82500    1.31650    1.18749    1.18147    0.75959
  76.26662    0.80876    0.65487    1.06500    1.17602    1.17577    1.16957    0.85033
  54.76896    0.60243    0.65487    0.77500    1.28842    1.26964    1.26366    0.77615
  46.80024    0.52017    0.65487    0.66500    1.33333    1.33370    1.32782    0.75000
  69.51515    0.74669    0.65487    0.97500    1.12888    1.16261    1.15648    0.88583
  65.05447    0.70425    0.65487    0.91500    1.07362    1.15911    1.15302    0.93143
  55.49813    0.60982    0.65487    0.78500    1.18326    1.25321    1.24722    0.84512
  80.04819    0.84231    0.65487    1.11500    1.28542    1.19965    1.19342    0.77796
  65.79568    0.71138    0.65487    0.92500    1.16207    1.16019    1.15410    0.86053
  59.89067    0.65379    0.65487    0.84500    1.11184    1.15582    1.14978    0.89941
  51.13520    0.56526    0.65487    0.72500    1.48980    1.33706    1.33112    0.67123
  67.28078    0.72557    0.65487    0.94500    1.12500    1.16371    1.15760    0.88889
  68.76946    0.73968    0.65487    0.96500    1.08037    1.16297    1.15685    0.92561
  48.24222    0.53525    0.65487    0.68500    1.34066    1.39158    1.38568    0.74590
  77.02121    0.81553    0.65487    1.07500    1.11909    1.18048    1.17428    0.89358
  51.86036    0.57272    0.65487    0.73500    1.46377    1.32343    1.31748    0.68317
  83.85064    0.87512    0.65487    1.16500    1.22083    1.24584    1.23956    0.81911
  72.50688    0.77453    0.65487    1.01500    1.10618    1.16114    1.15498    0.90401
  59.15646    0.64651    0.65487    0.83500    1.11862    1.17106    1.16503    0.89396
  80.80705    0.84894    0.65487    1.12500    1.23400    1.20859    1.20235    0.81037
  78.53299    0.82898    0.65487    1.09500    1.07207    1.18992    1.18370    0.93277
  71.00922    0.76066    0.65487    0.99500    1.14379    1.16187    1.15573    0.87429
  64.31414    0.69710    0.65487    0.90500    1.17320    1.15803    1.15195    0.85237
  50.41081    0.55778    0.65487    0.71500    1.45161    1.35069    1.34476    0.68889
  77.77667    0.82227    0.65487    1.08500    1.32340    1.18520    1.17899    0.75563
  82.32723    0.86209    0.65487    1.14500    1.07273    1.22722    1.22095    0.93220
  73.25705    0.78143    0.65487    1.02500    1.29680    1.15913    1.15296    0.77113
  57.69061    0.63188    0.65487    0.81500    1.15302    1.20392    1.19790    0.86728
  70.26174    0.75369    0.65487    0.98500    1.11943    1.16224    1.15610    0.89331
  71.75760    0.76761    0.65487    1.00500    1.12745    1.16150    1.15535    0.88696
  62.09847    0.67553    0.65487    0.87500    1.09150    1.15480    1.14874    0.91617
  63.57470    0.68993    0.65487    0.89500    1.17734    1.15695    1.15088    0.84937
  61.36167    0.66831    0.65487    0.86500    1.25750    1.15372    1.14766    0.79523
  75.51290    0.80197    0.65487    1.05500    1.17176    1.17105    1.16486    0.85342
  49.68719    0.55028    0.65487    0.70500    1.28846    1.36432    1.35840    0.77612
  53.31306    0.58761    0.65487    0.75500    1.18384    1.29987    1.29390    0.84471
  62.83615    0.68274    0.65487    0.88500    1.13765    1.15588    1.14981    0.87901
  83.08854    0.86862    0.65487    1.15500    1.29149    1.23653    1.23026    0.77430
  52.58631    0.58017    0.65487    0.74500    1.26347    1.30980    1.30384    0.79147
  64.26649    0.69748    0.65566    0.90500    1.22366    1.15619    1.15012    0.81722
  62.78951    0.68311    0.65566    0.88500    1.13029    1.15402    1.14798    0.88473
  80.74869    0.84945    0.65566    1.12500    1.22857    1.20698    1.20068    0.81395
  77.72016    0.82275    0.65566    1.08500    1.13251    1.18357    1.17731    0.88300
  59.11241    0.64684    0.65566    0.83500    1.18771    1.16876    1.16276    0.84196
  51.82152    0.57301    0.65566    0.73500    1.38384    1.32202    1.31612    0.72263
  70.21006    0.75411    0.65566    0.98500    1.10590    1.16002    1.15387    0.90424
  76.96517    0.81600    0.65566    1.07500    1.08272    1.17884    1.17260    0.92360
  57.64759    0.63221    0.65566    0.81500    1.14751    1.20162    1.19564    0.87145
  72.45373    0.77497    0.65566    1.01500    1.22857    1.15892    1.15275    0.81395
  55.45667    0.61013    0.65566    0.78500    1.24578    1.25091    1.24495    0.80271
  59.84610    0.65413    0.65566    0.84500    1.15707    1.15335    1.14735    0.86425
  83.79051    0.87566    0.65566    1.16500    1.26027    1.24425    1.23789    0.79348
  71.70494    0.76804    0.65566    1.00500    1.14526    1.15929    1.15312    0.87316
  62.05235    0.67589    0.65566    0.87500    1.13659    1.15294    1.14691    0.87983
  79.99029    0.84281    0.65566    1.11500    1.32981    1.19799    1.19170    0.75199
  70.95705    0.76109    0.65566    0.99500    1.21523    1.15965    1.15350    0.82289
  61.31607    0.66866    0.65566    0.86500    1.08294    1.15186    1.14584    0.92341
  48.20602    0.53551    0.65566    0.68500    1.73239    1.39017    1.38431    0.57724
  67.23110    0.72597    0.65566    0.94500    1.16584    1.16147    1.15537    0.85775
  65.74701    0.71177    0.65566    0.92500    1.12179    1.15835    1.15227    0.89143
  75.45781    0.80243    0.65566    1.05500    1.16241    1.16940    1.16318    0.86028
  51.09688    0.56554    0.65566    0.72500    1.37860    1.33565    1.32976    0.72537
  46.76509    0.52042    0.65566    0.66500    1.31250    1.34441    1.33857    0.76190
  83.02885    0.86915    0.65566    1.15500    1.31545    1.23493    1.22859    0.76020
  69.46397    0.74711    0.65566    0.97500    1.16508    1.16038    1.15425    0.85831
  78.47602    0.82947    0.65566    1.09500    1.11392    1.18829    1.18202    0.89773
  79.23273    0.83616    0.65566    1.10500    1.22612    1.19301    1.18673    0.81558
  81.50793    0.85605    0.65566    1.13500    1.18482    1.21630    1.20998    0.84401
  49.64993    0.55055    0.65566    0.70500    1.23757    1.36291    1.35703    0.80804
  67.97449    0.73304    0.65566    0.95500    1.19145    1.16111    1.15500    0.83931
  65.00630    0.70463    0.65566    0.91500    1.18033    1.15727    1.15120    0.84722
  50.37302    0.55805    0.65566    0.71500    1.26582    1.34928    1.34339    0.79000
  84.55295    0.88214    0.65566    1.17500    1.32301    1.26951    1.26315    0.75585
  47.48518    0.52797    0.65566    0.67500    1.52273    1.40380    1.39795    0.65672
  82.26798    0.86262    0.65566    1.14500    1.18340    1.22561    1.21929    0.84502
  54.00019    0.59533    0.65566    0.76500    1.30769    1.28376    1.27783    0.76471
  66.48860    0.71888    0.65566    0.93500    1.19683    1.16081    1.15472    0.83554
  52.54695    0.58046    0.65566    0.74500    1.29338    1.30839    1.30248    0.77317
  54.72802    0.60274    0.65566    0.77500    1.28856    1.26734    1.26139    0.77606
  73.20341    0.78187    0.65566    1.02500    1.14089    1.15715    1.15097    0.87651
  76.21105    0.80923    0.65566    1.06500    1.19238    1.17412    1.16789    0.83866
  48.92760    0.54304    0.65566    0.69500    1.21583    1.37654    1.37067    0.82249
  68.71878    0.74009    0.65566    0.96500    1.12107    1.16074    1.15462    0.89201
  58.37957    0.63954    0.65566    0.82500    1.13841    1.18519    1.17920    0.87842
  63.52756    0.69030    0.65566    0.89500    1.13573    1.15511    1.14905    0.88049
  60.58065    0.66141    0.65566    0.85500    1.23599    1.15078    1.14476    0.80907
  53.27317    0.58790    0.65566    0.75500    1.17452    1.29794    1.29201    0.85142
  51.05856    0.56582    0.65645    0.72500    1.50644    1.33423    1.32839    0.66382
  81.44909    0.85656    0.65645    1.13500    1.20273    1.21461    1.20831    0.83144
  58.33602    0.63987    0.65645    0.82500    1.16931    1.18287    1.17693    0.85520
  67.92428    0.73344    0.65645    0.95500    1.20973    1.15884    1.15277    0.82663
  65.69832    0.71215    0.65645    0.92500    1.18605    1.15647    1.15044    0.84314
  48.89085    0.54331    0.65645    0.69500    1.63793    1.37512    1.36931    0.61053
  82.96912    0.86968    0.65645    1.15500    1.15741    1.23324    1.22692    0.86400
  59.80151    0.65448    0.65645    0.84500    1.22735    1.15086    1.14491    0.81476
  79.93236    0.84332    0.65645    1.11500    1.07091    1.19624    1.18998    0.93379
  68.66807    0.74049    0.65645    0.96500    1.06808    1.15847    1.15239    0.93626
  49.61266    0.55083    0.65645    0.70500    1.07463    1.36149    1.35567    0.93056
  80.69031    0.84995    0.65645    1.12500    1.14230    1.20529    1.19901    0.87543
  57.60456    0.63254    0.65645    0.81500    1.18200    1.19929    1.19337    0.84603
  59.06833    0.64718    0.65645    0.83500    1.00000    1.16644    1.16050    1.00000
  50.33522    0.55833    0.65645    0.71500    1.64706    1.34786    1.34203    0.60714
  76.15546    0.80970    0.65645    1.06500    1.14525    1.17241    1.16621    0.87317
  60.53554    0.66175    0.65645    0.85500    1.11405    1.14890    1.14293    0.89763
  82.20870    0.86314    0.65645    1.14500    1.20258    1.22392    1.21762    0.83155
  71.65225    0.76847    0.65645    1.00500    1.18317    1.15702    1.15089    0.84519
  83.73033    0.87620    0.65645    1.16500    1.24330    1.24256    1.23623    0.80431
  62.00621    0.67625    0.65645    0.87500    1.11246    1.15106    1.14508    0.89891
  53.95977    0.59563    0.65645    0.76500    1.16071    1.28144    1.27556    0.86154
  75.40269    0.80289    0.65645    1.05500    1.12316    1.16769    1.16150    0.89034
  64.21881    0.69785    0.65645    0.90500    1.10656    1.15431    1.14829    0.90370
  67.18140    0.72637    0.65645    0.94500    1.26198    1.15920    1.15314    0.79241
  73.14974    0.78232    0.65645    1.02500    1.17152    1.15512    1.14897    0.85359
  64.95812    0.70501    0.65645    0.91500    1.22187    1.15539    1.14937    0.81842
  78.41901    0.82996    0.65645    1.09500    1.11753    1.18658    1.18034    0.89483
  84.49234    0.88268    0.65645    1.17500    1.38128    1.26518    1.25883    0.72397
  51.78268    0.57330    0.65645    0.73500    1.37729    1.32060    1.31475    0.72606
  63.48039    0.69067    0.65645    0.89500    1.14680    1.15322    1.14722    0.87199
  76.90911    0.81648    0.65645    1.07500    1.22785    1.17714    1.17092    0.81443
  66.43941    0.71927    0.65645    0.93500    1.11842    1.15870    1.15266    0.89412
  70.15836    0.75453    0.65645    0.98500    1.07267    1.15775    1.15164    0.93225
  52.50758    0.58076    0.65645    0.74500    1.34395    1.30697    1.30111    0.74408
  54.68708    0.60304    0.65645    0.77500    1.23866    1.26501    1.25912    0.80732
  47.44950    0.52823    0.65645    0.67500    1.93939    1.40237    1.39659    0.51563
  72.40055    0.77541    0.65645    1.01500    1.24573    1.15666    1.15052    0.80274
  79.17526    0.83665    0.65645    1.10500    1.19531    1.19130    1.18505    0.83660
  53.23327    0.58820    0.65645    0.75500    1.12225    1.29599    1.29012    0.89107
  61.27044    0.66901    0.65645    0.86500    1.24664    1.14998    1.14401    0.80215
  77.66362    0.82323    0.65645    1.08500    1.16323    1.18186    1.17563    0.85968
  55.41521    0.61044    0.65645    0.78500    1.18009    1.24858    1.24269    0.84739
  46.72993    0.52068    0.65645    0.66500    1.73333    1.35512    1.34934    0.57692
  48.16980    0.53578    0.65645    0.68500    1.18447    1.38875    1.38295    0.84426
  70.90485    0.76151    0.65645    0.99500    1.19086    1.15738    1.15127    0.83973
  62.74286    0.68347    0.65645    0.88500    1.10586    1.15214    1.14615    0.90427
  69.41277    0.74752    0.65645    0.97500    1.19000    1.15811    1.15202    0.84034
  72.34734    0.77585    0.65723    1.01500    1.02496    1.15433    1.14828    0.97565
  71.59954    0.76890    0.65723    1.00500    1.13672    1.15470    1.14866    0.87972
  61.96006    0.67661    0.65723    0.87500    1.21613    1.14914    1.14325    0.82228
  60.49042    0.66210    0.65723    0.85500    1.12787    1.14698    1.14110    0.88663
  83.67012    0.87674    0.65723    1.16500    1.13226    1.24077    1.23456    0.88319
  76.09984    0.81017    0.65723    1.06500    1.15905    1.17064    1.16453    0.86278
  80.63189    0.85046    0.65723    1.12500    1.14161    1.20351    1.19734    0.87596
  82.14937    0.86366    0.65723    1.14500    1.17518    1.22214    1.21595    0.85093
  76.85301    0.81696    0.65723    1.07500    1.21400    1.17536    1.16924    0.82372
  49.57538    0.55110    0.65723    0.70500    1.33149    1.36005    1.35430    0.75104
  59.02425    0.64752    0.65723    0.83500    1.21664    1.16409    1.15822    0.82194
  53.19336    0.58850    0.65723    0.75500    1.24157    1.29401    1.28823    0.80543
  78.36197    0.83044    0.65723    1.09500    1.19772    1.18480    1.17866    0.83492
  54.64612    0.60335    0.65723    0.77500    1.32086    1.26266    1.25685    0.75709
  48.85410    0.54358    0.65723    0.69500    1.44030    1.37368    1.36794    0.69430
  64.17112    0.69823    0.65723    0.90500    1.15336    1.15239    1.14646    0.86703
  67.87406    0.73384    0.65723    0.95500    1.00598    1.15652    1.15054    0.99406
  84.43169    0.88323    0.65723    1.17500    1.10429    1.26073    1.25451    0.90556
  58.29245    0.64020    0.65723    0.82500    1.15799    1.18051    1.17466    0.86357
  51.74382    0.57358    0.65723    0.73500    1.20561    1.31915    1.31338    0.82946
  52.46819    0.58105    0.65723    0.74500    1.22156    1.30552    1.29974    0.81863
  79.11776    0.83715    0.65723    1.10500    1.23846    1.18952    1.18337    0.80745
  62.69620    0.68383    0.65723    0.88500    1.11272    1.15023    1.14432    0.89870
  64.90992    0.70539    0.65723    0.91500    1.03077    1.15347    1.14753    0.97015
  70.85263    0.76194    0.65723    0.99500    1.17492    1.15506    1.14903    0.85112
  82.90935    0.87021    0.65723    1.15500    1.10497    1.23146    1.22525    0.90500
  46.69476    0.52093    0.65723    0.66500    1.12500    1.36583    1.36012    0.88889
  55.37372    0.61075    0.65723    0.78500    1.16968    1.24623    1.24042    0.85493
  77.60706    0.82371    0.65723    1.08500    1.18030    1.18008    1.17395    0.84724
  79.87440    0.84382    0.65723    1.11500    1.17351    1.19441    1.18825    0.85215
  75.34755    0.80336    0.65723    1.05500    1.21296    1.16591    1.15982    0.82443
  61.22480    0.66936    0.65723    0.86500    1.09744    1.14806    1.14217    0.91121
  69.36154    0.74794    0.65723    0.97500    1.18730    1.15579    1.14978    0.84225
  70.10663    0.75495    0.65723    0.98500    1.20627    1.15542    1.14941    0.82900
  59.75690    0.65482    0.65723    0.84500    1.12638    1.14834    1.14247    0.88780
  81.39022    0.85708    0.65723    1.13500    1.24458    1.21283    1.20664    0.80349
  66.39019    0.71966    0.65723    0.93500    1.28179    1.15656    1.15060    0.78016
  63.43321    0.69104    0.65723    0.89500    1.16450    1.15131    1.14539    0.85874
  73.09605    0.78276    0.65723    1.02500    1.17538    1.15303    1.14697    0.85079
  51.02023    0.56610    0.65723    0.72500    1.47083    1.33278    1.32702    0.67989
  47.41380    0.52849    0.65723    0.67500    1.29167    1.40094    1.39522    0.77419
  57.56151    0.63286    0.65723    0.81500    1.17012    1.19694    1.19110    0.85461
  50.29742    0.55861    0.65723    0.71500    1.20426    1.34641    1.34066    0.83039
  53.91934    0.59593    0.65723    0.76500    1.28883    1.27909    1.27329    0.77590
  68.61735    0.74090    0.65723    0.96500    1.10383    1.15615    1.15016    0.90593
  67.13167    0.72676    0.65723    0.94500    1.27337    1.15688    1.15091    0.78532
  65.64961    0.71254    0.65723    0.92500    1.13591    1.15456    1.14861    0.88035
  48.13358    0.53604    0.65723    0.68500    1.36957    1.38731    1.38158    0.73016
  67.82381    0.73425    0.65802    0.95500    1.12145    1.15415    1.14830    0.89170
  81.33130    0.85759    0.65802    1.13500    1.33405    1.21097    1.20497    0.74960
  60.44528    0.66245    0.65802    0.85500    1.25699    1.14504    1.13927    0.79555
  47.37810    0.52875    0.65802    0.67500    1.92683    1.39948    1.39385    0.51899
  64.86170    0.70577    0.65802    0.91500    1.13793    1.15152    1.14570    0.87879
  58.24887    0.64053    0.65802    0.82500    1.14286    1.17814    1.17239    0.87500
  82.84954    0.87074    0.65802    1.15500    1.11569    1.22959    1.22358    0.89631
  77.55046    0.82420    0.65802    1.08500    1.18164    1.17823    1.17227    0.84628
  75.29238    0.80382    0.65802    1.05500    1.06724    1.16408    1.15814    0.93700
  61.17915    0.66972    0.65802    0.86500    1.09365    1.14612    1.14034    0.91437
  70.05489    0.75537    0.65802    0.98500    1.19637    1.15305    1.14717    0.83586
  63.38602    0.69141    0.65802    0.89500    1.15408    1.14936    1.14356    0.86649
  73.04233    0.78320    0.65802    1.02500    1.11745    1.15088    1.14497    0.89489
  53.15344    0.58879    0.65802    0.75500    1.25501    1.29202    1.28633    0.79680
  57.51845    0.63319    0.65802    0.81500    1.10833    1.19457    1.18883    0.90226
  52.42880    0.58134    0.65802    0.74500    1.33735    1.30406    1.29838    0.74775
  49.53809    0.55137    0.65802    0.70500    1.34973    1.35859    1.35293    0.74089
  61.91389    0.67697    0.65802    0.87500    1.06046    1.14720    1.14141    0.94299
  82.09001    0.86418    0.65802    1.14500    1.22605    1.22028    1.21428    0.81563
  62.64951    0.68420    0.65802    0.88500    1.19721    1.14828    1.14248    0.83528
  78.30491    0.83093    0.65802    1.09500    1.14286    1.18295    1.17698    0.87500
  84.37100    0.88377    0.65802    1.17500    1.20264    1.25621    1.25018    0.83150
  53.87889    0.59623    0.65802    0.76500    1.16162    1.27672    1.27102    0.86087
  48.81734    0.54385    0.65802    0.69500    1.67241    1.37222    1.36657    0.59794
  59.71228    0.65516    0.65802    0.84500    1.09182    1.14579    1.14003    0.91590
  80.57343    0.85097    0.65802    1.12500    1.13729    1.20166    1.19567    0.87928
  51.70495    0.57387    0.65802    0.73500    1.33935    1.31769    1.31202    0.74663
  83.60987    0.87727    0.65802    1.16500    1.33261    1.23891    1.23288    0.75041
  58.98015    0.64785    0.65802    0.83500    1.14411    1.16171    1.15595    0.87404
  55.33223    0.61106    0.65802    0.78500    1.27885    1.24386    1.23814    0.78195
  76.79688    0.81743    0.65802    1.07500    1.19066    1.17351    1.16756    0.83987
  67.08193    0.72716    0.65802    0.94500    1.02703    1.15452    1.14867    0.97368
  71.54680    0.76934    0.65802    1.00500    1.20031    1.15232    1.14642    0.83312
  64.12341    0.69860    0.65802    0.90500    1.12479    1.15044    1.14463    0.88905
  48.09735    0.53631    0.65802    0.68500    1.30000    1.38585    1.38021    0.76923
  79.06022    0.83764    0.65802    1.10500    1.13143    1.18766    1.18169    0.88384
  50.98189    0.56638    0.65802    0.72500    1.17376    1.33133    1.32565    0.85196
  54.60515    0.60366    0.65802    0.77500    1.53684    1.26029    1.25458    0.65068
  70.80039    0.76236    0.65802    0.99500    1.05128    1.15269    1.14680    0.95122
  68.56660    0.74131    0.65802    0.96500    1.13449    1.15379    1.14792    0.88145
  72.29411    0.77628    0.65802    1.01500    1.08576    1.15195    1.14605    0.92101
  65.60088    0.71292    0.65802    0.92500    1.09939    1.15260    1.14677    0.90960
  76.04419    0.81064    0.65802    1.06500    1.14258    1.16880    1.16285    0.87521
  46.65958    0.52118    0.65802    0.66500    1.83333    1.37654    1.37092    0.54545
  69.31029    0.74835    0.65802    0.97500    1.14863    1.15342    1.14755    0.87060
  66.34095    0.72005    0.65802    0.93500    1.05023    1.15437    1.14853    0.95217
  79.81640    0.84432    0.65802    1.11500    1.27677    1.19251    1.18652    0.78323
  50.25960    0.55889    0.65802    0.71500    1.43810    1.34496    1.33929    0.69536
  48.78057    0.54411    0.65881    0.69500    1.36090    1.37076    1.36520    0.73481
  79.75837    0.84482    0.65881    1.11500    1.20559    1.19057    1.18480    0.82947
  49.50079    0.55164    0.65881    0.70500    1.45395    1.35712    1.35156    0.68778
  75.23718    0.80428    0.65881    1.05500    1.10745    1.16220    1.15645    0.90297
  83.54958    0.87781    0.65881    1.16500    1.23260    1.23699    1.23121    0.81129
  70.00312    0.75579    0.65881    0.98500    1.17922    1.15065    1.14494    0.84802
  67.03217    0.72755    0.65881    0.94500    1.10888    1.15213    1.14644    0.90181
  65.55213    0.71331    0.65881    0.92500    1.18227    1.15062    1.14493    0.84583
  53.83843    0.59653    0.65881    0.76500    1.32020    1.27434    1.26874    0.75746
  71.49403    0.76977    0.65881    1.00500    1.16693    1.14991    1.14419    0.85695
  55.29072    0.61137    0.65881    0.78500    1.35411    1.24147    1.23587    0.73849
  72.98858    0.78365    0.65881    1.02500    1.05271    1.14870    1.14297    0.94993
  48.06110    0.53657    0.65881    0.68500    1.30303    1.38439    1.37884    0.76744
  59.66765    0.65550    0.65881    0.84500    1.05687    1.14322    1.13758    0.94619
  50.94353    0.56667    0.65881    0.72500    1.62083    1.32985    1.32428    0.61697
  63.33880    0.69178    0.65881    0.89500    1.13643    1.14738    1.14172    0.87995
  52.38939    0.58163    0.65881    0.74500    1.23188    1.30259    1.29701    0.81176
  66.29170    0.72044    0.65881    0.93500    1.16349    1.15215    1.14647    0.85948
  79.00266    0.83814    0.65881    1.10500    1.12177    1.18577    1.18000    0.89145
  61.86770    0.67732    0.65881    0.87500    1.15940    1.14523    1.13957    0.86252
  60.40013    0.66279    0.65881    0.85500    1.08847    1.14307    1.13743    0.91872
  69.25902    0.74876    0.65881    0.97500    1.23723    1.15102    1.14531    0.80826
  82.78969    0.87127    0.65881    1.15500    1.26609    1.22769    1.22190    0.78983
  62.60281    0.68456    0.65881    0.88500    1.24014    1.14631    1.14065    0.80636
  47.34238    0.52901    0.65881    0.67500    1.25926    1.39802    1.39248    0.79412
  61.13348    0.67007    0.65881    0.86500    1.14379    1.14415    1.13850    0.87429
  50.22178    0.55916    0.65881    0.71500    1.24348    1.34349    1.33792    0.80420
  81.27236    0.85811    0.65881    1.13500    1.13566    1.20907    1.20330    0.88055
  46.62440    0.52144    0.65881    0.66500    1.89474    1.38726    1.38172    0.52778
  70.74812    0.76279    0.65881    0.99500    1.10159    1.15028    1.14456    0.90778
  67.77354    0.73465    0.65881    0.95500    1.11184    1.15176    1.14606    0.89941
  75.98851    0.81111    0.65881    1.06500    1.10417    1.16691    1.16116    0.90566
  53.11351    0.58909    0.65881    0.75500    1.40000    1.29001    1.28443    0.71429
  68.51583    0.74172    0.65881    0.96500    1.07121    1.15139    1.14569    0.93352
  58.20528    0.64086    0.65881    0.82500    1.08233    1.17574    1.17011    0.92393
  77.49383    0.82468    0.65881    1.08500    1.04579    1.17634    1.17058    0.95622
  64.07568    0.69897    0.65881    0.90500    1.06625    1.14846    1.14279    0.93787
  84.31028    0.88431    0.65881    1.17500    1.21030    1.25163    1.24584    0.82624
  78.24780    0.83142    0.65881    1.09500    1.15714    1.18105    1.17529    0.86420
  54.56417    0.60396    0.65881    0.77500    1.25000    1.25790    1.25230    0.80000
  76.74073    0.81791    0.65881    1.07500    1.10256    1.17163    1.16587    0.90698
  58.93603    0.64819    0.65881    0.83500    1.11930    1.15931    1.15368    0.89342
  80.51494    0.85148    0.65881    1.12500    1.20916    1.19976    1.19399    0.82702
  51.66607    0.57416    0.65881    0.73500    1.19935    1.31622    1.31064    0.83379
  82.03061    0.86471    0.65881    1.14500    1.21951    1.21838    1.21260    0.82000
  72.24086    0.77672    0.65881    1.01500    1.11321    1.14954    1.14381    0.89831
  64.81346    0.70615    0.65881    0.91500    1.17550    1.14954    1.14386    0.85070
  70.69583    0.76321    0.65960    0.99500    1.17846    1.14785    1.14232    0.84857
  55.24920    0.61169    0.65960    0.78500    1.18889    1.23907    1.23359    0.84112
  69.20773    0.74918    0.65960    0.97500    1.16938    1.14860    1.14307    0.85515
  69.95132    0.75621    0.65960    0.98500    1.22241    1.14822    1.14269    0.81806
  66.24242    0.72083    0.65960    0.93500    1.28521    1.14992    1.14440    0.77808
  71.44125    0.77020    0.65960    1.00500    1.14118    1.14748    1.14194    0.87629
  66.98239    0.72795    0.65960    0.94500    1.09764    1.14972    1.14419    0.91105
  64.02794    0.69935    0.65960    0.90500    1.15599    1.14647    1.14095    0.86506
  68.46504    0.74212    0.65960    0.96500    1.16990    1.14897    1.14344    0.85477
  67.72326    0.73505    0.65960    0.95500    1.02377    1.14934    1.14382    0.97678
  58.16167    0.64119    0.65960    0.82500    1.13971    1.17333    1.16784    0.87742
  65.50336    0.71369    0.65960    0.92500    1.09709    1.14861    1.14310    0.91150
  55.97606    0.61909    0.65960    0.79500    1.10538    1.22263    1.21715    0.90467
  58.89190    0.64853    0.65960    0.83500    1.05316    1.15689    1.15140    0.94953
  64.76520    0.70653    0.65960    0.91500    1.13980    1.14754    1.14202    0.87734
  72.18758    0.77716    0.65960    1.01500    1.18761    1.14710    1.14157    0.84203
  76.68454    0.81838    0.65960    1.07500    1.17899    1.16972    1.16419    0.84818
  80.45642    0.85199    0.65960    1.12500    1.19536    1.19785    1.19232    0.83657
  77.43717    0.82516    0.65960    1.08500    1.10284    1.17443    1.16890    0.90675
  53.07357    0.58938    0.65960    0.75500    1.36533    1.28800    1.28253    0.73243
  81.97118    0.86523    0.65960    1.14500    1.13852    1.21646    1.21092    0.87833
  61.82150    0.67768    0.65960    0.87500    1.09772    1.14324    1.13774    0.91098
  62.55609    0.68492    0.65960    0.88500    1.20172    1.14432    1.13881    0.83214
  49.46348    0.55192    0.65960    0.70500    1.48824    1.35565    1.35019    0.67194
  82.72981    0.87180    0.65960    1.15500    1.23780    1.22576    1.22023    0.80788
  51.62718    0.57444    0.65960    0.73500    1.24242    1.31474    1.30927    0.80488
  72.93481    0.78409    0.65960    1.02500    1.22280    1.14649    1.14096    0.81780
  48.74379    0.54438    0.65960    0.69500    1.63415    1.36928    1.36383    0.61194
  83.48926    0.87834    0.65960    1.16500    1.21290    1.23506    1.22953    0.82447
  52.34997    0.58192    0.65960    0.74500    1.34783    1.30110    1.29563    0.74194
  81.21338    0.85862    0.65960    1.13500    1.29412    1.20715    1.20162    0.77273
  50.90517    0.56695    0.65960    0.72500    1.72464    1.32837    1.32291    0.57983
  75.93280    0.81157    0.65960    1.06500    1.16732    1.16501    1.15948    0.85666
  48.02485    0.53683    0.65960    0.68500    1.54321    1.38292    1.37747    0.64800
  79.70031    0.84532    0.65960    1.11500    1.13084    1.18860    1.18307    0.88430
  60.35496    0.66314    0.65960    0.85500    1.10611    1.14109    1.13559    0.90407
  46.58921    0.52169    0.65960    0.66500    1.26087    1.39798    1.39254    0.79310
  54.52317    0.60427    0.65960    0.77500    1.17476    1.25550    1.25003    0.85124
  78.94506    0.83863    0.65960    1.10500    1.12334    1.18385    1.17831    0.89020
  53.79796    0.59683    0.65960    0.76500    1.30287    1.27194    1.26646    0.76754
  47.30666    0.52927    0.65960    0.67500    1.12903    1.39655    1.39111    0.88571
  63.29157    0.69214    0.65960    0.89500    1.11327    1.14539    1.13988    0.89826
  75.18195    0.80474    0.65960    1.05500    1.16867    1.16030    1.15477    0.85567
  84.24951    0.88485    0.65960    1.17500    1.15675    1.24703    1.24150    0.86449
  61.08779    0.67042    0.65960    0.86500    1.13628    1.14217    1.13666    0.88006
  78.19067    0.83191    0.65960    1.09500    1.22790    1.17914    1.17361    0.81440
  59.62300    0.65584    0.65960    0.84500    1.09226    1.14063    1.13513    0.91554
  50.18394    0.55944    0.65960    0.71500    1.50725    1.34201    1.33655    0.66346
  78.13351    0.83240    0.66039    1.09500    1.30591    1.17723    1.17192    0.76575
  69.89951    0.75662    0.66039    0.98500    1.12640    1.14580    1.14045    0.88778
  77.38047    0.82564    0.66039    1.08500    1.17446    1.17253    1.16721    0.85145
  52.31054    0.58221    0.66039    0.74500    1.22478    1.29961    1.29426    0.81647
  62.50936    0.68528    0.66039    0.88500    1.12040    1.14232    1.13697    0.89254
  53.03361    0.58968    0.66039    0.75500    1.28492    1.28597    1.28062    0.77826
  76.62832    0.81885    0.66039    1.07500    1.30495    1.16782    1.16250    0.76631
  70.64352    0.76364    0.66039    0.99500    1.18272    1.14542    1.14008    0.84551
  75.87706    0.81204    0.66039    1.06500    1.20777    1.16311    1.15779    0.82797
  58.84776    0.64886    0.66039    0.83500    1.24081    1.15447    1.14912    0.80593
  53.75748    0.59713    0.66039    0.76500    1.29891    1.26954    1.26418    0.76987
  75.12669    0.80520    0.66039    1.05500    1.22778    1.15841    1.15308    0.81448
  71.38844    0.77063    0.66039    1.00500    1.18597    1.14504    1.13970    0.84319
  63.24432    0.69251    0.66039    0.89500    1.06129    1.14339    1.13804    0.94225
  54.48217    0.60457    0.66039    0.77500    1.14789    1.25310    1.24775    0.87117
  55.93401    0.61940    0.66039    0.79500    1.27273    1.22022    1.21487    0.78571
  78.88742    0.83912    0.66039    1.10500    1.25096    1.18194    1.17663    0.79939
  72.88101    0.78453    0.66039    1.02500    1.16500    1.14429    1.13895    0.85837
  51.58828    0.57473    0.66039    0.73500    1.40892    1.31325    1.30790    0.70976
  60.30978    0.66348    0.66039    0.85500    1.09385    1.13911    1.13375    0.91420
  46.55401    0.52195    0.66039    0.66500    0.92308    1.40872    1.40337    1.08333
  65.45457    0.71407    0.66039    0.92500    1.02256    1.14661    1.14125    0.97794
  58.11804    0.64152    0.66039    0.82500    1.10327    1.17091    1.16555    0.90640
  47.27093    0.52953    0.66039    0.67500    1.09231    1.39508    1.38973    0.91549
  84.94931    0.89188    0.66039    1.18500    1.30508    1.29197    1.28668    0.76623
  84.18870    0.88540    0.66039    1.17500    1.32955    1.24245    1.23716    0.75214
  61.04209    0.67077    0.66039    0.86500    1.12719    1.14018    1.13482    0.88717
  47.98859    0.53709    0.66039    0.68500    1.43820    1.38144    1.37609    0.69531
  66.19313    0.72122    0.66039    0.93500    1.12893    1.14768    1.14233    0.88580
  64.71693    0.70691    0.66039    0.91500    1.03533    1.14554    1.14018    0.96588
  66.93258    0.72834    0.66039    0.94500    1.15873    1.14730    1.14195    0.86301
  83.42889    0.87888    0.66039    1.16500    1.23218    1.23315    1.22785    0.81157
  48.70700    0.54465    0.66039    0.69500    1.34028    1.36781    1.36246    0.74611
  82.66989    0.87233    0.66039    1.15500    1.11688    1.22385    1.21855    0.89535
  49.42617    0.55219    0.66039    0.70500    1.46196    1.35417    1.34882    0.68401
  61.77528    0.67804    0.66039    0.87500    1.29094    1.14125    1.13589    0.77463
  81.91171    0.86575    0.66039    1.14500    1.07207    1.21455    1.20925    0.93277
  67.67295    0.73545    0.66039    0.95500    1.18429    1.14693    1.14158    0.84438
  81.15436    0.85914    0.66039    1.13500    1.17589    1.20525    1.19994    0.85042
  50.14609    0.55972    0.66039    0.71500    1.42857    1.34053    1.33518    0.70000
  68.41422    0.74253    0.66039    0.96500    1.18239    1.14655    1.14120    0.84574
  80.39786    0.85249    0.66039    1.12500    1.12428    1.19595    1.19064    0.88946
  72.13427    0.77759    0.66039    1.01500    1.13534    1.14466    1.13933    0.88079
  50.86680    0.56723    0.66039    0.72500    1.18339    1.32689    1.32154    0.84503
  59.57833    0.65618    0.66039    0.84500    1.14128    1.13803    1.13268    0.87621
  79.64221    0.84582    0.66039    1.11500    1.17241    1.18665    1.18133    0.85294
  69.15641    0.74959    0.66039    0.97500    1.09256    1.14617    1.14083    0.91528
  55.20767    0.61199    0.66039    0.78500    1.18282    1.23666    1.23131    0.84544
  63.98017    0.69972    0.66039    0.90500    1.13831    1.14446    1.13911    0.87849
  78.82976    0.83962    0.66119    1.10500    1.20434    1.18156    1.17644    0.83033
  81.09531    0.85965    0.66119    1.13500    1.13241    1.20455    1.19945    0.88307
  62.46260    0.68564    0.66119    0.88500    1.16418    1.14206    1.13685    0.85897
  55.16613    0.61230    0.66119    0.78500    1.28864    1.23653    1.23129    0.77601
  67.62262    0.73585    0.66119    0.95500    1.15323    1.14666    1.14148    0.86713
  76.57208    0.81933    0.66119    1.07500    1.18985    1.16745    1.16232    0.84044
  61.72905    0.67839    0.66119    0.87500    1.17766    1.14099    1.13578    0.84914
  70.59118    0.76406    0.66119    0.99500    1.07951    1.14514    1.13998    0.92635
  49.38884    0.55246    0.66119    0.70500    1.21809    1.35368    1.34843    0.82096
  81.85220    0.86627    0.66119    1.14500    1.11670    1.21385    1.20875    0.89550
  82.60993    0.87286    0.66119    1.15500    1.19688    1.22315    1.21806    0.83550
  75.82129    0.81251    0.66119    1.06500    1.14312    1.16274    1.15761    0.87480
  58.80360    0.64919    0.66119    0.83500    1.21043    1.15432    1.14910    0.82615
  53.71699    0.59743    0.66119    0.76500    1.29201    1.26941    1.26417    0.77399
  50.10824    0.55999    0.66119    0.71500    1.44059    1.34003    1.33479    0.69416
  48.67021    0.54491    0.66119    0.69500    1.52273    1.36732    1.36207    0.65672
  58.07441    0.64185    0.66119    0.82500    1.10690    1.17077    1.16554    0.90343
  66.88276    0.72874    0.66119    0.94500    1.21513    1.14704    1.14185    0.82296
  75.07141    0.80566    0.66119    1.05500    1.13333    1.15804    1.15290    0.88235
  71.33560    0.77106    0.66119    1.00500    1.13261    1.14476    1.13960    0.88292
  47.23519    0.52978    0.66119    0.67500    1.49091    1.39460    1.38934    0.67073
  64.66863    0.70728    0.66119    0.91500    1.28120    1.14527    1.14007    0.78052
  66.14381    0.72161    0.66119    0.93500    1.17371    1.14739    1.14220    0.85200
  47.95233    0.53736    0.66119    0.68500    1.68182    1.38096    1.37571    0.59459
  60.99637    0.67112    0.66119    0.86500    1.05423    1.13992    1.13471    0.94856
  84.12786    0.88594    0.66119    1.17500    1.26386    1.24173    1.23665    0.79123
  63.19705    0.69288    0.66119    0.89500    1.13889    1.14313    1.13792    0.87805
  54.44115    0.60488    0.66119    0.77500    1.30617    1.25297    1.24773    0.76560
  84.88803    0.89243    0.66119    1.18500    1.36693    1.28741    1.28233    0.73157
  83.36849    0.87941    0.66119    1.16500    1.38789    1.23245    1.22736    0.72052
  52.99365    0.58998    0.66119    0.75500    1.31549    1.28561    1.28037    0.76017
  72.08094    0.77803    0.66119    1.01500    1.05745    1.14438    1.13923    0.94567
  72.82719    0.78497    0.66119    1.02500    1.17695    1.14402    1.13886    0.84966
  80.33926    0.85300    0.66119    1.12500    1.14639    1.19525    1.19015    0.87231
  69.84767    0.75704    0.66119    0.98500    1.19313    1.14552    1.14035    0.83813
  60.26458    0.66383    0.66119    0.85500    1.21827    1.13885    1.13364    0.82083
  69.10507    0.75000    0.66119    0.97500    1.22528    1.14590    1.14073    0.81614
  77.32375    0.82612    0.66119    1.08500    1.17692    1.17215    1.16703    0.84967
  46.51880    0.52220    0.66119    0.66500    1.35000    1.40780    1.40255    0.74074
  63.93239    0.70009    0.66119    0.90500    1.11111    1.14420    1.13900    0.90000
  51.54936    0.57501    0.66119    0.73500    1.31293    1.31275    1.30751    0.76166
  50.82841    0.56751    0.66119    0.72500    1.46341    1.32639    1.32115    0.68333
  52.27111    0.58250    0.66119    0.74500    1.18293    1.29911    1.29387    0.84536
  55.89194    0.61972    0.66119    0.79500    1.24569    1.22009    1.21486    0.80277
  68.36339    0.74294    0.66119    0.96500    1.14923    1.14628    1.14110    0.87015
  78.07632    0.83288    0.66119    1.09500    1.15498    1.17686    1.17173    0.86581
  59.53365    0.65652    0.66119    0.84500    1.22285    1.13800    1.13279    0.81776
  65.40577    0.71446    0.66119    0.92500    1.14171    1.14633    1.14114    0.87588
  79.58408    0.84632    0.66119    1.11500    1.13028    1.18617    1.18106    0.88474
  69.79581    0.75746    0.66198    0.98500    1.15719    1.14527    1.14025    0.86416
  51.51044    0.57530    0.66198    0.73500    1.33803    1.31226    1.30712    0.74737
  75.01610    0.80612    0.66198    1.05500    1.14105    1.15769    1.15272    0.87638
  71.28274    0.77149    0.66198    1.00500    1.10420    1.14450    1.13950    0.90563
  52.95367    0.59027    0.66198    0.75500    1.28969    1.28525    1.28013    0.77538
  66.09448    0.72200    0.66198    0.93500    1.15103    1.14712    1.14208    0.86878
  60.95064    0.67147    0.66198    0.86500    1.16885    1.13967    1.13459    0.85554
  69.05371    0.75041    0.66198    0.97500    1.18076    1.14565    1.14063    0.84691
  52.23166    0.58279    0.66198    0.74500    1.38095    1.29861    1.29348    0.72414
  84.06697    0.88648    0.66198    1.17500    1.28000    1.24105    1.23614    0.78125
  72.02759    0.77846    0.66198    1.01500    1.08976    1.14412    1.13913    0.91763
  63.14977    0.69324    0.66198    0.89500    1.14983    1.14287    1.13781    0.86970
  54.40012    0.60518    0.66198    0.77500    1.17967    1.25284    1.24772    0.84770
  78.01909    0.83337    0.66198    1.09500    1.28324    1.17651    1.17155    0.77928
  64.62032    0.70766    0.66198    0.91500    1.11327    1.14501    1.13995    0.89826
  47.91605    0.53762    0.66198    0.68500    1.30000    1.38047    1.37532    0.76923
  48.63340    0.54518    0.66198    0.69500    1.36232    1.36683    1.36168    0.73404
  83.30805    0.87995    0.66198    1.16500    1.17125    1.23179    1.22687    0.85379
  50.07037    0.56027    0.66198    0.71500    1.68681    1.33954    1.33440    0.59283
  55.84986    0.62003    0.66198    0.79500    1.13800    1.21995    1.21484    0.87873
  81.03622    0.86016    0.66198    1.13500    1.24506    1.20389    1.19896    0.80317
  68.31253    0.74334    0.66198    0.96500    1.15435    1.14603    1.14100    0.86629
  62.41584    0.68600    0.66198    0.88500    1.12298    1.14180    1.13674    0.89049
  67.57227    0.73625    0.66198    0.95500    1.17129    1.14641    1.14138    0.85376
  63.88460    0.70046    0.66198    0.90500    1.25089    1.14394    1.13888    0.79943
  76.51580    0.81980    0.66198    1.07500    1.15947    1.16710    1.16213    0.86246
  84.82671    0.89298    0.66198    1.18500    1.36967    1.28288    1.27797    0.73010
  49.35150    0.55273    0.66198    0.70500    1.34239    1.35318    1.34804    0.74494
  77.26700    0.82660    0.66198    1.08500    1.18033    1.17180    1.16684    0.84722
  70.53882    0.76448    0.66198    0.99500    1.03292    1.14488    1.13988    0.96813
  80.28064    0.85351    0.66198    1.12500    1.06100    1.19459    1.18965    0.94251
  81.79266    0.86679    0.66198    1.14500    1.05962    1.21319    1.20826    0.94374
  78.77206    0.84011    0.66198    1.10500    1.19774    1.18121    1.17626    0.83491
  75.76550    0.81298    0.66198    1.06500    1.14615    1.16240    1.15743    0.87248
  50.79002    0.56779    0.66198    0.72500    1.50826    1.32590    1.32076    0.66301
  58.75943    0.64953    0.66198    0.83500    1.09913    1.15418    1.14909    0.90981
  59.48896    0.65686    0.66198    0.84500    1.16443    1.13798    1.13289    0.85879
  53.67649    0.59773    0.66198    0.76500    1.21760    1.26928    1.26416    0.82129
  79.52592    0.84682    0.66198    1.11500    1.14760    1.18573    1.18078    0.87138
  66.83292    0.72913    0.66198    0.94500    1.05988    1.14679    1.14175    0.94350
  61.68280    0.67875    0.66198    0.87500    1.19580    1.14074    1.13567    0.83626
  82.54994    0.87338    0.66198    1.15500    1.26243    1.22249    1.21757    0.79213
  60.21936    0.66417    0.66198    0.85500    1.07641    1.13860    1.13352    0.92901
  72.77335    0.78542    0.66198    1.02500    1.15254    1.14377    1.13877    0.86765
  47.19945    0.53004    0.66198    0.67500    1.56061    1.39411    1.38896    0.64078
  46.48358    0.52245    0.66198    0.66500    1.82353    1.40689    1.40173    0.54839
  65.35695    0.71484    0.66198    0.92500    1.18240    1.14607    1.14103    0.84574
  55.12458    0.61261    0.66198    0.78500    1.19463    1.23639    1.23128    0.83708
  58.03076    0.64218    0.66198    0.82500    1.27079    1.17062    1.16553    0.78691
  59.44425    0.65720    0.66278    0.84500    1.24084    1.13797    1.13300    0.80591
  60.90489    0.67182    0.66278    0.86500    1.19064    1.13944    1.13448    0.83989
  53.63597    0.59803    0.66278    0.76500    1.35809    1.26916    1.26415    0.73633
  47.87976    0.53788    0.66278    0.68500    1.22430    1.37999    1.37493    0.81679
  55.08301    0.61292    0.66278    0.78500    1.28995    1.23627    1.23127    0.77522
  66.04513    0.72238    0.66278    0.93500    1.02572    1.14687    1.14196    0.97493
  50.75162    0.56807    0.66278    0.72500    1.33085    1.32541    1.32037    0.75140
  79.46772    0.84732    0.66278    1.11500    1.20000    1.18531    1.18051    0.83333
  46.44836    0.52270    0.66278    0.66500    1.14286    1.40598    1.40090    0.87500
  73.46566    0.79279    0.66278    1.03500    1.13321    1.14797    1.14312    0.88245
  80.22198    0.85401    0.66278    1.12500    1.18147    1.19396    1.18916    0.84641
  84.00605    0.88702    0.66278    1.17500    1.18841    1.24041    1.23563    0.84146
  72.71947    0.78586    0.66278    1.02500    1.16476    1.14354    1.13869    0.85854
  67.52190    0.73665    0.66278    0.95500    1.07704    1.14618    1.14128    0.92847
  76.45950    0.82027    0.66278    1.07500    1.19460    1.16678    1.16195    0.83710
  64.57199    0.70804    0.66278    0.91500    1.13375    1.14476    1.13984    0.88203
  48.59658    0.54545    0.66278    0.69500    1.44595    1.36634    1.36129    0.69159
  63.83678    0.70083    0.66278    0.90500    1.15730    1.14370    1.13877    0.86408
  57.98709    0.64251    0.66278    0.82500    1.06090    1.17050    1.16552    0.94260
  83.24757    0.88048    0.66278    1.16500    1.19806    1.23116    1.22638    0.83468
  68.26166    0.74375    0.66278    0.96500    1.09771    1.14579    1.14090    0.91099
  62.36905    0.68636    0.66278    0.88500    1.09772    1.14157    1.13662    0.91098
  55.80777    0.62034    0.66278    0.79500    1.20238    1.21983    1.21483    0.83168
  65.30810    0.71522    0.66278    0.92500    1.11635    1.14583    1.14091    0.89577
  71.22986    0.77191    0.66278    1.00500    1.08833    1.14427    1.13940    0.91884
  52.91368    0.59056    0.66278    0.75500    1.24348    1.28490    1.27988    0.80420
  71.97421    0.77890    0.66278    1.01500    1.07571    1.14389    1.13903    0.92962
  66.78306    0.72953    0.66278    0.94500    1.16554    1.14656    1.14165    0.85797
  50.03250    0.56054    0.66278    0.71500    1.43719    1.33906    1.33401    0.69580
  77.21022    0.82708    0.66278    1.08500    1.19923    1.17149    1.16666    0.83387
  47.16369    0.53030    0.66278    0.67500    1.61667    1.39363    1.38857    0.61856
  80.97710    0.86067    0.66278    1.13500    1.06033    1.20326    1.19846    0.94310
  60.17414    0.66452    0.66278    0.85500    1.18974    1.13837    1.13341    0.84052
  54.35908    0.60549    0.66278    0.77500    1.18056    1.25272    1.24771    0.84706
  58.71524    0.64986    0.66278    0.83500    1.22810    1.15405    1.14908    0.81426
  49.31416    0.55300    0.66278    0.70500    1.34118    1.35270    1.34765    0.74561
  78.71434    0.84060    0.66278    1.10500    1.22201    1.18090    1.17608    0.81833
  77.96183    0.83385    0.66278    1.09500    1.19246    1.17619    1.17137    0.83860
  75.70968    0.81344    0.66278    1.06500    1.16364    1.16208    1.15724    0.85937
  70.48643    0.76491    0.66278    0.99500    1.06462    1.14465    1.13978    0.93930
  69.74392    0.75788    0.66278    0.98500    1.13344    1.14503    1.14015    0.88227
  84.76534    0.89353    0.66278    1.18500    1.26852    1.27839    1.27361    0.78832
  52.19220    0.58308    0.66278    0.74500    1.26970    1.29812    1.29309    0.78759
  82.48991    0.87391    0.66278    1.15500    1.15866    1.22186    1.21707    0.86306
  51.47151    0.57558    0.66278    0.73500    1.37868    1.31177    1.30673    0.72533
  69.00233    0.75082    0.66278    0.97500    1.18829    1.14541    1.14053    0.84154
  81.73308    0.86731    0.66278    1.14500    1.29387    1.21256    1.20777    0.77288
  61.63653    0.67910    0.66278    0.87500    1.10201    1.14050    1.13555    0.90744
  63.10247    0.69361    0.66278    0.89500    1.16694    1.14263    1.13770    0.85694
  57.94342    0.64284    0.66357    0.82500    1.07909    1.17039    1.16550    0.92671
  47.84347    0.53814    0.66357    0.68500    1.52128    1.37952    1.37454    0.65734
  54.31803    0.60579    0.66357    0.77500    1.21583    1.25262    1.24769    0.82249
  52.15273    0.58337    0.66357    0.74500    1.43478    1.29764    1.29270    0.69697
  83.18705    0.88101    0.66357    1.16500    1.10463    1.23057    1.22588    0.90528
  81.67347    0.86782    0.66357    1.14500    1.19132    1.21197    1.20727    0.83940
  63.78895    0.70120    0.66357    0.90500    1.14692    1.14348    1.13865    0.87190
  60.12889    0.66486    0.66357    0.85500    1.11111    1.13816    1.13329    0.90000
  62.32225    0.68672    0.66357    0.88500    1.19588    1.14135    1.13651    0.83621
  75.65383    0.81391    0.66357    1.06500    1.31225    1.16180    1.15706    0.76205
  55.76566    0.62066    0.66357    0.79500    1.12069    1.21973    1.21482    0.89231
  67.47151    0.73705    0.66357    0.95500    1.09855    1.14597    1.14118    0.91029
  65.25925    0.71560    0.66357    0.92500    1.18197    1.14561    1.14080    0.84605
  66.73317    0.72992    0.66357    0.94500    1.22263    1.14635    1.14155    0.81791
  71.17696    0.77234    0.66357    1.00500    1.12500    1.14407    1.13930    0.88889
  77.90455    0.83434    0.66357    1.09500    1.14068    1.17591    1.17119    0.87667
  52.87368    0.59086    0.66357    0.75500    1.30372    1.28456    1.27963    0.76703
  84.70394    0.89407    0.66357    1.18500    1.25983    1.27393    1.26925    0.79376
  49.99462    0.56082    0.66357    0.71500    1.44292    1.33858    1.33362    0.69304
  82.42984    0.87443    0.66357    1.15500    1.23188    1.22127    1.21658    0.81176
  71.92081    0.77933    0.66357    1.01500    1.13008    1.14369    1.13893    0.88489
  68.21076    0.74415    0.66357    0.96500    1.15024    1.14559    1.14080    0.86938
  78.65658    0.84109    0.66357    1.10500    1.11240    1.18061    1.17590    0.89895
  64.52364    0.70841    0.66357    0.91500    1.13465    1.14455    1.13973    0.88133
  70.43403    0.76533    0.66357    0.99500    1.06646    1.14445    1.13968    0.93769
  83.94508    0.88756    0.66357    1.17500    1.21444    1.23980    1.23512    0.82342
  63.05515    0.69397    0.66357    0.89500    1.08723    1.14242    1.13758    0.91977
  79.40949    0.84782    0.66357    1.11500    1.11712    1.18494    1.18023    0.89516
  61.59025    0.67946    0.66357    0.87500    1.14638    1.14029    1.13544    0.87231
  51.43257    0.57587    0.66357    0.73500    1.27273    1.31129    1.30634    0.78571
  72.66558    0.78630    0.66357    1.02500    1.04874    1.14335    1.13860    0.95352
  60.85913    0.67217    0.66357    0.86500    1.09076    1.13922    1.13437    0.91679
  59.39953    0.65754    0.66357    0.84500    1.15210    1.13798    1.13311    0.86798
  53.59545    0.59833    0.66357    0.76500    1.16792    1.26906    1.26413    0.85622
  58.67104    0.65020    0.66357    0.83500    1.09150    1.15394    1.14907    0.91617
  47.12793    0.53055    0.66357    0.67500    1.10769    1.39317    1.38818    0.90278
  48.55976    0.54571    0.66357    0.69500    1.06410    1.36587    1.36090    0.93976
  80.91795    0.86119    0.66357    1.13500    1.22780    1.20267    1.19797    0.81447
  50.71320    0.56835    0.66357    0.72500    1.33716    1.32494    1.31998    0.74785
  65.99575    0.72277    0.66357    0.93500    1.05505    1.14665    1.14184    0.94783
  49.27680    0.55327    0.66357    0.70500    1.42391    1.35223    1.34726    0.70229
  77.15341    0.82755    0.66357    1.08500    1.14421    1.17121    1.16648    0.87396
  68.95093    0.75123    0.66357    0.97500    1.20701    1.14521    1.14043    0.82849
  55.04143    0.61323    0.66357    0.78500    1.16593    1.23617    1.23126    0.85769
  46.41312    0.52296    0.66357    0.66500    1.37500    1.40507    1.40008    0.72727
  73.41127    0.79324    0.66357    1.03500    1.20678    1.14768    1.14293    0.82865
  80.16328    0.85452    0.66357    1.12500    1.21499    1.19337    1.18867    0.82305
  69.69202    0.75829    0.66357    0.98500    1.12184    1.14483    1.14005    0.89140
  76.40317    0.82074    0.66357    1.07500    1.19231    1.16650    1.16177    0.83871
  67.42110    0.73744    0.66437    0.95500    1.13333    1.14580    1.14108    0.88235
  80.85876    0.86170    0.66437    1.13500    1.12644    1.20211    1.19748    0.88776
  70.38160    0.76575    0.66437    0.99500    1.17101    1.14428    1.13958    0.85396
  48.52293    0.54598    0.66437    0.69500    1.44737    1.36542    1.36051    0.69091
  75.59795    0.81437    0.66437    1.06500    1.15385    1.16155    1.15688    0.86667
  62.27544    0.68708    0.66437    0.88500    1.22280    1.14117    1.13640    0.81780
  81.61382    0.86834    0.66437    1.14500    1.01789    1.21141    1.20678    0.98243
  61.54395    0.67981    0.66437    0.87500    1.05958    1.14010    1.13532    0.94377
  49.23944    0.55354    0.66437    0.70500    1.22680    1.35178    1.34687    0.81513
  58.62683    0.65053    0.66437    0.83500    1.23583    1.15386    1.14905    0.80917
  83.12649    0.88154    0.66437    1.16500    1.19616    1.23002    1.22539    0.83601
  57.89972    0.64317    0.66437    0.82500    1.31015    1.17031    1.16549    0.76327
  76.34681    0.82122    0.66437    1.07500    1.22568    1.16625    1.16159    0.81587
  66.68327    0.73031    0.66437    0.94500    1.18676    1.14618    1.14145    0.84263
  53.55491    0.59863    0.66437    0.76500    1.25773    1.26898    1.26412    0.79508
  54.99984    0.61354    0.66437    0.78500    1.18182    1.23609    1.23124    0.84615
  68.15984    0.74455    0.66437    0.96500    1.12945    1.14542    1.14070    0.88539
  71.86738    0.77977    0.66437    1.01500    1.21947    1.14352    1.13883    0.82003
  80.10456    0.85502    0.66437    1.12500    1.14313    1.19281    1.18817    0.87479
  46.37788    0.52321    0.66437    0.66500    2.20000    1.40419    1.39925    0.45455
  73.35685    0.79368    0.66437    1.03500    1.32483    1.14743    1.14275    0.75481
  65.94636    0.72316    0.66437    0.93500    1.15529    1.14646    1.14172    0.86558
  47.09216    0.53081    0.66437    0.67500    0.97015    1.39272    1.38778    1.03077
  79.35123    0.84832    0.66437    1.11500    1.17110    1.18460    1.17995    0.85390
  63.00782    0.69434    0.66437    0.89500    1.09335    1.14223    1.13747    0.91462
  51.39362    0.57615    0.66437    0.73500    1.32000    1.31083    1.30595    0.75758
  83.88408    0.88810    0.66437    1.17500    1.17484    1.23923    1.23460    0.85118
  69.64009    0.75871    0.66437    0.98500    1.25939    1.14466    1.13995    0.79403
  60.08364    0.66521    0.66437    0.85500    1.16390    1.13797    1.13318    0.85918
  68.89951    0.75164    0.66437    0.97500    1.12482    1.14504    1.14033    0.88903
  54.27696    0.60609    0.66437    0.77500    1.16186    1.25253    1.24768    0.86069
  52.11325    0.58366    0.66437    0.74500    1.69965    1.29719    1.29231    0.58836
  78.59879    0.84158    0.66437    1.10500    1.16537    1.18037    1.17572    0.85810
  77.84723    0.83482    0.66437    1.09500    1.09815    1.17566    1.17101    0.91062
  84.64250    0.89462    0.66437    1.18500    1.28341    1.26950    1.26488    0.77917
  77.09657    0.82803    0.66437    1.08500    1.15732    1.17096    1.16630    0.86406
  64.47528    0.70879    0.66437    0.91500    1.07937    1.14436    1.13961    0.92647
  50.67478    0.56863    0.66437    0.72500    1.34630    1.32448    1.31959    0.74277
  55.72355    0.62097    0.66437    0.79500    1.14970    1.21964    1.21481    0.86979
  47.80717    0.53840    0.66437    0.68500    1.89610    1.37907    1.37415    0.52740
  49.95672    0.56109    0.66437    0.71500    1.49268    1.33813    1.33323    0.66993
  59.35479    0.65788    0.66437    0.84500    1.29130    1.13802    1.13322    0.77442
  60.81335    0.67252    0.66437    0.86500    1.18330    1.13904    1.13425    0.84509
  71.12403    0.77277    0.66437    1.00500    1.10518    1.14390    1.13920    0.90483
  82.36974    0.87496    0.66437    1.15500    1.20570    1.22071    1.21608    0.82939
  72.61166    0.78674    0.66437    1.02500    1.19863    1.14319    1.13851    0.83429
  52.83368    0.59115    0.66437    0.75500    1.27835    1.28425    1.27938    0.78226
  65.21037    0.71598    0.66437    0.92500    1.06373    1.14543    1.14068    0.94009
  63.74110    0.70157    0.66437    0.90500    1.18051    1.14330    1.13854    0.84709
  52.79366    0.59144    0.66516    0.75500    1.24872    1.28394    1.27913    0.80082
  49.91882    0.56137    0.66516    0.71500    1.28000    1.33768    1.33284    0.78125
  68.84807    0.75205    0.66516    0.97500    1.14516    1.14489    1.14023    0.87324
  81.55414    0.86886    0.66516    1.14500    1.10076    1.21088    1.20628    0.90846
  70.32915    0.76617    0.66516    0.99500    1.17608    1.14413    1.13947    0.85028
  77.78988    0.83531    0.66516    1.09500    1.06762    1.17543    1.17083    0.93667
  80.79953    0.86221    0.66516    1.13500    1.20080    1.20158    1.19698    0.83278
  60.03836    0.66555    0.66516    0.85500    1.11888    1.13780    1.13306    0.89375
  67.37067    0.73784    0.66516    0.95500    1.13355    1.14565    1.14098    0.88218
  78.54097    0.84207    0.66516    1.10500    1.17383    1.18014    1.17554    0.85191
  52.07376    0.58395    0.66516    0.74500    1.31230    1.29674    1.29192    0.76202
  46.34263    0.52346    0.66516    0.66500    2.08000    1.40331    1.39842    0.48077
  51.35466    0.57643    0.66516    0.73500    1.39716    1.31039    1.30556    0.71574
  62.22860    0.68744    0.66516    0.88500    1.06646    1.14100    1.13628    0.93769
  77.03970    0.82851    0.66516    1.08500    1.22674    1.17073    1.16612    0.81517
  80.04580    0.85553    0.66516    1.12500    1.09982    1.19227    1.18768    0.90924
  63.69323    0.70194    0.66516    0.90500    1.05376    1.14313    1.13842    0.94898
  76.29042    0.82169    0.66516    1.07500    1.03046    1.16602    1.16141    0.97044
  68.10891    0.74496    0.66516    0.96500    1.15358    1.14527    1.14060    0.86686
  69.58815    0.75912    0.66516    0.98500    1.24955    1.14451    1.13985    0.80029
  65.16147    0.71636    0.66516    0.92500    1.15066    1.14526    1.14057    0.86906
  61.49764    0.68016    0.66516    0.87500    1.27370    1.13993    1.13521    0.78511
  50.63635    0.56891    0.66516    0.72500    1.25725    1.32403    1.31920    0.79539
  79.29294    0.84881    0.66516    1.11500    1.20710    1.18427    1.17967    0.82843
  59.31004    0.65822    0.66516    0.84500    1.11953    1.13807    1.13332    0.89323
  55.68142    0.62128    0.66516    0.79500    1.27708    1.21957    1.21479    0.78303
  49.20207    0.55381    0.66516    0.70500    1.18878    1.35133    1.34648    0.84120
  54.95824    0.61385    0.66516    0.78500    1.34383    1.23602    1.23123    0.74414
  82.30960    0.87548    0.66516    1.15500    1.25106    1.22018    1.21559    0.79932
  84.58101    0.89516    0.66516    1.18500    1.17188    1.26508    1.26050    0.85333
  62.96047    0.69470    0.66516    0.89500    1.18593    1.14206    1.13735    0.84322
  58.58260    0.65086    0.66516    0.83500    1.19264    1.15379    1.14904    0.83847
  83.82304    0.88864    0.66516    1.17500    1.33264    1.23868    1.23409    0.75039
  47.77086    0.53866    0.66516    0.68500    1.20513    1.37862    1.37375    0.82979
  53.51437    0.59893    0.66516    0.76500    1.38953    1.26891    1.26411    0.71967
  54.23589    0.60639    0.66516    0.77500    1.19355    1.25246    1.24767    0.83784
  71.07108    0.77320    0.66516    1.00500    1.18139    1.14375    1.13910    0.84646
  83.06590    0.88207    0.66516    1.16500    1.24547    1.22948    1.22489    0.80291
  72.55771    0.78718    0.66516    1.02500    1.14548    1.14306    1.13842    0.87299
  75.54204    0.81484    0.66516    1.06500    1.11232    1.16132    1.15670    0.89902
  73.30241    0.79413    0.66516    1.03500    1.23754    1.14720    1.14257    0.80805
  66.63335    0.73070    0.66516    0.94500    1.17637    1.14603    1.14135    0.85007
  71.81393    0.78020    0.66516    1.01500    1.11979    1.14337    1.13872    0.89302
  57.85602    0.64349    0.66516    0.82500    1.07363    1.17024    1.16548    0.93142
  65.89696    0.72354    0.66516    0.93500    1.17442    1.14628    1.14160    0.85149
  47.05638    0.53107    0.66516    0.67500    1.30159    1.39227    1.38739    0.76829
  60.76756    0.67287    0.66516    0.86500    1.18198    1.13886    1.13414    0.84604
  48.48609    0.54624    0.66516    0.69500    1.52273    1.36498    1.36012    0.65672
  64.42690    0.70916    0.66516    0.91500    1.04107    1.14419    1.13950    0.96055
  65.84753    0.72393    0.66596    0.93500    1.08320    1.14612    1.14147    0.92319
  58.53836    0.65120    0.66596    0.83500    1.16086    1.15374    1.14903    0.86143
  83.00527    0.88261    0.66596    1.16500    1.07972    1.22896    1.22440    0.92616
  76.98280    0.82899    0.66596    1.08500    1.11488    1.17052    1.16593    0.89696
  54.91663    0.61415    0.66596    0.78500    1.16122    1.23596    1.23122    0.86116
  50.59791    0.56919    0.66596    0.72500    1.30108    1.32360    1.31881    0.76860
  65.11256    0.71675    0.66596    0.92500    1.13760    1.14511    1.14045    0.87904
  57.81231    0.64382    0.66596    0.82500    1.25787    1.17018    1.16547    0.79499
  53.47381    0.59923    0.66596    0.76500    1.28288    1.26885    1.26410    0.77950
  79.98701    0.85603    0.66596    1.12500    1.04882    1.19175    1.18718    0.95345
  51.31569    0.57672    0.66596    0.73500    1.29316    1.30995    1.30517    0.77330
  62.18176    0.68780    0.66596    0.88500    1.08480    1.14084    1.13617    0.92183
  62.91310    0.69507    0.66596    0.89500    1.24074    1.14191    1.13724    0.80597
  76.23400    0.82216    0.66596    1.07500    1.05773    1.16581    1.16123    0.94542
  67.32022    0.73824    0.66596    0.95500    1.08472    1.14551    1.14087    0.92190
  66.58341    0.73110    0.66596    0.94500    1.11203    1.14589    1.14125    0.89926
  48.44924    0.54651    0.66596    0.69500    1.29870    1.36454    1.35972    0.77000
  64.37850    0.70954    0.66596    0.91500    1.17271    1.14404    1.13938    0.85272
  61.45131    0.68052    0.66596    0.87500    1.13428    1.13978    1.13509    0.88162
  80.74028    0.86272    0.66596    1.13500    1.21165    1.20105    1.19648    0.82532
  79.23462    0.84931    0.66596    1.11500    1.04000    1.18397    1.17940    0.96154
  84.51949    0.89571    0.66596    1.18500    1.22198    1.26067    1.25612    0.81834
  47.02059    0.53132    0.66596    0.67500    1.05333    1.39183    1.38700    0.94937
  49.16469    0.55408    0.66596    0.70500    1.45665    1.35089    1.34609    0.68651
  69.53618    0.75954    0.66596    0.98500    1.13302    1.14437    1.13975    0.88260
  59.26528    0.65855    0.66596    0.84500    1.28807    1.13813    1.13343    0.77635
  60.72175    0.67321    0.66596    0.86500    1.13021    1.13871    1.13402    0.88479
  77.73251    0.83579    0.66596    1.09500    1.09091    1.17522    1.17064    0.91667
  82.24942    0.87601    0.66596    1.15500    1.20534    1.21965    1.21509    0.82964
  68.05795    0.74536    0.66596    0.96500    1.23142    1.14513    1.14050    0.81207
  49.88091    0.56164    0.66596    0.71500    1.51835    1.33724    1.33245    0.65861
  55.63928    0.62160    0.66596    0.79500    1.18273    1.21952    1.21478    0.84550
  54.19480    0.60670    0.66596    0.77500    1.53463    1.25241    1.24766    0.65162
  52.03426    0.58423    0.66596    0.74500    1.24405    1.29630    1.29153    0.80383
  63.64535    0.70231    0.66596    0.90500    1.12945    1.14297    1.13831    0.88539
  71.76046    0.78063    0.66596    1.01500    0.99395    1.14323    1.13862    1.00609
  75.48611    0.81530    0.66596    1.06500    1.14032    1.16111    1.15652    0.87695
  47.73454    0.53892    0.66596    0.68500    1.48421    1.37819    1.37336    0.67376
  78.48311    0.84256    0.66596    1.10500    1.17444    1.17993    1.17535    0.85147
  81.49442    0.86938    0.66596    1.14500    1.03933    1.21035    1.20579    0.96216
  59.99308    0.66589    0.66596    0.85500    1.21111    1.13765    1.13295    0.82569
  83.76197    0.88917    0.66596    1.17500    1.27731    1.23813    1.23358    0.78289
  68.79660    0.75246    0.66596    0.97500    1.18060    1.14475    1.14012    0.84703
  52.75363    0.59174    0.66596    0.75500    1.35027    1.28365    1.27888    0.74059
  70.27668    0.76659    0.66596    0.99500    1.18105    1.14399    1.13937    0.84670
  72.50374    0.78761    0.66596    1.02500    1.07209    1.14294    1.13833    0.93276
  73.24795    0.79457    0.66596    1.03500    1.07292    1.14699    1.14239    0.93204
  46.30738    0.52371    0.66596    0.66500    1.35714    1.40244    1.39759    0.73684
  71.01811    0.77362    0.66596    1.00500    1.23244    1.14361    1.13900    0.81140
  58.49410    0.65153    0.66676    0.83500    1.17538    1.15370    1.14902    0.85079
  82.94461    0.88314    0.66676    1.16500    1.16896    1.22845    1.22390    0.85546
  52.71359    0.59203    0.66676    0.75500    1.29738    1.28337    1.27863    0.77079
  49.84299    0.56191    0.66676    0.71500    1.48113    1.33682    1.33205    0.67516
  67.26975    0.73864    0.66676    0.95500    1.11433    1.14540    1.14077    0.89740
  64.33008    0.70991    0.66676    0.91500    1.14890    1.14391    1.13927    0.87040
  70.96511    0.77405    0.66676    1.00500    0.97984    1.14350    1.13890    1.02057
  55.59713    0.62191    0.66676    0.79500    1.31613    1.21948    1.21477    0.75980
  63.59745    0.70268    0.66676    0.90500    1.16529    1.14284    1.13819    0.85816
  79.92818    0.85653    0.66676    1.12500    1.08129    1.19124    1.18668    0.92483
  80.68098    0.86323    0.66676    1.13500    1.15430    1.20054    1.19599    0.86633
  47.69821    0.53918    0.66676    0.68500    1.38384    1.37777    1.37297    0.72263
  65.06363    0.71713    0.66676    0.92500    1.25907    1.14498    1.14034    0.79424
  72.44975    0.78805    0.66676    1.02500    1.08163    1.14284    1.13824    0.92453
  76.92587    0.82946    0.66676    1.08500    1.07551    1.17032    1.16575    0.92979
  46.27212    0.52396    0.66676    0.66500    1.24242    1.40158    1.39676    0.80488
  68.00697    0.74576    0.66676    0.96500    1.12052    1.14502    1.14040    0.89244
  66.53346    0.73149    0.66676    0.94500    1.16694    1.14578    1.14115    0.85694
  60.67593    0.67356    0.66676    0.86500    1.17028    1.13858    1.13391    0.85449
  65.79808    0.72432    0.66676    0.93500    1.14894    1.14599    1.14135    0.87037
  51.99475    0.58452    0.66676    0.74500    1.28313    1.29588    1.29114    0.77934
  78.42523    0.84305    0.66676    1.10500    1.27202    1.17974    1.17517    0.78615
  54.15371    0.60700    0.66676    0.77500    1.16429    1.25237    1.24764    0.85890
  68.74512    0.75287    0.66676    0.97500    1.17913    1.14464    1.14002    0.84808
  70.22418    0.76701    0.66676    0.99500    1.17172    1.14388    1.13927    0.85345
  73.19346    0.79502    0.66676    1.03500    1.15200    1.14680    1.14221    0.86806
  59.94778    0.66623    0.66676    0.85500    1.15476    1.13751    1.13283    0.86598
  71.70696    0.78106    0.66676    1.01500    1.06545    1.14312    1.13852    0.93857
  83.70085    0.88971    0.66676    1.17500    1.21384    1.23761    1.23306    0.82383
  49.12730    0.55435    0.66676    0.70500    1.38462    1.35047    1.34569    0.72222
  69.48419    0.75995    0.66676    0.98500    1.20392    1.14426    1.13965    0.83062
  75.43015    0.81576    0.66676    1.06500    1.18379    1.16091    1.15633    0.84474
  51.27671    0.57700    0.66676    0.73500    1.35179    1.30953    1.30478    0.73976
  57.76858    0.64415    0.66676    0.82500    1.18600    1.17015    1.16545    0.84317
  53.43324    0.59952    0.66676    0.76500    1.09545    1.26882    1.26408    0.91286
  54.87500    0.61446    0.66676    0.78500    1.30807    1.23593    1.23121    0.76449
  62.86572    0.69543    0.66676    0.89500    1.11367    1.14178    1.13712    0.89793
  62.13489    0.68816    0.66676    0.88500    1.18448    1.14071    1.13605    0.84425
  50.55946    0.56946    0.66676    0.72500    1.25368    1.32318    1.31841    0.79765
  48.41238    0.54677    0.66676    0.69500    1.39041    1.36412    1.35933    0.71921
  59.22050    0.65889    0.66676    0.84500    1.23574    1.13822    1.13354    0.80923
  46.98479    0.53158    0.66676    0.67500    1.46154    1.39141    1.38661    0.68421
  77.67510    0.83627    0.66676    1.09500    1.12987    1.17503    1.17046    0.88506
  82.18921    0.87653    0.66676    1.15500    1.20875    1.21915    1.21460    0.82730
  81.43466    0.86989    0.66676    1.14500    1.19643    1.20985    1.20529    0.83582
  79.17626    0.84981    0.66676    1.11500    1.05396    1.18368    1.17912    0.94881
  61.40497    0.68087    0.66676    0.87500    1.18136    1.13964    1.13498    0.84648
  76.17755    0.82263    0.66676    1.07500    1.19850    1.16562    1.16104    0.83437
  84.45793    0.89625    0.66676    1.18500    1.18163    1.25627    1.25173    0.84629
  84.39633    0.89680    0.66756    1.18500    1.12448    1.25188    1.24734    0.88930
  63.54953    0.70305    0.66756    0.90500    1.18782    1.14273    1.13808    0.84188
  67.95597    0.74617    0.66756    0.96500    1.24343    1.14492    1.14030    0.80423
  73.13894    0.79546    0.66756    1.03500    1.19935    1.14662    1.14202    0.83378
  60.63009    0.67391    0.66756    0.86500    1.25880    1.13846    1.13379    0.79441
  59.90246    0.66658    0.66756    0.85500    1.19516    1.13739    1.13272    0.83671
  77.61766    0.83675    0.66756    1.09500    1.17126    1.17485    1.17028    0.85378
  47.66188    0.53944    0.66756    0.68500    1.46296    1.37735    1.37258    0.68354
  72.39573    0.78849    0.66756    1.02500    1.14044    1.14275    1.13815    0.87685
  83.63970    0.89025    0.66756    1.17500    1.18107    1.23710    1.23255    0.84669
  46.23684    0.52421    0.66756    0.66500    1.85714    1.40073    1.39593    0.53846
  78.36732    0.84354    0.66756    1.10500    1.16886    1.17956    1.17499    0.85554
  68.69361    0.75328    0.66756    0.97500    1.10673    1.14454    1.13992    0.90356
  65.74862    0.72470    0.66756    0.93500    1.08972    1.14586    1.14123    0.91766
  69.43217    0.76037    0.66756    0.98500    1.19968    1.14416    1.13955    0.83356
  58.44984    0.65186    0.66756    0.83500    1.09499    1.15368    1.14900    0.91325
  51.23772    0.57728    0.66756    0.73500    1.20124    1.30912    1.30438    0.83247
  62.81832    0.69579    0.66756    0.89500    1.16776    1.14166    1.13701    0.85634
  46.94899    0.53183    0.66756    0.67500    1.00000    1.39100    1.38622    1.00000
  76.86892    0.82994    0.66756    1.08500    1.16008    1.17015    1.16557    0.86201
  79.86932    0.85703    0.66756    1.12500    1.39912    1.19075    1.18619    0.71473
  79.11787    0.85030    0.66756    1.11500    1.21850    1.18341    1.17884    0.82068
  50.52100    0.56974    0.66756    0.72500    1.48235    1.32277    1.31802    0.67460
  64.28165    0.71029    0.66756    0.91500    1.21644    1.14380    1.13915    0.82207
  51.95523    0.58481    0.66756    0.74500    1.32836    1.29548    1.29074    0.75281
  59.17571    0.65923    0.66756    0.84500    1.07419    1.13832    1.13365    0.93093
  54.11260    0.60730    0.66756    0.77500    1.18807    1.25235    1.24763    0.84170
  48.37551    0.54704    0.66756    0.69500    1.41667    1.36371    1.35894    0.70588
  65.01468    0.71751    0.66756    0.92500    1.20573    1.14486    1.14022    0.82937
  80.62166    0.86374    0.66756    1.13500    1.00523    1.20005    1.19549    0.99480
  67.21926    0.73903    0.66756    0.95500    1.14286    1.14530    1.14067    0.87500
  82.88391    0.88367    0.66756    1.16500    1.13894    1.22795    1.22340    0.87801
  70.17167    0.76743    0.66756    0.99500    1.16667    1.14378    1.13917    0.85714
  52.67354    0.59232    0.66756    0.75500    1.20635    1.28311    1.27838    0.82895
  66.48348    0.73188    0.66756    0.94500    1.16966    1.14568    1.14105    0.85495
  81.37488    0.87041    0.66756    1.14500    1.15539    1.20935    1.20480    0.86551
  70.91209    0.77448    0.66756    1.00500    1.19765    1.14341    1.13880    0.83497
  62.08802    0.68852    0.66756    0.88500    1.05892    1.14059    1.13594    0.94436
  71.65344    0.78150    0.66756    1.01500    1.22076    1.14303    1.13842    0.81916
  55.55497    0.62222    0.66756    0.79500    1.19700    1.21946    1.21476    0.83542
  54.83337    0.61477    0.66756    0.78500    1.24832    1.23590    1.23119    0.80108
  53.39266    0.59982    0.66756    0.76500    1.29639    1.26879    1.26407    0.77137
  75.37416    0.81623    0.66756    1.06500    1.15084    1.16074    1.15615    0.86893
  82.12896    0.87705    0.66756    1.15500    1.18810    1.21865    1.21410    0.84168
  49.08990    0.55462    0.66756    0.70500    1.82468    1.35006    1.34530    0.54804
  57.72483    0.64447    0.66756    0.82500    1.15520    1.17013    1.16544    0.86565
  49.80506    0.56219    0.66756    0.71500    1.39524    1.33642    1.33166    0.71672
  76.12108    0.82309    0.66756    1.07500    1.18893    1.16544    1.16086    0.84109
  61.35861    0.68122    0.66756    0.87500    1.05136    1.13953    1.13486    0.95115
  76.06458    0.82356    0.66836    1.07500    1.21105    1.16528    1.16068    0.82573
  70.11913    0.76785    0.66836    0.99500    1.19174    1.14370    1.13907    0.83911
  59.13091    0.65956    0.66836    0.84500    1.22263    1.13844    1.13376    0.81791
  64.23320    0.71066    0.66836    0.91500    1.10229    1.14369    1.13904    0.90720
  48.33864    0.54730    0.66836    0.69500    1.54264    1.36331    1.35855    0.64824
  67.16876    0.73943    0.66836    0.95500    1.01364    1.14522    1.14057    0.98655
  53.35207    0.60012    0.66836    0.76500    1.41144    1.26878    1.26406    0.70849
  68.64208    0.75368    0.66836    0.97500    1.14950    1.14446    1.13982    0.86994
  69.38014    0.76078    0.66836    0.98500    1.16747    1.14408    1.13945    0.85655
  65.69914    0.72509    0.66836    0.93500    1.07994    1.14576    1.14111    0.92598
  66.43349    0.73227    0.66836    0.94500    1.15190    1.14559    1.14095    0.86813
  73.08441    0.79591    0.66836    1.03500    1.13217    1.14646    1.14184    0.88326
  46.91318    0.53209    0.66836    0.67500    1.49231    1.39060    1.38582    0.67010
  71.59990    0.78193    0.66836    1.01500    1.16118    1.14295    1.13832    0.86119
  62.04112    0.68888    0.66836    0.88500    1.19967    1.14049    1.13582    0.83356
  50.48253    0.57002    0.66836    0.72500    1.22297    1.32237    1.31763    0.81768
  58.40556    0.65219    0.66836    0.83500    1.25137    1.15368    1.14899    0.79913
  54.79172    0.61507    0.66836    0.78500    1.31163    1.23589    1.23118    0.76241
  72.34169    0.78893    0.66836    1.02500    1.17647    1.14269    1.13807    0.85000
  57.68108    0.64480    0.66836    0.82500    1.32432    1.17012    1.16543    0.75510
  79.05945    0.85080    0.66836    1.11500    1.17108    1.18315    1.17856    0.85391
  62.77091    0.69616    0.66836    0.89500    1.14897    1.14156    1.13689    0.87034
  49.05250    0.55489    0.66836    0.70500    1.57303    1.34966    1.34491    0.63571
  61.31223    0.68157    0.66836    0.87500    1.05000    1.13942    1.13475    0.95238
  51.19872    0.57757    0.66836    0.73500    1.33904    1.30873    1.30399    0.74680
  80.56230    0.86424    0.66836    1.13500    1.14873    1.19958    1.19499    0.87053
  77.56020    0.83723    0.66836    1.09500    1.11676    1.17470    1.17010    0.89545
  82.06868    0.87757    0.66836    1.15500    1.11238    1.21818    1.21360    0.89897
  46.20157    0.52446    0.66836    0.66500    1.10256    1.39989    1.39510    0.90698
  49.76713    0.56246    0.66836    0.71500    1.37391    1.33602    1.33127    0.72785
  75.31815    0.81669    0.66836    1.06500    1.17472    1.16058    1.15597    0.85127
  55.51279    0.62253    0.66836    0.79500    1.11317    1.21945    1.21474    0.89834
  67.90496    0.74657    0.66836    0.96500    1.17903    1.14484    1.14020    0.84815
  84.33469    0.89734    0.66836    1.18500    1.33857    1.24751    1.24294    0.74707
  59.85713    0.66692    0.66836    0.85500    1.22645    1.13728    1.13260    0.81536
  63.50160    0.70342    0.66836    0.90500    1.13776    1.14263    1.13796    0.87892
  60.58424    0.67426    0.66836    0.86500    1.14401    1.13835    1.13368    0.87412
  47.62554    0.53970    0.66836    0.68500    1.42718    1.37695    1.37219    0.70068
  83.57851    0.89078    0.66836    1.17500    1.11765    1.23661    1.23203    0.89474
  81.31506    0.87092    0.66836    1.14500    1.20887    1.20888    1.20430    0.82722
  54.07148    0.60760    0.66836    0.77500    1.18114    1.25233    1.24762    0.84664
  82.82317    0.88419    0.66836    1.16500    1.25866    1.22748    1.22291    0.79450
  78.30937    0.84403    0.66836    1.10500    1.25586    1.17940    1.17481    0.79627
  51.91570    0.58510    0.66836    0.74500    1.21526    1.29508    1.29035    0.82287
  79.81043    0.85754    0.66836    1.12500    1.24754    1.19028    1.18569    0.80157
  76.81193    0.83041    0.66836    1.08500    1.14007    1.16999    1.16539    0.87714
  64.96571    0.71788    0.66836    0.92500    1.24582    1.14476    1.14011    0.80268
  70.85905    0.77490    0.66836    1.00500    1.17961    1.14333    1.13870    0.84774
  52.63348    0.59261    0.66836    0.75500    1.22418    1.28285    1.27813    0.81687
  77.50270    0.83772    0.66916    1.09500    1.13619    1.17456    1.16991    0.88013
  51.15971    0.57785    0.66916    0.73500    1.41924    1.30834    1.30360    0.70460
  82.00836    0.87810    0.66916    1.15500    1.20121    1.21773    1.21310    0.83250
  69.32809    0.76119    0.66916    0.98500    1.28374    1.14401    1.13935    0.77898
  70.06657    0.76827    0.66916    0.99500    1.15348    1.14364    1.13897    0.86694
  75.26210    0.81715    0.66916    1.06500    1.17528    1.16044    1.15578    0.85086
  64.91673    0.71826    0.66916    0.92500    1.14876    1.14467    1.13999    0.87050
  81.25520    0.87144    0.66916    1.14500    1.16262    1.20843    1.20380    0.86013
  59.81179    0.66726    0.66916    0.85500    1.15702    1.13719    1.13249    0.86429
  83.51728    0.89132    0.66916    1.17500    1.29741    1.23614    1.23152    0.77076
  54.03035    0.60790    0.66916    0.77500    1.08772    1.25233    1.24761    0.91935
  51.87616    0.58538    0.66916    0.74500    1.35577    1.29470    1.28996    0.73759
  71.54634    0.78236    0.66916    1.01500    1.21776    1.14288    1.13822    0.82118
  78.25140    0.84452    0.66916    1.10500    1.21637    1.17926    1.17462    0.82212
  54.75006    0.61538    0.66916    0.78500    1.18750    1.23589    1.23117    0.84211
  48.30176    0.54757    0.66916    0.69500    1.38710    1.36292    1.35815    0.72093
  84.27302    0.89788    0.66916    1.18500    1.36199    1.24316    1.23854    0.73422
  64.18473    0.71104    0.66916    0.91500    1.20724    1.14360    1.13892    0.82834
  57.63731    0.64513    0.66916    0.82500    1.15789    1.17012    1.16542    0.86364
  68.59054    0.75409    0.66916    0.97500    1.11746    1.14439    1.13972    0.89489
  59.08609    0.65990    0.66916    0.84500    1.20588    1.13857    1.13386    0.82927
  65.64964    0.72547    0.66916    0.93500    1.17162    1.14566    1.14098    0.85352
  70.80598    0.77533    0.66916    1.00500    1.18525    1.14326    1.13860    0.84370
  63.45365    0.70379    0.66916    0.90500    1.07874    1.14253    1.13785    0.92701
  79.75151    0.85804    0.66916    1.12500    1.18411    1.18983    1.18519    0.84452
  82.76239    0.88472    0.66916    1.16500    1.19639    1.22703    1.22241    0.83585
  52.59341    0.59291    0.66916    0.75500    1.32123    1.28261    1.27788    0.75687
  73.02984    0.79635    0.66916    1.03500    1.20133    1.14632    1.14166    0.83241
  49.01508    0.55516    0.66916    0.70500    1.35385    1.34927    1.34451    0.73864
  76.75492    0.83089    0.66916    1.08500    1.13093    1.16985    1.16520    0.88423
  80.50291    0.86475    0.66916    1.13500    1.19397    1.19913    1.19450    0.83754
  58.36127    0.65252    0.66916    0.83500    1.19326    1.15368    1.14898    0.83804
  67.11823    0.73982    0.66916    0.95500    1.12648    1.14515    1.14047    0.88772
  67.85392    0.74697    0.66916    0.96500    1.19156    1.14477    1.14010    0.83924
  66.38347    0.73266    0.66916    0.94500    1.06555    1.14552    1.14085    0.93848
  62.72348    0.69652    0.66916    0.89500    1.12903    1.14147    1.13678    0.88571
  55.47061    0.62284    0.66916    0.79500    1.14894    1.21945    1.21473    0.87037
  60.53837    0.67460    0.66916    0.86500    1.22325    1.13826    1.13356    0.81750
  47.58919    0.53996    0.66916    0.68500    1.33913    1.37657    1.37179    0.74675
  53.31147    0.60041    0.66916    0.76500    1.25313    1.26877    1.26404    0.79800
  61.99421    0.68923    0.66916    0.88500    1.13729    1.14040    1.13570    0.87928
  49.72918    0.56273    0.66916    0.71500    1.57214    1.33563    1.33087    0.63608
  46.16628    0.52471    0.66916    0.66500    1.60000    1.39906    1.39427    0.62500
  46.87736    0.53234    0.66916    0.67500    1.49296    1.39021    1.38543    0.66981
  76.00805    0.82403    0.66916    1.07500    1.07636    1.16514    1.16049    0.92905
  50.44406    0.57030    0.66916    0.72500    1.32852    1.32199    1.31724    0.75272
  79.00100    0.85129    0.66916    1.11500    1.20078    1.18292    1.17828    0.83279
  61.26585    0.68193    0.66916    0.87500    1.17235    1.13933    1.13463    0.85298
  72.28762    0.78937    0.66916    1.02500    1.14577    1.14264    1.13798    0.87278
  59.04126    0.66024    0.66997    0.84500    1.26157    1.13870    1.13397    0.79267
  63.40569    0.70415    0.66997    0.90500    1.10501    1.14245    1.13773    0.90497
  49.69123    0.56301    0.66997    0.71500    1.38961    1.33525    1.33048    0.71963
  48.26487    0.54783    0.66997    0.69500    1.57857    1.36254    1.35776    0.63348
  46.13099    0.52496    0.66997    0.66500    1.58621    1.39824    1.39344    0.63043
  67.80286    0.74737    0.66997    0.96500    1.28596    1.14471    1.13999    0.77763
  59.76644    0.66760    0.66997    0.85500    1.08896    1.13710    1.13237    0.91831
  64.86773    0.71864    0.66997    0.92500    1.12903    1.14460    1.13988    0.88571
  47.55283    0.54022    0.66997    0.68500    1.60000    1.37619    1.37140    0.62500
  83.45602    0.89185    0.66997    1.17500    1.22338    1.23570    1.23100    0.81741
  48.97766    0.55542    0.66997    0.70500    1.54913    1.34890    1.34412    0.64552
  84.96743    0.90497    0.66997    1.19500    1.32019    1.28835    1.28365    0.75747
  81.19531    0.87195    0.66997    1.14500    1.27148    1.20800    1.20330    0.78648
  64.13625    0.71141    0.66997    0.91500    1.30335    1.14353    1.13881    0.76725
  46.84154    0.53260    0.66997    0.67500    1.30380    1.38983    1.38504    0.76699
  78.94252    0.85178    0.66997    1.11500    1.11538    1.18271    1.17800    0.89655
  72.23353    0.78980    0.66997    1.02500    1.16313    1.14260    1.13789    0.85975
  61.21944    0.68228    0.66997    0.87500    1.19258    1.13924    1.13452    0.83852
  51.12069    0.57813    0.66997    0.73500    1.30612    1.30797    1.30320    0.76563
  50.40557    0.57058    0.66997    0.72500    1.25087    1.32161    1.31684    0.79944
  66.33344    0.73305    0.66997    0.94500    1.23817    1.14546    1.14074    0.80764
  65.60012    0.72586    0.66997    0.93500    1.16638    1.14558    1.14086    0.85736
  67.06769    0.74022    0.66997    0.95500    1.08091    1.14509    1.14037    0.92515
  80.44349    0.86526    0.66997    1.13500    1.15759    1.19870    1.19400    0.86387
  68.53897    0.75450    0.66997    0.97500    1.13831    1.14433    1.13962    0.87849
  78.19339    0.84500    0.66997    1.10500    1.17323    1.17914    1.17444    0.85235
  84.21130    0.89843    0.66997    1.18500    1.17949    1.24156    1.23686    0.84783
  57.59353    0.64545    0.66997    0.82500    1.24178    1.17014    1.16540    0.80530
  79.69256    0.85854    0.66997    1.12500    1.21713    1.18940    1.18469    0.82160
  82.70158    0.88525    0.66997    1.16500    1.20553    1.22661    1.22191    0.82951
  60.49250    0.67495    0.66997    0.86500    1.29433    1.13817    1.13345    0.77260
  81.94801    0.87862    0.66997    1.15500    1.16604    1.21731    1.21261    0.85761
  72.97526    0.79679    0.66997    1.03500    1.12701    1.14618    1.14147    0.88730
  58.31696    0.65285    0.66997    0.83500    1.15188    1.15370    1.14897    0.86815
  61.94729    0.68959    0.66997    0.88500    1.15734    1.14031    1.13559    0.86405
  75.95150    0.82450    0.66997    1.07500    1.19181    1.16502    1.16031    0.83906
  71.49275    0.78279    0.66997    1.01500    1.10648    1.14283    1.13812    0.90377
  52.55333    0.59320    0.66997    0.75500    1.16169    1.28238    1.27763    0.86081
  55.42841    0.62315    0.66997    0.79500    1.18930    1.21946    1.21472    0.84083
  70.01399    0.76869    0.66997    0.99500    1.18494    1.14358    1.13887    0.84392
  69.27601    0.76161    0.66997    0.98500    1.08594    1.14396    1.13924    0.92086
  75.20604    0.81761    0.66997    1.06500    1.09075    1.16031    1.15560    0.91680
  53.27087    0.60071    0.66997    0.76500    1.24742    1.26878    1.26403    0.80165
  51.83661    0.58567    0.66997    0.74500    1.07799    1.29432    1.28956    0.92765
  53.98922    0.60821    0.66997    0.77500    1.24634    1.25234    1.24759    0.80235
  77.44518    0.83820    0.66997    1.09500    1.31481    1.17444    1.16973    0.76056
  70.75290    0.77575    0.66997    1.00500    1.09888    1.14321    1.13849    0.91001
  76.69787    0.83136    0.66997    1.08500    1.21670    1.16973    1.16502    0.82190
  62.67603    0.69688    0.66997    0.89500    1.19631    1.14138    1.13666    0.83590
  54.70840    0.61569    0.66997    0.78500    1.16556    1.23590    1.23116    0.85795
  65.55059    0.72624    0.67077    0.93500    1.15321    1.14550    1.14074    0.86714
  76.64081    0.83183    0.67077    1.08500    1.05208    1.16961    1.16484    0.95050
  64.81871    0.71902    0.67077    0.92500    1.21754    1.14452    1.13976    0.82133
  84.90523    0.90551    0.67077    1.19500    1.25629    1.28403    1.27924    0.79599
  51.08167    0.57841    0.67077    0.73500    1.21988    1.30760    1.30281    0.81975
  81.13539    0.87247    0.67077    1.14500    1.10926    1.20758    1.20280    0.90150
  69.96138    0.76911    0.67077    0.99500    1.17327    1.14353    1.13877    0.85232
  50.36707    0.57085    0.67077    0.72500    1.34717    1.32124    1.31645    0.74230
  49.65326    0.56328    0.67077    0.71500    1.51570    1.33489    1.33009    0.65976
  48.94023    0.55569    0.67077    0.70500    1.50857    1.34853    1.34373    0.66288
  55.38620    0.62346    0.67077    0.79500    1.20000    1.21948    1.21471    0.83333
  64.08775    0.71178    0.67077    0.91500    1.13501    1.14345    1.13869    0.88105
  68.48739    0.75490    0.67077    0.97500    1.31716    1.14428    1.13952    0.75921
  52.51325    0.59349    0.67077    0.75500    1.31579    1.28216    1.27738    0.76000
  47.51646    0.54048    0.67077    0.68500    1.28800    1.37582    1.37100    0.77640
  54.66672    0.61599    0.67077    0.78500    1.33333    1.23592    1.23114    0.75000
  58.27264    0.65318    0.67077    0.83500    1.18231    1.15372    1.14895    0.84580
  61.17303    0.68263    0.67077    0.87500    1.28466    1.13916    1.13440    0.77842
  80.38403    0.86577    0.67077    1.13500    1.17836    1.19828    1.19350    0.84864
  67.01712    0.74061    0.67077    0.95500    1.17869    1.14503    1.14027    0.84840
  59.72107    0.66794    0.67077    0.85500    1.22624    1.13702    1.13226    0.81550
  61.90035    0.68995    0.67077    0.88500    1.18750    1.14023    1.13547    0.84211
  71.43914    0.78322    0.67077    1.01500    0.98445    1.14278    1.13802    1.01580
  84.14955    0.89897    0.67077    1.18500    1.22311    1.24054    1.23575    0.81759
  72.92065    0.79723    0.67077    1.03500    1.14362    1.14606    1.14129    0.87442
  62.62857    0.69724    0.67077    0.89500    1.19022    1.14131    1.13655    0.84018
  75.14994    0.81807    0.67077    1.06500    1.10886    1.16019    1.15542    0.90183
  81.88763    0.87914    0.67077    1.15500    1.28776    1.21689    1.21211    0.77655
  69.22392    0.76202    0.67077    0.98500    1.10000    1.14391    1.13914    0.90909
  57.54974    0.64578    0.67077    0.82500    1.00766    1.17016    1.16539    0.99240
  51.79706    0.58596    0.67077    0.74500    1.20354    1.29396    1.28917    0.83088
  53.94807    0.60851    0.67077    0.77500    1.33249    1.25236    1.24758    0.75048
  58.99642    0.66057    0.67077    0.84500    1.17414    1.13885    1.13408    0.85169
  83.39472    0.89239    0.67077    1.17500    1.11950    1.23527    1.23049    0.89326
  66.28339    0.73344    0.67077    0.94500    1.09163    1.14540    1.14064    0.91606
  63.35771    0.70452    0.67077    0.90500    1.32305    1.14238    1.13762    0.75583
  78.13536    0.84549    0.67077    1.10500    1.26639    1.17903    1.17425    0.78964
  77.38762    0.83868    0.67077    1.09500    1.25000    1.17432    1.16955    0.80000
  72.17942    0.79024    0.67077    1.02500    1.10080    1.14256    1.13780    0.90843
  79.63357    0.85904    0.67077    1.12500    1.17159    1.18897    1.18419    0.85354
  67.75179    0.74777    0.67077    0.96500    1.15192    1.14465    1.13989    0.86812
  53.23025    0.60100    0.67077    0.76500    1.32581    1.26880    1.26402    0.75425
  60.44660    0.67529    0.67077    0.86500    1.17857    1.13809    1.13333    0.84848
  70.69979    0.77617    0.67077    1.00500    1.18241    1.14316    1.13839    0.84573
  48.22797    0.54809    0.67077    0.69500    1.49640    1.36217    1.35736    0.66827
  46.80571    0.53285    0.67077    0.67500    1.15054    1.38946    1.38464    0.86916
  75.89491    0.82497    0.67077    1.07500    1.22328    1.16490    1.16013    0.81747
  78.88401    0.85228    0.67077    1.11500    1.11742    1.18250    1.17772    0.89492
  82.64074    0.88578    0.67077    1.16500    1.26160    1.22619    1.22141    0.79264
  46.09569    0.52521    0.67077    0.66500    1.35135    1.39743    1.39260    0.74000
  46.06038    0.52546    0.67158    0.66500    1.82759    1.39662    1.39177    0.54717
  80.32454    0.86627    0.67158    1.13500    1.13281    1.19784    1.19300    0.88276
  78.82547    0.85277    0.67158    1.11500    1.12992    1.18227    1.17744    0.88502
  66.96654    0.74101    0.67158    0.95500    1.14385    1.14497    1.14017    0.87424
  84.08776    0.89951    0.67158    1.18500    1.20588    1.23964    1.23478    0.82927
  58.95156    0.66091    0.67158    0.84500    1.11221    1.13899    1.13419    0.89911
  54.62503    0.61630    0.67158    0.78500    1.22000    1.23594    1.23113    0.81967
  76.58371    0.83231    0.67158    1.08500    1.16061    1.16948    1.16465    0.86161
  64.76967    0.71940    0.67158    0.92500    1.20164    1.14444    1.13965    0.83220
  52.47315    0.59378    0.67158    0.75500    1.14729    1.28194    1.27712    0.87162
  57.50594    0.64610    0.67158    0.82500    1.25058    1.17018    1.16538    0.79963
  50.32857    0.57113    0.67158    0.72500    1.27881    1.32088    1.31605    0.78198
  55.34398    0.62377    0.67158    0.79500    1.11134    1.21950    1.21469    0.89981
  63.30971    0.70489    0.67158    0.90500    1.25650    1.14230    1.13750    0.79586
  67.70069    0.74817    0.67158    0.96500    1.16867    1.14459    1.13979    0.85567
  49.61529    0.56355    0.67158    0.71500    1.43049    1.33452    1.32969    0.69906
  51.04263    0.57869    0.67158    0.73500    1.35738    1.30724    1.30241    0.73672
  69.17180    0.76243    0.67158    0.98500    1.16156    1.14385    1.13904    0.86091
  84.84299    0.90606    0.67158    1.19500    1.28442    1.27968    1.27482    0.77856
  79.57456    0.85954    0.67158    1.12500    1.06981    1.18853    1.18369    0.93474
  75.83830    0.82543    0.67158    1.07500    1.13989    1.16477    1.15994    0.87728
  59.67569    0.66828    0.67158    0.85500    1.30556    1.13694    1.13214    0.76596
  71.38550    0.78365    0.67158    1.01500    1.13858    1.14273    1.13792    0.87828
  51.75749    0.58624    0.67158    0.74500    1.24702    1.29359    1.28877    0.80191
  66.23332    0.73383    0.67158    0.94500    1.15772    1.14534    1.14054    0.86377
  53.18962    0.60130    0.67158    0.76500    1.28900    1.26882    1.26401    0.77579
  48.19106    0.54835    0.67158    0.69500    1.69565    1.36181    1.35697    0.58974
  72.86601    0.79767    0.67158    1.03500    1.15221    1.14592    1.14111    0.86790
  53.90691    0.60881    0.67158    0.77500    1.28873    1.25238    1.24757    0.77596
  72.12529    0.79067    0.67158    1.02500    1.17369    1.14252    1.13771    0.85201
  82.57986    0.88631    0.67158    1.16500    1.27733    1.22576    1.22091    0.78288
  81.82720    0.87966    0.67158    1.15500    1.12313    1.21645    1.21161    0.89037
  75.09382    0.81853    0.67158    1.06500    1.13846    1.16006    1.15523    0.87838
  77.33004    0.83916    0.67158    1.09500    1.18914    1.17419    1.16936    0.84094
  81.07543    0.87298    0.67158    1.14500    1.18182    1.20715    1.20230    0.84615
  65.50104    0.72662    0.67158    0.93500    1.18371    1.14541    1.14061    0.84480
  83.33338    0.89292    0.67158    1.17500    1.26844    1.23482    1.22997    0.78837
  48.90279    0.55596    0.67158    0.70500    1.34555    1.34817    1.34333    0.74319
  69.90876    0.76952    0.67158    0.99500    1.07488    1.14347    1.13867    0.93033
  60.40069    0.67564    0.67158    0.86500    1.08046    1.13801    1.13321    0.92553
  62.58110    0.69760    0.67158    0.89500    1.23199    1.14123    1.13643    0.81170
  61.85340    0.69030    0.67158    0.88500    1.19180    1.14016    1.13536    0.83906
  58.22831    0.65351    0.67158    0.83500    1.13276    1.15374    1.14894    0.88280
  46.76986    0.53311    0.67158    0.67500    1.10667    1.38910    1.38425    0.90361
  47.48009    0.54074    0.67158    0.68500    1.55263    1.37546    1.37061    0.64407
  61.12660    0.68298    0.67158    0.87500    1.11569    1.13908    1.13429    0.89631
  78.07730    0.84598    0.67158    1.10500    1.22073    1.17890    1.17407    0.81918
  64.03923    0.71215    0.67158    0.91500    1.18729    1.14337    1.13857    0.84226
  70.64666    0.77660    0.67158    1.00500    1.12315    1.14310    1.13829    0.89035
  68.43578    0.75531    0.67158    0.97500    1.18658    1.14422    1.13942    0.84276
  54.58333    0.61660    0.67238    0.78500    1.28606    1.23596    1.23112    0.77757
  76.52658    0.83278    0.67238    1.08500    1.06089    1.16933    1.16447    0.94261
  79.51551    0.86003    0.67238    1.12500    1.14890    1.18807    1.18319    0.87040
  66.18324    0.73421    0.67238    0.94500    1.04091    1.14528    1.14044    0.96070
  60.35477    0.67598    0.67238    0.86500    1.27663    1.13793    1.13310    0.78331
  65.45147    0.72700    0.67238    0.93500    1.10460    1.14533    1.14049    0.90531
  58.18397    0.65384    0.67238    0.83500    1.15972    1.15376    1.14893    0.86228
  46.02507    0.52571    0.67238    0.66500    2.23077    1.39583    1.39093    0.44828
  50.29006    0.57141    0.67238    0.72500    1.30943    1.32053    1.31566    0.76369
  64.72062    0.71977    0.67238    0.92500    1.27419    1.14436    1.13953    0.78481
  47.44371    0.54099    0.67238    0.68500    1.42857    1.37510    1.37021    0.70000
  70.59351    0.77702    0.67238    1.00500    1.09003    1.14303    1.13819    0.91740
  82.51894    0.88683    0.67238    1.16500    1.19760    1.22530    1.22041    0.83500
  72.07113    0.79111    0.67238    1.02500    1.22727    1.14247    1.13762    0.81481
  48.15415    0.54862    0.67238    0.69500    1.41615    1.36146    1.35657    0.70614
  83.27201    0.89346    0.67238    1.17500    1.25000    1.23434    1.22945    0.80000
  66.91594    0.74140    0.67238    0.95500    1.11038    1.14490    1.14007    0.90059
  84.02594    0.90005    0.67238    1.18500    1.21967    1.23918    1.23428    0.81990
  80.26502    0.86678    0.67238    1.13500    1.31703    1.19738    1.19250    0.75929
  61.08015    0.68333    0.67238    0.87500    1.05873    1.13900    1.13417    0.94453
  61.80643    0.69066    0.67238    0.88500    1.17875    1.14008    1.13524    0.84835
  52.43304    0.59407    0.67238    0.75500    1.19121    1.28173    1.27687    0.83948
  63.99070    0.71252    0.67238    0.91500    1.13844    1.14329    1.13846    0.87840
  71.33185    0.78408    0.67238    1.01500    1.23609    1.14266    1.13782    0.80900
  46.73402    0.53336    0.67238    0.67500    1.48571    1.38875    1.38385    0.67308
  48.86535    0.55623    0.67238    0.70500    1.33023    1.34781    1.34294    0.75175
  63.26170    0.70525    0.67238    0.90500    1.09342    1.14222    1.13739    0.91457
  55.30175    0.62408    0.67238    0.79500    1.28959    1.21952    1.21468    0.77544
  49.57731    0.56382    0.67238    0.71500    1.31020    1.33417    1.32930    0.76324
  69.85612    0.76994    0.67238    0.99500    1.21886    1.14341    1.13857    0.82044
  81.01544    0.87349    0.67238    1.14500    1.21042    1.20669    1.20180    0.82616
  81.76675    0.88018    0.67238    1.15500    1.12963    1.21599    1.21111    0.88525
  84.78071    0.90661    0.67238    1.19500    1.42961    1.27530    1.27040    0.69949
  58.90669    0.66124    0.67238    0.84500    1.13322    1.13914    1.13430    0.88244
  53.86574    0.60911    0.67238    0.77500    1.16777    1.25241    1.24756    0.85633
  53.14898    0.60160    0.67238    0.76500    1.18414    1.26885    1.26399    0.84449
  67.64958    0.74857    0.67238    0.96500    1.08943    1.14453    1.13969    0.91791
  75.78166    0.82590    0.67238    1.07500    1.19917    1.16462    1.15976    0.83391
  75.03768    0.81899    0.67238    1.06500    1.12854    1.15991    1.15505    0.88610
  62.53361    0.69796    0.67238    0.89500    1.22435    1.14115    1.13631    0.81676
  77.27243    0.83964    0.67238    1.09500    1.31429    1.17404    1.16918    0.76087
  78.76690    0.85326    0.67238    1.11500    1.24638    1.18203    1.17716    0.80233
  78.01920    0.84646    0.67238    1.10500    1.13760    1.17876    1.17389    0.87905
  72.81135    0.79812    0.67238    1.03500    1.22357    1.14577    1.14092    0.81728
  59.63029    0.66862    0.67238    0.85500    1.11224    1.13686    1.13203    0.89908
  51.00359    0.57897    0.67238    0.73500    1.29577    1.30688    1.30202    0.77174
  68.38415    0.75572    0.67238    0.97500    1.09395    1.14416    1.13932    0.91412
  51.71791    0.58653    0.67238    0.74500    1.33232    1.29324    1.28838    0.75057
  69.11967    0.76284    0.67238    0.98500    1.09047    1.14378    1.13894    0.91704
  83.96407    0.90059    0.67319    1.18500    1.17996    1.23869    1.23379    0.84749
  47.40732    0.54125    0.67319    0.68500    1.01538    1.37475    1.36982    0.98485
  63.94215    0.71290    0.67319    0.91500    1.06373    1.14320    1.13834    0.94009
  73.49734    0.80555    0.67319    1.04500    1.28850    1.15032    1.14545    0.77610
  71.27817    0.78450    0.67319    1.01500    1.18824    1.14258    1.13771    0.84158
  58.86181    0.66157    0.67319    0.84500    1.21869    1.13928    1.13441    0.82055
  48.82789    0.55649    0.67319    0.70500    1.16216    1.34746    1.34254    0.86047
  64.67156    0.72015    0.67319    0.92500    1.06720    1.14428    1.13941    0.93703
  50.96454    0.57925    0.67319    0.73500    1.26471    1.30653    1.30162    0.79070
  76.46943    0.83325    0.67319    1.08500    1.15789    1.16916    1.16428    0.86364
  81.70626    0.88070    0.67319    1.15500    1.22841    1.21550    1.21060    0.81406
  82.45799    0.88736    0.67319    1.16500    1.30021    1.22480    1.21991    0.76911
  55.97825    0.63186    0.67319    0.80500    1.23690    1.20311    1.19823    0.80847
  72.01695    0.79154    0.67319    1.02500    1.17747    1.14239    1.13753    0.84928
  72.75667    0.79856    0.67319    1.03500    1.15410    1.14561    1.14074    0.86648
  79.45643    0.86053    0.67319    1.12500    1.24806    1.18758    1.18269    0.80124
  80.20547    0.86728    0.67319    1.13500    1.19540    1.19688    1.19200    0.83654
  68.33251    0.75612    0.67319    0.97500    1.14833    1.14408    1.13921    0.87083
  55.25951    0.62439    0.67319    0.79500    1.29221    1.21955    1.21467    0.77387
  51.67833    0.58681    0.67319    0.74500    1.19943    1.29288    1.28798    0.83373
  59.58488    0.66896    0.67319    0.85500    1.12565    1.13678    1.13191    0.88837
  54.54162    0.61691    0.67319    0.78500    1.05930    1.23599    1.23111    0.94402
  65.40188    0.72739    0.67319    0.93500    1.16057    1.14523    1.14037    0.86164
  78.70830    0.85375    0.67319    1.11500    1.21926    1.18176    1.17688    0.82017
  75.72500    0.82636    0.67319    1.07500    1.14781    1.16445    1.15957    0.87122
  83.21060    0.89399    0.67319    1.17500    1.20126    1.23383    1.22893    0.83246
  66.13314    0.73460    0.67319    0.94500    1.23500    1.14520    1.14034    0.80972
  77.21479    0.84011    0.67319    1.09500    1.23663    1.17387    1.16899    0.80865
  52.39292    0.59436    0.67319    0.75500    1.27568    1.28152    1.27662    0.78390
  58.13961    0.65417    0.67319    0.83500    1.20106    1.15379    1.14891    0.83260
  48.11723    0.54888    0.67319    0.69500    1.47059    1.36111    1.35618    0.68000
  70.54034    0.77744    0.67319    1.00500    1.06804    1.14295    1.13809    0.93630
  61.03369    0.68368    0.67319    0.87500    1.10465    1.13892    1.13405    0.90526
  61.75944    0.69101    0.67319    0.88500    1.15371    1.13999    1.13513    0.86677
  69.80345    0.77036    0.67319    0.99500    1.16427    1.14333    1.13846    0.85890
  62.48610    0.69833    0.67319    0.89500    1.19579    1.14106    1.13620    0.83627
  60.30884    0.67633    0.67319    0.86500    1.22222    1.13785    1.13298    0.81818
  66.86532    0.74180    0.67319    0.95500    1.26007    1.14482    1.13996    0.79360
  49.53933    0.56409    0.67319    0.71500    1.53052    1.33382    1.32890    0.65337
  69.06751    0.76325    0.67319    0.98500    1.01703    1.14370    1.13884    0.98326
  77.96108    0.84695    0.67319    1.10500    1.21807    1.17858    1.17370    0.82097
  53.10833    0.60189    0.67319    0.76500    1.27206    1.26887    1.26398    0.78613
  80.95542    0.87400    0.67319    1.14500    1.17803    1.20619    1.20130    0.84887
  45.98975    0.52596    0.67319    0.66500    1.41860    1.39504    1.39009    0.70492
  84.71840    0.90716    0.67319    1.19500    1.18376    1.27087    1.26597    0.84477
  46.69816    0.53361    0.67319    0.67500    1.65625    1.38840    1.38346    0.60377
  53.82456    0.60941    0.67319    0.77500    1.10468    1.25243    1.24754    0.90524
  50.25154    0.57168    0.67319    0.72500    1.33333    1.32017    1.31526    0.75000
  67.59845    0.74897    0.67319    0.96500    1.30037    1.14445    1.13959    0.76901
  63.21367    0.70562    0.67319    0.90500    1.20881    1.14213    1.13727    0.82726
  45.95442    0.52621    0.67400    0.66500    1.42857    1.39425    1.38925    0.70000
  71.22447    0.78493    0.67400    1.01500    1.31746    1.14249    1.13761    0.75904
  65.35228    0.72777    0.67400    0.93500    1.22278    1.14513    1.14024    0.81781
  58.09524    0.65450    0.67400    0.83500    1.10481    1.15381    1.14890    0.90513
  46.66230    0.53387    0.67400    0.67500    1.70769    1.38805    1.38306    0.58559
  52.35280    0.59465    0.67400    0.75500    1.31902    1.28131    1.27637    0.75814
  69.75077    0.77077    0.67400    0.99500    1.17657    1.14324    1.13836    0.84993
  83.14915    0.89452    0.67400    1.17500    1.29684    1.23329    1.22841    0.77110
  75.66831    0.82683    0.67400    1.07500    1.16378    1.16426    1.15939    0.85927
  68.28085    0.75653    0.67400    0.97500    1.09748    1.14399    1.13911    0.91117
  79.39732    0.86103    0.67400    1.12500    1.23379    1.18707    1.18219    0.81051
  60.26289    0.67667    0.67400    0.86500    1.17679    1.13777    1.13287    0.84977
  48.79043    0.55676    0.67400    0.70500    1.27404    1.34712    1.34214    0.78491
  51.63873    0.58710    0.67400    0.74500    1.35380    1.29254    1.28759    0.73866
  82.39700    0.88788    0.67400    1.16500    1.20238    1.22428    1.21941    0.83168
  80.89536    0.87452    0.67400    1.14500    1.05914    1.20567    1.20080    0.94416
  67.54730    0.74937    0.67400    0.96500    1.05438    1.14437    1.13949    0.94842
  80.14589    0.86779    0.67400    1.13500    1.15737    1.19637    1.19150    0.86403
  54.49990    0.61721    0.67400    0.78500    1.32861    1.23602    1.23109    0.75267
  63.16563    0.70599    0.67400    0.90500    1.04633    1.14204    1.13715    0.95573
  78.64966    0.85425    0.67400    1.11500    1.20751    1.18147    1.17660    0.82815
  63.89359    0.71327    0.67400    0.91500    1.15436    1.14311    1.13823    0.86628
  64.62247    0.72053    0.67400    0.92500    1.08280    1.14418    1.13930    0.92353
  72.70196    0.79900    0.67400    1.03500    1.02786    1.14543    1.14055    0.97289
  49.50133    0.56437    0.67400    0.71500    1.74112    1.33347    1.32850    0.57434
  53.06767    0.60218    0.67400    0.76500    1.25124    1.26891    1.26397    0.79920
  50.21301    0.57196    0.67400    0.72500    1.24150    1.31983    1.31487    0.80548
  84.65605    0.90770    0.67400    1.19500    1.30485    1.26641    1.26154    0.76637
  77.90293    0.84743    0.67400    1.10500    1.15000    1.17839    1.17352    0.86957
  61.71245    0.69137    0.67400    0.88500    1.27739    1.13990    1.13501    0.78285
  66.81469    0.74219    0.67400    0.95500    1.15705    1.14474    1.13986    0.86427
  71.96274    0.79198    0.67400    1.02500    1.12479    1.14231    1.13744    0.88905
  62.43858    0.69869    0.67400    0.89500    1.24486    1.14097    1.13608    0.80330
  60.98722    0.68403    0.67400    0.87500    1.16724    1.13884    1.13394    0.85672
  48.08030    0.54914    0.67400    0.69500    1.21212    1.36076    1.35578    0.82500
  77.15712    0.84059    0.67400    1.09500    1.27917    1.17368    1.16881    0.78176
  73.44213    0.80599    0.67400    1.04500    1.30216    1.15014    1.14526    0.76796
  83.90217    0.90113    0.67400    1.18500    1.18047    1.23817    1.23329    0.84712
  70.48715    0.77786    0.67400    1.00500    1.17206    1.14286    1.13799    0.85320
  47.37092    0.54151    0.67400    0.68500    1.90805    1.37441    1.36942    0.52410
  50.92547    0.57953    0.67400    0.73500    1.54007    1.30618    1.30123    0.64932
  53.78337    0.60970    0.67400    0.77500    1.23077    1.25246    1.24753    0.81250
  58.81691    0.66191    0.67400    0.84500    1.30000    1.13943    1.13452    0.76923
  59.53946    0.66930    0.67400    0.85500    1.24678    1.13670    1.13179    0.80207
  76.41225    0.83372    0.67400    1.08500    1.08156    1.16897    1.16410    0.92459
  81.64574    0.88121    0.67400    1.15500    1.21811    1.21498    1.21010    0.82095
  66.08302    0.73499    0.67400    0.94500    1.23519    1.14512    1.14024    0.80959
  55.93547    0.63217    0.67400    0.80500    1.18462    1.20314    1.19822    0.84416
  55.21726    0.62470    0.67400    0.79500    1.14700    1.21958    1.21465    0.87184
  69.01533    0.76366    0.67400    0.98500    1.10194    1.14361    1.13874    0.90749
  66.03288    0.73538    0.67481    0.94500    1.27465    1.14504    1.14014    0.78453
  55.17500    0.62501    0.67481    0.79500    1.15094    1.21962    1.21464    0.86885
  51.59913    0.58738    0.67481    0.74500    1.21937    1.29220    1.28719    0.82009
  69.69806    0.77119    0.67481    0.99500    1.18439    1.14315    1.13826    0.84432
  63.84501    0.71364    0.67481    0.91500    1.12258    1.14303    1.13811    0.89080
  73.38690    0.80644    0.67481    1.04500    1.21237    1.14996    1.14508    0.82483
  46.62643    0.53412    0.67481    0.67500    1.42105    1.38772    1.38266    0.70370
  61.66543    0.69172    0.67481    0.88500    1.11453    1.13983    1.13489    0.89724
  68.96314    0.76407    0.67481    0.98500    1.09890    1.14353    1.13863    0.91000
  65.30266    0.72815    0.67481    0.93500    1.16807    1.14503    1.14012    0.85612
  68.22916    0.75693    0.67481    0.97500    1.15333    1.14391    1.13901    0.86705
  48.75296    0.55703    0.67481    0.70500    1.49730    1.34678    1.34175    0.66787
  84.59366    0.90825    0.67481    1.19500    1.16340    1.26194    1.25710    0.85955
  60.21693    0.67702    0.67481    0.86500    1.24630    1.13769    1.13275    0.80238
  49.46333    0.56464    0.67481    0.71500    1.32549    1.33313    1.32811    0.75444
  58.05087    0.65483    0.67481    0.83500    1.09498    1.15385    1.14889    0.91326
  45.91909    0.52646    0.67481    0.66500    1.48649    1.39348    1.38841    0.67273
  58.77200    0.66224    0.67481    0.84500    1.24680    1.13958    1.13463    0.80205
  67.49613    0.74977    0.67481    0.96500    1.26884    1.14429    1.13939    0.78812
  50.88640    0.57981    0.67481    0.73500    1.31046    1.30584    1.30083    0.76309
  60.94073    0.68438    0.67481    0.87500    1.22261    1.13876    1.13382    0.81792
  53.74217    0.61000    0.67481    0.77500    1.31935    1.25251    1.24752    0.75795
  53.02700    0.60248    0.67481    0.76500    1.37076    1.26895    1.26396    0.72952
  59.49402    0.66964    0.67481    0.85500    1.19934    1.13662    1.13168    0.83379
  75.61159    0.82729    0.67481    1.07500    1.24494    1.16408    1.15921    0.80325
  78.59100    0.85474    0.67481    1.11500    1.07854    1.18118    1.17631    0.92718
  64.57337    0.72090    0.67481    0.92500    1.23322    1.14410    1.13918    0.81088
  83.08767    0.89505    0.67481    1.17500    1.23887    1.23274    1.22789    0.80719
  71.90852    0.79241    0.67481    1.02500    1.16584    1.14223    1.13735    0.85775
  83.84023    0.90167    0.67481    1.18500    1.14854    1.23765    1.23280    0.87067
  81.58518    0.88173    0.67481    1.15500    1.14128    1.21445    1.20960    0.87621
  79.33818    0.86153    0.67481    1.12500    1.16956    1.18655    1.18169    0.85502
  80.08627    0.86829    0.67481    1.13500    1.14479    1.19585    1.19099    0.87352
  71.17075    0.78536    0.67481    1.01500    1.19525    1.14240    1.13751    0.83665
  76.35504    0.83419    0.67481    1.08500    1.16341    1.16878    1.16391    0.85954
  55.89268    0.63249    0.67481    0.80500    1.23755    1.20317    1.19820    0.80805
  47.33452    0.54177    0.67481    0.68500    1.49573    1.37407    1.36902    0.66857
  50.17447    0.57223    0.67481    0.72500    1.47510    1.31949    1.31447    0.67792
  80.83528    0.87503    0.67481    1.14500    1.22727    1.20515    1.20030    0.81481
  82.33598    0.88841    0.67481    1.16500    1.22555    1.22376    1.21890    0.81596
  62.39104    0.69905    0.67481    0.89500    1.19257    1.14089    1.13597    0.83853
  63.11757    0.70635    0.67481    0.90500    1.16972    1.14196    1.13704    0.85491
  72.64724    0.79944    0.67481    1.03500    1.21585    1.14525    1.14037    0.82247
  48.04336    0.54940    0.67481    0.69500    1.49677    1.36043    1.35539    0.66810
  77.09943    0.84107    0.67481    1.09500    1.20548    1.17349    1.16862    0.82955
  77.84475    0.84792    0.67481    1.10500    1.20281    1.17820    1.17333    0.83139
  54.45817    0.61751    0.67481    0.78500    1.10021    1.23606    1.23108    0.90892
  70.43393    0.77829    0.67481    1.00500    1.10984    1.14277    1.13788    0.90103
  66.76403    0.74258    0.67481    0.95500    1.09365    1.14467    1.13976    0.91437
  52.31266    0.59494    0.67481    0.75500    1.20317    1.28111    1.27611    0.83114
  68.91092    0.76448    0.67562    0.98500    1.16260    1.14346    1.13853    0.86014
  55.84988    0.63280    0.67562    0.80500    1.13820    1.20322    1.19819    0.87858
  76.29781    0.83467    0.67562    1.08500    1.10667    1.16861    1.16373    0.90361
  58.72708    0.66258    0.67562    0.84500    1.09215    1.13974    1.13474    0.91562
  48.00642    0.54966    0.67562    0.69500    1.37267    1.36010    1.35499    0.72851
  62.34349    0.69940    0.67562    0.89500    1.09693    1.14082    1.13585    0.91163
  84.53123    0.90880    0.67562    1.19500    1.23239    1.25748    1.25265    0.81143
  83.77826    0.90221    0.67562    1.18500    1.15723    1.23713    1.23230    0.86413
  50.13593    0.57251    0.67562    0.72500    1.18305    1.31916    1.31407    0.84527
  77.78654    0.84840    0.67562    1.10500    1.16221    1.17801    1.17315    0.86043
  51.55952    0.58767    0.67562    0.74500    1.39589    1.29187    1.28679    0.71639
  77.04171    0.84155    0.67562    1.09500    1.18966    1.17331    1.16844    0.84058
  64.52426    0.72128    0.67562    0.92500    1.10777    1.14402    1.13906    0.90272
  61.61841    0.69207    0.67562    0.88500    1.17162    1.13976    1.13478    0.85352
  49.42532    0.56491    0.67562    0.71500    1.25207    1.33281    1.32771    0.79868
  72.59248    0.79988    0.67562    1.03500    1.16418    1.14508    1.14018    0.85897
  78.53231    0.85523    0.67562    1.11500    1.24536    1.18089    1.17603    0.80298
  52.98633    0.60277    0.67562    0.76500    1.26471    1.26900    1.26394    0.79070
  81.52459    0.88225    0.67562    1.15500    1.20345    1.21394    1.20910    0.83094
  55.13273    0.62532    0.67562    0.79500    1.20771    1.21967    1.21463    0.82801
  71.85427    0.79284    0.67562    1.02500    1.13313    1.14216    1.13726    0.88251
  46.59056    0.53437    0.67562    0.67500    1.24096    1.38740    1.38227    0.80583
  82.27493    0.88893    0.67562    1.16500    1.17092    1.22324    1.21840    0.85403
  67.44494    0.75016    0.67562    0.96500    1.13651    1.14422    1.13928    0.87988
  52.27252    0.59523    0.67562    0.75500    1.26649    1.28093    1.27586    0.78958
[truncated: 11,959,986 more chars]
