# Supplementary material for: Multidimensional Rietveld refinement of high-pressure neutron diffraction data of PbNCN
Source: J Appl Crystallogr. 2024 Sep 5;57(Pt 5):1436–45. doi: 10.1107/S1600576724007635 (PMC11460395; doi:10.1107/S1600576724007635)
Supplement: Supplementary file 1 [file j-57-01436-sup1.zip › 2D_PbNCN_900bar.cif]

data_PbNCN_900bar_refinement_new
_pd_block_id
   2023-11-10T12:18|PbNCN_900bar_refinement_new|MeinerzhagenYannick|SNAP
_audit_creation_method  "created in GSAS-II"
_audit_creation_date  2023-11-10T12:18
_audit_author_name  "Meinerzhagen, Yannick"
_audit_update_record
   "2023-11-10T12:18  Initial software-generated CIF"
# GSAS-II edited template follows Publication_Template
#=============================================================================
# this information describes the project, paper etc. for the CIF             #
# Acta Cryst. Section C papers and editorial correspondence is generated     #
# from the information in this section                                       #
#                                                                            #
#   (from)   CIF submission form for Rietveld refinements (Acta Cryst. C)    #
#                                                 Version 14 December 1998   #
#=============================================================================
# 1. SUBMISSION DETAILS

_publ_contact_author_name        'Prof. Richard Dronskowski'
_publ_contact_author_address
;    
Institute of Inorganic Chemistry
RWTH Aachen University     
D-52056 Aachen
Germany
;
_publ_contact_author_email       drons@HAL9000.ac.rwth-aachen.de
_publ_contact_author_phone       00492418093642
_publ_contact_author_fax         00492418092642

_publ_requested_journal              'Journal of Applied Crystallography'

#==============================================================================

# 2. PROCESSING SUMMARY (IUCr Office Use Only)

_journal_data_validation_number      ?

_journal_date_recd_electronic        ?
_journal_date_to_coeditor            ?
_journal_date_from_coeditor          ?
_journal_date_accepted               ?
_journal_date_printers_first         ?
_journal_date_printers_final         ?
_journal_date_proofs_out             ?
_journal_date_proofs_in              ?
_journal_coeditor_name               ?
_journal_coeditor_code               ?
_journal_coeditor_notes
; ?
;
_journal_techeditor_code             ?
_journal_techeditor_notes
; ?
;
_journal_coden_ASTM                  ?
_journal_name_full                   ?
_journal_year                        ?
_journal_volume                      ?
_journal_issue                       ?
_journal_page_first                  ?
_journal_page_last                   ?
_journal_paper_category              ?
_journal_suppl_publ_number           ?
_journal_suppl_publ_pages            ?

#==============================================================================

# 3. TITLE AND AUTHOR LIST

_publ_section_title
; ?
;       
 
# The loop structure below should contain the names and addresses of all 
# authors, in the required order of publication. Repeat as necessary.

loop_
	_publ_author_name
	_publ_author_address
'Meinerzhagen, Yannick'
; 
Chair of Solid-State and Quantum Chemistry
Institute of Inorganic Chemistry
RWTH Aachen University
D-52056 Aachen
Germany
;

'Eickmeier, Katharina'
; 
Chair of Solid-State and Quantum Chemistry
Institute of Inorganic Chemistry
RWTH Aachen University
D-52056 Aachen
Germany
;

'Mueller, Peter C.'
; 
Chair of Solid-State and Quantum Chemistry
Institute of Inorganic Chemistry
RWTH Aachen University
D-52056 Aachen
Germany
;

'Hempelmann, Jan'
; 
Chair of Solid-State and Quantum Chemistry
Institute of Inorganic Chemistry
RWTH Aachen University
D-52056 Aachen
Germany
;

'Houben, Andreas'
; 
Chair of Solid-State and Quantum Chemistry
Institute of Inorganic Chemistry
RWTH Aachen University
D-52056 Aachen
Germany
;

'Dronskowski, Richard'
; 
Chair of Solid-State and Quantum Chemistry
Institute of Inorganic Chemistry
RWTH Aachen University
D-52056 Aachen
Germany
;

#==============================================================================
# 4. TEXT

#=============================================================================
# 5. OVERALL REFINEMENT & COMPUTING DETAILS

#==============================================================================
# 6. SAMPLE PREPARATION DATA

# (In the unusual case where multiple samples are used in a single
#  Rietveld study, this information should be moved into the phase
#  blocks)

# The following three fields describe the preparation of the material.
# The cooling rate is in K/min.  The pressure at which the sample was  
# prepared is in kPa.  The temperature of preparation is in K.
       
_pd_proc_info_datetime  2023-11-10T12:18
_pd_calc_method  "Rietveld Refinement"
_computing_structure_refinement
   "GSAS-II (Toby & Von Dreele, J. Appl. Cryst. 46, 544-549, 2013)"
_refine_ls_number_parameters  12
_refine_ls_goodness_of_fit_all  0.105

# OVERALL WEIGHTED R-FACTOR
_refine_ls_wR_factor_obs  0.10872
_refine_ls_matrix_type  full
# GSAS-II edited template follows Phase_Template
#==============================================================================
# 7. CHEMICAL, STRUCTURAL AND CRYSTAL DATA

_chemical_name_common             'Lead Cyanamide'
_chemical_formula_structural      PbNCN
_cell_measurement_temperature     293      

#==============================================================================

# 8. Phase information from GSAS


# phase info for Lead cyanamide follows
_pd_phase_name  "Lead cyanamide"
_cell_length_a  5.5041(4)
_cell_length_b  3.72592(18)
_cell_length_c  10.4939(6)
_cell_angle_alpha  90
_cell_angle_beta   90
_cell_angle_gamma  90
_cell_volume  215.208(15)
_exptl_crystal_density_diffrn  7.6303
_symmetry_cell_setting  orthorhombic
_symmetry_space_group_name_H-M  "P n m a"
_symmetry_space_group_name_Hall  "-P 2ac 2n"
_diffrn_ambient_temperature  293
_diffrn_ambient_pressure  100
loop_
    _space_group_symop_id
    _space_group_symop_operation_xyz
     1  x,y,z
     2  1/2-x,1/2+y,1/2+z
     3  x,1/2-y,z
     4  1/2-x,-y,1/2+z
     5  -x,-y,-z
     6  1/2+x,1/2-y,1/2-z
     7  -x,1/2+y,-z
     8  1/2+x,y,1/2-z

# ATOMIC COORDINATES AND DISPLACEMENT PARAMETERS
loop_ 
   _atom_site_label
   _atom_site_type_symbol
   _atom_site_fract_x
   _atom_site_fract_y
   _atom_site_fract_z
   _atom_site_occupancy
   _atom_site_adp_type
   _atom_site_U_iso_or_equiv
   _atom_site_symmetry_multiplicity
Pb1    Pb   0.3825(5)   0.25000     0.63261(27) 1.000      Uiso 0.037      4   
N1     N    0.3811(6)   0.25000     0.43825(31) 1.000      Uiso 0.037      4   
N2     N    0.9095(6)   0.25000     0.34841(28) 1.000      Uiso 0.037      4   
C1     C    0.0585(7)   0.25000     0.4196(4)   1.000      Uiso 0.037      4   

loop_  _atom_type_symbol _atom_type_number_in_cell
  C    4
  N    8
  Pb   4

# Note that Z affects _cell_formula_sum and _weight
_cell_formula_units_Z  4
_chemical_formula_sum  "C N2 Pb"
_chemical_formula_weight  247.22

# MOLECULAR GEOMETRY
loop_
   _geom_bond_atom_site_label_1
   _geom_bond_atom_site_label_2
   _geom_bond_distance
   _geom_bond_site_symmetry_1
   _geom_bond_site_symmetry_2
   _geom_bond_publ_flag
  Pb1    N1     2.040(4)     1_555    1_555 yes
  Pb1    N1     2.3911(25)   1_555    5_656 yes
  Pb1    N1     2.3911(25)   1_555    5_666 yes
  Pb1    N2     2.4683(27)   1_555    5_656 yes
  Pb1    N2     2.4683(27)   1_555    5_666 yes
  N1     Pb1    2.040(4)     1_555    1_555 yes
  N1     Pb1    2.3911(25)   1_555    5_656 yes
  N1     Pb1    2.3911(25)   1_555    5_666 yes
  N1     C1     1.786(4)     1_555    1_555 yes
  N2     Pb1    2.4683(27)   1_555    5_656 yes
  N2     Pb1    2.4683(27)   1_555    5_666 yes
  N2     C1     1.109(5)     1_555    1_655 yes
  C1     N1     1.786(4)     1_555    1_555 yes
  C1     N2     1.109(5)     1_555    1_455 yes

loop_
   _geom_angle_atom_site_label_1
   _geom_angle_atom_site_label_2
   _geom_angle_atom_site_label_3
   _geom_angle
   _geom_angle_site_symmetry_1
   _geom_angle_site_symmetry_2
   _geom_angle_site_symmetry_3
   _geom_angle_publ_flag
  Pb1    N1     C1     96.5(3)        1_555  1_555    1_555 yes
  N1     C1     N2     144.0(4)       1_555  1_555    1_455 yes

_pd_proc_ls_profile_function
;
Houben-Jacobs-Meinerzhagen function parameters for multi-dimensional data sets (pfType = 8.0)
   similar to Von Dreele-Jorgenson-Windsor function parameters
   alpha-0,alpha-1,beta-0,beta-1,beta-q,L2A,L2B,div,DthDet,Dtt,DL,DthF,Add,W-Pixel,W-Sample,Eta
302.560526, 416.110419, 334.561780, 682.162588, 0.000000, 0.810000, 0.000000, 0.001920, 0.006780, 0.000623, 0.002000, 1.031257, 0.001480, 0.000000, 0.004330, 0.210000, 
  Crystallite size in microns with "isotropic" model:
  parameters: Size, G/L mix
    1.000, 1.000, 
  Microstrain, "isotropic" model (10^6^ * delta Q/Q)
    parameters: Mustrain, G/L mix
    1000.000, 1.000, 

;
# Standard version of Instrument_Template template follows
#==============================================================================
# 9. INSTRUMENT CHARACTERIZATION

# The following item is used to identify the equipment used to record 
# the powder pattern when the diffractogram was measured at a laboratory 
# other than the authors' home institution, e.g. when neutron or synchrotron
# radiation is used.

_pd_instr_location
; ?
;

_diffrn_source                    'neutron spallation source'       

_pd_meas_scan_method              tof       


# The following two items identify the program(s) used (if appropriate).      
_computing_data_reduction         'PowderReduceP2D in Mantid'                     

# The following items are used to define the size of the instrument.
# Not all distances are appropriate for all instrument types.

_pd_instr_dist_src/spec           15000
#==============================================================================
# 10. Specimen size and mounting information


_pd_spec_mount_mode               transmission       
                                          
    
_pd_spec_shape                    irregular

_refine_ls_R_F_factor        0.9979
_refine_ls_R_Fsqd_factor     1.0
_pd_proc_ls_prof_R_factor     0.0857
_pd_proc_ls_prof_wR_factor    0.1087
_gsas_proc_ls_prof_R_B_factor   0.0857
_gsas_proc_ls_prof_wR_B_factor  0.1508

_diffrn_radiation_probe  neutron
_pd_meas_2theta_fixed  65.549

# POWDER DATA TABLE
_pd_meas_number_of_points  140335

loop_
   _pd_meas_2theta_scan
   _pd_proc_wavelength
   _pd_proc_d_spacing
   _pd_proc_ls_special_details
   _pd_meas_intensity_total
   _pd_calc_intensity_total
   _pd_proc_intensity_bkg_calc
   _pd_proc_ls_weight
  59.20920    0.59350    0.60070    0.79500    1.13825    1.16312    1.16200    0.87854
  63.82311    0.63507    0.60070    0.85500    1.15192    1.11227    1.11114    0.86811
  80.96472    0.77996    0.60070    1.07500    1.09073    1.05016    1.04901    0.91682
  77.03982    0.74821    0.60070    1.02500    1.02162    1.05372    1.05257    0.97884
  63.05226    0.62820    0.60070    0.84500    0.97238    1.12074    1.11962    1.02841
  66.91400    0.66234    0.60070    0.89500    1.03221    1.09220    1.09107    0.96880
  58.44282    0.58651    0.60070    0.78500    1.22663    1.17160    1.17048    0.81524
  68.46391    0.67584    0.60070    0.91500    1.05728    1.08908    1.08795    0.94582
  72.35148    0.70914    0.60070    0.96500    1.09187    1.08129    1.08015    0.91586
  53.09870    0.53699    0.60070    0.71500    1.28571    1.14353    1.14243    0.77778
  64.59471    0.64192    0.60070    0.86500    1.05065    1.10379    1.10267    0.95179
  70.01676    0.68924    0.60070    0.93500    1.01003    1.08597    1.08483    0.99007
  54.62196    0.55123    0.60070    0.73500    1.20000    1.15155    1.15044    0.83333
  84.11511    0.80479    0.60070    1.11500    1.04593    1.07060    1.06944    0.95609
  70.79428    0.69590    0.60070    0.94500    1.09446    1.08441    1.08327    0.91369
  78.60792    0.76101    0.60070    1.04500    0.96923    1.04453    1.04338    1.03175
  67.68858    0.66910    0.60070    0.90500    1.01595    1.09064    1.08951    0.98430
  77.82355    0.75463    0.60070    1.03500    1.05693    1.04912    1.04798    0.94614
  76.25674    0.74177    0.60070    1.01500    1.11303    1.05831    1.05717    0.89845
  79.39291    0.76736    0.60070    1.05500    0.99825    1.03993    1.03879    1.00175
  69.23997    0.68255    0.60070    0.92500    1.02488    1.08752    1.08639    0.97573
  61.51279    0.61438    0.60070    0.82500    1.08678    1.13769    1.13657    0.92015
  80.17852    0.77368    0.60070    1.06500    1.08958    1.04504    1.04390    0.91779
  51.57827    0.52268    0.60070    0.69500    0.88889    1.13551    1.13441    1.12500
  84.90401    0.81091    0.60070    1.12500    1.14163    1.07571    1.07455    0.87594
  83.32671    0.79863    0.60070    1.10500    1.03321    1.06549    1.06433    0.96786
  73.13115    0.71572    0.60070    0.97500    1.15294    1.07669    1.07556    0.86735
  60.74418    0.60744    0.60070    0.81500    1.10455    1.14617    1.14505    0.90535
  71.57252    0.70253    0.60070    0.95500    0.97856    1.08285    1.08171    1.02191
  57.67718    0.57949    0.60070    0.77500    1.14837    1.16759    1.16647    0.87080
  65.36706    0.64875    0.60070    0.87500    1.05735    1.09532    1.09419    0.94576
  53.85997    0.54412    0.60070    0.72500    1.37903    1.14754    1.14644    0.72515
  75.47432    0.73530    0.60070    1.00500    1.05291    1.06291    1.06177    0.94975
  81.75150    0.78622    0.60070    1.08500    1.12500    1.05527    1.05411    0.88889
  59.97632    0.60048    0.60070    0.80500    1.16459    1.15465    1.15353    0.85867
  62.28215    0.62130    0.60070    0.83500    1.09307    1.12922    1.12810    0.91486
  82.53883    0.79244    0.60070    1.09500    1.03962    1.06038    1.05922    0.96189
  66.14016    0.65556    0.60070    0.88500    1.09814    1.09376    1.09263    0.91063
  55.38468    0.55832    0.60070    0.74500    1.39151    1.15556    1.15445    0.71864
  52.33813    0.52984    0.60070    0.70500    1.11864    1.13952    1.13842    0.89394
  72.30276    0.70958    0.60142    0.96500    1.12458    1.07969    1.07839    0.88922
  78.55575    0.76150    0.60142    1.04500    0.99824    1.04332    1.04200    1.00176
  57.63741    0.57982    0.60142    0.77500    1.27885    1.16661    1.16536    0.78195
  76.20583    0.74224    0.60142    1.01500    0.98217    1.05710    1.05579    1.01815
  61.47059    0.61474    0.60142    0.82500    1.10515    1.13560    1.13434    0.90485
  80.12553    0.77418    0.60142    1.06500    1.03261    1.04391    1.04259    0.96842
  84.84866    0.81146    0.60142    1.12500    1.02820    1.07461    1.07326    0.97257
  53.82267    0.54442    0.60142    0.72500    1.57895    1.14655    1.14533    0.63333
  59.16845    0.59385    0.60142    0.79500    1.16422    1.16102    1.15977    0.85895
  70.74646    0.69632    0.60142    0.94500    1.09622    1.08273    1.08144    0.91223
  58.40256    0.58684    0.60142    0.78500    1.10513    1.16992    1.16868    0.90487
  66.86847    0.66274    0.60142    0.89500    1.13115    1.09052    1.08924    0.88406
  59.93508    0.60083    0.60142    0.80500    1.02935    1.15254    1.15129    0.97149
  69.96939    0.68966    0.60142    0.93500    1.01288    1.08429    1.08300    0.98728
  51.54246    0.52297    0.60142    0.69500    1.36364    1.13741    1.13619    0.73333
  73.08198    0.71617    0.60142    0.97500    1.08143    1.07548    1.07417    0.92470
  65.32247    0.64914    0.60142    0.87500    1.10680    1.09354    1.09227    0.90351
  80.91132    0.78047    0.60142    1.07500    1.03364    1.04903    1.04770    0.96745
  67.64259    0.66951    0.60142    0.90500    0.99678    1.08896    1.08768    1.00323
  69.19306    0.68297    0.60142    0.92500    1.05410    1.08585    1.08456    0.94868
  55.34638    0.55863    0.60142    0.74500    1.15556    1.15457    1.15334    0.86538
  75.42384    0.73577    0.60142    1.00500    1.14259    1.06170    1.06039    0.87520
  60.70246    0.60779    0.60142    0.81500    1.18807    1.14407    1.14281    0.84170
  52.30182    0.53014    0.60142    0.70500    1.22222    1.13853    1.13731    0.81818
  83.27213    0.79916    0.60142    1.10500    0.96390    1.06436    1.06303    1.03745
  71.52425    0.70297    0.60142    0.95500    1.00781    1.08118    1.07988    0.99225
  82.48464    0.79297    0.60142    1.09500    1.06746    1.05925    1.05792    0.93680
  62.23946    0.62166    0.60142    0.83500    0.93982    1.12712    1.12586    1.06403
  66.09510    0.65595    0.60142    0.88500    1.08006    1.09207    1.09080    0.92587
  63.77947    0.63544    0.60142    0.85500    1.13818    1.11017    1.10891    0.87859
  76.98848    0.74869    0.60142    1.02500    1.15768    1.05251    1.05119    0.86380
  63.00909    0.62856    0.60142    0.84500    1.05808    1.11865    1.11738    0.94511
  64.55060    0.64230    0.60142    0.86500    1.06491    1.10170    1.10043    0.93904
  81.69770    0.78674    0.60142    1.08500    0.88908    1.05414    1.05281    1.12476
  79.34033    0.76785    0.60142    1.05500    0.96786    1.03900    1.03768    1.03321
  68.41746    0.67625    0.60142    0.91500    1.05705    1.08740    1.08612    0.94603
  77.77179    0.75511    0.60142    1.03500    1.00366    1.04792    1.04660    0.99636
  53.06189    0.53729    0.60142    0.71500    0.95455    1.14254    1.14132    1.04762
  54.58416    0.55153    0.60142    0.73500    1.15761    1.15056    1.14933    0.86385
  84.06015    0.80533    0.60142    1.11500    1.13963    1.06948    1.06814    0.87748
  70.69860    0.69675    0.60214    0.94500    1.16391    1.08104    1.07960    0.85917
  55.30806    0.55895    0.60214    0.74500    1.44279    1.15358    1.15223    0.69310
  66.82292    0.66314    0.60214    0.89500    1.12238    1.08882    1.08740    0.89096
  79.28770    0.76835    0.60214    1.05500    1.11776    1.03805    1.03656    0.89465
  75.37333    0.73623    0.60214    1.00500    1.04309    1.06047    1.05900    0.95869
  84.79327    0.81200    0.60214    1.12500    1.20092    1.07348    1.07197    0.83269
  84.00513    0.80586    0.60214    1.11500    1.12526    1.06833    1.06682    0.88868
  83.21750    0.79969    0.60214    1.10500    0.99231    1.06322    1.06171    1.00775
  82.43041    0.79349    0.60214    1.09500    1.05192    1.05811    1.05660    0.95064
  59.89382    0.60118    0.60214    0.80500    1.19266    1.15043    1.14905    0.83846
  81.64386    0.78725    0.60214    1.08500    1.10057    1.05299    1.05149    0.90862
  62.19675    0.62202    0.60214    0.83500    1.12974    1.12501    1.12362    0.88516
  76.15489    0.74271    0.60214    1.01500    1.04107    1.05587    1.05441    0.96055
  64.50646    0.64268    0.60214    0.86500    1.20729    1.09960    1.09819    0.82830
  69.14612    0.68338    0.60214    0.92500    1.04670    1.08415    1.08272    0.95538
  54.54634    0.55184    0.60214    0.73500    1.27119    1.14957    1.14822    0.78667
  63.73580    0.63582    0.60214    0.85500    1.03846    1.10807    1.10667    0.96296
  62.96590    0.62893    0.60214    0.84500    1.09455    1.11654    1.11515    0.91362
  80.07249    0.77468    0.60214    1.06500    0.98978    1.04276    1.04127    1.01033
  65.27786    0.64952    0.60214    0.87500    1.05682    1.09175    1.09034    0.94624
  78.50353    0.76199    0.60214    1.04500    1.05431    1.04210    1.04062    0.94849
  71.47594    0.70340    0.60214    0.95500    1.05296    1.07949    1.07804    0.94970
  69.92199    0.69008    0.60214    0.93500    1.13269    1.08260    1.08116    0.88286
  53.78534    0.54472    0.60214    0.72500    1.61947    1.14555    1.14422    0.61749
  66.05002    0.65634    0.60214    0.88500    1.07654    1.09038    1.08896    0.92890
  61.42836    0.61509    0.60214    0.82500    1.10079    1.13348    1.13210    0.90844
  77.72000    0.75559    0.60214    1.03500    1.12637    1.04669    1.04521    0.88780
  53.02506    0.53758    0.60214    0.71500    1.15385    1.14154    1.14021    0.86667
  68.37098    0.67666    0.60214    0.91500    1.11002    1.08571    1.08428    0.90089
  80.85788    0.78098    0.60214    1.07500    1.05283    1.04788    1.04638    0.94982
  73.03279    0.71661    0.60214    0.97500    1.10467    1.07424    1.07279    0.90525
  58.36227    0.58718    0.60214    0.78500    1.20621    1.16824    1.16687    0.82904
  60.66071    0.60815    0.60214    0.81500    1.15138    1.14196    1.14058    0.86853
  51.50663    0.52326    0.60214    0.69500    0.97222    1.13930    1.13798    1.02857
  57.59761    0.58015    0.60214    0.77500    1.27760    1.16562    1.16425    0.78272
  76.93711    0.74917    0.60214    1.02500    1.15385    1.05128    1.04981    0.86667
  72.25401    0.71002    0.60214    0.96500    1.01240    1.07808    1.07663    0.98775
  59.12767    0.59419    0.60214    0.79500    1.11392    1.15890    1.15753    0.89773
  52.26549    0.53043    0.60214    0.70500    1.25000    1.13753    1.13620    0.80000
  67.59658    0.66991    0.60214    0.90500    1.13097    1.08727    1.08584    0.88419
  77.66817    0.75607    0.60286    1.03500    1.00690    1.04544    1.04383    0.99315
  71.42761    0.70383    0.60286    0.95500    1.09554    1.07778    1.07621    0.91279
  79.23503    0.76884    0.60286    1.05500    1.15613    1.03707    1.03545    0.86496
  69.09915    0.68379    0.60286    0.92500    1.06807    1.08244    1.08089    0.93627
  62.15402    0.62238    0.60286    0.83500    1.12348    1.12289    1.12138    0.89009
  65.23322    0.64991    0.60286    0.87500    1.05575    1.08994    1.08841    0.94719
  64.46229    0.64306    0.60286    0.86500    1.12479    1.09747    1.09595    0.88906
  67.55053    0.67031    0.60286    0.90500    1.05375    1.08555    1.08401    0.94900
  80.80440    0.78149    0.60286    1.07500    1.04225    1.04670    1.04507    0.95946
  52.98821    0.53788    0.60286    0.71500    1.48315    1.14053    1.13910    0.67424
  54.50850    0.55215    0.60286    0.73500    1.20541    1.14856    1.14711    0.82960
  76.88571    0.74964    0.60286    1.02500    1.10878    1.05003    1.04842    0.90189
  68.32447    0.67706    0.60286    0.91500    1.05591    1.08400    1.08245    0.94705
  81.58998    0.78777    0.60286    1.08500    1.20000    1.05182    1.05018    0.83333
  66.00490    0.65673    0.60286    0.88500    1.02336    1.08866    1.08713    0.97717
  63.69211    0.63619    0.60286    0.85500    1.09912    1.10594    1.10443    0.90982
  62.92269    0.62930    0.60286    0.84500    1.17658    1.11441    1.11290    0.84992
  66.77734    0.66353    0.60286    0.89500    1.05753    1.08710    1.08557    0.94560
  72.20522    0.71046    0.60286    0.96500    1.09547    1.07644    1.07487    0.91285
  83.95008    0.80640    0.60286    1.11500    1.07570    1.06716    1.06551    0.92963
  61.38611    0.61545    0.60286    0.82500    1.10385    1.13136    1.12986    0.90592
  80.01941    0.77518    0.60286    1.06500    1.16346    1.04159    1.03996    0.85950
  75.32278    0.73669    0.60286    1.00500    1.07847    1.05921    1.05762    0.92724
  53.74800    0.54503    0.60286    0.72500    1.39024    1.14455    1.14311    0.71930
  57.55779    0.58048    0.60286    0.77500    1.15506    1.16461    1.16314    0.86575
  59.85254    0.60152    0.60286    0.80500    1.17363    1.14830    1.14681    0.85206
  72.98355    0.71706    0.60286    0.97500    1.01408    1.07299    1.07141    0.98611
  60.61895    0.60850    0.60286    0.81500    1.11613    1.13983    1.13833    0.89595
  83.16283    0.80022    0.60286    1.10500    1.18235    1.06204    1.06040    0.84577
  84.73784    0.81254    0.60286    1.12500    1.15313    1.07233    1.07068    0.86720
  69.87457    0.69050    0.60286    0.93500    1.03055    1.08089    1.07933    0.97036
  78.45128    0.76247    0.60286    1.04500    1.03730    1.04085    1.03923    0.96404
  58.32196    0.58751    0.60286    0.78500    1.17403    1.16654    1.16507    0.85176
  55.26972    0.55926    0.60286    0.74500    1.41624    1.15257    1.15112    0.70609
  59.08688    0.59452    0.60286    0.79500    1.23546    1.15677    1.15529    0.80942
  70.65072    0.69718    0.60286    0.94500    1.11040    1.07933    1.07777    0.90058
  51.47079    0.52355    0.60286    0.69500    0.62857    1.14118    1.13976    1.59091
  82.37613    0.79401    0.60286    1.09500    1.03387    1.05693    1.05529    0.96724
  76.10391    0.74318    0.60286    1.01500    1.09358    1.05462    1.05302    0.91443
  52.22914    0.53072    0.60286    0.70500    0.87671    1.13652    1.13509    1.14063
  60.57716    0.60885    0.60359    0.81500    1.13333    1.13768    1.13609    0.88235
  59.04606    0.59486    0.60359    0.79500    1.10304    1.15462    1.15304    0.90658
  52.19278    0.53102    0.60359    0.70500    1.01754    1.13549    1.13398    0.98276
  76.83426    0.75012    0.60359    1.02500    1.12720    1.04875    1.04704    0.88715
  62.11126    0.62275    0.60359    0.83500    1.11390    1.12074    1.11914    0.89775
  64.41810    0.64344    0.60359    0.86500    1.13580    1.09533    1.09371    0.88043
  80.75088    0.78200    0.60359    1.07500    1.08318    1.04550    1.04376    0.92321
  83.10812    0.80075    0.60359    1.10500    1.13011    1.06084    1.05909    0.88487
  82.32180    0.79453    0.60359    1.09500    1.15472    1.05572    1.05398    0.86601
  71.37924    0.70426    0.60359    0.95500    1.19130    1.07604    1.07437    0.83942
  75.27220    0.73716    0.60359    1.00500    1.11525    1.05793    1.05623    0.89666
  63.64840    0.63656    0.60359    0.85500    1.11032    1.10380    1.10218    0.90064
  65.18856    0.65029    0.60359    0.87500    1.10229    1.08810    1.08648    0.90720
  55.23137    0.55957    0.60359    0.74500    1.13364    1.15155    1.15001    0.88211
  57.51796    0.58080    0.60359    0.77500    1.23864    1.16359    1.16203    0.80734
  69.82711    0.69091    0.60359    0.93500    1.04098    1.07915    1.07749    0.96063
  53.71064    0.54533    0.60359    0.72500    1.14458    1.14352    1.14199    0.87368
  59.81123    0.60186    0.60359    0.80500    1.26154    1.14615    1.14457    0.79268
  72.93429    0.71750    0.60359    0.97500    1.01122    1.07171    1.07002    0.98891
  58.28164    0.58784    0.60359    0.78500    1.23016    1.16483    1.16326    0.81290
  70.60281    0.69760    0.60359    0.94500    1.13141    1.07760    1.07593    0.88385
  76.05289    0.74365    0.60359    1.01500    1.09217    1.05334    1.05163    0.91561
  65.95977    0.65712    0.60359    0.88500    1.09091    1.08692    1.08529    0.91667
  51.43493    0.52383    0.60359    0.69500    1.45833    1.14306    1.14155    0.68571
  72.15640    0.71089    0.60359    0.96500    1.06421    1.07478    1.07310    0.93967
  69.05215    0.68420    0.60359    0.92500    1.07201    1.08071    1.07905    0.93282
  84.68235    0.81309    0.60359    1.12500    1.18610    1.07114    1.06938    0.84310
  52.95135    0.53818    0.60359    0.71500    1.44444    1.13951    1.13799    0.69231
  78.39899    0.76296    0.60359    1.04500    1.13386    1.03957    1.03785    0.88194
  79.18233    0.76934    0.60359    1.05500    1.12287    1.03607    1.03434    0.89057
  66.73174    0.66393    0.60359    0.89500    1.12811    1.08537    1.08373    0.88644
  83.89497    0.80694    0.60359    1.11500    1.19956    1.06595    1.06420    0.83364
  55.99283    0.56667    0.60359    0.75500    1.16393    1.15557    1.15402    0.85915
  67.50446    0.67071    0.60359    0.90500    1.07363    1.08381    1.08217    0.93142
  54.47064    0.55246    0.60359    0.73500    1.15789    1.14754    1.14600    0.86364
  68.27793    0.67747    0.60359    0.91500    1.15843    1.08226    1.08061    0.86324
  81.53605    0.78828    0.60359    1.08500    1.07664    1.05061    1.04887    0.92881
  62.87945    0.62966    0.60359    0.84500    0.97070    1.11227    1.11066    1.03019
  61.34383    0.61581    0.60359    0.82500    1.18259    1.12921    1.12761    0.84560
  77.61630    0.75655    0.60359    1.03500    1.08427    1.04416    1.04244    0.92228
  79.96629    0.77569    0.60359    1.06500    1.10417    1.04038    1.03865    0.90566
  55.95396    0.56699    0.60431    0.75500    1.13704    1.15453    1.15290    0.87948
  69.77962    0.69133    0.60431    0.93500    1.01662    1.07739    1.07564    0.98366
  81.48208    0.78880    0.60431    1.08500    1.12214    1.04937    1.04755    0.89116
  82.26743    0.79506    0.60431    1.09500    1.18048    1.05449    1.05266    0.84711
  80.69731    0.78251    0.60431    1.07500    1.05047    1.04426    1.04244    0.95196
  66.68610    0.66432    0.60431    0.89500    1.14943    1.08361    1.08188    0.87000
  61.30154    0.61616    0.60431    0.82500    1.02697    1.12704    1.12537    0.97373
  79.91314    0.77619    0.60431    1.06500    1.15046    1.03915    1.03733    0.86922
  59.00523    0.59520    0.60431    0.79500    1.06132    1.15245    1.15080    0.94222
  76.00184    0.74412    0.60431    1.01500    1.22222    1.05204    1.05025    0.81818
  71.33084    0.70469    0.60431    0.95500    1.08878    1.07428    1.07253    0.91846
  59.76991    0.60221    0.60431    0.80500    0.96916    1.14398    1.14232    1.03182
  76.78278    0.75059    0.60431    1.02500    1.17127    1.04744    1.04565    0.85377
  84.62682    0.81363    0.60431    1.12500    1.22500    1.06993    1.06809    0.81633
  78.34666    0.76345    0.60431    1.04500    1.10124    1.03826    1.03646    0.90806
  65.14387    0.65067    0.60431    0.87500    1.14286    1.08625    1.08454    0.87500
  55.19300    0.55989    0.60431    0.74500    1.47826    1.15052    1.14889    0.67647
  72.88499    0.71794    0.60431    0.97500    1.18730    1.07040    1.06863    0.84225
  68.23136    0.67788    0.60431    0.91500    1.10368    1.08050    1.07876    0.90606
  77.56439    0.75704    0.60431    1.03500    1.00537    1.04285    1.04105    0.99466
  53.67326    0.54563    0.60431    0.72500    1.29167    1.14249    1.14088    0.77419
  52.91447    0.53848    0.60431    0.71500    1.19626    1.13847    1.13687    0.83594
  65.91461    0.65751    0.60431    0.88500    1.06431    1.08516    1.08344    0.93958
  58.24129    0.58818    0.60431    0.78500    1.19499    1.16309    1.16144    0.83683
  51.39905    0.52412    0.60431    0.69500    1.25806    1.14492    1.14334    0.79487
  67.45836    0.67111    0.60431    0.90500    1.00963    1.08205    1.08032    0.99046
  70.55486    0.69802    0.60431    0.94500    1.22067    1.07584    1.07409    0.81923
  72.10755    0.71133    0.60431    0.96500    0.96823    1.07309    1.07133    1.03281
  62.83619    0.63003    0.60431    0.84500    1.04152    1.11010    1.10841    0.96013
  75.22158    0.73762    0.60431    1.00500    1.04188    1.05663    1.05484    0.95980
  79.12958    0.76983    0.60431    1.05500    1.15116    1.03503    1.03322    0.86869
  83.05335    0.80128    0.60431    1.10500    1.00169    1.05960    1.05777    0.99831
  83.83982    0.80747    0.60431    1.11500    1.16183    1.06472    1.06288    0.86071
  54.43276    0.55277    0.60431    0.73500    1.27225    1.14650    1.14489    0.78601
  60.53535    0.60920    0.60431    0.81500    1.17450    1.13551    1.13384    0.85143
  62.06849    0.62311    0.60431    0.83500    1.12284    1.11857    1.11689    0.89060
  69.00512    0.68462    0.60431    0.92500    1.09446    1.07894    1.07720    0.91369
  63.60466    0.63693    0.60431    0.85500    1.22874    1.10163    1.09994    0.81384
  52.15641    0.53131    0.60431    0.70500    2.00000    1.13446    1.13286    0.50000
  64.37388    0.64381    0.60431    0.86500    1.14362    1.09316    1.09146    0.87442
  60.49351    0.60955    0.60504    0.81500    0.98821    1.13332    1.13159    1.01193
  52.87758    0.53878    0.60504    0.71500    1.51111    1.13742    1.13576    0.66176
  58.96437    0.59554    0.60504    0.79500    1.15196    1.15026    1.14855    0.86809
  68.18477    0.67828    0.60504    0.91500    1.08983    1.07871    1.07692    0.91757
  61.25922    0.61652    0.60504    0.82500    1.16397    1.12485    1.12312    0.85913
  71.28241    0.70512    0.60504    0.95500    1.09783    1.07250    1.07068    0.91089
  52.12001    0.53160    0.60504    0.70500    1.36364    1.13340    1.13175    0.73333
  82.21302    0.79558    0.60504    1.09500    1.17341    1.05322    1.05134    0.85222
  65.09915    0.65106    0.60504    0.87500    1.15556    1.08437    1.08260    0.86538
  51.36316    0.52441    0.60504    0.69500    1.87097    1.14678    1.14513    0.53448
  82.99855    0.80181    0.60504    1.10500    1.21782    1.05834    1.05645    0.82114
  62.02568    0.62347    0.60504    0.83500    1.06026    1.11638    1.11464    0.94316
  81.42806    0.78931    0.60504    1.08500    1.19922    1.04811    1.04623    0.83388
  62.79291    0.63040    0.60504    0.84500    1.03584    1.10791    1.10616    0.96540
  54.39487    0.55307    0.60504    0.73500    1.20541    1.14545    1.14377    0.82960
  83.78463    0.80801    0.60504    1.11500    1.09109    1.06345    1.06156    0.91652
  72.05867    0.71177    0.60504    0.96500    1.08199    1.07138    1.06956    0.92422
  70.50689    0.69845    0.60504    0.94500    1.16474    1.07405    1.07224    0.85856
  59.72856    0.60255    0.60504    0.80500    1.13175    1.14179    1.14007    0.88359
  84.57124    0.81417    0.60504    1.12500    1.23767    1.06868    1.06679    0.80797
  55.91507    0.56730    0.60504    0.75500    1.11538    1.15348    1.15179    0.89655
  69.73210    0.69175    0.60504    0.93500    1.13889    1.07560    1.07380    0.87805
  53.63586    0.54593    0.60504    0.72500    1.47692    1.14143    1.13976    0.67708
  65.86942    0.65790    0.60504    0.88500    1.04800    1.08338    1.08160    0.95420
  72.83566    0.71838    0.60504    0.97500    1.04859    1.06907    1.06724    0.95366
  68.95806    0.68503    0.60504    0.92500    1.06032    1.07716    1.07536    0.94311
  55.15461    0.56020    0.60504    0.74500    1.28972    1.14946    1.14778    0.77536
  75.95075    0.74459    0.60504    1.01500    1.13020    1.05070    1.04886    0.88480
  64.32964    0.64419    0.60504    0.86500    1.06847    1.09097    1.08921    0.93592
  80.64370    0.78302    0.60504    1.07500    1.03757    1.04300    1.04112    0.96379
  76.73126    0.75107    0.60504    1.02500    1.08178    1.04611    1.04426    0.92440
  63.56090    0.63731    0.60504    0.85500    0.93523    1.09944    1.09769    1.06926
  67.41223    0.67151    0.60504    0.90500    1.08362    1.08027    1.07848    0.92283
  58.20092    0.58851    0.60504    0.78500    1.23615    1.16134    1.15963    0.80896
  75.17092    0.73808    0.60504    1.00500    1.07640    1.05529    1.05345    0.92902
  79.85994    0.77669    0.60504    1.06500    1.05155    1.03788    1.03601    0.95098
  66.64044    0.66472    0.60504    0.89500    1.15428    1.08182    1.08004    0.86634
  79.07679    0.77033    0.60504    1.05500    1.15068    1.03397    1.03211    0.86905
  77.51245    0.75752    0.60504    1.03500    1.06554    1.04152    1.03966    0.93849
  78.29430    0.76394    0.60504    1.04500    1.13273    1.03693    1.03507    0.88283
  60.45166    0.60989    0.60576    0.81500    1.16851    1.13112    1.12934    0.85579
  83.72938    0.80854    0.60576    1.11500    1.17409    1.06216    1.06025    0.85172
  77.46046    0.75800    0.60576    1.03500    1.02888    1.04016    1.03827    0.97193
  79.02397    0.77082    0.60576    1.05500    1.08945    1.03288    1.03099    0.91790
  67.36608    0.67191    0.60576    0.90500    1.09076    1.07846    1.07663    0.91680
  54.35696    0.55338    0.60576    0.73500    1.16757    1.14438    1.14266    0.85648
  69.68456    0.69217    0.60576    0.93500    1.01240    1.07380    1.07195    0.98775
  62.74960    0.63076    0.60576    0.84500    1.10409    1.10570    1.10391    0.90572
  63.51711    0.63768    0.60576    0.85500    1.04137    1.09723    1.09543    0.96028
  61.98286    0.62383    0.60576    0.83500    1.07708    1.11417    1.11239    0.92844
  76.67970    0.75154    0.60576    1.02500    1.07735    1.04475    1.04287    0.92821
  52.08360    0.53189    0.60576    0.70500    1.34483    1.13234    1.13063    0.74359
  82.94369    0.80234    0.60576    1.10500    1.11901    1.05705    1.05514    0.89365
  75.12024    0.73854    0.60576    1.00500    1.12879    1.05393    1.05206    0.88591
  55.11620    0.56051    0.60576    0.74500    1.24783    1.14840    1.14666    0.80139
  71.23395    0.70555    0.60576    0.95500    1.03387    1.07068    1.06884    0.96724
  55.87617    0.56762    0.60576    0.75500    1.21201    1.15241    1.15067    0.82507
  82.15856    0.79610    0.60576    1.09500    1.23725    1.05193    1.05003    0.80824
  79.80670    0.77719    0.60576    1.06500    1.14794    1.03659    1.03470    0.87113
  66.59476    0.66511    0.60576    0.89500    0.99231    1.08001    1.07819    1.00775
  68.13815    0.67869    0.60576    0.91500    1.05921    1.07691    1.07507    0.94410
  64.28538    0.64457    0.60576    0.86500    1.06588    1.08876    1.08696    0.93819
  81.37401    0.78983    0.60576    1.08500    1.18929    1.04682    1.04492    0.84084
  75.89963    0.74505    0.60576    1.01500    1.26471    1.04934    1.04746    0.79070
  61.21688    0.61687    0.60576    0.82500    1.07004    1.12265    1.12086    0.93455
  80.59005    0.78352    0.60576    1.07500    1.22674    1.04171    1.03981    0.81517
  59.68720    0.60290    0.60576    0.80500    1.30848    1.13959    1.13782    0.76424
  84.51561    0.81471    0.60576    1.12500    1.16314    1.06741    1.06549    0.85974
  78.24189    0.76442    0.60576    1.04500    1.02878    1.03556    1.03368    0.97203
  53.59845    0.54624    0.60576    0.72500    1.38621    1.14037    1.13865    0.72139
  72.00976    0.71220    0.60576    0.96500    1.18740    1.06964    1.06779    0.84218
  72.78630    0.71883    0.60576    0.97500    1.10744    1.06771    1.06585    0.90299
  51.32725    0.52470    0.60576    0.69500    0.90909    1.14863    1.14693    1.10000
  58.92349    0.59588    0.60576    0.79500    1.14251    1.14806    1.14629    0.87526
  68.91098    0.68544    0.60576    0.92500    1.21708    1.07535    1.07351    0.82164
  52.84067    0.53907    0.60576    0.71500    1.21849    1.13635    1.13464    0.82069
  65.05441    0.65144    0.60576    0.87500    1.03777    1.08247    1.08066    0.96361
  70.45888    0.69887    0.60576    0.94500    1.14760    1.07224    1.07040    0.87139
  65.82420    0.65829    0.60576    0.88500    1.02899    1.08157    1.07975    0.97183
  58.16054    0.58884    0.60576    0.78500    1.28800    1.15957    1.15782    0.77640
  82.10406    0.79662    0.60649    1.09500    1.10448    1.05062    1.04871    0.90541
  55.07777    0.56082    0.60649    0.74500    1.31169    1.14731    1.14554    0.76238
  51.29133    0.52498    0.60649    0.69500    1.00000    1.15046    1.14872    1.00000
  65.00965    0.65182    0.60649    0.87500    1.10463    1.08055    1.07872    0.90528
  53.56103    0.54654    0.60649    0.72500    1.09877    1.13929    1.13753    0.91011
  58.12013    0.58918    0.60649    0.78500    1.15831    1.15779    1.15600    0.86333
  75.06951    0.73900    0.60649    1.00500    1.08911    1.05255    1.05067    0.91818
  82.88880    0.80286    0.60649    1.10500    1.10623    1.05573    1.05382    0.90397
  71.18546    0.70598    0.60649    0.95500    1.13177    1.06885    1.06699    0.88357
  59.64581    0.60324    0.60649    0.80500    1.01806    1.13736    1.13556    0.98226
  71.96082    0.71264    0.60649    0.96500    1.15952    1.06788    1.06601    0.86243
  75.84847    0.74552    0.60649    1.01500    1.21529    1.04796    1.04607    0.82285
  70.41085    0.69930    0.60649    0.94500    1.02280    1.07041    1.06855    0.97771
  81.31991    0.79034    0.60649    1.08500    1.15134    1.04551    1.04360    0.86855
  77.40844    0.75848    0.60649    1.03500    1.06061    1.03877    1.03688    0.94286
  78.97110    0.77131    0.60649    1.05500    1.01268    1.03177    1.02987    0.98748
  52.80374    0.53937    0.60649    0.71500    1.28866    1.13527    1.13352    0.77600
  67.31989    0.67231    0.60649    0.90500    1.09444    1.07663    1.07479    0.91371
  76.62811    0.75201    0.60649    1.02500    1.09601    1.04337    1.04147    0.91240
  72.73691    0.71927    0.60649    0.97500    0.99848    1.06633    1.06446    1.00152
  62.70628    0.63113    0.60649    0.84500    1.04189    1.10347    1.10165    0.95979
  78.18944    0.76491    0.60649    1.04500    1.12109    1.03418    1.03228    0.89199
  63.47330    0.63805    0.60649    0.85500    1.04693    1.09500    1.09318    0.95517
  84.45994    0.81525    0.60649    1.12500    1.34141    1.06611    1.06419    0.74548
  64.24109    0.64494    0.60649    0.86500    1.05464    1.08653    1.08470    0.94819
  68.09150    0.67909    0.60649    0.91500    1.09619    1.07508    1.07323    0.91225
  61.94001    0.62419    0.60649    0.83500    0.99816    1.11195    1.11013    1.00185
  54.31903    0.55369    0.60649    0.73500    1.26842    1.14330    1.14154    0.78838
  83.67410    0.80908    0.60649    1.11500    1.22176    1.06084    1.05893    0.81849
  65.77896    0.65867    0.60649    0.88500    1.09868    1.07974    1.07791    0.91018
  80.53636    0.78403    0.60649    1.07500    1.13346    1.04039    1.03849    0.88225
  66.54905    0.66550    0.60649    0.89500    1.11565    1.07819    1.07635    0.89634
  58.88260    0.59622    0.60649    0.79500    1.12941    1.14583    1.14404    0.88542
  79.75341    0.77769    0.60649    1.06500    1.05639    1.03528    1.03338    0.94662
  60.40979    0.61024    0.60649    0.81500    1.09937    1.12889    1.12708    0.90962
  68.86386    0.68585    0.60649    0.92500    1.10289    1.07352    1.07167    0.90671
  69.63698    0.69259    0.60649    0.93500    1.08082    1.07196    1.07011    0.92522
  61.17452    0.61723    0.60649    0.82500    1.07984    1.12042    1.11861    0.92606
  52.04718    0.53218    0.60649    0.70500    1.40000    1.13126    1.12951    0.71429
  55.83725    0.56794    0.60649    0.75500    1.30000    1.15133    1.14955    0.76923
  58.84168    0.59656    0.60722    0.79500    1.23454    1.14359    1.14178    0.81002
  78.91820    0.77181    0.60722    1.05500    1.10721    1.03064    1.02875    0.90317
  71.91184    0.71307    0.60722    0.96500    1.10544    1.06610    1.06424    0.90462
  52.76680    0.53967    0.60722    0.71500    1.17476    1.13418    1.13240    0.85124
  83.61876    0.80961    0.60722    1.11500    1.16893    1.05951    1.05760    0.85548
  76.57648    0.75249    0.60722    1.02500    1.03119    1.04196    1.04008    0.96975
  71.13694    0.70641    0.60722    0.95500    1.09370    1.06700    1.06514    0.91433
  59.60440    0.60358    0.60722    0.80500    1.12143    1.13512    1.13330    0.89172
  73.46385    0.72632    0.60722    0.98500    1.10110    1.06034    1.05847    0.90818
  75.79727    0.74599    0.60722    1.01500    1.09398    1.04656    1.04468    0.91409
  68.81672    0.68626    0.60722    0.92500    1.22241    1.07167    1.06982    0.81806
  55.03933    0.56113    0.60722    0.74500    1.45495    1.14622    1.14443    0.68731
  60.36789    0.61059    0.60722    0.81500    1.20430    1.12665    1.12483    0.83036
  84.40422    0.81580    0.60722    1.12500    1.09307    1.06479    1.06288    0.91485
  61.13214    0.61758    0.60722    0.82500    1.08554    1.11817    1.11635    0.92120
  66.50331    0.66590    0.60722    0.89500    1.07886    1.07634    1.07450    0.92691
  55.79831    0.56826    0.60722    0.75500    1.31855    1.15023    1.14843    0.75841
  77.35638    0.75896    0.60722    1.03500    0.98957    1.03737    1.03548    1.01054
  53.52358    0.54684    0.60722    0.72500    1.26950    1.13819    1.13641    0.78771
  82.83386    0.80339    0.60722    1.10500    1.07551    1.05439    1.05249    0.92979
  52.01074    0.53248    0.60722    0.70500    1.21250    1.13017    1.12840    0.82474
  81.26577    0.79085    0.60722    1.08500    1.05948    1.04417    1.04227    0.94386
  63.42947    0.63842    0.60722    0.85500    0.99003    1.09275    1.09092    1.01007
  69.58938    0.69300    0.60722    0.93500    0.94574    1.07011    1.06826    1.05738
  65.73370    0.65906    0.60722    0.88500    1.08279    1.07790    1.07606    0.92354
  58.07971    0.58951    0.60722    0.78500    1.07018    1.15598    1.15418    0.93443
  62.66292    0.63149    0.60722    0.84500    1.02226    1.10123    1.09940    0.97822
  75.01875    0.73946    0.60722    1.00500    1.07258    1.05115    1.04927    0.93233
  64.96486    0.65220    0.60722    0.87500    1.16078    1.07862    1.07678    0.86149
  70.36278    0.69972    0.60722    0.94500    1.09002    1.06856    1.06670    0.91742
  67.27369    0.67271    0.60722    0.90500    1.12611    1.07479    1.07294    0.88801
  68.04483    0.67950    0.60722    0.91500    1.07131    1.07323    1.07138    0.93344
  51.25539    0.52527    0.60722    0.69500    1.12195    1.15229    1.15052    0.89130
  54.28109    0.55400    0.60722    0.73500    1.08791    1.14220    1.14042    0.91919
  80.48262    0.78454    0.60722    1.07500    1.06955    1.03906    1.03716    0.93497
  61.89715    0.62455    0.60722    0.83500    1.11811    1.10970    1.10787    0.89437
  64.19678    0.64532    0.60722    0.86500    1.03577    1.08428    1.08244    0.96546
  79.70009    0.77819    0.60722    1.06500    1.01786    1.03394    1.03205    0.98246
  82.04952    0.79714    0.60722    1.09500    1.17647    1.04928    1.04738    0.85000
  72.68748    0.71971    0.60722    0.97500    1.00000    1.06493    1.06306    1.00000
  78.13696    0.76540    0.60722    1.04500    1.10667    1.03277    1.03089    0.90361
  75.74604    0.74645    0.60795    1.01500    1.11562    1.04514    1.04328    0.89636
  82.77887    0.80392    0.60795    1.10500    1.16773    1.05304    1.05117    0.85636
  61.08973    0.61793    0.60795    0.82500    1.15650    1.11592    1.11409    0.86467
  78.86526    0.77230    0.60795    1.05500    1.05431    1.02949    1.02763    0.94849
  73.41395    0.72677    0.60795    0.98500    0.99500    1.05893    1.05707    1.00503
  83.56338    0.81014    0.60795    1.11500    1.12334    1.05815    1.05628    0.89020
  68.76955    0.68667    0.60795    0.92500    1.17182    1.06981    1.06796    0.85337
  51.97428    0.53277    0.60795    0.70500    1.41333    1.12907    1.12727    0.70755
  79.64673    0.77869    0.60795    1.06500    0.96522    1.03260    1.03073    1.03604
  61.85426    0.62491    0.60795    0.83500    1.15339    1.10744    1.10561    0.86701
  54.24313    0.55430    0.60795    0.73500    1.30055    1.14110    1.13930    0.76891
  67.99812    0.67990    0.60795    0.91500    1.12046    1.07137    1.06952    0.89249
  67.22745    0.67311    0.60795    0.90500    1.18564    1.07293    1.07108    0.84343
  62.61955    0.63186    0.60795    0.84500    1.08711    1.09897    1.09714    0.91987
  60.32597    0.61094    0.60795    0.81500    1.00602    1.12439    1.12257    0.99401
  70.31469    0.70014    0.60795    0.94500    1.06742    1.06669    1.06484    0.93684
  77.30429    0.75944    0.60795    1.03500    1.10721    1.03595    1.03409    0.90317
  52.72984    0.53996    0.60795    0.71500    1.22857    1.13308    1.13128    0.81395
  81.21159    0.79137    0.60795    1.08500    1.09057    1.04282    1.04095    0.91696
  65.68841    0.65945    0.60795    0.88500    1.04878    1.07604    1.07420    0.95349
  64.92004    0.65258    0.60795    0.87500    1.21234    1.07667    1.07483    0.82485
  58.03926    0.58984    0.60795    0.78500    1.18904    1.15417    1.15235    0.84101
  80.42885    0.78504    0.60795    1.07500    0.98682    1.03771    1.03584    1.01336
  51.21944    0.52556    0.60795    0.69500    0.97674    1.15411    1.15232    1.02381
  64.15244    0.64570    0.60795    0.86500    1.09075    1.08202    1.08018    0.91680
  81.99493    0.79766    0.60795    1.09500    1.03357    1.04793    1.04606    0.96752
  53.48612    0.54714    0.60795    0.72500    1.15625    1.13709    1.13529    0.86486
  59.56298    0.60393    0.60795    0.80500    1.26512    1.13287    1.13104    0.79044
  76.52482    0.75296    0.60795    1.02500    1.05425    1.04055    1.03868    0.94854
  58.80074    0.59689    0.60795    0.79500    1.27792    1.14134    1.13952    0.78252
  84.34845    0.81634    0.60795    1.12500    1.08994    1.06345    1.06158    0.91749
  71.86284    0.71351    0.60795    0.96500    1.14141    1.06431    1.06246    0.87611
  55.75935    0.56857    0.60795    0.75500    1.29688    1.14912    1.14731    0.77108
  72.63802    0.72015    0.60795    0.97500    1.07450    1.06352    1.06167    0.93066
  55.00087    0.56145    0.60795    0.74500    1.18884    1.14511    1.14330    0.84116
  78.08444    0.76588    0.60795    1.04500    0.99485    1.03136    1.02949    1.00518
  66.45755    0.66629    0.60795    0.89500    1.10265    1.07449    1.07264    0.90691
  63.38561    0.63879    0.60795    0.85500    1.16117    1.09049    1.08866    0.86120
  69.54174    0.69342    0.60795    0.93500    1.14872    1.06825    1.06640    0.87054
  71.08839    0.70684    0.60795    0.95500    1.08558    1.06514    1.06328    0.92117
  52.69286    0.54026    0.60868    0.71500    1.10811    1.13197    1.13016    0.90244
  61.04731    0.61829    0.60868    0.82500    1.06600    1.11365    1.11183    0.93809
  65.64309    0.65983    0.60868    0.88500    0.97600    1.07418    1.07235    1.02459
  64.87520    0.65296    0.60868    0.87500    0.95534    1.07471    1.07288    1.04674
  72.58854    0.72059    0.60868    0.97500    1.09167    1.06210    1.06027    0.91603
  62.57615    0.63222    0.60868    0.84500    1.09707    1.09670    1.09487    0.91152
  67.18119    0.67351    0.60868    0.90500    0.96569    1.07106    1.06923    1.03553
  75.69477    0.74692    0.60868    1.01500    1.05225    1.04372    1.04188    0.95034
  54.20515    0.55461    0.60868    0.73500    1.17010    1.13999    1.13818    0.85463
  57.99880    0.59017    0.60868    0.78500    1.33134    1.15235    1.15053    0.75112
  80.37503    0.78555    0.60868    1.07500    1.10247    1.03635    1.03451    0.90706
  58.75979    0.59723    0.60868    0.79500    1.10956    1.13908    1.13726    0.90126
  51.18347    0.52584    0.60868    0.69500    1.57576    1.15593    1.15412    0.63462
  83.50796    0.81068    0.60868    1.11500    1.16598    1.05679    1.05495    0.85765
  77.25216    0.75991    0.60868    1.03500    1.02286    1.03452    1.03269    0.97765
  78.03188    0.76637    0.60868    1.04500    1.13384    1.02993    1.02809    0.88196
  53.44864    0.54744    0.60868    0.72500    1.20946    1.13598    1.13417    0.82682
  79.59333    0.77918    0.60868    1.06500    1.16949    1.03124    1.02940    0.85507
  78.81227    0.77279    0.60868    1.05500    1.04212    1.02834    1.02650    0.95958
  71.81380    0.71394    0.60868    0.96500    1.05112    1.06251    1.06068    0.95137
  70.26657    0.70056    0.60868    0.94500    0.97756    1.06482    1.06299    1.02295
  59.52153    0.60427    0.60868    0.80500    1.07930    1.13060    1.12878    0.92653
  60.28403    0.61129    0.60868    0.81500    1.04928    1.12213    1.12030    0.95303
  84.29263    0.81688    0.60868    1.12500    1.13477    1.06211    1.06027    0.88124
  51.93781    0.53306    0.60868    0.70500    1.25301    1.12796    1.12615    0.79808
  63.34173    0.63916    0.60868    0.85500    1.06514    1.08823    1.08640    0.93884
  82.72384    0.80444    0.60868    1.10500    1.25259    1.05168    1.04984    0.79835
  71.03981    0.70726    0.60868    0.95500    1.07504    1.06326    1.06143    0.93020
  61.81134    0.62526    0.60868    0.83500    1.10079    1.10518    1.10335    0.90844
  67.95139    0.68031    0.60868    0.91500    1.03872    1.06950    1.06767    0.96272
  66.41176    0.66668    0.60868    0.89500    1.07541    1.07262    1.07079    0.92988
  68.72236    0.68708    0.60868    0.92500    1.09061    1.06794    1.06611    0.91692
  55.72037    0.56889    0.60868    0.75500    1.30000    1.14801    1.14619    0.76923
  54.96239    0.56176    0.60868    0.74500    1.34667    1.14400    1.14218    0.74257
  73.36401    0.72721    0.60868    0.98500    0.95988    1.05751    1.05567    1.04180
  64.10808    0.64607    0.60868    0.86500    1.09324    1.07975    1.07792    0.91472
  81.94030    0.79818    0.60868    1.09500    1.07735    1.04657    1.04473    0.92821
  81.15736    0.79188    0.60868    1.08500    1.07292    1.04146    1.03962    0.93204
  69.49408    0.69384    0.60868    0.93500    1.10261    1.06638    1.06455    0.90694
  76.47312    0.75343    0.60868    1.02500    1.01294    1.03912    1.03729    0.98723
  80.32118    0.78605    0.60941    1.07500    1.15000    1.03499    1.03319    0.86957
  72.53901    0.72103    0.60941    0.97500    0.98287    1.06068    1.05887    1.01743
  52.65587    0.54055    0.60941    0.71500    1.36842    1.13086    1.12904    0.73077
  51.14749    0.52613    0.60941    0.69500    1.51515    1.15775    1.15593    0.66000
  61.00486    0.61864    0.60941    0.82500    1.02209    1.11138    1.10956    0.97839
  71.76473    0.71437    0.60941    0.96500    1.04651    1.06071    1.05889    0.95556
  70.21842    0.70098    0.60941    0.94500    1.01391    1.06295    1.06113    0.98628
  82.66877    0.80497    0.60941    1.10500    1.03565    1.05032    1.04852    0.96558
  51.90132    0.53335    0.60941    0.70500    0.92391    1.12685    1.12503    1.08235
  64.83034    0.65335    0.60941    0.87500    0.95906    1.07275    1.07093    1.04269
  55.68138    0.56920    0.60941    0.75500    1.25532    1.14689    1.14507    0.79661
  75.64347    0.74738    0.60941    1.01500    1.12241    1.04229    1.04048    0.89094
  57.95832    0.59050    0.60941    0.78500    1.23306    1.15053    1.14870    0.81099
  63.29783    0.63953    0.60941    0.85500    1.08081    1.08595    1.08413    0.92523
  77.97928    0.76685    0.60941    1.04500    1.04954    1.02850    1.02669    0.95280
  81.88563    0.79870    0.60941    1.09500    1.08349    1.04521    1.04341    0.92294
  83.45249    0.81121    0.60941    1.11500    1.10569    1.05543    1.05363    0.90441
  53.41115    0.54774    0.60941    0.72500    1.13103    1.13487    1.13304    0.88415
  60.24208    0.61164    0.60941    0.81500    1.08617    1.11986    1.11804    0.92066
  77.19999    0.76039    0.60941    1.03500    1.06890    1.03310    1.03129    0.93554
  58.71881    0.59757    0.60941    0.79500    1.17207    1.13681    1.13499    0.85319
  59.48006    0.60461    0.60941    0.80500    1.01232    1.12834    1.12651    0.98783
  76.42138    0.75390    0.60941    1.02500    1.03263    1.03770    1.03589    0.96840
  54.92390    0.56207    0.60941    0.74500    1.16500    1.14288    1.14106    0.85837
  84.23677    0.81742    0.60941    1.12500    1.13305    1.06077    1.05897    0.88258
  70.99120    0.70769    0.60941    0.95500    1.07729    1.06139    1.05957    0.92826
  66.36594    0.66707    0.60941    0.89500    1.12454    1.07075    1.06893    0.88926
  73.31404    0.72766    0.60941    0.98500    1.04082    1.05609    1.05427    0.96078
  64.06370    0.64645    0.60941    0.86500    1.00835    1.07748    1.07565    0.99172
  79.53989    0.77968    0.60941    1.06500    0.98532    1.02988    1.02808    1.01490
  68.67513    0.68749    0.60941    0.92500    1.04874    1.06607    1.06425    0.95352
  54.16716    0.55491    0.60941    0.73500    1.32804    1.13887    1.13705    0.75299
  78.75925    0.77328    0.60941    1.05500    1.00336    1.02719    1.02538    0.99665
  65.59775    0.66022    0.60941    0.88500    0.99003    1.07231    1.07049    1.01007
  67.90463    0.68071    0.60941    0.91500    1.02544    1.06763    1.06581    0.97519
  81.10309    0.79239    0.60941    1.08500    1.01754    1.04010    1.03830    0.98276
  67.13490    0.67390    0.60941    0.90500    1.02174    1.06919    1.06737    0.97872
  61.76841    0.62562    0.60941    0.83500    1.09742    1.10291    1.10108    0.91123
  62.53273    0.63259    0.60941    0.84500    1.11632    1.09443    1.09261    0.89580
  69.44639    0.69425    0.60941    0.93500    1.06766    1.06451    1.06269    0.93663
  81.04879    0.79290    0.61014    1.08500    1.00726    1.03875    1.03697    0.99279
  75.59214    0.74785    0.61014    1.01500    1.01501    1.04087    1.03908    0.98521
  52.61887    0.54085    0.61014    0.71500    1.33898    1.12974    1.12791    0.74684
  84.96531    0.82413    0.61014    1.13500    1.14161    1.06868    1.06691    0.87595
  63.25390    0.63990    0.61014    0.85500    1.13208    1.08368    1.08186    0.88333
  77.92665    0.76734    0.61014    1.04500    0.98874    1.02708    1.02529    1.01139
  51.11149    0.52641    0.61014    0.69500    1.12500    1.15957    1.15773    0.88889
  68.62788    0.68790    0.61014    0.92500    1.10374    1.06420    1.06239    0.90601
  66.32010    0.66747    0.61014    0.89500    1.09933    1.06888    1.06707    0.90965
  69.39867    0.69467    0.61014    0.93500    1.07921    1.06264    1.06083    0.92661
  81.83091    0.79921    0.61014    1.09500    1.14925    1.04386    1.04208    0.87013
  59.43857    0.60495    0.61014    0.80500    1.11369    1.12607    1.12424    0.89792
  51.86482    0.53364    0.61014    0.70500    1.32000    1.12580    1.12397    0.75758
  77.14778    0.76087    0.61014    1.03500    1.01670    1.03168    1.02989    0.98358
  58.67781    0.59790    0.61014    0.79500    1.02457    1.13456    1.13273    0.97602
  65.55239    0.66061    0.61014    0.88500    1.08947    1.07044    1.06863    0.91787
  70.94255    0.70812    0.61014    0.95500    1.14437    1.05952    1.05771    0.87385
  67.08859    0.67430    0.61014    0.90500    1.02024    1.06732    1.06551    0.98017
  84.18087    0.81795    0.61014    1.12500    1.11538    1.05943    1.05766    0.89655
  54.88538    0.56238    0.61014    0.74500    1.29302    1.14176    1.13993    0.77338
  53.37364    0.54804    0.61014    0.72500    1.49206    1.13375    1.13192    0.67021
  57.91782    0.59084    0.61014    0.78500    1.29412    1.14870    1.14687    0.77273
  64.01929    0.64682    0.61014    0.86500    1.11667    1.07520    1.07338    0.89552
  62.48929    0.63295    0.61014    0.84500    1.05954    1.09216    1.09034    0.94380
  76.36961    0.75437    0.61014    1.02500    1.03047    1.03628    1.03448    0.97043
  54.12914    0.55522    0.61014    0.73500    1.19324    1.13776    1.13593    0.83806
  64.78545    0.65373    0.61014    0.87500    1.03169    1.07079    1.06898    0.96928
  70.17023    0.70141    0.61014    0.94500    0.96203    1.06108    1.05927    1.03947
  67.85785    0.68111    0.61014    0.91500    1.01864    1.06576    1.06395    0.98170
  61.72545    0.62598    0.61014    0.83500    1.10506    1.10064    1.09881    0.90493
  72.48946    0.72147    0.61014    0.97500    1.14495    1.05926    1.05746    0.87340
  78.70619    0.77377    0.61014    1.05500    0.97830    1.02604    1.02425    1.02218
  80.26728    0.78656    0.61014    1.07500    1.01862    1.03364    1.03186    0.98172
  83.39697    0.81174    0.61014    1.11500    1.20412    1.05408    1.05230    0.83048
  82.61365    0.80549    0.61014    1.10500    0.98687    1.04897    1.04719    1.01331
  55.64237    0.56952    0.61014    0.75500    1.28195    1.14577    1.14394    0.78006
  79.48641    0.78018    0.61014    1.06500    1.16031    1.02854    1.02675    0.86184
  73.26403    0.72811    0.61014    0.98500    0.93539    1.05467    1.05287    1.06907
  60.96239    0.61899    0.61014    0.82500    1.12500    1.10911    1.10729    0.88889
  60.20010    0.61198    0.61014    0.81500    1.09773    1.11759    1.11577    0.91097
  71.71563    0.71481    0.61014    0.96500    1.03401    1.05891    1.05711    0.96711
  70.89388    0.70855    0.61087    0.95500    1.02269    1.05765    1.05585    0.97781
  60.15810    0.61233    0.61087    0.81500    1.03469    1.11532    1.11350    0.96647
  62.44583    0.63331    0.61087    0.84500    1.09641    1.08989    1.08807    0.91207
  54.84686    0.56269    0.61087    0.74500    1.38462    1.14064    1.13881    0.72222
  59.39706    0.60529    0.61087    0.80500    1.02301    1.12380    1.12197    0.97751
  82.55849    0.80602    0.61087    1.10500    1.05784    1.04763    1.04586    0.94533
  63.97486    0.64720    0.61087    0.86500    1.11335    1.07293    1.07111    0.89819
  57.87729    0.59117    0.61087    0.78500    1.18342    1.14687    1.14504    0.84501
  51.07548    0.52670    0.61087    0.69500    1.19048    1.16139    1.15954    0.84000
  53.33611    0.54834    0.61087    0.72500    1.20886    1.13263    1.13079    0.82723
  80.99444    0.79341    0.61087    1.08500    1.04356    1.03741    1.03564    0.95826
  79.43289    0.78068    0.61087    1.06500    1.08952    1.02740    1.02563    0.91783
  81.77616    0.79973    0.61087    1.09500    0.90102    1.04252    1.04075    1.10985
  83.34141    0.81227    0.61087    1.11500    0.93506    1.05274    1.05097    1.06944
  69.35093    0.69508    0.61087    0.93500    1.13699    1.06077    1.05897    0.87952
  64.74054    0.65411    0.61087    0.87500    0.98237    1.06884    1.06702    1.01794
  76.31780    0.75485    0.61087    1.02500    0.97615    1.03487    1.03308    1.02444
  84.12492    0.81849    0.61087    1.12500    1.06074    1.05811    1.05635    0.94274
  67.04225    0.67470    0.61087    0.90500    1.03866    1.06546    1.06365    0.96278
  68.58060    0.68831    0.61087    0.92500    1.07867    1.06233    1.06053    0.92707
  77.87397    0.76782    0.61087    1.04500    1.03903    1.02567    1.02389    0.96243
  63.20996    0.64027    0.61087    0.85500    0.98801    1.08141    1.07959    1.01213
  78.65309    0.77426    0.61087    1.05500    1.02657    1.02490    1.02312    0.97412
  60.91990    0.61934    0.61087    0.82500    0.99605    1.10684    1.10502    1.00397
  80.21334    0.78706    0.61087    1.07500    1.05273    1.03230    1.03053    0.94991
  73.21400    0.72855    0.61087    0.98500    0.94955    1.05326    1.05147    1.05312
  84.90897    0.82468    0.61087    1.13500    1.15801    1.06840    1.06664    0.86355
  70.12202    0.70183    0.61087    0.94500    1.00932    1.05921    1.05741    0.99077
  58.63680    0.59824    0.61087    0.79500    1.03140    1.13273    1.13090    0.96956
  67.81104    0.68152    0.61087    0.91500    1.10067    1.06390    1.06209    0.90854
  52.58184    0.54114    0.61087    0.71500    1.27184    1.12863    1.12679    0.78626
  51.82830    0.53393    0.61087    0.70500    1.25676    1.12762    1.12578    0.79570
  54.09112    0.55552    0.61087    0.73500    1.34574    1.13664    1.13480    0.74308
  61.68247    0.62634    0.61087    0.83500    1.01165    1.09836    1.09654    0.98848
  77.09554    0.76135    0.61087    1.03500    1.05736    1.03027    1.02848    0.94575
  65.50700    0.66099    0.61087    0.88500    1.12069    1.06849    1.06667    0.89231
  55.60334    0.56983    0.61087    0.75500    1.22605    1.14465    1.14282    0.81563
  72.43988    0.72191    0.61087    0.97500    1.01468    1.05746    1.05567    0.98553
  71.66650    0.71524    0.61087    0.96500    1.00000    1.05712    1.05532    1.00000
  75.54076    0.74831    0.61087    1.01500    0.99826    1.03946    1.03768    1.00175
  66.27423    0.66786    0.61087    0.89500    1.06644    1.06702    1.06521    0.93770
  60.11608    0.61268    0.61160    0.81500    1.16269    1.11305    1.11122    0.86007
  84.85259    0.82523    0.61160    1.13500    1.07743    1.06525    1.06348    0.92813
  71.61734    0.71567    0.61160    0.96500    0.96916    1.05533    1.05353    1.03183
  57.83675    0.59150    0.61160    0.78500    1.13682    1.14505    1.14321    0.87965
  51.79177    0.53422    0.61160    0.70500    1.08642    1.12945    1.12759    0.92045
  77.04326    0.76183    0.61160    1.03500    1.00000    1.02887    1.02708    1.00000
  64.69560    0.65449    0.61160    0.87500    0.96678    1.06688    1.06506    1.03436
  65.46158    0.66138    0.61160    0.88500    1.02467    1.06653    1.06472    0.97592
  80.94004    0.79392    0.61160    1.08500    1.09611    1.03609    1.03431    0.91231
  63.93040    0.64757    0.61160    0.86500    1.06239    1.07066    1.06884    0.94128
  77.82126    0.76831    0.61160    1.04500    1.00363    1.02427    1.02248    0.99638
  51.03945    0.52698    0.61160    0.69500    1.13636    1.16321    1.16135    0.88000
  53.29857    0.54864    0.61160    0.72500    1.34524    1.13152    1.12967    0.74336
  55.56429    0.57015    0.61160    0.75500    1.19476    1.14353    1.14169    0.83699
  82.50328    0.80654    0.61160    1.10500    1.09073    1.04630    1.04453    0.91681
  68.53329    0.68872    0.61160    0.92500    0.93344    1.06048    1.05867    1.07131
  83.28581    0.81280    0.61160    1.11500    1.15953    1.05141    1.04964    0.86242
  67.76420    0.68192    0.61160    0.91500    1.01483    1.06204    1.06023    0.98539
  70.84518    0.70897    0.61160    0.95500    1.03566    1.05579    1.05399    0.96557
  79.37933    0.78118    0.61160    1.06500    1.00000    1.02628    1.02450    1.00000
  78.59996    0.77476    0.61160    1.05500    1.02901    1.02378    1.02199    0.97180
  63.16598    0.64063    0.61160    0.85500    1.00839    1.07914    1.07732    0.99168
  54.05307    0.55583    0.61160    0.73500    1.28497    1.13552    1.13367    0.77823
  69.30315    0.69550    0.61160    0.93500    1.11238    1.05891    1.05711    0.89898
  66.99588    0.67510    0.61160    0.90500    0.93679    1.06360    1.06179    1.06747
  62.40234    0.63368    0.61160    0.84500    0.96948    1.08762    1.08579    1.03148
  61.63947    0.62670    0.61160    0.83500    0.99284    1.09610    1.09427    1.00721
  66.22834    0.66825    0.61160    0.89500    1.15619    1.06516    1.06335    0.86491
  80.15936    0.78756    0.61160    1.07500    1.06026    1.03098    1.02920    0.94316
  72.39026    0.72235    0.61160    0.97500    1.00965    1.05568    1.05388    0.99045
  81.72136    0.80025    0.61160    1.09500    0.97662    1.04119    1.03942    1.02394
  76.26595    0.75532    0.61160    1.02500    1.03585    1.03347    1.03168    0.96539
  59.35553    0.60564    0.61160    0.80500    1.06606    1.12153    1.11970    0.93803
  54.80831    0.56300    0.61160    0.74500    1.29167    1.13953    1.13768    0.77419
  70.07378    0.70225    0.61160    0.94500    0.96314    1.05735    1.05555    1.03827
  75.48936    0.74878    0.61160    1.01500    0.99615    1.03806    1.03627    1.00387
  58.59576    0.59858    0.61160    0.79500    1.04738    1.13090    1.12907    0.95476
  84.06892    0.81903    0.61160    1.12500    0.97732    1.05680    1.05503    1.02321
  52.54481    0.54144    0.61160    0.71500    1.04317    1.12751    1.12566    0.95862
  60.87739    0.61970    0.61160    0.82500    1.00978    1.10458    1.10275    0.99031
  73.16393    0.72900    0.61160    0.98500    1.00156    1.05186    1.05006    0.99844
  52.50775    0.54173    0.61234    0.71500    1.27103    1.12640    1.12453    0.78676
  68.48595    0.68913    0.61234    0.92500    0.94665    1.05862    1.05680    1.05636
  76.21407    0.75579    0.61234    1.02500    1.04826    1.03208    1.03027    0.95396
  76.99094    0.76230    0.61234    1.03500    1.01117    1.02748    1.02567    0.98895
  60.07403    0.61302    0.61234    0.81500    1.04545    1.11079    1.10895    0.95652
  51.75522    0.53451    0.61234    0.70500    1.89855    1.13128    1.12940    0.52672
  70.79645    0.70940    0.61234    0.95500    0.93634    1.05394    1.05212    1.06799
  66.94949    0.67549    0.61234    0.90500    0.97083    1.06175    1.05992    1.03005
  51.00341    0.52727    0.61234    0.69500    1.37778    1.16505    1.16317    0.72581
  67.71733    0.68232    0.61234    0.91500    1.00779    1.06018    1.05836    0.99227
  71.56815    0.71611    0.61234    0.96500    1.09014    1.05355    1.05174    0.91732
  70.02551    0.70267    0.61234    0.94500    1.05822    1.05550    1.05368    0.94498
  77.76852    0.76879    0.61234    1.04500    1.08379    1.02288    1.02108    0.92269
  63.88593    0.64794    0.61234    0.86500    0.96046    1.06840    1.06656    1.04117
  80.88561    0.79443    0.61234    1.08500    0.93566    1.03477    1.03297    1.06876
  63.12199    0.64100    0.61234    0.85500    1.04610    1.07688    1.07504    0.95593
  75.43792    0.74924    0.61234    1.01500    1.05848    1.03667    1.03487    0.94475
  83.23016    0.81333    0.61234    1.11500    0.98716    1.05010    1.04830    1.01301
  78.54678    0.77525    0.61234    1.05500    1.14949    1.02267    1.02086    0.86995
  59.31399    0.60598    0.61234    0.80500    1.07606    1.11927    1.11742    0.92931
  54.01501    0.55613    0.61234    0.73500    1.46114    1.13441    1.13254    0.68440
  81.66651    0.80077    0.61234    1.09500    1.09925    1.03988    1.03808    0.90971
  69.25535    0.69591    0.61234    0.93500    1.06804    1.05706    1.05524    0.93630
  62.35883    0.63404    0.61234    0.84500    1.04000    1.08535    1.08352    0.96154
  53.26102    0.54894    0.61234    0.72500    1.45806    1.13041    1.12854    0.68584
  72.34061    0.72279    0.61234    0.97500    1.06601    1.05390    1.05209    0.93808
  57.79620    0.59183    0.61234    0.78500    1.26431    1.14323    1.14137    0.79095
  84.01287    0.81957    0.61234    1.12500    0.99808    1.05551    1.05372    1.00193
  79.32573    0.78167    0.61234    1.06500    1.00360    1.02517    1.02337    0.99641
  55.52523    0.57046    0.61234    0.75500    1.12996    1.14242    1.14056    0.88498
  73.11383    0.72944    0.61234    0.98500    0.97807    1.05047    1.04865    1.02242
  58.55471    0.59891    0.61234    0.79500    1.20681    1.12908    1.12723    0.82863
  80.10535    0.78807    0.61234    1.07500    1.11877    1.02966    1.02786    0.89384
  66.18242    0.66864    0.61234    0.89500    1.10980    1.06331    1.06148    0.90107
  84.79615    0.82577    0.61234    1.13500    1.15036    1.06211    1.06032    0.86929
  54.76975    0.56331    0.61234    0.74500    1.39076    1.13842    1.13655    0.71903
  82.44804    0.80707    0.61234    1.10500    0.91882    1.04499    1.04319    1.08835
  64.65064    0.65487    0.61234    0.87500    0.93323    1.06494    1.06310    1.07155
  61.59645    0.62705    0.61234    0.83500    1.04735    1.09383    1.09199    0.95479
  50.25232    0.52001    0.61234    0.68500    1.00000    1.09913    1.09725    1.00000
  60.83486    0.62005    0.61234    0.82500    1.05112    1.10231    1.10047    0.95136
  65.41614    0.66176    0.61234    0.88500    1.03417    1.06459    1.06275    0.96696
  63.84142    0.64832    0.61307    0.86500    1.09259    1.06614    1.06428    0.91525
  69.97722    0.70309    0.61307    0.94500    1.00649    1.05365    1.05181    0.99355
  72.29094    0.72323    0.61307    0.97500    0.98333    1.05213    1.05029    1.01695
  80.83114    0.79494    0.61307    1.08500    1.01498    1.03347    1.03164    0.98524
  83.17447    0.81386    0.61307    1.11500    1.07071    1.04880    1.04697    0.93396
  82.39274    0.80759    0.61307    1.10500    1.09298    1.04369    1.04186    0.91493
  54.73117    0.56362    0.61307    0.74500    1.20259    1.13731    1.13542    0.83154
  50.21677    0.52029    0.61307    0.68500    1.46154    1.11114    1.10923    0.68421
  53.97693    0.55644    0.61307    0.73500    1.17051    1.13331    1.13141    0.85433
  51.71866    0.53480    0.61307    0.70500    1.56522    1.13312    1.13122    0.63889
  62.31530    0.63440    0.61307    0.84500    1.03962    1.08310    1.08124    0.96189
  67.67044    0.68272    0.61307    0.91500    1.00669    1.05834    1.05649    0.99336
  66.90307    0.67589    0.61307    0.90500    0.96540    1.05990    1.05805    1.03584
  81.61163    0.80128    0.61307    1.09500    1.02372    1.03858    1.03675    0.97683
  61.55341    0.62741    0.61307    0.83500    1.04289    1.09158    1.08971    0.95888
  78.49357    0.77573    0.61307    1.05500    0.98022    1.02156    1.01973    1.02018
  73.06370    0.72989    0.61307    0.98500    0.98358    1.04908    1.04725    1.01669
  64.60566    0.65524    0.61307    0.87500    1.04639    1.06300    1.06114    0.95566
  77.71573    0.76927    0.61307    1.04500    1.01648    1.02150    1.01967    0.98378
  60.03197    0.61337    0.61307    0.81500    1.03593    1.10853    1.10667    0.96532
  71.51893    0.71654    0.61307    0.96500    0.98435    1.05178    1.04994    1.01590
  65.37068    0.66215    0.61307    0.88500    1.12998    1.06264    1.06079    0.88497
  80.05129    0.78857    0.61307    1.07500    1.09476    1.02836    1.02653    0.91344
  84.73967    0.82632    0.61307    1.13500    1.11964    1.06083    1.05900    0.89315
  58.51363    0.59925    0.61307    0.79500    1.11972    1.12727    1.12539    0.89308
  76.93859    0.76278    0.61307    1.03500    0.98172    1.02610    1.02426    1.01862
  60.79230    0.62040    0.61307    0.82500    1.06939    1.10005    1.09819    0.93511
  83.95679    0.82011    0.61307    1.12500    0.97331    1.05423    1.05240    1.02743
  57.75562    0.59216    0.61307    0.78500    1.16877    1.14141    1.13954    0.85560
  55.48615    0.57078    0.61307    0.75500    1.03030    1.14132    1.13943    0.97059
  53.22344    0.54924    0.61307    0.72500    1.31034    1.12930    1.12741    0.76316
  50.96735    0.52755    0.61307    0.69500    1.08163    1.16689    1.16498    0.92453
  69.20752    0.69632    0.61307    0.93500    1.12414    1.05522    1.05337    0.88957
  79.27209    0.78217    0.61307    1.06500    1.12157    1.02407    1.02224    0.89161
  75.38644    0.74971    0.61307    1.01500    1.10227    1.03529    1.03346    0.90722
  66.13648    0.66903    0.61307    0.89500    1.04796    1.06146    1.05961    0.95424
  52.47068    0.54203    0.61307    0.71500    1.43363    1.12530    1.12340    0.69753
  76.16216    0.75626    0.61307    1.02500    1.04415    1.03069    1.02886    0.95772
  63.07797    0.64137    0.61307    0.85500    1.19493    1.07462    1.07276    0.83687
  70.74769    0.70983    0.61307    0.95500    1.09797    1.05209    1.05025    0.91077
  59.27242    0.60632    0.61307    0.80500    1.06040    1.11701    1.11514    0.94304
  68.43859    0.68954    0.61307    0.92500    1.07009    1.05678    1.05493    0.93450
  63.79690    0.64869    0.61381    0.86500    0.99145    1.06389    1.06200    1.00862
  58.47254    0.59958    0.61381    0.79500    1.08933    1.12546    1.12355    0.91800
  55.44705    0.57109    0.61381    0.75500    1.28625    1.14022    1.13830    0.77746
  79.99719    0.78907    0.61381    1.07500    0.95559    1.02706    1.02519    1.04647
  73.01353    0.73033    0.61381    0.98500    0.99515    1.04770    1.04584    1.00487
  59.98989    0.61371    0.61381    0.81500    1.04444    1.10628    1.10438    0.95745
  61.51035    0.62777    0.61381    0.83500    1.15234    1.08932    1.08743    0.86780
  79.21842    0.78266    0.61381    1.06500    0.94615    1.02297    1.02110    1.05691
  76.11021    0.75673    0.61381    1.02500    1.02863    1.02932    1.02745    0.97217
  69.15966    0.69674    0.61381    0.93500    1.10269    1.05337    1.05150    0.90687
  60.74973    0.62075    0.61381    0.82500    1.13535    1.09780    1.09591    0.88078
  80.77662    0.79545    0.61381    1.08500    1.02471    1.03217    1.03030    0.97588
  54.69257    0.56393    0.61381    0.74500    1.12109    1.13621    1.13429    0.89199
  68.39120    0.68994    0.61381    0.92500    1.01780    1.05493    1.05306    0.98251
  81.55670    0.80180    0.61381    1.09500    0.91382    1.03728    1.03541    1.09430
  51.68208    0.53509    0.61381    0.70500    1.33708    1.13497    1.13304    0.74790
  66.09052    0.66942    0.61381    0.89500    1.07942    1.05962    1.05774    0.92643
  76.88620    0.76325    0.61381    1.03500    1.10775    1.02472    1.02285    0.90273
  69.92889    0.70351    0.61381    0.94500    0.98046    1.05181    1.04994    1.01993
  83.11873    0.81439    0.61381    1.11500    1.04200    1.04750    1.04563    0.95969
  72.24123    0.72366    0.61381    0.97500    1.00159    1.05037    1.04850    0.99842
  70.69890    0.71025    0.61381    0.95500    1.09883    1.05025    1.04838    0.91006
  53.93884    0.55674    0.61381    0.73500    1.35870    1.13221    1.13028    0.73600
  57.71502    0.59249    0.61381    0.78500    0.98708    1.13960    1.13770    1.01309
  62.27175    0.63476    0.61381    0.84500    1.02202    1.08084    1.07895    0.97846
  59.23083    0.60666    0.61381    0.80500    1.03311    1.11476    1.11286    0.96795
  83.90065    0.82064    0.61381    1.12500    1.13684    1.05295    1.05109    0.87963
  78.44032    0.77622    0.61381    1.05500    1.02874    1.02046    1.01860    0.97207
  77.66291    0.76975    0.61381    1.04500    1.02256    1.02012    1.01826    0.97794
  53.18585    0.54954    0.61381    0.72500    1.04372    1.12821    1.12628    0.95812
  50.93128    0.52784    0.61381    0.69500    1.05882    1.16874    1.16680    0.94444
  84.68315    0.82686    0.61381    1.13500    1.01660    1.05955    1.05768    0.98367
  64.56065    0.65562    0.61381    0.87500    0.95741    1.06106    1.05918    1.04448
  50.18120    0.52057    0.61381    0.68500    0.84000    1.12317    1.12122    1.19048
  63.03393    0.64174    0.61381    0.85500    0.92845    1.07236    1.07048    1.07706
  67.62352    0.68313    0.61381    0.91500    1.00650    1.05650    1.05462    0.99354
  65.32519    0.66253    0.61381    0.88500    0.98379    1.06071    1.05883    1.01647
  71.46968    0.71697    0.61381    0.96500    1.07273    1.05002    1.04815    0.93220
  66.85663    0.67629    0.61381    0.90500    1.02764    1.05806    1.05618    0.97310
  75.33494    0.75017    0.61381    1.01500    0.96203    1.03391    1.03205    1.03947
  82.33741    0.80811    0.61381    1.10500    1.05030    1.04239    1.04052    0.95211
  52.43360    0.54232    0.61381    0.71500    1.26667    1.12420    1.12227    0.78947
  53.14825    0.54984    0.61454    0.72500    1.12579    1.12712    1.12514    0.88827
  70.65008    0.71068    0.61454    0.95500    1.03795    1.04841    1.04651    0.96343
  79.16470    0.78316    0.61454    1.06500    1.07018    1.02187    1.01997    0.93443
  57.67441    0.59282    0.61454    0.78500    1.21409    1.13780    1.13585    0.82366
  83.84447    0.82118    0.61454    1.12500    0.98361    1.05167    1.04977    1.01667
  76.83378    0.76373    0.61454    1.03500    1.13958    1.02334    1.02144    0.87752
  79.94305    0.78957    0.61454    1.07500    0.94150    1.02576    1.02386    1.06214
  84.62658    0.82740    0.61454    1.13500    1.02331    1.05827    1.05637    0.97723
  71.42040    0.71740    0.61454    0.96500    0.98697    1.04826    1.04635    1.01320
  75.28339    0.75063    0.61454    1.01500    1.08438    1.03254    1.03064    0.92219
  59.18922    0.60700    0.61454    0.80500    1.16780    1.11251    1.11058    0.85631
  77.61005    0.77024    0.61454    1.04500    1.05838    1.01875    1.01685    0.94484
  55.40793    0.57141    0.61454    0.75500    1.24528    1.13912    1.13717    0.80303
  66.81016    0.67668    0.61454    0.90500    0.95525    1.05622    1.05431    1.04685
  67.57658    0.68353    0.61454    0.91500    0.89937    1.05466    1.05275    1.11189
  72.96334    0.73077    0.61454    0.98500    1.06410    1.04633    1.04442    0.93976
  82.28203    0.80864    0.61454    1.10500    1.11462    1.04109    1.03918    0.89716
  54.65396    0.56424    0.61454    0.74500    1.22176    1.13512    1.13316    0.81849
  66.04452    0.66981    0.61454    0.89500    1.07908    1.05778    1.05587    0.92672
  78.38703    0.77671    0.61454    1.05500    0.95322    1.01937    1.01747    1.04908
  61.46726    0.62812    0.61454    0.83500    1.03390    1.08708    1.08515    0.96721
  81.50173    0.80231    0.61454    1.09500    0.89225    1.03598    1.03408    1.12076
  65.27968    0.66292    0.61454    0.88500    1.00859    1.05878    1.05686    0.99148
  51.64548    0.53538    0.61454    0.70500    1.51471    1.13684    1.13486    0.66019
  53.90073    0.55705    0.61454    0.73500    1.29064    1.13112    1.12915    0.77481
  80.72207    0.79596    0.61454    1.08500    1.11683    1.03087    1.02897    0.89539
  62.22817    0.63512    0.61454    0.84500    1.06884    1.07860    1.07667    0.93559
  83.06295    0.81492    0.61454    1.11500    0.96317    1.04620    1.04429    1.03824
  72.19149    0.72410    0.61454    0.97500    1.02990    1.04860    1.04670    0.97097
  52.39650    0.54262    0.61454    0.71500    1.48214    1.12311    1.12114    0.67470
  58.43143    0.59992    0.61454    0.79500    1.06965    1.12365    1.12171    0.93488
  59.94779    0.61406    0.61454    0.81500    1.01717    1.10403    1.10210    0.98312
  76.05822    0.75719    0.61454    1.02500    0.94350    1.02794    1.02604    1.05988
  64.51562    0.65600    0.61454    0.87500    1.02185    1.05913    1.05721    0.97862
  62.98987    0.64210    0.61454    0.85500    1.09738    1.07012    1.06819    0.91126
  69.11177    0.69715    0.61454    0.93500    1.02280    1.05154    1.04963    0.97771
  50.89520    0.52812    0.61454    0.69500    1.45238    1.17061    1.16862    0.68852
  68.34378    0.69035    0.61454    0.92500    1.11207    1.05310    1.05119    0.89922
  60.70714    0.62110    0.61454    0.82500    1.05882    1.09556    1.09362    0.94444
  69.88054    0.70393    0.61454    0.94500    1.06000    1.04998    1.04807    0.94340
  63.75235    0.64906    0.61454    0.86500    1.04483    1.06164    1.05972    0.95710
  50.14563    0.52085    0.61454    0.68500    1.82353    1.13522    1.13323    0.54839
  50.11004    0.52113    0.61528    0.68500    1.04348    1.14729    1.14525    0.95833
  84.56996    0.82795    0.61528    1.13500    1.08715    1.05698    1.05505    0.91984
  72.14172    0.72454    0.61528    0.97500    1.02875    1.04684    1.04490    0.97205
  57.63377    0.59315    0.61528    0.78500    1.16489    1.13600    1.13401    0.85845
  58.39030    0.60025    0.61528    0.79500    1.09785    1.12186    1.11987    0.91087
  69.83216    0.70434    0.61528    0.94500    1.09359    1.04814    1.04619    0.91442
  53.86260    0.55735    0.61528    0.73500    1.36181    1.13003    1.12802    0.73432
  76.78132    0.76420    0.61528    1.03500    0.98299    1.02197    1.02003    1.01731
  78.33370    0.77720    0.61528    1.05500    0.98741    1.01827    1.01633    1.01275
  72.91311    0.73122    0.61528    0.98500    1.03365    1.04495    1.04301    0.96744
  70.60124    0.71110    0.61528    0.95500    1.00000    1.04658    1.04463    1.00000
  80.66747    0.79647    0.61528    1.08500    1.03142    1.02956    1.02763    0.96953
  83.78825    0.82172    0.61528    1.12500    1.08765    1.05039    1.04845    0.91941
  59.14760    0.60734    0.61528    0.80500    1.04310    1.11027    1.10829    0.95868
  81.44672    0.80283    0.61528    1.09500    1.00540    1.03467    1.03274    0.99463
  62.18458    0.63549    0.61528    0.84500    0.94840    1.07635    1.07438    1.05441
  55.36880    0.57172    0.61528    0.75500    1.05357    1.13804    1.13603    0.94915
  53.11063    0.55014    0.61528    0.72500    1.22293    1.12603    1.12401    0.81771
  69.06386    0.69756    0.61528    0.93500    1.06373    1.04970    1.04775    0.94009
  75.23182    0.75109    0.61528    1.01500    1.11954    1.03116    1.02922    0.89322
  61.42416    0.62848    0.61528    0.83500    1.10895    1.08483    1.08286    0.90175
  66.76366    0.67708    0.61528    0.90500    0.94281    1.05439    1.05243    1.06066
  64.47057    0.65638    0.61528    0.87500    1.05941    1.05720    1.05524    0.94393
  65.23414    0.66330    0.61528    0.88500    0.92605    1.05685    1.05489    1.07986
  76.00620    0.75766    0.61528    1.02500    0.95035    1.02656    1.02463    1.05224
  60.66452    0.62145    0.61528    0.82500    1.20382    1.09331    1.09133    0.83069
  52.35938    0.54291    0.61528    0.71500    0.93103    1.12203    1.12000    1.07407
  83.00713    0.81545    0.61528    1.11500    0.88730    1.04489    1.04296    1.12702
  79.11095    0.78365    0.61528    1.06500    0.96654    1.02077    1.01883    1.03462
  67.52961    0.68393    0.61528    0.91500    0.91077    1.05283    1.05087    1.09797
  68.29634    0.69076    0.61528    0.92500    1.00334    1.05126    1.04931    0.99667
  79.88887    0.79008    0.61528    1.07500    0.92782    1.02445    1.02252    1.07780
  82.22661    0.80916    0.61528    1.10500    0.99638    1.03978    1.03785    1.00363
  62.94579    0.64247    0.61528    0.85500    1.13966    1.06787    1.06590    0.87745
  50.85910    0.52841    0.61528    0.69500    0.93103    1.17248    1.17044    1.07407
  51.60888    0.53567    0.61528    0.70500    1.41860    1.13871    1.13668    0.70492
  63.70778    0.64944    0.61528    0.86500    1.02618    1.05939    1.05743    0.97449
  77.55716    0.77072    0.61528    1.04500    0.97909    1.01737    1.01543    1.02136
  54.61533    0.56454    0.61528    0.74500    1.19313    1.13404    1.13202    0.83813
  65.99851    0.67020    0.61528    0.89500    0.90650    1.05595    1.05399    1.10315
  71.37109    0.71783    0.61528    0.96500    1.03193    1.04650    1.04455    0.96906
  59.90567    0.61440    0.61528    0.81500    1.11063    1.10179    1.09981    0.90039
  53.82446    0.55765    0.61602    0.73500    0.96170    1.12896    1.12688    1.03982
  77.50423    0.77120    0.61602    1.04500    0.88735    1.01599    1.01402    1.12695
  72.09192    0.72497    0.61602    0.97500    0.94662    1.04508    1.04310    1.05638
  59.10595    0.60768    0.61602    0.80500    1.00000    1.10804    1.10600    1.00000
  82.95126    0.81598    0.61602    1.11500    1.03125    1.04358    1.04161    0.96970
  59.86353    0.61475    0.61602    0.81500    1.02964    1.09956    1.09752    0.97121
  81.39167    0.80334    0.61602    1.09500    0.99628    1.03337    1.03139    1.00374
  65.95247    0.67059    0.61602    0.89500    1.02593    1.05412    1.05211    0.97472
  62.90168    0.64284    0.61602    0.85500    0.97952    1.06564    1.06361    1.02091
  68.24887    0.69116    0.61602    0.92500    1.01329    1.04944    1.04744    0.98689
  57.59312    0.59348    0.61602    0.78500    1.06199    1.13421    1.13216    0.94162
  51.57225    0.53595    0.61602    0.70500    1.18391    1.14059    1.13850    0.84466
  80.61283    0.79698    0.61602    1.08500    0.95793    1.02826    1.02628    1.04391
  60.62189    0.62180    0.61602    0.82500    0.83964    1.09108    1.08904    1.19099
  69.78375    0.70476    0.61602    0.94500    1.05305    1.04631    1.04432    0.94962
  69.01592    0.69798    0.61602    0.93500    1.04276    1.04787    1.04588    0.95899
  70.55236    0.71153    0.61602    0.95500    1.04202    1.04475    1.04276    0.95968
  72.86285    0.73166    0.61602    0.98500    0.98546    1.04358    1.04160    1.01475
  62.14096    0.63585    0.61602    0.84500    1.02513    1.07412    1.07209    0.97548
  71.32175    0.71826    0.61602    0.96500    0.98292    1.04474    1.04275    1.01738
  64.42549    0.65676    0.61602    0.87500    1.00165    1.05528    1.05327    0.99835
  54.57668    0.56485    0.61602    0.74500    1.37946    1.13296    1.13089    0.72492
  50.82298    0.52869    0.61602    0.69500    1.54167    1.17436    1.17227    0.64865
  84.51329    0.82849    0.61602    1.13500    0.98678    1.05569    1.05372    1.01339
  50.07443    0.52141    0.61602    0.68500    1.23529    1.15939    1.15729    0.80952
  58.34915    0.60059    0.61602    0.79500    1.06769    1.12007    1.11802    0.93661
  76.72883    0.76468    0.61602    1.03500    1.02312    1.02059    1.01861    0.97740
  79.83466    0.79058    0.61602    1.07500    0.93782    1.02315    1.02117    1.06630
  82.17115    0.80968    0.61602    1.10500    1.22553    1.03847    1.03650    0.81597
  75.95415    0.75813    0.61602    1.02500    1.07739    1.02519    1.02321    0.92817
  66.71714    0.67747    0.61602    0.90500    1.01314    1.05256    1.05055    0.98703
  67.48261    0.68433    0.61602    0.91500    0.98835    1.05100    1.04900    1.01178
  55.32965    0.57203    0.61602    0.75500    1.21978    1.13696    1.13490    0.81982
  61.38103    0.62883    0.61602    0.83500    1.08858    1.08260    1.08057    0.91863
  75.18021    0.75155    0.61602    1.01500    1.15722    1.02979    1.02781    0.86414
  53.07299    0.55044    0.61602    0.72500    1.23030    1.12495    1.12287    0.81281
  65.18858    0.66368    0.61602    0.88500    0.99664    1.05493    1.05292    1.00337
  78.28034    0.77769    0.61602    1.05500    1.07678    1.01717    1.01519    0.92870
  52.32225    0.54320    0.61602    0.71500    1.25664    1.12095    1.11887    0.79577
  63.66319    0.64981    0.61602    0.86500    1.04394    1.05716    1.05514    0.95791
  83.73198    0.82225    0.61602    1.12500    1.05444    1.04910    1.04713    0.94837
  79.05715    0.78415    0.61602    1.06500    1.13981    1.01967    1.01770    0.87734
  79.78040    0.79108    0.61676    1.07500    1.07721    1.02185    1.01983    0.92832
  79.00332    0.78464    0.61676    1.06500    0.98127    1.01858    1.01656    1.01908
  62.09732    0.63621    0.61676    0.84500    1.02792    1.07189    1.06980    0.97284
  82.89535    0.81651    0.61676    1.11500    1.00192    1.04228    1.04027    0.99808
  51.53562    0.53624    0.61676    0.70500    1.20408    1.14249    1.14033    0.83051
  71.27238    0.71869    0.61676    0.96500    1.02778    1.04299    1.04094    0.97297
  50.78685    0.52897    0.61676    0.69500    0.81667    1.17626    1.17409    1.22449
  52.28511    0.54350    0.61676    0.71500    1.35294    1.11988    1.11773    0.73913
  53.03534    0.55073    0.61676    0.72500    1.20690    1.12389    1.12174    0.82857
  77.45126    0.77168    0.61676    1.04500    1.03008    1.01462    1.01260    0.97080
  59.06428    0.60802    0.61676    0.80500    1.05230    1.10581    1.10370    0.95030
  55.29049    0.57235    0.61676    0.75500    1.21933    1.13589    1.13376    0.82012
  68.96795    0.69839    0.61676    0.93500    0.92084    1.04605    1.04400    1.08596
  67.43559    0.68473    0.61676    0.91500    1.11796    1.04918    1.04712    0.89449
  83.67567    0.82279    0.61676    1.12500    1.00000    1.04781    1.04580    1.00000
  68.20137    0.69157    0.61676    0.92500    0.94523    1.04762    1.04556    1.05795
  80.55816    0.79748    0.61676    1.08500    0.92831    1.02695    1.02494    1.07723
  66.67060    0.67786    0.61676    0.90500    1.00662    1.05074    1.04868    0.99342
  69.73531    0.70518    0.61676    0.94500    1.00648    1.04449    1.04244    0.99356
  76.67630    0.76515    0.61676    1.03500    0.99055    1.01922    1.01720    1.00954
  58.30798    0.60092    0.61676    0.79500    1.07090    1.11829    1.11617    0.93379
  72.04209    0.72541    0.61676    0.97500    0.92665    1.04333    1.04129    1.07916
  70.50345    0.71195    0.61676    0.95500    1.09015    1.04292    1.04088    0.91730
  57.55245    0.59380    0.61676    0.78500    0.98576    1.13243    1.13031    1.01445
  64.38039    0.65713    0.61676    0.87500    1.01730    1.05337    1.05129    0.98299
  63.61857    0.65018    0.61676    0.86500    0.99833    1.05493    1.05284    1.00168
  84.45658    0.82903    0.61676    1.13500    1.10451    1.05440    1.05240    0.90538
  60.57923    0.62215    0.61676    0.82500    1.11446    1.08885    1.08675    0.89730
  61.33788    0.62919    0.61676    0.83500    1.01095    1.08037    1.07827    0.98917
  62.85755    0.64320    0.61676    0.85500    0.89246    1.06341    1.06132    1.12050
  65.90640    0.67098    0.61676    0.89500    0.99678    1.05231    1.05024    1.00323
  75.90206    0.75860    0.61676    1.02500    1.05114    1.02382    1.02179    0.95135
  53.78631    0.55796    0.61676    0.73500    1.39487    1.12789    1.12574    0.71691
  54.53802    0.56516    0.61676    0.74500    1.20588    1.13189    1.12975    0.82927
  82.11564    0.81020    0.61676    1.10500    0.99621    1.03717    1.03516    1.00380
  78.22694    0.77818    0.61676    1.05500    1.11546    1.01607    1.01405    0.89649
  65.14300    0.66407    0.61676    0.88500    1.00495    1.05302    1.05094    0.99507
  81.33657    0.80386    0.61676    1.09500    1.03516    1.03206    1.03005    0.96604
  50.03881    0.52169    0.61676    0.68500    1.28571    1.17151    1.16934    0.77778
  75.12856    0.75202    0.61676    1.01500    0.96169    1.02842    1.02639    1.03984
  59.82137    0.61509    0.61676    0.81500    0.99594    1.09733    1.09523    1.00407
  72.81256    0.73210    0.61676    0.98500    1.00789    1.04222    1.04018    0.99218
  50.75071    0.52925    0.61750    0.69500    1.16981    1.17817    1.17592    0.85484
  54.49934    0.56547    0.61750    0.74500    1.46875    1.13084    1.12861    0.68085
  71.22298    0.71912    0.61750    0.96500    1.05263    1.04125    1.03914    0.95000
  81.28144    0.80437    0.61750    1.09500    0.96488    1.03077    1.02871    1.03640
  57.51177    0.59413    0.61750    0.78500    1.12651    1.13067    1.12846    0.88770
  68.91995    0.69880    0.61750    0.93500    0.97699    1.04424    1.04211    1.02355
  62.05366    0.63657    0.61750    0.84500    1.04097    1.06967    1.06750    0.96064
  71.99223    0.72585    0.61750    0.97500    1.02937    1.04160    1.03948    0.97147
  59.02260    0.60835    0.61750    0.80500    1.09011    1.10360    1.10141    0.91734
  63.57394    0.65055    0.61750    0.86500    1.02491    1.05271    1.05055    0.97569
  67.38854    0.68513    0.61750    0.91500    1.14716    1.04737    1.04523    0.87172
  53.74813    0.55826    0.61750    0.73500    1.34171    1.12683    1.12461    0.74532
  69.68684    0.70560    0.61750    0.94500    1.01797    1.04268    1.04055    0.98234
  58.26680    0.60125    0.61750    0.79500    1.06971    1.11652    1.11432    0.93483
  64.33526    0.65751    0.61750    0.87500    0.95847    1.05147    1.04932    1.04333
  75.84994    0.75907    0.61750    1.02500    0.94784    1.02247    1.02038    1.05503
  50.00318    0.52196    0.61750    0.68500    1.95000    1.18365    1.18140    0.51282
  84.39983    0.82957    0.61750    1.13500    1.12727    1.05313    1.05108    0.88710
  80.50344    0.79799    0.61750    1.08500    1.00198    1.02567    1.02360    0.99803
  76.62373    0.76563    0.61750    1.03500    1.01277    1.01787    1.01578    0.98739
  65.86031    0.67137    0.61750    0.89500    0.95484    1.05050    1.04835    1.04730
  68.15385    0.69198    0.61750    0.92500    1.01431    1.04581    1.04367    0.98589
  77.39825    0.77216    0.61750    1.04500    1.02600    1.01327    1.01118    0.97466
  75.07689    0.75248    0.61750    1.01500    1.00567    1.02707    1.02497    0.99436
  72.76224    0.73254    0.61750    0.98500    1.04662    1.04087    1.03876    0.95545
  65.09739    0.66445    0.61750    0.88500    0.99480    1.05112    1.04897    1.00523
  55.25130    0.57266    0.61750    0.75500    1.08834    1.13484    1.13262    0.91883
  78.94945    0.78514    0.61750    1.06500    0.97482    1.01749    1.01542    1.02583
  60.53656    0.62250    0.61750    0.82500    0.98279    1.08664    1.08445    1.01751
  70.45452    0.71237    0.61750    0.95500    0.95981    1.04112    1.03899    1.04187
  52.24795    0.54379    0.61750    0.71500    1.27206    1.11883    1.11659    0.78613
  66.62403    0.67826    0.61750    0.90500    1.02922    1.04894    1.04679    0.97161
  82.83939    0.81704    0.61750    1.11500    1.09895    1.04098    1.03893    0.90996
  61.29471    0.62954    0.61750    0.83500    1.14735    1.07815    1.07598    0.87158
  52.99767    0.55103    0.61750    0.72500    1.03175    1.12283    1.12060    0.96923
  83.61931    0.82332    0.61750    1.12500    0.97614    1.04653    1.04448    1.02444
  62.81340    0.64357    0.61750    0.85500    1.17091    1.06119    1.05902    0.85404
  51.49896    0.53653    0.61750    0.70500    1.07527    1.14440    1.14216    0.93000
  59.77919    0.61544    0.61750    0.81500    1.10560    1.09512    1.09293    0.90448
  78.17350    0.77866    0.61750    1.05500    1.03083    1.01500    1.01292    0.97009
  79.72611    0.79158    0.61750    1.07500    1.07372    1.02056    1.01849    0.93134
  82.06010    0.81072    0.61750    1.10500    1.00602    1.03588    1.03382    0.99401
  68.87193    0.69921    0.61824    0.93500    1.01935    1.04245    1.04023    0.98101
  68.10630    0.69238    0.61824    0.92500    1.00965    1.04402    1.04179    0.99045
  84.34303    0.83011    0.61824    1.13500    1.17595    1.05187    1.04975    0.85038
  78.12002    0.77915    0.61824    1.05500    0.96737    1.01394    1.01177    1.03373
  55.21210    0.57297    0.61824    0.75500    1.09772    1.13379    1.13148    0.91098
  49.96753    0.52224    0.61824    0.68500    1.54545    1.19582    1.19348    0.64706
  55.96432    0.58015    0.61824    0.76500    1.16099    1.13779    1.13549    0.86133
  70.40556    0.71280    0.61824    0.95500    1.03426    1.03932    1.03711    0.96688
  66.57743    0.67865    0.61824    0.90500    0.97822    1.04715    1.04491    1.02226
  58.22559    0.60159    0.61824    0.79500    1.23256    1.11476    1.11247    0.81132
  81.22626    0.80488    0.61824    1.09500    1.02476    1.02950    1.02736    0.97584
  65.05176    0.66483    0.61824    0.88500    1.00000    1.04923    1.04699    1.00000
  76.57113    0.76610    0.61824    1.03500    1.02115    1.01653    1.01436    0.97928
  67.34147    0.68553    0.61824    0.91500    0.92357    1.04558    1.04335    1.08276
  83.56291    0.82386    0.61824    1.12500    1.09502    1.04528    1.04315    0.91322
  52.95999    0.55133    0.61824    0.72500    1.20958    1.12178    1.11946    0.82673
  58.98090    0.60869    0.61824    0.80500    1.12844    1.10140    1.09911    0.88618
  75.02517    0.75294    0.61824    1.01500    1.05616    1.02573    1.02355    0.94683
  63.52928    0.65092    0.61824    0.86500    1.01173    1.05051    1.04825    0.98841
  61.25152    0.62990    0.61824    0.83500    0.97556    1.07595    1.07368    1.02505
  50.71455    0.52954    0.61824    0.69500    1.39535    1.18009    1.17775    0.71667
  82.00451    0.81124    0.61824    1.10500    0.97446    1.03461    1.03247    1.02621
  82.78339    0.81756    0.61824    1.11500    1.00198    1.03971    1.03758    0.99802
  59.73699    0.61578    0.61824    0.81500    0.98047    1.09291    1.09063    1.01992
  62.76923    0.64394    0.61824    0.85500    1.06372    1.05899    1.05672    0.94010
  60.49386    0.62285    0.61824    0.82500    0.96980    1.08443    1.08215    1.03114
  52.21078    0.54408    0.61824    0.71500    1.19847    1.11778    1.11545    0.83439
  71.94234    0.72628    0.61824    0.97500    0.90123    1.03988    1.03768    1.10959
  54.46065    0.56577    0.61824    0.74500    1.10112    1.12979    1.12747    0.90816
  65.81420    0.67175    0.61824    0.89500    1.07867    1.04871    1.04647    0.92707
  79.67177    0.79208    0.61824    1.07500    0.99820    1.01929    1.01714    1.00181
  69.63835    0.70602    0.61824    0.94500    1.04670    1.04089    1.03867    0.95538
  71.17356    0.71955    0.61824    0.96500    0.97950    1.03953    1.03733    1.02093
  73.48222    0.73966    0.61824    0.99500    1.03148    1.03494    1.03274    0.96948
  51.46230    0.53682    0.61824    0.70500    1.46429    1.14632    1.14399    0.68293
  72.71189    0.73299    0.61824    0.98500    1.06024    1.03954    1.03734    0.94318
  64.29012    0.65789    0.61824    0.87500    1.01508    1.04959    1.04734    0.98515
  75.79778    0.75953    0.61824    1.02500    1.03442    1.02113    1.01895    0.96673
  53.70994    0.55856    0.61824    0.73500    1.14762    1.12578    1.12347    0.87137
  80.44868    0.79850    0.61824    1.08500    1.02868    1.02440    1.02225    0.97212
  62.00998    0.63693    0.61824    0.84500    1.01978    1.06747    1.06520    0.98060
  78.89555    0.78563    0.61824    1.06500    0.96583    1.01643    1.01428    1.03538
  77.34521    0.77264    0.61824    1.04500    0.95349    1.01193    1.00976    1.04878
  84.28618    0.83066    0.61898    1.13500    1.14452    1.05065    1.04842    0.87373
  55.17289    0.57328    0.61898    0.75500    1.02694    1.13275    1.13034    0.97377
  72.66151    0.73343    0.61898    0.98500    0.90455    1.03823    1.03592    1.10553
  78.84160    0.78612    0.61898    1.06500    0.96975    1.01540    1.01313    1.03119
  60.45114    0.62320    0.61898    0.82500    1.03984    1.08224    1.07985    0.96169
  52.17359    0.54437    0.61898    0.71500    1.29851    1.11674    1.11431    0.77011
  79.61740    0.79258    0.61898    1.07500    1.01134    1.01806    1.01579    0.98879
  65.00610    0.66521    0.61898    0.88500    1.03612    1.04737    1.04500    0.96513
  76.51850    0.76657    0.61898    1.03500    1.04651    1.01522    1.01294    0.95556
  78.06651    0.77963    0.61898    1.05500    0.88356    1.01291    1.01063    1.13178
  50.67838    0.52982    0.61898    0.69500    0.97101    1.18202    1.17959    1.02985
  81.94888    0.81176    0.61898    1.10500    0.93956    1.03337    1.03112    1.06433
  66.53081    0.67905    0.61898    0.90500    1.08487    1.04538    1.04302    0.92177
  63.48459    0.65129    0.61898    0.86500    1.02007    1.04832    1.04595    0.98033
  54.42194    0.56608    0.61898    0.74500    1.04059    1.12875    1.12633    0.96099
  58.18437    0.60192    0.61898    0.79500    1.01620    1.11301    1.11061    0.98405
  55.92460    0.58047    0.61898    0.76500    1.14420    1.13676    1.13435    0.87397
  64.24495    0.65826    0.61898    0.87500    0.93092    1.04772    1.04535    1.07421
  49.93187    0.52252    0.61898    0.68500    1.25000    1.20801    1.20558    0.80000
  75.74559    0.76000    0.61898    1.02500    0.92606    1.01982    1.01753    1.07984
  83.50646    0.82439    0.61898    1.12500    0.95525    1.04406    1.04182    1.04684
  71.12410    0.71998    0.61898    0.96500    0.93157    1.03784    1.03552    1.07346
  80.39388    0.79900    0.61898    1.08500    0.96958    1.02316    1.02090    1.03137
  58.93917    0.60903    0.61898    0.80500    1.01751    1.09920    1.09681    0.98280
  68.82388    0.69962    0.61898    0.93500    0.93683    1.04068    1.03834    1.06743
  82.72735    0.81809    0.61898    1.11500    1.20576    1.03848    1.03623    0.82935
  73.43139    0.74011    0.61898    0.99500    0.99489    1.03363    1.03132    1.00514
  77.29214    0.77312    0.61898    1.04500    0.96269    1.01062    1.00834    1.03876
  53.67174    0.55886    0.61898    0.73500    1.19786    1.12475    1.12233    0.83482
  52.92229    0.55163    0.61898    0.72500    1.19277    1.12074    1.11832    0.83838
  81.17105    0.80540    0.61898    1.09500    1.01333    1.02827    1.02601    0.98684
  59.69477    0.61612    0.61898    0.81500    0.95898    1.09072    1.08833    1.04277
  65.76806    0.67214    0.61898    0.89500    1.05396    1.04694    1.04458    0.94880
  69.58983    0.70643    0.61898    0.94500    1.01005    1.03912    1.03678    0.99005
  67.29437    0.68593    0.61898    0.91500    0.94803    1.04381    1.04146    1.05482
  61.20831    0.63025    0.61898    0.83500    1.02732    1.07376    1.07138    0.97340
  62.72504    0.64430    0.61898    0.85500    1.06394    1.05680    1.05442    0.93990
  61.96628    0.63729    0.61898    0.84500    0.96820    1.06528    1.06290    1.03285
  70.35657    0.71322    0.61898    0.95500    0.97231    1.03755    1.03522    1.02848
  71.89242    0.72672    0.61898    0.97500    0.96085    1.03818    1.03586    1.04075
  51.42562    0.53710    0.61898    0.70500    1.33684    1.14825    1.14582    0.74803
  68.05873    0.69279    0.61898    0.92500    0.93779    1.04225    1.03990    1.06633
  55.88487    0.58079    0.61973    0.76500    1.28197    1.13573    1.13321    0.78005
  79.56299    0.79308    0.61973    1.07500    0.93829    1.01691    1.01449    1.06576
  53.63352    0.55916    0.61973    0.73500    1.15493    1.12371    1.12118    0.86585
  68.77580    0.70003    0.61973    0.93500    1.04671    1.03893    1.03645    0.95537
  68.01113    0.69319    0.61973    0.92500    1.05000    1.04049    1.03801    0.95238
  51.38892    0.53739    0.61973    0.70500    1.36634    1.15019    1.14766    0.73188
  50.64220    0.53010    0.61973    0.69500    1.03175    1.18395    1.18142    0.96923
  75.69336    0.76047    0.61973    1.02500    1.09393    1.01855    1.01611    0.91413
  80.33905    0.79951    0.61973    1.08500    1.13866    1.02196    1.01955    0.87823
  77.23903    0.77360    0.61973    1.04500    1.02622    1.00941    1.00698    0.97445
  64.19975    0.65864    0.61973    0.87500    0.99663    1.04587    1.04337    1.00338
  66.48417    0.67944    0.61973    0.90500    1.07463    1.04362    1.04113    0.93056
  59.65253    0.61647    0.61973    0.81500    0.99223    1.08854    1.08603    1.00783
  81.89320    0.81228    0.61973    1.10500    1.10931    1.03217    1.02977    0.90146
  71.07461    0.72041    0.61973    0.96500    0.97235    1.03616    1.03370    1.02844
  69.54128    0.70685    0.61973    0.94500    1.01311    1.03736    1.03489    0.98705
  54.38321    0.56639    0.61973    0.74500    1.29185    1.12772    1.12519    0.77409
  62.68082    0.64466    0.61973    0.85500    0.96875    1.05462    1.05212    1.03226
  84.22929    0.83120    0.61973    1.13500    1.02222    1.04947    1.04709    0.97826
  71.84247    0.72715    0.61973    0.97500    0.91450    1.03651    1.03405    1.09349
  63.43989    0.65166    0.61973    0.86500    1.09594    1.04622    1.04372    0.91246
  52.88458    0.55192    0.61973    0.72500    1.16327    1.11971    1.11718    0.85965
  64.96042    0.66560    0.61973    0.88500    1.05181    1.04551    1.04302    0.95074
  76.46582    0.76705    0.61973    1.03500    0.95788    1.01394    1.01151    1.04398
  81.11579    0.80591    0.61973    1.09500    1.07792    1.02707    1.02466    0.92771
  61.16508    0.63061    0.61973    0.83500    0.93097    1.07158    1.06907    1.07415
  60.40841    0.62355    0.61973    0.82500    1.00194    1.08006    1.07755    0.99807
  78.78762    0.78661    0.61973    1.06500    0.97519    1.01441    1.01199    1.02544
  83.44997    0.82492    0.61973    1.12500    1.00975    1.04288    1.04049    0.99035
  58.89743    0.60937    0.61973    0.80500    1.05605    1.09713    1.09461    0.94692
  73.38052    0.74056    0.61973    0.99500    1.04693    1.03235    1.02990    0.95518
  65.72189    0.67253    0.61973    0.89500    0.98229    1.04516    1.04267    1.01803
  78.01296    0.78012    0.61973    1.05500    0.99617    1.01191    1.00949    1.00385
  82.67127    0.81862    0.61973    1.11500    0.98266    1.03728    1.03488    1.01765
  49.89620    0.52280    0.61973    0.68500    0.96552    1.21772    1.21519    1.03571
  61.92255    0.63765    0.61973    0.84500    1.10238    1.06310    1.06060    0.90713
  52.13638    0.54466    0.61973    0.71500    0.95652    1.11642    1.11389    1.04545
  55.13366    0.57360    0.61973    0.75500    0.96942    1.13172    1.12920    1.03155
  58.14313    0.60225    0.61973    0.79500    1.05774    1.11127    1.10875    0.94541
  70.30755    0.71364    0.61973    0.95500    0.98015    1.03582    1.03335    1.02025
  67.24725    0.68633    0.61973    0.91500    0.96524    1.04206    1.03957    1.03601
  72.61110    0.73387    0.61973    0.98500    0.88298    1.03685    1.03440    1.13253
  81.83749    0.81280    0.62047    1.10500    1.04808    1.03101    1.02842    0.95413
  64.91472    0.66598    0.62047    0.88500    0.94868    1.04367    1.04103    1.05410
  59.61027    0.61681    0.62047    0.81500    1.04878    1.08636    1.08372    0.95349
  71.79249    0.72759    0.62047    0.97500    0.99828    1.03486    1.03224    1.00172
  78.73360    0.78711    0.62047    1.06500    1.02335    1.01344    1.01085    0.97719
  61.87881    0.63800    0.62047    0.84500    1.02862    1.06093    1.05829    0.97217
  72.56066    0.73431    0.62047    0.98500    0.98831    1.03520    1.03258    1.01182
  73.32961    0.74100    0.62047    0.99500    1.06408    1.03109    1.02847    0.93978
  77.18588    0.77408    0.62047    1.04500    1.02148    1.00844    1.00584    0.97897
  61.12183    0.63096    0.62047    0.83500    1.07561    1.06941    1.06677    0.92970
  50.60600    0.53038    0.62047    0.69500    1.39623    1.18590    1.18326    0.71622
  79.50854    0.79357    0.62047    1.07500    0.98582    1.01594    1.01335    1.01439
  60.36565    0.62389    0.62047    0.82500    0.86296    1.07789    1.07524    1.15880
  51.35221    0.53768    0.62047    0.70500    1.20561    1.15213    1.14949    0.82946
  52.09916    0.54496    0.62047    0.71500    1.31111    1.11837    1.11573    0.76271
  82.61514    0.81914    0.62047    1.11500    1.04389    1.03611    1.03353    0.95795
  66.43750    0.67983    0.62047    0.90500    0.98843    1.04188    1.03924    1.01171
  71.02510    0.72084    0.62047    0.96500    0.99356    1.03451    1.03189    1.00648
  55.09441    0.57391    0.62047    0.75500    1.00965    1.13070    1.12805    0.99045
  62.63659    0.64503    0.62047    0.85500    0.94797    1.05245    1.04981    1.05489
  67.96350    0.69360    0.62047    0.92500    1.00791    1.03876    1.03612    0.99215
  68.72770    0.70044    0.62047    0.93500    1.02844    1.03719    1.03456    0.97235
  55.84511    0.58110    0.62047    0.76500    1.25083    1.13471    1.13206    0.79947
  63.39516    0.65203    0.62047    0.86500    0.88486    1.04438    1.04173    1.13012
  58.10187    0.60258    0.62047    0.79500    1.10624    1.10954    1.10689    0.90397
  77.95938    0.78061    0.62047    1.05500    0.92513    1.01094    1.00834    1.08092
  54.34447    0.56669    0.62047    0.74500    1.13953    1.12669    1.12405    0.87755
  65.67571    0.67292    0.62047    0.89500    0.93526    1.04332    1.04068    1.06922
  58.85567    0.60971    0.62047    0.80500    1.09628    1.09540    1.09275    0.91218
  76.41312    0.76752    0.62047    1.03500    0.99814    1.01269    1.01009    1.00186
  52.84685    0.55222    0.62047    0.72500    1.32317    1.11867    1.11603    0.75576
  83.39344    0.82546    0.62047    1.12500    0.93846    1.04174    1.03916    1.06557
  49.86051    0.52307    0.62047    0.68500    1.10000    1.21966    1.21702    0.90909
  81.06049    0.80642    0.62047    1.09500    0.97936    1.02590    1.02331    1.02107
  53.59528    0.55947    0.62047    0.73500    1.24623    1.12268    1.12004    0.80242
  75.64110    0.76093    0.62047    1.02500    0.94403    1.01729    1.01468    1.05929
  67.20010    0.68673    0.62047    0.91500    0.99316    1.04032    1.03768    1.00688
  64.15454    0.65902    0.62047    0.87500    0.99497    1.04402    1.04138    1.00505
  70.25850    0.71406    0.62047    0.95500    0.97347    1.03416    1.03154    1.02726
  80.28417    0.80001    0.62047    1.08500    1.07294    1.02079    1.01820    0.93202
  69.49270    0.70727    0.62047    0.94500    1.04181    1.03563    1.03300    0.95987
  84.95188    0.83798    0.62047    1.14500    1.18377    1.06151    1.05894    0.84476
  84.17235    0.83174    0.62047    1.13500    1.08961    1.04834    1.04576    0.91776
  79.45405    0.79407    0.62121    1.07500    0.96667    1.01500    1.01220    1.03448
  52.80911    0.55251    0.62121    0.72500    1.17877    1.11764    1.11489    0.84834
  73.27868    0.74145    0.62121    0.99500    1.03420    1.02985    1.02705    0.96693
  76.36038    0.76799    0.62121    1.03500    1.04921    1.01146    1.00866    0.95310
  83.33686    0.82599    0.62121    1.12500    1.02419    1.04063    1.03783    0.97638
  61.83505    0.63836    0.62121    0.84500    1.09818    1.05877    1.05598    0.91060
  62.59233    0.64539    0.62121    0.85500    0.92320    1.05029    1.04750    1.08319
  49.82481    0.52335    0.62121    0.68500    1.03571    1.22160    1.21886    0.96552
  55.05515    0.57422    0.62121    0.75500    1.11960    1.12967    1.12691    0.89318
  61.07856    0.63131    0.62121    0.83500    0.95567    1.06724    1.06446    1.04638
  71.74248    0.72802    0.62121    0.97500    1.04434    1.03322    1.03042    0.95755
  81.78173    0.81332    0.62121    1.10500    0.90335    1.02987    1.02707    1.10700
  58.81390    0.61004    0.62121    0.80500    1.01837    1.09367    1.09089    0.98196
  53.55703    0.55977    0.62121    0.73500    1.02609    1.12165    1.11889    0.97458
  72.51019    0.73475    0.62121    0.98500    0.99210    1.03357    1.03077    1.00796
  64.10930    0.65939    0.62121    0.87500    0.96835    1.04219    1.03940    1.03268
  77.13270    0.77455    0.62121    1.04500    1.09820    1.00749    1.00469    0.91058
  58.06059    0.60291    0.62121    0.79500    1.11247    1.10781    1.10503    0.89890
  52.06193    0.54525    0.62121    0.71500    1.11688    1.12032    1.11757    0.89535
  64.86900    0.66636    0.62121    0.88500    1.02759    1.04184    1.03905    0.97315
  69.44410    0.70768    0.62121    0.94500    1.00333    1.03391    1.03111    0.99668
  80.22926    0.80052    0.62121    1.08500    1.05305    1.01965    1.01685    0.94963
  68.67957    0.70085    0.62121    0.93500    1.01282    1.03547    1.03267    0.98734
  84.11537    0.83227    0.62121    1.13500    1.06723    1.04722    1.04443    0.93701
  54.30571    0.56700    0.62121    0.74500    1.23361    1.12566    1.12290    0.81063
  82.55897    0.81967    0.62121    1.11500    1.01873    1.03498    1.03218    0.98162
  50.56979    0.53066    0.62121    0.69500    1.17188    1.18784    1.18510    0.85333
  70.97556    0.72127    0.62121    0.96500    0.91590    1.03287    1.03007    1.09182
  81.00516    0.80693    0.62121    1.09500    0.95136    1.02476    1.02196    1.05112
  77.90575    0.78109    0.62121    1.05500    0.93058    1.01000    1.00720    1.07460
  67.91585    0.69400    0.62121    0.92500    0.99683    1.03703    1.03423    1.00318
  84.89450    0.83853    0.62121    1.14500    1.02069    1.06146    1.05867    0.97973
  78.67954    0.78760    0.62121    1.06500    0.93886    1.01250    1.00970    1.06513
  70.20943    0.71449    0.62121    0.95500    0.94830    1.03252    1.02972    1.05451
  66.39081    0.68022    0.62121    0.90500    0.96128    1.04014    1.03735    1.04028
  75.58881    0.76140    0.62121    1.02500    1.00384    1.01606    1.01326    0.99618
  60.32288    0.62424    0.62121    0.82500    1.00775    1.07571    1.07293    0.99231
  59.56799    0.61715    0.62121    0.81500    1.04466    1.08419    1.08141    0.95725
  51.31549    0.53796    0.62121    0.70500    1.72500    1.15408    1.15133    0.57971
  63.35041    0.65240    0.62121    0.86500    1.04770    1.04253    1.03974    0.95447
  55.80535    0.58142    0.62121    0.76500    1.27019    1.13368    1.13092    0.78729
  67.15292    0.68712    0.62121    0.91500    0.99038    1.03859    1.03579    1.00971
  65.62950    0.67330    0.62121    0.89500    1.02341    1.04149    1.03870    0.97712
  67.10573    0.68752    0.62196    0.91500    0.94436    1.03685    1.03389    1.05892
  64.06404    0.65977    0.62196    0.87500    1.02778    1.04034    1.03740    0.97297
  60.28009    0.62459    0.62196    0.82500    1.08600    1.07354    1.07062    0.92081
  68.63142    0.70126    0.62196    0.93500    0.99371    1.03374    1.03077    1.00633
  53.51877    0.56007    0.62196    0.73500    1.24413    1.12061    1.11775    0.80377
  65.58326    0.67369    0.62196    0.89500    0.95813    1.03965    1.03670    1.04370
  67.86817    0.69440    0.62196    0.92500    0.98548    1.03530    1.03233    1.01473
  78.62545    0.78809    0.62196    1.06500    0.95728    1.01156    1.00855    1.04462
  80.17430    0.80102    0.62196    1.08500    0.89081    1.01851    1.01550    1.12257
  66.34409    0.68062    0.62196    0.90500    0.94615    1.03841    1.03545    1.05691
  62.54805    0.64576    0.62196    0.85500    1.05596    1.04812    1.04519    0.94701
  50.53356    0.53095    0.62196    0.69500    1.20968    1.18978    1.18694    0.82667
  59.52570    0.61749    0.62196    0.81500    1.04418    1.08201    1.07910    0.95769
  61.03527    0.63167    0.62196    0.83500    1.06844    1.06506    1.06214    0.93594
  69.39547    0.70810    0.62196    0.94500    1.02782    1.03218    1.02921    0.97293
  71.69244    0.72845    0.62196    0.97500    0.98750    1.03158    1.02860    1.01266
  61.79126    0.63872    0.62196    0.84500    1.04779    1.05659    1.05367    0.95439
  79.39952    0.79457    0.62196    1.07500    1.01301    1.01406    1.01105    0.98716
  51.27876    0.53825    0.62196    0.70500    1.11111    1.15602    1.15318    0.90000
  73.22772    0.74190    0.62196    0.99500    0.95146    1.02860    1.02562    1.05102
  52.02468    0.54554    0.62196    0.71500    1.17808    1.12226    1.11941    0.84884
  58.77210    0.61038    0.62196    0.80500    1.08353    1.09193    1.08902    0.92291
  63.30564    0.65277    0.62196    0.86500    1.09821    1.04069    1.03775    0.91057
  80.94978    0.80745    0.62196    1.09500    0.99038    1.02362    1.02061    1.00971
  84.05835    0.83281    0.62196    1.13500    1.00209    1.04611    1.04309    0.99792
  55.76556    0.58174    0.62196    0.76500    1.33784    1.13265    1.12977    0.74747
  58.01929    0.60325    0.62196    0.79500    1.05336    1.10607    1.10317    0.94934
  72.45969    0.73519    0.62196    0.98500    0.95981    1.03193    1.02895    1.04188
  76.30761    0.76846    0.62196    1.03500    0.95372    1.01023    1.00723    1.04852
  64.82325    0.66674    0.62196    0.88500    0.93719    1.04000    1.03705    1.06702
  83.28024    0.82652    0.62196    1.12500    1.06339    1.03952    1.03650    0.94038
  81.72594    0.81384    0.62196    1.10500    0.92496    1.02873    1.02572    1.08113
  55.01587    0.57453    0.62196    0.75500    1.12375    1.12864    1.12576    0.88988
  70.16033    0.71491    0.62196    0.95500    1.00000    1.03087    1.02790    1.00000
  75.53649    0.76186    0.62196    1.02500    0.93816    1.01482    1.01183    1.06591
  54.26694    0.56731    0.62196    0.74500    1.09926    1.12463    1.12175    0.90970
  82.50276    0.82019    0.62196    1.11500    1.03361    1.03384    1.03083    0.96748
  70.92598    0.72169    0.62196    0.96500    0.97165    1.03122    1.02825    1.02917
  49.78910    0.52363    0.62196    0.68500    1.55000    1.22354    1.22071    0.64516
  84.83707    0.83907    0.62196    1.14500    1.07547    1.05894    1.05591    0.92982
  77.07948    0.77503    0.62196    1.04500    1.00952    1.00654    1.00355    0.99057
  77.85210    0.78157    0.62196    1.05500    0.95196    1.00905    1.00605    1.05047
  52.77135    0.55281    0.62196    0.72500    1.17188    1.11660    1.11374    0.85333
  82.44651    0.82072    0.62271    1.11500    0.97393    1.03270    1.02947    1.02677
  73.17673    0.74234    0.62271    0.99500    0.96779    1.02734    1.02419    1.03328
  84.77960    0.83962    0.62271    1.14500    0.99111    1.05439    1.05115    1.00897
  84.00128    0.83335    0.62271    1.13500    1.05198    1.04499    1.04176    0.95059
  55.72576    0.58205    0.62271    0.76500    1.23377    1.13161    1.12862    0.81053
  79.34496    0.79507    0.62271    1.07500    0.95421    1.01311    1.00991    1.04798
  71.64237    0.72889    0.62271    0.97500    1.03460    1.02992    1.02678    0.96656
  63.26085    0.65314    0.62271    0.86500    1.00166    1.03883    1.03576    0.99834
  57.97798    0.60358    0.62271    0.79500    1.06081    1.10432    1.10130    0.94268
  67.82046    0.69481    0.62271    0.92500    0.96790    1.03355    1.03044    1.03317
  76.25480    0.76893    0.62271    1.03500    0.96014    1.00898    1.00580    1.04152
  70.87638    0.72212    0.62271    0.96500    0.96440    1.02956    1.02643    1.03691
  83.22357    0.82705    0.62271    1.12500    0.93680    1.03839    1.03516    1.06746
  80.11931    0.80153    0.62271    1.08500    1.00584    1.01735    1.01414    0.99420
  66.29735    0.68101    0.62271    0.90500    1.05739    1.03666    1.03356    0.94572
  67.05850    0.68792    0.62271    0.91500    0.99515    1.03510    1.03200    1.00488
  58.73028    0.61072    0.62271    0.80500    1.00000    1.09018    1.08716    1.00000
  77.02623    0.77551    0.62271    1.04500    1.03181    1.00558    1.00240    0.96917
  70.11120    0.71533    0.62271    0.95500    0.98498    1.02921    1.02608    1.01524
  52.73358    0.55311    0.62271    0.72500    1.33728    1.11555    1.11259    0.74779
  68.58323    0.70167    0.62271    0.93500    0.99357    1.03200    1.02888    1.00647
  69.34681    0.70851    0.62271    0.94500    0.94968    1.03044    1.02732    1.05299
  54.97657    0.57484    0.62271    0.75500    1.37970    1.12760    1.12461    0.72480
  51.24200    0.53854    0.62271    0.70500    1.10680    1.15795    1.15502    0.90351
  54.22815    0.56761    0.62271    0.74500    1.09058    1.12358    1.12061    0.91694
  50.49732    0.53123    0.62271    0.69500    1.41818    1.19171    1.18878    0.70513
  65.53701    0.67407    0.62271    0.89500    0.99494    1.03780    1.03471    1.00508
  53.48049    0.56037    0.62271    0.73500    1.25229    1.11956    1.11660    0.79853
  60.23727    0.62494    0.62271    0.82500    0.95358    1.07134    1.06830    1.04868
  80.89436    0.80796    0.62271    1.09500    1.04260    1.02246    1.01925    0.95914
  51.98742    0.54583    0.62271    0.71500    1.16429    1.12420    1.12126    0.85890
  75.48413    0.76233    0.62271    1.02500    1.13592    1.01357    1.01040    0.88034
  49.75337    0.52390    0.62271    0.68500    1.03030    1.22546    1.22255    0.97059
  59.48338    0.61784    0.62271    0.81500    1.19099    1.07981    1.07678    0.83964
  60.99196    0.63202    0.62271    0.83500    0.87629    1.06287    1.05983    1.14118
  81.67010    0.81435    0.62271    1.10500    0.91068    1.02758    1.02436    1.09808
  72.40915    0.73563    0.62271    0.98500    1.02965    1.03027    1.02712    0.97120
  62.50375    0.64612    0.62271    0.85500    1.02326    1.04594    1.04287    0.97727
  78.57132    0.78858    0.62271    1.06500    0.91667    1.01060    1.00740    1.09091
  77.79840    0.78206    0.62271    1.05500    0.86403    1.00809    1.00490    1.15737
  64.01876    0.66014    0.62271    0.87500    0.98507    1.03849    1.03541    1.01515
  61.74745    0.63908    0.62271    0.84500    1.01779    1.05441    1.05135    0.98252
  64.77748    0.66712    0.62271    0.88500    1.03800    1.03815    1.03506    0.96339
  72.35859    0.73607    0.62345    0.98500    1.12816    1.02859    1.02530    0.88640
  78.51715    0.78907    0.62345    1.06500    1.15880    1.00961    1.00625    0.86296
  77.74467    0.78254    0.62345    1.05500    0.91863    1.00710    1.00375    1.08858
  65.49073    0.67446    0.62345    0.89500    0.94410    1.03593    1.03271    1.05921
  55.68594    0.58237    0.62345    0.76500    1.11343    1.13055    1.12747    0.89812
  57.93665    0.60391    0.62345    0.79500    1.07477    1.10254    1.09943    0.93043
  70.82676    0.72255    0.62345    0.96500    0.97289    1.02788    1.02460    1.02786
  58.68845    0.61105    0.62345    0.80500    1.08467    1.08841    1.08529    0.92194
  64.73168    0.66750    0.62345    0.88500    1.11775    1.03627    1.03306    0.89465
  76.97294    0.77599    0.62345    1.04500    1.04950    1.00459    1.00125    0.95283
  83.16687    0.82758    0.62345    1.12500    0.87828    1.03723    1.03382    1.13859
  84.72209    0.84016    0.62345    1.14500    1.07623    1.05044    1.04702    0.92917
  52.69580    0.55340    0.62345    0.72500    1.30769    1.11447    1.11144    0.76471
  54.18934    0.56792    0.62345    0.74500    1.23016    1.12251    1.11946    0.81290
  67.77273    0.69521    0.62345    0.92500    1.08581    1.03178    1.02854    0.92097
  62.45943    0.64648    0.62345    0.85500    1.01073    1.04373    1.04056    0.98938
  81.61422    0.81487    0.62345    1.10500    0.94934    1.02640    1.02300    1.05336
  70.06204    0.71575    0.62345    0.95500    1.05779    1.02752    1.02425    0.94536
  76.20196    0.76940    0.62345    1.03500    0.95863    1.00771    1.00437    1.04315
  54.93726    0.57515    0.62345    0.75500    1.19048    1.12653    1.12347    0.84000
  49.71763    0.52418    0.62345    0.68500    1.13793    1.22738    1.22440    0.87879
  82.39021    0.82124    0.62345    1.11500    1.09289    1.03151    1.02811    0.91501
  80.83890    0.80847    0.62345    1.09500    0.87594    1.02128    1.01789    1.14163
  50.46107    0.53151    0.62345    0.69500    1.45455    1.19363    1.19063    0.68750
  67.01125    0.68831    0.62345    0.91500    0.99502    1.03333    1.03010    1.00500
  73.12570    0.74279    0.62345    0.99500    0.91095    1.02606    1.02275    1.09776
  61.70363    0.63944    0.62345    0.84500    0.96055    1.05220    1.04903    1.04107
  51.20524    0.53882    0.62345    0.70500    1.00980    1.15987    1.15687    0.99029
  79.29036    0.79556    0.62345    1.07500    0.92982    1.01212    1.00875    1.07547
  71.59228    0.72932    0.62345    0.97500    0.95390    1.02824    1.02495    1.04833
  63.97346    0.66051    0.62345    0.87500    1.01228    1.03661    1.03341    0.98787
  69.29813    0.70893    0.62345    0.94500    0.97333    1.02868    1.02542    1.02740
  66.25058    0.68140    0.62345    0.90500    0.91549    1.03488    1.03166    1.09231
  80.06428    0.80203    0.62345    1.08500    0.94737    1.01616    1.01278    1.05556
  59.44105    0.61818    0.62345    0.81500    1.04481    1.07759    1.07446    0.95712
  75.43173    0.76279    0.62345    1.02500    0.99468    1.01229    1.00897    1.00535
  60.94863    0.63237    0.62345    0.83500    0.90747    1.06066    1.05751    1.10196
  83.94416    0.83389    0.62345    1.13500    1.11429    1.04383    1.04042    0.89744
  53.44219    0.56067    0.62345    0.73500    1.14957    1.11849    1.11545    0.86989
  51.95015    0.54612    0.62345    0.71500    1.24832    1.12612    1.12310    0.80108
  68.53503    0.70208    0.62345    0.93500    0.97227    1.03023    1.02698    1.02852
  60.19444    0.62528    0.62345    0.82500    0.98739    1.06913    1.06599    1.01277
  63.21604    0.65351    0.62345    0.86500    0.90312    1.03695    1.03376    1.10727
  76.14908    0.76987    0.62420    1.03500    1.06981    1.00639    1.00294    0.93474
  66.96398    0.68871    0.62420    0.91500    1.05983    1.03152    1.02819    0.94355
  65.44442    0.67484    0.62420    0.89500    1.02664    1.03402    1.03072    0.97405
  57.89530    0.60424    0.62420    0.79500    1.03672    1.10074    1.09756    0.96458
  61.65978    0.63979    0.62420    0.84500    1.01207    1.04996    1.04671    0.98807
  55.64610    0.58268    0.62420    0.76500    1.18919    1.12947    1.12632    0.84091
  77.69091    0.78302    0.62420    1.05500    1.03475    1.00607    1.00260    0.96642
  83.11012    0.82811    0.62420    1.12500    0.99153    1.03602    1.03248    1.00855
  73.07465    0.74323    0.62420    0.99500    1.01792    1.02473    1.02132    0.98240
  60.90528    0.63272    0.62420    0.83500    1.02377    1.05842    1.05519    0.97679
  63.17120    0.65388    0.62420    0.86500    1.00000    1.03503    1.03177    1.00000
  82.33388    0.82177    0.62420    1.11500    1.05693    1.03028    1.02675    0.94614
  64.68587    0.66788    0.62420    0.88500    0.93712    1.03436    1.03107    1.06710
  51.16846    0.53911    0.62420    0.70500    1.52577    1.16178    1.15871    0.65541
  75.37931    0.76325    0.62420    1.02500    1.06841    1.01097    1.00753    0.93597
  80.78341    0.80898    0.62420    1.09500    1.00777    1.02004    1.01653    0.99229
  59.39869    0.61852    0.62420    0.81500    1.03194    1.07535    1.07214    0.96905
  52.65799    0.55370    0.62420    0.72500    0.98361    1.11338    1.11029    1.01667
  58.64660    0.61139    0.62420    0.80500    1.01471    1.08661    1.08342    0.98551
  54.15052    0.56822    0.62420    0.74500    1.22868    1.12143    1.11831    0.81388
  80.00921    0.80253    0.62420    1.08500    1.01034    1.01493    1.01142    0.98976
  67.72498    0.69561    0.62420    0.92500    1.06164    1.02997    1.02663    0.94194
  69.24942    0.70934    0.62420    0.94500    1.00000    1.02687    1.02351    1.00000
  81.55830    0.81539    0.62420    1.10500    1.04149    1.02516    1.02164    0.96016
  62.41509    0.64685    0.62420    0.85500    0.94498    1.04149    1.03823    1.05822
  53.40388    0.56097    0.62420    0.73500    1.23395    1.11740    1.11430    0.81041
  70.01285    0.71617    0.62420    0.95500    1.04228    1.02580    1.02243    0.95944
  63.92813    0.66089    0.62420    0.87500    0.98074    1.03470    1.03142    1.01964
  72.30800    0.73650    0.62420    0.98500    1.00309    1.02688    1.02347    0.99692
  68.48679    0.70249    0.62420    0.93500    1.12057    1.02842    1.02507    0.89241
  54.89793    0.57546    0.62420    0.75500    1.07261    1.12545    1.12231    0.93231
  49.68188    0.52445    0.62420    0.68500    0.88372    1.22928    1.22624    1.13158
  71.54215    0.72975    0.62420    0.97500    0.98366    1.02652    1.02312    1.01661
  76.91962    0.77646    0.62420    1.04500    0.98224    1.00356    1.00009    1.01808
  78.46295    0.78956    0.62420    1.06500    0.98881    1.00858    1.00510    1.01132
  83.88701    0.83443    0.62420    1.13500    1.00421    1.04263    1.03908    0.99581
  66.20379    0.68179    0.62420    0.90500    0.96624    1.03307    1.02975    1.03494
  79.23572    0.79606    0.62420    1.07500    1.00571    1.01109    1.00760    0.99432
  51.91286    0.54641    0.62420    0.71500    1.22628    1.12803    1.12495    0.81548
  84.66453    0.84071    0.62420    1.14500    1.07260    1.04923    1.04568    0.93231
  60.15159    0.62563    0.62420    0.82500    0.99255    1.06689    1.06366    1.00750
  50.42481    0.53179    0.62420    0.69500    1.22857    1.19553    1.19248    0.81395
  70.77710    0.72297    0.62420    0.96500    1.04738    1.02616    1.02278    0.95477
  83.82980    0.83497    0.62495    1.13500    1.07174    1.04136    1.03774    0.93306
  51.13167    0.53939    0.62495    0.70500    1.30693    1.16366    1.16057    0.76515
  79.18104    0.79656    0.62495    1.07500    0.94798    1.01001    1.00645    1.05488
  69.20068    0.70975    0.62495    0.94500    1.00501    1.02503    1.02161    0.99502
  79.95410    0.80304    0.62495    1.08500    0.97358    1.01364    1.01006    1.02713
  70.72742    0.72340    0.62495    0.96500    1.01548    1.02439    1.02095    0.98476
  58.60473    0.61172    0.62495    0.80500    1.01361    1.08478    1.08154    0.98658
  63.12635    0.65425    0.62495    0.86500    1.03860    1.03308    1.02976    0.96284
  52.62018    0.55399    0.62495    0.72500    1.31868    1.11227    1.10914    0.75833
  84.60692    0.84125    0.62495    1.14500    1.11390    1.04797    1.04434    0.89775
  67.67720    0.69601    0.62495    0.92500    1.02676    1.02812    1.02473    0.97394
  69.96364    0.71659    0.62495    0.95500    0.89077    1.02403    1.02060    1.12263
  83.05332    0.82864    0.62495    1.12500    0.97765    1.03475    1.03114    1.02286
  54.85859    0.57577    0.62495    0.75500    1.28159    1.12433    1.12116    0.78028
  76.86626    0.77694    0.62495    1.04500    0.97148    1.00247    0.99894    1.02935
  73.02356    0.74367    0.62495    0.99500    0.97231    1.02336    1.01989    1.02848
  82.27750    0.82229    0.62495    1.11500    0.96987    1.02900    1.02539    1.03107
  61.61591    0.64015    0.62495    0.84500    1.04189    1.04768    1.04439    0.95979
  60.86191    0.63307    0.62495    0.83500    1.06111    1.05614    1.05286    0.94241
  78.40870    0.79005    0.62495    1.06500    0.98649    1.00750    1.00395    1.01370
  77.63711    0.78351    0.62495    1.05500    0.95749    1.00498    1.00144    1.04440
  64.64003    0.66826    0.62495    0.88500    0.97774    1.03241    1.02907    1.02276
  72.25738    0.73694    0.62495    0.98500    1.00000    1.02511    1.02164    1.00000
  81.50234    0.81590    0.62495    1.10500    1.00000    1.02388    1.02028    1.00000
  49.64612    0.52473    0.62495    0.68500    1.05714    1.23116    1.22810    0.94595
  54.11169    0.56853    0.62495    0.74500    1.26740    1.12031    1.11716    0.78902
  62.37073    0.64721    0.62495    0.85500    1.01880    1.03922    1.03591    0.98154
  68.43853    0.70290    0.62495    0.93500    0.97694    1.02658    1.02317    1.02361
  66.91668    0.68911    0.62495    0.91500    1.00000    1.02967    1.02629    1.00000
  71.49200    0.73018    0.62495    0.97500    0.89329    1.02475    1.02130    1.11945
  65.39810    0.67523    0.62495    0.89500    1.01174    1.03207    1.02872    0.98839
  50.38853    0.53207    0.62495    0.69500    1.10256    1.19741    1.19433    0.90698
  53.36556    0.56127    0.62495    0.73500    1.45588    1.11629    1.11315    0.68687
  60.10872    0.62598    0.62495    0.82500    0.95686    1.06461    1.06134    1.04508
  51.87555    0.54670    0.62495    0.71500    1.37209    1.12991    1.12680    0.72881
  75.32685    0.76372    0.62495    1.02500    1.10707    1.00961    1.00610    0.90328
  59.35632    0.61886    0.62495    0.81500    1.00194    1.07307    1.06982    0.99806
  63.88278    0.66126    0.62495    0.87500    1.00000    1.03275    1.02942    1.00000
  76.09617    0.77034    0.62495    1.03500    1.14871    1.00502    1.00150    0.87054
  80.72787    0.80949    0.62495    1.09500    0.95793    1.01876    1.01517    1.04391
  57.85393    0.60457    0.62495    0.79500    1.06161    1.09891    1.09569    0.94196
  66.15698    0.68218    0.62495    0.90500    1.04378    1.03122    1.02785    0.95805
  55.60625    0.58300    0.62495    0.76500    1.15773    1.12836    1.12517    0.86376
  63.08147    0.65461    0.62570    0.86500    1.06810    1.03109    1.02776    0.93624
  75.27436    0.76418    0.62570    1.02500    1.01923    1.00818    1.00466    0.98113
  76.81287    0.77741    0.62570    1.04500    0.90878    1.00133    0.99779    1.10037
  72.20673    0.73738    0.62570    0.98500    0.90214    1.02329    1.01981    1.10847
  63.83741    0.66163    0.62570    0.87500    1.03478    1.03076    1.02741    0.96639
  71.44181    0.73061    0.62570    0.97500    0.99074    1.02293    1.01946    1.00935
  49.61034    0.52500    0.62570    0.68500    1.95833    1.23302    1.22995    0.51064
  54.81923    0.57608    0.62570    0.75500    1.08491    1.12319    1.12001    0.92174
  60.06583    0.62632    0.62570    0.82500    0.93966    1.06229    1.05901    1.06422
  79.89895    0.80354    0.62570    1.08500    1.05758    1.01228    1.00870    0.94555
  60.81852    0.63342    0.62570    0.83500    1.09056    1.05383    1.05054    0.91696
  68.39025    0.70330    0.62570    0.93500    1.00000    1.02468    1.02126    1.00000
  52.58235    0.55429    0.62570    0.72500    1.43787    1.11112    1.10799    0.69547
  61.57203    0.64051    0.62570    0.84500    1.15020    1.04537    1.04206    0.86942
  82.99649    0.82917    0.62570    1.12500    0.92678    1.03342    1.02980    1.07900
  66.86936    0.68950    0.62570    0.91500    0.95506    1.02778    1.02438    1.04706
  82.22108    0.82281    0.62570    1.11500    1.03666    1.02764    1.02403    0.96464
  84.54927    0.84180    0.62570    1.14500    1.01751    1.04663    1.04299    0.98280
  64.59417    0.66863    0.62570    0.88500    0.95827    1.03042    1.02706    1.04355
  72.97245    0.74412    0.62570    0.99500    0.94427    1.02194    1.01845    1.05902
  66.11014    0.68257    0.62570    0.90500    1.00000    1.02933    1.02594    1.00000
  51.09487    0.53968    0.62570    0.70500    1.01667    1.16552    1.16242    0.98361
  59.31393    0.61920    0.62570    0.81500    1.08150    1.07075    1.06749    0.92464
  67.62940    0.69641    0.62570    0.92500    0.95017    1.02623    1.02282    1.05245
  69.15192    0.71017    0.62570    0.94500    0.92097    1.02313    1.01970    1.08581
  54.07284    0.56883    0.62570    0.74500    1.17460    1.11917    1.11600    0.85135
  69.91440    0.71701    0.62570    0.95500    0.95087    1.02221    1.01877    1.05167
  76.04323    0.77081    0.62570    1.03500    1.00375    1.00359    1.00006    0.99627
  62.32634    0.64757    0.62570    0.85500    1.03248    1.03690    1.03358    0.96854
  79.12633    0.79705    0.62570    1.07500    0.95126    1.00887    1.00529    1.05123
  77.58327    0.78399    0.62570    1.05500    0.99621    1.00384    1.00029    1.00380
  58.56284    0.61206    0.62570    0.80500    1.02521    1.08292    1.07967    0.97541
  70.67770    0.72382    0.62570    0.96500    0.96900    1.02257    1.01912    1.03199
  81.44634    0.81642    0.62570    1.10500    1.02091    1.02252    1.01892    0.97952
  53.32722    0.56157    0.62570    0.73500    1.04472    1.11514    1.11199    0.95720
  80.67229    0.80999    0.62570    1.09500    0.99213    1.01740    1.01381    1.00794
  65.35175    0.67561    0.62570    0.89500    0.96931    1.03008    1.02671    1.03167
  55.56639    0.58331    0.62570    0.76500    1.36824    1.12721    1.12402    0.73086
  57.81255    0.60490    0.62570    0.79500    1.01073    1.09705    1.09381    0.98938
  51.83824    0.54699    0.62570    0.71500    1.24828    1.13177    1.12865    0.80110
  78.35443    0.79054    0.62570    1.06500    1.02982    1.00635    1.00279    0.97104
  50.35224    0.53235    0.62570    0.69500    1.16216    1.19927    1.19618    0.86047
  83.77256    0.83550    0.62570    1.13500    0.99610    1.04003    1.03640    1.00391
  84.49158    0.84234    0.62645    1.14500    1.08705    1.04524    1.04165    0.91992
  51.05805    0.53996    0.62645    0.70500    1.41346    1.16736    1.16427    0.70748
  83.71527    0.83604    0.62645    1.13500    0.99393    1.03863    1.03505    1.00611
  77.52940    0.78447    0.62645    1.05500    1.02970    1.00264    0.99913    0.97115
  67.58157    0.69682    0.62645    0.92500    1.00000    1.02429    1.02091    1.00000
  68.34194    0.70371    0.62645    0.93500    1.02819    1.02274    1.01935    0.97258
  82.93961    0.82970    0.62645    1.12500    1.17391    1.03203    1.02845    0.85185
  57.77115    0.60523    0.62645    0.79500    1.02386    1.09515    1.09193    0.97669
  62.28194    0.64793    0.62645    0.85500    1.06803    1.03455    1.03125    0.93631
  69.10313    0.71058    0.62645    0.94500    0.98734    1.02119    1.01779    1.01282
  65.30537    0.67600    0.62645    0.89500    0.92405    1.02805    1.02471    1.08219
  52.54451    0.55458    0.62645    0.72500    1.12195    1.10995    1.10683    0.89130
  49.57455    0.52528    0.62645    0.68500    0.90244    1.23486    1.23180    1.10811
  70.62796    0.72425    0.62645    0.96500    1.04975    1.02070    1.01728    0.95261
  66.06328    0.68296    0.62645    0.90500    0.90244    1.02739    1.02403    1.10811
  55.52650    0.58363    0.62645    0.76500    1.17538    1.12603    1.12286    0.85079
  72.92130    0.74456    0.62645    0.99500    0.98281    1.02046    1.01701    1.01749
  58.52094    0.61239    0.62645    0.80500    1.07256    1.08102    1.07779    0.93235
  82.16462    0.82333    0.62645    1.11500    0.92910    1.02623    1.02267    1.07631
  79.84376    0.80404    0.62645    1.08500    1.03797    1.01087    1.00734    0.96341
  64.54829    0.66901    0.62645    0.88500    0.94108    1.02838    1.02506    1.06261
  75.99025    0.77128    0.62645    1.03500    0.99628    1.00211    0.99862    1.00373
  76.75944    0.77789    0.62645    1.04500    1.06744    1.00013    0.99663    0.93682
  63.03657    0.65498    0.62645    0.86500    0.97099    1.02906    1.02576    1.02988
  75.22183    0.76464    0.62645    1.02500    1.00898    1.00670    1.00322    0.99110
  78.30011    0.79102    0.62645    1.06500    0.89848    1.00515    1.00163    1.11299
  51.80090    0.54728    0.62645    0.71500    1.30000    1.13361    1.13051    0.76923
  69.86514    0.71743    0.62645    0.95500    1.00164    1.02034    1.01693    0.99837
  72.15605    0.73782    0.62645    0.98500    1.06849    1.02142    1.01798    0.93590
  79.07157    0.79755    0.62645    1.07500    1.05754    1.00767    1.00414    0.94559
  66.82202    0.68990    0.62645    0.91500    1.09233    1.02584    1.02247    0.91547
  60.77511    0.63378    0.62645    0.83500    1.00509    1.05147    1.04821    0.99493
  59.27153    0.61954    0.62645    0.81500    1.06148    1.06840    1.06516    0.94208
  50.31593    0.53263    0.62645    0.69500    1.56944    1.20111    1.19804    0.63717
  80.61668    0.81050    0.62645    1.09500    1.01698    1.01599    1.01245    0.98330
  71.39160    0.73104    0.62645    0.97500    1.01686    1.02106    1.01763    0.98342
  54.03397    0.56914    0.62645    0.74500    1.12062    1.11799    1.11485    0.89236
  60.02292    0.62667    0.62645    0.82500    0.88928    1.05994    1.05668    1.12451
  54.77985    0.57639    0.62645    0.75500    1.09302    1.12201    1.11885    0.91489
  61.52812    0.64086    0.62645    0.84500    1.01521    1.04301    1.03973    0.98502
  53.28886    0.56187    0.62645    0.73500    1.04115    1.11397    1.11084    0.96047
  81.39030    0.81693    0.62645    1.10500    0.89668    1.02111    1.01756    1.11523
  63.79202    0.66201    0.62645    0.87500    1.02726    1.02872    1.02541    0.97347
  79.01679    0.79804    0.62720    1.07500    0.90813    1.00641    1.00298    1.10117
  69.05431    0.71099    0.62720    0.94500    0.99671    1.01920    1.01588    1.00330
  68.29360    0.70412    0.62720    0.93500    1.02167    1.02075    1.01744    0.97879
  59.22910    0.61988    0.62720    0.81500    0.96332    1.06601    1.06283    1.03808
  79.78854    0.80454    0.62720    1.08500    1.03008    1.00941    1.00597    0.97080
  72.10534    0.73825    0.62720    0.98500    0.97879    1.01950    1.01615    1.02167
  58.47902    0.61273    0.62720    0.80500    0.92986    1.07908    1.07591    1.07543
  52.50665    0.55487    0.62720    0.72500    1.19903    1.10875    1.10568    0.83401
  59.97999    0.62701    0.62720    0.82500    1.16279    1.05755    1.05435    0.86000
  50.27961    0.53291    0.62720    0.69500    1.37838    1.20293    1.19990    0.72549
  81.33422    0.81745    0.62720    1.10500    1.08163    1.01965    1.01619    0.92453
  62.99165    0.65535    0.62720    0.86500    1.04515    1.02699    1.02375    0.95680
  66.77465    0.69029    0.62720    0.91500    0.92105    1.02385    1.02056    1.08571
  83.65794    0.83657    0.62720    1.13500    1.05726    1.03718    1.03371    0.94584
  84.43384    0.84288    0.62720    1.14500    1.08333    1.04378    1.04030    0.92308
  66.01640    0.68335    0.62720    0.90500    0.90514    1.02540    1.02212    1.10480
  70.57820    0.72467    0.62720    0.96500    1.00655    1.01879    1.01545    0.99350
  53.99509    0.56944    0.62720    0.74500    1.13693    1.11679    1.11369    0.87956
  64.50238    0.66939    0.62720    0.88500    0.95946    1.02631    1.02305    1.04225
  61.48420    0.64122    0.62720    0.84500    1.00175    1.04062    1.03740    0.99825
  69.81584    0.71784    0.62720    0.95500    1.07550    1.01843    1.01510    0.92980
  71.34136    0.73148    0.62720    0.97500    0.97735    1.01914    1.01580    1.02318
  63.74661    0.66238    0.62720    0.87500    0.92296    1.02665    1.02340    1.08347
  51.76356    0.54757    0.62720    0.71500    1.11258    1.13542    1.13237    0.89881
  77.47549    0.78495    0.62720    1.05500    0.93393    1.00139    0.99797    1.07075
  75.93724    0.77175    0.62720    1.03500    0.95035    1.00058    0.99718    1.05224
  76.70598    0.77836    0.62720    1.04500    1.00960    0.99888    0.99547    0.99049
  80.56102    0.81101    0.62720    1.09500    0.87947    1.01453    1.01108    1.13704
  53.25049    0.56217    0.62720    0.73500    1.29952    1.11277    1.10968    0.76952
  67.53371    0.69722    0.62720    0.92500    1.05333    1.02230    1.01900    0.94937
  65.25898    0.67638    0.62720    0.89500    0.88282    1.02597    1.02270    1.13273
  55.48661    0.58394    0.62720    0.76500    1.16422    1.12483    1.12171    0.85894
  57.72973    0.60556    0.62720    0.79500    1.05139    1.09321    1.09005    0.95112
  60.73169    0.63413    0.62720    0.83500    1.04496    1.04908    1.04588    0.95697
  75.16928    0.76510    0.62720    1.02500    1.00909    1.00517    1.00178    0.99099
  54.74046    0.57670    0.62720    0.75500    1.02778    1.12081    1.11770    0.97297
  51.02122    0.54024    0.62720    0.70500    1.19091    1.16918    1.16613    0.83969
  62.23752    0.64829    0.62720    0.85500    0.98515    1.03215    1.02892    1.01508
  72.87013    0.74500    0.62720    0.99500    0.98876    1.01893    1.01557    1.01136
  78.24576    0.79151    0.62720    1.06500    0.98604    1.00390    1.00048    1.01416
  82.88269    0.83023    0.62720    1.12500    0.96731    1.03058    1.02711    1.03380
  82.10811    0.82386    0.62720    1.11500    1.06836    1.02476    1.02130    0.93601
  49.53875    0.52555    0.62720    0.68500    1.54545    1.23668    1.23366    0.64706
  53.95620    0.56974    0.62795    0.74500    1.20000    1.11556    1.11253    0.83333
  58.43708    0.61306    0.62795    0.80500    0.97804    1.07712    1.07403    1.02245
  65.96949    0.68374    0.62795    0.90500    1.05102    1.02339    1.02021    0.95146
  80.50533    0.81152    0.62795    1.09500    0.91026    1.01302    1.00971    1.09859
  65.21256    0.67676    0.62795    0.89500    0.95953    1.02386    1.02069    1.04218
  53.21211    0.56246    0.62795    0.73500    1.07950    1.11154    1.10853    0.92636
  78.96196    0.79853    0.62795    1.07500    1.00194    1.00512    1.00182    0.99806
  69.00547    0.71140    0.62795    0.94500    0.99674    1.01718    1.01397    1.00327
  81.27810    0.81796    0.62795    1.10500    1.02697    1.01814    1.01482    0.97373
  66.72725    0.69069    0.62795    0.91500    0.91442    1.02183    1.01865    1.09359
  75.11669    0.76556    0.62795    1.02500    0.97522    1.00360    1.00034    1.02541
  68.24524    0.70452    0.62795    0.93500    0.93401    1.01873    1.01553    1.07065
  49.50293    0.52583    0.62795    0.68500    1.35135    1.23848    1.23552    0.74000
  51.72620    0.54786    0.62795    0.71500    1.24528    1.13722    1.13423    0.80303
  63.70117    0.66275    0.62795    0.87500    1.03885    1.02454    1.02139    0.96260
  59.18666    0.62022    0.62795    0.81500    0.99604    1.06359    1.06049    1.00398
  62.19307    0.64865    0.62795    0.85500    0.99176    1.02972    1.02659    1.00831
  79.73328    0.80504    0.62795    1.08500    0.93796    1.00790    1.00460    1.06615
  59.93704    0.62736    0.62795    0.82500    0.95749    1.05512    1.05202    1.04440
  71.29110    0.73191    0.62795    0.97500    1.03105    1.01719    1.01396    0.96989
  72.81892    0.74545    0.62795    0.99500    1.04377    1.01737    1.01413    0.95806
  61.44025    0.64157    0.62795    0.84500    1.04762    1.03819    1.03506    0.95455
  60.68824    0.63448    0.62795    0.83500    0.88475    1.04666    1.04354    1.13026
  50.98437    0.54053    0.62795    0.70500    1.25000    1.17097    1.16799    0.80000
  82.05157    0.82438    0.62795    1.11500    1.04931    1.02325    1.01993    0.95301
  50.24328    0.53319    0.62795    0.69500    1.47887    1.20472    1.20176    0.67619
  82.82573    0.83076    0.62795    1.12500    1.10883    1.02908    1.02576    0.90185
  78.19138    0.79200    0.62795    1.06500    0.94316    1.00261    0.99932    1.06026
  76.65249    0.77884    0.62795    1.04500    0.94698    0.99759    0.99431    1.05598
  52.46878    0.55517    0.62795    0.72500    1.15764    1.10752    1.10452    0.86383
  54.70106    0.57701    0.62795    0.75500    1.22408    1.11958    1.11654    0.81694
  69.76652    0.71826    0.62795    0.95500    0.97231    1.01648    1.01326    1.02848
  62.94671    0.65571    0.62795    0.86500    1.02116    1.02488    1.02174    0.97927
  64.45645    0.66977    0.62795    0.88500    1.13519    1.02420    1.02104    0.88091
  84.37606    0.84343    0.62795    1.14500    1.07223    1.04229    1.03896    0.93263
  70.52840    0.72510    0.62795    0.96500    0.94444    1.01683    1.01361    1.05882
  75.88420    0.77221    0.62795    1.03500    1.14823    0.99901    0.99574    0.87091
  55.44669    0.58425    0.62795    0.76500    1.13143    1.12360    1.12055    0.88384
  67.48583    0.69762    0.62795    0.92500    1.00637    1.02028    1.01709    0.99367
  77.42155    0.78543    0.62795    1.05500    1.06334    1.00010    0.99682    0.94043
  72.05460    0.73869    0.62795    0.98500    1.08754    1.01755    1.01431    0.91950
  57.68829    0.60589    0.62795    0.79500    1.06132    1.09125    1.08817    0.94222
  83.60056    0.83711    0.62795    1.13500    0.96617    1.03569    1.03236    1.03502
  52.43089    0.55546    0.62871    0.72500    1.26531    1.10628    1.10336    0.79032
  59.89408    0.62770    0.62871    0.82500    1.01667    1.05268    1.04968    0.98361
  71.24080    0.73233    0.62871    0.97500    0.96759    1.01520    1.01212    1.03349
  54.66164    0.57731    0.62871    0.75500    1.05758    1.11832    1.11538    0.94556
  83.54315    0.83764    0.62871    1.13500    1.08761    1.03416    1.03101    0.91945
  65.92256    0.68413    0.62871    0.90500    0.92593    1.02134    1.01829    1.08000
  63.65572    0.66312    0.62871    0.87500    0.97940    1.02240    1.01938    1.02104
  81.99499    0.82490    0.62871    1.11500    0.98099    1.02171    1.01857    1.01938
  51.68883    0.54814    0.62871    0.71500    1.25658    1.13900    1.13609    0.79581
  78.90710    0.79903    0.62871    1.07500    0.92335    1.00379    1.00066    1.08301
  62.14861    0.64901    0.62871    0.85500    1.06228    1.02727    1.02425    0.94137
  68.95660    0.71182    0.62871    0.94500    1.04244    1.01512    1.01205    0.95928
  82.76873    0.83129    0.62871    1.12500    0.98524    1.02756    1.02441    1.01498
  67.43793    0.69802    0.62871    0.92500    0.93153    1.01823    1.01517    1.07350
  64.41051    0.67014    0.62871    0.88500    0.93031    1.02206    1.01903    1.07491
  61.39628    0.64193    0.62871    0.84500    0.98120    1.03574    1.03273    1.01916
  77.36757    0.78591    0.62871    1.05500    1.00528    0.99877    0.99566    0.99475
  53.91729    0.57005    0.62871    0.74500    1.18889    1.11431    1.11137    0.84112
  78.13696    0.79249    0.62871    1.06500    0.87431    1.00128    0.99816    1.14376
  75.06407    0.76602    0.62871    1.02500    1.04478    1.00200    0.99889    0.95714
  59.14420    0.62056    0.62871    0.81500    1.01538    1.06115    1.05816    0.98485
  70.47858    0.72552    0.62871    0.96500    0.99020    1.01485    1.01177    1.00990
  84.31823    0.84397    0.62871    1.14500    1.15111    1.04076    1.03761    0.86873
  60.64477    0.63483    0.62871    0.83500    0.93357    1.04421    1.04120    1.07116
  68.19685    0.70493    0.62871    0.93500    1.08278    1.01668    1.01361    0.92355
  79.67798    0.80554    0.62871    1.08500    1.02444    1.00637    1.00324    0.97615
  72.76769    0.74589    0.62871    0.99500    1.03590    1.01578    1.01268    0.96535
  50.94751    0.54081    0.62871    0.70500    1.06569    1.17275    1.16985    0.93836
  49.46710    0.52610    0.62871    0.68500    1.13514    1.24026    1.23738    0.88095
  76.59896    0.77931    0.62871    1.04500    0.92687    0.99627    0.99315    1.07890
  58.39512    0.61340    0.62871    0.80500    1.06459    1.07513    1.07214    0.93933
  69.71718    0.71868    0.62871    0.95500    1.07873    1.01450    1.01142    0.92702
  75.83112    0.77268    0.62871    1.03500    0.92791    0.99741    0.99430    1.07769
  62.90175    0.65608    0.62871    0.86500    0.96563    1.02275    1.01972    1.03559
  81.22194    0.81848    0.62871    1.10500    1.08800    1.01659    1.01346    0.91912
  66.67983    0.69108    0.62871    0.91500    1.00826    1.01979    1.01673    0.99180
  80.44960    0.81202    0.62871    1.09500    1.00583    1.01148    1.00835    0.99421
  50.20694    0.53346    0.62871    0.69500    1.15854    1.20651    1.20362    0.86316
  53.17371    0.56276    0.62871    0.73500    1.22368    1.11029    1.10737    0.81720
  65.16612    0.67715    0.62871    0.89500    1.06768    1.02172    1.01868    0.93661
  57.64684    0.60622    0.62871    0.79500    1.08534    1.08926    1.08629    0.92137
  72.00384    0.73912    0.62871    0.98500    0.99012    1.01556    1.01247    1.00998
  55.40676    0.58457    0.62871    0.76500    1.23077    1.12234    1.11939    0.81250
  77.31356    0.78639    0.62946    1.05500    1.12658    0.99743    0.99449    0.88764
  84.26036    0.84451    0.62946    1.14500    1.09956    1.03920    1.03626    0.90946
  50.17059    0.53374    0.62946    0.69500    1.00000    1.20828    1.20548    1.00000
  49.43126    0.52638    0.62946    0.68500    1.27027    1.24204    1.23925    0.78723
  53.87837    0.57035    0.62946    0.74500    1.04530    1.11304    1.11021    0.95667
  79.62264    0.80604    0.62946    1.08500    0.97104    1.00494    1.00200    1.02982
  58.35314    0.61373    0.62946    0.80500    1.11879    1.07311    1.07026    0.89382
  68.90771    0.71223    0.62946    0.94500    1.00459    1.01304    1.01013    0.99543
  71.95304    0.73956    0.62946    0.98500    1.04530    1.01355    1.01063    0.95666
  75.01142    0.76648    0.62946    1.02500    1.04490    1.00038    0.99745    0.95703
  82.71168    0.83181    0.62946    1.12500    0.95009    1.02601    1.02306    1.05253
  65.11966    0.67753    0.62946    0.89500    1.00493    1.01955    1.01666    0.99509
  59.10172    0.62090    0.62946    0.81500    1.00000    1.05898    1.05611    1.00000
  57.60537    0.60654    0.62946    0.79500    1.11538    1.08725    1.08440    0.89655
  55.36682    0.58488    0.62946    0.76500    1.11370    1.12107    1.11823    0.89791
  61.35230    0.64228    0.62946    0.84500    1.03788    1.03326    1.03039    0.96350
  53.13530    0.56306    0.62946    0.73500    1.22727    1.10903    1.10621    0.81481
  67.39000    0.69842    0.62946    0.92500    1.05565    1.01616    1.01325    0.94729
  60.60129    0.63517    0.62946    0.83500    0.99828    1.04173    1.03886    1.00172
  78.08250    0.79297    0.62946    1.06500    1.01880    0.99993    0.99700    0.98155
  69.66781    0.71910    0.62946    0.95500    1.17876    1.01249    1.00958    0.84835
  64.36454    0.67052    0.62946    0.88500    0.96607    1.01990    1.01701    1.03512
  70.42873    0.72594    0.62946    0.96500    1.09060    1.01284    1.00993    0.91692
  76.54540    0.77978    0.62946    1.04500    0.96466    0.99492    0.99199    1.03663
  50.91064    0.54110    0.62946    0.70500    1.15833    1.17452    1.17172    0.86331
  81.16574    0.81899    0.62946    1.10500    1.08925    1.01503    1.01209    0.91806
  51.65144    0.54843    0.62946    0.71500    1.15060    1.14076    1.13795    0.86911
  81.93836    0.82542    0.62946    1.11500    1.09776    1.02014    1.01719    0.91095
  66.63239    0.69148    0.62946    0.91500    0.98852    1.01772    1.01481    1.01161
  63.61024    0.66349    0.62946    0.87500    0.95447    1.02025    1.01736    1.04770
  80.39383    0.81253    0.62946    1.09500    1.01304    1.00992    1.00698    0.98713
  75.77801    0.77315    0.62946    1.03500    0.97373    0.99578    0.99285    1.02698
  62.10413    0.64937    0.62946    0.85500    1.01034    1.02479    1.02191    0.98976
  78.85220    0.79952    0.62946    1.07500    0.94065    1.00244    0.99950    1.06310
  72.71642    0.74633    0.62946    0.99500    0.95032    1.01390    1.01097    1.05228
  65.87561    0.68451    0.62946    0.90500    0.98669    1.01921    1.01631    1.01349
  59.85110    0.62805    0.62946    0.82500    0.96739    1.05021    1.04734    1.03371
  54.62220    0.57762    0.62946    0.75500    1.02821    1.11705    1.11422    0.97256
  68.14844    0.70533    0.62946    0.93500    1.07890    1.01460    1.01169    0.92687
  62.85677    0.65644    0.62946    0.86500    0.91558    1.02059    1.01771    1.09220
  52.39299    0.55575    0.62946    0.72500    1.03211    1.10700    1.10419    0.96889
  71.19048    0.73276    0.62946    0.97500    0.92197    1.01320    1.01028    1.08463
  73.48062    0.75308    0.62946    1.00500    1.00000    1.00956    1.00664    1.00000
  83.48569    0.83818    0.62946    1.13500    1.08974    1.03261    1.02966    0.91765
  49.39541    0.52665    0.63022    0.68500    1.10638    1.24380    1.24111    0.90385
  50.87376    0.54138    0.63022    0.70500    1.21429    1.17628    1.17358    0.82353
  69.61841    0.71951    0.63022    0.95500    0.95054    1.01048    1.00774    1.05203
  71.90222    0.74000    0.63022    0.98500    0.92747    1.01153    1.00878    1.07820
  81.88170    0.82594    0.63022    1.11500    1.00758    1.01857    1.01582    0.99248
  70.37885    0.72637    0.63022    0.96500    1.00633    1.01083    1.00808    0.99371
  75.72487    0.77362    0.63022    1.03500    0.90597    0.99415    0.99140    1.10379
  73.42886    0.75352    0.63022    1.00500    1.07521    1.00794    1.00519    0.93005
  77.25952    0.78687    0.63022    1.05500    1.00749    0.99607    0.99333    0.99257
  53.83943    0.57065    0.63022    0.74500    0.98973    1.11176    1.10905    1.01038
  65.07317    0.67791    0.63022    0.89500    0.97943    1.01738    1.01464    1.02100
  72.66513    0.74677    0.63022    0.99500    0.95556    1.01187    1.00913    1.04651
  67.34205    0.69882    0.63022    0.92500    1.04808    1.01407    1.01133    0.95413
  60.55779    0.63552    0.63022    0.83500    0.97663    1.03925    1.03652    1.02393
  59.05922    0.62124    0.63022    0.81500    0.90441    1.05695    1.05422    1.10569
  84.20244    0.84505    0.63022    1.14500    0.95294    1.03764    1.03490    1.04938
  66.58493    0.69187    0.63022    0.91500    0.99197    1.01563    1.01289    1.00809
  81.10950    0.81950    0.63022    1.10500    1.09627    1.01346    1.01071    0.91219
  80.33802    0.81304    0.63022    1.09500    1.01392    1.00835    1.00560    0.98627
  51.61404    0.54872    0.63022    0.71500    1.08917    1.14252    1.13982    0.91813
  50.13422    0.53402    0.63022    0.69500    1.04444    1.21004    1.20735    0.95745
  59.80810    0.62839    0.63022    0.82500    0.96022    1.04772    1.04500    1.04143
  78.79726    0.80001    0.63022    1.07500    1.05029    1.00108    0.99834    0.95212
  78.02801    0.79346    0.63022    1.06500    1.00756    0.99858    0.99583    0.99250
  63.56474    0.66386    0.63022    0.87500    1.07033    1.01808    1.01534    0.93429
  62.05962    0.64973    0.63022    0.85500    1.05776    1.02230    1.01957    0.94539
  58.31115    0.61406    0.63022    0.80500    1.12301    1.07109    1.06837    0.89047
  64.31854    0.67090    0.63022    0.88500    0.91613    1.01773    1.01499    1.09155
  76.49180    0.78026    0.63022    1.04500    1.10934    0.99357    0.99083    0.90143
  57.56388    0.60687    0.63022    0.79500    1.15136    1.08523    1.08251    0.86853
  79.56727    0.80654    0.63022    1.08500    0.97974    1.00358    1.00084    1.02068
  68.85879    0.71264    0.63022    0.94500    0.99521    1.01096    1.00821    1.00482
  61.30829    0.64264    0.63022    0.84500    1.01783    1.03077    1.02804    0.98249
  82.65460    0.83234    0.63022    1.12500    0.98885    1.02445    1.02171    1.01128
  84.97736    0.85135    0.63022    1.15500    1.01538    1.05392    1.05118    0.98485
  65.82863    0.68490    0.63022    0.90500    0.91967    1.01703    1.01429    1.08734
  55.32686    0.58519    0.63022    0.76500    1.01408    1.11978    1.11707    0.98611
  54.58275    0.57793    0.63022    0.75500    1.14744    1.11577    1.11306    0.87151
  62.81177    0.65681    0.63022    0.86500    1.02048    1.01843    1.01569    0.97993
  83.42818    0.83871    0.63022    1.13500    0.93223    1.03105    1.02831    1.07269
  52.35508    0.55605    0.63022    0.72500    1.23204    1.10876    1.10605    0.81166
  71.14013    0.73319    0.63022    0.97500    0.99840    1.01118    1.00843    1.00160
  68.10001    0.70574    0.63022    0.93500    1.01148    1.01252    1.00977    0.98865
  53.09687    0.56336    0.63022    0.73500    1.20921    1.10775    1.10505    0.82699
  76.43818    0.78073    0.63097    1.04500    1.11698    0.99222    0.98966    0.89527
  53.05843    0.56365    0.63097    0.73500    1.18400    1.10647    1.10388    0.84459
  57.52238    0.60720    0.63097    0.79500    1.09615    1.08320    1.08062    0.91228
  50.09784    0.53430    0.63097    0.69500    1.16216    1.21180    1.20922    0.86047
  81.82499    0.82646    0.63097    1.11500    0.94415    1.01699    1.01445    1.05915
  49.35955    0.52692    0.63097    0.68500    1.15000    1.24556    1.24298    0.86957
  63.51922    0.66423    0.63097    0.87500    1.03680    1.01590    1.01332    0.96451
  83.37064    0.83925    0.63097    1.13500    1.02794    1.02949    1.02695    0.97282
  80.28217    0.81354    0.63097    1.09500    0.97491    1.00678    1.00423    1.02574
  64.27253    0.67127    0.63097    0.88500    0.97927    1.01555    1.01297    1.02117
  70.32895    0.72679    0.63097    0.96500    0.95217    1.00881    1.00624    1.05024
  51.57663    0.54901    0.63097    0.71500    1.37342    1.14427    1.14169    0.72811
  54.54329    0.57824    0.63097    0.75500    1.07339    1.11448    1.11190    0.93162
  67.29408    0.69921    0.63097    0.92500    0.95571    1.01199    1.00941    1.04635
  84.91899    0.85190    0.63097    1.15500    1.04367    1.05344    1.05090    0.95816
  71.08975    0.73362    0.63097    0.97500    0.97596    1.00916    1.00659    1.02463
  72.61381    0.74721    0.63097    0.99500    1.09769    1.00985    1.00728    0.91100
  82.59747    0.83287    0.63097    1.12500    1.06327    1.02290    1.02036    0.94050
  84.14448    0.84559    0.63097    1.14500    1.08054    1.03609    1.03355    0.92547
  71.85137    0.74043    0.63097    0.98500    1.02435    1.00950    1.00694    0.97623
  50.83686    0.54166    0.63097    0.70500    1.21212    1.17804    1.17545    0.82500
  68.05155    0.70614    0.63097    0.93500    0.90694    1.01042    1.00785    1.10261
  78.74229    0.80051    0.63097    1.07500    1.05576    0.99972    0.99717    0.94718
  59.76508    0.62873    0.63097    0.82500    1.02692    1.04523    1.04265    0.97378
  58.26914    0.61440    0.63097    0.80500    1.10142    1.06906    1.06648    0.90792
  79.51186    0.80704    0.63097    1.08500    0.97359    1.00222    0.99967    1.02712
  61.26427    0.64299    0.63097    0.84500    1.04275    1.02828    1.02570    0.95900
  55.28688    0.58550    0.63097    0.76500    1.14246    1.11849    1.11590    0.87531
  68.80985    0.71305    0.63097    0.94500    1.03846    1.00886    1.00629    0.96296
  66.53744    0.69226    0.63097    0.91500    0.88253    1.01355    1.01097    1.13310
  77.97348    0.79394    0.63097    1.06500    1.01250    0.99722    0.99467    0.98765
  53.80047    0.57095    0.63097    0.74500    1.09539    1.11047    1.10789    0.91291
  73.37707    0.75397    0.63097    1.00500    1.05217    1.00631    1.00374    0.95041
  81.05322    0.82002    0.63097    1.10500    1.00569    1.01189    1.00934    0.99434
  65.02667    0.67829    0.63097    0.89500    0.96068    1.01520    1.01262    1.04093
  52.31715    0.55634    0.63097    0.72500    1.20109    1.11051    1.10792    0.83258
  59.01670    0.62157    0.63097    0.81500    0.98039    1.05492    1.05233    1.02000
  65.78164    0.68529    0.63097    0.90500    1.03746    1.01485    1.01227    0.96389
  69.56898    0.71993    0.63097    0.95500    0.93953    1.00846    1.00589    1.06436
  60.51426    0.63587    0.63097    0.83500    1.01642    1.03676    1.03417    0.98384
  62.01510    0.65009    0.63097    0.85500    1.00000    1.01980    1.01722    1.00000
  77.20544    0.78735    0.63097    1.05500    1.00366    0.99472    0.99217    0.99636
  62.76675    0.65717    0.63097    0.86500    1.10252    1.01625    1.01367    0.90701
  75.67170    0.77408    0.63097    1.03500    1.10557    0.99251    0.98995    0.90451
  55.99075    0.59307    0.63173    0.77500    1.19637    1.10947    1.10701    0.83586
  80.22629    0.81405    0.63173    1.09500    1.04015    1.00522    1.00285    0.96140
  52.27921    0.55663    0.63173    0.72500    1.27805    1.11226    1.10979    0.78244
  66.48993    0.69266    0.63173    0.91500    1.18350    1.01146    1.00905    0.84495
  71.03934    0.73405    0.63173    0.97500    1.01869    1.00714    1.00474    0.98165
  79.45641    0.80754    0.63173    1.08500    0.99298    1.00088    0.99851    1.00707
  64.22649    0.67165    0.63173    0.88500    0.98185    1.01338    1.01095    1.01849
  61.97056    0.65045    0.63173    0.85500    1.03500    1.01730    1.01487    0.96618
  50.06144    0.53458    0.63173    0.69500    0.90000    1.21356    1.21109    1.11111
  77.91892    0.79443    0.63173    1.06500    1.08678    0.99588    0.99350    0.92015
  55.24689    0.58582    0.63173    0.76500    1.13018    1.11720    1.11474    0.88482
  68.00306    0.70655    0.63173    0.93500    1.03193    1.00834    1.00593    0.96906
  78.68729    0.80100    0.63173    1.07500    1.05741    0.99838    0.99601    0.94571
  54.50381    0.57854    0.63173    0.75500    1.09657    1.11319    1.11073    0.91193
  67.24608    0.69961    0.63173    0.92500    0.99545    1.00990    1.00749    1.00457
  80.99690    0.82053    0.63173    1.10500    1.01056    1.01033    1.00796    0.98955
  59.72204    0.62908    0.63173    0.82500    0.94413    1.04274    1.04030    1.05917
  72.56246    0.74765    0.63173    0.99500    0.96069    1.00783    1.00544    1.04092
  51.53921    0.54929    0.63173    0.71500    1.48062    1.14603    1.14356    0.67539
  69.51953    0.72035    0.63173    0.95500    1.04441    1.00645    1.00404    0.95748
  76.38451    0.78120    0.63173    1.04500    0.97736    0.99088    0.98850    1.02317
  63.47368    0.66461    0.63173    0.87500    1.01843    1.01373    1.01130    0.98191
  75.61849    0.77455    0.63173    1.03500    0.89088    0.99089    0.98850    1.12249
  65.73462    0.68568    0.63173    0.90500    0.91563    1.01267    1.01025    1.09215
  58.97417    0.62191    0.63173    0.81500    1.01639    1.05288    1.05044    0.98387
  71.80049    0.74086    0.63173    0.98500    1.00326    1.00749    1.00509    0.99675
  70.27902    0.72721    0.63173    0.96500    1.07059    1.00679    1.00439    0.93407
  53.01998    0.56395    0.63173    0.73500    1.21951    1.10518    1.10272    0.82000
  83.31305    0.83978    0.63173    1.13500    1.02481    1.02795    1.02560    0.97579
  84.86058    0.85245    0.63173    1.15500    1.18223    1.05298    1.05063    0.84586
  53.76151    0.57126    0.63173    0.74500    1.12915    1.10919    1.10672    0.88562
  50.79995    0.54194    0.63173    0.70500    1.18045    1.17980    1.17732    0.84713
  49.32367    0.52719    0.63173    0.68500    1.36842    1.24733    1.24485    0.73077
  73.32525    0.75442    0.63173    1.00500    0.94237    1.00468    1.00229    1.06116
  58.22711    0.61473    0.63173    0.80500    1.12910    1.06703    1.06458    0.88566
  68.76088    0.71346    0.63173    0.94500    0.87954    1.00678    1.00437    1.13696
  61.22023    0.64335    0.63173    0.84500    1.00725    1.02578    1.02335    0.99281
  60.47072    0.63622    0.63173    0.83500    0.92833    1.03426    1.03182    1.07721
  84.08648    0.84613    0.63173    1.14500    0.89804    1.03455    1.03219    1.11354
  62.72171    0.65754    0.63173    0.86500    1.01033    1.01408    1.01165    0.98978
  77.15132    0.78783    0.63173    1.05500    0.98609    0.99338    0.99100    1.01411
  82.54030    0.83339    0.63173    1.12500    1.02399    1.02136    1.01900    0.97658
  64.98014    0.67867    0.63173    0.89500    1.04938    1.01302    1.01060    0.95294
  81.76825    0.82698    0.63173    1.11500    1.01471    1.01543    1.01307    0.98551
  80.17037    0.81455    0.63249    1.09500    1.06800    1.00368    1.00148    0.93633
  78.63224    0.80149    0.63249    1.07500    1.00381    0.99705    0.99484    0.99620
  80.94055    0.82104    0.63249    1.10500    1.06226    1.00879    1.00659    0.94139
  67.19805    0.70001    0.63249    0.92500    1.00160    1.00783    1.00556    0.99841
  84.02844    0.84667    0.63249    1.14500    1.04545    1.03303    1.03084    0.95652
  58.93162    0.62225    0.63249    0.81500    0.92022    1.05086    1.04854    1.08669
  76.33082    0.78167    0.63249    1.04500    0.92374    0.98955    0.98733    1.08255
  77.86432    0.79491    0.63249    1.06500    1.00370    0.99455    0.99234    0.99631
  58.18507    0.61506    0.63249    0.80500    0.97325    1.06501    1.06269    1.02748
  55.95024    0.59339    0.63249    0.77500    1.14026    1.10745    1.10511    0.87699
  62.67664    0.65790    0.63249    0.86500    0.90514    1.01192    1.00962    1.10480
  66.44240    0.69305    0.63249    0.91500    1.08072    1.00939    1.00712    0.92530
  64.18044    0.67203    0.63249    0.88500    1.01815    1.01121    1.00892    0.98217
  52.98151    0.56425    0.63249    0.73500    1.17672    1.10390    1.10155    0.84982
  69.47006    0.72076    0.63249    0.95500    0.98878    1.00445    1.00219    1.01135
  64.93359    0.67905    0.63249    0.89500    1.05502    1.01086    1.00857    0.94785
  77.09718    0.78831    0.63249    1.05500    0.96941    0.99205    0.98983    1.03156
  63.42812    0.66497    0.63249    0.87500    0.93709    1.01156    1.00927    1.06714
  50.02504    0.53485    0.63249    0.69500    1.13253    1.21533    1.21296    0.88298
  61.17617    0.64370    0.63249    0.84500    0.99471    1.02330    1.02099    1.00532
  73.27340    0.75486    0.63249    1.00500    1.07818    1.00308    1.00084    0.92749
  70.22907    0.72763    0.63249    0.96500    0.97997    1.00479    1.00254    1.02044
  82.48309    0.83392    0.63249    1.12500    1.04255    1.01984    1.01764    0.95918
  84.80212    0.85300    0.63249    1.15500    1.05044    1.04941    1.04722    0.95198
  50.76303    0.54223    0.63249    0.70500    1.08696    1.18156    1.17920    0.92000
  75.56526    0.77501    0.63249    1.03500    1.05758    0.98928    0.98705    0.94555
  83.25542    0.84031    0.63249    1.13500    0.96926    1.02643    1.02424    1.03172
  60.42716    0.63657    0.63249    0.83500    1.00936    1.03178    1.02947    0.99072
  81.71146    0.82749    0.63249    1.11500    1.02773    1.01390    1.01170    0.97302
  49.28778    0.52747    0.63249    0.68500    0.98039    1.24910    1.24673    1.02000
  53.72253    0.57156    0.63249    0.74500    1.04180    1.10791    1.10556    0.95988
  65.68757    0.68606    0.63249    0.90500    1.00160    1.01050    1.00823    0.99840
  52.24126    0.55692    0.63249    0.72500    1.30108    1.11402    1.11167    0.76860
  54.46431    0.57885    0.63249    0.75500    1.16511    1.11191    1.10957    0.85829
  70.98891    0.73448    0.63249    0.97500    1.14966    1.00514    1.00289    0.86982
  68.71189    0.71387    0.63249    0.94500    1.02671    1.00470    1.00244    0.97398
  72.51108    0.74809    0.63249    0.99500    0.98113    1.00583    1.00358    1.01923
  59.67899    0.62942    0.63249    0.82500    1.03214    1.04026    1.03795    0.96886
  48.55126    0.52007    0.63249    0.67500    1.92857    1.20127    1.19889    0.51852
  67.95455    0.70695    0.63249    0.93500    0.97090    1.00626    1.00400    1.02997
  79.40093    0.80804    0.63249    1.08500    1.03013    0.99955    0.99734    0.97075
  55.20688    0.58613    0.63249    0.76500    1.16320    1.11591    1.11357    0.85969
  71.74958    0.74130    0.63249    0.98500    1.01572    1.00548    1.00324    0.98452
  61.92599    0.65081    0.63249    0.85500    1.05644    1.01482    1.01252    0.94658
  51.50177    0.54958    0.63249    0.71500    1.10000    1.14779    1.14543    0.90909
  70.93845    0.73490    0.63325    0.97500    1.05017    1.00315    1.00103    0.95223
  49.25188    0.52774    0.63325    0.68500    1.17241    1.25089    1.24860    0.85294
  80.11441    0.81506    0.63325    1.09500    1.06095    1.00217    1.00010    0.94255
  58.88905    0.62259    0.63325    0.81500    1.05040    1.04884    1.04664    0.95202
  84.74363    0.85354    0.63325    1.15500    1.12860    1.04443    1.04238    0.88605
  71.69864    0.74173    0.63325    0.98500    0.94569    1.00349    1.00138    1.05743
  77.80969    0.79540    0.63325    1.06500    1.08660    0.99325    0.99117    0.92030
  83.97035    0.84721    0.63325    1.14500    1.15743    1.03153    1.02948    0.86398
  67.90602    0.70735    0.63325    0.93500    1.03589    1.00420    1.00207    0.96535
  64.13436    0.67240    0.63325    0.88500    1.12991    1.00906    1.00690    0.88502
  49.98862    0.53513    0.63325    0.69500    0.96842    1.21711    1.21484    1.03261
  55.90970    0.59370    0.63325    0.77500    1.01737    1.10544    1.10322    0.98293
  77.04299    0.78878    0.63325    1.05500    0.98654    0.99075    0.98866    1.01365
  53.68353    0.57186    0.63325    0.74500    1.10175    1.10663    1.10439    0.90764
  80.88415    0.82155    0.63325    1.10500    1.03984    1.00727    1.00521    0.96169
  83.19775    0.84084    0.63325    1.13500    1.01170    1.02494    1.02288    0.98844
  70.17908    0.72805    0.63325    0.96500    1.07130    1.00281    1.00069    0.93344
  63.38254    0.66534    0.63325    0.87500    1.02034    1.00941    1.00725    0.98007
  51.46432    0.54987    0.63325    0.71500    1.30952    1.14957    1.14731    0.76364
  62.63156    0.65827    0.63325    0.86500    0.95382    1.00977    1.00760    1.04841
  48.51588    0.52033    0.63325    0.67500    2.00000    1.21356    1.21126    0.50000
  61.13209    0.64405    0.63325    0.84500    0.93229    1.02082    1.01864    1.07263
  52.20329    0.55721    0.63325    0.72500    1.15942    1.11580    1.11354    0.86250
  64.88701    0.67943    0.63325    0.89500    1.00680    1.00870    1.00655    0.99324
  79.34541    0.80853    0.63325    1.08500    1.18802    0.99825    0.99617    0.84174
  59.63591    0.62976    0.63325    0.82500    0.99113    1.03779    1.03559    1.00894
  50.72610    0.54251    0.63325    0.70500    1.27193    1.18334    1.18107    0.78621
  60.38359    0.63692    0.63325    0.83500    1.04283    1.02930    1.02712    0.95893
  65.64051    0.68645    0.63325    0.90500    1.02853    1.00835    1.00620    0.97227
  75.51199    0.77548    0.63325    1.03500    1.03690    0.98769    0.98559    0.96441
  69.42056    0.72118    0.63325    0.95500    1.12893    1.00246    1.00034    0.88580
  73.22152    0.75531    0.63325    1.00500    0.98485    1.00149    0.99938    1.01538
  81.65464    0.82801    0.63325    1.11500    1.05313    1.01238    1.01032    0.94955
  54.42481    0.57916    0.63325    0.75500    1.11515    1.11064    1.10840    0.89674
  68.66287    0.71428    0.63325    0.94500    0.97214    1.00264    1.00051    1.02866
  82.42584    0.83444    0.63325    1.12500    1.01130    1.01834    1.01628    0.98883
  76.27709    0.78214    0.63325    1.04500    1.11044    0.98825    0.98616    0.90054
  58.14301    0.61539    0.63325    0.80500    1.03808    1.06299    1.06079    0.96332
  52.94303    0.56454    0.63325    0.73500    1.14068    1.10263    1.10038    0.87667
  66.39484    0.69344    0.63325    0.91500    1.08094    1.00733    1.00519    0.92512
  78.57717    0.80198    0.63325    1.07500    0.97695    0.99575    0.99367    1.02359
  72.45967    0.74853    0.63325    0.99500    0.95988    1.00384    1.00173    1.04180
  61.88141    0.65117    0.63325    0.85500    0.89088    1.01234    1.01016    1.12249
  67.15001    0.70041    0.63325    0.92500    1.02357    1.00577    1.00363    0.97697
  55.16686    0.58644    0.63325    0.76500    1.13545    1.11464    1.11241    0.88071
  69.37103    0.72159    0.63401    0.95500    0.98910    1.00049    0.99848    1.01102
  58.10093    0.61572    0.63401    0.80500    1.02170    1.06099    1.05889    0.97876
  84.68508    0.85409    0.63401    1.15500    1.16993    1.03946    1.03753    0.85475
  77.75502    0.79588    0.63401    1.06500    1.01095    0.99196    0.99000    0.98917
  55.12682    0.58675    0.63401    0.76500    1.12607    1.11337    1.11124    0.88804
  60.33999    0.63726    0.63401    0.83500    1.12476    1.02684    1.02476    0.88908
  49.21597    0.52801    0.63401    0.68500    1.46939    1.25269    1.25048    0.68056
  81.59777    0.82853    0.63401    1.11500    1.02358    1.01089    1.00894    0.97697
  79.28985    0.80903    0.63401    1.08500    0.98761    0.99696    0.99500    1.01254
  75.45868    0.77594    0.63401    1.03500    1.09709    0.98611    0.98414    0.91150
  66.34726    0.69383    0.63401    0.91500    1.02835    1.00529    1.00326    0.97243
  67.85746    0.70776    0.63401    0.93500    1.10570    1.00216    1.00014    0.90440
  50.68915    0.54279    0.63401    0.70500    1.36134    1.18514    1.18295    0.73457
  71.64768    0.74216    0.63401    0.98500    0.95072    1.00153    0.99953    1.05184
  53.64452    0.57216    0.63401    0.74500    1.16064    1.10537    1.10322    0.86159
  61.83681    0.65153    0.63401    0.85500    0.98191    1.00987    1.00781    1.01843
  59.59282    0.63010    0.63401    0.82500    1.05204    1.03532    1.03324    0.95053
  68.61382    0.71469    0.63401    0.94500    0.90951    1.00059    0.99858    1.09949
  64.84042    0.67981    0.63401    0.89500    0.99209    1.00656    1.00452    1.00797
  83.91222    0.84775    0.63401    1.14500    1.13617    1.03006    1.02812    0.88015
  49.95219    0.53541    0.63401    0.69500    1.27160    1.21891    1.21671    0.78641
  80.82772    0.82206    0.63401    1.10500    1.16800    1.00578    1.00383    0.85616
  76.22333    0.78262    0.63401    1.04500    1.02750    0.98696    0.98499    0.97323
  55.86916    0.59402    0.63401    0.77500    1.17812    1.10344    1.10132    0.84881
  62.58646    0.65863    0.63401    0.86500    1.12909    1.00763    1.00557    0.88567
  52.16531    0.55751    0.63401    0.72500    1.10952    1.11759    1.11542    0.90129
  76.98878    0.78926    0.63401    1.05500    1.05629    0.98946    0.98749    0.94671
  78.52205    0.80247    0.63401    1.07500    0.92091    0.99446    0.99250    1.08588
  61.08799    0.64441    0.63401    0.84500    0.95777    1.01836    1.01628    1.04409
  58.84647    0.62292    0.63401    0.81500    1.11813    1.04684    1.04474    0.89435
  70.88796    0.73533    0.63401    0.97500    0.95974    1.00118    0.99918    1.04195
  54.38528    0.57946    0.63401    0.75500    1.11935    1.10937    1.10723    0.89337
  51.42685    0.55015    0.63401    0.71500    1.10843    1.15136    1.14918    0.90217
  70.12908    0.72847    0.63401    0.96500    0.93939    1.00084    0.99883    1.06452
  72.40823    0.74897    0.63401    0.99500    1.05990    1.00187    0.99988    0.94349
  64.08826    0.67277    0.63401    0.88500    1.02891    1.00692    1.00487    0.97190
  67.10194    0.70081    0.63401    0.92500    0.90504    1.00372    1.00170    1.10492
  80.05841    0.81556    0.63401    1.09500    1.00716    1.00067    0.99872    0.99290
  82.36855    0.83497    0.63401    1.12500    1.00394    1.01687    1.01492    0.99608
  52.90453    0.56484    0.63401    0.73500    1.06415    1.10138    1.09922    0.93972
  73.16961    0.75575    0.63401    1.00500    0.96358    0.99991    0.99793    1.03780
  48.48048    0.52060    0.63401    0.67500    1.64286    1.22587    1.22365    0.60870
  83.14004    0.84137    0.63401    1.13500    1.01578    1.02346    1.02152    0.98447
  65.59342    0.68683    0.63401    0.90500    0.99225    1.00621    1.00417    1.00781
  63.33694    0.66571    0.63401    0.87500    1.01140    1.00727    1.00522    0.98873
  76.93453    0.78974    0.63477    1.05500    0.90328    0.98820    0.98632    1.10707
  61.04387    0.64476    0.63477    0.84500    0.93781    1.01591    1.01392    1.06632
  52.12732    0.55780    0.63477    0.72500    1.27807    1.11940    1.11730    0.78243
  69.32148    0.72201    0.63477    0.95500    1.02357    0.99854    0.99662    0.97697
  51.38938    0.55044    0.63477    0.71500    1.10345    1.15317    1.15106    0.90625
  55.82859    0.59433    0.63477    0.77500    1.24444    1.10146    1.09941    0.80357
  79.23426    0.80953    0.63477    1.08500    1.00750    0.99570    0.99383    0.99255
  65.54631    0.68722    0.63477    0.90500    1.00332    1.00408    1.00214    0.99669
  80.00238    0.81606    0.63477    1.09500    1.06579    0.99920    0.99734    0.93827
  67.05384    0.70120    0.63477    0.92500    0.95969    1.00170    0.99976    1.04200
  68.56475    0.71510    0.63477    0.94500    0.98292    0.99856    0.99664    1.01738
  58.05884    0.61605    0.63477    0.80500    1.05870    1.05901    1.05698    0.94456
  77.70032    0.79636    0.63477    1.06500    1.07075    0.99070    0.98882    0.93393
  52.86602    0.56514    0.63477    0.73500    1.17521    1.10013    1.09805    0.85091
  66.29966    0.69422    0.63477    0.91500    1.01664    1.00326    1.00132    0.98363
  72.35677    0.74941    0.63477    0.99500    1.08249    0.99992    0.99802    0.92379
  60.29638    0.63761    0.63477    0.83500    1.01250    1.02440    1.02240    0.98765
  63.29132    0.66608    0.63477    0.87500    0.97181    1.00515    1.00318    1.02901
  61.79219    0.65189    0.63477    0.85500    0.95478    1.00743    1.00545    1.04736
  70.07904    0.72889    0.63477    0.96500    0.95238    0.99889    0.99697    1.05000
  71.59669    0.74260    0.63477    0.98500    1.00156    0.99957    0.99767    0.99844
  67.80888    0.70816    0.63477    0.93500    1.03247    1.00013    0.99820    0.96855
  49.91575    0.53568    0.63477    0.69500    1.30588    1.22072    1.21859    0.76577
  55.08677    0.58706    0.63477    0.76500    1.10725    1.11213    1.11007    0.90314
  62.54134    0.65899    0.63477    0.86500    1.00332    1.00551    1.00353    0.99669
  80.77125    0.82257    0.63477    1.10500    1.09646    1.00430    1.00245    0.91203
  83.08228    0.84190    0.63477    1.13500    0.98817    1.02201    1.02016    1.01198
  53.60550    0.57246    0.63477    0.74500    1.15625    1.10413    1.10205    0.86486
  54.34574    0.57977    0.63477    0.75500    1.00306    1.10813    1.10606    0.99695
  70.83745    0.73576    0.63477    0.97500    0.91770    0.99923    0.99732    1.08968
  75.40535    0.77640    0.63477    1.03500    0.93434    0.98456    0.98268    1.07027
  64.04214    0.67315    0.63477    0.88500    0.93881    1.00479    1.00284    1.06518
  58.80387    0.62326    0.63477    0.81500    1.06861    1.04485    1.04284    0.93580
  50.65219    0.54307    0.63477    0.70500    1.26230    1.18695    1.18483    0.79221
  78.46690    0.80296    0.63477    1.07500    0.92545    0.99320    0.99133    1.08055
  81.54087    0.82905    0.63477    1.11500    1.05123    1.00941    1.00756    0.95126
  76.16954    0.78309    0.63477    1.04500    0.97026    0.98570    0.98382    1.03065
  73.11768    0.75620    0.63477    1.00500    1.03158    0.99836    0.99647    0.96939
  49.18005    0.52828    0.63477    0.68500    0.94828    1.25450    1.25236    1.05455
  84.62650    0.85463    0.63477    1.15500    1.03965    1.03520    1.03335    0.96186
  83.85405    0.84828    0.63477    1.14500    1.08225    1.02860    1.02676    0.92400
  59.54971    0.63044    0.63477    0.82500    0.95849    1.03288    1.03088    1.04331
  48.44508    0.52087    0.63477    0.67500    0.68000    1.23821    1.23605    1.47059
  82.31122    0.83549    0.63477    1.12500    0.97331    1.01541    1.01356    1.02743
  64.79380    0.68019    0.63477    0.89500    1.05705    1.00444    1.00249    0.94603
  66.25203    0.69461    0.63553    0.91500    0.99530    1.00126    0.99938    1.00472
  67.76027    0.70856    0.63553    0.93500    1.07155    0.99812    0.99626    0.93322
  62.49620    0.65936    0.63553    0.86500    0.99671    1.00341    1.00150    1.00331
  71.54567    0.74303    0.63553    0.98500    0.94453    0.99764    0.99581    1.05873
  75.35199    0.77687    0.63553    1.03500    0.98716    0.98303    0.98122    1.01301
  70.02898    0.72931    0.63553    0.96500    1.05773    0.99695    0.99511    0.94543
  76.11571    0.78355    0.63553    1.04500    1.08604    0.98445    0.98265    0.92077
  80.71474    0.82308    0.63553    1.10500    1.04000    1.00285    1.00106    0.96154
  58.76125    0.62359    0.63553    0.81500    0.88577    1.04289    1.04094    1.12896
  58.01673    0.61639    0.63553    0.80500    1.02579    1.05704    1.05508    0.97485
  49.14411    0.52855    0.63553    0.68500    1.30189    1.25634    1.25424    0.76812
  81.48393    0.82956    0.63553    1.11500    1.02012    1.00795    1.00617    0.98028
  60.25275    0.63796    0.63553    0.83500    1.01961    1.02197    1.02004    0.98077
  52.82750    0.56543    0.63553    0.73500    1.21277    1.09891    1.09687    0.82456
  83.79583    0.84882    0.63553    1.14500    1.12043    1.02716    1.02539    0.89251
  61.74755    0.65224    0.63553    0.85500    0.99665    1.00500    1.00308    1.00336
  73.06571    0.75664    0.63553    1.00500    0.97678    0.99683    0.99501    1.02377
  72.30527    0.74985    0.63553    0.99500    0.95417    0.99799    0.99616    1.04803
  82.25385    0.83601    0.63553    1.12500    1.11200    1.01398    1.01220    0.89928
  69.27190    0.72242    0.63553    0.95500    0.95305    0.99661    0.99476    1.04926
  64.74717    0.68057    0.63553    0.89500    1.03547    1.00234    1.00045    0.96574
  84.56787    0.85518    0.63553    1.15500    1.15699    1.03376    1.03199    0.86431
  55.04671    0.58737    0.63553    0.76500    1.04167    1.11090    1.10890    0.96000
  49.87929    0.53596    0.63553    0.69500    0.89815    1.22256    1.22048    1.11340
  65.49918    0.68760    0.63553    0.90500    0.99496    1.00198    1.00010    1.00507
  70.78691    0.73618    0.63553    0.97500    0.97240    0.99730    0.99546    1.02838
  54.30619    0.58007    0.63553    0.75500    1.05233    1.10690    1.10489    0.95028
  76.88025    0.79021    0.63553    1.05500    1.04943    0.98695    0.98515    0.95290
  51.35189    0.55073    0.63553    0.71500    1.18634    1.15501    1.15295    0.84293
  52.08931    0.55809    0.63553    0.72500    1.17857    1.12123    1.11918    0.84848
  59.50659    0.63079    0.63553    0.82500    0.99440    1.03046    1.02851    1.00563
  60.99973    0.64511    0.63553    0.84500    1.01715    1.01348    1.01156    0.98314
  79.94630    0.81657    0.63553    1.09500    1.00383    0.99774    0.99595    0.99618
  67.00573    0.70160    0.63553    0.92500    1.01149    0.99969    0.99782    0.98864
  83.02449    0.84243    0.63553    1.13500    0.99008    1.02057    1.01879    1.01002
  77.64559    0.79685    0.63553    1.06500    1.04023    0.98945    0.98765    0.96133
  48.40966    0.52114    0.63553    0.67500    1.61905    1.25058    1.24847    0.61765
  79.17863    0.81002    0.63553    1.08500    0.91319    0.99445    0.99266    1.09506
  63.24568    0.66645    0.63553    0.87500    1.02649    1.00305    1.00115    0.97419
  55.78801    0.59465    0.63553    0.77500    1.05224    1.09950    1.09751    0.95035
  50.61522    0.54335    0.63553    0.70500    1.16949    1.18878    1.18671    0.85507
  63.99600    0.67352    0.63553    0.88500    1.01396    1.00269    1.00080    0.98623
  68.51566    0.71550    0.63553    0.94500    1.03333    0.99656    0.99470    0.96774
  78.41172    0.80345    0.63553    1.07500    1.11020    0.99195    0.99015    0.90074
  53.56646    0.57276    0.63553    0.74500    1.31641    1.10291    1.10088    0.75964
  60.20910    0.63830    0.63629    0.83500    0.99315    1.01956    1.01767    1.00690
  78.35650    0.80394    0.63629    1.07500    1.05336    0.99072    0.98898    0.94934
  52.05130    0.55838    0.63629    0.72500    1.26500    1.12308    1.12106    0.79051
  55.74742    0.59497    0.63629    0.77500    1.02284    1.09756    1.09560    0.97767
  54.26663    0.58038    0.63629    0.75500    1.06051    1.10570    1.10372    0.94294
  62.45104    0.65972    0.63629    0.86500    1.07692    1.00133    0.99946    0.92857
  58.71862    0.62393    0.63629    0.81500    0.97665    1.04094    1.03903    1.02390
  75.29859    0.77733    0.63629    1.03500    1.00185    0.98151    0.97976    0.99815
  82.19644    0.83654    0.63629    1.12500    0.96462    1.01255    1.01083    1.03668
  82.96665    0.84296    0.63629    1.13500    0.98188    1.01914    1.01743    1.01845
  72.25375    0.75029    0.63629    0.99500    0.99518    0.99607    0.99430    1.00485
  66.20438    0.69500    0.63629    0.91500    0.96602    0.99927    0.99745    1.03518
  49.84283    0.53624    0.63629    0.69500    1.00000    1.22442    1.22236    1.00000
  59.46345    0.63113    0.63629    0.82500    0.99817    1.02805    1.02615    1.00183
  51.31439    0.55101    0.63629    0.71500    1.08929    1.15686    1.15483    0.91803
  50.57823    0.54363    0.63629    0.70500    1.11382    1.19064    1.18859    0.89781
  53.52741    0.57306    0.63629    0.74500    1.00940    1.10170    1.09971    0.99068
  84.50919    0.85572    0.63629    1.15500    1.05785    1.03233    1.03062    0.94531
  73.01372    0.75709    0.63629    1.00500    1.00486    0.99531    0.99355    0.99516
  76.06186    0.78402    0.63629    1.04500    0.97794    0.98322    0.98147    1.02256
  81.42695    0.83008    0.63629    1.11500    0.90637    1.00651    1.00479    1.10331
  49.10817    0.52883    0.63629    0.68500    1.02083    1.25820    1.25612    0.97959
  70.73634    0.73661    0.63629    0.97500    0.93868    0.99538    0.99360    1.06533
  79.89020    0.81707    0.63629    1.09500    1.01115    0.99629    0.99457    0.98897
  48.37424    0.52140    0.63629    0.67500    1.03571    1.26299    1.26090    0.96552
  71.49463    0.74346    0.63629    0.98500    1.01923    0.99573    0.99395    0.98113
  65.45202    0.68799    0.63629    0.90500    0.96769    0.99990    0.99806    1.03339
  83.73758    0.84936    0.63629    1.14500    1.03074    1.02574    1.02403    0.97018
  76.82594    0.79069    0.63629    1.05500    0.94595    0.98572    0.98397    1.05714
  66.95759    0.70200    0.63629    0.92500    0.95223    0.99770    0.99589    1.05017
  57.97460    0.61672    0.63629    0.80500    0.96654    1.05510    1.05317    1.03462
  69.22229    0.72283    0.63629    0.95500    1.03583    0.99470    0.99290    0.96541
  61.70289    0.65260    0.63629    0.85500    0.96046    1.00259    1.00072    1.04117
  52.78897    0.56573    0.63629    0.73500    1.20690    1.09771    1.09570    0.82857
  80.65819    0.82359    0.63629    1.10500    1.07937    1.00140    0.99968    0.92647
  69.97889    0.72973    0.63629    0.96500    0.97997    0.99504    0.99325    1.02044
  67.71164    0.70896    0.63629    0.93500    0.99200    0.99614    0.99433    1.00806
  64.70051    0.68095    0.63629    0.89500    0.96694    1.00025    0.99841    1.03419
  68.46654    0.71591    0.63629    0.94500    1.02764    0.99457    0.99277    0.97310
  79.12296    0.81052    0.63629    1.08500    0.96965    0.99322    0.99148    1.03130
  60.95558    0.64546    0.63629    0.84500    0.99654    1.01108    1.00919    1.00347
  77.59082    0.79733    0.63629    1.06500    0.87726    0.98822    0.98648    1.13992
  63.20002    0.66682    0.63629    0.87500    0.96128    1.00097    0.99911    1.04028
  55.00663    0.58768    0.63629    0.76500    1.10294    1.10969    1.10772    0.90667
  63.94984    0.67390    0.63629    0.88500    0.96753    1.00061    0.99876    1.03356
  54.22705    0.58068    0.63706    0.75500    1.06970    1.10452    1.10254    0.93484
  72.96169    0.75753    0.63706    1.00500    0.97456    0.99382    0.99208    1.02610
  78.30125    0.80443    0.63706    1.07500    1.01619    0.98951    0.98780    0.98406
  79.83405    0.81757    0.63706    1.09500    0.95926    0.99487    0.99318    1.04247
  79.06726    0.81101    0.63706    1.08500    0.91712    0.99200    0.99031    1.09037
  71.44355    0.74389    0.63706    0.98500    1.01797    0.99384    0.99208    0.98234
  48.33880    0.52167    0.63706    0.67500    1.17391    1.27544    1.27335    0.85185
  53.48834    0.57336    0.63706    0.74500    1.13448    1.10052    1.09853    0.88146
  76.00797    0.78449    0.63706    1.04500    1.03718    0.98201    0.98030    0.96415
  62.40586    0.66008    0.63706    0.86500    0.90143    0.99928    0.99742    1.10935
  59.42029    0.63147    0.63706    0.82500    1.05682    1.02567    1.02378    0.94624
  76.77159    0.79117    0.63706    1.05500    1.08841    0.98451    0.98280    0.91877
  72.20220    0.75072    0.63706    0.99500    0.98161    0.99418    0.99243    1.01874
  77.53602    0.79781    0.63706    1.06500    0.91320    0.98701    0.98530    1.09505
  67.66299    0.70937    0.63706    0.93500    1.00000    0.99417    0.99238    1.00000
  60.16543    0.63865    0.63706    0.83500    0.90451    1.01718    1.01530    1.10557
  64.65383    0.68133    0.63706    0.89500    1.02827    0.99820    0.99637    0.97251
  63.90366    0.67427    0.63706    0.88500    1.04940    0.99856    0.99672    0.95292
  54.96653    0.58799    0.63706    0.76500    1.05278    1.10851    1.10655    0.94987
  70.68575    0.73703    0.63706    0.97500    1.02908    0.99350    0.99174    0.97174
  49.07221    0.52910    0.63706    0.68500    1.21951    1.26008    1.25801    0.82000
  52.75042    0.56602    0.63706    0.73500    1.02456    1.09653    1.09453    0.97603
  61.65821    0.65296    0.63706    0.85500    0.96627    1.00021    0.99835    1.03490
  52.01326    0.55867    0.63706    0.72500    1.12931    1.12497    1.12295    0.88550
  57.93246    0.61705    0.63706    0.80500    1.03885    1.05318    1.05126    0.96260
  82.90877    0.84349    0.63706    1.13500    1.01689    1.01774    1.01606    0.98339
  80.60161    0.82410    0.63706    1.10500    1.00787    0.99998    0.99829    0.99219
  65.40485    0.68837    0.63706    0.90500    0.97731    0.99784    0.99602    1.02322
  66.15671    0.69539    0.63706    0.91500    0.94943    0.99731    0.99550    1.05326
  63.15434    0.66719    0.63706    0.87500    1.01040    0.99892    0.99707    0.98971
  75.24516    0.77779    0.63706    1.03500    1.05204    0.98002    0.97829    0.95053
  58.67596    0.62427    0.63706    0.81500    1.06731    1.03902    1.03712    0.93694
  55.70681    0.59528    0.63706    0.77500    1.17158    1.09564    1.09369    0.85355
  81.36993    0.83059    0.63706    1.11500    0.97932    1.00508    1.00340    1.02111
  68.41740    0.71632    0.63706    0.94500    1.06788    0.99261    0.99082    0.93643
  66.90943    0.70239    0.63706    0.92500    1.10825    0.99574    0.99394    0.90233
  84.45048    0.85626    0.63706    1.15500    1.03501    1.03092    1.02926    0.96617
  69.17267    0.72325    0.63706    0.95500    1.10783    0.99281    0.99104    0.90267
  60.91141    0.64581    0.63706    0.84500    1.00000    1.00870    1.00682    1.00000
  83.67928    0.84990    0.63706    1.14500    1.04348    1.02433    1.02266    0.95833
  69.92878    0.73015    0.63706    0.96500    0.92105    0.99315    0.99139    1.08571
  51.27687    0.55130    0.63706    0.71500    1.09341    1.15874    1.15672    0.91457
  49.80635    0.53651    0.63706    0.69500    1.36264    1.22630    1.22425    0.73387
  82.13898    0.83706    0.63706    1.12500    1.08644    1.01114    1.00947    0.92043
  50.54124    0.54391    0.63706    0.70500    1.18548    1.19252    1.19048    0.84354
  69.87864    0.73057    0.63782    0.96500    0.88106    0.99129    0.98952    1.13499
  64.60713    0.68171    0.63782    0.89500    1.00842    0.99617    0.99433    0.99165
  77.48118    0.79829    0.63782    1.06500    1.03960    0.98582    0.98412    0.96190
  81.31287    0.83111    0.63782    1.11500    1.12553    1.00368    1.00201    0.88847
  51.23934    0.55158    0.63782    0.71500    1.25153    1.16065    1.15860    0.79902
  75.95405    0.78496    0.63782    1.04500    0.94374    0.98083    0.97912    1.05962
  52.71186    0.56632    0.63782    0.73500    0.97154    1.09537    1.09335    1.02929
  57.89030    0.61738    0.63782    0.80500    0.95568    1.05128    1.04935    1.04637
  49.03624    0.52937    0.63782    0.68500    1.33962    1.26199    1.25990    0.74648
  65.35765    0.68876    0.63782    0.90500    1.09122    0.99581    0.99398    0.91640
  66.10902    0.69578    0.63782    0.91500    1.01920    0.99538    0.99356    0.98116
  63.10864    0.66755    0.63782    0.87500    1.00712    0.99689    0.99503    0.99293
  69.12301    0.72366    0.63782    0.95500    0.95399    0.99095    0.98917    1.04823
  60.12175    0.63899    0.63782    0.83500    0.93380    1.01483    1.01293    1.07090
  84.39172    0.85681    0.63782    1.15500    1.02505    1.02953    1.02789    0.97556
  83.62093    0.85043    0.63782    1.14500    1.12362    1.02294    1.02129    0.88998
  48.30335    0.52193    0.63782    0.67500    1.36842    1.28792    1.28581    0.73077
  61.61352    0.65331    0.63782    0.85500    0.91283    0.99785    0.99598    1.09550
  71.39245    0.74432    0.63782    0.98500    1.01568    0.99197    0.99022    0.98456
  53.44926    0.57366    0.63782    0.74500    1.04276    1.09936    1.09736    0.95899
  82.85085    0.84402    0.63782    1.13500    0.90399    1.01635    1.01469    1.10621
  54.92643    0.58830    0.63782    0.76500    1.09706    1.10735    1.10537    0.91153
  82.08149    0.83758    0.63782    1.12500    0.94139    1.00976    1.00810    1.06226
  60.86722    0.64616    0.63782    0.84500    0.98325    1.00634    1.00445    1.01704
  79.77787    0.81807    0.63782    1.09500    0.98352    0.99347    0.99179    1.01676
  79.01152    0.81151    0.63782    1.08500    0.99816    0.99082    0.98913    1.00185
  54.18745    0.58099    0.63782    0.75500    1.10947    1.10336    1.10137    0.90133
  70.63513    0.73746    0.63782    0.97500    0.98311    0.99163    0.98987    1.01718
  68.36824    0.71673    0.63782    0.94500    0.92710    0.99067    0.98888    1.07863
  55.66619    0.59559    0.63782    0.77500    1.26705    1.09374    1.09178    0.78924
  58.63329    0.62460    0.63782    0.81500    1.01172    1.03713    1.03521    0.98842
  63.85746    0.67464    0.63782    0.88500    0.97990    0.99653    0.99468    1.02051
  67.61431    0.70977    0.63782    0.93500    1.01642    0.99224    0.99044    0.98384
  75.19171    0.77825    0.63782    1.03500    0.88099    0.97855    0.97683    1.13508
  78.24596    0.80491    0.63782    1.07500    1.01521    0.98832    0.98663    0.98502
  51.97522    0.55896    0.63782    0.72500    1.23923    1.12687    1.12484    0.80695
  80.54499    0.82461    0.63782    1.10500    1.09796    0.99857    0.99690    0.91078
  62.36066    0.66044    0.63782    0.86500    0.93675    0.99725    0.99538    1.06752
  66.86124    0.70279    0.63782    0.92500    1.00156    0.99381    0.99200    0.99844
  72.90964    0.75797    0.63782    1.00500    0.88226    0.99236    0.99062    1.13345
  49.76986    0.53679    0.63782    0.69500    1.01124    1.22821    1.22613    0.98889
  72.15063    0.75116    0.63782    0.99500    1.05565    0.99232    0.99057    0.94728
  50.50423    0.54419    0.63782    0.70500    1.19853    1.19443    1.19237    0.83436
  76.71721    0.79164    0.63782    1.05500    1.01375    0.98333    0.98162    0.98643
  59.37711    0.63181    0.63782    0.82500    0.99456    1.02331    1.02141    1.00547
  54.88630    0.58861    0.63859    0.76500    1.20242    1.10603    1.10401    0.83166
  82.02396    0.83810    0.63859    1.12500    0.92095    1.00841    1.00673    1.08584
  48.26789    0.52220    0.63859    0.67500    1.08696    1.29770    1.29556    0.92000
  79.72165    0.81857    0.63859    1.09500    1.05085    0.99216    0.99046    0.95161
  72.85756    0.75842    0.63859    1.00500    0.96752    0.99082    0.98905    1.03357
  61.56880    0.65367    0.63859    0.85500    1.08587    0.99561    0.99369    0.92092
  70.58448    0.73788    0.63859    0.97500    0.89671    0.98980    0.98800    1.11518
  51.20181    0.55187    0.63859    0.71500    1.24118    1.16258    1.16050    0.80569
  59.33391    0.63215    0.63859    0.82500    0.96092    1.02110    1.01915    1.04067
  64.56041    0.68209    0.63859    0.89500    1.00676    0.99416    0.99229    0.99329
  63.81124    0.67501    0.63859    0.88500    0.96021    0.99452    0.99264    1.04144
  57.84813    0.61771    0.63859    0.80500    1.03668    1.04941    1.04744    0.96462
  66.06131    0.69617    0.63859    0.91500    0.96232    0.99345    0.99159    1.03915
  52.67328    0.56661    0.63859    0.73500    1.16961    1.09503    1.09297    0.85498
  50.46721    0.54447    0.63859    0.70500    1.51724    1.19636    1.19426    0.65909
  51.93716    0.55925    0.63859    0.72500    1.21918    1.12881    1.12673    0.82022
  49.00026    0.52964    0.63859    0.68500    1.06780    1.26392    1.26179    0.93651
  75.13822    0.77872    0.63859    1.03500    0.95221    0.97719    0.97544    1.05019
  54.14784    0.58129    0.63859    0.75500    1.14465    1.10222    1.10019    0.87363
  71.34133    0.74475    0.63859    0.98500    1.07570    0.99014    0.98835    0.92962
  60.07804    0.63934    0.63859    0.83500    1.02837    1.01250    1.01055    0.97241
  63.06292    0.66792    0.63859    0.87500    0.98322    0.99488    0.99299    1.01706
  81.25577    0.83162    0.63859    1.11500    0.91344    1.00231    1.00062    1.09476
  78.19064    0.80540    0.63859    1.07500    0.95856    0.98717    0.98545    1.04323
  76.66280    0.79211    0.63859    1.05500    0.98883    0.98218    0.98044    1.01130
  75.90010    0.78543    0.63859    1.04500    0.99211    0.97968    0.97794    1.00795
  72.09902    0.75160    0.63859    0.99500    0.96391    0.99048    0.98870    1.03744
  69.82848    0.73099    0.63859    0.96500    0.97411    0.98946    0.98765    1.02658
  69.07334    0.72407    0.63859    0.95500    0.89419    0.98912    0.98730    1.11833
  65.31043    0.68914    0.63859    0.90500    0.97092    0.99380    0.99194    1.02995
  66.81303    0.70318    0.63859    0.92500    0.99845    0.99190    0.99005    1.00156
  60.82301    0.64651    0.63859    0.84500    1.14260    1.00401    1.00208    0.87520
  49.73336    0.53706    0.63859    0.69500    1.21978    1.23014    1.22803    0.81982
  62.31544    0.66080    0.63859    0.86500    0.99655    0.99524    0.99334    1.00347
  77.42631    0.79877    0.63859    1.06500    0.96377    0.98467    0.98295    1.03759
  68.31905    0.71713    0.63859    0.94500    0.99692    0.98878    0.98695    1.00309
  84.33292    0.85735    0.63859    1.15500    0.97890    1.02818    1.02652    1.02155
  78.95575    0.81200    0.63859    1.08500    0.95085    0.98966    0.98795    1.05169
  80.48833    0.82511    0.63859    1.10500    1.08214    0.99720    0.99551    0.92410
  55.62555    0.59591    0.63859    0.77500    1.03733    1.09187    1.08986    0.96401
  83.56255    0.85097    0.63859    1.14500    1.04545    1.02159    1.01992    0.95652
  58.59061    0.62494    0.63859    0.81500    1.03733    1.03526    1.03329    0.96402
  82.79290    0.84455    0.63859    1.13500    1.04703    1.01500    1.01332    0.95508
  53.41017    0.57396    0.63859    0.74500    1.21951    1.09823    1.09618    0.82000
  67.56561    0.71017    0.63859    0.93500    0.98856    0.99033    0.98849    1.01157
  53.37107    0.57426    0.63935    0.74500    1.20000    1.09712    1.09500    0.83333
  67.51689    0.71057    0.63935    0.93500    0.93239    0.98846    0.98655    1.07251
  54.84616    0.58892    0.63935    0.76500    1.14286    1.10418    1.10209    0.87500
  78.89994    0.81250    0.63935    1.08500    0.92362    0.98855    0.98677    1.08269
  72.80545    0.75886    0.63935    1.00500    1.01153    0.98902    0.98718    0.98860
  69.77829    0.73141    0.63935    0.96500    1.09165    0.98767    0.98578    0.91604
  59.29070    0.63249    0.63935    0.82500    0.98381    1.01926    1.01723    1.01645
  76.60835    0.79259    0.63935    1.05500    0.97826    0.98107    0.97926    1.02222
  51.89909    0.55954    0.63935    0.72500    1.35294    1.13077    1.12862    0.73913
  72.04739    0.75203    0.63935    0.99500    0.97876    0.98869    0.98683    1.02170
  66.76480    0.70358    0.63935    0.92500    1.04480    0.99003    0.98811    0.95712
  68.26983    0.71754    0.63935    0.94500    1.04966    0.98699    0.98508    0.95269
  54.10822    0.58160    0.63935    0.75500    1.18612    1.10112    1.09901    0.84309
  75.08470    0.77918    0.63935    1.03500    0.94253    0.97608    0.97426    1.06098
  80.43163    0.82562    0.63935    1.10500    0.94213    0.99588    0.99412    1.06142
  63.76500    0.67539    0.63935    0.88500    0.96984    0.99255    0.99059    1.03110
  49.69685    0.53734    0.63935    0.69500    1.30612    1.23210    1.22992    0.76563
  70.53381    0.73831    0.63935    0.97500    0.95748    0.98801    0.98613    1.04441
  75.84611    0.78590    0.63935    1.04500    1.08696    0.97857    0.97676    0.92000
  51.16425    0.55215    0.63935    0.71500    1.10651    1.16454    1.16239    0.90374
  48.23242    0.52247    0.63935    0.67500    0.82609    1.29966    1.29745    1.21053
  83.50413    0.85150    0.63935    1.14500    1.17178    1.02028    1.01855    0.85340
  63.01718    0.66829    0.63935    0.87500    1.05670    0.99291    0.99094    0.94634
  61.52407    0.65402    0.63935    0.85500    1.01568    0.99363    0.99164    0.98456
  84.27407    0.85789    0.63935    1.15500    1.12826    1.02686    1.02515    0.88632
  66.01357    0.69656    0.63935    0.91500    0.93712    0.99147    0.98954    1.06710
  57.80594    0.61803    0.63935    0.80500    1.10251    1.04757    1.04552    0.90702
  62.27020    0.66117    0.63935    0.86500    1.00672    0.99327    0.99129    0.99332
  60.77878    0.64686    0.63935    0.84500    0.95439    1.00171    0.99970    1.04779
  81.96639    0.83862    0.63935    1.12500    1.02767    1.00710    1.00535    0.97308
  65.26319    0.68952    0.63935    0.90500    1.01698    0.99183    0.98989    0.98331
  82.73490    0.84508    0.63935    1.13500    1.05243    1.01369    1.01195    0.95018
  69.02363    0.72448    0.63935    0.95500    0.92656    0.98733    0.98543    1.07926
  60.03432    0.63968    0.63935    0.83500    0.98599    1.01019    1.00818    1.01421
  64.51367    0.68247    0.63935    0.89500    1.00000    0.99219    0.99024    1.00000
  79.66540    0.81907    0.63935    1.09500    0.97917    0.99104    0.98928    1.02128
  77.37141    0.79925    0.63935    1.06500    0.90959    0.98356    0.98177    1.09939
  55.58490    0.59622    0.63935    0.77500    1.02676    1.09003    1.08795    0.97393
  71.29017    0.74518    0.63935    0.98500    1.01307    0.98835    0.98648    0.98710
  81.19863    0.83214    0.63935    1.11500    0.96798    1.00098    0.99923    1.03307
  52.63469    0.56691    0.63935    0.73500    1.20623    1.09699    1.09486    0.82903
  50.43017    0.54475    0.63935    0.70500    1.33333    1.19832    1.19615    0.75000
  78.13528    0.80589    0.63935    1.07500    0.85842    0.98605    0.98427    1.16493
  58.54791    0.62527    0.63935    0.81500    1.13320    1.03341    1.03138    0.88246
  48.96427    0.52991    0.63935    0.68500    1.71739    1.26588    1.26368    0.58228
  79.60911    0.81957    0.64012    1.09500    1.01838    0.98998    0.98809    0.98195
  78.84410    0.81299    0.64012    1.08500    1.05361    0.98748    0.98559    0.94912
  60.73454    0.64721    0.64012    0.84500    0.97256    0.99943    0.99732    1.02822
  83.44566    0.85204    0.64012    1.14500    0.97732    1.01902    1.01718    1.02321
  49.66033    0.53761    0.64012    0.69500    1.12037    1.23408    1.23181    0.89256
  54.80601    0.58923    0.64012    0.76500    1.05850    1.10236    1.10017    0.94474
  68.22060    0.71794    0.64012    0.94500    0.93066    0.98523    0.98321    1.07450
  82.67686    0.84561    0.64012    1.13500    0.92748    1.01243    1.01058    1.07819
  51.86101    0.55982    0.64012    0.72500    1.00885    1.13275    1.13052    0.99123
  81.14146    0.83265    0.64012    1.11500    0.98479    0.99970    0.99783    1.01544
  52.59609    0.56720    0.64012    0.73500    1.00676    1.09898    1.09676    0.99329
  77.31647    0.79973    0.64012    1.06500    1.04462    0.98250    0.98058    0.95728
  68.97391    0.72490    0.64012    0.95500    1.02107    0.98557    0.98356    0.97937
  59.99059    0.64003    0.64012    0.83500    0.85135    1.00792    1.00580    1.17460
  65.21593    0.68991    0.64012    0.90500    1.01920    0.98990    0.98784    0.98116
  62.22495    0.66153    0.64012    0.86500    0.99504    0.99133    0.98924    1.00498
  61.47932    0.65438    0.64012    0.85500    0.98761    0.99169    0.98959    1.01254
  75.03115    0.77964    0.64012    1.03500    1.02098    0.97501    0.97308    0.97945
  64.46691    0.68284    0.64012    0.89500    0.93984    0.99025    0.98819    1.06401
  70.48311    0.73873    0.64012    0.97500    0.89302    0.98625    0.98426    1.11980
  62.97142    0.66865    0.64012    0.87500    0.96522    0.99097    0.98889    1.03604
  72.75332    0.75930    0.64012    1.00500    0.92079    0.98727    0.98530    1.08602
  66.71655    0.70397    0.64012    0.92500    0.98708    0.98819    0.98615    1.01309
  51.12669    0.55244    0.64012    0.71500    1.11224    1.16653    1.16428    0.89908
  65.96581    0.69695    0.64012    0.91500    0.98142    0.98954    0.98749    1.01893
  59.24747    0.63283    0.64012    0.82500    0.99813    1.01744    1.01531    1.00188
  84.21519    0.85843    0.64012    1.15500    0.85119    1.02561    1.02377    1.17483
  67.46814    0.71097    0.64012    0.93500    0.95161    0.98662    0.98459    1.05085
  54.06859    0.58190    0.64012    0.75500    1.10632    1.10003    1.09783    0.90390
  55.54423    0.59654    0.64012    0.77500    1.08831    1.08821    1.08603    0.91885
  76.55387    0.79306    0.64012    1.05500    1.00549    0.98000    0.97808    0.99454
  69.72808    0.73183    0.64012    0.96500    0.99685    0.98591    0.98391    1.00316
  63.71874    0.67576    0.64012    0.88500    1.00821    0.99061    0.98854    0.99186
  48.92826    0.53018    0.64012    0.68500    1.28571    1.26786    1.26558    0.77778
  80.37490    0.82613    0.64012    1.10500    0.97250    0.99460    0.99272    1.02828
  58.50519    0.62560    0.64012    0.81500    0.97282    1.03160    1.02946    1.02794
  48.19694    0.52273    0.64012    0.67500    0.90323    1.30163    1.29934    1.10714
  81.90879    0.83914    0.64012    1.12500    0.99815    1.00584    1.00398    1.00185
  50.39313    0.54503    0.64012    0.70500    1.31746    1.20031    1.19805    0.75904
  53.33195    0.57456    0.64012    0.74500    1.02357    1.09603    1.09382    0.97697
  75.79210    0.78636    0.64012    1.04500    0.99809    0.97751    0.97558    1.00191
  57.76373    0.61836    0.64012    0.80500    1.09808    1.04575    1.04360    0.91068
  78.07989    0.80638    0.64012    1.07500    1.01308    0.98499    0.98309    0.98708
  84.98541    0.86480    0.64012    1.16500    1.16106    1.04519    1.04336    0.86128
  71.99573    0.75247    0.64012    0.99500    0.83508    0.98693    0.98495    1.19749
  71.23899    0.74561    0.64012    0.98500    0.96820    0.98659    0.98461    1.03284
  65.91803    0.69734    0.64089    0.91500    0.91411    0.98763    0.98544    1.09396
  64.42012    0.68322    0.64089    0.89500    0.94291    0.98835    0.98614    1.06055
  65.16865    0.69029    0.64089    0.90500    0.92236    0.98799    0.98579    1.08418
  84.15626    0.85897    0.64089    1.15500    0.97951    1.02441    1.02240    1.02092
  62.92564    0.66902    0.64089    0.87500    0.95130    0.98906    0.98684    1.05119
  83.38716    0.85257    0.64089    1.14500    0.93893    1.01782    1.01580    1.06504
  66.66827    0.70436    0.64089    0.92500    0.99500    0.98639    0.98420    1.00503
  68.92416    0.72531    0.64089    0.95500    0.93890    0.98385    0.98168    1.06508
  81.08425    0.83316    0.64089    1.11500    1.00386    0.99848    0.99644    0.99615
  55.50355    0.59685    0.64089    0.77500    1.21038    1.08641    1.08411    0.82619
  78.02446    0.80686    0.64089    1.07500    0.98853    0.98398    0.98190    1.01161
  75.73805    0.78683    0.64089    1.04500    0.91091    0.97649    0.97440    1.09780
  78.78822    0.81348    0.64089    1.08500    1.02260    0.98647    0.98441    0.97790
  58.46246    0.62594    0.64089    0.81500    1.01408    1.02981    1.02754    0.98611
  71.94404    0.75290    0.64089    0.99500    0.98344    0.98521    0.98308    1.01684
  76.49936    0.79353    0.64089    1.05500    1.08383    0.97899    0.97690    0.92265
  67.41937    0.71137    0.64089    0.93500    1.04195    0.98482    0.98264    0.95974
  80.31813    0.82663    0.64089    1.10500    1.00802    0.99338    0.99133    0.99205
  49.62379    0.53789    0.64089    0.69500    1.00833    1.23609    1.23371    0.99174
  68.17134    0.71835    0.64089    0.94500    1.00000    0.98351    0.98133    1.00000
  62.17967    0.66189    0.64089    0.86500    1.02174    0.98942    0.98719    0.97872
  82.61878    0.84613    0.64089    1.13500    1.04948    1.01123    1.00920    0.95285
  53.29282    0.57486    0.64089    0.74500    1.09859    1.09497    1.09264    0.91026
  69.67784    0.73224    0.64089    0.96500    0.94828    0.98419    0.98203    1.05455
  84.92606    0.86535    0.64089    1.16500    0.97639    1.04509    1.04309    1.02418
  77.26150    0.80021    0.64089    1.06500    0.89560    0.98148    0.97940    1.11656
  61.43455    0.65473    0.64089    0.85500    1.00681    0.98978    0.98754    0.99323
  48.16144    0.52299    0.64089    0.67500    1.46429    1.30364    1.30124    0.68293
  60.69027    0.64756    0.64089    0.84500    0.89706    0.99719    0.99494    1.11475
  54.02894    0.58220    0.64089    0.75500    1.08084    1.09897    1.09665    0.92521
  70.43239    0.73915    0.64089    0.97500    0.95246    0.98453    0.98238    1.04991
  51.08911    0.55272    0.64089    0.71500    1.12042    1.16854    1.16618    0.89252
  63.67245    0.67613    0.64089    0.88500    0.91563    0.98871    0.98649    1.09215
  52.55748    0.56749    0.64089    0.73500    1.20690    1.10099    1.09865    0.82857
  81.85114    0.83966    0.64089    1.12500    0.93494    1.00464    1.00261    1.06958
  59.94683    0.64037    0.64089    0.83500    0.95000    1.00567    1.00341    1.05263
  59.20423    0.63316    0.64089    0.82500    0.95455    1.01566    1.01339    1.04762
  48.89225    0.53045    0.64089    0.68500    1.33929    1.26987    1.26748    0.74667
  71.18779    0.74604    0.64089    0.98500    0.91129    0.98487    0.98273    1.09735
  73.45911    0.76655    0.64089    1.01500    1.02683    0.98226    0.98014    0.97387
  57.72151    0.61869    0.64089    0.80500    1.03306    1.04396    1.04168    0.96800
  79.55278    0.82007    0.64089    1.09500    1.01927    0.98897    0.98691    0.98110
  54.76585    0.58953    0.64089    0.76500    1.04632    1.10056    1.09825    0.95573
  72.70115    0.75974    0.64089    1.00500    0.97302    0.98555    0.98343    1.02773
  51.82291    0.56011    0.64089    0.72500    1.06522    1.13477    1.13242    0.93878
  50.35608    0.54531    0.64089    0.70500    1.39568    1.20232    1.19995    0.71649
  62.13438    0.66225    0.64166    0.86500    0.99124    0.98753    0.98513    1.00883
  68.12205    0.71875    0.64166    0.94500    1.06441    0.98181    0.97946    0.93949
  54.72567    0.58984    0.64166    0.76500    1.05605    1.09878    1.09633    0.94693
  84.86668    0.86589    0.64166    1.16500    1.06993    1.04505    1.04281    0.93464
  49.58724    0.53816    0.64166    0.69500    1.24000    1.23811    1.23561    0.80645
  76.44482    0.79401    0.64166    1.05500    0.97543    0.97801    0.97571    1.02519
  82.56066    0.84666    0.64166    1.13500    0.87833    1.01008    1.00783    1.13853
  81.02700    0.83368    0.64166    1.11500    1.00818    0.99731    0.99504    0.99189
  53.98928    0.58251    0.64166    0.75500    0.91146    1.09792    1.09547    1.09714
  70.38164    0.73958    0.64166    0.97500    0.83258    0.98284    0.98050    1.20109
  63.62615    0.67650    0.64166    0.88500    1.02995    0.98682    0.98443    0.97092
  71.89233    0.75334    0.64166    0.99500    0.98487    0.98353    0.98120    1.01536
  81.79345    0.84018    0.64166    1.12500    0.95297    1.00349    1.00123    1.04936
  78.73231    0.81397    0.64166    1.08500    0.92193    0.98550    0.98322    1.08468
  58.41971    0.62627    0.64166    0.81500    1.00771    1.02803    1.02561    0.99235
  79.49642    0.82057    0.64166    1.09500    0.92086    0.98800    0.98573    1.08594
  75.68397    0.78730    0.64166    1.04500    0.95522    0.97551    0.97321    1.04687
  66.61998    0.70476    0.64166    0.92500    1.03590    0.98461    0.98225    0.96535
  50.31901    0.54559    0.64166    0.70500    1.20438    1.20434    1.20185    0.83030
  77.96900    0.80735    0.64166    1.07500    0.98819    0.98301    0.98072    1.01195
  80.26132    0.82714    0.64166    1.10500    0.97238    0.99220    0.98993    1.02841
  77.20650    0.80069    0.64166    1.06500    0.92467    0.98051    0.97822    1.08147
  60.64599    0.64791    0.64166    0.84500    0.99472    0.99496    0.99255    1.00531
  65.12135    0.69067    0.64166    0.90500    0.89023    0.98611    0.98374    1.12331
  62.87984    0.66938    0.64166    0.87500    0.91396    0.98717    0.98478    1.09414
  59.90306    0.64072    0.64166    0.83500    1.02431    1.00344    1.00103    0.97627
  73.40644    0.76700    0.64166    1.01500    0.90065    0.98099    0.97867    1.11031
  72.64896    0.76018    0.64166    1.00500    0.93248    0.98387    0.98155    1.07241
  48.85622    0.53072    0.64166    0.68500    0.92857    1.27188    1.26938    1.07692
  84.09729    0.85952    0.64166    1.15500    0.89613    1.02327    1.02102    1.11591
  83.32861    0.85310    0.64166    1.14500    1.02564    1.01667    1.01442    0.97500
  67.37058    0.71177    0.64166    0.93500    1.03177    0.98304    0.98069    0.96921
  59.16097    0.63350    0.64166    0.82500    1.03400    1.01389    1.01147    0.96712
  53.25367    0.57515    0.64166    0.74500    1.09677    1.09392    1.09146    0.91176
  71.13655    0.74647    0.64166    0.98500    0.97577    0.98318    0.98085    1.02483
  48.12594    0.52326    0.64166    0.67500    1.33333    1.30566    1.30314    0.75000
  65.87023    0.69772    0.64166    0.91500    0.88640    0.98575    0.98339    1.12816
  55.46286    0.59716    0.64166    0.77500    1.08209    1.08463    1.08218    0.92414
  61.38977    0.65509    0.64166    0.85500    0.85304    0.98788    0.98548    1.17228
  52.51885    0.56779    0.64166    0.73500    1.26923    1.10302    1.10055    0.78788
  51.05153    0.55300    0.64166    0.71500    0.98544    1.17057    1.16808    1.01478
  57.67927    0.61902    0.64166    0.80500    1.08247    1.04218    1.03976    0.92381
  51.78481    0.56040    0.64166    0.72500    1.11556    1.13680    1.13432    0.89641
  69.62758    0.73266    0.64166    0.96500    0.97319    0.98250    0.98015    1.02755
  68.87438    0.72572    0.64166    0.95500    0.95016    0.98215    0.97981    1.05245
  64.37332    0.68360    0.64166    0.89500    1.00334    0.98646    0.98409    0.99667
  75.62986    0.78776    0.64243    1.04500    0.94944    0.97456    0.97203    1.05325
  57.63702    0.61935    0.64243    0.80500    0.90870    1.04042    1.03783    1.10047
  64.32650    0.68397    0.64243    0.89500    0.90709    0.98459    0.98203    1.10242
  77.91351    0.80783    0.64243    1.07500    1.03383    0.98206    0.97953    0.96727
  61.34496    0.65544    0.64243    0.85500    0.92599    0.98600    0.98343    1.07993
  53.94960    0.58281    0.64243    0.75500    1.13165    1.09689    1.09428    0.88366
  81.73573    0.84070    0.64243    1.12500    1.06303    1.00237    0.99985    0.94071
  71.84059    0.75377    0.64243    0.99500    1.00000    0.98186    0.97932    1.00000
  59.85927    0.64106    0.64243    0.83500    1.08007    1.00122    0.99864    0.92586
  48.09043    0.52352    0.64243    0.67500    1.35484    1.30769    1.30505    0.73810
  51.01393    0.55329    0.64243    0.71500    1.00000    1.17261    1.16999    1.00000
  69.57729    0.73308    0.64243    0.96500    0.98841    0.98082    0.97827    1.01173
  68.07274    0.71916    0.64243    0.94500    0.93291    0.98013    0.97758    1.07192
  82.50250    0.84719    0.64243    1.13500    0.97510    1.00897    1.00645    1.02554
  62.08907    0.66261    0.64243    0.86500    0.90271    0.98565    0.98308    1.10777
  51.74669    0.56069    0.64243    0.72500    1.00420    1.13884    1.13622    0.99582
  65.82241    0.69811    0.64243    0.91500    0.99042    0.98389    0.98133    1.00968
  84.80724    0.86644    0.64243    1.16500    1.13583    1.04483    1.04232    0.88041
  60.60170    0.64826    0.64243    0.84500    1.03327    0.99274    0.99016    0.96780
  77.15147    0.80117    0.64243    1.06500    1.00000    0.97956    0.97703    1.00000
  67.32177    0.71217    0.64243    0.93500    1.01329    0.98128    0.97873    0.98689
  55.42215    0.59747    0.64243    0.77500    1.02676    1.08286    1.08026    0.97393
  72.59674    0.76062    0.64243    1.00500    1.01345    0.98221    0.97967    0.98673
  78.67636    0.81447    0.64243    1.08500    1.02416    0.98456    0.98204    0.97641
  70.33086    0.74000    0.64243    0.97500    0.97569    0.98117    0.97862    1.02492
  80.96971    0.83419    0.64243    1.11500    0.99445    0.99617    0.99364    1.00558
  63.57983    0.67687    0.64243    0.88500    0.93153    0.98495    0.98238    1.07350
  73.35375    0.76745    0.64243    1.01500    0.94436    0.97973    0.97719    1.05892
  68.82458    0.72613    0.64243    0.95500    1.04167    0.98048    0.97793    0.96000
  65.07402    0.69105    0.64243    0.90500    0.96474    0.98424    0.98168    1.03654
  50.28193    0.54587    0.64243    0.70500    1.28148    1.20638    1.20375    0.78035
  83.27002    0.85364    0.64243    1.14500    1.12395    1.01556    1.01305    0.88972
  79.44002    0.82107    0.64243    1.09500    0.97255    0.98707    0.98454    1.02823
  54.68548    0.59015    0.64243    0.76500    1.05570    1.09700    1.09440    0.94724
  52.48021    0.56808    0.64243    0.73500    1.28750    1.10507    1.10246    0.77670
  58.37694    0.62660    0.64243    0.81500    0.95265    1.02627    1.02369    1.04970
  66.57166    0.70515    0.64243    0.92500    1.07166    0.98285    0.98029    0.93313
  80.20448    0.82764    0.64243    1.10500    0.93084    0.99106    0.98853    1.07430
  71.08530    0.74690    0.64243    0.98500    0.98418    0.98152    0.97897    1.01608
  48.82019    0.53099    0.64243    0.68500    1.10448    1.27392    1.27128    0.90541
  84.03827    0.86006    0.64243    1.15500    1.04595    1.02216    1.01964    0.95607
  59.11769    0.63384    0.64243    0.82500    1.00177    1.01213    1.00954    0.99823
  62.83402    0.66975    0.64243    0.87500    0.92450    0.98530    0.98273    1.08167
  76.39025    0.79448    0.64243    1.05500    0.96948    0.97706    0.97453    1.03148
  49.55069    0.53843    0.64243    0.69500    0.88182    1.24015    1.23752    1.13402
  53.21452    0.57545    0.64243    0.74500    1.01429    1.09289    1.09027    0.98592
  55.38143    0.59779    0.64320    0.77500    1.10396    1.08109    1.07833    0.90583
  79.38359    0.82157    0.64320    1.09500    0.91833    0.98614    0.98335    1.08893
  48.05490    0.52379    0.64320    0.67500    1.43478    1.30973    1.30695    0.69697
  71.78882    0.75421    0.64320    0.99500    0.88376    0.98021    0.97744    1.13153
  71.03401    0.74733    0.64320    0.98500    0.98896    0.97986    0.97709    1.01116
  50.97632    0.55357    0.64320    0.71500    1.47436    1.17466    1.17189    0.67826
  52.44156    0.56837    0.64320    0.73500    1.20152    1.10713    1.10436    0.83228
  51.70856    0.56098    0.64320    0.72500    1.22535    1.14089    1.13813    0.81609
  83.97922    0.86059    0.64320    1.15500    1.11441    1.02106    1.01826    0.89734
  66.52332    0.70554    0.64320    0.92500    0.94754    0.98109    0.97833    1.05536
  69.52698    0.73349    0.64320    0.96500    1.00000    0.97916    0.97639    1.00000
  65.77457    0.69850    0.64320    0.91500    0.95515    0.98203    0.97927    1.04696
  64.27966    0.68435    0.64320    0.89500    0.92419    0.98273    0.97997    1.08202
  54.64527    0.59046    0.64320    0.76500    1.02594    1.09524    1.09247    0.97472
  76.33564    0.79495    0.64320    1.05500    0.94585    0.97612    0.97334    1.05725
  61.30014    0.65580    0.64320    0.85500    0.89327    0.98413    0.98137    1.11949
  73.30102    0.76789    0.64320    1.01500    0.98605    0.97849    0.97572    1.01415
  63.53349    0.67724    0.64320    0.88500    0.95672    0.98308    0.98032    1.04524
  81.67796    0.84122    0.64320    1.12500    0.94206    1.00126    0.99847    1.06151
  62.78819    0.67011    0.64320    0.87500    0.98074    0.98343    0.98067    1.01964
  53.17534    0.57575    0.64320    0.74500    1.22344    1.09186    1.08909    0.81737
  59.81547    0.64140    0.64320    0.83500    1.02337    0.99901    0.99625    0.97716
  57.59475    0.61967    0.64320    0.80500    1.10880    1.03866    1.03590    0.90188
  53.90991    0.58311    0.64320    0.75500    1.14815    1.09586    1.09310    0.87097
  84.74777    0.86699    0.64320    1.16500    1.22983    1.04020    1.03740    0.81312
  72.54449    0.76106    0.64320    1.00500    0.89223    0.98056    0.97779    1.12078
  59.07440    0.63418    0.64320    0.82500    0.98387    1.01038    1.00762    1.01639
  80.14760    0.82815    0.64320    1.10500    0.94455    0.98992    0.98713    1.05870
  50.24484    0.54614    0.64320    0.70500    1.01258    1.20843    1.20566    0.98758
  70.28006    0.74042    0.64320    0.97500    0.93709    0.97951    0.97674    1.06714
  60.55738    0.64861    0.64320    0.84500    0.97198    0.99053    0.98777    1.02883
  68.77476    0.72654    0.64320    0.95500    0.92424    0.97881    0.97604    1.08197
  62.04374    0.66296    0.64320    0.86500    1.01861    0.98378    0.98102    0.98173
  78.62038    0.81496    0.64320    1.08500    1.03984    0.98363    0.98085    0.96169
  75.57572    0.78823    0.64320    1.04500    1.08627    0.97361    0.97084    0.92058
  77.85798    0.80832    0.64320    1.07500    0.91778    0.98113    0.97835    1.08958
  83.21139    0.85417    0.64320    1.14500    0.97446    1.01446    1.01166    1.02621
  67.27293    0.71256    0.64320    0.93500    1.04698    0.97953    0.97677    0.95513
  80.91239    0.83470    0.64320    1.11500    1.01866    0.99503    0.99224    0.98168
  49.51412    0.53871    0.64320    0.69500    1.23958    1.24219    1.23942    0.80672
  48.78414    0.53125    0.64320    0.68500    1.21311    1.27596    1.27319    0.82432
  77.09640    0.80165    0.64320    1.06500    0.92523    0.97862    0.97584    1.08081
  65.02668    0.69143    0.64320    0.90500    0.98226    0.98238    0.97962    1.01806
  82.44430    0.84771    0.64320    1.13500    0.87006    1.00786    1.00507    1.14935
  58.33416    0.62694    0.64320    0.81500    1.08247    1.02452    1.02176    0.92381
  68.02341    0.71956    0.64320    0.94500    0.96361    0.97846    0.97569    1.03777
  53.13616    0.57605    0.64397    0.74500    1.08361    1.09083    1.08790    0.92284
  63.48713    0.67761    0.64397    0.88500    0.92479    0.98121    0.97826    1.08133
  68.72492    0.72695    0.64397    0.95500    0.98110    0.97713    0.97416    1.01926
  82.38606    0.84824    0.64397    1.13500    1.01807    1.00674    1.00369    0.98225
  76.28101    0.79542    0.64397    1.05500    0.93951    0.97517    0.97215    1.06439
  81.62016    0.84174    0.64397    1.12500    1.01741    1.00014    0.99709    0.98289
  62.74233    0.67048    0.64397    0.87500    0.90837    0.98156    0.97861    1.10087
  64.23279    0.68472    0.64397    0.89500    0.97876    0.98086    0.97791    1.02170
  70.98270    0.74775    0.64397    0.98500    0.91228    0.97819    0.97521    1.09615
  61.25530    0.65615    0.64397    0.85500    1.07130    0.98225    0.97931    0.93344
  84.68825    0.86753    0.64397    1.16500    0.99784    1.03554    1.03247    1.00216
  67.22407    0.71296    0.64397    0.93500    1.05603    0.97777    0.97481    0.94695
  67.97406    0.71997    0.64397    0.94500    1.10175    0.97678    0.97381    0.90764
  80.85503    0.83521    0.64397    1.11500    0.92265    0.99388    0.99084    1.08383
  59.03109    0.63452    0.64397    0.82500    1.09375    1.00862    1.00569    0.91429
  57.55246    0.62000    0.64397    0.80500    0.93779    1.03690    1.03397    1.06634
  75.52155    0.78869    0.64397    1.04500    1.01077    0.97266    0.96965    0.98934
  49.47754    0.53898    0.64397    0.69500    1.11607    1.24424    1.24133    0.89600
  72.49222    0.76150    0.64397    1.00500    0.95440    0.97890    0.97590    1.04778
  53.87021    0.58341    0.64397    0.75500    0.94565    1.09483    1.09191    1.05747
  80.09068    0.82865    0.64397    1.10500    0.98485    0.98877    0.98573    1.01538
  70.22924    0.74084    0.64397    0.97500    0.94737    0.97784    0.97486    1.05556
  48.74809    0.53152    0.64397    0.68500    1.06780    1.27801    1.27509    0.93651
  65.72670    0.69888    0.64397    0.91500    0.95548    0.98017    0.97721    1.04659
  69.47664    0.73391    0.64397    0.96500    1.02273    0.97749    0.97451    0.97778
  51.67041    0.56126    0.64397    0.72500    1.19178    1.14295    1.14003    0.83908
  77.04130    0.80213    0.64397    1.06500    0.96367    0.97768    0.97466    1.03770
  52.40290    0.56866    0.64397    0.73500    1.27203    1.10919    1.10627    0.78614
  64.97932    0.69181    0.64397    0.90500    0.98510    0.98052    0.97756    1.01513
  60.51305    0.64896    0.64397    0.84500    0.94218    0.98832    0.98538    1.06137
  83.92012    0.86113    0.64397    1.15500    0.99793    1.01994    1.01688    1.00207
  77.80243    0.80880    0.64397    1.07500    1.01147    0.98018    0.97716    0.98866
  83.15272    0.85470    0.64397    1.14500    0.99609    1.01334    1.01028    1.00393
  66.47495    0.70593    0.64397    0.92500    0.92936    0.97933    0.97636    1.07601
  54.60505    0.59076    0.64397    0.76500    1.07880    1.09347    1.09054    0.92695
  55.34069    0.59810    0.64397    0.77500    0.94331    1.07933    1.07640    1.06010
  59.77165    0.64175    0.64397    0.83500    0.99153    0.99679    0.99385    1.00855
  50.93869    0.55385    0.64397    0.71500    1.30220    1.17672    1.17380    0.76793
  48.01937    0.52405    0.64397    0.67500    1.26667    1.31177    1.30886    0.78947
  79.32712    0.82206    0.64397    1.09500    1.01976    0.98520    0.98217    0.98062
  61.99839    0.66332    0.64397    0.86500    0.96535    0.98190    0.97896    1.03590
  73.24827    0.76834    0.64397    1.01500    0.96104    0.97724    0.97424    1.04054
  78.56437    0.81545    0.64397    1.08500    0.99808    0.98269    0.97966    1.00192
  50.20774    0.54642    0.64397    0.70500    1.08219    1.21048    1.20756    0.92405
  71.73703    0.75464    0.64397    0.99500    1.03300    0.97855    0.97556    0.96805
  58.29136    0.62727    0.64397    0.81500    0.93053    1.02276    1.01983    1.07466
  55.29994    0.59841    0.64474    0.77500    0.98082    1.07756    1.07447    1.01956
  62.69646    0.67084    0.64474    0.87500    0.97458    0.97968    0.97654    1.02609
  67.17519    0.71336    0.64474    0.93500    0.95520    0.97600    0.97284    1.04690
  60.46870    0.64931    0.64474    0.84500    0.96724    0.98610    0.98298    1.03387
  76.22634    0.79589    0.64474    1.05500    1.04094    0.97419    0.97096    0.96067
  57.51017    0.62033    0.64474    0.80500    0.98759    1.03514    1.03204    1.01256
  69.42628    0.73432    0.64474    0.96500    1.04967    0.97580    0.97262    0.95268
  83.86099    0.86167    0.64474    1.15500    0.91881    1.01879    1.01550    1.08836
  65.67882    0.69927    0.64474    0.91500    0.95860    0.97830    0.97514    1.04319
  78.50832    0.81594    0.64474    1.08500    0.94065    0.98172    0.97847    1.06310
  50.90106    0.55413    0.64474    0.71500    1.24691    1.17878    1.17571    0.80198
  61.21044    0.65650    0.64474    0.85500    1.01868    0.98037    0.97724    0.98167
  53.09697    0.57634    0.64474    0.74500    1.13993    1.08979    1.08671    0.87725
  80.03373    0.82916    0.64474    1.10500    0.95652    0.98759    0.98433    1.04545
  80.79763    0.83572    0.64474    1.11500    1.01980    0.99270    0.98944    0.98058
  79.27062    0.82256    0.64474    1.09500    1.02789    0.98423    0.98098    0.97287
  71.68521    0.75507    0.64474    0.99500    0.99837    0.97686    0.97367    1.00163
  54.56482    0.59107    0.64474    0.76500    1.14516    1.09170    1.08861    0.87324
  52.36422    0.56895    0.64474    0.73500    1.23137    1.11125    1.10818    0.81210
  66.42657    0.70633    0.64474    0.92500    1.09091    0.97756    0.97440    0.91667
  51.63226    0.56155    0.64474    0.72500    0.94942    1.14502    1.14194    1.05328
  58.24855    0.62760    0.64474    0.81500    0.93148    1.02100    1.01790    1.07356
  61.95302    0.66368    0.64474    0.86500    0.94281    0.98002    0.97689    1.06066
  73.19549    0.76878    0.64474    1.01500    0.84462    0.97596    0.97276    1.18397
  50.17063    0.54670    0.64474    0.70500    1.15862    1.21254    1.20947    0.86310
  58.98776    0.63485    0.64474    0.82500    1.02115    1.00686    1.00375    0.97928
  63.44076    0.67798    0.64474    0.88500    0.93679    0.97933    0.97619    1.06747
  68.67505    0.72736    0.64474    0.95500    0.89567    0.97545    0.97227    1.11649
  81.56232    0.84226    0.64474    1.12500    1.09074    0.99898    0.99571    0.91681
  64.93193    0.69219    0.64474    0.90500    0.88164    0.97864    0.97549    1.13425
  64.18591    0.68510    0.64474    0.89500    0.93012    0.97899    0.97584    1.07513
  47.98383    0.52432    0.64474    0.67500    1.68000    1.31382    1.31077    0.59524
  77.74683    0.80928    0.64474    1.07500    1.00965    0.97921    0.97597    0.99044
  70.17839    0.74126    0.64474    0.97500    0.86769    0.97615    0.97297    1.15248
  67.92468    0.72037    0.64474    0.94500    1.02349    0.97509    0.97192    0.97705
  53.83049    0.58371    0.64474    0.75500    1.13545    1.09380    1.09072    0.88071
  75.46735    0.78916    0.64474    1.04500    1.07566    0.97168    0.96846    0.92966
  76.98617    0.80260    0.64474    1.06500    1.06491    0.97670    0.97347    0.93905
  72.43992    0.76194    0.64474    1.00500    0.89147    0.97722    0.97402    1.12174
  48.71202    0.53179    0.64474    0.68500    0.97297    1.28006    1.27700    1.02778
  59.72781    0.64209    0.64474    0.83500    0.97043    0.99457    0.99146    1.03048
  70.93137    0.74818    0.64474    0.98500    0.94375    0.97651    0.97332    1.05960
  49.44095    0.53925    0.64474    0.69500    1.45055    1.24630    1.24324    0.68939
  82.32779    0.84876    0.64474    1.13500    1.04339    1.00558    1.00230    0.95841
  84.62869    0.86808    0.64474    1.16500    0.97474    1.03083    1.02753    1.02592
  83.09401    0.85523    0.64474    1.14500    0.97864    1.01219    1.00890    1.02183
  79.97674    0.82966    0.64552    1.10500    0.96015    0.98636    0.98292    1.04150
  76.17164    0.79636    0.64552    1.05500    0.87584    0.97318    0.96977    1.14176
  66.37816    0.70672    0.64552    0.92500    0.99657    0.97576    0.97243    1.00344
  84.56909    0.86862    0.64552    1.16500    0.95522    1.02607    1.02259    1.04687
  75.41312    0.78962    0.64552    1.04500    1.00731    0.97067    0.96727    0.99274
  58.20572    0.62793    0.64552    0.81500    0.99104    1.01923    1.01596    1.00904
  67.12629    0.71376    0.64552    0.93500    0.91801    0.97421    0.97087    1.08932
  71.63336    0.75550    0.64552    0.99500    0.94603    0.97515    0.97178    1.05705
  47.94827    0.52458    0.64552    0.67500    1.23333    1.31587    1.31268    0.81081
  70.12752    0.74168    0.64552    0.97500    1.03328    0.97444    0.97108    0.96779
  55.25917    0.59872    0.64552    0.77500    1.07335    1.07577    1.07253    0.93166
  50.13350    0.54698    0.64552    0.70500    1.15278    1.21459    1.21138    0.86747
  83.80181    0.86221    0.64552    1.15500    0.95902    1.01758    1.01411    1.04274
  54.52457    0.59138    0.64552    0.76500    1.29907    1.08991    1.08667    0.76978
  64.88453    0.69257    0.64552    0.90500    0.97811    0.97674    0.97343    1.02238
  52.32553    0.56925    0.64552    0.73500    0.99673    1.11331    1.11009    1.00328
  51.59409    0.56184    0.64552    0.72500    1.03320    1.14707    1.14385    0.96787
  76.93101    0.80308    0.64552    1.06500    0.87792    0.97569    0.97227    1.13906
  59.68396    0.64243    0.64552    0.83500    1.03905    0.99233    0.98906    0.96242
  48.67594    0.53206    0.64552    0.68500    1.15714    1.28211    1.27891    0.86420
  83.03526    0.85576    0.64552    1.14500    1.05042    1.01098    1.00751    0.95200
  61.90764    0.66404    0.64552    0.86500    0.94703    0.97812    0.97483    1.05593
  68.62515    0.72777    0.64552    0.95500    0.93076    0.97373    0.97038    1.07439
  67.87529    0.72077    0.64552    0.94500    0.92623    0.97337    0.97003    1.07965
  80.74020    0.83623    0.64552    1.11500    0.97688    0.99148    0.98803    1.02367
  49.40435    0.53953    0.64552    0.69500    1.16038    1.24835    1.24515    0.86179
  82.26947    0.84928    0.64552    1.13500    1.03933    1.00437    1.00092    0.96216
  55.99458    0.60605    0.64552    0.78500    1.08416    1.06164    1.05839    0.92237
  78.45224    0.81643    0.64552    1.08500    0.95896    0.98071    0.97728    1.04280
  60.42434    0.64965    0.64552    0.84500    0.91181    0.98386    0.98058    1.09672
  79.21408    0.82306    0.64552    1.09500    0.84307    0.98321    0.97978    1.18615
  65.63091    0.69966    0.64552    0.91500    1.07107    0.97640    0.97308    0.93365
  77.69121    0.80977    0.64552    1.07500    0.97036    0.97820    0.97478    1.03055
  81.50445    0.84277    0.64552    1.12500    1.00000    0.99777    0.99432    1.00000
  69.37590    0.73474    0.64552    0.96500    0.95548    0.97408    0.97073    1.04659
  50.86341    0.55442    0.64552    0.71500    1.27604    1.18083    1.17762    0.78367
  58.94442    0.63519    0.64552    0.82500    1.03008    1.00509    1.00182    0.97080
  61.16556    0.65686    0.64552    0.85500    0.96833    0.97846    0.97518    1.03270
  73.14268    0.76923    0.64552    1.01500    1.00155    0.97465    0.97127    0.99845
  53.05776    0.57664    0.64552    0.74500    1.00000    1.08875    1.08552    1.00000
  63.39436    0.67835    0.64552    0.88500    0.93990    0.97743    0.97413    1.06394
  70.88000    0.74861    0.64552    0.98500    1.02373    0.97479    0.97143    0.97682
  62.65057    0.67120    0.64552    0.87500    1.02245    0.97778    0.97448    0.97804
  72.38759    0.76238    0.64552    1.00500    0.97993    0.97550    0.97213    1.02048
  53.79077    0.58402    0.64552    0.75500    1.15361    1.09276    1.08953    0.86684
  64.13901    0.68547    0.64552    0.89500    0.98123    0.97709    0.97378    1.01913
  76.87581    0.80356    0.64629    1.06500    0.89962    0.97464    0.97108    1.11158
  83.74259    0.86275    0.64629    1.15500    0.98410    1.01632    1.01272    1.01616
  82.21112    0.84981    0.64629    1.13500    1.00581    1.00312    0.99953    0.99422
  50.82576    0.55470    0.64629    0.71500    1.14428    1.18288    1.17953    0.87391
  76.11691    0.79683    0.64629    1.05500    0.92487    0.97213    0.96858    1.08124
  54.48431    0.59168    0.64629    0.76500    1.02660    1.08811    1.08474    0.97409
  68.57524    0.72817    0.64629    0.95500    0.81924    0.97199    0.96849    1.22064
  72.33523    0.76282    0.64629    1.00500    0.94676    0.97376    0.97024    1.05624
  58.90106    0.63553    0.64629    0.82500    0.99625    1.00330    0.99988    1.00376
  64.09209    0.68585    0.64629    0.89500    0.90499    0.97517    0.97171    1.10498
  75.35886    0.79008    0.64629    1.04500    1.00000    0.96962    0.96608    1.00000
  82.97648    0.85629    0.64629    1.14500    1.03024    1.00972    1.00613    0.97065
  62.60466    0.67157    0.64629    0.87500    0.89667    0.97585    0.97241    1.11524
  49.36774    0.53980    0.64629    0.69500    1.02632    1.25039    1.24706    0.97436
  50.09637    0.54725    0.64629    0.70500    1.26087    1.21663    1.21330    0.79310
  59.64009    0.64277    0.64629    0.83500    0.97578    0.99007    0.98665    1.02482
  58.16288    0.62826    0.64629    0.81500    0.98236    1.01743    1.01402    1.01795
  70.07662    0.74210    0.64629    0.97500    0.95530    0.97270    0.96919    1.04679
  63.34794    0.67872    0.64629    0.88500    1.05351    0.97551    0.97206    0.94921
  79.15751    0.82355    0.64629    1.09500    0.91344    0.98216    0.97859    1.09476
  52.28683    0.56954    0.64629    0.73500    1.14173    1.11536    1.11200    0.87586
  61.86224    0.66440    0.64629    0.86500    1.01354    0.97620    0.97276    0.98664
  48.63985    0.53233    0.64629    0.68500    1.19403    1.28415    1.28083    0.83750
  77.63555    0.81025    0.64629    1.07500    0.94347    0.97714    0.97358    1.05992
  61.12067    0.65721    0.64629    0.85500    1.06419    0.97654    0.97311    0.93968
  80.68273    0.83674    0.64629    1.11500    0.92366    0.99020    0.98662    1.08264
  55.95329    0.60637    0.64629    0.78500    0.97368    1.05984    1.05645    1.02703
  78.39612    0.81692    0.64629    1.08500    0.94264    0.97965    0.97609    1.06085
  60.37995    0.65000    0.64629    0.84500    0.91015    0.98160    0.97818    1.09872
  67.82586    0.72117    0.64629    0.94500    0.99843    0.97163    0.96814    1.00158
  53.75103    0.58432    0.64629    0.75500    1.08169    1.09171    1.08834    0.92448
  51.55591    0.56212    0.64629    0.72500    0.98394    1.14912    1.14577    1.01633
  65.58299    0.70004    0.64629    0.91500    0.99167    0.97448    0.97101    1.00840
  81.44653    0.84329    0.64629    1.12500    1.01403    0.99652    0.99293    0.98617
  70.82862    0.74903    0.64629    0.98500    1.02662    0.97305    0.96954    0.97407
  69.32549    0.73515    0.64629    0.96500    1.00325    0.97234    0.96884    0.99676
  64.83710    0.69295    0.64629    0.90500    0.89820    0.97482    0.97136    1.11333
  55.21839    0.59903    0.64629    0.77500    1.27660    1.07398    1.07059    0.78333
  66.32974    0.70711    0.64629    0.92500    0.94811    0.97394    0.97046    1.05473
  47.91271    0.52484    0.64629    0.67500    0.97368    1.31791    1.31459    1.02703
  71.58149    0.75594    0.64629    0.99500    0.94382    0.97341    0.96989    1.05952
  73.08985    0.76967    0.64629    1.01500    0.98576    0.97332    0.96979    1.01445
  79.91972    0.83016    0.64629    1.10500    0.88368    0.98509    0.98151    1.13163
  84.50944    0.86917    0.64629    1.16500    1.15617    1.02293    1.01932    0.86492
  67.07736    0.71415    0.64629    0.93500    0.87141    0.97239    0.96890    1.14757
  53.01854    0.57693    0.64629    0.74500    1.23322    1.08770    1.08433    0.81089
  76.82058    0.80403    0.64707    1.06500    1.01188    0.97356    0.96989    0.98826
  81.38858    0.84381    0.64707    1.12500    1.02783    0.99524    0.99155    0.97292
  49.33111    0.54007    0.64707    0.69500    1.19469    1.25243    1.24898    0.83704
  80.62522    0.83725    0.64707    1.11500    1.02905    0.98890    0.98522    0.97177
  67.02842    0.71455    0.64707    0.93500    1.00000    0.97054    0.96693    1.00000
  78.33997    0.81741    0.64707    1.08500    1.01758    0.97857    0.97489    0.98273
  76.06215    0.79730    0.64707    1.05500    0.97059    0.97105    0.96738    1.03030
  65.53504    0.70043    0.64707    0.91500    0.96667    0.97254    0.96894    1.03448
  79.86266    0.83066    0.64707    1.10500    1.02449    0.98379    0.98011    0.97610
  68.52530    0.72858    0.64707    0.95500    0.94444    0.97022    0.96660    1.05882
  58.12002    0.62859    0.64707    0.81500    0.99208    1.01562    1.01208    1.00798
  67.77642    0.72158    0.64707    0.94500    0.92370    0.96987    0.96625    1.08260
  51.51772    0.56241    0.64707    0.72500    1.26360    1.15116    1.14768    0.79139
  83.68333    0.86328    0.64707    1.15500    1.05459    1.01503    1.01134    0.94824
  82.15273    0.85033    0.64707    1.13500    0.93202    1.00184    0.99814    1.07294
  60.33556    0.65035    0.64707    0.84500    0.98285    0.97933    0.97577    1.01745
  66.28129    0.70750    0.64707    0.92500    1.04825    0.97210    0.96849    0.95397
  55.17760    0.59934    0.64707    0.77500    1.05013    1.07216    1.06865    0.95227
  72.28285    0.76326    0.64707    1.00500    1.07339    0.97199    0.96834    0.93162
  62.55873    0.67193    0.64707    0.87500    0.98653    0.97391    0.97034    1.01365
  70.77721    0.74946    0.64707    0.98500    0.94050    0.97128    0.96765    1.06327
  70.02570    0.74252    0.64707    0.97500    0.92903    0.97093    0.96730    1.07639
  52.97930    0.57723    0.64707    0.74500    1.14521    1.08663    1.08314    0.87320
  63.30151    0.67908    0.64707    0.88500    0.94764    0.97357    0.96999    1.05526
  79.10090    0.82405    0.64707    1.09500    0.94275    0.98108    0.97740    1.06072
  73.03698    0.77012    0.64707    1.01500    0.96190    0.97195    0.96830    1.03960
  54.44404    0.59199    0.64707    0.76500    1.14535    1.08630    1.08280    0.87310
  64.78966    0.69333    0.64707    0.90500    0.94613    0.97288    0.96929    1.05694
  64.04515    0.68622    0.64707    0.89500    1.02185    0.97322    0.96964    0.97862
  52.24812    0.56983    0.64707    0.73500    1.04823    1.11740    1.11392    0.95399
  50.05922    0.54753    0.64707    0.70500    1.15000    1.21867    1.21521    0.86957
  82.91765    0.85682    0.64707    1.14500    1.04842    1.00844    1.00474    0.95382
  61.81682    0.66475    0.64707    0.86500    0.92715    0.97426    0.97069    1.07857
  58.85769    0.63586    0.64707    0.82500    1.11741    1.00149    0.99794    0.89493
  48.60375    0.53259    0.64707    0.68500    1.18750    1.28618    1.28274    0.84211
  55.91198    0.60668    0.64707    0.78500    1.05263    1.05803    1.05451    0.95000
  59.59620    0.64311    0.64707    0.83500    0.90925    0.98780    0.98425    1.09981
  77.57986    0.81073    0.64707    1.07500    1.05761    0.97606    0.97239    0.94553
  53.71127    0.58462    0.64707    0.75500    1.04984    1.09064    1.08715    0.95252
  71.52959    0.75637    0.64707    0.99500    1.00168    0.97164    0.96800    0.99832
  69.27506    0.73556    0.64707    0.96500    0.89577    0.97057    0.96695    1.11636
  84.44976    0.86971    0.64707    1.16500    1.06193    1.02163    1.01793    0.94168
  75.30457    0.79055    0.64707    1.04500    0.91667    0.96854    0.96488    1.09091
  50.78809    0.55498    0.64707    0.71500    1.10194    1.18491    1.18145    0.90749
  61.07576    0.65756    0.64707    0.85500    0.94788    0.97460    0.97104    1.05498
  47.87713    0.52510    0.64707    0.67500    1.26316    1.31994    1.31651    0.79167
  53.67151    0.58492    0.64784    0.75500    1.12500    1.08956    1.08595    0.88889
  72.98409    0.77056    0.64784    1.01500    0.88766    0.97055    0.96680    1.12656
  78.28379    0.81789    0.64784    1.08500    1.05645    0.97747    0.97370    0.94656
  47.84155    0.52537    0.64784    0.67500    1.24324    1.32196    1.31843    0.80435
  60.29114    0.65069    0.64784    0.84500    0.96256    0.97703    0.97336    1.03890
  52.94006    0.57753    0.64784    0.74500    1.02950    1.08567    1.08207    0.97135
  82.09430    0.85085    0.64784    1.13500    0.93704    1.00053    0.99675    1.06719
  72.23044    0.76369    0.64784    1.00500    0.94352    0.97020    0.96645    1.05986
  70.72577    0.74988    0.64784    0.98500    0.99683    0.96949    0.96575    1.00318
  58.81430    0.63620    0.64784    0.82500    0.93970    0.99966    0.99600    1.06417
  67.72695    0.72198    0.64784    0.94500    0.92508    0.96808    0.96435    1.08099
  66.23282    0.70789    0.64784    0.92500    0.97293    0.97023    0.96651    1.02782
  62.51278    0.67229    0.64784    0.87500    0.92672    0.97195    0.96826    1.07908
  80.56768    0.83776    0.64784    1.11500    0.97872    0.98758    0.98381    1.02174
  61.77138    0.66511    0.64784    0.86500    0.89439    0.97229    0.96861    1.11808
  61.03083    0.65791    0.64784    0.85500    0.99640    0.97264    0.96896    1.00361
  48.56765    0.53286    0.64784    0.68500    1.39241    1.28821    1.28466    0.71818
  50.02207    0.54781    0.64784    0.70500    1.38806    1.22070    1.21713    0.72043
  52.20940    0.57012    0.64784    0.73500    1.11494    1.11943    1.11584    0.89691
  75.25025    0.79101    0.64784    1.04500    0.95140    0.96745    0.96369    1.05108
  58.07714    0.62892    0.64784    0.81500    0.95644    1.01379    1.01014    1.04554
  55.87065    0.60700    0.64784    0.78500    1.10274    1.05620    1.05257    0.90683
  54.40375    0.59229    0.64784    0.76500    1.14286    1.08447    1.08085    0.87500
  68.47534    0.72899    0.64784    0.95500    1.00472    0.96843    0.96470    0.99530
  63.25505    0.67945    0.64784    0.88500    0.91200    0.97161    0.96791    1.09649
  69.22460    0.73598    0.64784    0.96500    1.04054    0.96879    0.96505    0.96104
  49.29448    0.54034    0.64784    0.69500    1.18447    1.25445    1.25090    0.84426
  51.47952    0.56270    0.64784    0.72500    0.93227    1.15318    1.14960    1.07265
  50.75041    0.55526    0.64784    0.71500    1.19786    1.18694    1.18337    0.83482
  69.97475    0.74294    0.64784    0.97500    1.03252    0.96914    0.96540    0.96850
  82.85878    0.85735    0.64784    1.14500    1.02626    1.00713    1.00335    0.97441
  76.76533    0.80451    0.64784    1.06500    0.96709    0.97246    0.96869    1.03403
  79.04426    0.82454    0.64784    1.09500    1.04000    0.97997    0.97620    0.96154
  59.55230    0.64345    0.64784    0.83500    1.00766    0.98552    0.98186    0.99240
  55.13680    0.59965    0.64784    0.77500    0.97704    1.07033    1.06671    1.02350
  65.48707    0.70081    0.64784    0.91500    0.93740    0.97057    0.96686    1.06678
  63.99819    0.68659    0.64784    0.89500    0.98316    0.97126    0.96756    1.01712
  76.00736    0.79777    0.64784    1.05500    1.00389    0.96995    0.96619    0.99612
  79.80556    0.83117    0.64784    1.10500    0.94434    0.98248    0.97870    1.05894
  84.39003    0.87026    0.64784    1.16500    1.04450    1.02033    1.01654    0.95740
  64.74219    0.69371    0.64784    0.90500    0.92040    0.97092    0.96721    1.08649
  83.62403    0.86382    0.64784    1.15500    0.97773    1.01373    1.00995    1.02277
  71.47767    0.75680    0.64784    0.99500    0.97462    0.96984    0.96610    1.02604
  81.33059    0.84432    0.64784    1.12500    0.92115    0.99393    0.99016    1.08560
  77.52414    0.81121    0.64784    1.07500    0.96030    0.97496    0.97119    1.04134
  66.97945    0.71494    0.64784    0.93500    0.94224    0.96868    0.96496    1.06130
  63.20858    0.67982    0.64862    0.88500    0.95813    0.96963    0.96584    1.04370
  78.98759    0.82504    0.64862    1.09500    0.86000    0.97886    0.97500    1.16279
  63.95121    0.68697    0.64862    0.89500    0.94426    0.96928    0.96549    1.05903
  69.92378    0.74336    0.64862    0.97500    0.98841    0.96733    0.96350    1.01173
  79.74843    0.83167    0.64862    1.10500    0.97714    0.98136    0.97751    1.02339
  80.51010    0.83827    0.64862    1.11500    1.15582    0.98625    0.98239    0.86519
  49.25784    0.54061    0.64862    0.69500    1.14159    1.25646    1.25282    0.87597
  68.42535    0.72940    0.64862    0.95500    1.00514    0.96663    0.96281    0.99489
  50.71272    0.55554    0.64862    0.71500    1.36111    1.18895    1.18529    0.73469
  58.03425    0.62925    0.64862    0.81500    1.09639    1.01194    1.00820    0.91209
  83.56469    0.86436    0.64862    1.15500    0.89379    1.01241    1.00855    1.11883
  84.33026    0.87080    0.64862    1.16500    0.92678    1.01901    1.01515    1.07901
  55.82932    0.60731    0.64862    0.78500    1.05192    1.05435    1.05063    0.95064
  59.50838    0.64380    0.64862    0.83500    0.92530    0.98367    0.97991    1.08073
  52.17066    0.57041    0.64862    0.73500    0.96599    1.12144    1.11776    1.03521
  69.17412    0.73639    0.64862    0.96500    1.02247    0.96698    0.96315    0.97802
  66.93046    0.71534    0.64862    0.93500    0.98829    0.96679    0.96298    1.01184
  48.53153    0.53313    0.64862    0.68500    1.01389    1.29022    1.28658    0.98630
  77.46838    0.81170    0.64862    1.07500    1.05578    0.97385    0.97000    0.94717
  60.98589    0.65826    0.64862    0.85500    1.03945    0.97066    0.96688    0.96205
  49.98490    0.54808    0.64862    0.70500    1.10909    1.22271    1.21905    0.90164
  82.79987    0.85788    0.64862    1.14500    0.98988    1.00582    1.00196    1.01022
  54.36345    0.59260    0.64862    0.76500    1.18085    1.08262    1.07891    0.84685
  81.27256    0.84484    0.64862    1.12500    0.96743    0.99262    0.98876    1.03366
  75.19590    0.79147    0.64862    1.04500    0.94216    0.96634    0.96249    1.06139
  66.18433    0.70828    0.64862    0.92500    0.85781    0.96825    0.96444    1.16577
  71.42572    0.75723    0.64862    0.99500    0.95513    0.96804    0.96420    1.04698
  53.63173    0.58522    0.64862    0.75500    1.16119    1.08846    1.08476    0.86118
  47.80596    0.52563    0.64862    0.67500    1.08571    1.32397    1.32035    0.92105
  55.09598    0.59996    0.64862    0.77500    1.11873    1.06849    1.06477    0.89387
  72.93118    0.77100    0.64862    1.01500    0.95285    0.96874    0.96490    1.04949
  60.24671    0.65104    0.64862    0.84500    0.99458    0.97472    0.97095    1.00544
  65.43908    0.70119    0.64862    0.91500    1.00683    0.96859    0.96479    0.99322
  52.90080    0.57782    0.64862    0.74500    1.03909    1.08769    1.08399    0.96238
  61.72592    0.66547    0.64862    0.86500    0.94631    0.97031    0.96653    1.05674
  58.77089    0.63653    0.64862    0.82500    0.97790    0.99781    0.99405    1.02260
  64.69471    0.69409    0.64862    0.90500    0.90865    0.96894    0.96514    1.10053
  67.67746    0.72238    0.64862    0.94500    0.93653    0.96627    0.96246    1.06777
  62.46682    0.67265    0.64862    0.87500    1.00998    0.96997    0.96618    0.99012
  76.71004    0.80498    0.64862    1.06500    0.96337    0.97135    0.96749    1.03802
  51.44130    0.56298    0.64862    0.72500    1.12766    1.15520    1.15152    0.88679
  70.67431    0.75031    0.64862    0.98500    0.91297    0.96768    0.96385    1.09532
  78.22757    0.81838    0.64862    1.08500    0.98073    0.97635    0.97250    1.01965
  82.03583    0.85137    0.64862    1.13500    1.01751    0.99922    0.99536    0.98279
  72.17801    0.76413    0.64862    1.00500    0.98248    0.96839    0.96455    1.01783
  75.95254    0.79824    0.64862    1.05500    1.02890    0.96884    0.96499    0.97191
  66.88145    0.71573    0.64940    0.93500    0.94830    0.96490    0.96100    1.05451
  69.12362    0.73680    0.64940    0.96500    0.94845    0.96516    0.96125    1.05435
  82.74093    0.85841    0.64940    1.14500    0.96857    1.00450    1.00056    1.03245
  64.64720    0.69447    0.64940    0.90500    1.04737    0.96694    0.96306    0.95477
  55.05514    0.60027    0.64940    0.77500    1.11250    1.06662    1.06282    0.89888
  72.12555    0.76457    0.64940    1.00500    0.95541    0.96657    0.96265    1.04667
  77.41260    0.81218    0.64940    1.07500    1.02490    0.97273    0.96880    0.97570
  49.94772    0.54836    0.64940    0.70500    1.42105    1.22471    1.22098    0.70370
  58.72747    0.63687    0.64940    0.82500    0.93671    0.99594    0.99211    1.06757
  47.77035    0.52589    0.64940    0.67500    1.26471    1.32598    1.32227    0.79070
  83.50531    0.86489    0.64940    1.15500    1.01018    1.01110    1.00716    0.98992
  66.13582    0.70867    0.64940    0.92500    1.01354    0.96625    0.96236    0.98664
  78.93088    0.82553    0.64940    1.09500    1.00181    0.97774    0.97381    0.99819
  54.32314    0.59290    0.64940    0.76500    0.99731    1.08075    1.07696    1.00270
  72.87823    0.77145    0.64940    1.01500    1.07227    0.96692    0.96300    0.93260
  50.67502    0.55582    0.64940    0.71500    1.11823    1.19096    1.18721    0.89427
  63.16209    0.68019    0.64940    0.88500    0.92683    0.96763    0.96376    1.07895
  75.89769    0.79871    0.64940    1.05500    0.86007    0.96772    0.96379    1.16270
  62.42084    0.67301    0.64940    0.87500    0.96115    0.96797    0.96411    1.04042
  52.86153    0.57812    0.64940    0.74500    1.06542    1.08969    1.08592    0.93860
  79.69127    0.83217    0.64940    1.10500    1.04536    0.98024    0.97631    0.95660
  70.62282    0.75073    0.64940    0.98500    0.91613    0.96587    0.96195    1.09155
  57.99135    0.62958    0.64940    0.81500    0.95455    1.01008    1.00625    1.04762
  52.13191    0.57070    0.64940    0.73500    1.10676    1.12345    1.11968    0.90354
  69.87278    0.74378    0.64940    0.97500    1.05307    0.96551    0.96160    0.94961
  48.49540    0.53339    0.64940    0.68500    1.19718    1.29222    1.28851    0.83529
  61.68045    0.66582    0.64940    0.86500    0.92797    0.96832    0.96446    1.07762
  78.17132    0.81887    0.64940    1.08500    0.95818    0.97524    0.97130    1.04364
  81.97732    0.85189    0.64940    1.13500    1.02840    0.99791    0.99397    0.97239
  53.59194    0.58552    0.64940    0.75500    1.12420    1.08734    1.08356    0.88952
  60.20226    0.65138    0.64940    0.84500    0.98754    0.97238    0.96853    1.01261
  68.37535    0.72980    0.64940    0.95500    0.96404    0.96481    0.96091    1.03730
  67.62795    0.72278    0.64940    0.94500    0.98052    0.96446    0.96056    1.01987
  84.27045    0.87134    0.64940    1.16500    1.02655    1.01770    1.01376    0.97414
  80.45248    0.83877    0.64940    1.11500    1.11776    0.98492    0.98098    0.89464
  55.78796    0.60763    0.64940    0.78500    1.10698    1.05249    1.04868    0.90336
  51.40308    0.56327    0.64940    0.72500    1.09200    1.15720    1.15345    0.91575
  76.65472    0.80545    0.64940    1.06500    0.95229    0.97023    0.96630    1.05010
  65.39107    0.70158    0.64940    0.91500    0.90966    0.96659    0.96271    1.09932
  71.37374    0.75766    0.64940    0.99500    0.99196    0.96622    0.96230    1.00810
  49.22118    0.54088    0.64940    0.69500    0.99219    1.25847    1.25474    1.00787
  81.21450    0.84535    0.64940    1.12500    1.04902    0.99131    0.98737    0.95327
  63.90421    0.68734    0.64940    0.89500    0.92760    0.96728    0.96341    1.07805
  60.94093    0.65861    0.64940    0.85500    0.92208    0.96866    0.96481    1.08451
  75.14152    0.79193    0.64940    1.04500    0.98768    0.96522    0.96129    1.01248
  59.46444    0.64414    0.64940    0.83500    1.02607    0.98181    0.97796    0.97459
  75.08711    0.79239    0.65018    1.04500    0.96525    0.96409    0.96009    1.03600
  53.55213    0.58582    0.65018    0.75500    1.08357    1.08621    1.08236    0.92287
  81.91878    0.85242    0.65018    1.13500    1.05488    0.99659    0.99257    0.94798
  62.37484    0.67338    0.65018    0.87500    0.98964    0.96596    0.96202    1.01047
  52.82225    0.57841    0.65018    0.74500    1.12226    1.09168    1.08784    0.89106
  79.63407    0.83267    0.65018    1.10500    0.97471    0.97912    0.97511    1.02595
  81.15640    0.84586    0.65018    1.12500    0.92740    0.98999    0.98598    1.07828
  78.11504    0.81936    0.65018    1.08500    0.81541    0.97411    0.97010    1.22637
  70.57131    0.75116    0.65018    0.98500    0.88245    0.96403    0.96005    1.13321
  69.82176    0.74420    0.65018    0.97500    0.88045    0.96368    0.95970    1.13578
  80.39483    0.83928    0.65018    1.11500    0.96190    0.98358    0.97956    1.03960
  57.94843    0.62991    0.65018    0.81500    1.10352    1.00820    1.00430    0.90619
  47.73474    0.52615    0.65018    0.67500    1.20455    1.32797    1.32420    0.83019
  60.89595    0.65896    0.65018    0.85500    0.89873    0.96665    0.96272    1.11268
  60.15779    0.65173    0.65018    0.84500    0.93638    0.97003    0.96612    1.06794
  66.83241    0.71613    0.65018    0.93500    1.04146    0.96298    0.95902    0.96019
  71.32174    0.75809    0.65018    0.99500    0.85630    0.96439    0.96040    1.16781
  75.84281    0.79917    0.65018    1.05500    0.97456    0.96660    0.96259    1.02610
  63.85719    0.68771    0.65018    0.89500    0.96121    0.96527    0.96132    1.04035
  65.34305    0.70196    0.65018    0.91500    1.00686    0.96458    0.96063    0.99319
  76.59936    0.80593    0.65018    1.06500    1.00755    0.96910    0.96510    0.99251
  78.87414    0.82603    0.65018    1.09500    0.96743    0.97662    0.97261    1.03366
  66.08729    0.70906    0.65018    0.92500    0.87598    0.96424    0.96028    1.14158
  77.35678    0.81266    0.65018    1.07500    0.96360    0.97161    0.96760    1.03777
  51.36484    0.56355    0.65018    0.72500    1.01230    1.15919    1.15537    0.98785
  72.07306    0.76500    0.65018    1.00500    0.91074    0.96474    0.96075    1.09800
  67.57842    0.72318    0.65018    0.94500    0.97156    0.96262    0.95865    1.02927
  55.01430    0.60058    0.65018    0.77500    1.13587    1.06474    1.06087    0.88038
  83.44589    0.86543    0.65018    1.15500    0.89981    1.00979    1.00577    1.11134
  84.97605    0.87831    0.65018    1.17500    1.13283    1.03952    1.03549    0.88274
  59.42049    0.64448    0.65018    0.83500    1.02094    0.97993    0.97602    0.97949
  64.59968    0.69485    0.65018    0.90500    1.00515    0.96493    0.96097    0.99487
  52.09316    0.57099    0.65018    0.73500    1.09420    1.12544    1.12161    0.91391
  63.11558    0.68055    0.65018    0.88500    0.90409    0.96561    0.96167    1.10609
  50.63731    0.55610    0.65018    0.71500    1.32258    1.19295    1.18914    0.75610
  49.91053    0.54863    0.65018    0.70500    1.10559    1.22670    1.22290    0.90449
  84.21060    0.87188    0.65018    1.16500    1.00425    1.01639    1.01236    0.99577
  54.28281    0.59321    0.65018    0.76500    1.09214    1.07887    1.07501    0.91563
  48.45926    0.53366    0.65018    0.68500    1.02247    1.29421    1.29043    0.97802
  61.63496    0.66618    0.65018    0.86500    1.03077    0.96630    0.96237    0.97015
  72.82526    0.77189    0.65018    1.01500    0.91834    0.96509    0.96110    1.08893
  58.68404    0.63720    0.65018    0.82500    1.04239    0.99406    0.99016    0.95933
  68.32532    0.73021    0.65018    0.95500    0.91254    0.96298    0.95900    1.09584
  55.74660    0.60794    0.65018    0.78500    0.96753    1.05060    1.04673    1.03356
  82.68194    0.85894    0.65018    1.14500    0.98980    1.00319    0.99917    1.01031
  49.18452    0.54115    0.65018    0.69500    1.46847    1.26046    1.25667    0.68098
  69.07310    0.73721    0.65018    0.96500    0.88336    0.96333    0.95935    1.13204
  47.69912    0.52641    0.65096    0.67500    0.95238    1.32995    1.32612    1.05000
  54.24248    0.59351    0.65096    0.76500    1.00260    1.07697    1.07306    0.99741
  60.11331    0.65207    0.65096    0.84500    0.98551    0.96766    0.96370    1.01471
  49.87333    0.54891    0.65096    0.70500    1.18310    1.22868    1.22483    0.84524
  53.51232    0.58612    0.65096    0.75500    1.11304    1.08506    1.08116    0.89844
  68.27526    0.73061    0.65096    0.95500    1.03415    0.96113    0.95710    0.96698
  78.81736    0.82652    0.65096    1.09500    1.02605    0.97549    0.97140    0.97461
  67.52887    0.72358    0.65096    0.94500    0.96784    0.96078    0.95675    1.03323
  72.77226    0.77233    0.65096    1.01500    0.91853    0.96325    0.95919    1.08870
  77.30093    0.81314    0.65096    1.07500    1.04906    0.97048    0.96640    0.95324
  84.15070    0.87242    0.65096    1.16500    1.02311    1.01507    1.01097    0.97741
  72.02055    0.76544    0.65096    1.00500    1.04957    0.96290    0.95884    0.95277
  63.06905    0.68092    0.65096    0.88500    1.01054    0.96358    0.95959    0.98957
  51.32660    0.56384    0.65096    0.72500    1.23144    1.16117    1.15730    0.81206
  64.55214    0.69522    0.65096    0.90500    0.89875    0.96290    0.95889    1.11265
  79.57684    0.83317    0.65096    1.10500    0.87434    0.97800    0.97391    1.14372
  71.26972    0.75852    0.65096    0.99500    0.97500    0.96254    0.95849    1.02564
  52.05438    0.57128    0.65096    0.73500    1.18288    1.12742    1.12353    0.84539
  76.54398    0.80640    0.65096    1.06500    0.90826    0.96797    0.96389    1.10101
  55.70522    0.60825    0.65096    0.78500    1.20370    1.04870    1.04478    0.83077
  48.42311    0.53393    0.65096    0.68500    1.45679    1.29619    1.29236    0.68644
  54.97344    0.60089    0.65096    0.77500    0.91629    1.06284    1.05892    1.09136
  65.29500    0.70234    0.65096    0.91500    1.00334    0.96255    0.95854    0.99667
  62.32882    0.67374    0.65096    0.87500    0.87520    0.96393    0.95994    1.14260
  78.05872    0.81984    0.65096    1.08500    1.08740    0.97298    0.96890    0.91963
  63.81016    0.68808    0.65096    0.89500    0.94247    0.96324    0.95924    1.06104
  75.03268    0.79285    0.65096    1.04500    0.93737    0.96296    0.95889    1.06682
  82.62292    0.85946    0.65096    1.14500    1.01837    1.00187    0.99777    0.98196
  66.03874    0.70944    0.65096    0.92500    0.98010    0.96221    0.95819    1.02030
  57.90550    0.63024    0.65096    0.81500    0.93739    1.00630    1.00235    1.06679
  50.59958    0.55638    0.65096    0.71500    1.19689    1.19493    1.19106    0.83550
  80.33714    0.83979    0.65096    1.11500    0.81583    0.98224    0.97815    1.22574
  66.78336    0.71652    0.65096    0.93500    0.96657    0.96106    0.95704    1.03459
  49.14785    0.54142    0.65096    0.69500    1.09836    1.26244    1.25859    0.91045
  81.09827    0.84638    0.65096    1.12500    0.92754    0.98867    0.98458    1.07813
  84.91573    0.87886    0.65096    1.17500    0.89518    1.03932    1.03521    1.11710
  70.51978    0.75158    0.65096    0.98500    0.82421    0.96219    0.95814    1.21329
  58.64059    0.63754    0.65096    0.82500    0.95911    0.99216    0.98821    1.04264
  75.78790    0.79964    0.65096    1.05500    0.96402    0.96546    0.96139    1.03733
  69.77072    0.74461    0.65096    0.97500    1.04301    0.96184    0.95780    0.95876
  81.86020    0.85294    0.65096    1.13500    0.96124    0.99527    0.99118    1.04032
  52.78296    0.57871    0.65096    0.74500    0.99707    1.09366    1.08977    1.00294
  60.85096    0.65931    0.65096    0.85500    0.92822    0.96462    0.96064    1.07733
  83.38643    0.86596    0.65096    1.15500    1.01210    1.00847    1.00437    0.98805
  59.37653    0.64481    0.65096    0.83500    0.93391    0.97803    0.97406    1.07076
  69.02255    0.73763    0.65096    0.96500    0.87555    0.96148    0.95745    1.14214
  61.58946    0.66653    0.65096    0.86500    0.89048    0.96427    0.96029    1.12299
  68.97198    0.73804    0.65174    0.96500    0.99682    0.95962    0.95554    1.00319
  84.09077    0.87297    0.65174    1.16500    1.01509    1.01374    1.00957    0.98514
  49.83613    0.54918    0.65174    0.70500    1.02439    1.23065    1.22676    0.97619
  82.56386    0.85999    0.65174    1.14500    0.97255    1.00054    0.99637    1.02823
  66.73429    0.71692    0.65174    0.93500    1.08418    0.95911    0.95505    0.92236
  59.33254    0.64515    0.65174    0.83500    0.96392    0.97611    0.97211    1.03743
  71.21767    0.75895    0.65174    0.99500    0.93584    0.96068    0.95659    1.06856
  63.02251    0.68128    0.65174    0.88500    1.05913    0.96154    0.95750    0.94417
  77.24505    0.81361    0.65174    1.07500    0.94404    0.96933    0.96519    1.05927
  84.85537    0.87940    0.65174    1.17500    1.06601    1.03910    1.03493    0.93807
  48.38695    0.53419    0.65174    0.68500    1.63235    1.29816    1.29429    0.61261
  83.32693    0.86649    0.65174    1.15500    1.10191    1.00714    1.00297    0.90751
  65.99017    0.70983    0.65174    0.92500    0.94375    0.96016    0.95610    1.05960
  61.54393    0.66689    0.65174    0.86500    0.98000    0.96222    0.95820    1.02041
  78.76055    0.82701    0.65174    1.09500    0.95938    0.97434    0.97020    1.04234
  81.04009    0.84689    0.65174    1.12500    0.99803    0.98734    0.98318    1.00198
  52.74365    0.57900    0.65174    0.74500    1.08333    1.09563    1.09170    0.92308
  58.59712    0.63787    0.65174    0.82500    1.05082    0.99025    0.98625    0.95164
  69.71965    0.74503    0.65174    0.97500    1.01276    0.95997    0.95589    0.98740
  81.80158    0.85346    0.65174    1.13500    0.96505    0.99394    0.98978    1.03622
  53.47249    0.58641    0.65174    0.75500    1.05460    1.08390    1.07996    0.94823
  60.80595    0.65966    0.65174    0.85500    0.99310    0.96257    0.95855    1.00694
  68.22519    0.73102    0.65174    0.95500    0.89327    0.95926    0.95519    1.11949
  75.73295    0.80011    0.65174    1.05500    0.96905    0.96431    0.96019    1.03194
  49.11116    0.54169    0.65174    0.69500    1.24762    1.26441    1.26052    0.80153
  78.00238    0.82033    0.65174    1.08500    0.90522    0.97184    0.96770    1.10470
  80.27942    0.84029    0.65174    1.11500    1.04365    0.98088    0.97673    0.95817
  50.56185    0.55666    0.65174    0.71500    1.14352    1.19690    1.19299    0.87449
  57.86255    0.63057    0.65174    0.81500    0.91478    1.00438    1.00040    1.09316
  73.47135    0.77964    0.65174    1.02500    0.91075    0.95886    0.95475    1.09800
  63.76310    0.68845    0.65174    0.89500    1.04174    0.96119    0.95715    0.95993
  70.46822    0.75200    0.65174    0.98500    0.94264    0.96033    0.95624    1.06086
  62.28279    0.67410    0.65174    0.87500    1.06736    0.96188    0.95785    0.93689
  47.66348    0.52667    0.65174    0.67500    1.18919    1.33192    1.32805    0.84091
  51.28834    0.56412    0.65174    0.72500    1.23581    1.16314    1.15923    0.80919
  60.06882    0.65242    0.65174    0.84500    1.09890    0.96528    0.96127    0.91000
  79.51957    0.83367    0.65174    1.10500    0.93682    0.97685    0.97270    1.06744
  54.93257    0.60120    0.65174    0.77500    1.05825    1.06092    1.05697    0.94495
  64.50458    0.69560    0.65174    0.90500    0.97448    0.96085    0.95680    1.02619
  72.71924    0.77277    0.65174    1.01500    0.97639    0.96139    0.95728    1.02418
  71.96801    0.76587    0.65174    1.00500    0.92200    0.96104    0.95694    1.08460
  67.47929    0.72398    0.65174    0.94500    0.92767    0.95891    0.95484    1.07797
  54.20213    0.59382    0.65174    0.76500    1.08010    1.07506    1.07111    0.92584
  55.66383    0.60857    0.65174    0.78500    1.10393    1.04679    1.04282    0.90586
  65.24693    0.70273    0.65174    0.91500    0.88372    0.96051    0.95645    1.13158
  52.01560    0.57157    0.65174    0.73500    1.05369    1.12938    1.12546    0.94904
  76.48857    0.80687    0.65174    1.06500    0.96881    0.96682    0.96269    1.03220
  63.71603    0.68882    0.65252    0.89500    0.91759    0.95912    0.95506    1.08981
  73.41782    0.78009    0.65252    1.02500    0.95492    0.95739    0.95325    1.04720
  58.55364    0.63821    0.65252    0.82500    1.02920    0.98831    0.98430    0.97163
  60.76092    0.66001    0.65252    0.85500    0.97167    0.96049    0.95646    1.02916
  65.94157    0.71022    0.65252    0.92500    0.98539    0.95809    0.95402    1.01483
  54.89169    0.60151    0.65252    0.77500    1.08685    1.05898    1.05501    0.92009
  72.66619    0.77321    0.65252    1.01500    0.96205    0.95950    0.95537    1.03945
  55.62242    0.60888    0.65252    0.78500    0.97598    1.04485    1.04087    1.02461
  80.22167    0.84080    0.65252    1.11500    0.89730    0.97949    0.97531    1.11446
  60.02430    0.65276    0.65252    0.84500    0.99141    0.96287    0.95885    1.00867
  84.79497    0.87995    0.65252    1.17500    1.08789    1.03886    1.03464    0.91921
  66.68519    0.71731    0.65252    0.93500    0.95972    0.95714    0.95306    1.04197
  79.46227    0.83417    0.65252    1.10500    1.07985    0.97568    0.97150    0.92606
  49.07447    0.54196    0.65252    0.69500    1.23333    1.26636    1.26246    0.81081
  48.35079    0.53446    0.65252    0.68500    1.37333    1.30012    1.29622    0.72816
  51.97681    0.57186    0.65252    0.73500    1.16611    1.13134    1.12740    0.85755
  81.74292    0.85397    0.65252    1.13500    0.98221    0.99257    0.98838    1.01811
  84.03080    0.87351    0.65252    1.16500    0.92585    1.01238    1.00817    1.08009
  54.16176    0.59412    0.65252    0.76500    0.94258    1.07312    1.06915    1.06091
  50.52410    0.55694    0.65252    0.71500    1.07812    1.19885    1.19493    0.92754
  76.43313    0.80735    0.65252    1.06500    1.00746    0.96565    0.96149    0.99259
  80.98189    0.84740    0.65252    1.12500    1.00195    0.98597    0.98178    0.99806
  47.62784    0.52693    0.65252    0.67500    1.47368    1.33387    1.32999    0.67857
  69.66856    0.74545    0.65252    0.97500    0.86460    0.95809    0.95398    1.15660
  71.16559    0.75938    0.65252    0.99500    0.98098    0.95880    0.95468    1.01939
  68.92138    0.73845    0.65252    0.96500    0.89841    0.95773    0.95363    1.11307
  75.67798    0.80057    0.65252    1.05500    0.93258    0.96314    0.95898    1.07229
  68.17509    0.73142    0.65252    0.95500    1.06119    0.95738    0.95328    0.94234
  64.45700    0.69598    0.65252    0.90500    0.98026    0.95878    0.95472    1.02013
  77.18913    0.81409    0.65252    1.07500    0.91115    0.96815    0.96399    1.09751
  51.25007    0.56441    0.65252    0.72500    1.13281    1.16509    1.16116    0.88276
  62.97594    0.68165    0.65252    0.88500    1.05369    0.95947    0.95541    0.94904
  61.49839    0.66724    0.65252    0.86500    0.93761    0.96015    0.95611    1.06654
  83.26739    0.86703    0.65252    1.15500    1.02414    1.00578    1.00157    0.97642
  62.23673    0.67446    0.65252    0.87500    0.89433    0.95981    0.95576    1.11815
  59.28855    0.64549    0.65252    0.83500    0.95517    0.97417    0.97015    1.04693
  67.42970    0.72438    0.65252    0.94500    0.90909    0.95702    0.95293    1.10000
  57.81958    0.63090    0.65252    0.81500    0.89384    1.00244    0.99844    1.11877
  82.50476    0.86052    0.65252    1.14500    1.05675    0.99918    0.99497    0.94630
  77.94600    0.82081    0.65252    1.08500    0.90149    0.97066    0.96649    1.10928
  70.41663    0.75242    0.65252    0.98500    0.85266    0.95844    0.95433    1.17279
  71.91545    0.76631    0.65252    1.00500    1.01695    0.95915    0.95503    0.98333
  53.43265    0.58671    0.65252    0.75500    1.07396    1.08271    1.07876    0.93113
  49.79891    0.54946    0.65252    0.70500    1.15823    1.23261    1.22869    0.86339
  52.70433    0.57929    0.65252    0.74500    1.13419    1.09758    1.09363    0.88169
  78.70371    0.82750    0.65252    1.09500    0.97070    0.97317    0.96900    1.03018
  65.19884    0.70311    0.65252    0.91500    0.93344    0.95844    0.95437    1.07131
  80.16387    0.84130    0.65331    1.11500    0.93395    0.97807    0.97388    1.07073
  71.11350    0.75981    0.65331    0.99500    1.01881    0.95688    0.95277    0.98154
  65.15074    0.70349    0.65331    0.91500    0.89140    0.95634    0.95227    1.12183
  55.58101    0.60919    0.65331    0.78500    1.02299    1.04289    1.03891    0.97753
  48.31461    0.53472    0.65331    0.68500    1.48193    1.30206    1.29816    0.67480
  75.62298    0.80104    0.65331    1.05500    0.90299    0.96193    0.95778    1.10744
  51.93800    0.57214    0.65331    0.73500    1.09294    1.13328    1.12933    0.91497
  61.45284    0.66760    0.65331    0.86500    1.11151    0.95806    0.95402    0.89968
  63.66894    0.68919    0.65331    0.89500    0.87009    0.95703    0.95297    1.14931
  77.88959    0.82130    0.65331    1.08500    0.94630    0.96946    0.96529    1.05675
  70.36503    0.75285    0.65331    0.98500    0.96672    0.95653    0.95242    1.03442
  53.39280    0.58701    0.65331    0.75500    1.12722    1.08151    1.07755    0.88714
  52.66500    0.57959    0.65331    0.74500    1.05975    1.09952    1.09557    0.94362
  77.13319    0.81457    0.65331    1.07500    0.99437    0.96695    0.96278    1.00566
  78.64684    0.82800    0.65331    1.09500    1.00000    0.97197    0.96779    1.00000
  79.40494    0.83466    0.65331    1.10500    1.02083    0.97448    0.97029    0.97959
  66.63608    0.71770    0.65331    0.93500    0.92441    0.95515    0.95107    1.08177
  65.89296    0.71061    0.65331    0.92500    0.93008    0.95600    0.95192    1.07517
  47.59219    0.52719    0.65331    0.67500    1.51429    1.33582    1.33192    0.66038
  69.61745    0.74586    0.65331    0.97500    0.85868    0.95617    0.95207    1.16458
  72.61311    0.77365    0.65331    1.01500    0.93103    0.95759    0.95346    1.07407
  84.73453    0.88050    0.65331    1.17500    1.02594    1.03564    1.03142    0.97471
  54.85079    0.60182    0.65331    0.77500    0.92683    1.05703    1.05305    1.07895
  59.97978    0.65311    0.65331    0.84500    0.97198    0.96044    0.95642    1.02883
  62.92936    0.68202    0.65331    0.88500    1.01235    0.95737    0.95332    0.98780
  83.20781    0.86756    0.65331    1.15500    1.17345    1.00438    1.00017    0.85219
  62.19066    0.67482    0.65331    0.87500    1.12261    0.95772    0.95367    0.89078
  57.77661    0.63123    0.65331    0.81500    1.03896    1.00049    0.99648    0.96250
  73.36425    0.78054    0.65331    1.02500    1.12127    0.95588    0.95175    0.89185
  71.86286    0.76674    0.65331    1.00500    0.88752    0.95724    0.95311    1.12674
  49.76168    0.54973    0.65331    0.70500    1.12102    1.23455    1.23063    0.89205
  58.51015    0.63854    0.65331    0.82500    0.97670    0.98635    0.98234    1.02385
  82.44562    0.86104    0.65331    1.14500    1.04752    0.99778    0.99357    0.95464
  68.12497    0.73183    0.65331    0.95500    0.91846    0.95546    0.95137    1.08878
  49.03777    0.54223    0.65331    0.69500    1.33019    1.26830    1.26439    0.75177
  54.12139    0.59442    0.65331    0.76500    1.12088    1.07116    1.06719    0.89216
  76.37765    0.80782    0.65331    1.06500    1.00188    0.96444    0.96028    0.99812
  50.48635    0.55722    0.65331    0.71500    1.20853    1.20079    1.19686    0.82745
  60.71588    0.66036    0.65331    0.85500    0.99492    0.95840    0.95437    1.00511
  68.87076    0.73886    0.65331    0.96500    0.97176    0.95582    0.95172    1.02906
  81.68423    0.85449    0.65331    1.13500    0.98008    0.99117    0.98697    1.02033
  51.21179    0.56469    0.65331    0.72500    1.07438    1.16703    1.16310    0.93077
  64.40940    0.69635    0.65331    0.90500    0.87676    0.95669    0.95262    1.14057
  67.38008    0.72478    0.65331    0.94500    0.95215    0.95511    0.95102    1.05026
  83.97079    0.87405    0.65331    1.16500    1.03132    1.01098    1.00677    0.96964
  80.92364    0.84791    0.65331    1.12500    0.97782    0.98457    0.98038    1.02268
  59.24453    0.64583    0.65331    0.83500    1.01812    0.97221    0.96820    0.98220
  51.89919    0.57243    0.65409    0.73500    1.28364    1.13521    1.13127    0.77904
  73.31067    0.78098    0.65409    1.02500    0.94935    0.95436    0.95025    1.05336
  52.62566    0.57988    0.65409    0.74500    1.03081    1.10145    1.09750    0.97011
  65.10261    0.70387    0.65409    0.91500    0.92508    0.95423    0.95018    1.08099
  51.17350    0.56497    0.65409    0.72500    1.25604    1.16897    1.16503    0.79615
  57.73362    0.63156    0.65409    0.81500    1.01597    0.99851    0.99452    0.98428
  70.31339    0.75327    0.65409    0.98500    0.88467    0.95459    0.95050    1.13036
  49.72444    0.55001    0.65409    0.70500    0.98864    1.23648    1.23256    1.01149
  63.62183    0.68956    0.65409    0.89500    0.98646    0.95492    0.95088    1.01372
  62.14458    0.67518    0.65409    0.87500    0.95375    0.95560    0.95158    1.04849
  61.40726    0.66795    0.65409    0.86500    0.92071    0.95595    0.95193    1.08612
  59.93523    0.65345    0.65409    0.84500    0.97855    0.95799    0.95398    1.02192
  83.14820    0.86809    0.65409    1.15500    1.01386    1.00294    0.99877    0.98633
  67.33044    0.72517    0.65409    0.94500    0.84281    0.95317    0.94911    1.18650
  55.53958    0.60951    0.65409    0.78500    1.04630    1.04092    1.03695    0.95575
  78.58993    0.82849    0.65409    1.09500    1.04555    0.97073    0.96658    0.95644
  48.27842    0.53499    0.65409    0.68500    1.15730    1.30400    1.30009    0.86408
  64.36178    0.69673    0.65409    0.90500    1.01645    0.95457    0.95053    0.98382
  60.67082    0.66071    0.65409    0.85500    0.96290    0.95629    0.95228    1.03853
  50.44858    0.55750    0.65409    0.71500    1.00952    1.20272    1.19880    0.99057
  69.56631    0.74628    0.65409    0.97500    1.00659    0.95424    0.95015    0.99345
  54.80988    0.60212    0.65409    0.77500    1.05386    1.05506    1.05109    0.94889
  80.86536    0.84842    0.65409    1.12500    0.99022    0.98314    0.97897    1.00988
  66.58694    0.71810    0.65409    0.93500    1.04569    0.95314    0.94908    0.95631
  80.10605    0.84181    0.65409    1.11500    0.95728    0.97662    0.97246    1.04462
  79.34757    0.83516    0.65409    1.10500    1.02680    0.97324    0.96909    0.97390
  81.62550    0.85501    0.65409    1.13500    1.11231    0.98974    0.98557    0.89903
  68.07483    0.73223    0.65409    0.95500    0.89790    0.95353    0.94946    1.11371
  83.91073    0.87458    0.65409    1.16500    0.97546    1.00954    1.00536    1.02516
  49.00105    0.54250    0.65409    0.69500    1.13178    1.27024    1.26633    0.88356
  84.67404    0.88105    0.65409    1.17500    1.08491    1.03060    1.02641    0.92174
  68.82013    0.73927    0.65409    0.96500    0.96467    0.95388    0.94980    1.03662
  82.38645    0.86157    0.65409    1.14500    0.99057    0.99634    0.99217    1.00952
  62.88276    0.68238    0.65409    0.88500    0.92659    0.95526    0.95123    1.07923
  72.56001    0.77409    0.65409    1.01500    0.98397    0.95565    0.95155    1.01629
  58.46664    0.63887    0.65409    0.82500    0.93956    0.98438    0.98038    1.06433
  47.55653    0.52746    0.65409    0.67500    0.83673    1.33775    1.33386    1.19512
  65.84433    0.71099    0.65409    0.92500    0.96291    0.95388    0.94983    1.03852
  53.35293    0.58731    0.65409    0.75500    1.00287    1.08030    1.07635    0.99713
  75.56795    0.80150    0.65409    1.05500    0.90377    0.96070    0.95657    1.10647
  77.83314    0.82178    0.65409    1.08500    0.89703    0.96822    0.96408    1.11479
  59.20051    0.64617    0.65409    0.83500    1.01306    0.97024    0.96624    0.98711
  54.08100    0.59472    0.65409    0.76500    1.11321    1.06919    1.06523    0.89831
  71.81024    0.76717    0.65409    1.00500    1.00163    0.95530    0.95120    0.99837
  71.06137    0.76023    0.65409    0.99500    1.06529    0.95494    0.95085    0.93871
  77.07722    0.81505    0.65409    1.07500    0.87934    0.96571    0.96158    1.13721
  76.32215    0.80829    0.65409    1.06500    1.01692    0.96321    0.95907    0.98336
  60.62574    0.66106    0.65487    0.85500    1.05160    0.95416    0.95018    0.95093
  66.53778    0.71849    0.65487    0.93500    0.98095    0.95110    0.94708    1.01942
  47.52086    0.52771    0.65487    0.67500    1.45238    1.33968    1.33580    0.68852
  79.29016    0.83566    0.65487    1.10500    0.85911    0.97197    0.96788    1.16400
  54.04060    0.59503    0.65487    0.76500    0.98205    1.06721    1.06327    1.01828
  81.56673    0.85553    0.65487    1.13500    0.98343    0.98827    0.98417    1.01685
  84.61351    0.88159    0.65487    1.17500    1.08353    1.02552    1.02140    0.92291
  68.02467    0.73264    0.65487    0.95500    1.00000    0.95157    0.94754    1.00000
  48.96433    0.54277    0.65487    0.69500    1.05833    1.27217    1.26827    0.94488
  58.42311    0.63920    0.65487    0.82500    1.01165    0.98238    0.97842    0.98848
  76.26662    0.80876    0.65487    1.06500    0.92650    0.96194    0.95787    1.07933
  54.76896    0.60243    0.65487    0.77500    1.00000    1.05307    1.04913    1.00000
  46.80024    0.52017    0.65487    0.66500    1.61111    1.34079    1.33692    0.62069
  69.51515    0.74669    0.65487    0.97500    0.96118    0.95227    0.94824    1.04039
  65.05447    0.70425    0.65487    0.91500    0.89724    0.95209    0.94808    1.11453
  55.49813    0.60982    0.65487    0.78500    1.14932    1.03893    1.03499    0.87008
  80.04819    0.84231    0.65487    1.11500    1.06571    0.97513    0.97103    0.93834
  65.79568    0.71138    0.65487    0.92500    1.02107    0.95175    0.94773    0.97937
  59.89067    0.65379    0.65487    0.84500    0.91283    0.95553    0.95155    1.09550
  51.13520    0.56526    0.65487    0.72500    1.18776    1.17089    1.16697    0.84192
  67.28078    0.72557    0.65487    0.94500    0.81860    0.95121    0.94719    1.22160
  68.76946    0.73968    0.65487    0.96500    0.90881    0.95192    0.94789    1.10034
  48.24222    0.53525    0.65487    0.68500    1.12088    1.30592    1.30203    0.89216
  77.02121    0.81553    0.65487    1.07500    1.03214    0.96445    0.96037    0.96886
  51.86036    0.57272    0.65487    0.73500    1.13043    1.13713    1.13321    0.88462
  83.85064    0.87512    0.65487    1.16500    0.97708    1.00807    1.00396    1.02345
  72.50688    0.77453    0.65487    1.01500    0.96355    0.95369    0.94963    1.03783
  59.15646    0.64651    0.65487    0.83500    0.92422    0.96824    0.96427    1.08200
  80.80705    0.84894    0.65487    1.12500    1.03600    0.98167    0.97757    0.96525
  78.53299    0.82898    0.65487    1.09500    0.94775    0.96946    0.96538    1.05513
  71.00922    0.76066    0.65487    0.99500    0.93137    0.95298    0.94893    1.07368
  64.31414    0.69710    0.65487    0.90500    0.96405    0.95244    0.94843    1.03729
  50.41081    0.55778    0.65487    0.71500    1.15207    1.20465    1.20074    0.86800
  77.77667    0.82227    0.65487    1.08500    1.03830    0.96696    0.96287    0.96311
  82.32723    0.86209    0.65487    1.14500    0.97091    0.99487    0.99076    1.02996
  73.25705    0.78143    0.65487    1.02500    0.97639    0.95280    0.94874    1.02418
  57.69061    0.63188    0.65487    0.81500    0.90214    0.99652    0.99256    1.10848
  70.26174    0.75369    0.65487    0.98500    0.98726    0.95263    0.94859    1.01290
  71.75760    0.76761    0.65487    1.00500    0.95588    0.95333    0.94928    1.04615
  62.09847    0.67553    0.65487    0.87500    0.97876    0.95347    0.94948    1.02170
  63.57470    0.68993    0.65487    0.89500    0.90476    0.95278    0.94878    1.10526
  61.36167    0.66831    0.65487    0.86500    1.02822    0.95382    0.94983    0.97256
  75.51290    0.80197    0.65487    1.05500    1.00382    0.95943    0.95536    0.99620
  49.68719    0.55028    0.65487    0.70500    1.37821    1.23841    1.23450    0.72558
  53.31306    0.58761    0.65487    0.75500    1.06964    1.07907    1.07514    0.93490
  62.83615    0.68274    0.65487    0.88500    0.96517    0.95313    0.94913    1.03608
  83.08854    0.86862    0.65487    1.15500    1.06383    1.00147    0.99736    0.94000
  52.58631    0.58017    0.65487    0.74500    1.05689    1.10337    1.09944    0.94618
  64.26649    0.69748    0.65566    0.90500    0.99514    0.95029    0.94633    1.00489
  62.78951    0.68311    0.65566    0.88500    0.89739    0.95098    0.94703    1.11434
  80.74869    0.84945    0.65566    1.12500    0.95429    0.98018    0.97616    1.04790
  77.72016    0.82275    0.65566    1.08500    0.87633    0.96567    0.96166    1.14113
  59.11241    0.64684    0.65566    0.83500    0.95349    0.96624    0.96231    1.04878
  51.82152    0.57301    0.65566    0.73500    1.12458    1.13904    1.13515    0.88922
  70.21006    0.75411    0.65566    0.98500    0.91225    0.95065    0.94667    1.09619
  76.96517    0.81600    0.65566    1.07500    0.93934    0.96316    0.95916    1.06458
  57.64759    0.63221    0.65566    0.81500    1.02299    0.99452    0.99059    0.97753
  72.45373    0.77497    0.65566    1.01500    0.99664    0.95170    0.94771    1.00337
  55.45667    0.61013    0.65566    0.78500    1.08916    1.03693    1.03302    0.91814
  59.84610    0.65413    0.65566    0.84500    1.07155    0.95305    0.94911    0.93322
  83.79051    0.87566    0.65566    1.16500    1.10046    1.00658    1.00255    0.90871
  71.70494    0.76804    0.65566    1.00500    0.92813    0.95135    0.94737    1.07743
  62.05235    0.67589    0.65566    0.87500    0.95935    0.95133    0.94738    1.04237
  79.99029    0.84281    0.65566    1.11500    1.04228    0.97362    0.96961    0.95943
  70.95705    0.76109    0.65566    0.99500    0.97517    0.95100    0.94702    1.02547
  61.31607    0.66866    0.65566    0.86500    0.99218    0.95167    0.94773    1.00789
  48.20602    0.53551    0.65566    0.68500    1.57746    1.30784    1.30397    0.63393
  67.23110    0.72597    0.65566    0.94500    0.95522    0.94924    0.94527    1.04687
  65.74701    0.71177    0.65566    0.92500    0.92788    0.94959    0.94563    1.07772
  75.45781    0.80243    0.65566    1.05500    0.96715    0.95815    0.95415    1.03396
  51.09688    0.56554    0.65566    0.72500    1.12346    1.17280    1.16891    0.89011
  46.76509    0.52042    0.65566    0.66500    1.18750    1.35359    1.34973    0.84211
  83.02885    0.86915    0.65566    1.15500    1.09657    0.99998    0.99595    0.91194
  69.46397    0.74711    0.65566    0.97500    0.90635    0.95029    0.94632    1.10333
  78.47602    0.82947    0.65566    1.09500    0.90597    0.96817    0.96417    1.10379
  79.23273    0.83616    0.65566    1.10500    0.98246    0.97068    0.96667    1.01786
  81.50793    0.85605    0.65566    1.13500    1.08366    0.98678    0.98276    0.92280
  49.64993    0.55055    0.65566    0.70500    1.04420    1.24032    1.23644    0.95767
  67.97449    0.73304    0.65566    0.95500    0.98291    0.94959    0.94562    1.01739
  65.00630    0.70463    0.65566    0.91500    0.97377    0.94994    0.94598    1.02694
  50.37302    0.55805    0.65566    0.71500    1.08861    1.20656    1.20268    0.91860
  84.55295    0.88214    0.65566    1.17500    1.00664    1.02041    1.01638    0.99341
  47.48518    0.52797    0.65566    0.67500    1.45455    1.34160    1.33774    0.68750
  82.26798    0.86262    0.65566    1.14500    1.01351    0.99338    0.98936    0.98667
  54.00019    0.59533    0.65566    0.76500    0.97692    1.06521    1.06131    1.02362
  66.48860    0.71888    0.65566    0.93500    1.01905    0.94905    0.94508    0.98131
  52.54695    0.58046    0.65566    0.74500    1.17350    1.10528    1.10138    0.85215
  54.72802    0.60274    0.65566    0.77500    1.13930    1.05107    1.04716    0.87773
  73.20341    0.78187    0.65566    1.02500    0.93874    0.95123    0.94724    1.06525
  76.21105    0.80923    0.65566    1.06500    0.94667    0.96066    0.95666    1.05634
  48.92760    0.54304    0.65566    0.69500    1.16547    1.27408    1.27021    0.85802
  68.71878    0.74009    0.65566    0.96500    0.93711    0.94994    0.94597    1.06711
  58.37957    0.63954    0.65566    0.82500    0.87716    0.98038    0.97645    1.14004
  63.52756    0.69030    0.65566    0.89500    0.94852    0.95063    0.94668    1.05428
  60.58065    0.66141    0.65566    0.85500    0.95076    0.95202    0.94808    1.05179
  53.27317    0.58790    0.65566    0.75500    1.09695    1.07783    1.07393    0.91162
  51.05856    0.56582    0.65645    0.72500    1.24893    1.17471    1.17086    0.80069
  81.44909    0.85656    0.65645    1.13500    0.98635    0.98527    0.98135    1.01383
  58.33602    0.63987    0.65645    0.82500    0.97002    0.97836    0.97448    1.03091
  67.92428    0.73344    0.65645    0.95500    0.96812    0.94760    0.94370    1.03293
  65.69832    0.71215    0.65645    0.92500    0.94020    0.94743    0.94353    1.06360
  48.89085    0.54331    0.65645    0.69500    1.51724    1.27600    1.27215    0.65909
  82.96912    0.86968    0.65645    1.15500    0.94074    0.99847    0.99454    1.06299
  59.80151    0.65448    0.65645    0.84500    0.95897    0.95055    0.94667    1.04278
  79.93236    0.84332    0.65645    1.11500    0.90909    0.97210    0.96818    1.10000
  68.66807    0.74049    0.65645    0.96500    0.89410    0.94795    0.94405    1.11844
  49.61266    0.55083    0.65645    0.70500    0.96020    1.24224    1.23839    1.04145
  80.69031    0.84995    0.65645    1.12500    0.93957    0.97867    0.97475    1.06432
  57.60456    0.63254    0.65645    0.81500    0.92368    0.99250    0.98862    1.08263
  59.06833    0.64718    0.65645    0.83500    0.84969    0.96422    0.96034    1.17690
  50.33522    0.55833    0.65645    0.71500    1.15686    1.20848    1.20462    0.86441
  76.15546    0.80970    0.65645    1.06500    0.96834    0.95936    0.95544    1.03269
  60.53554    0.66175    0.65645    0.85500    0.94876    0.94987    0.94598    1.05401
  82.20870    0.86314    0.65645    1.14500    0.90792    0.99187    0.98795    1.10142
  71.65225    0.76847    0.65645    1.00500    0.94719    0.94935    0.94544    1.05575
  83.73033    0.87620    0.65645    1.16500    1.09598    1.00506    1.00114    0.91242
  62.00621    0.67625    0.65645    0.87500    1.01211    0.94917    0.94528    0.98803
  53.95977    0.59563    0.65645    0.76500    1.02041    1.06320    1.05934    0.98000
  75.40269    0.80289    0.65645    1.05500    0.93934    0.95685    0.95294    1.06458
  64.21881    0.69785    0.65645    0.90500    0.98033    0.94813    0.94423    1.02007
  67.18140    0.72637    0.65645    0.94500    0.90256    0.94725    0.94335    1.10796
  73.14974    0.78232    0.65645    1.02500    0.93721    0.94964    0.94573    1.06699
  64.95812    0.70501    0.65645    0.91500    0.92393    0.94778    0.94388    1.08233
  78.41901    0.82996    0.65645    1.09500    0.94990    0.96687    0.96295    1.05274
  84.49234    0.88268    0.65645    1.17500    1.08219    1.01528    1.01136    0.92405
  51.78268    0.57330    0.65645    0.73500    1.13919    1.14095    1.13709    0.87781
  63.48039    0.69067    0.65645    0.89500    1.06563    0.94848    0.94458    0.93841
  76.90911    0.81648    0.65645    1.07500    0.98011    0.96186    0.95795    1.02030
  66.43941    0.71927    0.65645    0.93500    0.96217    0.94698    0.94308    1.03932
  70.15836    0.75453    0.65645    0.98500    0.97788    0.94865    0.94475    1.02262
  52.50758    0.58076    0.65645    0.74500    1.08599    1.10719    1.10333    0.92082
  54.68708    0.60304    0.65645    0.77500    0.97375    1.04906    1.04520    1.02696
  47.44950    0.52823    0.65645    0.67500    2.27273    1.34352    1.33968    0.44000
  72.40055    0.77541    0.65645    1.01500    1.04608    0.94970    0.94579    0.95595
  79.17526    0.83665    0.65645    1.10500    0.99805    0.96937    0.96546    1.00196
  53.23327    0.58820    0.65645    0.75500    0.97555    1.07659    1.07272    1.02506
  61.27044    0.66901    0.65645    0.86500    0.86074    0.94952    0.94563    1.16179
  77.66362    0.82323    0.65645    1.08500    0.93433    0.96437    0.96045    1.07028
  55.41521    0.61044    0.65645    0.78500    1.07109    1.03492    1.03105    0.93363
  46.72993    0.52068    0.65645    0.66500    1.66667    1.36639    1.36255    0.60000
  48.16980    0.53578    0.65645    0.68500    1.13592    1.30976    1.30592    0.88034
  70.90485    0.76151    0.65645    0.99500    0.92007    0.94900    0.94510    1.08688
  62.74286    0.68347    0.65645    0.88500    0.93811    0.94882    0.94493    1.06597
  69.41277    0.74752    0.65645    0.97500    0.92167    0.94830    0.94440    1.08499
  72.34734    0.77585    0.65723    1.01500    0.93178    0.94770    0.94387    1.07321
  71.59954    0.76890    0.65723    1.00500    0.89030    0.94735    0.94352    1.12321
  61.96006    0.67661    0.65723    0.87500    0.94032    0.94701    0.94318    1.06346
  60.49042    0.66210    0.65723    0.85500    1.00656    0.94771    0.94388    0.99349
  83.67012    0.87674    0.65723    1.16500    0.96794    1.00355    0.99973    1.03313
  76.09984    0.81017    0.65723    1.06500    0.89031    0.95806    0.95423    1.12320
  80.63189    0.85046    0.65723    1.12500    0.86888    0.97716    0.97334    1.15091
  82.14937    0.86366    0.65723    1.14500    0.94526    0.99036    0.98654    1.05792
  76.85301    0.81696    0.65723    1.07500    1.01600    0.96056    0.95673    0.98425
  49.57538    0.55110    0.65723    0.70500    1.14365    1.24415    1.24033    0.87440
  59.02425    0.64752    0.65723    0.83500    0.96880    0.96220    0.95837    1.03220
  53.19336    0.58850    0.65723    0.75500    1.09831    1.07533    1.07151    0.91049
  78.36197    0.83044    0.65723    1.09500    0.96198    0.96556    0.96174    1.03953
  54.64612    0.60335    0.65723    0.77500    1.06684    1.04705    1.04322    0.93734
  48.85410    0.54358    0.65723    0.69500    1.06716    1.27791    1.27410    0.93706
  64.17112    0.69823    0.65723    0.90500    0.91080    0.94596    0.94213    1.09794
  67.87406    0.73384    0.65723    0.95500    0.88191    0.94561    0.94178    1.13390
  84.43169    0.88323    0.65723    1.17500    0.90389    1.01014    1.00633    1.10633
  58.29245    0.64020    0.65723    0.82500    0.96050    0.97634    0.97251    1.04112
  51.74382    0.57358    0.65723    0.73500    1.04984    1.14286    1.13904    0.95252
  52.46819    0.58105    0.65723    0.74500    1.09281    1.10910    1.10528    0.91507
  79.11776    0.83715    0.65723    1.10500    0.94423    0.96807    0.96424    1.05906
  62.69620    0.68383    0.65723    0.88500    0.91787    0.94666    0.94283    1.08947
  64.90992    0.70539    0.65723    0.91500    0.85846    0.94561    0.94178    1.16487
  70.85263    0.76194    0.65723    0.99500    1.03300    0.94700    0.94317    0.96805
  82.90935    0.87021    0.65723    1.15500    0.87293    0.99695    0.99313    1.14557
  46.69476    0.52093    0.65723    0.66500    0.66667    1.37920    1.37539    1.50000
  55.37372    0.61075    0.65723    0.78500    1.03167    1.03291    1.02908    0.96930
  77.60706    0.82371    0.65723    1.08500    0.86803    0.96306    0.95924    1.15203
  79.87440    0.84382    0.65723    1.11500    0.94030    0.97057    0.96675    1.06349
  75.34755    0.80336    0.65723    1.05500    0.97963    0.95555    0.95173    1.02079
  61.22480    0.66936    0.65723    0.86500    0.96239    0.94736    0.94353    1.03908
  69.36154    0.74794    0.65723    0.97500    0.94951    0.94630    0.94247    1.05317
  70.10663    0.75495    0.65723    0.98500    0.94719    0.94665    0.94282    1.05575
  59.75690    0.65482    0.65723    0.84500    0.85466    0.94806    0.94423    1.17006
  81.39022    0.85708    0.65723    1.13500    0.97633    0.98376    0.97994    1.02424
  66.39019    0.71966    0.65723    0.93500    1.02062    0.94491    0.94108    0.97980
  63.43321    0.69104    0.65723    0.89500    0.93648    0.94631    0.94248    1.06783
  73.09605    0.78276    0.65723    1.02500    0.95077    0.94805    0.94422    1.05178
  51.02023    0.56610    0.65723    0.72500    1.16667    1.17662    1.17280    0.85714
  47.41380    0.52849    0.65723    0.67500    1.35417    1.34544    1.34163    0.73846
  57.56151    0.63286    0.65723    0.81500    0.95851    0.99048    0.98665    1.04329
  50.29742    0.55861    0.65723    0.71500    1.08085    1.21039    1.20657    0.92520
  53.91934    0.59593    0.65723    0.76500    1.17711    1.06119    1.05737    0.84954
  68.61735    0.74090    0.65723    0.96500    0.88179    0.94596    0.94213    1.13406
  67.13167    0.72676    0.65723    0.94500    1.00705    0.94526    0.94143    0.99299
  65.64961    0.71254    0.65723    0.92500    1.00503    0.94526    0.94143    0.99499
  48.13358    0.53604    0.65723    0.68500    1.01087    1.31168    1.30786    0.98925
  67.82381    0.73425    0.65802    0.95500    0.94953    0.94556    0.94180    1.05316
  81.33130    0.85759    0.65802    1.13500    1.05353    0.98390    0.98017    0.94919
  60.44528    0.66245    0.65802    0.85500    1.01224    0.94764    0.94386    0.98791
  47.37810    0.52875    0.65802    0.67500    1.68293    1.34565    1.34186    0.59420
  64.86170    0.70577    0.65802    0.91500    0.87774    0.94553    0.94176    1.13929
  58.24887    0.64053    0.65802    0.82500    0.95918    0.97694    0.97316    1.04255
  82.84954    0.87074    0.65802    1.15500    1.04510    0.99709    0.99336    0.95685
  77.55046    0.82420    0.65802    1.08500    0.94073    0.96312    0.95938    1.06301
  75.29238    0.80382    0.65802    1.05500    0.92414    0.95562    0.95187    1.08209
  61.17915    0.66972    0.65802    0.86500    0.90952    0.94728    0.94351    1.09948
  70.05489    0.75537    0.65802    0.98500    1.00330    0.94660    0.94284    0.99671
  63.38602    0.69141    0.65802    0.89500    0.94915    0.94623    0.94246    1.05357
  73.04233    0.78320    0.65802    1.02500    1.00168    0.94805    0.94429    0.99832
  53.15344    0.58879    0.65802    0.75500    1.00860    1.07594    1.07216    0.99148
  57.51845    0.63319    0.65802    0.81500    0.90833    0.99109    0.98730    1.10092
  52.42880    0.58134    0.65802    0.74500    0.93072    1.10929    1.10551    1.07443
  49.53809    0.55137    0.65802    0.70500    1.13115    1.24435    1.24057    0.88406
  61.91389    0.67697    0.65802    0.87500    0.91013    0.94693    0.94316    1.09874
  82.09001    0.86418    0.65802    1.14500    0.95019    0.99049    0.98677    1.05242
  62.64951    0.68420    0.65802    0.88500    0.90052    0.94658    0.94281    1.11047
  78.30491    0.83093    0.65802    1.09500    0.95437    0.96562    0.96188    1.04782
  84.37100    0.88377    0.65802    1.17500    0.93172    1.00973    1.00601    1.07329
  53.87889    0.59623    0.65802    0.76500    1.08081    1.06180    1.05802    0.92523
  48.81734    0.54385    0.65802    0.69500    1.39655    1.27812    1.27433    0.71605
  59.71228    0.65516    0.65802    0.84500    0.95492    0.94812    0.94434    1.04720
  80.57343    0.85097    0.65802    1.12500    0.94249    0.97730    0.97357    1.06102
  51.70495    0.57387    0.65802    0.73500    1.25271    1.14306    1.13927    0.79827
  83.60987    0.87727    0.65802    1.16500    1.03261    1.00368    0.99996    0.96842
  58.98015    0.64785    0.65802    0.83500    1.05448    0.96280    0.95902    0.94833
  55.33223    0.61106    0.65802    0.78500    1.03365    1.03352    1.02973    0.96744
  76.79688    0.81743    0.65802    1.07500    1.06031    0.96062    0.95688    0.94312
  67.08193    0.72716    0.65802    0.94500    0.90541    0.94522    0.94145    1.10448
  71.54680    0.76934    0.65802    1.00500    0.90141    0.94730    0.94354    1.10937
  64.12341    0.69860    0.65802    0.90500    1.09817    0.94588    0.94211    0.91061
  48.09735    0.53631    0.65802    0.68500    1.13333    1.31188    1.30810    0.88235
  79.06022    0.83764    0.65802    1.10500    0.91429    0.96812    0.96439    1.09375
  50.98189    0.56638    0.65802    0.72500    1.17731    1.17682    1.17304    0.84940
  54.60515    0.60366    0.65802    0.77500    1.14737    1.04766    1.04387    0.87156
  70.80039    0.76236    0.65802    0.99500    0.89904    0.94695    0.94319    1.11230
  68.56660    0.74131    0.65802    0.96500    0.95253    0.94591    0.94215    1.04983
  72.29411    0.77628    0.65802    1.01500    1.01780    0.94765    0.94389    0.98251
  65.60088    0.71292    0.65802    0.92500    0.90673    0.94518    0.94141    1.10287
  76.04419    0.81064    0.65802    1.06500    1.07812    0.95812    0.95437    0.92754
  46.65958    0.52118    0.65802    0.66500    1.44444    1.37749    1.37371    0.69231
  69.31029    0.74835    0.65802    0.97500    0.98061    0.94626    0.94249    1.01977
  66.34095    0.72005    0.65802    0.93500    0.89802    0.94485    0.94108    1.11356
  79.81640    0.84432    0.65802    1.11500    1.02222    0.97071    0.96697    0.97826
  50.25960    0.55889    0.65802    0.71500    1.07143    1.21059    1.20680    0.93333
  48.78057    0.54411    0.65881    0.69500    1.10526    1.27832    1.27457    0.90476
  79.75837    0.84482    0.65881    1.11500    1.13972    0.97087    0.96720    0.87741
  49.50079    0.55164    0.65881    0.70500    1.23026    1.24455    1.24080    0.81283
  75.23718    0.80428    0.65881    1.05500    0.87522    0.95569    0.95201    1.14257
  83.54958    0.87781    0.65881    1.16500    0.96024    1.00384    1.00019    1.04141
  70.00312    0.75579    0.65881    0.98500    0.92470    0.94656    0.94286    1.08143
  67.03217    0.72755    0.65881    0.94500    0.92797    0.94518    0.94147    1.07762
  65.55213    0.71331    0.65881    0.92500    0.94089    0.94510    0.94139    1.06283
  53.83843    0.59653    0.65881    0.76500    0.95074    1.06241    1.05867    1.05181
  71.49403    0.76977    0.65881    1.00500    0.88604    0.94726    0.94356    1.12862
  55.29072    0.61137    0.65881    0.78500    1.16958    1.03412    1.03038    0.85501
  72.98858    0.78365    0.65881    1.02500    0.87442    0.94806    0.94437    1.14362
  48.06110    0.53657    0.65881    0.68500    1.16162    1.31208    1.30833    0.86087
  59.66765    0.65550    0.65881    0.84500    0.88942    0.94818    0.94445    1.12433
  50.94353    0.56667    0.65881    0.72500    1.21667    1.17702    1.17327    0.82192
  63.33880    0.69178    0.65881    0.89500    0.92248    0.94616    0.94244    1.08403
  52.38939    0.58163    0.65881    0.74500    1.05217    1.10949    1.10575    0.95041
  66.29170    0.72044    0.65881    0.93500    0.93333    0.94479    0.94107    1.07143
  79.00266    0.83814    0.65881    1.10500    0.90037    0.96819    0.96453    1.11066
  61.86770    0.67732    0.65881    0.87500    0.97651    0.94686    0.94314    1.02405
  60.40013    0.66279    0.65881    0.85500    0.80727    0.94757    0.94384    1.23875
  69.25902    0.74876    0.65881    0.97500    1.01812    0.94622    0.94251    0.98220
  82.78969    0.87127    0.65881    1.15500    1.03004    0.99724    0.99359    0.97083
  62.60281    0.68456    0.65881    0.88500    1.03602    0.94651    0.94279    0.96523
  47.34238    0.52901    0.65881    0.67500    1.09259    1.34585    1.34210    0.91525
  61.13348    0.67007    0.65881    0.86500    0.91993    0.94721    0.94349    1.08703
  50.22178    0.55916    0.65881    0.71500    1.12609    1.21079    1.20704    0.88803
  81.27236    0.85811    0.65881    1.13500    0.88566    0.98405    0.98040    1.12910
  46.62440    0.52144    0.65881    0.66500    1.78947    1.37577    1.37202    0.55882
  70.74812    0.76279    0.65881    0.99500    0.91587    0.94691    0.94321    1.09185
  67.77354    0.73465    0.65881    0.95500    0.87336    0.94553    0.94182    1.14501
  75.98851    0.81111    0.65881    1.06500    0.90278    0.95819    0.95452    1.10769
  53.11351    0.58909    0.65881    0.75500    1.21905    1.07656    1.07281    0.82031
  68.51583    0.74172    0.65881    0.96500    0.85152    0.94587    0.94217    1.17438
  58.20528    0.64086    0.65881    0.82500    0.91595    0.97755    0.97381    1.09176
  77.49383    0.82468    0.65881    1.08500    0.91941    0.96319    0.95952    1.08765
  64.07568    0.69897    0.65881    0.90500    0.91640    0.94581    0.94209    1.09122
  84.31028    0.88431    0.65881    1.17500    1.02790    1.00933    1.00569    0.97286
  78.24780    0.83142    0.65881    1.09500    0.93061    0.96569    0.96202    1.07456
  54.56417    0.60396    0.65881    0.77500    0.94144    1.04827    1.04453    1.06220
  76.74073    0.81791    0.65881    1.07500    1.01099    0.96069    0.95702    0.98913
  58.93603    0.64819    0.65881    0.83500    0.99649    0.96340    0.95967    1.00352
  80.51494    0.85148    0.65881    1.12500    0.98207    0.97746    0.97380    1.01826
  51.66607    0.57416    0.65881    0.73500    1.01307    1.14326    1.13951    0.98710
  82.03061    0.86471    0.65881    1.14500    1.00610    0.99065    0.98699    0.99394
  72.24086    0.77672    0.65881    1.01500    0.91509    0.94760    0.94391    1.09278
  64.81346    0.70615    0.65881    0.91500    0.98510    0.94546    0.94174    1.01513
  70.69583    0.76321    0.65960    0.99500    0.95016    0.94688    0.94323    1.05245
  55.24920    0.61169    0.65960    0.78500    1.04444    1.03474    1.03103    0.95745
  69.20773    0.74918    0.65960    0.97500    0.97883    0.94619    0.94254    1.02163
  69.95132    0.75621    0.65960    0.98500    0.96211    0.94654    0.94288    1.03938
  66.24242    0.72083    0.65960    0.93500    1.04930    0.94474    0.94107    0.95302
  71.44125    0.77020    0.65960    1.00500    1.02353    0.94723    0.94358    0.97701
  66.98239    0.72795    0.65960    0.94500    0.96063    0.94515    0.94149    1.04098
  64.02794    0.69935    0.65960    0.90500    0.92939    0.94574    0.94207    1.07597
  68.46504    0.74212    0.65960    0.96500    0.96602    0.94585    0.94219    1.03518
  67.72326    0.73505    0.65960    0.95500    0.92552    0.94550    0.94184    1.08048
  58.16167    0.64119    0.65960    0.82500    1.09191    0.97816    0.97446    0.91582
  65.50336    0.71369    0.65960    0.92500    0.98867    0.94504    0.94137    1.01146
  55.97606    0.61909    0.65960    0.79500    0.99570    1.02059    1.01689    1.00432
  58.89190    0.64853    0.65960    0.83500    0.93355    0.96401    0.96032    1.07117
  64.76520    0.70653    0.65960    0.91500    0.96546    0.94539    0.94172    1.03578
  72.18758    0.77716    0.65960    1.01500    1.02238    0.94758    0.94393    0.97811
  76.68454    0.81838    0.65960    1.07500    1.00195    0.96079    0.95716    0.99806
  80.45642    0.85199    0.65960    1.12500    0.97679    0.97764    0.97403    1.02376
  77.43717    0.82516    0.65960    1.08500    0.88121    0.96329    0.95966    1.13481
  53.07357    0.58938    0.65960    0.75500    1.17957    1.07717    1.07346    0.84777
  81.97118    0.86523    0.65960    1.14500    0.99620    0.99083    0.98722    1.00381
  61.82150    0.67768    0.65960    0.87500    0.93648    0.94680    0.94312    1.06783
  62.55609    0.68492    0.65960    0.88500    1.02586    0.94645    0.94277    0.97479
  49.46348    0.55192    0.65960    0.70500    1.20000    1.24476    1.24104    0.83333
  82.72981    0.87180    0.65960    1.15500    0.97764    0.99742    0.99382    1.02287
  51.62718    0.57444    0.65960    0.73500    1.10774    1.14346    1.13975    0.90274
  72.93481    0.78409    0.65960    1.02500    0.98791    0.94808    0.94444    1.01224
  48.74379    0.54438    0.65960    0.69500    1.30894    1.27852    1.27481    0.76398
  83.48926    0.87834    0.65960    1.16500    0.95699    1.00401    1.00042    1.04494
  52.34997    0.58192    0.65960    0.74500    1.11801    1.10969    1.10598    0.89444
  81.21338    0.85862    0.65960    1.13500    1.00630    0.98423    0.98063    0.99374
  50.90517    0.56695    0.65960    0.72500    1.42512    1.17722    1.17351    0.70169
  75.93280    0.81157    0.65960    1.06500    1.03543    0.95829    0.95466    0.96578
  48.02485    0.53683    0.65960    0.68500    1.50617    1.31229    1.30857    0.66393
  79.70031    0.84532    0.65960    1.11500    0.93458    0.97105    0.96743    1.07000
  60.35496    0.66314    0.65960    0.85500    0.93730    0.94750    0.94382    1.06690
  46.58921    0.52169    0.65960    0.66500    0.95652    1.37405    1.37033    1.04545
  54.52317    0.60427    0.65960    0.77500    1.06311    1.04888    1.04518    0.94064
  78.94506    0.83863    0.65960    1.10500    0.89753    0.96829    0.96467    1.11416
  53.79796    0.59683    0.65960    0.76500    1.05483    1.06303    1.05932    0.94802
  47.30666    0.52927    0.65960    0.67500    1.08065    1.34606    1.34233    0.92537
  63.29157    0.69214    0.65960    0.89500    0.97735    0.94610    0.94242    1.02318
  75.18195    0.80474    0.65960    1.05500    0.91738    0.95579    0.95215    1.09006
  84.24951    0.88485    0.65960    1.17500    0.94841    1.00896    1.00536    1.05439
  61.08779    0.67042    0.65960    0.86500    1.07965    0.94715    0.94347    0.92623
  78.19067    0.83191    0.65960    1.09500    1.00393    0.96579    0.96217    0.99609
  59.62300    0.65584    0.65960    0.84500    0.90280    0.94826    0.94456    1.10766
  50.18394    0.55944    0.65960    0.71500    1.14976    1.21099    1.20728    0.86975
  78.13351    0.83240    0.66039    1.09500    1.08017    0.96590    0.96231    0.92578
  69.89951    0.75662    0.66039    0.98500    0.99200    0.94653    0.94290    1.00806
  77.38047    0.82564    0.66039    1.08500    0.85252    0.96340    0.95981    1.17300
  52.31054    0.58221    0.66039    0.74500    1.03170    1.10990    1.10622    0.96927
  62.50936    0.68528    0.66039    0.88500    0.89465    0.94640    0.94275    1.11776
  53.03361    0.58968    0.66039    0.75500    1.12849    1.07780    1.07411    0.88614
  76.62832    0.81885    0.66039    1.07500    1.03168    0.96090    0.95730    0.96929
  70.64352    0.76364    0.66039    0.99500    0.97841    0.94688    0.94325    1.02207
  75.87706    0.81204    0.66039    1.06500    0.95534    0.95840    0.95480    1.04675
  58.84776    0.64886    0.66039    0.83500    1.04779    0.96464    0.96097    0.95439
  53.75748    0.59713    0.66039    0.76500    1.05978    1.06365    1.05997    0.94359
  75.12669    0.80520    0.66039    1.05500    1.00926    0.95590    0.95230    0.99083
  71.38844    0.77063    0.66039    1.00500    1.00653    0.94722    0.94360    0.99352
  63.24432    0.69251    0.66039    0.89500    0.92258    0.94604    0.94240    1.08392
  54.48217    0.60457    0.66039    0.77500    1.02582    1.04951    1.04583    0.97483
  55.93401    0.61940    0.66039    0.79500    1.07359    1.02122    1.01754    0.93145
  78.88742    0.83912    0.66039    1.10500    0.96743    0.96840    0.96481    1.03366
  72.88101    0.78453    0.66039    1.02500    1.02500    0.94813    0.94452    0.97561
  51.58828    0.57473    0.66039    0.73500    1.25279    1.14367    1.13998    0.79822
  60.30978    0.66348    0.66039    0.85500    0.88026    0.94745    0.94380    1.13603
  46.55401    0.52195    0.66039    0.66500    1.34615    1.37234    1.36864    0.74286
  65.45457    0.71407    0.66039    0.92500    0.91278    0.94499    0.94135    1.09555
  58.11804    0.64152    0.66039    0.82500    0.90706    0.97878    0.97512    1.10247
  47.27093    0.52953    0.66039    0.67500    0.92308    1.34627    1.34257    1.08333
  84.94931    0.89188    0.66039    1.18500    1.07264    1.03113    1.02756    0.93228
  84.18870    0.88540    0.66039    1.17500    1.12045    1.00861    1.00504    0.89249
  61.04209    0.67077    0.66039    0.86500    0.90620    0.94710    0.94345    1.10351
  47.98859    0.53709    0.66039    0.68500    1.35955    1.31250    1.30881    0.73554
  66.19313    0.72122    0.66039    0.93500    0.97025    0.94471    0.94107    1.03066
  64.71693    0.70691    0.66039    0.91500    0.95238    0.94534    0.94170    1.05000
  66.93258    0.72834    0.66039    0.94500    0.93968    0.94514    0.94151    1.06419
  83.42889    0.87888    0.66039    1.16500    0.99593    1.00422    1.00065    1.00409
  48.70700    0.54465    0.66039    0.69500    1.36111    1.27874    1.27504    0.73469
  82.66989    0.87233    0.66039    1.15500    0.87941    0.99763    0.99405    1.13713
  49.42617    0.55219    0.66039    0.70500    1.18478    1.24497    1.24128    0.84404
  61.77528    0.67804    0.66039    0.87500    0.97735    0.94675    0.94310    1.02317
  81.91171    0.86575    0.66039    1.14500    0.96937    0.99103    0.98745    1.03160
  67.67295    0.73545    0.66039    0.95500    0.96635    0.94549    0.94186    1.03483
  81.15436    0.85914    0.66039    1.13500    1.00198    0.98444    0.98086    0.99803
  50.14609    0.55972    0.66039    0.71500    1.27041    1.21120    1.20751    0.78715
  68.41422    0.74253    0.66039    0.96500    0.97170    0.94584    0.94221    1.02913
  80.39786    0.85249    0.66039    1.12500    0.95985    0.97785    0.97426    1.04183
  72.13427    0.77759    0.66039    1.01500    0.89925    0.94757    0.94395    1.11204
  50.86680    0.56723    0.66039    0.72500    1.05536    1.17743    1.17375    0.94754
  59.57833    0.65618    0.66039    0.84500    1.07706    0.94834    0.94468    0.92845
  79.64221    0.84582    0.66039    1.11500    0.93103    0.97125    0.96766    1.07407
  69.15641    0.74959    0.66039    0.97500    0.96055    0.94618    0.94256    1.04107
  55.20767    0.61199    0.66039    0.78500    1.00441    1.03536    1.03169    0.99561
  63.98017    0.69972    0.66039    0.90500    0.95231    0.94569    0.94205    1.05008
  78.82976    0.83962    0.66119    1.10500    0.93309    0.96854    0.96495    1.07171
  81.09531    0.85965    0.66119    1.13500    1.02569    0.98467    0.98109    0.97495
  62.46260    0.68564    0.66119    0.88500    0.91376    0.94635    0.94273    1.09437
  55.16613    0.61230    0.66119    0.78500    1.05000    1.03599    1.03234    0.95238
  67.62262    0.73585    0.66119    0.95500    0.95806    0.94549    0.94188    1.04377
  76.57208    0.81933    0.66119    1.07500    1.00376    0.96104    0.95745    0.99625
  61.72905    0.67839    0.66119    0.87500    0.91540    0.94670    0.94308    1.09242
  70.59118    0.76406    0.66119    0.99500    0.91896    0.94688    0.94327    1.08819
  49.38884    0.55246    0.66119    0.70500    1.16489    1.24518    1.24151    0.85845
  81.85220    0.86627    0.66119    1.14500    1.02817    0.99126    0.98768    0.97260
  82.60993    0.87286    0.66119    1.15500    1.01949    0.99786    0.99428    0.98088
  75.82129    0.81251    0.66119    1.06500    0.90092    0.95854    0.95494    1.10998
  58.80360    0.64919    0.66119    0.83500    1.00719    0.96503    0.96139    0.99286
  53.71699    0.59743    0.66119    0.76500    1.12672    1.06428    1.06063    0.88753
  50.10824    0.55999    0.66119    0.71500    1.24752    1.21141    1.20775    0.80159
  48.67021    0.54491    0.66119    0.69500    1.37121    1.27895    1.27528    0.72928
  58.07441    0.64185    0.66119    0.82500    0.90862    0.97941    0.97577    1.10057
  66.88276    0.72874    0.66119    0.94500    0.98992    0.94514    0.94153    1.01019
  75.07141    0.80566    0.66119    1.05500    1.00381    0.95603    0.95244    0.99620
  71.33560    0.77106    0.66119    1.00500    0.93292    0.94723    0.94362    1.07191
  47.23519    0.52978    0.66119    0.67500    1.20000    1.34648    1.34281    0.83333
  64.66863    0.70728    0.66119    0.91500    1.03691    0.94530    0.94168    0.96441
  66.14381    0.72161    0.66119    0.93500    0.84038    0.94468    0.94107    1.18994
  47.95233    0.53736    0.66119    0.68500    1.31818    1.31272    1.30904    0.75862
  60.99637    0.67112    0.66119    0.86500    0.96970    0.94706    0.94342    1.03125
  84.12786    0.88594    0.66119    1.17500    1.00222    1.00829    1.00472    0.99779
  63.19705    0.69288    0.66119    0.89500    0.87654    0.94600    0.94238    1.14085
  54.44115    0.60488    0.66119    0.77500    1.05185    1.05014    1.04648    0.95070
  84.88803    0.89243    0.66119    1.18500    1.11111    1.03085    1.02728    0.90000
  83.36849    0.87941    0.66119    1.16500    1.14798    1.00445    1.00088    0.87109
  52.99365    0.58998    0.66119    0.75500    1.12394    1.07842    1.07477    0.88972
  72.08094    0.77803    0.66119    1.01500    0.95342    0.94757    0.94397    1.04886
  72.82719    0.78497    0.66119    1.02500    0.97890    0.94819    0.94459    1.02156
  80.33926    0.85300    0.66119    1.12500    0.94867    0.97807    0.97449    1.05411
  69.84767    0.75704    0.66119    0.98500    0.93617    0.94653    0.94292    1.06818
  60.26458    0.66383    0.66119    0.85500    0.97631    0.94741    0.94377    1.02426
  69.10507    0.75000    0.66119    0.97500    0.98055    0.94619    0.94258    1.01983
  77.32375    0.82612    0.66119    1.08500    0.94423    0.96354    0.95995    1.05906
  46.51880    0.52220    0.66119    0.66500    1.25000    1.37062    1.36694    0.80000
  63.93239    0.70009    0.66119    0.90500    0.96517    0.94565    0.94203    1.03608
  51.54936    0.57501    0.66119    0.73500    1.13265    1.14388    1.14022    0.88288
  50.82841    0.56751    0.66119    0.72500    1.22764    1.17765    1.17398    0.81457
  52.27111    0.58250    0.66119    0.74500    0.99390    1.11011    1.10645    1.00614
  55.89194    0.61972    0.66119    0.79500    1.13578    1.02185    1.01820    0.88046
  68.36339    0.74294    0.66119    0.96500    0.91692    0.94584    0.94223    1.09060
  78.07632    0.83288    0.66119    1.09500    0.95572    0.96604    0.96245    1.04633
  59.53365    0.65652    0.66119    0.84500    0.98315    0.94843    0.94479    1.01714
  65.40577    0.71446    0.66119    0.92500    1.01449    0.94495    0.94133    0.98571
  79.58408    0.84632    0.66119    1.11500    0.96514    0.97148    0.96789    1.03612
  69.79581    0.75746    0.66198    0.98500    0.94147    0.94655    0.94294    1.06217
  51.51044    0.57530    0.66198    0.73500    1.26408    1.14410    1.14045    0.79109
  75.01610    0.80612    0.66198    1.05500    0.91368    0.95618    0.95258    1.09447
  71.28274    0.77149    0.66198    1.00500    0.97815    0.94724    0.94364    1.02234
  52.95367    0.59027    0.66198    0.75500    1.15320    1.07906    1.07542    0.86715
  66.09448    0.72200    0.66198    0.93500    0.88871    0.94467    0.94106    1.12522
  60.95064    0.67147    0.66198    0.86500    0.90656    0.94702    0.94340    1.10307
  69.05371    0.75041    0.66198    0.97500    1.02653    0.94620    0.94260    0.97415
  52.23166    0.58279    0.66198    0.74500    1.24127    1.11033    1.10669    0.80563
  84.06697    0.88648    0.66198    1.17500    0.95579    1.00799    1.00439    1.04626
  72.02759    0.77846    0.66198    1.01500    0.90551    0.94759    0.94399    1.10435
  63.14977    0.69324    0.66198    0.89500    0.98780    0.94597    0.94236    1.01235
  54.40012    0.60518    0.66198    0.77500    1.03310    1.05077    1.04714    0.96796
  78.01909    0.83337    0.66198    1.09500    0.96339    0.96619    0.96259    1.03800
  64.62032    0.70766    0.66198    0.91500    0.95469    0.94527    0.94166    1.04746
  47.91605    0.53762    0.66198    0.68500    1.27000    1.31293    1.30928    0.78740
  48.63340    0.54518    0.66198    0.69500    1.21739    1.27917    1.27551    0.82143
  83.30805    0.87995    0.66198    1.16500    1.04440    1.00470    1.00111    0.95749
  50.07037    0.56027    0.66198    0.71500    1.52198    1.21163    1.20798    0.65704
  55.84986    0.62003    0.66198    0.79500    1.01800    1.02248    1.01885    0.98232
  81.03622    0.86016    0.66198    1.13500    1.04150    0.98491    0.98132    0.96015
  68.31253    0.74334    0.66198    0.96500    1.00985    0.94585    0.94225    0.99024
  62.41584    0.68600    0.66198    0.88500    0.86408    0.94632    0.94270    1.15730
  67.57227    0.73625    0.66198    0.95500    0.92659    0.94550    0.94190    1.07923
  63.88460    0.70046    0.66198    0.90500    1.00356    0.94562    0.94201    0.99645
  76.51580    0.81980    0.66198    1.07500    0.88743    0.96118    0.95759    1.12685
  84.82671    0.89298    0.66198    1.18500    1.00237    1.03058    1.02699    0.99764
  49.35150    0.55273    0.66198    0.70500    1.14130    1.24540    1.24175    0.87619
  77.26700    0.82660    0.66198    1.08500    1.03893    0.96369    0.96009    0.96252
  70.53882    0.76448    0.66198    0.99500    0.98903    0.94689    0.94329    1.01109
  80.28064    0.85351    0.66198    1.12500    0.89464    0.97831    0.97472    1.11777
  81.79266    0.86679    0.66198    1.14500    0.92692    0.99151    0.98791    1.07884
  78.77206    0.84011    0.66198    1.10500    0.89642    0.96869    0.96510    1.11555
  75.76550    0.81298    0.66198    1.06500    1.01923    0.95868    0.95509    0.98113
  50.79002    0.56779    0.66198    0.72500    1.43388    1.17786    1.17422    0.69741
  58.75943    0.64953    0.66198    0.83500    0.97913    0.96485    0.96123    1.02131
  59.48896    0.65686    0.66198    0.84500    0.90772    0.94853    0.94490    1.10166
  53.67649    0.59773    0.66198    0.76500    1.05623    1.06492    1.06128    0.94676
  79.52592    0.84682    0.66198    1.11500    1.00738    0.97172    0.96812    0.99267
  66.83292    0.72913    0.66198    0.94500    0.92814    0.94515    0.94155    1.07742
  61.68280    0.67875    0.66198    0.87500    1.14510    0.94667    0.94305    0.87328
  82.54994    0.87338    0.66198    1.15500    1.01590    0.99810    0.99451    0.98434
  60.21936    0.66417    0.66198    0.85500    0.97342    0.94739    0.94377    1.02730
  72.77335    0.78542    0.66198    1.02500    1.02881    0.94826    0.94467    0.97199
  47.19945    0.53004    0.66198    0.67500    0.86364    1.34649    1.34283    1.15789
  46.48358    0.52245    0.66198    0.66500    1.35294    1.36891    1.36525    0.73913
  65.35695    0.71484    0.66198    0.92500    0.96320    0.94491    0.94131    1.03821
  55.12458    0.61261    0.66198    0.78500    1.08501    1.03663    1.03299    0.92165
  58.03076    0.64218    0.66198    0.82500    1.13153    0.98005    0.97642    0.88376
  59.44425    0.65720    0.66278    0.84500    0.97557    0.94864    0.94502    1.02504
  60.90489    0.67182    0.66278    0.86500    0.93980    0.94700    0.94338    1.06406
  53.63597    0.59803    0.66278    0.76500    1.02918    1.06556    1.06193    0.97165
  47.87976    0.53788    0.66278    0.68500    1.08411    1.31316    1.30951    0.92241
  55.08301    0.61292    0.66278    0.78500    0.98858    1.03728    1.03365    1.01155
  66.04513    0.72238    0.66278    0.93500    0.92587    0.94467    0.94106    1.08007
  50.75162    0.56807    0.66278    0.72500    1.04089    1.17809    1.17445    0.96071
  79.46772    0.84732    0.66278    1.11500    1.03232    0.97196    0.96835    0.96869
  46.44836    0.52270    0.66278    0.66500    1.10714    1.36721    1.36355    0.90323
  73.46566    0.79279    0.66278    1.03500    1.03650    0.95125    0.94764    0.96479
  80.22198    0.85401    0.66278    1.12500    0.93436    0.97856    0.97495    1.07025
  84.00605    0.88702    0.66278    1.17500    0.94617    1.00769    1.00407    1.05689
  72.71947    0.78586    0.66278    1.02500    0.96085    0.94835    0.94474    1.04075
  67.52190    0.73665    0.66278    0.95500    0.91217    0.94553    0.94192    1.09628
  76.45950    0.82027    0.66278    1.07500    0.95568    0.96134    0.95773    1.04637
  64.57199    0.70804    0.66278    0.91500    0.90202    0.94524    0.94164    1.10862
  48.59658    0.54545    0.66278    0.69500    1.11486    1.27940    1.27575    0.89697
  63.83678    0.70083    0.66278    0.90500    0.96469    0.94560    0.94198    1.03661
  57.98709    0.64251    0.66278    0.82500    0.87500    0.98070    0.97708    1.14286
  83.24757    0.88048    0.66278    1.16500    0.94369    1.00480    1.00119    1.05967
  68.26166    0.74375    0.66278    0.96500    0.88092    0.94587    0.94227    1.13518
  62.36905    0.68636    0.66278    0.88500    0.92834    0.94630    0.94268    1.07719
  55.80777    0.62034    0.66278    0.79500    1.05556    1.02313    1.01951    0.94737
  65.30810    0.71522    0.66278    0.92500    0.92453    0.94489    0.94129    1.08163
  71.22986    0.77191    0.66278    1.00500    0.93218    0.94727    0.94366    1.07276
  52.91368    0.59056    0.66278    0.75500    1.23478    1.07971    1.07608    0.80986
  71.97421    0.77890    0.66278    1.01500    0.93375    0.94762    0.94401    1.07095
  66.78306    0.72953    0.66278    0.94500    0.93243    0.94515    0.94154    1.07246
  50.03250    0.56054    0.66278    0.71500    1.24623    1.21186    1.20822    0.80242
  77.21022    0.82708    0.66278    1.08500    1.01533    0.96384    0.96023    0.98491
  47.16369    0.53030    0.66278    0.67500    1.38333    1.34479    1.34113    0.72289
  80.97710    0.86067    0.66278    1.13500    0.87386    0.98516    0.98155    1.14435
  60.17414    0.66452    0.66278    0.85500    1.02393    0.94750    0.94388    0.97663
  54.35908    0.60549    0.66278    0.77500    0.99537    1.05142    1.04779    1.00465
  58.71524    0.64986    0.66278    0.83500    1.01460    0.96468    0.96106    0.98561
  49.31416    0.55300    0.66278    0.70500    1.17059    1.24563    1.24198    0.85427
  78.71434    0.84060    0.66278    1.10500    0.97876    0.96885    0.96524    1.02170
  77.96183    0.83385    0.66278    1.09500    0.93651    0.96635    0.96274    1.06780
  75.70968    0.81344    0.66278    1.06500    0.93091    0.95884    0.95523    1.07422
  70.48643    0.76491    0.66278    0.99500    0.96123    0.94692    0.94331    1.04034
  69.74392    0.75788    0.66278    0.98500    0.99529    0.94657    0.94297    1.00473
  84.76534    0.89353    0.66278    1.18500    1.06019    1.03032    1.02670    0.94323
  52.19220    0.58308    0.66278    0.74500    1.13636    1.11056    1.10692    0.88000
  82.48991    0.87391    0.66278    1.15500    1.02088    0.99836    0.99474    0.97955
  51.47151    0.57558    0.66278    0.73500    1.27206    1.14433    1.14069    0.78613
  69.00233    0.75082    0.66278    0.97500    0.96677    0.94622    0.94262    1.03437
  81.73308    0.86731    0.66278    1.14500    0.97886    0.99176    0.98814    1.02160
  61.63653    0.67910    0.66278    0.87500    0.93645    0.94665    0.94303    1.06786
  63.10247    0.69361    0.66278    0.89500    0.93058    0.94595    0.94233    1.07460
  57.94342    0.64284    0.66357    0.82500    1.04042    0.98135    0.97773    0.96115
  47.84347    0.53814    0.66357    0.68500    1.20213    1.31339    1.30975    0.83186
  54.31803    0.60579    0.66357    0.77500    1.04556    1.05207    1.04845    0.95642
  52.15273    0.58337    0.66357    0.74500    1.04969    1.11079    1.10716    0.95266
  83.18705    0.88101    0.66357    1.16500    0.95372    1.00449    1.00086    1.04852
  81.67347    0.86782    0.66357    1.14500    0.98619    0.99200    0.98837    1.01400
  63.78895    0.70120    0.66357    0.90500    0.90679    0.94557    0.94196    1.10279
  60.12889    0.66486    0.66357    0.85500    0.95960    0.94761    0.94400    1.04211
  62.32225    0.68672    0.66357    0.88500    0.96564    0.94627    0.94266    1.03559
  75.65383    0.81391    0.66357    1.06500    0.98814    0.95898    0.95537    1.01200
  55.76566    0.62066    0.66357    0.79500    0.93678    1.02378    1.02016    1.06748
  67.47151    0.73705    0.66357    0.95500    0.96607    0.94555    0.94194    1.03512
  65.25925    0.71560    0.66357    0.92500    1.01669    0.94487    0.94126    0.98358
  66.73317    0.72992    0.66357    0.94500    1.05292    0.94515    0.94154    0.94974
  71.17696    0.77234    0.66357    1.00500    0.96955    0.94729    0.94368    1.03140
  77.90455    0.83434    0.66357    1.09500    0.95627    0.96650    0.96288    1.04573
  52.87368    0.59086    0.66357    0.75500    1.11175    1.08036    1.07673    0.89948
  84.70394    0.89407    0.66357    1.18500    0.99563    1.02805    1.02442    1.00439
  49.99462    0.56082    0.66357    0.71500    1.20548    1.21209    1.20846    0.82955
  82.42984    0.87443    0.66357    1.15500    1.08075    0.99860    0.99497    0.92529
  71.92081    0.77933    0.66357    1.01500    0.89431    0.94764    0.94403    1.11818
  68.21076    0.74415    0.66357    0.96500    0.92569    0.94589    0.94229    1.08028
  78.65658    0.84109    0.66357    1.10500    0.95155    0.96900    0.96538    1.05092
  64.52364    0.70841    0.66357    0.91500    0.99015    0.94522    0.94161    1.00995
  70.43403    0.76533    0.66357    0.99500    0.84968    0.94694    0.94333    1.17691
  83.94508    0.88756    0.66357    1.17500    1.06127    1.00738    1.00375    0.94227
  63.05515    0.69397    0.66357    0.89500    0.95016    0.94592    0.94231    1.05246
  79.40949    0.84782    0.66357    1.11500    0.87207    0.97220    0.96858    1.14669
  61.59025    0.67946    0.66357    0.87500    0.93586    0.94662    0.94301    1.06854
  51.43257    0.57587    0.66357    0.73500    1.00974    1.14456    1.14093    0.99035
  72.66558    0.78630    0.66357    1.02500    0.88994    0.94842    0.94482    1.12367
  60.85913    0.67217    0.66357    0.86500    0.97525    0.94697    0.94336    1.02538
  59.39953    0.65754    0.66357    0.84500    0.95629    0.94874    0.94513    1.04570
  53.59545    0.59833    0.66357    0.76500    1.07018    1.06621    1.06259    0.93443
  58.67104    0.65020    0.66357    0.83500    0.87909    0.96451    0.96089    1.13755
  47.12793    0.53055    0.66357    0.67500    0.93846    1.34308    1.33943    1.06557
  48.55976    0.54571    0.66357    0.69500    1.10256    1.27963    1.27599    0.90698
  80.91795    0.86119    0.66357    1.13500    0.92085    0.98540    0.98178    1.08595
  50.71320    0.56835    0.66357    0.72500    1.09579    1.17832    1.17469    0.91259
  65.99575    0.72277    0.66357    0.93500    0.90214    0.94466    0.94106    1.10847
  49.27680    0.55327    0.66357    0.70500    1.19565    1.24586    1.24222    0.83636
  77.15341    0.82755    0.66357    1.08500    1.03605    0.96399    0.96038    0.96520
  68.95093    0.75123    0.66357    0.97500    1.01836    0.94624    0.94264    0.98197
  55.04143    0.61323    0.66357    0.78500    1.00885    1.03792    1.03430    0.99123
  46.41312    0.52296    0.66357    0.66500    1.08333    1.36550    1.36185    0.92308
  73.41127    0.79324    0.66357    1.03500    0.98814    0.95133    0.94772    1.01201
  80.16328    0.85452    0.66357    1.12500    0.97239    0.97880    0.97518    1.02840
  69.69202    0.75829    0.66357    0.98500    0.95570    0.94659    0.94299    1.04636
  76.40317    0.82074    0.66357    1.07500    0.92115    0.96149    0.95787    1.08560
  67.42110    0.73744    0.66437    0.95500    0.95397    0.94557    0.94196    1.04825
  80.85876    0.86170    0.66437    1.13500    0.91188    0.98563    0.98201    1.09664
  70.38160    0.76575    0.66437    0.99500    0.89251    0.94696    0.94335    1.12044
  48.52293    0.54598    0.66437    0.69500    1.11184    1.27986    1.27622    0.89941
  75.59795    0.81437    0.66437    1.06500    0.93773    0.95913    0.95551    1.06641
  62.27544    0.68708    0.66437    0.88500    0.91883    0.94625    0.94264    1.08835
  81.61382    0.86834    0.66437    1.14500    0.85868    0.99223    0.98860    1.16458
  61.54395    0.67981    0.66437    0.87500    0.90016    0.94660    0.94299    1.11091
  49.23944    0.55354    0.66437    0.70500    1.05155    1.24609    1.24246    0.95098
  58.62683    0.65053    0.66437    0.83500    1.04936    0.96434    0.96073    0.95296
  83.12649    0.88154    0.66437    1.16500    1.00426    1.00416    1.00054    0.99575
  57.89972    0.64317    0.66437    0.82500    1.03947    0.98200    0.97839    0.96203
  76.34681    0.82122    0.66437    1.07500    0.95331    0.96163    0.95802    1.04898
  66.68327    0.73031    0.66437    0.94500    0.95925    0.94515    0.94154    1.04248
  53.55491    0.59863    0.66437    0.76500    1.07474    1.06687    1.06325    0.93046
  54.99984    0.61354    0.66437    0.78500    0.92500    1.03858    1.03496    1.08108
  68.15984    0.74455    0.66437    0.96500    0.94337    0.94592    0.94231    1.06003
  71.86738    0.77977    0.66437    1.01500    1.01947    0.94766    0.94405    0.98090
  80.10456    0.85502    0.66437    1.12500    0.97928    0.97903    0.97541    1.02115
  46.37788    0.52321    0.66437    0.66500    1.50000    1.36379    1.36015    0.66667
  73.35685    0.79368    0.66437    1.03500    1.06463    0.95140    0.94779    0.93930
  65.94636    0.72316    0.66437    0.93500    0.96758    0.94466    0.94105    1.03351
  47.09216    0.53081    0.66437    0.67500    1.10448    1.34137    1.33773    0.90541
  79.35123    0.84832    0.66437    1.11500    0.99430    0.97243    0.96881    1.00574
  63.00782    0.69434    0.66437    0.89500    0.95728    0.94590    0.94229    1.04463
  51.39362    0.57615    0.66437    0.73500    1.16000    1.14479    1.14116    0.86207
  83.88408    0.88810    0.66437    1.17500    1.03838    1.00705    1.00342    0.96304
  69.64009    0.75871    0.66437    0.98500    1.09839    0.94661    0.94301    0.91042
  60.08364    0.66521    0.66437    0.85500    1.08103    0.94772    0.94411    0.92504
  68.89951    0.75164    0.66437    0.97500    0.84875    0.94626    0.94266    1.17820
  54.27696    0.60609    0.66437    0.77500    0.99557    1.05272    1.04910    1.00445
  52.11325    0.58366    0.66437    0.74500    1.30389    1.11103    1.10740    0.76694
  78.59879    0.84158    0.66437    1.10500    1.05253    0.96914    0.96553    0.95009
  77.84723    0.83482    0.66437    1.09500    0.91481    0.96664    0.96302    1.09312
  84.64250    0.89462    0.66437    1.18500    1.10138    1.02297    1.01934    0.90795
  77.09657    0.82803    0.66437    1.08500    0.92224    0.96414    0.96052    1.08431
  64.47528    0.70879    0.66437    0.91500    0.95714    0.94520    0.94159    1.04478
  50.67478    0.56863    0.66437    0.72500    1.11284    1.17856    1.17493    0.89860
  55.72355    0.62097    0.66437    0.79500    0.94212    1.02444    1.02082    1.06144
  47.80717    0.53840    0.66437    0.68500    1.63636    1.31363    1.30999    0.61111
  49.95672    0.56109    0.66437    0.71500    1.41463    1.21233    1.20869    0.70690
  59.35479    0.65788    0.66437    0.84500    0.96980    0.94886    0.94525    1.03114
  60.81335    0.67252    0.66437    0.86500    1.09982    0.94695    0.94334    0.90924
  71.12403    0.77277    0.66437    1.00500    0.87598    0.94731    0.94370    1.14158
  82.36974    0.87496    0.66437    1.15500    0.93890    0.99882    0.99520    1.06508
  72.61166    0.78674    0.66437    1.02500    1.00342    0.94850    0.94489    0.99659
  52.83368    0.59115    0.66437    0.75500    0.89691    1.08101    1.07739    1.11494
  65.21037    0.71598    0.66437    0.92500    1.03431    0.94485    0.94124    0.96682
  63.74110    0.70157    0.66437    0.90500    0.97125    0.94555    0.94194    1.02961
  52.79366    0.59144    0.66516    0.75500    1.01026    1.08167    1.07805    0.98985
  49.91882    0.56137    0.66516    0.71500    1.15556    1.21256    1.20893    0.86538
  68.84807    0.75205    0.66516    0.97500    1.03710    0.94628    0.94268    0.96423
  81.55414    0.86886    0.66516    1.14500    0.91065    0.99244    0.98883    1.09812
  70.32915    0.76617    0.66516    0.99500    0.96678    0.94698    0.94338    1.03436
  77.78988    0.83531    0.66516    1.09500    0.99288    0.96677    0.96317    1.00717
  80.79953    0.86221    0.66516    1.13500    1.01004    0.98585    0.98224    0.99006
  60.03836    0.66555    0.66516    0.85500    1.07867    0.94784    0.94422    0.92707
  67.37067    0.73784    0.66516    0.95500    0.93485    0.94559    0.94198    1.06969
  78.54097    0.84207    0.66516    1.10500    1.02617    0.96928    0.96567    0.97450
  52.07376    0.58395    0.66516    0.74500    1.10410    1.11126    1.10764    0.90571
  46.34263    0.52346    0.66516    0.66500    1.12000    1.36209    1.35844    0.89286
  51.35466    0.57643    0.66516    0.73500    1.37589    1.14503    1.14140    0.72680
  62.22860    0.68744    0.66516    0.88500    0.87658    0.94623    0.94262    1.14079
  77.03970    0.82851    0.66516    1.08500    1.00775    0.96427    0.96066    0.99231
  80.04580    0.85553    0.66516    1.12500    0.94085    0.97925    0.97564    1.06287
  63.69323    0.70194    0.66516    0.90500    0.89247    0.94553    0.94192    1.12048
  76.29042    0.82169    0.66516    1.07500    0.86464    0.96177    0.95816    1.15656
  68.10891    0.74496    0.66516    0.96500    0.99147    0.94593    0.94233    1.00861
  69.58815    0.75912    0.66516    0.98500    1.08021    0.94663    0.94303    0.92574
  65.16147    0.71636    0.66516    0.92500    0.98013    0.94483    0.94122    1.02027
  61.49764    0.68016    0.66516    0.87500    1.06977    0.94658    0.94297    0.93478
  50.63635    0.56891    0.66516    0.72500    1.05435    1.17880    1.17517    0.94845
  79.29294    0.84881    0.66516    1.11500    0.95858    0.97265    0.96904    1.04321
  59.31004    0.65822    0.66516    0.84500    0.96128    0.94897    0.94536    1.04028
  55.68142    0.62128    0.66516    0.79500    0.99583    1.02509    1.02147    1.00418
  49.20207    0.55381    0.66516    0.70500    1.08163    1.24633    1.24270    0.92453
  54.95824    0.61385    0.66516    0.78500    1.11864    1.03924    1.03562    0.89394
  82.30960    0.87548    0.66516    1.15500    1.12553    0.99904    0.99543    0.88847
  84.58101    0.89516    0.66516    1.18500    1.06473    1.01786    1.01425    0.93920
  62.96047    0.69470    0.66516    0.89500    0.91792    0.94588    0.94227    1.08942
  58.58260    0.65086    0.66516    0.83500    0.90718    0.96417    0.96056    1.10232
  83.82304    0.88864    0.66516    1.17500    1.00837    1.00671    1.00310    0.99170
  47.77086    0.53866    0.66516    0.68500    1.11966    1.31387    1.31023    0.89313
  53.51437    0.59893    0.66516    0.76500    1.16279    1.06753    1.06390    0.86000
  54.23589    0.60639    0.66516    0.77500    1.05991    1.05338    1.04976    0.94348
  71.07108    0.77320    0.66516    1.00500    0.95584    0.94733    0.94372    1.04620
  83.06590    0.88207    0.66516    1.16500    1.01408    1.00382    1.00021    0.98611
  72.55771    0.78718    0.66516    1.02500    0.92809    0.94857    0.94497    1.07748
  75.54204    0.81484    0.66516    1.06500    0.94022    0.95926    0.95566    1.06358
  73.30241    0.79413    0.66516    1.03500    1.06977    0.95147    0.94787    0.93478
  66.63335    0.73070    0.66516    0.94500    1.03253    0.94514    0.94154    0.96849
  71.81393    0.78020    0.66516    1.01500    1.04167    0.94768    0.94407    0.96000
  57.85602    0.64349    0.66516    0.82500    0.99144    0.98217    0.97856    1.00864
  65.89696    0.72354    0.66516    0.93500    0.95349    0.94466    0.94105    1.04878
  47.05638    0.53107    0.66516    0.67500    1.20635    1.33967    1.33603    0.82895
  60.76756    0.67287    0.66516    0.86500    1.03120    0.94693    0.94332    0.96975
  48.48609    0.54624    0.66516    0.69500    1.24242    1.28010    1.27646    0.80488
  64.42690    0.70916    0.66516    0.91500    0.99210    0.94518    0.94157    1.00796
  65.84753    0.72393    0.66596    0.93500    0.89953    0.94466    0.94105    1.11169
  58.53836    0.65120    0.66596    0.83500    0.89718    0.96401    0.96039    1.11460
  83.00527    0.88261    0.66596    1.16500    0.87175    1.00348    0.99989    1.14712
  76.98280    0.82899    0.66596    1.08500    0.99247    0.96441    0.96081    1.00759
  54.91663    0.61415    0.66596    0.78500    0.95425    1.03990    1.03628    1.04795
  50.59791    0.56919    0.66596    0.72500    1.12545    1.17904    1.17540    0.88854
  65.11256    0.71675    0.66596    0.92500    0.94880    0.94481    0.94120    1.05396
  57.81231    0.64382    0.66596    0.82500    1.20079    0.98201    0.97839    0.83279
  53.47381    0.59923    0.66596    0.76500    1.08685    1.06819    1.06456    0.92009
  79.98701    0.85603    0.66596    1.12500    0.94394    0.97947    0.97587    1.05939
  51.31569    0.57672    0.66596    0.73500    1.13029    1.14527    1.14164    0.88473
  62.18176    0.68780    0.66596    0.88500    0.92800    0.94622    0.94260    1.07759
  62.91310    0.69507    0.66596    0.89500    0.94781    0.94587    0.94225    1.05506
  76.23400    0.82216    0.66596    1.07500    0.99441    0.96190    0.95830    1.00562
  67.32022    0.73824    0.66596    0.95500    1.01495    0.94561    0.94200    0.98527
  66.58341    0.73110    0.66596    0.94500    1.00329    0.94514    0.94153    0.99672
  48.44924    0.54651    0.66596    0.69500    1.05195    1.28034    1.27670    0.95062
  64.37850    0.70954    0.66596    0.91500    1.03972    0.94516    0.94155    0.96179
  61.45131    0.68052    0.66596    0.87500    1.02473    0.94657    0.94295    0.97586
  80.74028    0.86272    0.66596    1.13500    0.95534    0.98606    0.98247    1.04675
  79.23462    0.84931    0.66596    1.11500    0.93455    0.97287    0.96928    1.07004
  84.51949    0.89571    0.66596    1.18500    1.02586    1.01274    1.00915    0.97479
  47.02059    0.53132    0.66596    0.67500    1.14667    1.33797    1.33432    0.87209
  49.16469    0.55408    0.66596    0.70500    1.20231    1.24657    1.24293    0.83173
  69.53618    0.75954    0.66596    0.98500    0.97653    0.94665    0.94305    1.02404
  59.26528    0.65855    0.66596    0.84500    0.99450    0.94909    0.94547    1.00554
  60.72175    0.67321    0.66596    0.86500    0.95139    0.94692    0.94330    1.05109
  77.73251    0.83579    0.66596    1.09500    0.91636    0.96691    0.96331    1.09127
  82.24942    0.87601    0.66596    1.15500    1.00000    0.99926    0.99566    1.00000
  68.05795    0.74536    0.66596    0.96500    1.02534    0.94596    0.94235    0.97529
  49.88091    0.56164    0.66596    0.71500    1.20642    1.21281    1.20917    0.82890
  55.63928    0.62160    0.66596    0.79500    1.02610    1.02576    1.02213    0.97456
  54.19480    0.60670    0.66596    0.77500    1.24931    1.05405    1.05042    0.80044
  52.03426    0.58423    0.66596    0.74500    1.16667    1.11151    1.10787    0.85714
  63.64535    0.70231    0.66596    0.90500    1.03074    0.94552    0.94190    0.97017
  71.76046    0.78063    0.66596    1.01500    0.90015    0.94770    0.94409    1.11092
  75.48611    0.81530    0.66596    1.06500    0.91119    0.95940    0.95580    1.09747
  47.73454    0.53892    0.66596    0.68500    1.11579    1.31411    1.31046    0.89623
  78.48311    0.84256    0.66596    1.10500    1.02840    0.96941    0.96581    0.97239
  81.49442    0.86938    0.66596    1.14500    1.00936    0.99266    0.98907    0.99072
  59.99308    0.66589    0.66596    0.85500    1.03704    0.94796    0.94434    0.96429
  83.76197    0.88917    0.66596    1.17500    1.01471    1.00636    1.00277    0.98551
  68.79660    0.75246    0.66596    0.97500    0.89799    0.94630    0.94270    1.11359
  52.75363    0.59174    0.66596    0.75500    1.03476    1.08233    1.07870    0.96641
  70.27668    0.76659    0.66596    0.99500    1.03892    0.94700    0.94340    0.96254
  72.50374    0.78761    0.66596    1.02500    0.88497    0.94864    0.94504    1.12998
  73.24795    0.79457    0.66596    1.03500    0.89435    0.95155    0.94794    1.11814
  46.30738    0.52371    0.66596    0.66500    1.21429    1.36039    1.35674    0.82353
  71.01811    0.77362    0.66596    1.00500    1.01003    0.94735    0.94374    0.99007
  58.49410    0.65153    0.66676    0.83500    0.95278    0.96385    0.96023    1.04956
  82.94461    0.88314    0.66676    1.16500    1.01572    1.00315    0.99956    0.98453
  52.71359    0.59203    0.66676    0.75500    1.17493    1.08300    1.07936    0.85112
  49.84299    0.56191    0.66676    0.71500    1.25000    1.21305    1.20941    0.80000
  67.26975    0.73864    0.66676    0.95500    0.91626    0.94563    0.94201    1.09139
  64.33008    0.70991    0.66676    0.91500    0.96552    0.94515    0.94153    1.03571
  70.96511    0.77405    0.66676    1.00500    0.95039    0.94737    0.94377    1.05220
  55.59713    0.62191    0.66676    0.79500    1.02151    1.02643    1.02279    0.97895
  63.59745    0.70268    0.66676    0.90500    0.99174    0.94550    0.94188    1.00833
  79.92818    0.85653    0.66676    1.12500    0.96597    0.97969    0.97610    1.03523
  80.68098    0.86323    0.66676    1.13500    0.94336    0.98629    0.98270    1.06004
  47.69821    0.53918    0.66676    0.68500    1.23232    1.31385    1.31020    0.81148
  65.06363    0.71713    0.66676    0.92500    1.00345    0.94480    0.94118    0.99656
  72.44975    0.78805    0.66676    1.02500    0.87127    0.94872    0.94512    1.14775
  76.92587    0.82946    0.66676    1.08500    0.98527    0.96455    0.96095    1.01495
  46.27212    0.52396    0.66676    0.66500    1.00000    1.35869    1.35503    1.00000
  68.00697    0.74576    0.66676    0.96500    0.98697    0.94598    0.94237    1.01320
  66.53346    0.73149    0.66676    0.94500    0.95993    0.94515    0.94153    1.04174
  60.67593    0.67356    0.66676    0.86500    0.94491    0.94694    0.94332    1.05830
  65.79808    0.72432    0.66676    0.93500    0.90671    0.94466    0.94105    1.10289
  51.99475    0.58452    0.66676    0.74500    1.13554    1.11175    1.10811    0.88064
  78.42523    0.84305    0.66676    1.10500    1.02935    0.96955    0.96596    0.97148
  54.15371    0.60700    0.66676    0.77500    0.99048    1.05471    1.05108    1.00962
  68.74512    0.75287    0.66676    0.97500    1.09739    0.94633    0.94272    0.91125
  70.22418    0.76701    0.66676    0.99500    1.02525    0.94703    0.94342    0.97537
  73.19346    0.79502    0.66676    1.03500    1.04480    0.95162    0.94802    0.95712
  59.94778    0.66623    0.66676    0.85500    0.92177    0.94808    0.94445    1.08487
  71.70696    0.78106    0.66676    1.01500    0.99391    0.94772    0.94411    1.00613
  83.70085    0.88971    0.66676    1.17500    0.96646    1.00603    1.00245    1.03471
  49.12730    0.55435    0.66676    0.70500    1.21026    1.24682    1.24317    0.82627
  69.48419    0.75995    0.66676    0.98500    0.96900    0.94668    0.94307    1.03199
  75.43015    0.81576    0.66676    1.06500    1.01581    0.95954    0.95595    0.98444
  51.27671    0.57700    0.66676    0.73500    1.12378    1.14552    1.14188    0.88986
  57.76858    0.64415    0.66676    0.82500    0.99816    0.98185    0.97822    1.00184
  53.43324    0.59952    0.66676    0.76500    0.98182    1.06886    1.06522    1.01852
  54.87500    0.61446    0.66676    0.78500    1.12958    1.04057    1.03693    0.88528
  62.86572    0.69543    0.66676    0.89500    0.94234    0.94585    0.94223    1.06119
  62.13489    0.68816    0.66676    0.88500    0.98103    0.94620    0.94258    1.01933
  50.55946    0.56946    0.66676    0.72500    1.19118    1.17929    1.17564    0.83951
  48.41238    0.54677    0.66676    0.69500    1.23973    1.28059    1.27694    0.80663
  59.22050    0.65889    0.66676    0.84500    1.05133    0.94922    0.94559    0.95118
  46.98479    0.53158    0.66676    0.67500    1.30769    1.33627    1.33261    0.76471
  77.67510    0.83627    0.66676    1.09500    0.98701    0.96705    0.96345    1.01316
  82.18921    0.87653    0.66676    1.15500    0.98807    0.99948    0.99589    1.01207
  81.43466    0.86989    0.66676    1.14500    0.93651    0.99288    0.98930    1.06780
  79.17626    0.84981    0.66676    1.11500    0.89748    0.97310    0.96951    1.11423
  61.40497    0.68087    0.66676    0.87500    1.00508    0.94656    0.94293    0.99494
  76.17755    0.82263    0.66676    1.07500    0.89513    0.96205    0.95845    1.11715
  84.45793    0.89625    0.66676    1.18500    0.96660    1.00887    1.00529    1.03456
  84.39633    0.89680    0.66756    1.18500    0.94606    1.00855    1.00497    1.05702
  63.54953    0.70305    0.66756    0.90500    0.98308    0.94550    0.94186    1.01721
  67.95597    0.74617    0.66756    0.96500    1.14011    0.94602    0.94239    0.87711
  73.13894    0.79546    0.66756    1.03500    0.91572    0.95171    0.94809    1.09204
  60.63009    0.67391    0.66756    0.86500    0.97711    0.94707    0.94343    1.02342
  59.90246    0.66658    0.66756    0.85500    0.98446    0.94821    0.94457    1.01579
  77.61766    0.83675    0.66756    1.09500    0.98228    0.96720    0.96360    1.01804
  47.66188    0.53944    0.66756    0.68500    1.20370    1.31215    1.30848    0.83077
  72.39573    0.78849    0.66756    1.02500    1.03892    0.94881    0.94519    0.96254
  83.63970    0.89025    0.66756    1.17500    1.13992    1.00571    1.00212    0.87726
  46.23684    0.52421    0.66756    0.66500    0.96429    1.35699    1.35332    1.03704
  78.36732    0.84354    0.66756    1.10500    0.97936    0.96970    0.96610    1.02107
  68.69361    0.75328    0.66756    0.97500    1.01314    0.94636    0.94274    0.98703
  65.74862    0.72470    0.66756    0.93500    0.90375    0.94467    0.94104    1.10650
  69.43217    0.76037    0.66756    0.98500    0.92593    0.94671    0.94309    1.08000
  58.44984    0.65186    0.66756    0.83500    1.02418    0.96370    0.96006    0.97639
  51.23772    0.57728    0.66756    0.73500    1.08050    1.14577    1.14212    0.92550
  62.81832    0.69579    0.66756    0.89500    1.00658    0.94585    0.94221    0.99346
  46.94899    0.53183    0.66756    0.67500    1.03797    1.33457    1.33090    0.96341
  76.86892    0.82994    0.66756    1.08500    0.91525    0.96470    0.96110    1.09259
  79.86932    0.85703    0.66756    1.12500    1.11842    0.97993    0.97634    0.89412
  79.11787    0.85030    0.66756    1.11500    1.01378    0.97334    0.96974    0.98641
  50.52100    0.56974    0.66756    0.72500    1.34902    1.17954    1.17588    0.74128
  64.28165    0.71029    0.66756    0.91500    1.05872    0.94514    0.94151    0.94453
  51.95523    0.58481    0.66756    0.74500    1.06567    1.11201    1.10835    0.93838
  59.17571    0.65923    0.66756    0.84500    0.92742    0.94934    0.94570    1.07826
  54.11260    0.60730    0.66756    0.77500    0.93578    1.05539    1.05174    1.06863
  48.37551    0.54704    0.66756    0.69500    1.22222    1.28084    1.27717    0.81818
  65.01468    0.71751    0.66756    0.92500    1.03204    0.94479    0.94116    0.96895
  80.62166    0.86374    0.66756    1.13500    0.85192    0.98653    0.98293    1.17382
  67.21926    0.73903    0.66756    0.95500    0.95666    0.94564    0.94201    1.04530
  82.88391    0.88367    0.66756    1.16500    0.92564    1.00283    0.99924    1.08034
  70.17167    0.76743    0.66756    0.99500    1.00333    0.94706    0.94344    0.99668
  52.67354    0.59232    0.66756    0.75500    1.08201    1.08368    1.08002    0.92421
  66.48348    0.73188    0.66756    0.94500    0.92170    0.94516    0.94153    1.08496
  81.37488    0.87041    0.66756    1.14500    0.89214    0.99312    0.98953    1.12090
  70.91209    0.77448    0.66756    1.00500    1.09045    0.94740    0.94379    0.91705
  62.08802    0.68852    0.66756    0.88500    0.88052    0.94620    0.94256    1.13569
  71.65344    0.78150    0.66756    1.01500    0.99176    0.94775    0.94413    1.00831
  55.55497    0.62222    0.66756    0.79500    1.06210    1.02710    1.02345    0.94153
  54.83337    0.61477    0.66756    0.78500    0.98210    1.04124    1.03759    1.01822
  53.39266    0.59982    0.66756    0.76500    1.06959    1.06953    1.06588    0.93494
  75.37416    0.81623    0.66756    1.06500    1.03352    0.95970    0.95609    0.96757
  82.12896    0.87705    0.66756    1.15500    0.98081    0.99972    0.99613    1.01957
  49.08990    0.55462    0.66756    0.70500    1.47403    1.24707    1.24341    0.67841
  57.72483    0.64447    0.66756    0.82500    0.98942    0.98170    0.97805    1.01070
  49.80506    0.56219    0.66756    0.71500    1.25714    1.21331    1.20964    0.79545
  76.12108    0.82309    0.66756    1.07500    0.97137    0.96220    0.95859    1.02947
  61.35861    0.68122    0.66756    0.87500    0.89888    0.94655    0.94291    1.11250
  76.06458    0.82356    0.66836    1.07500    1.00986    0.96236    0.95874    0.99023
  70.11913    0.76785    0.66836    0.99500    0.99504    0.94710    0.94346    1.00498
  59.13091    0.65956    0.66836    0.84500    1.03340    0.94948    0.94582    0.96768
  64.23320    0.71066    0.66836    0.91500    0.87328    0.94514    0.94149    1.14510
  48.33864    0.54730    0.66836    0.69500    1.37984    1.28109    1.27741    0.72472
  67.16876    0.73943    0.66836    0.95500    0.91061    0.94566    0.94201    1.09817
  53.35207    0.60012    0.66836    0.76500    1.11989    1.07021    1.06654    0.89294
  68.64208    0.75368    0.66836    0.97500    1.03987    0.94640    0.94276    0.96166
  69.38014    0.76078    0.66836    0.98500    0.85829    0.94675    0.94311    1.16510
  65.69914    0.72509    0.66836    0.93500    0.92476    0.94469    0.94104    1.08136
  66.43349    0.73227    0.66836    0.94500    0.95728    0.94517    0.94152    1.04463
  73.08441    0.79591    0.66836    1.03500    0.94586    0.95180    0.94817    1.05724
  46.91318    0.53209    0.66836    0.67500    1.32308    1.33287    1.32919    0.75581
  71.59990    0.78193    0.66836    1.01500    0.99013    0.94779    0.94416    1.00997
  62.04112    0.68888    0.66836    0.88500    0.93894    0.94620    0.94254    1.06503
  50.48253    0.57002    0.66836    0.72500    1.07095    1.17979    1.17612    0.93375
  58.40556    0.65219    0.66836    0.83500    1.01821    0.96355    0.95989    0.98211
  54.79172    0.61507    0.66836    0.78500    1.04186    1.04192    1.03825    0.95982
  72.34169    0.78893    0.66836    1.02500    0.95798    0.94890    0.94527    1.04386
  57.68108    0.64480    0.66836    0.82500    1.01544    0.98155    0.97789    0.98479
  79.05945    0.85080    0.66836    1.11500    0.95927    0.97359    0.96997    1.04246
  62.77091    0.69616    0.66836    0.89500    0.98288    0.94585    0.94219    1.01742
  49.05250    0.55489    0.66836    0.70500    1.12921    1.24733    1.24365    0.88557
  61.31223    0.68157    0.66836    0.87500    0.93065    0.94655    0.94289    1.07452
  51.19872    0.57757    0.66836    0.73500    1.14726    1.14603    1.14235    0.87164
  80.56230    0.86424    0.66836    1.13500    0.97456    0.98678    0.98316    1.02610
  77.56020    0.83723    0.66836    1.09500    1.08286    0.96737    0.96374    0.92348
  82.06868    0.87757    0.66836    1.15500    0.93905    0.99964    0.99603    1.06491
  46.20157    0.52446    0.66836    0.66500    1.25641    1.35529    1.35161    0.79592
  49.76713    0.56246    0.66836    0.71500    1.12609    1.21356    1.20988    0.88803
  75.31815    0.81669    0.66836    1.06500    1.03717    0.95986    0.95623    0.96416
  55.51279    0.62253    0.66836    0.79500    1.02058    1.02778    1.02411    0.97984
  67.90496    0.74657    0.66836    0.96500    0.92097    0.94606    0.94241    1.08581
  84.33469    0.89734    0.66836    1.18500    1.08744    1.00825    1.00465    0.91959
  59.85713    0.66692    0.66836    0.85500    1.02899    0.94834    0.94468    0.97183
  63.50160    0.70342    0.66836    0.90500    0.95138    0.94549    0.94184    1.05111
  60.58424    0.67426    0.66836    0.86500    0.87864    0.94720    0.94354    1.13812
  47.62554    0.53970    0.66836    0.68500    1.28155    1.31045    1.30677    0.78030
  83.57851    0.89078    0.66836    1.17500    1.00609    1.00540    1.00179    0.99395
  81.31506    0.87092    0.66836    1.14500    0.98706    0.99338    0.98976    1.01311
  54.07148    0.60760    0.66836    0.77500    1.11414    1.05607    1.05240    0.89755
  82.82317    0.88419    0.66836    1.16500    1.05906    1.00252    0.99891    0.94423
  78.30937    0.84403    0.66836    1.10500    0.91602    0.96987    0.96625    1.09168
  51.91570    0.58510    0.66836    0.74500    0.98093    1.11226    1.10859    1.01944
  79.81043    0.85754    0.66836    1.12500    1.01768    0.98019    0.97657    0.98263
  76.81193    0.83041    0.66836    1.08500    0.86702    0.96486    0.96124    1.15337
  64.96571    0.71788    0.66836    0.92500    0.96656    0.94479    0.94114    1.03460
  70.85905    0.77490    0.66836    1.00500    0.94822    0.94745    0.94381    1.05461
  52.63348    0.59261    0.66836    0.75500    1.01259    1.08435    1.08068    0.98756
  77.50270    0.83772    0.66916    1.09500    1.00187    0.96754    0.96389    0.99814
  51.15971    0.57785    0.66916    0.73500    1.20275    1.14629    1.14259    0.83143
  82.00836    0.87810    0.66916    1.15500    1.05231    0.99935    0.99570    0.95029
  69.32809    0.76119    0.66916    0.98500    1.00346    0.94680    0.94313    0.99655
  70.06657    0.76827    0.66916    0.99500    0.94146    0.94715    0.94348    1.06218
  75.26210    0.81715    0.66916    1.06500    0.96310    0.96004    0.95638    1.03831
  64.91673    0.71826    0.66916    0.92500    0.99339    0.94480    0.94112    1.00666
  81.25520    0.87144    0.66916    1.14500    0.91963    0.99365    0.98999    1.08740
  59.81179    0.66726    0.66916    0.85500    0.84298    0.94848    0.94480    1.18627
  83.51728    0.89132    0.66916    1.17500    1.07328    1.00512    1.00147    0.93173
  54.03035    0.60790    0.66916    0.77500    1.07456    1.05675    1.05306    0.93061
  51.87616    0.58538    0.66916    0.74500    1.19872    1.11252    1.10883    0.83422
  71.54634    0.78236    0.66916    1.01500    0.97990    0.94784    0.94418    1.02051
  78.25140    0.84452    0.66916    1.10500    0.97271    0.97005    0.96639    1.02806
  54.75006    0.61538    0.66916    0.78500    0.99330    1.04261    1.03891    1.00674
  48.30176    0.54757    0.66916    0.69500    1.11613    1.28135    1.27765    0.89595
  84.27302    0.89788    0.66916    1.18500    1.13122    1.00797    1.00432    0.88400
  64.18473    0.71104    0.66916    0.91500    1.00987    0.94515    0.94147    0.99023
  57.63731    0.64513    0.66916    0.82500    0.99637    0.98141    0.97772    1.00364
  68.59054    0.75409    0.66916    0.97500    0.95106    0.94645    0.94278    1.05146
  59.08609    0.65990    0.66916    0.84500    1.09375    0.94962    0.94593    0.91429
  65.64964    0.72547    0.66916    0.93500    0.96535    0.94471    0.94104    1.03590
  70.80598    0.77533    0.66916    1.00500    1.01715    0.94750    0.94383    0.98314
  63.45365    0.70379    0.66916    0.90500    0.91024    0.94550    0.94182    1.09862
  79.75151    0.85804    0.66916    1.12500    1.00969    0.98045    0.97680    0.99040
  82.76239    0.88472    0.66916    1.16500    1.02806    1.00223    0.99858    0.97271
  52.59341    0.59291    0.66916    0.75500    1.18156    1.08504    1.08134    0.84634
  73.02984    0.79635    0.66916    1.03500    1.00998    0.95191    0.94824    0.99012
  49.01508    0.55516    0.66916    0.70500    1.15897    1.24759    1.24389    0.86283
  76.75492    0.83089    0.66916    1.08500    0.95066    0.96504    0.96138    1.05190
  80.50291    0.86475    0.66916    1.13500    0.93785    0.98705    0.98340    1.06627
  58.36127    0.65252    0.66916    0.83500    1.04965    0.96341    0.95972    0.95270
  67.11823    0.73982    0.66916    0.95500    0.99494    0.94568    0.94201    1.00508
  67.85392    0.74697    0.66916    0.96500    0.93669    0.94610    0.94243    1.06759
  66.38347    0.73266    0.66916    0.94500    0.92073    0.94520    0.94152    1.08609
  62.72348    0.69652    0.66916    0.89500    0.96774    0.94585    0.94217    1.03333
  55.47061    0.62284    0.66916    0.79500    1.03404    1.02846    1.02477    0.96708
  60.53837    0.67460    0.66916    0.86500    1.03875    0.94734    0.94366    0.96270
  47.58919    0.53996    0.66916    0.68500    1.22609    1.30876    1.30506    0.81560
  53.31147    0.60041    0.66916    0.76500    1.10777    1.07089    1.06720    0.90271
  61.99421    0.68923    0.66916    0.88500    0.94576    0.94620    0.94252    1.05735
  49.72918    0.56273    0.66916    0.71500    1.21393    1.21382    1.21012    0.82377
  46.16628    0.52471    0.66916    0.66500    1.46667    1.35359    1.34989    0.68182
  46.87736    0.53234    0.66916    0.67500    1.38028    1.33118    1.32747    0.72449
  76.00805    0.82403    0.66916    1.07500    0.99636    0.96254    0.95888    1.00365
  50.44406    0.57030    0.66916    0.72500    1.15884    1.18005    1.17636    0.86293
  79.00100    0.85129    0.66916    1.11500    0.93762    0.97386    0.97020    1.06653
  61.26585    0.68193    0.66916    0.87500    1.02901    0.94655    0.94287    0.97181
  72.28762    0.78937    0.66916    1.02500    0.92790    0.94901    0.94534    1.07770
  59.04126    0.66024    0.66997    0.84500    0.98399    0.94976    0.94605    1.01627
  63.40569    0.70415    0.66997    0.90500    0.92730    0.94551    0.94180    1.07840
  49.69123    0.56301    0.66997    0.71500    1.15584    1.21408    1.21036    0.86517
  48.26487    0.54783    0.66997    0.69500    1.24286    1.28161    1.27789    0.80460
  46.13099    0.52496    0.66997    0.66500    1.24138    1.35190    1.34818    0.80556
  67.80286    0.74737    0.66997    0.96500    1.03215    0.94616    0.94245    0.96885
  59.76644    0.66760    0.66997    0.85500    0.93245    0.94862    0.94491    1.07244
  64.86773    0.71864    0.66997    0.92500    0.96944    0.94481    0.94110    1.03152
  47.55283    0.54022    0.66997    0.68500    1.19048    1.30706    1.30334    0.84000
  83.45602    0.89185    0.66997    1.17500    1.01044    1.00484    1.00114    0.98967
  48.97766    0.55542    0.66997    0.70500    1.42775    1.24785    1.24413    0.70040
  84.96743    0.90497    0.66997    1.19500    1.09281    1.02356    1.01987    0.91507
  81.19531    0.87195    0.66997    1.14500    1.03320    0.99392    0.99023    0.96786
  64.13625    0.71141    0.66997    0.91500    1.02645    0.94516    0.94145    0.97423
  46.84154    0.53260    0.66997    0.67500    1.15190    1.32948    1.32576    0.86813
  78.94252    0.85178    0.66997    1.11500    0.94872    0.97413    0.97044    1.05405
  72.23353    0.78980    0.66997    1.02500    0.87765    0.94912    0.94542    1.13941
  61.21944    0.68228    0.66997    0.87500    1.04240    0.94656    0.94285    0.95932
  51.12069    0.57813    0.66997    0.73500    1.16327    1.14655    1.14283    0.85965
  50.40557    0.57058    0.66997    0.72500    1.09756    1.18032    1.17660    0.91111
  66.33344    0.73305    0.66997    0.94500    0.98532    0.94523    0.94152    1.01490
  65.60012    0.72586    0.66997    0.93500    1.09705    0.94474    0.94104    0.91153
  67.06769    0.74022    0.66997    0.95500    0.94660    0.94571    0.94200    1.05641
  80.44349    0.86526    0.66997    1.13500    0.99027    0.98733    0.98363    1.00982
  68.53897    0.75450    0.66997    0.97500    0.92210    0.94651    0.94280    1.08448
  78.19339    0.84500    0.66997    1.10500    1.00591    0.97023    0.96653    0.99413
  84.21130    0.89843    0.66997    1.18500    0.97222    1.00769    1.00400    1.02857
  57.59353    0.64545    0.66997    0.82500    0.93230    0.98126    0.97755    1.07261
  79.69256    0.85854    0.66997    1.12500    1.07371    0.98073    0.97703    0.93135
  82.70158    0.88525    0.66997    1.16500    0.99209    1.00195    0.99826    1.00797
  60.49250    0.67495    0.66997    0.86500    1.04610    0.94749    0.94377    0.95593
  81.94801    0.87862    0.66997    1.15500    0.96792    0.99907    0.99537    1.03314
  72.97526    0.79679    0.66997    1.03500    0.91801    0.95202    0.94832    1.08932
  58.31696    0.65285    0.66997    0.83500    0.94881    0.96327    0.95955    1.05396
  61.94729    0.68959    0.66997    0.88500    1.05944    0.94621    0.94250    0.94389
  75.95150    0.82450    0.66997    1.07500    0.94972    0.96272    0.95902    1.05294
  71.49275    0.78279    0.66997    1.01500    0.89198    0.94790    0.94420    1.12111
  52.55333    0.59320    0.66997    0.75500    1.04229    1.08572    1.08200    0.95943
  55.42841    0.62315    0.66997    0.79500    1.02058    1.02915    1.02543    0.97984
  70.01399    0.76869    0.66997    0.99500    0.92962    0.94720    0.94350    1.07570
  69.27601    0.76161    0.66997    0.98500    0.89687    0.94685    0.94315    1.11498
  75.20604    0.81761    0.66997    1.06500    0.95730    0.96022    0.95652    1.04461
  53.27087    0.60071    0.66997    0.76500    1.01031    1.07158    1.06786    0.98980
  51.83661    0.58567    0.66997    0.74500    1.11978    1.11278    1.10907    0.89303
  53.98922    0.60821    0.66997    0.77500    1.15610    1.05744    1.05372    0.86498
  77.44518    0.83820    0.66997    1.09500    1.07613    0.96773    0.96403    0.92925
  70.75290    0.77575    0.66997    1.00500    0.96013    0.94755    0.94385    1.04153
  76.69787    0.83136    0.66997    1.08500    0.93638    0.96523    0.96153    1.06794
  62.67603    0.69688    0.66997    0.89500    0.92282    0.94586    0.94215    1.08364
  54.70840    0.61569    0.66997    0.78500    1.03311    1.04329    1.03958    0.96795
  65.55059    0.72624    0.67077    0.93500    0.92916    0.94477    0.94103    1.07624
  76.64081    0.83183    0.67077    1.08500    0.90451    0.96542    0.96167    1.10557
  64.81871    0.71902    0.67077    0.92500    0.99123    0.94482    0.94108    1.00885
  84.90523    0.90551    0.67077    1.19500    1.05950    1.02332    1.01958    0.94384
  51.08167    0.57841    0.67077    0.73500    1.05120    1.14682    1.14307    0.95129
  81.13539    0.87247    0.67077    1.14500    0.95000    0.99420    0.99046    1.05263
  69.96138    0.76911    0.67077    0.99500    0.96535    0.94726    0.94352    1.03590
  50.36707    0.57085    0.67077    0.72500    1.04906    1.18058    1.17684    0.95324
  49.65326    0.56328    0.67077    0.71500    1.20628    1.21435    1.21060    0.82900
  48.94023    0.55569    0.67077    0.70500    1.53714    1.24811    1.24437    0.65056
  55.38620    0.62346    0.67077    0.79500    1.03958    1.02984    1.02610    0.96192
  64.08775    0.71178    0.67077    0.91500    0.87284    0.94517    0.94143    1.14568
  68.48739    0.75490    0.67077    0.97500    1.01213    0.94656    0.94282    0.98801
  52.51325    0.59349    0.67077    0.75500    1.11357    1.08641    1.08267    0.89801
  47.51646    0.54048    0.67077    0.68500    0.88000    1.30537    1.30162    1.13636
  54.66672    0.61599    0.67077    0.78500    1.01545    1.04398    1.04024    0.98478
  58.27264    0.65318    0.67077    0.83500    1.04332    0.96313    0.95938    0.95848
  61.17303    0.68263    0.67077    0.87500    0.99815    0.94657    0.94283    1.00185
  80.38403    0.86577    0.67077    1.13500    1.06613    0.98761    0.98386    0.93797
  67.01712    0.74061    0.67077    0.95500    1.01546    0.94574    0.94200    0.98477
  59.72107    0.66794    0.67077    0.85500    1.13308    0.94877    0.94502    0.88255
  61.90035    0.68995    0.67077    0.88500    0.94088    0.94622    0.94248    1.06284
  71.43914    0.78322    0.67077    1.01500    0.90202    0.94796    0.94422    1.10862
  84.14955    0.89897    0.67077    1.18500    0.96215    1.00742    1.00368    1.03934
  72.92065    0.79723    0.67077    1.03500    1.10106    0.95214    0.94840    0.90821
  62.62857    0.69724    0.67077    0.89500    0.98370    0.94587    0.94213    1.01657
  75.14994    0.81807    0.67077    1.06500    1.03506    0.96041    0.95667    0.96613
  81.88763    0.87914    0.67077    1.15500    1.05102    0.99879    0.99504    0.95146
  69.22392    0.76202    0.67077    0.98500    0.91231    0.94691    0.94317    1.09612
  57.54974    0.64578    0.67077    0.82500    0.95977    0.98112    0.97738    1.04192
  51.79706    0.58596    0.67077    0.74500    1.06195    1.11305    1.10931    0.94167
  53.94807    0.60851    0.67077    0.77500    1.16244    1.05813    1.05438    0.86026
  58.99642    0.66057    0.67077    0.84500    1.00345    0.94990    0.94616    0.99656
  83.39472    0.89239    0.67077    1.17500    1.01258    1.00456    1.00081    0.98758
  66.28339    0.73344    0.67077    0.94500    0.93523    0.94526    0.94152    1.06926
  63.35771    0.70452    0.67077    0.90500    1.04719    0.94552    0.94178    0.95494
  78.13536    0.84549    0.67077    1.10500    1.03074    0.97042    0.96668    0.97018
  77.38762    0.83868    0.67077    1.09500    1.06681    0.96792    0.96418    0.93737
  72.17942    0.79024    0.67077    1.02500    0.87840    0.94924    0.94549    1.13843
  79.63357    0.85904    0.67077    1.12500    0.99262    0.98101    0.97727    1.00743
  67.75179    0.74777    0.67077    0.96500    0.99332    0.94621    0.94247    1.00672
  53.23025    0.60100    0.67077    0.76500    1.09023    1.07227    1.06852    0.91724
  60.44660    0.67529    0.67077    0.86500    1.10179    0.94763    0.94389    0.90762
  70.69979    0.77617    0.67077    1.00500    0.97720    0.94761    0.94387    1.02333
  48.22797    0.54809    0.67077    0.69500    1.33094    1.28188    1.27813    0.75135
  46.80571    0.53285    0.67077    0.67500    1.00000    1.32779    1.32404    1.00000
  75.89491    0.82497    0.67077    1.07500    0.96947    0.96291    0.95917    1.03150
  78.88401    0.85228    0.67077    1.11500    0.97727    0.97441    0.97067    1.02326
  82.64074    0.88578    0.67077    1.16500    1.09283    1.00167    0.99793    0.91506
  46.09569    0.52521    0.67077    0.66500    1.02703    1.35020    1.34646    0.97368
  46.06038    0.52546    0.67158    0.66500    1.17241    1.34851    1.34474    0.85294
  80.32454    0.86627    0.67158    1.13500    1.08594    0.98789    0.98410    0.92086
  78.82547    0.85277    0.67158    1.11500    1.03346    0.97469    0.97090    0.96762
  66.96654    0.74101    0.67158    0.95500    0.97920    0.94578    0.94200    1.02124
  84.08776    0.89951    0.67158    1.18500    1.02101    1.00715    1.00335    0.97942
  58.95156    0.66091    0.67158    0.84500    0.97855    0.95005    0.94628    1.02192
  54.62503    0.61630    0.67158    0.78500    1.02222    1.04468    1.04090    0.97826
  76.58371    0.83231    0.67158    1.08500    0.94646    0.96561    0.96182    1.05657
  64.76967    0.71940    0.67158    0.92500    0.93443    0.94484    0.94106    1.07018
  52.47315    0.59378    0.67158    0.75500    0.95090    1.08711    1.08333    1.05163
  57.50594    0.64610    0.67158    0.82500    0.99768    0.98099    0.97721    1.00233
  50.32857    0.57113    0.67158    0.72500    1.07435    1.18085    1.17708    0.93080
  55.34398    0.62377    0.67158    0.79500    0.99160    1.03054    1.02676    1.00847
  63.30971    0.70489    0.67158    0.90500    1.06932    0.94554    0.94176    0.93517
  67.70069    0.74817    0.67158    0.96500    1.01893    0.94626    0.94248    0.98142
  49.61529    0.56355    0.67158    0.71500    1.13453    1.21462    1.21084    0.88142
  51.04263    0.57869    0.67158    0.73500    1.12131    1.14709    1.14331    0.89181
  69.17180    0.76243    0.67158    0.98500    1.04592    0.94697    0.94319    0.95610
  84.84299    0.90606    0.67158    1.19500    1.02483    1.02308    1.01928    0.97577
  79.57456    0.85954    0.67158    1.12500    0.89245    0.98129    0.97750    1.12051
  75.83830    0.82543    0.67158    1.07500    0.91304    0.96310    0.95931    1.09524
  59.67569    0.66828    0.67158    0.85500    0.98704    0.94892    0.94514    1.01313
  71.38550    0.78365    0.67158    1.01500    0.97480    0.94802    0.94424    1.02585
  51.75749    0.58624    0.67158    0.74500    1.14881    1.11332    1.10955    0.87047
  66.23332    0.73383    0.67158    0.94500    1.00336    0.94529    0.94151    0.99666
  53.18962    0.60130    0.67158    0.76500    1.10742    1.07296    1.06919    0.90300
  48.19106    0.54835    0.67158    0.69500    1.32609    1.28126    1.27749    0.75410
  72.86601    0.79767    0.67158    1.03500    1.05892    0.95226    0.94847    0.94436
  53.90691    0.60881    0.67158    0.77500    1.00000    1.05882    1.05505    1.00000
  72.12529    0.79067    0.67158    1.02500    0.93929    0.94935    0.94557    1.06463
  82.57986    0.88631    0.67158    1.16500    1.04251    1.00140    0.99760    0.95922
  81.82720    0.87966    0.67158    1.15500    0.93843    0.99851    0.99472    1.06561
  75.09382    0.81853    0.67158    1.06500    0.94231    0.96060    0.95681    1.06122
  77.33004    0.83916    0.67158    1.09500    0.96629    0.96811    0.96432    1.03488
  81.07543    0.87298    0.67158    1.14500    1.02174    0.99449    0.99069    0.97872
  65.50104    0.72662    0.67158    0.93500    0.96006    0.94481    0.94103    1.04160
  83.33338    0.89292    0.67158    1.17500    0.99385    1.00428    1.00049    1.00619
  48.90279    0.55596    0.67158    0.70500    1.19895    1.24838    1.24461    0.83406
  69.90876    0.76952    0.67158    0.99500    0.90328    0.94732    0.94354    1.10708
  60.40069    0.67564    0.67158    0.86500    0.97373    0.94778    0.94400    1.02698
  62.58110    0.69760    0.67158    0.89500    0.99297    0.94589    0.94211    1.00708
  61.85340    0.69030    0.67158    0.88500    0.94918    0.94624    0.94246    1.05354
  58.22831    0.65351    0.67158    0.83500    0.93966    0.96299    0.95922    1.06422
  46.76986    0.53311    0.67158    0.67500    1.20000    1.32609    1.32232    0.83333
  47.48009    0.54074    0.67158    0.68500    1.07895    1.30368    1.29990    0.92683
  61.12660    0.68298    0.67158    0.87500    0.89223    0.94665    0.94287    1.12078
  78.07730    0.84598    0.67158    1.10500    0.96353    0.97061    0.96682    1.03785
  64.03923    0.71215    0.67158    0.91500    0.93471    0.94519    0.94141    1.06985
  70.64666    0.77660    0.67158    1.00500    0.96552    0.94767    0.94389    1.03571
  68.43578    0.75531    0.67158    0.97500    0.95745    0.94662    0.94284    1.04444
  54.58333    0.61660    0.67238    0.78500    1.16827    1.04537    1.04157    0.85597
  76.52658    0.83278    0.67238    1.08500    0.93358    0.96579    0.96196    1.07115
  79.51551    0.86003    0.67238    1.12500    0.86397    0.98157    0.97773    1.15745
  66.18324    0.73421    0.67238    0.94500    0.81970    0.94533    0.94151    1.21996
  60.35477    0.67598    0.67238    0.86500    0.95704    0.94793    0.94412    1.04488
  65.45147    0.72700    0.67238    0.93500    0.97306    0.94484    0.94103    1.02769
  58.18397    0.65384    0.67238    0.83500    1.00694    0.96285    0.95905    0.99310
  46.02507    0.52571    0.67238    0.66500    1.73077    1.34681    1.34301    0.57778
  50.29006    0.57141    0.67238    0.72500    1.13585    1.18112    1.17732    0.88040
  64.72062    0.71977    0.67238    0.92500    1.06093    0.94485    0.94104    0.94257
  47.44371    0.54099    0.67238    0.68500    1.43810    1.30198    1.29818    0.69536
  70.59351    0.77702    0.67238    1.00500    0.90193    0.94773    0.94391    1.10873
  82.51894    0.88683    0.67238    1.16500    1.00798    1.00111    0.99727    0.99208
  72.07113    0.79111    0.67238    1.02500    0.98601    0.94947    0.94564    1.01418
  48.15415    0.54862    0.67238    0.69500    1.13665    1.27956    1.27576    0.87978
  83.27201    0.89346    0.67238    1.17500    1.04310    1.00400    1.00016    0.95868
  66.91594    0.74140    0.67238    0.95500    1.02306    0.94581    0.94200    0.97746
  84.02594    0.90005    0.67238    1.18500    0.96025    1.00687    1.00303    1.04139
  80.26502    0.86678    0.67238    1.13500    0.96869    0.98817    0.98433    1.03232
  61.08015    0.68333    0.67238    0.87500    0.99837    0.94679    0.94298    1.00163
  61.80643    0.69066    0.67238    0.88500    0.97976    0.94625    0.94244    1.02065
  52.43304    0.59407    0.67238    0.75500    1.02842    1.08780    1.08399    0.97236
  63.99070    0.71252    0.67238    0.91500    1.02443    0.94520    0.94139    0.97615
  71.33185    0.78408    0.67238    1.01500    0.98988    0.94808    0.94426    1.01022
  46.73402    0.53336    0.67238    0.67500    1.15714    1.32440    1.32060    0.86420
  48.86535    0.55623    0.67238    0.70500    1.10233    1.24865    1.24485    0.90717
  63.26170    0.70525    0.67238    0.90500    0.91730    0.94555    0.94174    1.09015
  55.30175    0.62408    0.67238    0.79500    0.98416    1.03123    1.02742    1.01609
  49.57731    0.56382    0.67238    0.71500    1.04082    1.21488    1.21108    0.96078
  69.85612    0.76994    0.67238    0.99500    0.99110    0.94738    0.94356    1.00898
  81.01544    0.87349    0.67238    1.14500    1.00625    0.99476    0.99093    0.99379
  81.76675    0.88018    0.67238    1.15500    0.92407    0.99823    0.99439    1.08216
  84.78071    0.90661    0.67238    1.19500    1.08252    1.02284    1.01899    0.92377
  58.90669    0.66124    0.67238    0.84500    0.99654    0.95020    0.94639    1.00347
  53.86574    0.60911    0.67238    0.77500    1.01545    1.05951    1.05571    0.98478
  53.14898    0.60160    0.67238    0.76500    1.11509    1.07366    1.06985    0.89679
  67.64958    0.74857    0.67238    0.96500    0.89268    0.94630    0.94248    1.12022
  75.78166    0.82590    0.67238    1.07500    1.07469    0.96329    0.95946    0.93050
  75.03768    0.81899    0.67238    1.06500    1.04575    0.96078    0.95696    0.95625
  62.53361    0.69796    0.67238    0.89500    1.01391    0.94590    0.94209    0.98628
  77.27243    0.83964    0.67238    1.09500    1.02245    0.96830    0.96447    0.97804
  78.76690    0.85326    0.67238    1.11500    0.98758    0.97497    0.97114    1.01258
  78.01920    0.84646    0.67238    1.10500    0.94380    0.97080    0.96697    1.05955
  72.81135    0.79812    0.67238    1.03500    1.00693    0.95237    0.94855    0.99312
  59.63029    0.66862    0.67238    0.85500    0.92007    0.94906    0.94526    1.08688
  51.00359    0.57897    0.67238    0.73500    1.23239    1.14735    1.14355    0.81143
  68.38415    0.75572    0.67238    0.97500    0.96019    0.94668    0.94286    1.04146
  51.71791    0.58653    0.67238    0.74500    1.14939    1.11359    1.10979    0.87003
  69.11967    0.76284    0.67238    0.98500    0.94669    0.94703    0.94321    1.05631
  83.96407    0.90059    0.67319    1.18500    0.97342    1.00658    1.00270    1.02731
  47.40732    0.54125    0.67319    0.68500    1.12308    1.30028    1.29645    0.89041
  63.94215    0.71290    0.67319    0.91500    0.98856    0.94521    0.94137    1.01157
  73.49734    0.80555    0.67319    1.04500    1.02729    0.95539    0.95153    0.97343
  71.27817    0.78450    0.67319    1.01500    0.91933    0.94813    0.94428    1.08775
  58.86181    0.66157    0.67319    0.84500    0.95414    0.95034    0.94651    1.04806
  48.82789    0.55649    0.67319    0.70500    1.04505    1.24891    1.24509    0.95690
  64.67156    0.72015    0.67319    0.92500    1.01280    0.94486    0.94102    0.98736
  50.96454    0.57925    0.67319    0.73500    1.11438    1.14762    1.14379    0.89736
  76.46943    0.83325    0.67319    1.08500    0.91618    0.96597    0.96211    1.09149
  81.70626    0.88070    0.67319    1.15500    0.95969    0.99793    0.99406    1.04200
  82.45799    0.88736    0.67319    1.16500    1.06832    1.00082    0.99694    0.93605
  55.97825    0.63186    0.67319    0.80500    1.00839    1.01670    1.01287    0.99168
  72.01695    0.79154    0.67319    1.02500    0.98805    0.94958    0.94572    1.01209
  72.75667    0.79856    0.67319    1.03500    0.90000    0.95248    0.94862    1.11111
  79.45643    0.86053    0.67319    1.12500    0.90698    0.98184    0.97797    1.10256
  80.20547    0.86728    0.67319    1.13500    0.98276    0.98844    0.98456    1.01754
  68.33251    0.75612    0.67319    0.97500    1.01167    0.94673    0.94288    0.98847
  55.25951    0.62439    0.67319    0.79500    1.01082    1.03192    1.02809    0.98929
  51.67833    0.58681    0.67319    0.74500    1.04273    1.11385    1.11003    0.95902
  59.58488    0.66896    0.67319    0.85500    0.97557    0.94921    0.94537    1.02504
  54.54162    0.61691    0.67319    0.78500    0.88548    1.04606    1.04223    1.12933
  65.40188    0.72739    0.67319    0.93500    0.93959    0.94487    0.94102    1.06430
  78.70830    0.85375    0.67319    1.11500    1.04508    0.97524    0.97137    0.95686
  75.72500    0.82636    0.67319    1.07500    0.91788    0.96347    0.95960    1.08946
  83.21060    0.89399    0.67319    1.17500    1.06080    1.00371    0.99983    0.94269
  66.13314    0.73460    0.67319    0.94500    1.00167    0.94536    0.94151    0.99834
  77.21479    0.84011    0.67319    1.09500    1.01646    0.96848    0.96461    0.98381
  52.39292    0.59436    0.67319    0.75500    1.14595    1.08849    1.08466    0.87264
  58.13961    0.65417    0.67319    0.83500    0.95238    0.96271    0.95888    1.05000
  48.11723    0.54888    0.67319    0.69500    1.18301    1.27786    1.27404    0.84530
  70.54034    0.77744    0.67319    1.00500    0.93671    0.94778    0.94393    1.06757
  61.03369    0.68368    0.67319    0.87500    0.93688    0.94694    0.94310    1.06738
  61.75944    0.69101    0.67319    0.88500    0.95510    0.94626    0.94242    1.04702
  69.80345    0.77036    0.67319    0.99500    0.96651    0.94743    0.94358    1.03465
  62.48610    0.69833    0.67319    0.89500    0.92395    0.94591    0.94207    1.08231
  60.30884    0.67633    0.67319    0.86500    1.01093    0.94807    0.94423    0.98919
  66.86532    0.74180    0.67319    0.95500    1.12821    0.94584    0.94199    0.88636
  49.53933    0.56409    0.67319    0.71500    1.27700    1.21515    1.21132    0.78309
  69.06751    0.76325    0.67319    0.98500    0.91641    0.94708    0.94323    1.09122
  77.96108    0.84695    0.67319    1.10500    0.95678    0.97098    0.96711    1.04517
  53.10833    0.60189    0.67319    0.76500    0.99510    1.07435    1.07052    1.00493
  80.95542    0.87400    0.67319    1.14500    0.91098    0.99503    0.99116    1.09771
  45.98975    0.52596    0.67319    0.66500    1.00000    1.34511    1.34129    1.00000
  84.71840    0.90716    0.67319    1.19500    0.99359    1.02258    1.01870    1.00645
  46.69816    0.53361    0.67319    0.67500    1.34375    1.32269    1.31887    0.74419
  53.82456    0.60941    0.67319    0.77500    0.94432    1.06021    1.05637    1.05896
  50.25154    0.57168    0.67319    0.72500    1.20213    1.18138    1.17756    0.83186
  67.59845    0.74897    0.67319    0.96500    0.99267    0.94633    0.94248    1.00738
  63.21367    0.70562    0.67319    0.90500    0.96900    0.94556    0.94172    1.03199
  45.95442    0.52621    0.67400    0.66500    0.94286    1.34341    1.33956    1.06061
  71.22447    0.78493    0.67400    1.01500    0.98942    0.94818    0.94430    1.01070
  65.35228    0.72777    0.67400    0.93500    1.01843    0.94490    0.94102    0.98191
  58.09524    0.65450    0.67400    0.83500    0.99485    0.96257    0.95871    1.00518
  46.66230    0.53387    0.67400    0.67500    1.36923    1.32099    1.31714    0.73034
  52.35280    0.59465    0.67400    0.75500    1.28221    1.08918    1.08533    0.77990
  69.75077    0.77077    0.67400    0.99500    0.90530    0.94748    0.94360    1.10461
  83.14915    0.89452    0.67400    1.17500    1.08421    1.00340    0.99950    0.92233
  75.66831    0.82683    0.67400    1.07500    0.89981    0.96364    0.95975    1.11135
  68.28085    0.75653    0.67400    0.97500    0.95912    0.94678    0.94290    1.04262
  79.39732    0.86103    0.67400    1.12500    1.04322    0.98210    0.97820    0.95857
  60.26289    0.67667    0.67400    0.86500    1.04821    0.94822    0.94435    0.95400
  48.79043    0.55676    0.67400    0.70500    1.18750    1.24918    1.24533    0.84211
  51.63873    0.58710    0.67400    0.74500    1.04386    1.11412    1.11027    0.95798
  82.39700    0.88788    0.67400    1.16500    0.99405    1.00052    0.99661    1.00599
  80.89536    0.87452    0.67400    1.14500    0.85125    0.99475    0.99085    1.17474
  67.54730    0.74937    0.67400    0.96500    0.84743    0.94635    0.94247    1.18004
  80.14589    0.86779    0.67400    1.13500    0.94422    0.98870    0.98480    1.05907
  54.49990    0.61721    0.67400    0.78500    1.11584    1.04676    1.04290    0.89619
  63.16563    0.70599    0.67400    0.90500    0.92652    0.94557    0.94170    1.07931
  78.64966    0.85425    0.67400    1.11500    1.01779    0.97550    0.97160    0.98252
  63.89359    0.71327    0.67400    0.91500    0.97987    0.94522    0.94135    1.02055
  64.62247    0.72053    0.67400    0.92500    0.97293    0.94487    0.94100    1.02782
  72.70196    0.79900    0.67400    1.03500    0.88390    0.95259    0.94870    1.13135
  49.50133    0.56437    0.67400    0.71500    1.50254    1.21541    1.21156    0.66554
  53.06767    0.60218    0.67400    0.76500    1.09701    1.07504    1.07118    0.91156
  50.21301    0.57196    0.67400    0.72500    1.06463    1.18165    1.17780    0.93930
  84.65605    0.90770    0.67400    1.19500    1.05543    1.02031    1.01640    0.94748
  77.90293    0.84743    0.67400    1.10500    0.85385    0.97115    0.96726    1.17117
  61.71245    0.69137    0.67400    0.88500    0.93463    0.94626    0.94239    1.06994
  66.81469    0.74219    0.67400    0.95500    0.96795    0.94587    0.94199    1.03311
  71.96274    0.79198    0.67400    1.02500    0.97671    0.94968    0.94580    1.02385
  62.43858    0.69869    0.67400    0.89500    1.10093    0.94592    0.94205    0.90832
  60.98722    0.68403    0.67400    0.87500    0.98966    0.94708    0.94321    1.01045
  48.08030    0.54914    0.67400    0.69500    1.30909    1.27616    1.27231    0.76389
  77.15712    0.84059    0.67400    1.09500    1.10833    0.96865    0.96476    0.90226
  73.44213    0.80599    0.67400    1.04500    1.00180    0.95549    0.95160    0.99820
  83.90217    0.90113    0.67400    1.18500    0.99788    1.00628    1.00238    1.00213
  70.48715    0.77786    0.67400    1.00500    0.99319    0.94783    0.94395    1.00686
  47.37092    0.54151    0.67400    0.68500    1.80460    1.29858    1.29473    0.55414
  50.92547    0.57953    0.67400    0.73500    1.15679    1.14788    1.14403    0.86446
  53.78337    0.60970    0.67400    0.77500    1.10337    1.06090    1.05704    0.90632
  58.81691    0.66191    0.67400    0.84500    1.11731    0.95049    0.94662    0.89501
  59.53946    0.66930    0.67400    0.85500    0.99816    0.94935    0.94549    1.00184
  76.41225    0.83372    0.67400    1.08500    0.93262    0.96615    0.96225    1.07224
  81.64574    0.88121    0.67400    1.15500    1.04733    0.99763    0.99373    0.95481
  66.08302    0.73499    0.67400    0.94500    1.01220    0.94538    0.94151    0.98795
  55.93547    0.63217    0.67400    0.80500    0.95577    1.01656    1.01270    1.04628
  55.21726    0.62470    0.67400    0.79500    1.00828    1.03261    1.02875    0.99179
  69.01533    0.76366    0.67400    0.98500    0.91262    0.94713    0.94325    1.09574
  66.03288    0.73538    0.67481    0.94500    0.98768    0.94540    0.94150    1.01248
  55.17500    0.62501    0.67481    0.79500    0.99161    1.03331    1.02942    1.00846
  51.59913    0.58738    0.67481    0.74500    1.01425    1.11439    1.11051    0.98596
  69.69806    0.77119    0.67481    0.99500    0.96346    0.94753    0.94362    1.03793
  63.84501    0.71364    0.67481    0.91500    0.93548    0.94522    0.94132    1.06897
  73.38690    0.80644    0.67481    1.04500    1.03344    0.95559    0.95168    0.96764
  46.62643    0.53412    0.67481    0.67500    1.28947    1.31929    1.31542    0.77551
  61.66543    0.69172    0.67481    0.88500    1.00342    0.94627    0.94237    0.99659
  68.96314    0.76407    0.67481    0.98500    0.99686    0.94718    0.94327    1.00315
  65.30266    0.72815    0.67481    0.93500    0.91092    0.94492    0.94102    1.09779
  68.22916    0.75693    0.67481    0.97500    0.95333    0.94683    0.94292    1.04895
  48.75296    0.55703    0.67481    0.70500    1.33514    1.24944    1.24557    0.74899
  84.59366    0.90825    0.67481    1.19500    1.01743    1.01516    1.01123    0.98287
  60.21693    0.67702    0.67481    0.86500    1.03148    0.94836    0.94447    0.96948
  49.46333    0.56464    0.67481    0.71500    1.10980    1.21568    1.21180    0.90106
  58.05087    0.65483    0.67481    0.83500    0.98387    0.96243    0.95854    1.01639
  45.91909    0.52646    0.67481    0.66500    1.16216    1.34170    1.33783    0.86047
  58.77200    0.66224    0.67481    0.84500    1.04022    0.95063    0.94674    0.96134
  67.49613    0.74977    0.67481    0.96500    0.97774    0.94637    0.94247    1.02277
  50.88640    0.57981    0.67481    0.73500    1.28758    1.14815    1.14427    0.77665
  60.94073    0.68438    0.67481    0.87500    0.91696    0.94722    0.94333    1.09056
  53.74217    0.61000    0.67481    0.77500    1.01865    1.06159    1.05771    0.98169
  53.02700    0.60248    0.67481    0.76500    1.03133    1.07573    1.07185    0.96962
  59.49402    0.66964    0.67481    0.85500    0.91928    0.94949    0.94560    1.08781
  75.61159    0.82729    0.67481    1.07500    0.94130    0.96381    0.95990    1.06237
  78.59100    0.85474    0.67481    1.11500    0.92529    0.97575    0.97184    1.08075
  64.57337    0.72090    0.67481    0.92500    0.96980    0.94487    0.94098    1.03114
  83.08767    0.89505    0.67481    1.17500    0.92510    1.00309    0.99917    1.08096
  71.90852    0.79241    0.67481    1.02500    1.01990    0.94978    0.94587    0.98049
  83.84023    0.90167    0.67481    1.18500    1.01674    1.00597    1.00205    0.98354
  81.58518    0.88173    0.67481    1.15500    0.89541    0.99732    0.99340    1.11680
  79.33818    0.86153    0.67481    1.12500    0.97110    0.98235    0.97843    1.02976
  80.08627    0.86829    0.67481    1.13500    0.91892    0.98895    0.98503    1.08824
  71.17075    0.78536    0.67481    1.01500    0.98132    0.94823    0.94432    1.01903
  76.35504    0.83419    0.67481    1.08500    0.91474    0.96631    0.96240    1.09320
  55.89268    0.63249    0.67481    0.80500    1.03448    1.01641    1.01253    0.96667
  47.33452    0.54177    0.67481    0.68500    1.44444    1.29687    1.29300    0.69231
  50.17447    0.57223    0.67481    0.72500    1.19923    1.18191    1.17804    0.83387
  80.83528    0.87503    0.67481    1.14500    1.06198    0.99443    0.99052    0.94163
  82.33598    0.88841    0.67481    1.16500    0.94012    1.00020    0.99629    1.06369
  62.39104    0.69905    0.67481    0.89500    0.88851    0.94592    0.94202    1.12548
  63.11757    0.70635    0.67481    0.90500    0.97671    0.94557    0.94167    1.02385
  72.64724    0.79944    0.67481    1.03500    0.99325    0.95268    0.94878    1.00679
  48.04336    0.54940    0.67481    0.69500    1.27742    1.27445    1.27058    0.78283
  77.09943    0.84107    0.67481    1.09500    0.93346    0.96881    0.96490    1.07128
  77.84475    0.84792    0.67481    1.10500    0.95181    0.97132    0.96740    1.05063
  54.45817    0.61751    0.67481    0.78500    0.96660    1.04745    1.04356    1.03456
  70.43393    0.77829    0.67481    1.00500    0.91967    0.94788    0.94397    1.08734
  66.76403    0.74258    0.67481    0.95500    0.90134    0.94589    0.94199    1.10946
  52.31266    0.59494    0.67481    0.75500    0.82058    1.08987    1.08599    1.21865
  68.91092    0.76448    0.67562    0.98500    1.00488    0.94722    0.94329    0.99515
  55.84988    0.63280    0.67562    0.80500    1.04031    1.01627    1.01236    0.96125
  76.29781    0.83467    0.67562    1.08500    0.98095    0.96647    0.96254    1.01942
  58.72708    0.66258    0.67562    0.84500    1.01536    0.95077    0.94685    0.98487
  48.00642    0.54966    0.67562    0.69500    1.30435    1.27275    1.26885    0.76667
  62.34349    0.69940    0.67562    0.89500    0.84330    0.94592    0.94200    1.18582
  84.53123    0.90880    0.67562    1.19500    1.01643    1.00999    1.00606    0.98383
  83.77826    0.90221    0.67562    1.18500    0.98952    1.00565    1.00172    1.01059
  50.13593    0.57251    0.67562    0.72500    1.02034    1.18218    1.17828    0.98007
  77.78654    0.84840    0.67562    1.10500    0.91603    0.97148    0.96755    1.09167
  51.55952    0.58767    0.67562    0.74500    1.08798    1.11465    1.11075    0.91914
  77.04171    0.84155    0.67562    1.09500    0.88506    0.96898    0.96505    1.12987
  64.52426    0.72128    0.67562    0.92500    0.90650    0.94488    0.94095    1.10315
  61.61841    0.69207    0.67562    0.88500    0.97525    0.94627    0.94235    1.02538
  49.42532    0.56491    0.67562    0.71500    1.18595    1.21594    1.21204    0.84321
  72.59248    0.79988    0.67562    1.03500    0.89386    0.95278    0.94885    1.11874
  78.53231    0.85523    0.67562    1.11500    0.99794    0.97600    0.97207    1.00207
  52.98633    0.60277    0.67562    0.76500    1.01961    1.07642    1.07252    0.98077
  81.52459    0.88225    0.67562    1.15500    0.98656    0.99700    0.99307    1.01362
  55.13273    0.62532    0.67562    0.79500    1.01713    1.03400    1.03009    0.98316
  71.85427    0.79284    0.67562    1.02500    0.81579    0.94988    0.94595    1.22581
  46.59056    0.53437    0.67562    0.67500    1.27711    1.31758    1.31368    0.78302
  82.27493    0.88893    0.67562    1.16500    0.97250    0.99989    0.99596    1.02828
  67.44494    0.75016    0.67562    0.96500    0.92434    0.94639    0.94247    1.08185
  52.27252    0.59523    0.67562    0.75500    1.07652    1.09056    1.08666    0.92892
[truncated: 11,959,986 more chars]
