# Supplementary material for: Multidimensional Rietveld refinement of high-pressure neutron diffraction data of PbNCN
Source: J Appl Crystallogr. 2024 Sep 5;57(Pt 5):1436–45. doi: 10.1107/S1600576724007635 (PMC11460395; doi:10.1107/S1600576724007635)
Supplement: Supplementary file 1 [file j-57-01436-sup1.zip › 2D_PbNCN_Pb_0070bar.cif]

data_PbNCN_+_Lead_refinement_0070bar_publ
_audit_creation_method  "created in GSAS-II"
_audit_creation_date  2023-11-10T12:43
_audit_author_name  "Meinerzhagen, Yannick"
_audit_update_record
   "2023-11-10T12:43  Initial software-generated CIF"
_pd_block_id
;
2023-11-10T12:43|PbNCN_+_Lead_refinement_0070bar|MeinerzhagenYannick|Overall
;
# GSAS-II edited template follows Publication_Template
#=============================================================================
# this information describes the project, paper etc. for the CIF             #
# Acta Cryst. Section C papers and editorial correspondence is generated     #
# from the information in this section                                       #
#                                                                            #
#   (from)   CIF submission form for Rietveld refinements (Acta Cryst. C)    #
#                                                 Version 14 December 1998   #
#=============================================================================
# 1. SUBMISSION DETAILS

_publ_contact_author_name        'Prof. Richard Dronskowski'
_publ_contact_author_address
;    
Institute of Inorganic Chemistry
RWTH Aachen University     
D-52056 Aachen
Germany
;
_publ_contact_author_email       drons@HAL9000.ac.rwth-aachen.de
_publ_contact_author_phone       00492418093642
_publ_contact_author_fax         00492418092642

_publ_requested_journal              'Journal of Applied Crystallography'

#==============================================================================

# 2. PROCESSING SUMMARY (IUCr Office Use Only)

_journal_data_validation_number      ?

_journal_date_recd_electronic        ?
_journal_date_to_coeditor            ?
_journal_date_from_coeditor          ?
_journal_date_accepted               ?
_journal_date_printers_first         ?
_journal_date_printers_final         ?
_journal_date_proofs_out             ?
_journal_date_proofs_in              ?
_journal_coeditor_name               ?
_journal_coeditor_code               ?
_journal_coeditor_notes
; ?
;
_journal_techeditor_code             ?
_journal_techeditor_notes
; ?
;
_journal_coden_ASTM                  ?
_journal_name_full                   ?
_journal_year                        ?
_journal_volume                      ?
_journal_issue                       ?
_journal_page_first                  ?
_journal_page_last                   ?
_journal_paper_category              ?
_journal_suppl_publ_number           ?
_journal_suppl_publ_pages            ?

#==============================================================================

# 3. TITLE AND AUTHOR LIST

_publ_section_title
; ?
;       
 
# The loop structure below should contain the names and addresses of all 
# authors, in the required order of publication. Repeat as necessary.

loop_
	_publ_author_name
	_publ_author_address
'Meinerzhagen, Yannick'
; 
Chair of Solid-State and Quantum Chemistry
Institute of Inorganic Chemistry
RWTH Aachen University
D-52056 Aachen
Germany
;

'Eickmeier, Katharina'
; 
Chair of Solid-State and Quantum Chemistry
Institute of Inorganic Chemistry
RWTH Aachen University
D-52056 Aachen
Germany
;

'Mueller, Peter C.'
; 
Chair of Solid-State and Quantum Chemistry
Institute of Inorganic Chemistry
RWTH Aachen University
D-52056 Aachen
Germany
;

'Hempelmann, Jan'
; 
Chair of Solid-State and Quantum Chemistry
Institute of Inorganic Chemistry
RWTH Aachen University
D-52056 Aachen
Germany
;

'Houben, Andreas'
; 
Chair of Solid-State and Quantum Chemistry
Institute of Inorganic Chemistry
RWTH Aachen University
D-52056 Aachen
Germany
;

'Dronskowski, Richard'
; 
Chair of Solid-State and Quantum Chemistry
Institute of Inorganic Chemistry
RWTH Aachen University
D-52056 Aachen
Germany
;

#==============================================================================
# 4. TEXT

#=============================================================================
# 5. OVERALL REFINEMENT & COMPUTING DETAILS

#==============================================================================
# 6. SAMPLE PREPARATION DATA

# (In the unusual case where multiple samples are used in a single
#  Rietveld study, this information should be moved into the phase
#  blocks)

# The following three fields describe the preparation of the material.
# The cooling rate is in K/min.  The pressure at which the sample was  
# prepared is in kPa.  The temperature of preparation is in K.
        
data_PbNCN_+_Lead_refinement_0070bar_overall
_pd_proc_info_datetime  2023-11-10T12:43
_pd_calc_method  "Rietveld Refinement"
_computing_structure_refinement
   "GSAS-II (Toby & Von Dreele, J. Appl. Cryst. 46, 544-549, 2013)"
_refine_ls_number_parameters  5
_refine_ls_goodness_of_fit_all  0.085

# OVERALL WEIGHTED R-FACTOR
_refine_ls_wR_factor_obs  0.11779
_refine_ls_matrix_type  full
# POINTERS TO PHASE AND HISTOGRAM BLOCKS
loop_   _pd_phase_block_id
;
2023-11-10T12:43|PbNCN_+_Lead_refinement_0070bar|phase_0|MeinerzhagenYannick
;
;
2023-11-10T12:43|PbNCN_+_Lead_refinement_0070bar|phase_1|MeinerzhagenYannick
;

data_PbNCN_+_Lead_refinement_0070bar_phase_0
# Information for phase 0
_pd_block_id
;
2023-11-10T12:43|PbNCN_+_Lead_refinement_0070bar|phase_0|MeinerzhagenYannick
;
# GSAS-II edited template follows Phase_Template
#==============================================================================
# 7. CHEMICAL, STRUCTURAL AND CRYSTAL DATA

_chemical_name_common             'Lead'
_chemical_formula_structural      Pb
_cell_measurement_temperature     293

#==============================================================================

# 8. Phase information from GSAS


# phase info for Lead follows
_pd_phase_name  Lead
_cell_length_a  4.9495(5)
_cell_length_b  4.9495(5)
_cell_length_c  4.9495(5)
_cell_angle_alpha  90
_cell_angle_beta   90
_cell_angle_gamma  90
_cell_volume  121.25(3)
_exptl_crystal_density_diffrn  11.3505
_symmetry_cell_setting  cubic
_symmetry_space_group_name_H-M  "F m -3 m"
_symmetry_space_group_name_Hall  "-F 4 2 3"
_diffrn_ambient_temperature  293
_diffrn_ambient_pressure  100
loop_
    _space_group_symop_id
    _space_group_symop_operation_xyz
     1  x,y,z
     2  z,x,y
     3  y,z,x
     4  x,y,-z
     5  -z,x,y
     6  y,-z,x
     7  -z,x,-y
     8  -y,-z,x
     9  y,-z,-x
    10  -x,y,-z
    11  -z,-x,y
    12  x,-y,-z
    13  y,x,z
    14  z,y,x
    15  x,z,y
    16  y,x,-z
    17  -z,y,x
    18  x,-z,y
    19  -z,y,-x
    20  -x,-z,y
    21  x,-z,-y
    22  -y,x,-z
    23  -z,-y,x
    24  y,-x,-z
    25  -x,-y,-z
    26  -z,-x,-y
    27  -y,-z,-x
    28  -x,-y,z
    29  z,-x,-y
    30  -y,z,-x
    31  z,-x,y
    32  y,z,-x
    33  -y,z,x
    34  x,-y,z
    35  z,x,-y
    36  -x,y,z
    37  -y,-x,-z
    38  -z,-y,-x
    39  -x,-z,-y
    40  -y,-x,z
    41  z,-y,-x
    42  -x,z,-y
    43  z,-y,x
    44  x,z,-y
    45  -x,z,y
    46  y,-x,z
    47  z,y,-x
    48  -y,x,z
    49  x,1/2+y,1/2+z
    50  z,1/2+x,1/2+y
    51  y,1/2+z,1/2+x
    52  x,1/2+y,1/2-z
    53  -z,1/2+x,1/2+y
    54  y,1/2-z,1/2+x
    55  -z,1/2+x,1/2-y
    56  -y,1/2-z,1/2+x
    57  y,1/2-z,1/2-x
    58  -x,1/2+y,1/2-z
    59  -z,1/2-x,1/2+y
    60  x,1/2-y,1/2-z
    61  y,1/2+x,1/2+z
    62  z,1/2+y,1/2+x
    63  x,1/2+z,1/2+y
    64  y,1/2+x,1/2-z
    65  -z,1/2+y,1/2+x
    66  x,1/2-z,1/2+y
    67  -z,1/2+y,1/2-x
    68  -x,1/2-z,1/2+y
    69  x,1/2-z,1/2-y
    70  -y,1/2+x,1/2-z
    71  -z,1/2-y,1/2+x
    72  y,1/2-x,1/2-z
    73  -x,1/2-y,1/2-z
    74  -z,1/2-x,1/2-y
    75  -y,1/2-z,1/2-x
    76  -x,1/2-y,1/2+z
    77  z,1/2-x,1/2-y
    78  -y,1/2+z,1/2-x
    79  z,1/2-x,1/2+y
    80  y,1/2+z,1/2-x
    81  -y,1/2+z,1/2+x
    82  x,1/2-y,1/2+z
    83  z,1/2+x,1/2-y
    84  -x,1/2+y,1/2+z
    85  -y,1/2-x,1/2-z
    86  -z,1/2-y,1/2-x
    87  -x,1/2-z,1/2-y
    88  -y,1/2-x,1/2+z
    89  z,1/2-y,1/2-x
    90  -x,1/2+z,1/2-y
    91  z,1/2-y,1/2+x
    92  x,1/2+z,1/2-y
    93  -x,1/2+z,1/2+y
    94  y,1/2-x,1/2+z
    95  z,1/2+y,1/2-x
    96  -y,1/2+x,1/2+z
    97  1/2+x,y,1/2+z
    98  1/2+z,x,1/2+y
    99  1/2+y,z,1/2+x
   100  1/2+x,y,1/2-z
   101  1/2-z,x,1/2+y
   102  1/2+y,-z,1/2+x
   103  1/2-z,x,1/2-y
   104  1/2-y,-z,1/2+x
   105  1/2+y,-z,1/2-x
   106  1/2-x,y,1/2-z
   107  1/2-z,-x,1/2+y
   108  1/2+x,-y,1/2-z
   109  1/2+y,x,1/2+z
   110  1/2+z,y,1/2+x
   111  1/2+x,z,1/2+y
   112  1/2+y,x,1/2-z
   113  1/2-z,y,1/2+x
   114  1/2+x,-z,1/2+y
   115  1/2-z,y,1/2-x
   116  1/2-x,-z,1/2+y
   117  1/2+x,-z,1/2-y
   118  1/2-y,x,1/2-z
   119  1/2-z,-y,1/2+x
   120  1/2+y,-x,1/2-z
   121  1/2-x,-y,1/2-z
   122  1/2-z,-x,1/2-y
   123  1/2-y,-z,1/2-x
   124  1/2-x,-y,1/2+z
   125  1/2+z,-x,1/2-y
   126  1/2-y,z,1/2-x
   127  1/2+z,-x,1/2+y
   128  1/2+y,z,1/2-x
   129  1/2-y,z,1/2+x
   130  1/2+x,-y,1/2+z
   131  1/2+z,x,1/2-y
   132  1/2-x,y,1/2+z
   133  1/2-y,-x,1/2-z
   134  1/2-z,-y,1/2-x
   135  1/2-x,-z,1/2-y
   136  1/2-y,-x,1/2+z
   137  1/2+z,-y,1/2-x
   138  1/2-x,z,1/2-y
   139  1/2+z,-y,1/2+x
   140  1/2+x,z,1/2-y
   141  1/2-x,z,1/2+y
   142  1/2+y,-x,1/2+z
   143  1/2+z,y,1/2-x
   144  1/2-y,x,1/2+z
   145  1/2+x,1/2+y,z
   146  1/2+z,1/2+x,y
   147  1/2+y,1/2+z,x
   148  1/2+x,1/2+y,-z
   149  1/2-z,1/2+x,y
   150  1/2+y,1/2-z,x
   151  1/2-z,1/2+x,-y
   152  1/2-y,1/2-z,x
   153  1/2+y,1/2-z,-x
   154  1/2-x,1/2+y,-z
   155  1/2-z,1/2-x,y
   156  1/2+x,1/2-y,-z
   157  1/2+y,1/2+x,z
   158  1/2+z,1/2+y,x
   159  1/2+x,1/2+z,y
   160  1/2+y,1/2+x,-z
   161  1/2-z,1/2+y,x
   162  1/2+x,1/2-z,y
   163  1/2-z,1/2+y,-x
   164  1/2-x,1/2-z,y
   165  1/2+x,1/2-z,-y
   166  1/2-y,1/2+x,-z
   167  1/2-z,1/2-y,x
   168  1/2+y,1/2-x,-z
   169  1/2-x,1/2-y,-z
   170  1/2-z,1/2-x,-y
   171  1/2-y,1/2-z,-x
   172  1/2-x,1/2-y,z
   173  1/2+z,1/2-x,-y
   174  1/2-y,1/2+z,-x
   175  1/2+z,1/2-x,y
   176  1/2+y,1/2+z,-x
   177  1/2-y,1/2+z,x
   178  1/2+x,1/2-y,z
   179  1/2+z,1/2+x,-y
   180  1/2-x,1/2+y,z
   181  1/2-y,1/2-x,-z
   182  1/2-z,1/2-y,-x
   183  1/2-x,1/2-z,-y
   184  1/2-y,1/2-x,z
   185  1/2+z,1/2-y,-x
   186  1/2-x,1/2+z,-y
   187  1/2+z,1/2-y,x
   188  1/2+x,1/2+z,-y
   189  1/2-x,1/2+z,y
   190  1/2+y,1/2-x,z
   191  1/2+z,1/2+y,-x
   192  1/2-y,1/2+x,z
# Note: phase has no associated data

# ATOMIC COORDINATES AND DISPLACEMENT PARAMETERS
loop_ 
   _atom_site_label
   _atom_site_type_symbol
   _atom_site_fract_x
   _atom_site_fract_y
   _atom_site_fract_z
   _atom_site_occupancy
   _atom_site_adp_type
   _atom_site_U_iso_or_equiv
   _atom_site_symmetry_multiplicity
Pb1    Pb   0.00000     0.00000     0.00000     1.000      Uiso 0.033      4   

loop_  _atom_type_symbol _atom_type_number_in_cell
  Pb   4

# Note that Z affects _cell_formula_sum and _weight
_cell_formula_units_Z  4
_chemical_formula_sum  Pb
_chemical_formula_weight  207.2

# MOLECULAR GEOMETRY
loop_
   _geom_bond_atom_site_label_1
   _geom_bond_atom_site_label_2
   _geom_bond_distance
   _geom_bond_site_symmetry_1
   _geom_bond_site_symmetry_2
   _geom_bond_publ_flag
  Pb1    Pb1    0(0)    1_555    1_555 yes
  
loop_
   _geom_angle_atom_site_label_1
   _geom_angle_atom_site_label_2
   _geom_angle_atom_site_label_3
   _geom_angle
   _geom_angle_site_symmetry_1
   _geom_angle_site_symmetry_2
   _geom_angle_site_symmetry_3
   _geom_angle_publ_flag
  Pb1    Pb1     Pb1     180(0)     1_555  1_555    1_555 yes

_pd_proc_ls_pref_orient_corr
   "March-Dollase correction coef. = 1.000 axis = [0, 0, 1]"
_pd_proc_ls_profile_function
;
  Crystallite size in microns with "isotropic" model:
  parameters: Size, G/L mix
    1.000, 1.000, 
  Microstrain, "isotropic" model (10^6^ * delta Q/Q)
    parameters: Mustrain, G/L mix
    1000.000, 1.000, 

;

data_PbNCN_+_Lead_refinement_0070bar_phase_1
# Information for phase 1
_pd_block_id
;
2023-11-10T12:43|PbNCN_+_Lead_refinement_0070bar|phase_1|MeinerzhagenYannick
;
# GSAS-II edited template follows Phase_Template
#==============================================================================
# 7. CHEMICAL, STRUCTURAL AND CRYSTAL DATA

_chemical_name_common             'Lead Cyanamide'
_chemical_formula_structural      PbNCN
_cell_measurement_temperature     293      

#==============================================================================

# 8. Phase information from GSAS


# phase info for Lead cyanamide follows
_pd_phase_name  "Lead cyanamide"
_cell_length_a  5.5595(4)
_cell_length_b  3.86763(16)
_cell_length_c  11.7474(4)
_cell_angle_alpha  90
_cell_angle_beta   90
_cell_angle_gamma  90
_cell_volume  252.596(13)
_exptl_crystal_density_diffrn  6.5009
_symmetry_cell_setting  orthorhombic
_symmetry_space_group_name_H-M  "P n m a"
_symmetry_space_group_name_Hall  "-P 2ac 2n"
_diffrn_ambient_temperature  293
_diffrn_ambient_pressure  100
loop_
    _space_group_symop_id
    _space_group_symop_operation_xyz
     1  x,y,z
     2  1/2-x,1/2+y,1/2+z
     3  x,1/2-y,z
     4  1/2-x,-y,1/2+z
     5  -x,-y,-z
     6  1/2+x,1/2-y,1/2-z
     7  -x,1/2+y,-z
     8  1/2+x,y,1/2-z
# Note: phase has no associated data

# ATOMIC COORDINATES AND DISPLACEMENT PARAMETERS
loop_ 
   _atom_site_label
   _atom_site_type_symbol
   _atom_site_fract_x
   _atom_site_fract_y
   _atom_site_fract_z
   _atom_site_occupancy
   _atom_site_adp_type
   _atom_site_U_iso_or_equiv
   _atom_site_symmetry_multiplicity
Pb1    Pb   0.39500     0.25000     0.63096     1.000      Uiso 0.037      4   
N1     N    0.33100     0.25000     0.45556     1.000      Uiso 0.037      4   
N2     N    0.90460     0.25000     0.36048     1.000      Uiso 0.037      4   
C1     C    0.14330     0.25000     0.40276     1.000      Uiso 0.037      4   

loop_  _atom_type_symbol _atom_type_number_in_cell
  C    4
  N    8
  Pb   4

# Note that Z affects _cell_formula_sum and _weight
_cell_formula_units_Z  4
_chemical_formula_sum  "C N2 Pb"
_chemical_formula_weight  247.22

# MOLECULAR GEOMETRY
loop_
   _geom_bond_atom_site_label_1
   _geom_bond_atom_site_label_2
   _geom_bond_distance
   _geom_bond_site_symmetry_1
   _geom_bond_site_symmetry_2
   _geom_bond_publ_flag
  Pb1    N1     2.0910(2)        1_555    1_555 yes
  Pb1    N2     2.5542(2)        1_555    5_656 yes
  Pb1    N2     2.5542(2)        1_555    5_666 yes
  N1     Pb1    2.0910(2)        1_555    1_555 yes
  N1     C1     1.21390(10)      1_555    1_555 yes
  N2     Pb1    2.5542(2)        1_555    5_656 yes
  N2     Pb1    2.5542(2)        1_555    5_666 yes
  N2     C1     1.41700(10)      1_555    1_655 yes
  C1     N1     1.21390(10)      1_555    1_555 yes
  C1     N2     1.41700(10)      1_555    1_455 yes

loop_
   _geom_angle_atom_site_label_1
   _geom_angle_atom_site_label_2
   _geom_angle_atom_site_label_3
   _geom_angle
   _geom_angle_site_symmetry_1
   _geom_angle_site_symmetry_2
   _geom_angle_site_symmetry_3
   _geom_angle_publ_flag
  Pb1    N1     C1     130.52(1)       1_555  1_555    1_555 yes
  N1     C1     N2     169.792       1_555  1_555    1_455 yes
_pd_proc_ls_pref_orient_corr
   "March-Dollase correction coef. = 1.000 axis = [0, 0, 1]"
_pd_proc_ls_profile_function
;
Houben-Jacobs-Meinerzhagen function parameters for multi-dimensional data sets (pfType = 8.0)
   similar to Von Dreele-Jorgenson-Windsor function parameters
   alpha-0,alpha-1,beta-0,beta-1,beta-q,L2A,L2B,div,DthDet,Dtt,DL,DthF,Add,W-Pixel,W-Sample,Eta
302.560526, 416.110419, 334.561780, 682.162588, 0.000000, 0.810000, 0.000000, 0.001920, 0.006780, 0.000623, 0.002000, 1.031257, 0.001480, 0.000000, 0.004330, 0.210000, 
  Crystallite size in microns with "isotropic" model:
  parameters: Size, G/L mix
    1.000, 1.000, 
  Microstrain, "isotropic" model (10^6^ * delta Q/Q)
    parameters: Mustrain, G/L mix
    1000.000, 1.000, 

;
# Standard version of Instrument_Template template follows
#==============================================================================
# 9. INSTRUMENT CHARACTERIZATION

# The following item is used to identify the equipment used to record 
# the powder pattern when the diffractogram was measured at a laboratory 
# other than the authors' home institution, e.g. when neutron or synchrotron
# radiation is used.

_pd_instr_location
; ?
;

_diffrn_source                    'neutron spallation source'       

_pd_meas_scan_method              tof       


# The following two items identify the program(s) used (if appropriate).      
_computing_data_reduction         'PowderReduceP2D in Mantid'                     

# The following items are used to define the size of the instrument.
# Not all distances are appropriate for all instrument types.

_pd_instr_dist_src/spec           15000
#==============================================================================
# 10. Specimen size and mounting information


_pd_spec_mount_mode               transmission       
                                          
    
_pd_spec_shape                    irregular

_refine_ls_R_F_factor        0.9973
_refine_ls_R_Fsqd_factor     1.0
_pd_proc_ls_prof_R_factor     0.0929
_pd_proc_ls_prof_wR_factor    0.1178
_gsas_proc_ls_prof_R_B_factor   0.1092
_gsas_proc_ls_prof_wR_B_factor  0.2336
_refine_ls_goodness_of_fit_all  0.08

_diffrn_radiation_probe  neutron
_pd_meas_2theta_fixed  65.549

# POWDER DATA TABLE
_pd_meas_number_of_points  140335

loop_
   _pd_meas_2theta_scan
   _pd_proc_wavelength
   _pd_proc_d_spacing
   _pd_proc_ls_special_details
   _pd_meas_intensity_total
   _pd_calc_intensity_total
   _pd_proc_intensity_bkg_calc
   _pd_proc_ls_weight
  59.20920    0.59350    0.60070    0.79500    0.33410    0.33056    0.33021    2.99310
  63.82311    0.63507    0.60070    0.85500    0.31731    0.32424    0.32393    3.15152
  80.96472    0.77996    0.60070    1.07500    0.38659    0.37202    0.37181    2.58673
  77.03982    0.74821    0.60070    1.02500    0.31532    0.35757    0.35735    3.17143
  63.05226    0.62820    0.60070    0.84500    0.32781    0.32529    0.32498    3.05056
  66.91400    0.66234    0.60070    0.89500    0.31723    0.32004    0.31975    3.15228
  58.44282    0.58651    0.60070    0.78500    0.32295    0.32853    0.32818    3.09649
  68.46391    0.67584    0.60070    0.91500    0.33224    0.32581    0.32553    3.00985
  72.35148    0.70914    0.60070    0.96500    0.38339    0.34025    0.33999    2.60830
  53.09870    0.53699    0.60070    0.71500    0.26374    0.31436    0.31395    3.79167
  64.59471    0.64192    0.60070    0.86500    0.28105    0.32319    0.32289    3.55814
  70.01676    0.68924    0.60070    0.93500    0.36622    0.33158    0.33132    2.73059
  54.62196    0.55123    0.60070    0.73500    0.26111    0.31841    0.31802    3.82979
  84.11511    0.80479    0.60070    1.11500    0.41336    0.38046    0.38027    2.41919
  70.79428    0.69590    0.60070    0.94500    0.35016    0.33447    0.33421    2.85581
  78.60792    0.76101    0.60070    1.04500    0.31966    0.36335    0.36313    3.12834
  67.68858    0.66910    0.60070    0.90500    0.29346    0.32292    0.32264    3.40761
  77.82355    0.75463    0.60070    1.03500    0.31120    0.36046    0.36024    3.21342
  76.25674    0.74177    0.60070    1.01500    0.38889    0.35469    0.35445    2.57143
  79.39291    0.76736    0.60070    1.05500    0.32343    0.36624    0.36602    3.09189
  69.23997    0.68255    0.60070    0.92500    0.34328    0.32870    0.32843    2.91304
  61.51279    0.61438    0.60070    0.82500    0.31818    0.32740    0.32707    3.14286
  80.17852    0.77368    0.60070    1.06500    0.33090    0.36913    0.36891    3.02210
  51.57827    0.52268    0.60070    0.69500    0.16667    0.31031    0.30989    6.00000
  84.90401    0.81091    0.60070    1.12500    0.39914    0.38180    0.38161    2.50538
  83.32671    0.79863    0.60070    1.10500    0.31919    0.37913    0.37893    3.13295
  73.13115    0.71572    0.60070    0.97500    0.32437    0.34313    0.34289    3.08290
  60.74418    0.60744    0.60070    0.81500    0.32955    0.32845    0.32812    3.03448
  71.57252    0.70253    0.60070    0.95500    0.35528    0.33736    0.33710    2.81466
  57.67718    0.57949    0.60070    0.77500    0.31751    0.32650    0.32615    3.14953
  65.36706    0.64875    0.60070    0.87500    0.31541    0.32214    0.32184    3.17045
  53.85997    0.54412    0.60070    0.72500    0.28226    0.31638    0.31599    3.54286
  75.47432    0.73530    0.60070    1.00500    0.29806    0.35180    0.35156    3.35503
  81.75150    0.78622    0.60070    1.08500    0.40476    0.37490    0.37470    2.47059
  59.97632    0.60048    0.60070    0.80500    0.32668    0.32950    0.32916    3.06107
  62.28215    0.62130    0.60070    0.83500    0.28911    0.32635    0.32603    3.45890
  82.53883    0.79244    0.60070    1.09500    0.35094    0.37779    0.37759    2.84946
  66.14016    0.65556    0.60070    0.88500    0.32826    0.32109    0.32080    3.04639
  55.38468    0.55832    0.60070    0.74500    0.32075    0.32043    0.32005    3.11765
  52.33813    0.52984    0.60070    0.70500    0.30508    0.31233    0.31192    3.27778
  72.30276    0.70958    0.60142    0.96500    0.33670    0.34009    0.33977    2.97000
  78.55575    0.76150    0.60142    1.04500    0.37434    0.36319    0.36290    2.67136
  57.63741    0.57982    0.60142    0.77500    0.34936    0.32637    0.32592    2.86239
  76.20583    0.74224    0.60142    1.01500    0.34759    0.35453    0.35423    2.87692
  61.47059    0.61474    0.60142    0.82500    0.30928    0.32719    0.32678    3.23333
  80.12553    0.77418    0.60142    1.06500    0.38768    0.36897    0.36869    2.57944
  84.84866    0.81146    0.60142    1.12500    0.31670    0.38161    0.38136    3.15753
  53.82267    0.54442    0.60142    0.72500    0.32456    0.31624    0.31577    3.08108
  59.16845    0.59385    0.60142    0.79500    0.32843    0.33031    0.32989    3.04478
  70.74646    0.69632    0.60142    0.94500    0.36426    0.33432    0.33398    2.74528
  58.40256    0.58684    0.60142    0.78500    0.31795    0.32839    0.32796    3.14516
  66.86847    0.66274    0.60142    0.89500    0.29180    0.31995    0.31958    3.42697
  59.93508    0.60083    0.60142    0.80500    0.27540    0.32930    0.32888    3.63115
  69.96939    0.68966    0.60142    0.93500    0.33977    0.33143    0.33109    2.94313
  51.54246    0.52297    0.60142    0.69500    0.59091    0.31018    0.30967    1.69231
  73.08198    0.71617    0.60142    0.97500    0.33225    0.34298    0.34266    3.00980
  65.32247    0.64914    0.60142    0.87500    0.30421    0.32193    0.32155    3.28723
  80.91132    0.78047    0.60142    1.07500    0.34579    0.37185    0.37158    2.89189
  67.64259    0.66951    0.60142    0.90500    0.31833    0.32277    0.32241    3.14141
  69.19306    0.68297    0.60142    0.92500    0.32295    0.32854    0.32820    3.09645
  55.34638    0.55863    0.60142    0.74500    0.36889    0.32029    0.31983    2.71084
  75.42384    0.73577    0.60142    1.00500    0.35370    0.35164    0.35133    2.82723
  60.70246    0.60779    0.60142    0.81500    0.37156    0.32824    0.32783    2.69136
  52.30182    0.53014    0.60142    0.70500    0.28571    0.31220    0.31170    3.50000
  83.27213    0.79916    0.60142    1.10500    0.34657    0.37880    0.37854    2.88542
  71.52425    0.70297    0.60142    0.95500    0.31875    0.33720    0.33687    3.13725
  82.48464    0.79297    0.60142    1.09500    0.36310    0.37747    0.37720    2.75410
  62.23946    0.62166    0.60142    0.83500    0.27965    0.32614    0.32574    3.57595
  66.09510    0.65595    0.60142    0.88500    0.31240    0.32088    0.32051    3.20100
  63.77947    0.63544    0.60142    0.85500    0.31273    0.32403    0.32365    3.19767
  76.98848    0.74869    0.60142    1.02500    0.35270    0.35741    0.35712    2.83529
  63.00909    0.62856    0.60142    0.84500    0.30490    0.32508    0.32469    3.27976
  64.55060    0.64230    0.60142    0.86500    0.35965    0.32298    0.32260    2.78049
  81.69770    0.78674    0.60142    1.08500    0.36568    0.37474    0.37447    2.73460
  79.34033    0.76785    0.60142    1.05500    0.29821    0.36608    0.36579    3.35329
  68.41746    0.67625    0.60142    0.91500    0.36292    0.32566    0.32531    2.75546
  77.77179    0.75511    0.60142    1.03500    0.37843    0.36030    0.36001    2.64251
  53.06189    0.53729    0.60142    0.71500    0.28182    0.31422    0.31373    3.54839
  54.58416    0.55153    0.60142    0.73500    0.29891    0.31827    0.31780    3.34546
  84.06015    0.80533    0.60142    1.11500    0.37577    0.38014    0.37988    2.66120
  70.69860    0.69675    0.60214    0.94500    0.30132    0.33418    0.33375    3.31868
  55.30806    0.55895    0.60214    0.74500    0.32836    0.32017    0.31961    3.04545
  66.82292    0.66314    0.60214    0.89500    0.33011    0.31988    0.31942    3.02927
  79.28770    0.76835    0.60214    1.05500    0.37066    0.36594    0.36557    2.69792
  75.37333    0.73623    0.60214    1.00500    0.35907    0.35150    0.35111    2.78500
  84.79327    0.81200    0.60214    1.12500    0.46882    0.38145    0.38111    2.13300
  84.00513    0.80586    0.60214    1.11500    0.39875    0.37983    0.37949    2.50785
  83.21750    0.79969    0.60214    1.10500    0.39615    0.37850    0.37815    2.52427
  82.43041    0.79349    0.60214    1.09500    0.43846    0.37716    0.37681    2.28070
  59.89382    0.60118    0.60214    0.80500    0.32339    0.32910    0.32859    3.09220
  81.64386    0.78725    0.60214    1.08500    0.37381    0.37460    0.37424    2.67513
  62.19675    0.62202    0.60214    0.83500    0.35529    0.32595    0.32545    2.81461
  76.15489    0.74271    0.60214    1.01500    0.32679    0.35439    0.35400    3.06011
  64.50646    0.64268    0.60214    0.86500    0.40691    0.32279    0.32231    2.45755
  69.14612    0.68338    0.60214    0.92500    0.30757    0.32841    0.32797    3.25131
  54.54634    0.55184    0.60214    0.73500    0.33898    0.31814    0.31758    2.95000
  63.73580    0.63582    0.60214    0.85500    0.34091    0.32384    0.32336    2.93333
  62.96590    0.62893    0.60214    0.84500    0.27636    0.32489    0.32440    3.61842
  80.07249    0.77468    0.60214    1.06500    0.31516    0.36883    0.36846    3.17297
  65.27786    0.64952    0.60214    0.87500    0.27110    0.32174    0.32126    3.68862
  78.50353    0.76199    0.60214    1.04500    0.34082    0.36305    0.36267    2.93407
  71.47594    0.70340    0.60214    0.95500    0.32866    0.33707    0.33665    3.04265
  69.92199    0.69008    0.60214    0.93500    0.31877    0.33130    0.33086    3.13706
  53.78534    0.54472    0.60214    0.72500    0.42478    0.31612    0.31554    2.35417
  66.05002    0.65634    0.60214    0.88500    0.32779    0.32068    0.32022    3.05076
  61.42836    0.61509    0.60214    0.82500    0.33202    0.32700    0.32649    3.01190
  77.72000    0.75559    0.60214    1.03500    0.39011    0.36017    0.35978    2.56338
  53.02506    0.53758    0.60214    0.71500    0.28571    0.31410    0.31351    3.50000
  68.37098    0.67666    0.60214    0.91500    0.33169    0.32553    0.32508    3.01485
  80.85788    0.78098    0.60214    1.07500    0.38491    0.37171    0.37135    2.59804
  73.03279    0.71661    0.60214    0.97500    0.34783    0.34284    0.34243    2.87500
  58.36227    0.58718    0.60214    0.78500    0.33333    0.32827    0.32773    3.00000
  60.66071    0.60815    0.60214    0.81500    0.33028    0.32805    0.32754    3.02778
  51.50663    0.52326    0.60214    0.69500    0.25000    0.31006    0.30946    4.00000
  57.59761    0.58015    0.60214    0.77500    0.31546    0.32624    0.32570    3.17000
  76.93711    0.74917    0.60214    1.02500    0.31144    0.35728    0.35689    3.21084
  72.25401    0.71002    0.60214    0.96500    0.30078    0.33996    0.33954    3.32474
  59.12767    0.59419    0.60214    0.79500    0.37722    0.33009    0.32956    2.65101
  52.26549    0.53043    0.60214    0.70500    0.35938    0.31207    0.31148    2.78261
  67.59658    0.66991    0.60214    0.90500    0.35929    0.32264    0.32219    2.78325
  77.66817    0.75607    0.60286    1.03500    0.33448    0.36005    0.35955    2.98969
  71.42761    0.70383    0.60286    0.95500    0.31529    0.33696    0.33642    3.17172
  79.23503    0.76884    0.60286    1.05500    0.41502    0.36583    0.36534    2.40952
  69.09915    0.68379    0.60286    0.92500    0.32901    0.32830    0.32774    3.03941
  62.15402    0.62238    0.60286    0.83500    0.35628    0.32577    0.32516    2.80682
  65.23322    0.64991    0.60286    0.87500    0.31882    0.32156    0.32097    3.13661
  64.46229    0.64306    0.60286    0.86500    0.34739    0.32262    0.32202    2.87864
  67.55053    0.67031    0.60286    0.90500    0.32410    0.32253    0.32196    3.08543
  80.80440    0.78149    0.60286    1.07500    0.32218    0.37160    0.37112    3.10383
  52.98821    0.53788    0.60286    0.71500    0.31461    0.31399    0.31329    3.17857
  54.50850    0.55215    0.60286    0.73500    0.36216    0.31804    0.31735    2.76119
  76.88571    0.74964    0.60286    1.02500    0.32634    0.35717    0.35666    3.06433
  68.32447    0.67706    0.60286    0.91500    0.29073    0.32542    0.32485    3.43956
  81.58998    0.78777    0.60286    1.08500    0.34953    0.37449    0.37401    2.86096
  66.00490    0.65673    0.60286    0.88500    0.28349    0.32051    0.31993    3.52747
  63.69211    0.63619    0.60286    0.85500    0.31150    0.32367    0.32307    3.21023
  62.92269    0.62930    0.60286    0.84500    0.35893    0.32472    0.32411    2.78610
  66.77734    0.66353    0.60286    0.89500    0.30288    0.31983    0.31925    3.30168
  72.20522    0.71046    0.60286    0.96500    0.33172    0.33985    0.33931    3.01463
  83.95008    0.80640    0.60286    1.11500    0.31474    0.37956    0.37910    3.17722
  61.38611    0.61545    0.60286    0.82500    0.31154    0.32682    0.32621    3.20988
  80.01941    0.77518    0.60286    1.06500    0.41538    0.36872    0.36823    2.40741
  75.32278    0.73669    0.60286    1.00500    0.34124    0.35139    0.35088    2.93048
  53.74800    0.54503    0.60286    0.72500    0.30894    0.31601    0.31532    3.23684
  57.55779    0.58048    0.60286    0.77500    0.28481    0.32613    0.32548    3.51111
  59.85254    0.60152    0.60286    0.80500    0.29451    0.32893    0.32830    3.39552
  72.98355    0.71706    0.60286    0.97500    0.34116    0.34273    0.34220    2.93119
  60.61895    0.60850    0.60286    0.81500    0.30323    0.32788    0.32725    3.29787
  83.16283    0.80022    0.60286    1.10500    0.36471    0.37822    0.37776    2.74194
  84.73784    0.81254    0.60286    1.12500    0.47100    0.38131    0.38086    2.12315
  69.87457    0.69050    0.60286    0.93500    0.35209    0.33119    0.33063    2.84018
  78.45128    0.76247    0.60286    1.04500    0.30373    0.36294    0.36245    3.29240
  58.32196    0.58751    0.60286    0.78500    0.38950    0.32816    0.32751    2.56738
  55.26972    0.55926    0.60286    0.74500    0.34518    0.32006    0.31939    2.89706
  59.08688    0.59452    0.60286    0.79500    0.34349    0.32988    0.32924    2.91129
  70.65072    0.69718    0.60286    0.94500    0.32000    0.33407    0.33353    3.12500
  51.47079    0.52355    0.60286    0.69500    0.25714    0.30995    0.30924    3.88889
  82.37613    0.79401    0.60286    1.09500    0.32264    0.37689    0.37642    3.09945
  76.10391    0.74318    0.60286    1.01500    0.36697    0.35428    0.35377    2.72500
  52.22914    0.53072    0.60286    0.70500    0.32877    0.31196    0.31126    3.04167
  60.57716    0.60885    0.60359    0.81500    0.27500    0.32772    0.32696    3.63636
  59.04606    0.59486    0.60359    0.79500    0.29274    0.32969    0.32892    3.41600
  52.19278    0.53102    0.60359    0.70500    0.33333    0.31186    0.31104    3.00000
  76.83426    0.75012    0.60359    1.02500    0.35616    0.35708    0.35643    2.80769
  62.11126    0.62275    0.60359    0.83500    0.31853    0.32562    0.32487    3.13939
  64.41810    0.64344    0.60359    0.86500    0.27337    0.32246    0.32173    3.65806
  80.75088    0.78200    0.60359    1.07500    0.35262    0.37152    0.37089    2.83590
  83.10812    0.80075    0.60359    1.10500    0.36617    0.37798    0.37737    2.73096
  82.32180    0.79453    0.60359    1.09500    0.33774    0.37664    0.37603    2.96089
  71.37924    0.70426    0.60359    0.95500    0.37217    0.33687    0.33619    2.68692
  75.27220    0.73716    0.60359    1.00500    0.31383    0.35131    0.35065    3.18644
  63.64840    0.63656    0.60359    0.85500    0.29359    0.32351    0.32278    3.40606
  65.18856    0.65029    0.60359    0.87500    0.30511    0.32141    0.32069    3.27746
  55.23137    0.55957    0.60359    0.74500    0.33180    0.31997    0.31916    3.01389
  57.51796    0.58080    0.60359    0.77500    0.32576    0.32604    0.32526    3.06977
  69.82711    0.69091    0.60359    0.93500    0.33607    0.33110    0.33041    2.97561
  53.71064    0.54533    0.60359    0.72500    0.22289    0.31592    0.31510    4.48649
  59.81123    0.60186    0.60359    0.80500    0.39744    0.32877    0.32801    2.51613
  72.93429    0.71750    0.60359    0.97500    0.33974    0.34265    0.34197    2.94340
  58.28164    0.58784    0.60359    0.78500    0.36243    0.32807    0.32729    2.75912
  70.60281    0.69760    0.60359    0.94500    0.36378    0.33399    0.33330    2.74890
  76.05289    0.74365    0.60359    1.01500    0.30783    0.35420    0.35354    3.24859
  65.95977    0.65712    0.60359    0.88500    0.32492    0.32036    0.31964    3.07772
  51.43493    0.52383    0.60359    0.69500    0.58333    0.30986    0.30902    1.71429
  72.15640    0.71089    0.60359    0.96500    0.33226    0.33976    0.33908    3.00966
  69.05215    0.68420    0.60359    0.92500    0.35843    0.32821    0.32751    2.78995
  84.68235    0.81309    0.60359    1.12500    0.42377    0.38121    0.38061    2.35979
  52.95135    0.53818    0.60359    0.71500    0.32222    0.31389    0.31307    3.10345
  78.39899    0.76296    0.60359    1.04500    0.36220    0.36286    0.36222    2.76087
  79.18233    0.76934    0.60359    1.05500    0.36295    0.36574    0.36511    2.75521
  66.73174    0.66393    0.60359    0.89500    0.30783    0.31980    0.31908    3.24855
  83.89497    0.80694    0.60359    1.11500    0.41667    0.37931    0.37870    2.40000
  55.99283    0.56667    0.60359    0.75500    0.36885    0.32199    0.32119    2.71111
  67.50446    0.67071    0.60359    0.90500    0.30137    0.32244    0.32173    3.31818
  54.47064    0.55246    0.60359    0.73500    0.29665    0.31794    0.31713    3.37097
  68.27793    0.67747    0.60359    0.91500    0.33731    0.32533    0.32462    2.96465
  81.53605    0.78828    0.60359    1.08500    0.33577    0.37441    0.37379    2.97826
  62.87945    0.62966    0.60359    0.84500    0.30220    0.32457    0.32382    3.30909
  61.34383    0.61581    0.60359    0.82500    0.38217    0.32667    0.32592    2.61667
  77.61630    0.75655    0.60359    1.03500    0.35393    0.35997    0.35933    2.82540
  79.96629    0.77569    0.60359    1.06500    0.36174    0.36863    0.36800    2.76440
  55.95396    0.56699    0.60431    0.75500    0.35185    0.32191    0.32097    2.84210
  69.77962    0.69133    0.60431    0.93500    0.33535    0.33103    0.33018    2.98198
  81.48208    0.78880    0.60431    1.08500    0.31870    0.37435    0.37356    3.13772
  82.26743    0.79506    0.60431    1.09500    0.38858    0.37642    0.37563    2.57346
  80.69731    0.78251    0.60431    1.07500    0.33271    0.37146    0.37067    3.00562
  66.68610    0.66432    0.60431    0.89500    0.31363    0.31979    0.31892    3.18848
  61.30154    0.61616    0.60431    0.82500    0.25048    0.32653    0.32563    3.99231
  79.91314    0.77619    0.60431    1.06500    0.32844    0.36857    0.36777    3.04469
  59.00523    0.59520    0.60431    0.79500    0.29953    0.32951    0.32859    3.33858
  76.00184    0.74412    0.60431    1.01500    0.36842    0.35413    0.35331    2.71429
  71.33084    0.70469    0.60431    0.95500    0.38023    0.33681    0.33596    2.62996
  59.76991    0.60221    0.60431    0.80500    0.34141    0.32863    0.32772    2.92903
  76.78278    0.75059    0.60431    1.02500    0.34254    0.35702    0.35621    2.91936
  84.62682    0.81363    0.60431    1.12500    0.46591    0.38113    0.38036    2.14634
  78.34666    0.76345    0.60431    1.04500    0.37123    0.36280    0.36199    2.69378
  65.14387    0.65067    0.60431    0.87500    0.35979    0.32128    0.32039    2.77941
  55.19300    0.55989    0.60431    0.74500    0.38164    0.31989    0.31894    2.62025
  72.88499    0.71794    0.60431    0.97500    0.39251    0.34258    0.34175    2.54772
  68.23136    0.67788    0.60431    0.91500    0.34783    0.32526    0.32439    2.87500
  77.56439    0.75704    0.60431    1.03500    0.35420    0.35991    0.35910    2.82323
  53.67326    0.54563    0.60431    0.72500    0.34722    0.31583    0.31488    2.88000
  52.91447    0.53848    0.60431    0.71500    0.33645    0.31381    0.31284    2.97222
  65.91461    0.65751    0.60431    0.88500    0.33601    0.32022    0.31935    2.97608
  58.24129    0.58818    0.60431    0.78500    0.33705    0.32799    0.32707    2.96694
  51.39905    0.52412    0.60431    0.69500    0.38710    0.30978    0.30881    2.58333
  67.45836    0.67111    0.60431    0.90500    0.32584    0.32237    0.32150    3.06897
  70.55486    0.69802    0.60431    0.94500    0.35552    0.33392    0.33307    2.81281
  72.10755    0.71133    0.60431    0.96500    0.32073    0.33969    0.33885    3.11792
  62.83619    0.63003    0.60431    0.84500    0.29239    0.32443    0.32353    3.42012
  75.22158    0.73762    0.60431    1.00500    0.37522    0.35125    0.35042    2.66512
  79.12958    0.76983    0.60431    1.05500    0.37791    0.36569    0.36488    2.64615
  83.05335    0.80128    0.60431    1.10500    0.34068    0.37776    0.37697    2.93532
  83.83982    0.80747    0.60431    1.11500    0.37137    0.37910    0.37831    2.69274
  54.43276    0.55277    0.60431    0.73500    0.25131    0.31786    0.31691    3.97917
  60.53535    0.60920    0.60431    0.81500    0.35570    0.32758    0.32667    2.81132
  62.06849    0.62311    0.60431    0.83500    0.32630    0.32548    0.32458    3.06471
  69.00512    0.68462    0.60431    0.92500    0.31107    0.32814    0.32729    3.21466
  63.60466    0.63693    0.60431    0.85500    0.39271    0.32338    0.32249    2.54639
  52.15641    0.53131    0.60431    0.70500    0.54348    0.31178    0.31081    1.84000
  64.37388    0.64381    0.60431    0.86500    0.30496    0.32233    0.32144    3.27907
  60.49351    0.60955    0.60504    0.81500    0.27701    0.32745    0.32638    3.60993
  52.87758    0.53878    0.60504    0.71500    0.38889    0.31373    0.31262    2.57143
  58.96437    0.59554    0.60504    0.79500    0.29657    0.32935    0.32827    3.37190
  68.18477    0.67828    0.60504    0.91500    0.36102    0.32520    0.32417    2.76995
  61.25922    0.61652    0.60504    0.82500    0.32996    0.32640    0.32533    3.03067
  71.28241    0.70512    0.60504    0.95500    0.29814    0.33676    0.33573    3.35417
  52.12001    0.53160    0.60504    0.70500    0.32727    0.31170    0.31059    3.05556
  82.21302    0.79558    0.60504    1.09500    0.34875    0.37623    0.37524    2.86740
  65.09915    0.65106    0.60504    0.87500    0.35043    0.32116    0.32010    2.85366
  51.36316    0.52441    0.60504    0.69500    0.19355    0.30971    0.30859    5.16667
  82.99855    0.80181    0.60504    1.10500    0.35644    0.37757    0.37658    2.80556
  62.02568    0.62347    0.60504    0.83500    0.30885    0.32535    0.32429    3.23781
  81.42806    0.78931    0.60504    1.08500    0.40039    0.37432    0.37333    2.49756
  62.79291    0.63040    0.60504    0.84500    0.31720    0.32430    0.32324    3.15254
  54.39487    0.55307    0.60504    0.73500    0.30270    0.31779    0.31669    3.30357
  83.78463    0.80801    0.60504    1.11500    0.35465    0.37890    0.37792    2.81967
  72.05867    0.71177    0.60504    0.96500    0.33601    0.33965    0.33863    2.97608
  70.50689    0.69845    0.60504    0.94500    0.34926    0.33387    0.33284    2.86321
  59.72856    0.60255    0.60504    0.80500    0.28294    0.32850    0.32743    3.53435
  84.57124    0.81417    0.60504    1.12500    0.42152    0.38108    0.38010    2.37234
  55.91507    0.56730    0.60504    0.75500    0.30420    0.32184    0.32075    3.28736
  69.73210    0.69175    0.60504    0.93500    0.38889    0.33098    0.32995    2.57143
  53.63586    0.54593    0.60504    0.72500    0.23077    0.31576    0.31465    4.33333
  65.86942    0.65790    0.60504    0.88500    0.34880    0.32011    0.31906    2.86697
  72.83566    0.71838    0.60504    0.97500    0.33856    0.34254    0.34152    2.95370
  68.95806    0.68503    0.60504    0.92500    0.31746    0.32809    0.32706    3.15000
  55.15461    0.56020    0.60504    0.74500    0.33645    0.31982    0.31872    2.97222
  75.95075    0.74459    0.60504    1.01500    0.30199    0.35409    0.35309    3.31138
  64.32964    0.64419    0.60504    0.86500    0.38198    0.32221    0.32115    2.61792
  80.64370    0.78302    0.60504    1.07500    0.32916    0.37143    0.37044    3.03804
  76.73126    0.75107    0.60504    1.02500    0.35502    0.35698    0.35598    2.81675
  63.56090    0.63731    0.60504    0.85500    0.24487    0.32326    0.32220    4.08387
  67.41223    0.67151    0.60504    0.90500    0.33788    0.32232    0.32127    2.95960
  58.20092    0.58851    0.60504    0.78500    0.36152    0.32793    0.32685    2.76613
  75.17092    0.73808    0.60504    1.00500    0.36503    0.35120    0.35019    2.73953
  79.85994    0.77669    0.60504    1.06500    0.33677    0.36854    0.36755    2.96939
  66.64044    0.66472    0.60504    0.89500    0.31599    0.31979    0.31875    3.16471
  79.07679    0.77033    0.60504    1.05500    0.40900    0.36565    0.36465    2.44498
  77.51245    0.75752    0.60504    1.03500    0.35581    0.35987    0.35887    2.81053
  78.29430    0.76394    0.60504    1.04500    0.37636    0.36276    0.36176    2.65701
  60.45166    0.60989    0.60576    0.81500    0.30599    0.32733    0.32609    3.26812
  83.72938    0.80854    0.60576    1.11500    0.36842    0.37872    0.37753    2.71429
  77.46046    0.75800    0.60576    1.03500    0.34296    0.35985    0.35864    2.91579
  79.02397    0.77082    0.60576    1.05500    0.34526    0.36563    0.36442    2.89637
  67.36608    0.67191    0.60576    0.90500    0.33950    0.32227    0.32104    2.94554
  54.35696    0.55338    0.60576    0.73500    0.38919    0.31772    0.31646    2.56944
  69.68456    0.69217    0.60576    0.93500    0.29302    0.33094    0.32972    3.41270
  62.74960    0.63076    0.60576    0.84500    0.33457    0.32419    0.32295    2.98889
  63.51711    0.63768    0.60576    0.85500    0.33094    0.32314    0.32191    3.02174
  61.98286    0.62383    0.60576    0.83500    0.37525    0.32524    0.32400    2.66487
  76.67970    0.75154    0.60576    1.02500    0.34622    0.35696    0.35575    2.88830
  52.08360    0.53189    0.60576    0.70500    0.24138    0.31163    0.31037    4.14286
  82.94369    0.80234    0.60576    1.10500    0.32504    0.37739    0.37619    3.07650
  75.12024    0.73854    0.60576    1.00500    0.36364    0.35118    0.34996    2.75000
  55.11620    0.56051    0.60576    0.74500    0.30870    0.31975    0.31849    3.23944
  71.23395    0.70555    0.60576    0.95500    0.31290    0.33672    0.33550    3.19588
  55.87617    0.56762    0.60576    0.75500    0.31449    0.32178    0.32053    3.17978
  82.15856    0.79610    0.60576    1.09500    0.38627    0.37605    0.37485    2.58883
  79.80670    0.77719    0.60576    1.06500    0.35768    0.36852    0.36732    2.79581
  66.59476    0.66511    0.60576    0.89500    0.30615    0.31981    0.31858    3.26633
  68.13815    0.67869    0.60576    0.91500    0.33882    0.32516    0.32394    2.95146
  64.28538    0.64457    0.60576    0.86500    0.29730    0.32209    0.32086    3.36364
  81.37401    0.78983    0.60576    1.08500    0.39197    0.37418    0.37298    2.55122
  75.89963    0.74505    0.60576    1.01500    0.37605    0.35407    0.35286    2.65922
  61.21688    0.61687    0.60576    0.82500    0.30350    0.32629    0.32504    3.29487
  80.59005    0.78352    0.60576    1.07500    0.37403    0.37141    0.37021    2.67358
  59.68720    0.60290    0.60576    0.80500    0.34961    0.32838    0.32714    2.86029
  84.51561    0.81471    0.60576    1.12500    0.40678    0.38105    0.37985    2.45833
  78.24189    0.76442    0.60576    1.04500    0.32914    0.36274    0.36153    3.03825
  53.59845    0.54624    0.60576    0.72500    0.44138    0.31569    0.31443    2.26563
  72.00976    0.71220    0.60576    0.96500    0.35323    0.33961    0.33840    2.83099
  72.78630    0.71883    0.60576    0.97500    0.33388    0.34250    0.34129    2.99505
  51.32725    0.52470    0.60576    0.69500    0.18182    0.30964    0.30837    5.50000
  58.92349    0.59588    0.60576    0.79500    0.32126    0.32919    0.32794    3.11278
  68.91098    0.68544    0.60576    0.92500    0.33630    0.32805    0.32683    2.97355
  52.84067    0.53907    0.60576    0.71500    0.36134    0.31366    0.31240    2.76744
  65.05441    0.65144    0.60576    0.87500    0.29721    0.32105    0.31981    3.36464
  70.45888    0.69887    0.60576    0.94500    0.31509    0.33383    0.33261    3.17368
  65.82420    0.65829    0.60576    0.88500    0.32367    0.32000    0.31877    3.08955
  58.16054    0.58884    0.60576    0.78500    0.31200    0.32787    0.32662    3.20513
  82.10406    0.79662    0.60649    1.09500    0.32649    0.37587    0.37446    3.06286
  55.07777    0.56082    0.60649    0.74500    0.31169    0.31969    0.31827    3.20833
  51.29133    0.52498    0.60649    0.69500    0.25806    0.30957    0.30815    3.87500
  65.00965    0.65182    0.60649    0.87500    0.30360    0.32094    0.31952    3.29378
  53.56103    0.54654    0.60649    0.72500    0.32716    0.31563    0.31421    3.05660
  58.12013    0.58918    0.60649    0.78500    0.34037    0.32782    0.32640    2.93798
  75.06951    0.73900    0.60649    1.00500    0.33069    0.35115    0.34973    3.02395
  82.88880    0.80286    0.60649    1.10500    0.30952    0.37721    0.37579    3.23077
  71.18546    0.70598    0.60649    0.95500    0.35560    0.33669    0.33528    2.81218
  59.64581    0.60324    0.60649    0.80500    0.33634    0.32827    0.32685    2.97315
  71.96082    0.71264    0.60649    0.96500    0.38250    0.33959    0.33817    2.61435
  75.84847    0.74552    0.60649    1.01500    0.38431    0.35405    0.35263    2.60209
  70.41085    0.69930    0.60649    0.94500    0.23708    0.33380    0.33238    4.21795
  81.31991    0.79034    0.60649    1.08500    0.39272    0.37403    0.37261    2.54634
  77.40844    0.75848    0.60649    1.03500    0.32977    0.35983    0.35841    3.03243
  78.97110    0.77131    0.60649    1.05500    0.32065    0.36561    0.36419    3.11864
  52.80374    0.53937    0.60649    0.71500    0.36082    0.31360    0.31218    2.77143
  67.31989    0.67231    0.60649    0.90500    0.33390    0.32224    0.32082    2.99495
  76.62811    0.75201    0.60649    1.02500    0.33877    0.35694    0.35552    2.95187
  72.73691    0.71927    0.60649    0.97500    0.28767    0.34248    0.34106    3.47619
  62.70628    0.63113    0.60649    0.84500    0.31694    0.32408    0.32266    3.15517
  78.18944    0.76491    0.60649    1.04500    0.36719    0.36272    0.36130    2.72340
  63.47330    0.63805    0.60649    0.85500    0.32310    0.32304    0.32161    3.09497
  84.45994    0.81525    0.60649    1.12500    0.48458    0.38102    0.37960    2.06364
  64.24109    0.64494    0.60649    0.86500    0.30629    0.32199    0.32057    3.26486
  68.09150    0.67909    0.60649    0.91500    0.35821    0.32513    0.32371    2.79167
  61.94001    0.62419    0.60649    0.83500    0.30627    0.32513    0.32371    3.26506
  54.31903    0.55369    0.60649    0.73500    0.25789    0.31766    0.31624    3.87755
  83.67410    0.80908    0.60649    1.11500    0.43515    0.37855    0.37713    2.29808
  65.77896    0.65867    0.60649    0.88500    0.30921    0.31990    0.31848    3.23404
  80.53636    0.78403    0.60649    1.07500    0.38685    0.37140    0.36998    2.58500
  66.54905    0.66550    0.60649    0.89500    0.34184    0.31983    0.31841    2.92537
  58.88260    0.59622    0.60649    0.79500    0.31294    0.32904    0.32762    3.19549
  79.75341    0.77769    0.60649    1.06500    0.32331    0.36850    0.36709    3.09302
  60.40979    0.61024    0.60649    0.81500    0.31290    0.32722    0.32580    3.19595
  68.86386    0.68585    0.60649    0.92500    0.29743    0.32802    0.32660    3.36216
  69.63698    0.69259    0.60649    0.93500    0.35341    0.33091    0.32949    2.82960
  61.17452    0.61723    0.60649    0.82500    0.32136    0.32617    0.32475    3.11180
  52.04718    0.53218    0.60649    0.70500    0.35714    0.31156    0.31014    2.80000
  55.83725    0.56794    0.60649    0.75500    0.27857    0.32172    0.32030    3.58974
  58.84168    0.59656    0.60722    0.79500    0.27835    0.32888    0.32729    3.59259
  78.91820    0.77181    0.60722    1.05500    0.43665    0.36560    0.36397    2.29018
  71.91184    0.71307    0.60722    0.96500    0.36395    0.33956    0.33794    2.74766
  52.76680    0.53967    0.60722    0.71500    0.36893    0.31353    0.31195    2.71053
  83.61876    0.80961    0.60722    1.11500    0.36311    0.37838    0.37674    2.75401
  76.57648    0.75249    0.60722    1.02500    0.32110    0.35692    0.35529    3.11429
  71.13694    0.70641    0.60722    0.95500    0.32795    0.33667    0.33505    3.04926
  59.60440    0.60358    0.60722    0.80500    0.30952    0.32815    0.32655    3.23077
  73.46385    0.72632    0.60722    0.98500    0.30331    0.34535    0.34372    3.29697
  75.79727    0.74599    0.60722    1.01500    0.35338    0.35402    0.35240    2.82979
  68.81672    0.68626    0.60722    0.92500    0.33277    0.32799    0.32637    3.00510
  55.03933    0.56113    0.60722    0.74500    0.37838    0.31963    0.31805    2.64286
  60.36789    0.61059    0.60722    0.81500    0.30538    0.32711    0.32551    3.27465
  84.40422    0.81580    0.60722    1.12500    0.37662    0.38099    0.37935    2.65517
  61.13214    0.61758    0.60722    0.82500    0.30754    0.32606    0.32446    3.25166
  66.50331    0.66590    0.60722    0.89500    0.30201    0.31986    0.31825    3.31111
  55.79831    0.56826    0.60722    0.75500    0.29839    0.32167    0.32008    3.35135
  77.35638    0.75896    0.60722    1.03500    0.35826    0.35981    0.35818    2.79126
  53.52358    0.54684    0.60722    0.72500    0.31915    0.31556    0.31398    3.13333
  82.83386    0.80339    0.60722    1.10500    0.41436    0.37704    0.37540    2.41333
  52.01074    0.53248    0.60722    0.70500    0.37500    0.31150    0.30992    2.66667
  81.26577    0.79085    0.60722    1.08500    0.32342    0.37388    0.37225    3.09195
  63.42947    0.63842    0.60722    0.85500    0.29568    0.32293    0.32132    3.38202
  69.58938    0.69300    0.60722    0.93500    0.31008    0.33088    0.32926    3.22500
  65.73370    0.65906    0.60722    0.88500    0.37987    0.31979    0.31819    2.63248
  58.07971    0.58951    0.60722    0.78500    0.36341    0.32777    0.32617    2.75172
  62.66292    0.63149    0.60722    0.84500    0.33024    0.32397    0.32237    3.02809
  75.01875    0.73946    0.60722    1.00500    0.29032    0.35113    0.34951    3.44444
  64.96486    0.65220    0.60722    0.87500    0.34982    0.32084    0.31923    2.85859
  70.36278    0.69972    0.60722    0.94500    0.36661    0.33377    0.33215    2.72768
  67.27369    0.67271    0.60722    0.90500    0.36057    0.32220    0.32059    2.77340
  68.04483    0.67950    0.60722    0.91500    0.35655    0.32509    0.32348    2.80465
  51.25539    0.52527    0.60722    0.69500    0.26829    0.30951    0.30793    3.72727
  54.28109    0.55400    0.60722    0.73500    0.40659    0.31760    0.31602    2.45946
  80.48262    0.78454    0.60722    1.07500    0.36090    0.37138    0.36975    2.77083
  61.89715    0.62455    0.60722    0.83500    0.33661    0.32502    0.32342    2.97076
  64.19678    0.64532    0.60722    0.86500    0.31220    0.32188    0.32028    3.20313
  79.70009    0.77819    0.60722    1.06500    0.31607    0.36849    0.36686    3.16384
  82.04952    0.79714    0.60722    1.09500    0.33922    0.37570    0.37406    2.94798
  72.68748    0.71971    0.60722    0.97500    0.28681    0.34245    0.34083    3.48663
  78.13696    0.76540    0.60722    1.04500    0.36571    0.36270    0.36107    2.73437
  75.74604    0.74645    0.60795    1.01500    0.35497    0.35400    0.35217    2.81714
  82.77887    0.80392    0.60795    1.10500    0.40977    0.37686    0.37501    2.44041
  61.08973    0.61793    0.60795    0.82500    0.31504    0.32594    0.32417    3.17419
  78.86526    0.77230    0.60795    1.05500    0.39888    0.36558    0.36374    2.50704
  73.41395    0.72677    0.60795    0.98500    0.33333    0.34531    0.34349    3.00000
  83.56338    0.81014    0.60795    1.11500    0.30740    0.37820    0.37635    3.25309
  68.76955    0.68667    0.60795    0.92500    0.34364    0.32795    0.32614    2.91000
  51.97428    0.53277    0.60795    0.70500    0.32000    0.31143    0.30970    3.12500
  79.64673    0.77869    0.60795    1.06500    0.33913    0.36847    0.36663    2.94872
  61.85426    0.62491    0.60795    0.83500    0.33068    0.32490    0.32312    3.02410
  54.24313    0.55430    0.60795    0.73500    0.36612    0.31753    0.31579    2.73134
  67.99812    0.67990    0.60795    0.91500    0.31353    0.32505    0.32325    3.18947
  67.22745    0.67311    0.60795    0.90500    0.35201    0.32216    0.32036    2.84080
  62.61955    0.63186    0.60795    0.84500    0.35209    0.32386    0.32208    2.84021
  60.32597    0.61094    0.60795    0.81500    0.29719    0.32699    0.32522    3.36486
  70.31469    0.70014    0.60795    0.94500    0.30337    0.33374    0.33192    3.29630
  77.30429    0.75944    0.60795    1.03500    0.31793    0.35979    0.35795    3.14535
  52.72984    0.53996    0.60795    0.71500    0.30476    0.31346    0.31173    3.28125
  81.21159    0.79137    0.60795    1.08500    0.37358    0.37373    0.37188    2.67677
  65.68841    0.65945    0.60795    0.88500    0.32683    0.31969    0.31789    3.05970
  64.92004    0.65258    0.60795    0.87500    0.35027    0.32073    0.31894    2.85492
  58.03926    0.58984    0.60795    0.78500    0.33425    0.32771    0.32595    2.99180
  80.42885    0.78504    0.60795    1.07500    0.34652    0.37136    0.36952    2.88587
  51.21944    0.52556    0.60795    0.69500    0.23256    0.30944    0.30772    4.30000
  64.15244    0.64570    0.60795    0.86500    0.32286    0.32177    0.31999    3.09730
  81.99493    0.79766    0.60795    1.09500    0.33039    0.37552    0.37367    3.02674
  53.48612    0.54714    0.60795    0.72500    0.28750    0.31550    0.31376    3.47826
  59.56298    0.60393    0.60795    0.80500    0.30000    0.32803    0.32626    3.33333
  76.52482    0.75296    0.60795    1.02500    0.32188    0.35689    0.35506    3.10674
  58.80074    0.59689    0.60795    0.79500    0.35980    0.32873    0.32696    2.77931
  84.34845    0.81634    0.60795    1.12500    0.42612    0.38095    0.37910    2.34673
  71.86284    0.71351    0.60795    0.96500    0.34848    0.33953    0.33771    2.86957
  55.75935    0.56857    0.60795    0.75500    0.37500    0.32160    0.31986    2.66667
  72.63802    0.72015    0.60795    0.97500    0.32285    0.34242    0.34060    3.09744
  55.00087    0.56145    0.60795    0.74500    0.36910    0.31957    0.31782    2.70930
  78.08444    0.76588    0.60795    1.04500    0.34021    0.36268    0.36084    2.93939
  66.45755    0.66629    0.60795    0.89500    0.34603    0.31988    0.31808    2.88995
  63.38561    0.63879    0.60795    0.85500    0.32621    0.32282    0.32103    3.06548
  69.54174    0.69342    0.60795    0.93500    0.38291    0.33084    0.32903    2.61161
  71.08839    0.70684    0.60795    0.95500    0.29160    0.33663    0.33482    3.42935
  52.69286    0.54026    0.60868    0.71500    0.35135    0.31338    0.31150    2.84615
  61.04731    0.61829    0.60868    0.82500    0.35200    0.32582    0.32388    2.84091
  65.64309    0.65983    0.60868    0.88500    0.32160    0.31957    0.31760    3.10945
  64.87520    0.65296    0.60868    0.87500    0.25678    0.32061    0.31865    3.89441
  72.58854    0.72059    0.60868    0.97500    0.32833    0.34238    0.34037    3.04569
  62.57615    0.63222    0.60868    0.84500    0.29853    0.32374    0.32179    3.34969
  67.18119    0.67351    0.60868    0.90500    0.33007    0.32210    0.32013    3.02970
  75.69477    0.74692    0.60868    1.01500    0.34595    0.35396    0.35194    2.89063
  54.20515    0.55461    0.60868    0.73500    0.31959    0.31746    0.31557    3.12903
  57.99880    0.59017    0.60868    0.78500    0.33731    0.32765    0.32573    2.96460
  80.37503    0.78555    0.60868    1.07500    0.38330    0.37133    0.36929    2.60891
  58.75979    0.59723    0.60868    0.79500    0.32867    0.32856    0.32664    3.04255
  51.18347    0.52584    0.60868    0.69500    0.33333    0.30937    0.30750    3.00000
  83.50796    0.81068    0.60868    1.11500    0.42116    0.37801    0.37595    2.37438
  77.25216    0.75991    0.60868    1.03500    0.36381    0.35975    0.35772    2.74869
  78.03188    0.76637    0.60868    1.04500    0.33270    0.36265    0.36061    3.00575
  53.44864    0.54744    0.60868    0.72500    0.31081    0.31542    0.31354    3.21739
  79.59333    0.77918    0.60868    1.06500    0.38795    0.36844    0.36640    2.57767
  78.81227    0.77279    0.60868    1.05500    0.29670    0.36554    0.36351    3.37037
  71.81380    0.71394    0.60868    0.96500    0.32907    0.33948    0.33748    3.03883
  70.26657    0.70056    0.60868    0.94500    0.33333    0.33369    0.33169    3.00000
  59.52153    0.60427    0.60868    0.80500    0.27313    0.32790    0.32597    3.66129
  60.28403    0.61129    0.60868    0.81500    0.28747    0.32686    0.32492    3.47857
  84.29263    0.81688    0.60868    1.12500    0.41602    0.38090    0.37884    2.40376
  51.93781    0.53306    0.60868    0.70500    0.24096    0.31135    0.30947    4.15000
  63.34173    0.63916    0.60868    0.85500    0.29577    0.32269    0.32074    3.38095
  82.72384    0.80444    0.60868    1.10500    0.37888    0.37667    0.37461    2.63934
  71.03981    0.70726    0.60868    0.95500    0.32300    0.33659    0.33459    3.09596
  61.81134    0.62526    0.60868    0.83500    0.32213    0.32478    0.32283    3.10429
  67.95139    0.68031    0.60868    0.91500    0.35017    0.32500    0.32302    2.85577
  66.41176    0.66668    0.60868    0.89500    0.30656    0.31988    0.31791    3.26203
  68.72236    0.68708    0.60868    0.92500    0.35255    0.32790    0.32591    2.83645
  55.72037    0.56889    0.60868    0.75500    0.31724    0.32153    0.31963    3.15217
  54.96239    0.56176    0.60868    0.74500    0.35111    0.31950    0.31760    2.84810
  73.36401    0.72721    0.60868    0.98500    0.33333    0.34527    0.34326    3.00000
  64.10808    0.64607    0.60868    0.86500    0.35101    0.32165    0.31969    2.84896
  81.94030    0.79818    0.60868    1.09500    0.32781    0.37532    0.37327    3.05056
  81.15736    0.79188    0.60868    1.08500    0.35243    0.37356    0.37151    2.83744
  69.49408    0.69384    0.60868    0.93500    0.31270    0.33079    0.32880    3.19792
  76.47312    0.75343    0.60868    1.02500    0.33457    0.35686    0.35483    2.98895
  80.32118    0.78605    0.60941    1.07500    0.37115    0.37128    0.36906    2.69430
  72.53901    0.72103    0.60941    0.97500    0.32243    0.34232    0.34014    3.10145
  52.65587    0.54055    0.60941    0.71500    0.28947    0.31330    0.31128    3.45455
  51.14749    0.52613    0.60941    0.69500    0.54545    0.30928    0.30728    1.83333
  61.00486    0.61864    0.60941    0.82500    0.28715    0.32568    0.32359    3.48252
  71.76473    0.71437    0.60941    0.96500    0.33721    0.33942    0.33725    2.96552
  70.21842    0.70098    0.60941    0.94500    0.36167    0.33363    0.33146    2.76496
  82.66877    0.80497    0.60941    1.10500    0.35647    0.37645    0.37422    2.80526
  51.90132    0.53335    0.60941    0.70500    0.33696    0.31126    0.30925    2.96774
  64.83034    0.65335    0.60941    0.87500    0.31339    0.32048    0.31835    3.19096
  55.68138    0.56920    0.60941    0.75500    0.36525    0.32146    0.31941    2.73786
  75.64347    0.74738    0.60941    1.01500    0.43776    0.35391    0.35171    2.28436
  57.95832    0.59050    0.60941    0.78500    0.41192    0.32757    0.32550    2.42763
  63.29783    0.63953    0.60941    0.85500    0.31313    0.32256    0.32045    3.19355
  77.97928    0.76685    0.60941    1.04500    0.33394    0.36260    0.36038    2.99451
  81.88563    0.79870    0.60941    1.09500    0.34915    0.37511    0.37288    2.86413
  83.45249    0.81121    0.60941    1.11500    0.40650    0.37780    0.37556    2.46000
  53.41115    0.54774    0.60941    0.72500    0.31034    0.31534    0.31331    3.22222
  60.24208    0.61164    0.60941    0.81500    0.28858    0.32672    0.32463    3.46528
  77.19999    0.76039    0.60941    1.03500    0.32874    0.35970    0.35749    3.04192
  58.71881    0.59757    0.60941    0.79500    0.33915    0.32838    0.32631    2.94853
  59.48006    0.60461    0.60941    0.80500    0.31006    0.32773    0.32565    3.22517
  76.42138    0.75390    0.60941    1.02500    0.40115    0.35680    0.35460    2.49282
  54.92390    0.56207    0.60941    0.74500    0.42000    0.31942    0.31737    2.38095
  84.23677    0.81742    0.60941    1.12500    0.47210    0.38084    0.37859    2.11818
  70.99120    0.70769    0.60941    0.95500    0.29180    0.33652    0.33436    3.42703
  66.36594    0.66707    0.60941    0.89500    0.36431    0.31988    0.31774    2.74490
  73.31404    0.72766    0.60941    0.98500    0.38148    0.34522    0.34303    2.62140
  64.06370    0.64645    0.60941    0.86500    0.27379    0.32152    0.31940    3.65244
  79.53989    0.77968    0.60941    1.06500    0.35046    0.36839    0.36617    2.85340
  68.67513    0.68749    0.60941    0.92500    0.33019    0.32783    0.32568    3.02857
  54.16716    0.55491    0.60941    0.73500    0.32804    0.31738    0.31534    3.04839
  78.75925    0.77328    0.60941    1.05500    0.33613    0.36549    0.36327    2.97500
  65.59775    0.66022    0.60941    0.88500    0.35050    0.31944    0.31731    2.85308
  67.90463    0.68071    0.60941    0.91500    0.34817    0.32494    0.32279    2.87215
  81.10309    0.79239    0.60941    1.08500    0.38012    0.37337    0.37114    2.63077
  67.13490    0.67390    0.60941    0.90500    0.34114    0.32208    0.31994    2.93137
  61.76841    0.62562    0.60941    0.83500    0.29026    0.32464    0.32254    3.44521
  62.53273    0.63259    0.60941    0.84500    0.36961    0.32360    0.32149    2.70558
  69.44639    0.69425    0.60941    0.93500    0.29043    0.33073    0.32857    3.44318
  81.04879    0.79290    0.61014    1.08500    0.38294    0.37316    0.37078    2.61137
  75.59214    0.74785    0.61014    1.01500    0.32833    0.35383    0.35148    3.04571
  52.61887    0.54085    0.61014    0.71500    0.33051    0.31320    0.31105    3.02564
  84.96531    0.82413    0.61014    1.13500    0.42048    0.38508    0.38267    2.37824
  63.25390    0.63990    0.61014    0.85500    0.36415    0.32241    0.32015    2.74611
  77.92665    0.76734    0.61014    1.04500    0.31895    0.36252    0.36015    3.13529
  51.11149    0.52641    0.61014    0.69500    0.37500    0.30918    0.30706    2.66667
  68.62788    0.68790    0.61014    0.92500    0.36565    0.32775    0.32545    2.73488
  66.32010    0.66747    0.61014    0.89500    0.36364    0.31985    0.31757    2.75000
  69.39867    0.69467    0.61014    0.93500    0.33498    0.33064    0.32834    2.98522
  81.83091    0.79921    0.61014    1.09500    0.39739    0.37487    0.37248    2.51643
  59.43857    0.60495    0.61014    0.80500    0.35035    0.32754    0.32532    2.85430
  51.86482    0.53364    0.61014    0.70500    0.29333    0.31117    0.30903    3.40909
  77.14778    0.76087    0.61014    1.03500    0.37291    0.35962    0.35726    2.68159
  58.67781    0.59790    0.61014    0.79500    0.35872    0.32819    0.32598    2.78767
  65.55239    0.66061    0.61014    0.88500    0.35088    0.31929    0.31702    2.85000
  70.94255    0.70812    0.61014    0.95500    0.42606    0.33644    0.33412    2.34711
  67.08859    0.67430    0.61014    0.90500    0.35413    0.32206    0.31977    2.82381
  84.18087    0.81795    0.61014    1.12500    0.40486    0.38074    0.37834    2.47000
  54.88538    0.56238    0.61014    0.74500    0.37674    0.31932    0.31715    2.65432
  53.37364    0.54804    0.61014    0.72500    0.50000    0.31524    0.31309    2.00000
  57.91782    0.59084    0.61014    0.78500    0.38824    0.32748    0.32528    2.57576
  64.01929    0.64682    0.61014    0.86500    0.36111    0.32137    0.31911    2.76923
  62.48929    0.63295    0.61014    0.84500    0.28371    0.32345    0.32120    3.52469
  76.36961    0.75437    0.61014    1.02500    0.33871    0.35672    0.35437    2.95238
  54.12914    0.55522    0.61014    0.73500    0.24155    0.31728    0.31512    4.14000
  64.78545    0.65373    0.61014    0.87500    0.32923    0.32033    0.31806    3.03743
  70.17023    0.70141    0.61014    0.94500    0.27848    0.33354    0.33123    3.59091
  67.85785    0.68111    0.61014    0.91500    0.35763    0.32485    0.32256    2.79621
  61.72545    0.62598    0.61014    0.83500    0.32101    0.32448    0.32225    3.11515
  72.48946    0.72147    0.61014    0.97500    0.33062    0.34224    0.33991    3.02463
  78.70619    0.77377    0.61014    1.05500    0.38156    0.36542    0.36304    2.62085
  80.26728    0.78656    0.61014    1.07500    0.33520    0.37109    0.36871    2.98333
  83.39697    0.81174    0.61014    1.11500    0.36289    0.37756    0.37516    2.75568
  82.61365    0.80549    0.61014    1.10500    0.38649    0.37622    0.37382    2.58738
  55.64237    0.56952    0.61014    0.75500    0.31579    0.32136    0.31918    3.16667
  79.48641    0.78018    0.61014    1.06500    0.39122    0.36831    0.36594    2.55610
  73.26403    0.72811    0.61014    0.98500    0.29956    0.34513    0.34280    3.33823
  60.96239    0.61899    0.61014    0.82500    0.32056    0.32552    0.32329    3.11950
  60.20010    0.61198    0.61014    0.81500    0.37273    0.32656    0.32434    2.68293
  71.71563    0.71481    0.61014    0.96500    0.33163    0.33934    0.33702    3.01538
  70.89388    0.70855    0.61087    0.95500    0.32253    0.33633    0.33389    3.10050
  60.15810    0.61233    0.61087    0.81500    0.32041    0.32638    0.32405    3.12102
  62.44583    0.63331    0.61087    0.84500    0.35350    0.32327    0.32091    2.82888
  54.84686    0.56269    0.61087    0.74500    0.33032    0.31920    0.31692    3.02740
  59.39706    0.60529    0.61087    0.80500    0.30962    0.32733    0.32500    3.22973
  82.55849    0.80602    0.61087    1.10500    0.31343    0.37595    0.37342    3.19048
  63.97486    0.64720    0.61087    0.86500    0.35101    0.32119    0.31881    2.84896
  57.87729    0.59117    0.61087    0.78500    0.32663    0.32737    0.32505    3.06154
  51.07548    0.52670    0.61087    0.69500    0.23810    0.30907    0.30684    4.20000
  53.33611    0.54834    0.61087    0.72500    0.38608    0.31512    0.31286    2.59016
  80.99444    0.79341    0.61087    1.08500    0.33333    0.37292    0.37041    3.00000
  79.43289    0.78068    0.61087    1.06500    0.28952    0.36821    0.36571    3.45395
  81.77616    0.79973    0.61087    1.09500    0.31570    0.37460    0.37209    3.16757
  83.34141    0.81227    0.61087    1.11500    0.41744    0.37741    0.37488    2.39556
  69.35093    0.69508    0.61087    0.93500    0.37500    0.33054    0.32811    2.66667
  64.74054    0.65411    0.61087    0.87500    0.31250    0.32015    0.31777    3.20000
  76.31780    0.75485    0.61087    1.02500    0.31743    0.35662    0.35414    3.15029
  84.12492    0.81849    0.61087    1.12500    0.38178    0.38062    0.37808    2.61932
  67.04225    0.67470    0.61087    0.90500    0.35966    0.32201    0.31960    2.78037
  68.58060    0.68831    0.61087    0.92500    0.39336    0.32764    0.32522    2.54222
  77.87397    0.76782    0.61087    1.04500    0.32342    0.36241    0.35992    3.09195
  63.20996    0.64027    0.61087    0.85500    0.35103    0.32223    0.31986    2.84878
  78.65309    0.77426    0.61087    1.05500    0.36243    0.36531    0.36281    2.75916
  60.91990    0.61934    0.61087    0.82500    0.29842    0.32535    0.32300    3.35099
  80.21334    0.78706    0.61087    1.07500    0.36158    0.37085    0.36834    2.76563
  73.21400    0.72855    0.61087    0.98500    0.30712    0.34503    0.34257    3.25604
  84.90897    0.82468    0.61087    1.13500    0.41535    0.38475    0.38221    2.40761
  70.12202    0.70183    0.61087    0.94500    0.32919    0.33343    0.33100    3.03774
  58.63680    0.59824    0.61087    0.79500    0.31643    0.32798    0.32565    3.16031
  67.81104    0.68152    0.61087    0.91500    0.34899    0.32474    0.32233    2.86538
  52.58184    0.54114    0.61087    0.71500    0.32039    0.31308    0.31083    3.12121
  51.82830    0.53393    0.61087    0.70500    0.44595    0.31105    0.30881    2.24242
  54.09112    0.55552    0.61087    0.73500    0.37234    0.31716    0.31489    2.68571
  61.68247    0.62634    0.61087    0.83500    0.30680    0.32431    0.32195    3.25949
  77.09554    0.76135    0.61087    1.03500    0.34799    0.35952    0.35703    2.87363
  65.50700    0.66099    0.61087    0.88500    0.32759    0.31911    0.31672    3.05263
  55.60334    0.56983    0.61087    0.75500    0.32567    0.32125    0.31896    3.07059
  72.43988    0.72191    0.61087    0.97500    0.32463    0.34213    0.33968    3.08040
  71.66650    0.71524    0.61087    0.96500    0.32653    0.33923    0.33679    3.06250
  75.54076    0.74831    0.61087    1.01500    0.31707    0.35372    0.35125    3.15385
  66.27423    0.66786    0.61087    0.89500    0.36286    0.31980    0.31740    2.75587
  60.11608    0.61268    0.61160    0.81500    0.31020    0.32619    0.32375    3.22378
  84.85259    0.82523    0.61160    1.13500    0.35398    0.38309    0.38045    2.82500
  71.61734    0.71567    0.61160    0.96500    0.31169    0.33910    0.33655    3.20833
  57.83675    0.59150    0.61160    0.78500    0.29353    0.32724    0.32483    3.40678
  51.79177    0.53422    0.61160    0.70500    0.33333    0.31093    0.30859    3.00000
  77.04326    0.76183    0.61160    1.03500    0.33945    0.35938    0.35680    2.94595
  64.69560    0.65449    0.61160    0.87500    0.30066    0.31996    0.31748    3.32597
  65.46158    0.66138    0.61160    0.88500    0.33553    0.31892    0.31643    2.98039
  80.94004    0.79392    0.61160    1.08500    0.42536    0.37265    0.37004    2.35096
  63.93040    0.64757    0.61160    0.86500    0.35116    0.32099    0.31852    2.84772
  77.82126    0.76831    0.61160    1.04500    0.37931    0.36228    0.35969    2.63636
  51.03945    0.52698    0.61160    0.69500    0.22727    0.30894    0.30662    4.40000
  53.29857    0.54864    0.61160    0.72500    0.22024    0.31499    0.31264    4.54054
  55.56429    0.57015    0.61160    0.75500    0.35206    0.32111    0.31873    2.84043
  82.50328    0.80654    0.61160    1.10500    0.38417    0.37565    0.37303    2.60301
  68.53329    0.68872    0.61160    0.92500    0.32647    0.32750    0.32499    3.06311
  83.28581    0.81280    0.61160    1.11500    0.37160    0.37725    0.37463    2.69110
  67.76420    0.68192    0.61160    0.91500    0.34761    0.32460    0.32209    2.87678
  70.84518    0.70897    0.61160    0.95500    0.32713    0.33620    0.33366    3.05687
  79.37933    0.78118    0.61160    1.06500    0.33710    0.36807    0.36547    2.96648
  78.59996    0.77476    0.61160    1.05500    0.35397    0.36517    0.36258    2.82514
  63.16598    0.64063    0.61160    0.85500    0.29698    0.32203    0.31957    3.36723
  54.05307    0.55583    0.61160    0.73500    0.35751    0.31703    0.31467    2.79710
  69.30315    0.69550    0.61160    0.93500    0.30456    0.33040    0.32788    3.28342
  66.99588    0.67510    0.61160    0.90500    0.35494    0.32193    0.31943    2.81735
  62.40234    0.63368    0.61160    0.84500    0.26930    0.32307    0.32061    3.71333
  61.63947    0.62670    0.61160    0.83500    0.32558    0.32411    0.32166    3.07143
  66.22834    0.66825    0.61160    0.89500    0.35727    0.31973    0.31723    2.79899
  80.15936    0.78756    0.61160    1.07500    0.35217    0.37058    0.36797    2.83957
  72.39026    0.72235    0.61160    0.97500    0.31672    0.34199    0.33945    3.15736
  81.72136    0.80025    0.61160    1.09500    0.32914    0.37430    0.37169    3.03825
  76.26595    0.75532    0.61160    1.02500    0.33396    0.35648    0.35391    2.99435
  59.35553    0.60564    0.61160    0.80500    0.32802    0.32709    0.32467    3.04861
  54.80831    0.56300    0.61160    0.74500    0.39352    0.31907    0.31670    2.54118
  70.07378    0.70225    0.61160    0.94500    0.29808    0.33330    0.33077    3.35484
  75.48936    0.74878    0.61160    1.01500    0.36031    0.35359    0.35101    2.77540
  58.59576    0.59858    0.61160    0.79500    0.31920    0.32774    0.32532    3.13281
  84.06892    0.81903    0.61160    1.12500    0.38969    0.38046    0.37783    2.56614
  52.54481    0.54144    0.61160    0.71500    0.23022    0.31295    0.31060    4.34375
  60.87739    0.61970    0.61160    0.82500    0.37965    0.32515    0.32271    2.63402
  73.16393    0.72900    0.61160    0.98500    0.37850    0.34489    0.34234    2.64198
  52.50775    0.54173    0.61234    0.71500    0.35514    0.31280    0.31038    2.81579
  68.48595    0.68913    0.61234    0.92500    0.35213    0.32734    0.32475    2.83983
  76.21407    0.75579    0.61234    1.02500    0.33977    0.35632    0.35367    2.94318
  76.99094    0.76230    0.61234    1.03500    0.38361    0.35922    0.35657    2.60680
  60.07403    0.61302    0.61234    0.81500    0.36364    0.32597    0.32346    2.75000
  51.75522    0.53451    0.61234    0.70500    0.33333    0.31078    0.30837    3.00000
  70.79645    0.70940    0.61234    0.95500    0.31677    0.33604    0.33343    3.15686
  66.94949    0.67549    0.61234    0.90500    0.33549    0.32184    0.31926    2.98068
  51.00341    0.52727    0.61234    0.69500    0.20000    0.30880    0.30640    5.00000
  67.71733    0.68232    0.61234    0.91500    0.32399    0.32444    0.32186    3.08654
  71.56815    0.71611    0.61234    0.96500    0.34694    0.33893    0.33632    2.88235
  70.02551    0.70267    0.61234    0.94500    0.33562    0.33314    0.33054    2.97959
  77.76852    0.76879    0.61234    1.04500    0.35155    0.36211    0.35946    2.84456
  63.88593    0.64794    0.61234    0.86500    0.27348    0.32077    0.31823    3.65663
  80.88561    0.79443    0.61234    1.08500    0.37500    0.37234    0.36967    2.66667
  63.12199    0.64100    0.61234    0.85500    0.33333    0.32181    0.31927    3.00000
  75.43792    0.74924    0.61234    1.01500    0.36452    0.35342    0.35078    2.74332
  83.23016    0.81333    0.61234    1.11500    0.38899    0.37706    0.37438    2.57075
  78.54678    0.77525    0.61234    1.05500    0.38182    0.36501    0.36235    2.61905
  59.31399    0.60598    0.61234    0.80500    0.30425    0.32684    0.32434    3.28676
  54.01501    0.55613    0.61234    0.73500    0.26943    0.31688    0.31444    3.71154
  81.66651    0.80077    0.61234    1.09500    0.34644    0.37397    0.37129    2.88649
  69.25535    0.69591    0.61234    0.93500    0.31646    0.33024    0.32765    3.16000
  62.35883    0.63404    0.61234    0.84500    0.33565    0.32285    0.32032    2.97927
  53.26102    0.54894    0.61234    0.72500    0.32903    0.31484    0.31241    3.03922
  72.34061    0.72279    0.61234    0.97500    0.33993    0.34183    0.33921    2.94175
  57.79620    0.59183    0.61234    0.78500    0.33787    0.32708    0.32460    2.95968
  84.01287    0.81957    0.61234    1.12500    0.36154    0.38027    0.37758    2.76596
  79.32573    0.78167    0.61234    1.06500    0.36396    0.36791    0.36524    2.74752
  55.52523    0.57046    0.61234    0.75500    0.41877    0.32096    0.31851    2.38793
  73.11383    0.72944    0.61234    0.98500    0.30994    0.34473    0.34211    3.22642
  58.55471    0.59891    0.61234    0.79500    0.31675    0.32749    0.32500    3.15703
  80.10535    0.78807    0.61234    1.07500    0.34674    0.37027    0.36761    2.88398
  66.18242    0.66864    0.61234    0.89500    0.35642    0.31963    0.31707    2.80569
  84.79615    0.82577    0.61234    1.13500    0.43198    0.38185    0.37915    2.31492
  54.76975    0.56331    0.61234    0.74500    0.28992    0.31892    0.31647    3.44927
  82.44804    0.80707    0.61234    1.10500    0.31734    0.37531    0.37263    3.15116
  64.65064    0.65487    0.61234    0.87500    0.33227    0.31973    0.31718    3.00957
  61.59645    0.62705    0.61234    0.83500    0.29924    0.32389    0.32137    3.34177
  50.25232    0.52001    0.61234    0.68500    0.45000    0.30917    0.30679    2.22222
  60.83486    0.62005    0.61234    0.82500    0.31288    0.32493    0.32241    3.19608
  65.41614    0.66176    0.61234    0.88500    0.37230    0.31870    0.31614    2.68599
  63.84142    0.64832    0.61307    0.86500    0.36296    0.32053    0.31793    2.75510
  69.97722    0.70309    0.61307    0.94500    0.31006    0.33296    0.33031    3.22513
  72.29094    0.72323    0.61307    0.97500    0.30152    0.34165    0.33898    3.31658
  80.83114    0.79494    0.61307    1.08500    0.35768    0.37202    0.36930    2.79581
  83.17447    0.81386    0.61307    1.11500    0.37172    0.37685    0.37412    2.69022
  82.39274    0.80759    0.61307    1.10500    0.41116    0.37496    0.37223    2.43216
  54.73117    0.56362    0.61307    0.74500    0.28879    0.31875    0.31625    3.46269
  50.21677    0.52029    0.61307    0.68500    0.46154    0.30878    0.30633    2.16667
  53.97693    0.55644    0.61307    0.73500    0.39631    0.31671    0.31422    2.52326
  51.71866    0.53480    0.61307    0.70500    0.44928    0.31062    0.30815    2.22581
  62.31530    0.63440    0.61307    0.84500    0.33774    0.32261    0.32003    2.96089
  67.67044    0.68272    0.61307    0.91500    0.34950    0.32426    0.32163    2.86124
  66.90307    0.67589    0.61307    0.90500    0.35420    0.32172    0.31909    2.82326
  81.61163    0.80128    0.61307    1.09500    0.36496    0.37362    0.37089    2.74000
  61.55341    0.62741    0.61307    0.83500    0.31189    0.32365    0.32107    3.20625
  78.49357    0.77573    0.61307    1.05500    0.31295    0.36482    0.36212    3.19540
  73.06370    0.72989    0.61307    0.98500    0.34647    0.34455    0.34188    2.88626
  64.60566    0.65524    0.61307    0.87500    0.26289    0.31949    0.31689    3.80392
  77.71573    0.76927    0.61307    1.04500    0.35165    0.36193    0.35923    2.84375
  60.03197    0.61337    0.61307    0.81500    0.31737    0.32573    0.32316    3.15094
  71.51893    0.71654    0.61307    0.96500    0.32081    0.33875    0.33609    3.11707
  65.37068    0.66215    0.61307    0.88500    0.32929    0.31845    0.31584    3.03684
  80.05129    0.78857    0.61307    1.07500    0.38508    0.36995    0.36724    2.59686
  84.73967    0.82632    0.61307    1.13500    0.41535    0.38208    0.37934    2.40761
  58.51363    0.59925    0.61307    0.79500    0.29577    0.32722    0.32467    3.38095
  76.93859    0.76278    0.61307    1.03500    0.33638    0.35903    0.35633    2.97283
  60.79230    0.62040    0.61307    0.82500    0.34286    0.32469    0.32212    2.91667
  83.95679    0.82011    0.61307    1.12500    0.38398    0.38005    0.37732    2.60428
  57.75562    0.59216    0.61307    0.78500    0.28715    0.32692    0.32438    3.48246
  55.48615    0.57078    0.61307    0.75500    0.36027    0.32080    0.31828    2.77570
  53.22344    0.54924    0.61307    0.72500    0.37931    0.31467    0.31218    2.63636
  50.96735    0.52755    0.61307    0.69500    0.34694    0.30864    0.30618    2.88235
  69.20752    0.69632    0.61307    0.93500    0.38448    0.33006    0.32742    2.60090
  79.27209    0.78217    0.61307    1.06500    0.34118    0.36772    0.36501    2.93103
  75.38644    0.74971    0.61307    1.01500    0.33712    0.35324    0.35055    2.96629
  66.13648    0.66903    0.61307    0.89500    0.38366    0.31952    0.31690    2.60648
  52.47068    0.54203    0.61307    0.71500    0.40708    0.31263    0.31015    2.45652
  76.16216    0.75626    0.61307    1.02500    0.37044    0.35613    0.35344    2.69948
  63.07797    0.64137    0.61307    0.85500    0.36842    0.32157    0.31898    2.71429
  70.74769    0.70983    0.61307    0.95500    0.36149    0.33585    0.33320    2.76636
  59.27242    0.60632    0.61307    0.80500    0.32886    0.32657    0.32401    3.04082
  68.43859    0.68954    0.61307    0.92500    0.32991    0.32716    0.32452    3.03109
  63.79690    0.64869    0.61381    0.86500    0.33675    0.32027    0.31764    2.96954
  58.47254    0.59958    0.61381    0.79500    0.37221    0.32692    0.32434    2.68667
  55.44705    0.57109    0.61381    0.75500    0.31227    0.32061    0.31805    3.20238
  79.99719    0.78907    0.61381    1.07500    0.31972    0.36960    0.36687    3.12778
  73.01353    0.73033    0.61381    0.98500    0.32149    0.34434    0.34164    3.11055
  59.98989    0.61371    0.61381    0.81500    0.29495    0.32547    0.32287    3.39041
  61.51035    0.62777    0.61381    0.83500    0.33398    0.32339    0.32078    2.99415
  79.21842    0.78266    0.61381    1.06500    0.35769    0.36751    0.36478    2.79570
  76.11021    0.75673    0.61381    1.02500    0.37786    0.35593    0.35321    2.64646
  69.15966    0.69674    0.61381    0.93500    0.35185    0.32986    0.32718    2.84210
  60.74973    0.62075    0.61381    0.82500    0.33535    0.32443    0.32182    2.98193
  80.77662    0.79545    0.61381    1.08500    0.32700    0.37167    0.36893    3.05814
  54.69257    0.56393    0.61381    0.74500    0.34375    0.31857    0.31602    2.90909
  68.39120    0.68994    0.61381    0.92500    0.30744    0.32696    0.32429    3.25263
  81.55670    0.80180    0.61381    1.09500    0.29623    0.37324    0.37050    3.37576
  51.68208    0.53509    0.61381    0.70500    0.22472    0.31044    0.30793    4.45000
  66.09052    0.66942    0.61381    0.89500    0.32091    0.31938    0.31673    3.11616
  76.88620    0.76325    0.61381    1.03500    0.38941    0.35882    0.35610    2.56796
  69.92889    0.70351    0.61381    0.94500    0.35668    0.33275    0.33008    2.80365
  83.11873    0.81439    0.61381    1.11500    0.36200    0.37661    0.37387    2.76243
  72.24123    0.72366    0.61381    0.97500    0.34603    0.34144    0.33875    2.88991
  70.69890    0.71025    0.61381    0.95500    0.32831    0.33565    0.33297    3.04592
  53.93884    0.55674    0.61381    0.73500    0.32609    0.31653    0.31399    3.06667
  57.71502    0.59249    0.61381    0.78500    0.37726    0.32673    0.32415    2.65068
  62.27175    0.63476    0.61381    0.84500    0.26055    0.32235    0.31973    3.83803
  59.23083    0.60666    0.61381    0.80500    0.26049    0.32627    0.32368    3.83898
  83.90065    0.82064    0.61381    1.12500    0.36632    0.37982    0.37707    2.72988
  78.44032    0.77622    0.61381    1.05500    0.38697    0.36461    0.36189    2.58416
  77.66291    0.76975    0.61381    1.04500    0.36278    0.36172    0.35899    2.75648
  53.18585    0.54954    0.61381    0.72500    0.28962    0.31449    0.31196    3.45283
  50.93128    0.52784    0.61381    0.69500    0.27451    0.30846    0.30596    3.64286
  84.68315    0.82686    0.61381    1.13500    0.38174    0.38229    0.37953    2.61957
  64.56065    0.65562    0.61381    0.87500    0.32027    0.31923    0.31659    3.12234
  50.18120    0.52057    0.61381    0.68500    0.20000    0.30837    0.30588    5.00000
  63.03393    0.64174    0.61381    0.85500    0.29451    0.32131    0.31868    3.39548
  67.62352    0.68313    0.61381    0.91500    0.28780    0.32406    0.32140    3.47458
  65.32519    0.66253    0.61381    0.88500    0.31929    0.31819    0.31555    3.13198
  71.46968    0.71697    0.61381    0.96500    0.33554    0.33855    0.33586    2.98030
  66.85663    0.67629    0.61381    0.90500    0.26829    0.32158    0.31892    3.72727
  75.33494    0.75017    0.61381    1.01500    0.33454    0.35303    0.35032    2.98919
  82.33741    0.80811    0.61381    1.10500    0.38028    0.37458    0.37184    2.62963
  52.43360    0.54232    0.61381    0.71500    0.38095    0.31245    0.30993    2.62500
  53.14825    0.54984    0.61454    0.72500    0.33962    0.31429    0.31173    2.94444
  70.65008    0.71068    0.61454    0.95500    0.33828    0.33542    0.33273    2.95610
  79.16470    0.78316    0.61454    1.06500    0.41910    0.36716    0.36443    2.38605
  57.67441    0.59282    0.61454    0.78500    0.33333    0.32652    0.32392    3.00000
  83.84447    0.82118    0.61454    1.12500    0.35246    0.37956    0.37681    2.83721
  76.83378    0.76373    0.61454    1.03500    0.37476    0.35859    0.35587    2.66837
  79.94305    0.78957    0.61454    1.07500    0.36563    0.36923    0.36649    2.73500
  84.62658    0.82740    0.61454    1.13500    0.42797    0.38247    0.37972    2.33663
  71.42040    0.71740    0.61454    0.96500    0.38436    0.33832    0.33563    2.60170
  75.28339    0.75063    0.61454    1.01500    0.34291    0.35280    0.35009    2.91623
  59.18922    0.60700    0.61454    0.80500    0.33787    0.32596    0.32335    2.95973
  77.61005    0.77024    0.61454    1.04500    0.35405    0.36149    0.35876    2.82447
  55.40793    0.57141    0.61454    0.75500    0.33585    0.32041    0.31783    2.97753
  66.81016    0.67668    0.61454    0.90500    0.31481    0.32142    0.31875    3.17647
  67.57658    0.68353    0.61454    0.91500    0.31289    0.32384    0.32117    3.19598
  72.96334    0.73077    0.61454    0.98500    0.31410    0.34411    0.34141    3.18367
  82.28203    0.80864    0.61454    1.10500    0.37747    0.37418    0.37144    2.64921
  54.65396    0.56424    0.61454    0.74500    0.35565    0.31837    0.31580    2.81176
  66.04452    0.66981    0.61454    0.89500    0.28171    0.31922    0.31656    3.54971
  78.38703    0.77671    0.61454    1.05500    0.36452    0.36438    0.36165    2.74332
  61.46726    0.62812    0.61454    0.83500    0.31827    0.32311    0.32048    3.14201
  81.50173    0.80231    0.61454    1.09500    0.40076    0.37284    0.37010    2.49528
  65.27968    0.66292    0.61454    0.88500    0.33677    0.31791    0.31525    2.96939
  51.64548    0.53538    0.61454    0.70500    0.32353    0.31025    0.30771    3.09091
  53.90073    0.55705    0.61454    0.73500    0.35961    0.31633    0.31376    2.78082
  80.72207    0.79596    0.61454    1.08500    0.37822    0.37130    0.36856    2.64398
  62.22817    0.63512    0.61454    0.84500    0.32246    0.32207    0.31944    3.10112
  83.06295    0.81492    0.61454    1.11500    0.35359    0.37636    0.37361    2.82812
  72.19149    0.72410    0.61454    0.97500    0.30399    0.34122    0.33852    3.28962
  52.39650    0.54262    0.61454    0.71500    0.30357    0.31225    0.30970    3.29412
  58.43143    0.59992    0.61454    0.79500    0.34080    0.32661    0.32401    2.93431
  59.94779    0.61406    0.61454    0.81500    0.33047    0.32519    0.32257    3.02597
  76.05822    0.75719    0.61454    1.02500    0.33145    0.35570    0.35298    3.01705
  64.51562    0.65600    0.61454    0.87500    0.32941    0.31895    0.31630    3.03571
  62.98987    0.64210    0.61454    0.85500    0.35206    0.32103    0.31839    2.84043
  69.11177    0.69715    0.61454    0.93500    0.31270    0.32963    0.32695    3.19792
  50.89520    0.52812    0.61454    0.69500    0.21429    0.30827    0.30574    4.66667
  68.34378    0.69035    0.61454    0.92500    0.38966    0.32674    0.32406    2.56637
  60.70714    0.62110    0.61454    0.82500    0.31513    0.32415    0.32153    3.17333
  69.88054    0.70393    0.61454    0.94500    0.34833    0.33253    0.32984    2.87081
  63.75235    0.64906    0.61454    0.86500    0.30000    0.31999    0.31734    3.33333
  50.14563    0.52085    0.61454    0.68500    0.35294    0.30795    0.30543    2.83333
  50.11004    0.52113    0.61528    0.68500    0.34783    0.30751    0.30497    2.87500
  84.56996    0.82795    0.61528    1.13500    0.41394    0.38250    0.37976    2.41579
  72.14172    0.72454    0.61528    0.97500    0.37540    0.34097    0.33829    2.66383
  57.63377    0.59315    0.61528    0.78500    0.31117    0.32630    0.32370    3.21368
  58.39030    0.60025    0.61528    0.79500    0.35084    0.32629    0.32368    2.85034
  69.83216    0.70434    0.61528    0.94500    0.34662    0.33229    0.32961    2.88500
  53.86260    0.55735    0.61528    0.73500    0.33668    0.31611    0.31354    2.97015
  76.78132    0.76420    0.61528    1.03500    0.32892    0.35835    0.35564    3.04023
  78.33370    0.77720    0.61528    1.05500    0.30576    0.36414    0.36142    3.27059
  72.91311    0.73122    0.61528    0.98500    0.33333    0.34387    0.34118    3.00000
  70.60124    0.71110    0.61528    0.95500    0.31715    0.33518    0.33250    3.15311
  80.66747    0.79647    0.61528    1.08500    0.31608    0.37091    0.36819    3.16374
  83.78825    0.82172    0.61528    1.12500    0.35458    0.37929    0.37656    2.82022
  59.14760    0.60734    0.61528    0.80500    0.27155    0.32564    0.32302    3.68254
  81.44672    0.80283    0.61528    1.09500    0.32734    0.37243    0.36970    3.05495
  62.18458    0.63549    0.61528    0.84500    0.33274    0.32178    0.31914    3.00535
  55.36880    0.57172    0.61528    0.75500    0.31071    0.32019    0.31760    3.21839
  53.11063    0.55014    0.61528    0.72500    0.27389    0.31407    0.31151    3.65116
  69.06386    0.69756    0.61528    0.93500    0.39706    0.32939    0.32672    2.51852
  75.23182    0.75109    0.61528    1.01500    0.36622    0.35256    0.34985    2.73057
  61.42416    0.62848    0.61528    0.83500    0.33268    0.32282    0.32019    3.00585
  66.76366    0.67708    0.61528    0.90500    0.28922    0.32125    0.31858    3.45763
  64.47057    0.65638    0.61528    0.87500    0.33168    0.31865    0.31600    3.01493
  65.23414    0.66330    0.61528    0.88500    0.29904    0.31761    0.31496    3.34409
  76.00620    0.75766    0.61528    1.02500    0.30319    0.35545    0.35275    3.29825
  60.66452    0.62145    0.61528    0.82500    0.30573    0.32386    0.32123    3.27083
  52.35938    0.54291    0.61528    0.71500    0.23448    0.31203    0.30947    4.26471
  83.00713    0.81545    0.61528    1.11500    0.31306    0.37609    0.37336    3.19429
  79.11095    0.78365    0.61528    1.06500    0.38290    0.36678    0.36406    2.61165
  67.52961    0.68393    0.61528    0.91500    0.27692    0.32360    0.32093    3.61111
  68.29634    0.69076    0.61528    0.92500    0.35284    0.32650    0.32383    2.83412
  79.88887    0.79008    0.61528    1.07500    0.34331    0.36884    0.36612    2.91282
  82.22661    0.80916    0.61528    1.10500    0.35986    0.37377    0.37104    2.77889
  62.94579    0.64247    0.61528    0.85500    0.34078    0.32073    0.31809    2.93443
  50.85910    0.52841    0.61528    0.69500    0.15517    0.30806    0.30551    6.44445
  51.60888    0.53567    0.61528    0.70500    0.37209    0.31004    0.30749    2.68750
  63.70778    0.64944    0.61528    0.86500    0.30192    0.31969    0.31705    3.31214
  77.55716    0.77072    0.61528    1.04500    0.36502    0.36124    0.35853    2.73958
  54.61533    0.56454    0.61528    0.74500    0.36481    0.31815    0.31557    2.74118
  65.99851    0.67020    0.61528    0.89500    0.35024    0.31904    0.31639    2.85520
  71.37109    0.71783    0.61528    0.96500    0.36471    0.33808    0.33539    2.74194
  59.90567    0.61440    0.61528    0.81500    0.29284    0.32490    0.32228    3.41482
  53.82446    0.55765    0.61602    0.73500    0.25532    0.31588    0.31331    3.91667
  77.50423    0.77120    0.61602    1.04500    0.31196    0.36098    0.35830    3.20556
  72.09192    0.72497    0.61602    0.97500    0.27473    0.34072    0.33805    3.64000
  59.10595    0.60768    0.61602    0.80500    0.29550    0.32530    0.32269    3.38406
  82.95126    0.81598    0.61602    1.11500    0.34961    0.37580    0.37310    2.86033
  59.86353    0.61475    0.61602    0.81500    0.26877    0.32459    0.32198    3.72059
  81.39167    0.80334    0.61602    1.09500    0.35940    0.37199    0.36930    2.78238
  65.95247    0.67059    0.61602    0.89500    0.30794    0.31886    0.31622    3.24737
  62.90168    0.64284    0.61602    0.85500    0.33276    0.32043    0.31780    3.00513
  68.24887    0.69116    0.61602    0.92500    0.33056    0.32624    0.32359    3.02513
  57.59312    0.59348    0.61602    0.78500    0.39084    0.32607    0.32347    2.55862
  51.57225    0.53595    0.61602    0.70500    0.39080    0.30982    0.30727    2.55882
  80.61283    0.79698    0.61602    1.08500    0.33652    0.37051    0.36782    2.97159
  60.62189    0.62180    0.61602    0.82500    0.32973    0.32355    0.32094    3.03279
  69.78375    0.70476    0.61602    0.94500    0.33119    0.33203    0.32938    3.01942
  69.01592    0.69798    0.61602    0.93500    0.34375    0.32914    0.32649    2.90909
  70.55236    0.71153    0.61602    0.95500    0.33613    0.33493    0.33227    2.97500
  72.86285    0.73166    0.61602    0.98500    0.36511    0.34361    0.34095    2.73894
  62.14096    0.63585    0.61602    0.84500    0.33752    0.32147    0.31884    2.96277
  71.32175    0.71826    0.61602    0.96500    0.30590    0.33782    0.33516    3.26904
  64.42549    0.65676    0.61602    0.87500    0.31518    0.31834    0.31571    3.17278
  54.57668    0.56485    0.61602    0.74500    0.40625    0.31792    0.31534    2.46154
  50.82298    0.52869    0.61602    0.69500    0.39583    0.30784    0.30529    2.52632
  84.51329    0.82849    0.61602    1.13500    0.38546    0.38221    0.37950    2.59429
  50.07443    0.52141    0.61602    0.68500    0.47059    0.30706    0.30452    2.12500
  58.34915    0.60059    0.61602    0.79500    0.29913    0.32595    0.32335    3.34307
  76.72883    0.76468    0.61602    1.03500    0.40848    0.35809    0.35541    2.44811
  79.83466    0.79058    0.61602    1.07500    0.29706    0.36844    0.36575    3.36628
  82.17115    0.80968    0.61602    1.10500    0.40426    0.37334    0.37064    2.47368
  75.95415    0.75813    0.61602    1.02500    0.38697    0.35519    0.35251    2.58421
  66.71714    0.67747    0.61602    0.90500    0.35468    0.32106    0.31841    2.81944
  67.48261    0.68433    0.61602    0.91500    0.31448    0.32335    0.32070    3.17989
  55.32965    0.57203    0.61602    0.75500    0.39194    0.31996    0.31737    2.55140
  61.38103    0.62883    0.61602    0.83500    0.32087    0.32251    0.31989    3.11656
  75.18021    0.75155    0.61602    1.01500    0.38757    0.35230    0.34962    2.58019
  53.07299    0.55044    0.61602    0.72500    0.37576    0.31385    0.31128    2.66129
  65.18858    0.66368    0.61602    0.88500    0.30034    0.31730    0.31466    3.32961
  78.28034    0.77769    0.61602    1.05500    0.38577    0.36387    0.36119    2.59223
  52.32225    0.54320    0.61602    0.71500    0.31858    0.31181    0.30925    3.13889
  63.66319    0.64981    0.61602    0.86500    0.32337    0.31938    0.31675    3.09239
  83.73198    0.82225    0.61602    1.12500    0.38508    0.37900    0.37630    2.59686
  79.05715    0.78415    0.61602    1.06500    0.36311    0.36638    0.36369    2.75401
  79.78040    0.79108    0.61676    1.07500    0.35405    0.36803    0.36538    2.82447
  79.00332    0.78464    0.61676    1.06500    0.33895    0.36596    0.36332    2.95028
  62.09732    0.63621    0.61676    0.84500    0.31937    0.32115    0.31855    3.13115
  82.89535    0.81651    0.61676    1.11500    0.33077    0.37550    0.37284    3.02326
  51.53562    0.53624    0.61676    0.70500    0.38776    0.30960    0.30704    2.57895
  71.27238    0.71869    0.61676    0.96500    0.36275    0.33756    0.33493    2.75676
  50.78685    0.52897    0.61676    0.69500    0.18333    0.30762    0.30507    5.45455
  52.28511    0.54350    0.61676    0.71500    0.28571    0.31158    0.30902    3.50000
  53.03534    0.55073    0.61676    0.72500    0.27011    0.31361    0.31105    3.70213
  77.45126    0.77168    0.61676    1.04500    0.34962    0.36070    0.35806    2.86021
  59.06428    0.60802    0.61676    0.80500    0.31381    0.32495    0.32236    3.18667
  55.29049    0.57235    0.61676    0.75500    0.37918    0.31972    0.31715    2.63725
  68.96795    0.69839    0.61676    0.93500    0.32472    0.32887    0.32625    3.07960
  67.43559    0.68473    0.61676    0.91500    0.37324    0.32309    0.32047    2.67925
  83.67567    0.82279    0.61676    1.12500    0.37675    0.37870    0.37604    2.65426
  68.20137    0.69157    0.61676    0.92500    0.29577    0.32598    0.32336    3.38095
  80.55816    0.79748    0.61676    1.08500    0.38235    0.37009    0.36744    2.61538
  66.67060    0.67786    0.61676    0.90500    0.32947    0.32086    0.31824    3.03518
  69.73531    0.70518    0.61676    0.94500    0.32577    0.33177    0.32914    3.06965
  76.67630    0.76515    0.61676    1.03500    0.31191    0.35781    0.35517    3.20606
  58.30798    0.60092    0.61676    0.79500    0.28851    0.32560    0.32301    3.46610
  72.04209    0.72541    0.61676    0.97500    0.28144    0.34045    0.33782    3.55319
  70.50345    0.71195    0.61676    0.95500    0.36394    0.33466    0.33204    2.74771
  57.55245    0.59380    0.61676    0.78500    0.27635    0.32583    0.32324    3.61856
  64.38039    0.65713    0.61676    0.87500    0.32872    0.31802    0.31541    3.04211
  63.61857    0.65018    0.61676    0.86500    0.26968    0.31906    0.31646    3.70808
  84.45658    0.82903    0.61676    1.13500    0.45843    0.38190    0.37925    2.18135
  60.57923    0.62215    0.61676    0.82500    0.30522    0.32324    0.32064    3.27632
  61.33788    0.62919    0.61676    0.83500    0.33759    0.32219    0.31959    2.96216
  62.85755    0.64320    0.61676    0.85500    0.29695    0.32011    0.31750    3.36757
  65.90640    0.67098    0.61676    0.89500    0.30113    0.31866    0.31604    3.32086
  75.90206    0.75860    0.61676    1.02500    0.41856    0.35492    0.35228    2.38914
  53.78631    0.55796    0.61676    0.73500    0.34359    0.31565    0.31308    2.91045
  54.53802    0.56516    0.61676    0.74500    0.31933    0.31768    0.31511    3.13158
  82.11564    0.81020    0.61676    1.10500    0.38636    0.37289    0.37024    2.58824
  78.22694    0.77818    0.61676    1.05500    0.35876    0.36360    0.36096    2.78736
  65.14300    0.66407    0.61676    0.88500    0.29373    0.31698    0.31436    3.40449
  81.33657    0.80386    0.61676    1.09500    0.38477    0.37155    0.36890    2.59898
  50.03881    0.52169    0.61676    0.68500    0.38095    0.30660    0.30406    2.62500
  75.12856    0.75202    0.61676    1.01500    0.35441    0.35202    0.34939    2.82162
  59.82137    0.61509    0.61676    0.81500    0.24544    0.32428    0.32169    4.07438
  72.81256    0.73210    0.61676    0.98500    0.34069    0.34334    0.34071    2.93519
  50.75071    0.52925    0.61750    0.69500    0.32075    0.30738    0.30485    3.11765
  54.49934    0.56547    0.61750    0.74500    0.34821    0.31744    0.31489    2.87179
  71.22298    0.71912    0.61750    0.96500    0.28618    0.33728    0.33469    3.49425
  81.28144    0.80437    0.61750    1.09500    0.32532    0.37109    0.36850    3.07386
  57.51177    0.59413    0.61750    0.78500    0.30723    0.32558    0.32302    3.25490
  68.91995    0.69880    0.61750    0.93500    0.32822    0.32860    0.32602    3.04673
  62.05366    0.63657    0.61750    0.84500    0.34823    0.32082    0.31825    2.87166
  71.99223    0.72585    0.61750    0.97500    0.31530    0.34017    0.33759    3.17157
  59.02260    0.60835    0.61750    0.80500    0.26374    0.32459    0.32203    3.79167
  63.57394    0.65055    0.61750    0.86500    0.30605    0.31873    0.31616    3.26744
  67.38854    0.68513    0.61750    0.91500    0.36702    0.32285    0.32027    2.72464
  53.74813    0.55826    0.61750    0.73500    0.32161    0.31540    0.31286    3.10938
  69.68684    0.70560    0.61750    0.94500    0.31209    0.33150    0.32891    3.20419
  58.26680    0.60125    0.61750    0.79500    0.32452    0.32525    0.32268    3.08148
  64.33526    0.65751    0.61750    0.87500    0.32226    0.31769    0.31511    3.10309
  75.84994    0.75907    0.61750    1.02500    0.34532    0.35464    0.35205    2.89583
  50.00318    0.52196    0.61750    0.68500    0.40000    0.30614    0.30360    2.50000
  84.39983    0.82957    0.61750    1.13500    0.39318    0.38159    0.37899    2.54335
  80.50344    0.79799    0.61750    1.08500    0.33597    0.36967    0.36707    2.97647
  76.62373    0.76563    0.61750    1.03500    0.31387    0.35753    0.35494    3.18605
  65.86031    0.67137    0.61750    0.89500    0.32903    0.31845    0.31587    3.03922
  68.15385    0.69198    0.61750    0.92500    0.36673    0.32571    0.32313    2.72683
  77.39825    0.77216    0.61750    1.04500    0.36000    0.36042    0.35783    2.77778
  75.07689    0.75248    0.61750    1.01500    0.30435    0.35175    0.34915    3.28571
  72.76224    0.73254    0.61750    0.98500    0.29582    0.34307    0.34048    3.38044
  65.09739    0.66445    0.61750    0.88500    0.32236    0.31665    0.31407    3.10215
  55.25130    0.57266    0.61750    0.75500    0.33569    0.31947    0.31692    2.97895
  78.94945    0.78514    0.61750    1.06500    0.35252    0.36554    0.36294    2.83673
  60.53656    0.62250    0.61750    0.82500    0.30975    0.32291    0.32034    3.22840
  70.45452    0.71237    0.61750    0.95500    0.36012    0.33439    0.33180    2.77682
  52.24795    0.54379    0.61750    0.71500    0.39706    0.31134    0.30879    2.51852
  66.62403    0.67826    0.61750    0.90500    0.34253    0.32065    0.31807    2.91943
  82.83939    0.81704    0.61750    1.11500    0.38105    0.37518    0.37259    2.62431
  61.29471    0.62954    0.61750    0.83500    0.36739    0.32187    0.31930    2.72193
  52.99767    0.55103    0.61750    0.72500    0.28042    0.31337    0.31082    3.56604
  83.61931    0.82332    0.61750    1.12500    0.39364    0.37839    0.37579    2.54040
  62.81340    0.64357    0.61750    0.85500    0.31636    0.31978    0.31721    3.16092
  51.49896    0.53653    0.61750    0.70500    0.31183    0.30936    0.30682    3.20690
  59.77919    0.61544    0.61750    0.81500    0.31466    0.32394    0.32137    3.17808
  78.17350    0.77866    0.61750    1.05500    0.33719    0.36332    0.36072    2.96571
  79.72611    0.79158    0.61750    1.07500    0.37807    0.36760    0.36501    2.64500
  82.06010    0.81072    0.61750    1.10500    0.36345    0.37243    0.36984    2.75138
  68.87193    0.69921    0.61824    0.93500    0.31774    0.32833    0.32578    3.14721
  68.10630    0.69238    0.61824    0.92500    0.35531    0.32544    0.32289    2.81448
  84.34303    0.83011    0.61824    1.13500    0.36080    0.38127    0.37873    2.77160
  78.12002    0.77915    0.61824    1.05500    0.34741    0.36303    0.36049    2.87845
  55.21210    0.57297    0.61824    0.75500    0.31922    0.31922    0.31669    3.13265
  49.96753    0.52224    0.61824    0.68500    0.54545    0.30566    0.30315    1.83333
  55.96432    0.58015    0.61824    0.76500    0.31889    0.32125    0.31872    3.13592
  70.40556    0.71280    0.61824    0.95500    0.37684    0.33411    0.33157    2.65368
  66.57743    0.67865    0.61824    0.90500    0.35678    0.32044    0.31790    2.80282
  58.22559    0.60159    0.61824    0.79500    0.35917    0.32489    0.32235    2.78417
  81.22626    0.80488    0.61824    1.09500    0.36762    0.37064    0.36810    2.72021
  65.05176    0.66483    0.61824    0.88500    0.33969    0.31631    0.31377    2.94388
  76.57113    0.76610    0.61824    1.03500    0.39231    0.35725    0.35470    2.54902
  67.34147    0.68553    0.61824    0.91500    0.29459    0.32264    0.32010    3.39459
  83.56291    0.82386    0.61824    1.12500    0.42760    0.37807    0.37553    2.33862
  52.95999    0.55133    0.61824    0.72500    0.32934    0.31312    0.31060    3.03636
  58.98090    0.60869    0.61824    0.80500    0.33716    0.32423    0.32169    2.96599
  75.02517    0.75294    0.61824    1.01500    0.36501    0.35146    0.34892    2.73964
  63.52928    0.65092    0.61824    0.86500    0.31658    0.31840    0.31586    3.15873
  61.25152    0.62990    0.61824    0.83500    0.34962    0.32154    0.31900    2.86021
  50.71455    0.52954    0.61824    0.69500    0.37209    0.30714    0.30463    2.68750
  82.00451    0.81124    0.61824    1.10500    0.36542    0.37198    0.36944    2.73656
  82.78339    0.81756    0.61824    1.11500    0.39802    0.37487    0.37233    2.51244
  59.73699    0.61578    0.61824    0.81500    0.25977    0.32357    0.32104    3.84962
  62.76923    0.64394    0.61824    0.85500    0.35929    0.31945    0.31691    2.78325
  60.49386    0.62285    0.61824    0.82500    0.27353    0.32258    0.32005    3.65584
  52.21078    0.54408    0.61824    0.71500    0.26718    0.31109    0.30857    3.74286
  71.94234    0.72628    0.61824    0.97500    0.28241    0.33990    0.33735    3.54098
  54.46065    0.56577    0.61824    0.74500    0.33708    0.31719    0.31466    2.96667
  65.81420    0.67175    0.61824    0.89500    0.31469    0.31825    0.31570    3.17778
  79.67177    0.79208    0.61824    1.07500    0.34595    0.36718    0.36464    2.89063
  69.63835    0.70602    0.61824    0.94500    0.34138    0.33122    0.32868    2.92924
  71.17356    0.71955    0.61824    0.96500    0.31546    0.33700    0.33446    3.17000
  73.48222    0.73966    0.61824    0.99500    0.38704    0.34568    0.34314    2.58373
  51.46230    0.53682    0.61824    0.70500    0.35714    0.30912    0.30660    2.80000
  72.71189    0.73299    0.61824    0.98500    0.38210    0.34279    0.34024    2.61712
  64.29012    0.65789    0.61824    0.87500    0.29983    0.31736    0.31482    3.33520
  75.79778    0.75953    0.61824    1.02500    0.32971    0.35436    0.35181    3.03297
  53.70994    0.55856    0.61824    0.73500    0.25714    0.31515    0.31263    3.88889
  80.44868    0.79850    0.61824    1.08500    0.36138    0.36924    0.36670    2.76720
  62.00998    0.63693    0.61824    0.84500    0.29856    0.32049    0.31796    3.34940
  78.89555    0.78563    0.61824    1.06500    0.32734    0.36511    0.36257    3.05495
  77.34521    0.77264    0.61824    1.04500    0.35659    0.36014    0.35760    2.80435
  84.28618    0.83066    0.61898    1.13500    0.41725    0.38096    0.37848    2.39665
  55.17289    0.57328    0.61898    0.75500    0.30303    0.31897    0.31646    3.30000
  72.66151    0.73343    0.61898    0.98500    0.31515    0.34251    0.34001    3.17308
  78.84160    0.78612    0.61898    1.06500    0.33986    0.36469    0.36220    2.94241
  60.45114    0.62320    0.61898    0.82500    0.32271    0.32226    0.31975    3.09877
  52.17359    0.54437    0.61898    0.71500    0.37313    0.31085    0.30835    2.68000
  79.61740    0.79258    0.61898    1.07500    0.31002    0.36676    0.36426    3.22561
  65.00610    0.66521    0.61898    0.88500    0.28571    0.31598    0.31347    3.50000
  76.51850    0.76657    0.61898    1.03500    0.40698    0.35697    0.35447    2.45714
  78.06651    0.77963    0.61898    1.05500    0.34418    0.36263    0.36013    2.90547
  50.67838    0.52982    0.61898    0.69500    0.26087    0.30690    0.30440    3.83333
  81.94888    0.81176    0.61898    1.10500    0.31502    0.37153    0.36904    3.17442
  66.53081    0.67905    0.61898    0.90500    0.35424    0.32024    0.31773    2.82292
  63.48459    0.65129    0.61898    0.86500    0.32776    0.31807    0.31557    3.05102
  54.42194    0.56608    0.61898    0.74500    0.33579    0.31693    0.31443    2.97802
  58.18437    0.60192    0.61898    0.79500    0.26157    0.32452    0.32202    3.82301
  55.92460    0.58047    0.61898    0.76500    0.37931    0.32100    0.31850    2.63636
  64.24495    0.65826    0.61898    0.87500    0.31779    0.31703    0.31452    3.14674
  49.93187    0.52252    0.61898    0.68500    0.15000    0.30519    0.30269    6.66667
  75.74559    0.76000    0.61898    1.02500    0.36044    0.35408    0.35158    2.77436
  83.50646    0.82439    0.61898    1.12500    0.38327    0.37777    0.37528    2.60914
  71.12410    0.71998    0.61898    0.96500    0.34992    0.33673    0.33423    2.85778
  80.39388    0.79900    0.61898    1.08500    0.40494    0.36882    0.36633    2.46948
  58.93917    0.60903    0.61898    0.80500    0.30853    0.32387    0.32136    3.24113
  68.82388    0.69962    0.61898    0.93500    0.30817    0.32806    0.32555    3.24500
  82.72735    0.81809    0.61898    1.11500    0.41770    0.37457    0.37207    2.39409
  73.43139    0.74011    0.61898    0.99500    0.31687    0.34540    0.34290    3.15591
  77.29214    0.77312    0.61898    1.04500    0.31343    0.35986    0.35736    3.19048
  53.67174    0.55886    0.61898    0.73500    0.39037    0.31490    0.31240    2.56164
  52.92229    0.55163    0.61898    0.72500    0.33735    0.31287    0.31037    2.96429
  81.17105    0.80540    0.61898    1.09500    0.39619    0.37019    0.36770    2.52404
  59.69477    0.61612    0.61898    0.81500    0.27148    0.32321    0.32071    3.68345
  65.76806    0.67214    0.61898    0.89500    0.29005    0.31804    0.31553    3.44767
  69.58983    0.70643    0.61898    0.94500    0.35176    0.33095    0.32844    2.84286
  67.29437    0.68593    0.61898    0.91500    0.35276    0.32243    0.31993    2.83482
  61.20831    0.63025    0.61898    0.83500    0.31330    0.32121    0.31870    3.19186
  62.72504    0.64430    0.61898    0.85500    0.29130    0.31912    0.31661    3.43293
  61.96628    0.63729    0.61898    0.84500    0.29682    0.32016    0.31766    3.36905
  70.35657    0.71322    0.61898    0.95500    0.28176    0.33384    0.33133    3.54913
  71.89242    0.72672    0.61898    0.97500    0.32626    0.33962    0.33712    3.06500
  51.42562    0.53710    0.61898    0.70500    0.26316    0.30888    0.30638    3.80000
  68.05873    0.69279    0.61898    0.92500    0.33748    0.32516    0.32266    2.96313
  55.88487    0.58079    0.61973    0.76500    0.38689    0.32075    0.31827    2.58475
  79.56299    0.79308    0.61973    1.07500    0.38476    0.36635    0.36389    2.59906
  53.63352    0.55916    0.61973    0.73500    0.36150    0.31465    0.31217    2.76623
  68.77580    0.70003    0.61973    0.93500    0.38754    0.32779    0.32532    2.58036
  68.01113    0.69319    0.61973    0.92500    0.32931    0.32490    0.32242    3.03665
  51.38892    0.53739    0.61973    0.70500    0.32673    0.30863    0.30615    3.06061
  50.64220    0.53010    0.61973    0.69500    0.22222    0.30666    0.30418    4.50000
  75.69336    0.76047    0.61973    1.02500    0.29746    0.35381    0.35134    3.36184
  80.33905    0.79951    0.61973    1.08500    0.35924    0.36841    0.36595    2.78363
  77.23903    0.77360    0.61973    1.04500    0.30337    0.35959    0.35713    3.29630
  64.19975    0.65864    0.61973    0.87500    0.28620    0.31670    0.31422    3.49412
  66.48417    0.67944    0.61973    0.90500    0.30846    0.32003    0.31756    3.24194
  59.65253    0.61647    0.61973    0.81500    0.28350    0.32285    0.32037    3.52740
  81.89320    0.81228    0.61973    1.10500    0.35223    0.37109    0.36863    2.83908
  71.07461    0.72041    0.61973    0.96500    0.33333    0.33646    0.33399    3.00000
  69.54128    0.70685    0.61973    0.94500    0.35082    0.33068    0.32821    2.85047
  54.38321    0.56639    0.61973    0.74500    0.33476    0.31668    0.31420    2.98718
  62.68082    0.64466    0.61973    0.85500    0.34375    0.31879    0.31631    2.90909
  84.22929    0.83120    0.61973    1.13500    0.40808    0.38067    0.37822    2.45050
  71.84247    0.72715    0.61973    0.97500    0.28244    0.33935    0.33688    3.54054
  63.43989    0.65166    0.61973    0.86500    0.30074    0.31774    0.31527    3.32515
  52.88458    0.55192    0.61973    0.72500    0.29082    0.31262    0.31014    3.43860
  64.96042    0.66560    0.61973    0.88500    0.30915    0.31565    0.31318    3.23464
  76.46582    0.76705    0.61973    1.03500    0.33150    0.35670    0.35424    3.01657
  81.11579    0.80591    0.61973    1.09500    0.34323    0.36975    0.36729    2.91351
  61.16508    0.63061    0.61973    0.83500    0.36007    0.32088    0.31841    2.77720
  60.40841    0.62355    0.61973    0.82500    0.28101    0.32193    0.31945    3.55862
  78.78762    0.78661    0.61973    1.06500    0.32824    0.36428    0.36182    3.04651
  83.44997    0.82492    0.61973    1.12500    0.37037    0.37747    0.37502    2.70000
  58.89743    0.60937    0.61973    0.80500    0.35202    0.32351    0.32103    2.84076
  73.38052    0.74056    0.61973    0.99500    0.35113    0.34513    0.34267    2.84793
  65.72189    0.67253    0.61973    0.89500    0.32045    0.31783    0.31536    3.12060
  78.01296    0.78012    0.61973    1.05500    0.37165    0.36222    0.35976    2.69072
  82.67127    0.81862    0.61973    1.11500    0.34875    0.37427    0.37182    2.86740
  49.89620    0.52280    0.61973    0.68500    0.03448    0.30471    0.30223   28.99997
  61.92255    0.63765    0.61973    0.84500    0.36197    0.31984    0.31736    2.76263
  52.13638    0.54466    0.61973    0.71500    0.23602    0.31061    0.30813    4.23684
  55.13366    0.57360    0.61973    0.75500    0.30581    0.31871    0.31624    3.27000
  58.14313    0.60225    0.61973    0.79500    0.29099    0.32416    0.32169    3.43651
  70.30755    0.71364    0.61973    0.95500    0.32672    0.33357    0.33110    3.06075
  67.24725    0.68633    0.61973    0.91500    0.31596    0.32223    0.31976    3.16500
  72.61110    0.73387    0.61973    0.98500    0.35106    0.34224    0.33978    2.84849
  81.83749    0.81280    0.62047    1.10500    0.38654    0.37079    0.36836    2.58706
  64.91472    0.66598    0.62047    0.88500    0.33113    0.31543    0.31299    3.02000
  59.61027    0.61681    0.62047    0.81500    0.31301    0.32249    0.32004    3.19481
  71.79249    0.72759    0.62047    0.97500    0.37349    0.33909    0.33665    2.67742
  78.73360    0.78711    0.62047    1.06500    0.34436    0.36388    0.36145    2.90395
  61.87881    0.63800    0.62047    0.84500    0.32737    0.31951    0.31706    3.05464
  72.56066    0.73431    0.62047    0.98500    0.31052    0.34198    0.33954    3.22043
  73.32961    0.74100    0.62047    0.99500    0.33895    0.34487    0.34243    2.95025
  77.18588    0.77408    0.62047    1.04500    0.30273    0.35933    0.35689    3.30323
  61.12183    0.63096    0.62047    0.83500    0.33837    0.32056    0.31811    2.95531
  50.60600    0.53038    0.62047    0.69500    0.30189    0.30642    0.30396    3.31250
  79.50854    0.79357    0.62047    1.07500    0.34220    0.36594    0.36351    2.92228
  60.36565    0.62389    0.62047    0.82500    0.32222    0.32160    0.31916    3.10345
  51.35221    0.53768    0.62047    0.70500    0.32710    0.30839    0.30593    3.05714
  52.09916    0.54496    0.62047    0.71500    0.38519    0.31036    0.30790    2.59615
  82.61514    0.81914    0.62047    1.11500    0.34351    0.37399    0.37156    2.91111
  66.43750    0.67983    0.62047    0.90500    0.37521    0.31983    0.31739    2.66520
  71.02510    0.72084    0.62047    0.96500    0.32528    0.33620    0.33376    3.07426
  55.09441    0.57391    0.62047    0.75500    0.28939    0.31846    0.31601    3.45556
  62.63659    0.64503    0.62047    0.85500    0.31545    0.31846    0.31602    3.17010
  67.96350    0.69360    0.62047    0.92500    0.30696    0.32463    0.32219    3.25773
  68.72770    0.70044    0.62047    0.93500    0.33965    0.32752    0.32508    2.94419
  55.84511    0.58110    0.62047    0.76500    0.38284    0.32049    0.31804    2.61207
  63.39516    0.65203    0.62047    0.86500    0.30442    0.31742    0.31497    3.28497
  58.10187    0.60258    0.62047    0.79500    0.31409    0.32380    0.32135    3.18382
  77.95938    0.78061    0.62047    1.05500    0.34403    0.36182    0.35939    2.90674
  54.34447    0.56669    0.62047    0.74500    0.33333    0.31643    0.31397    3.00000
  65.67571    0.67292    0.62047    0.89500    0.34583    0.31763    0.31519    2.89163
  58.85567    0.60971    0.62047    0.80500    0.32166    0.32315    0.32070    3.10884
  76.41312    0.76752    0.62047    1.03500    0.35130    0.35643    0.35400    2.84656
  52.84685    0.55222    0.62047    0.72500    0.33537    0.31237    0.30991    2.98182
  83.39344    0.82546    0.62047    1.12500    0.32500    0.37719    0.37476    3.07692
  49.86051    0.52307    0.62047    0.68500    0.26667    0.30445    0.30198    3.75000
  81.06049    0.80642    0.62047    1.09500    0.36585    0.36932    0.36689    2.73333
  53.59528    0.55947    0.62047    0.73500    0.41206    0.31440    0.31194    2.42683
  75.64110    0.76093    0.62047    1.02500    0.32090    0.35354    0.35111    3.11628
  67.20010    0.68673    0.62047    0.91500    0.36068    0.32203    0.31959    2.77251
  64.15454    0.65902    0.62047    0.87500    0.34338    0.31637    0.31392    2.91219
  70.25850    0.71406    0.62047    0.95500    0.35158    0.33330    0.33087    2.84434
  80.28417    0.80001    0.62047    1.08500    0.38388    0.36798    0.36555    2.60500
  69.49270    0.70727    0.62047    0.94500    0.36622    0.33041    0.32797    2.73059
  84.95188    0.83798    0.62047    1.14500    0.39857    0.38626    0.38384    2.50898
  84.17235    0.83174    0.62047    1.13500    0.37067    0.38038    0.37796    2.69780
  79.45405    0.79407    0.62121    1.07500    0.32407    0.36555    0.36314    3.08571
  52.80911    0.55251    0.62121    0.72500    0.31844    0.31213    0.30968    3.14035
  73.27868    0.74145    0.62121    0.99500    0.35016    0.34461    0.34220    2.85581
  76.36038    0.76799    0.62121    1.03500    0.31693    0.35618    0.35377    3.15528
  83.33686    0.82599    0.62121    1.12500    0.40121    0.37691    0.37450    2.49246
  61.83505    0.63836    0.62121    0.84500    0.32364    0.31919    0.31676    3.08989
  62.59233    0.64539    0.62121    0.85500    0.30882    0.31814    0.31572    3.23810
  49.82481    0.52335    0.62121    0.68500    0.25000    0.30421    0.30176    4.00000
  55.05515    0.57422    0.62121    0.75500    0.29568    0.31822    0.31578    3.38202
  61.07856    0.63131    0.62121    0.83500    0.28546    0.32024    0.31781    3.50311
  71.74248    0.72802    0.62121    0.97500    0.31691    0.33883    0.33642    3.15544
  81.78173    0.81332    0.62121    1.10500    0.34572    0.37051    0.36810    2.89247
  58.81390    0.61004    0.62121    0.80500    0.24490    0.32279    0.32036    4.08333
  53.55703    0.55977    0.62121    0.73500    0.34783    0.31416    0.31171    2.87500
  72.51019    0.73475    0.62121    0.98500    0.29700    0.34172    0.33931    3.36702
  64.10930    0.65939    0.62121    0.87500    0.29747    0.31605    0.31363    3.36170
  77.13270    0.77455    0.62121    1.04500    0.38477    0.35907    0.35666    2.59896
  58.06059    0.60291    0.62121    0.79500    0.34963    0.32345    0.32102    2.86014
  52.06193    0.54525    0.62121    0.71500    0.18831    0.31012    0.30768    5.31034
  64.86900    0.66636    0.62121    0.88500    0.33448    0.31524    0.31282    2.98969
  69.44410    0.70768    0.62121    0.94500    0.35667    0.33015    0.32774    2.80374
  80.22926    0.80052    0.62121    1.08500    0.33006    0.36756    0.36515    3.02976
  68.67957    0.70085    0.62121    0.93500    0.36538    0.32726    0.32485    2.73684
  84.11537    0.83227    0.62121    1.13500    0.42017    0.38011    0.37770    2.38000
  54.30571    0.56700    0.62121    0.74500    0.32377    0.31619    0.31375    3.08861
  82.55897    0.81967    0.62121    1.11500    0.35955    0.37371    0.37130    2.78125
  50.56979    0.53066    0.62121    0.69500    0.35938    0.30618    0.30373    2.78261
  70.97556    0.72127    0.62121    0.96500    0.32722    0.33594    0.33352    3.05608
  81.00516    0.80693    0.62121    1.09500    0.35992    0.36890    0.36649    2.77838
  77.90575    0.78109    0.62121    1.05500    0.39024    0.36142    0.35901    2.56250
  67.91585    0.69400    0.62121    0.92500    0.31111    0.32437    0.32196    3.21429
  84.89450    0.83853    0.62121    1.14500    0.37471    0.38481    0.38240    2.66871
  78.67954    0.78760    0.62121    1.06500    0.35306    0.36348    0.36108    2.83240
  70.20943    0.71449    0.62121    0.95500    0.32472    0.33304    0.33063    3.07960
  66.39081    0.68022    0.62121    0.90500    0.32997    0.31963    0.31722    3.03061
  75.58881    0.76140    0.62121    1.02500    0.34741    0.35328    0.35088    2.87845
  60.32288    0.62424    0.62121    0.82500    0.26744    0.32128    0.31886    3.73913
  59.56799    0.61715    0.62121    0.81500    0.29903    0.32213    0.31971    3.34416
  51.31549    0.53796    0.62121    0.70500    0.37500    0.30815    0.30571    2.66667
  63.35041    0.65240    0.62121    0.86500    0.28109    0.31709    0.31467    3.55758
  55.80535    0.58142    0.62121    0.76500    0.36025    0.32025    0.31781    2.77586
  67.15292    0.68712    0.62121    0.91500    0.27724    0.32183    0.31941    3.60694
  65.62950    0.67330    0.62121    0.89500    0.34950    0.31744    0.31502    2.86124
  67.10573    0.68752    0.62196    0.91500    0.30207    0.32164    0.31924    3.31053
  64.06404    0.65977    0.62196    0.87500    0.32465    0.31573    0.31333    3.08021
  60.28009    0.62459    0.62196    0.82500    0.29400    0.32097    0.31856    3.40136
  68.63142    0.70126    0.62196    0.93500    0.29403    0.32701    0.32461    3.40107
  53.51877    0.56007    0.62196    0.73500    0.31925    0.31391    0.31148    3.13235
  65.58326    0.67369    0.62196    0.89500    0.31884    0.31724    0.31485    3.13636
  67.86817    0.69440    0.62196    0.92500    0.31129    0.32412    0.32172    3.21244
  78.62545    0.78809    0.62196    1.06500    0.33204    0.36309    0.36070    3.01170
  80.17430    0.80102    0.62196    1.08500    0.29463    0.36714    0.36475    3.39412
  66.34409    0.68062    0.62196    0.90500    0.34769    0.31944    0.31704    2.87611
  62.54805    0.64576    0.62196    0.85500    0.33213    0.31782    0.31542    3.01087
  50.53356    0.53095    0.62196    0.69500    0.32258    0.30595    0.30351    3.10000
  59.52570    0.61749    0.62196    0.81500    0.29116    0.32178    0.31937    3.43448
  61.03527    0.63167    0.62196    0.83500    0.31939    0.31992    0.31751    3.13095
  69.39547    0.70810    0.62196    0.94500    0.31260    0.32990    0.32750    3.19895
  71.69244    0.72845    0.62196    0.97500    0.37188    0.33857    0.33618    2.68908
  61.79126    0.63872    0.62196    0.84500    0.34375    0.31887    0.31647    2.90909
  79.39952    0.79457    0.62196    1.07500    0.35130    0.36516    0.36276    2.84656
  51.27876    0.53825    0.62196    0.70500    0.32479    0.30792    0.30548    3.07895
  73.22772    0.74190    0.62196    0.99500    0.36893    0.34436    0.34196    2.71053
  52.02468    0.54554    0.62196    0.71500    0.32192    0.30989    0.30746    3.10638
  58.77210    0.61038    0.62196    0.80500    0.34606    0.32244    0.32003    2.88965
  63.30564    0.65277    0.62196    0.86500    0.33036    0.31678    0.31437    3.02703
  80.94978    0.80745    0.62196    1.09500    0.35192    0.36848    0.36609    2.84153
  84.05835    0.83281    0.62196    1.13500    0.38622    0.37984    0.37744    2.58919
  55.76556    0.58174    0.62196    0.76500    0.31419    0.32000    0.31758    3.18280
  58.01929    0.60325    0.62196    0.79500    0.35499    0.32310    0.32069    2.81699
  72.45969    0.73519    0.62196    0.98500    0.33441    0.34146    0.33907    2.99039
  76.30761    0.76846    0.62196    1.03500    0.37425    0.35592    0.35353    2.67204
  64.82325    0.66674    0.62196    0.88500    0.32727    0.31505    0.31265    3.05556
  83.28024    0.82652    0.62196    1.12500    0.35174    0.37664    0.37424    2.84302
  81.72594    0.81384    0.62196    1.10500    0.34380    0.37024    0.36784    2.90863
  55.01587    0.57453    0.62196    0.75500    0.31104    0.31797    0.31555    3.21505
  70.16033    0.71491    0.62196    0.95500    0.36334    0.33279    0.33040    2.75225
  75.53649    0.76186    0.62196    1.02500    0.34099    0.35303    0.35064    2.93264
  54.26694    0.56731    0.62196    0.74500    0.22794    0.31594    0.31352    4.38710
  82.50276    0.82019    0.62196    1.11500    0.42647    0.37344    0.37104    2.34483
  70.92598    0.72169    0.62196    0.96500    0.32283    0.33568    0.33329    3.09756
  49.78910    0.52363    0.62196    0.68500    0.25000    0.30398    0.30154    4.00000
  84.83707    0.83907    0.62196    1.14500    0.41981    0.38301    0.38062    2.38202
  77.07948    0.77503    0.62196    1.04500    0.38667    0.35881    0.35642    2.58621
  77.85210    0.78157    0.62196    1.05500    0.34875    0.36103    0.35864    2.86735
  52.77135    0.55281    0.62196    0.72500    0.26562    0.31188    0.30945    3.76471
  82.44651    0.82072    0.62271    1.11500    0.35382    0.37316    0.37079    2.82632
  73.17673    0.74234    0.62271    0.99500    0.34944    0.34410    0.34173    2.86175
  84.77960    0.83962    0.62271    1.14500    0.37111    0.38121    0.37883    2.69461
  84.00128    0.83335    0.62271    1.13500    0.36175    0.37956    0.37719    2.76437
  55.72576    0.58205    0.62271    0.76500    0.37662    0.31976    0.31735    2.65517
  79.34496    0.79507    0.62271    1.07500    0.34615    0.36476    0.36239    2.88889
  71.64237    0.72889    0.62271    0.97500    0.34596    0.33832    0.33594    2.89048
  63.26085    0.65314    0.62271    0.86500    0.32612    0.31646    0.31408    3.06633
  57.97798    0.60358    0.62271    0.79500    0.31306    0.32276    0.32035    3.19424
  67.82046    0.69481    0.62271    0.92500    0.31461    0.32387    0.32148    3.17857
  76.25480    0.76893    0.62271    1.03500    0.32582    0.35567    0.35330    3.06915
  70.87638    0.72212    0.62271    0.96500    0.33333    0.33543    0.33305    3.00000
  83.22357    0.82705    0.62271    1.12500    0.33271    0.37636    0.37399    3.00559
  80.11931    0.80153    0.62271    1.08500    0.34630    0.36672    0.36434    2.88764
  66.29735    0.68101    0.62271    0.90500    0.33043    0.31925    0.31687    3.02632
  67.05850    0.68792    0.62271    0.91500    0.34304    0.32145    0.31907    2.91509
  58.73028    0.61072    0.62271    0.80500    0.36645    0.32210    0.31969    2.72892
  77.02623    0.77551    0.62271    1.04500    0.37972    0.35856    0.35619    2.63351
  70.11120    0.71533    0.62271    0.95500    0.33934    0.33254    0.33016    2.94690
  52.73358    0.55311    0.62271    0.72500    0.39645    0.31165    0.30922    2.52239
  68.58323    0.70167    0.62271    0.93500    0.33601    0.32676    0.32438    2.97608
  69.34681    0.70851    0.62271    0.94500    0.34253    0.32965    0.32727    2.91943
  54.97657    0.57484    0.62271    0.75500    0.36466    0.31773    0.31532    2.74227
  51.24200    0.53854    0.62271    0.70500    0.24272    0.30769    0.30526    4.12000
  54.22815    0.56761    0.62271    0.74500    0.30797    0.31571    0.31329    3.24706
  50.49732    0.53123    0.62271    0.69500    0.47273    0.30572    0.30329    2.11538
  65.53701    0.67407    0.62271    0.89500    0.35919    0.31706    0.31467    2.78404
  53.48049    0.56037    0.62271    0.73500    0.31651    0.31368    0.31126    3.15942
  60.23727    0.62494    0.62271    0.82500    0.30367    0.32066    0.31826    3.29299
  80.89436    0.80796    0.62271    1.09500    0.39959    0.36806    0.36568    2.50254
  51.98742    0.54583    0.62271    0.71500    0.30714    0.30966    0.30723    3.25581
  75.48413    0.76233    0.62271    1.02500    0.39612    0.35278    0.35040    2.52451
  49.75337    0.52390    0.62271    0.68500    0.21212    0.30375    0.30131    4.71429
  59.48338    0.61784    0.62271    0.81500    0.34549    0.32144    0.31904    2.89441
  60.99196    0.63202    0.62271    0.83500    0.28522    0.31961    0.31721    3.50602
  81.67010    0.81435    0.62271    1.10500    0.30123    0.36996    0.36759    3.31977
  72.40915    0.73563    0.62271    0.98500    0.33443    0.34121    0.33884    2.99015
  62.50375    0.64612    0.62271    0.85500    0.31664    0.31751    0.31512    3.15819
  78.57132    0.78858    0.62271    1.06500    0.32008    0.36270    0.36032    3.12426
  77.79840    0.78206    0.62271    1.05500    0.29948    0.36063    0.35826    3.33908
  64.01876    0.66014    0.62271    0.87500    0.31177    0.31542    0.31303    3.20745
  61.74745    0.63908    0.62271    0.84500    0.31673    0.31856    0.31617    3.15730
  64.77748    0.66712    0.62271    0.88500    0.31434    0.31486    0.31248    3.18132
  72.35859    0.73607    0.62345    0.98500    0.31408    0.34096    0.33860    3.18391
  78.51715    0.78907    0.62345    1.06500    0.39700    0.36231    0.35995    2.51892
  77.74467    0.78254    0.62345    1.05500    0.31465    0.36024    0.35788    3.17816
  65.49073    0.67446    0.62345    0.89500    0.32143    0.31688    0.31450    3.11111
  55.68594    0.58237    0.62345    0.76500    0.33134    0.31953    0.31712    3.01802
  57.93665    0.60391    0.62345    0.79500    0.35280    0.32242    0.32002    2.83444
  70.82676    0.72255    0.62345    0.96500    0.29669    0.33518    0.33282    3.37056
  58.68845    0.61105    0.62345    0.80500    0.29291    0.32176    0.31936    3.41406
  64.73168    0.66750    0.62345    0.88500    0.32065    0.31468    0.31230    3.11864
  76.97294    0.77599    0.62345    1.04500    0.37624    0.35818    0.35582    2.65789
  83.16687    0.82758    0.62345    1.12500    0.31835    0.37609    0.37373    3.14118
  84.72209    0.84016    0.62345    1.14500    0.40583    0.37940    0.37704    2.46409
  52.69580    0.55340    0.62345    0.72500    0.31361    0.31142    0.30899    3.18868
  54.18934    0.56792    0.62345    0.74500    0.29365    0.31548    0.31306    3.40541
  67.77273    0.69521    0.62345    0.92500    0.33275    0.32362    0.32125    3.00526
  62.45943    0.64648    0.62345    0.85500    0.29517    0.31721    0.31482    3.38788
  81.61422    0.81487    0.62345    1.10500    0.35460    0.36968    0.36733    2.82011
  70.06204    0.71575    0.62345    0.95500    0.36252    0.33229    0.32992    2.75845
  76.20196    0.76940    0.62345    1.03500    0.37950    0.35542    0.35306    2.63507
  54.93726    0.57515    0.62345    0.75500    0.38095    0.31750    0.31509    2.62500
  49.71763    0.52418    0.62345    0.68500    0.51724    0.30353    0.30109    1.93333
  82.39021    0.82124    0.62345    1.11500    0.38142    0.37289    0.37053    2.62176
  80.83890    0.80847    0.62345    1.09500    0.34962    0.36764    0.36528    2.86021
  50.46107    0.53151    0.62345    0.69500    0.36364    0.30550    0.30306    2.75000
  67.01125    0.68831    0.62345    0.91500    0.32504    0.32127    0.31890    3.07653
  73.12570    0.74279    0.62345    0.99500    0.30073    0.34386    0.34149    3.32524
  61.70363    0.63944    0.62345    0.84500    0.30360    0.31826    0.31587    3.29378
  51.20524    0.53882    0.62345    0.70500    0.28431    0.30747    0.30503    3.51724
  79.29036    0.79556    0.62345    1.07500    0.31228    0.36437    0.36201    3.20225
  71.59228    0.72932    0.62345    0.97500    0.29730    0.33807    0.33571    3.36364
  63.97346    0.66051    0.62345    0.87500    0.31754    0.31511    0.31273    3.14917
  69.29813    0.70893    0.62345    0.94500    0.31167    0.32940    0.32703    3.20856
  66.25058    0.68140    0.62345    0.90500    0.34116    0.31907    0.31670    2.93119
  80.06428    0.80203    0.62345    1.08500    0.38346    0.36630    0.36394    2.60784
  59.44105    0.61818    0.62345    0.81500    0.33605    0.32110    0.31870    2.97576
  75.43173    0.76279    0.62345    1.02500    0.34929    0.35253    0.35017    2.86294
  60.94863    0.63237    0.62345    0.83500    0.32384    0.31931    0.31691    3.08791
  83.94416    0.83389    0.62345    1.13500    0.43736    0.37929    0.37693    2.28643
  53.44219    0.56067    0.62345    0.73500    0.34188    0.31345    0.31103    2.92500
  51.95015    0.54612    0.62345    0.71500    0.24832    0.30944    0.30701    4.02703
  68.53503    0.70208    0.62345    0.93500    0.37031    0.32651    0.32414    2.70044
  60.19444    0.62528    0.62345    0.82500    0.29550    0.32035    0.31796    3.38415
  63.21604    0.65351    0.62345    0.86500    0.30000    0.31616    0.31378    3.33333
  76.14908    0.76987    0.62420    1.03500    0.31698    0.35517    0.35282    3.15476
  66.96398    0.68871    0.62420    0.91500    0.30427    0.32109    0.31872    3.28652
  65.44442    0.67484    0.62420    0.89500    0.35524    0.31670    0.31433    2.81500
  57.89530    0.60424    0.62420    0.79500    0.34989    0.32209    0.31968    2.85802
  61.65978    0.63979    0.62420    0.84500    0.26724    0.31796    0.31557    3.74194
  55.64610    0.58268    0.62420    0.76500    0.29429    0.31931    0.31689    3.39796
  77.69091    0.78302    0.62420    1.05500    0.38996    0.35985    0.35751    2.56436
  83.11012    0.82811    0.62420    1.12500    0.38347    0.37581    0.37347    2.60773
  73.07465    0.74323    0.62420    0.99500    0.34365    0.34361    0.34126    2.90995
  60.90528    0.63272    0.62420    0.83500    0.29982    0.31901    0.31661    3.33537
  63.17120    0.65388    0.62420    0.86500    0.31111    0.31586    0.31348    3.21429
  82.33388    0.82177    0.62420    1.11500    0.34156    0.37261    0.37027    2.92778
  64.68587    0.66788    0.62420    0.88500    0.27761    0.31451    0.31213    3.60221
  51.16846    0.53911    0.62420    0.70500    0.32990    0.30725    0.30481    3.03125
  75.37931    0.76325    0.62420    1.02500    0.38431    0.35228    0.34993    2.60209
  80.78341    0.80898    0.62420    1.09500    0.38058    0.36721    0.36487    2.62755
  59.39869    0.61852    0.62420    0.81500    0.34331    0.32077    0.31837    2.91279
  52.65799    0.55370    0.62420    0.72500    0.32240    0.31120    0.30876    3.10169
  58.64660    0.61139    0.62420    0.80500    0.28992    0.32143    0.31902    3.44927
  54.15052    0.56822    0.62420    0.74500    0.39535    0.31525    0.31283    2.52941
  80.00921    0.80253    0.62420    1.08500    0.32759    0.36587    0.36353    3.05263
  67.72498    0.69561    0.62420    0.92500    0.33733    0.32338    0.32101    2.96447
  69.24942    0.70934    0.62420    0.94500    0.30684    0.32916    0.32680    3.25907
  81.55830    0.81539    0.62420    1.10500    0.35477    0.36941    0.36707    2.81871
  62.41509    0.64685    0.62420    0.85500    0.27184    0.31691    0.31452    3.67857
  53.40388    0.56097    0.62420    0.73500    0.35321    0.31322    0.31080    2.83117
  70.01285    0.71617    0.62420    0.95500    0.34634    0.33205    0.32969    2.88732
  63.92813    0.66089    0.62420    0.87500    0.30823    0.31481    0.31243    3.24432
  72.30800    0.73650    0.62420    0.98500    0.33230    0.34072    0.33836    3.00930
  68.48679    0.70249    0.62420    0.93500    0.34397    0.32627    0.32391    2.90722
  54.89793    0.57546    0.62420    0.75500    0.33333    0.31728    0.31486    3.00000
  49.68188    0.52445    0.62420    0.68500    0.34884    0.30331    0.30086    2.86667
  71.54215    0.72975    0.62420    0.97500    0.35458    0.33783    0.33547    2.82028
  76.91962    0.77646    0.62420    1.04500    0.31083    0.35779    0.35544    3.21714
  78.46295    0.78956    0.62420    1.06500    0.31903    0.36192    0.35957    3.13450
  83.88701    0.83443    0.62420    1.13500    0.37474    0.37900    0.37667    2.66854
  66.20379    0.68179    0.62420    0.90500    0.32154    0.31890    0.31653    3.11000
  79.23572    0.79606    0.62420    1.07500    0.37333    0.36398    0.36164    2.67857
  51.91286    0.54641    0.62420    0.71500    0.35766    0.30922    0.30678    2.79592
  84.66453    0.84071    0.62420    1.14500    0.40047    0.37910    0.37676    2.49708
  60.15159    0.62563    0.62420    0.82500    0.31099    0.32006    0.31766    3.21557
  50.42481    0.53179    0.62420    0.69500    0.35714    0.30528    0.30284    2.80000
  70.77710    0.72297    0.62420    0.96500    0.34010    0.33494    0.33258    2.94030
  83.82980    0.83497    0.62495    1.13500    0.41522    0.37873    0.37641    2.40838
  51.13167    0.53939    0.62495    0.70500    0.32673    0.30704    0.30459    3.06061
  79.18104    0.79656    0.62495    1.07500    0.36416    0.36359    0.36126    2.74603
  69.20068    0.70975    0.62495    0.94500    0.29716    0.32893    0.32656    3.36517
  79.95410    0.80304    0.62495    1.08500    0.33962    0.36546    0.36313    2.94444
  70.72742    0.72340    0.62495    0.96500    0.30031    0.33471    0.33234    3.32990
  58.60473    0.61172    0.62495    0.80500    0.36508    0.32111    0.31869    2.73913
  63.12635    0.65425    0.62495    0.86500    0.32456    0.31557    0.31318    3.08108
  52.62018    0.55399    0.62495    0.72500    0.32418    0.31098    0.30853    3.08475
  84.60692    0.84125    0.62495    1.14500    0.42369    0.37927    0.37695    2.36022
  67.67720    0.69601    0.62495    0.92500    0.33278    0.32315    0.32078    3.00503
  69.96364    0.71659    0.62495    0.95500    0.33231    0.33182    0.32945    3.00926
  83.05332    0.82864    0.62495    1.12500    0.33147    0.37553    0.37321    3.01685
  54.85859    0.57577    0.62495    0.75500    0.36823    0.31707    0.31463    2.71569
  76.86626    0.77694    0.62495    1.04500    0.41445    0.35741    0.35507    2.41284
  73.02356    0.74367    0.62495    0.99500    0.36971    0.34337    0.34102    2.70485
  82.27750    0.82229    0.62495    1.11500    0.32203    0.37233    0.37001    3.10526
  61.61591    0.64015    0.62495    0.84500    0.31512    0.31767    0.31527    3.17341
  60.86191    0.63307    0.62495    0.83500    0.33704    0.31872    0.31631    2.96703
  78.40870    0.79005    0.62495    1.06500    0.36873    0.36153    0.35920    2.71204
  77.63711    0.78351    0.62495    1.05500    0.38447    0.35947    0.35713    2.60096
  64.64003    0.66826    0.62495    0.88500    0.28299    0.31435    0.31196    3.53371
  72.25738    0.73694    0.62495    0.98500    0.30495    0.34049    0.33813    3.27919
  81.50234    0.81590    0.62495    1.10500    0.32236    0.36914    0.36681    3.10215
  49.64612    0.52473    0.62495    0.68500    0.22857    0.30311    0.30064    4.37500
  54.11169    0.56853    0.62495    0.74500    0.32967    0.31504    0.31260    3.03333
  62.37073    0.64721    0.62495    0.85500    0.32991    0.31662    0.31422    3.03109
  68.43853    0.70290    0.62495    0.93500    0.36573    0.32604    0.32367    2.73423
  66.91668    0.68911    0.62495    0.91500    0.36285    0.32093    0.31855    2.75598
  71.49200    0.73018    0.62495    0.97500    0.27591    0.33760    0.33524    3.62431
  65.39810    0.67523    0.62495    0.89500    0.33893    0.31654    0.31416    2.95049
  50.38853    0.53207    0.62495    0.69500    0.23077    0.30507    0.30261    4.33333
  53.36556    0.56127    0.62495    0.73500    0.41667    0.31301    0.31057    2.40000
  60.10872    0.62598    0.62495    0.82500    0.32941    0.31977    0.31736    3.03571
  51.87555    0.54670    0.62495    0.71500    0.37984    0.30901    0.30656    2.63265
  75.32685    0.76372    0.62495    1.02500    0.37094    0.35204    0.34970    2.69588
  59.35632    0.61886    0.62495    0.81500    0.29709    0.32045    0.31803    3.36601
  63.88278    0.66126    0.62495    0.87500    0.30421    0.31452    0.31213    3.28723
  76.09617    0.77034    0.62495    1.03500    0.45905    0.35493    0.35259    2.17840
  80.72787    0.80949    0.62495    1.09500    0.37859    0.36680    0.36447    2.64141
  57.85393    0.60457    0.62495    0.79500    0.33175    0.32177    0.31935    3.01429
  66.15698    0.68218    0.62495    0.90500    0.30298    0.31874    0.31635    3.30058
  55.60625    0.58300    0.62495    0.76500    0.40694    0.31909    0.31666    2.45736
  63.08147    0.65461    0.62570    0.86500    0.35484    0.31529    0.31288    2.81818
  75.27436    0.76418    0.62570    1.02500    0.39231    0.35182    0.34946    2.54902
  76.81287    0.77741    0.62570    1.04500    0.30236    0.35704    0.35469    3.30726
  72.20673    0.73738    0.62570    0.98500    0.33333    0.34026    0.33789    3.00000
  63.83741    0.66163    0.62570    0.87500    0.32000    0.31424    0.31183    3.12500
  71.44181    0.73061    0.62570    0.97500    0.32562    0.33738    0.33500    3.07109
  49.61034    0.52500    0.62570    0.68500    0.50000    0.30290    0.30041    2.00000
  54.81923    0.57608    0.62570    0.75500    0.28302    0.31686    0.31440    3.53333
  60.06583    0.62632    0.62570    0.82500    0.31552    0.31947    0.31704    3.16940
  79.89895    0.80354    0.62570    1.08500    0.32246    0.36506    0.36272    3.10119
  60.81852    0.63342    0.62570    0.83500    0.32370    0.31844    0.31601    3.08929
  68.39025    0.70330    0.62570    0.93500    0.32810    0.32582    0.32343    3.04785
  52.58235    0.55429    0.62570    0.72500    0.27219    0.31078    0.30831    3.67391
  61.57203    0.64051    0.62570    0.84500    0.36759    0.31739    0.31497    2.72043
  82.99649    0.82917    0.62570    1.12500    0.39499    0.37527    0.37295    2.53171
  66.86936    0.68950    0.62570    0.91500    0.28411    0.32078    0.31838    3.51977
  82.22108    0.82281    0.62570    1.11500    0.35642    0.37208    0.36975    2.80571
  84.54927    0.84180    0.62570    1.14500    0.43326    0.37946    0.37714    2.30808
  64.59417    0.66863    0.62570    0.88500    0.30177    0.31419    0.31178    3.31383
  72.97245    0.74412    0.62570    0.99500    0.32043    0.34315    0.34078    3.12077
  66.11014    0.68257    0.62570    0.90500    0.32290    0.31858    0.31618    3.09694
  51.09487    0.53968    0.62570    0.70500    0.31667    0.30684    0.30436    3.15789
  59.31393    0.61920    0.62570    0.81500    0.34141    0.32013    0.31770    2.92903
  67.62940    0.69641    0.62570    0.92500    0.31063    0.32297    0.32058    3.21925
  69.15192    0.71017    0.62570    0.94500    0.27356    0.32871    0.32632    3.65556
  54.07284    0.56883    0.62570    0.74500    0.35317    0.31483    0.31237    2.83146
  69.91440    0.71701    0.62570    0.95500    0.32964    0.33160    0.32922    3.03365
  76.04323    0.77081    0.62570    1.03500    0.33521    0.35471    0.35235    2.98324
  62.32634    0.64757    0.62570    0.85500    0.33675    0.31634    0.31392    2.96954
  79.12633    0.79705    0.62570    1.07500    0.32491    0.36322    0.36088    3.07778
  77.58327    0.78399    0.62570    1.05500    0.35227    0.35910    0.35675    2.83871
  58.56284    0.61206    0.62570    0.80500    0.31092    0.32079    0.31835    3.21622
  70.67770    0.72382    0.62570    0.96500    0.31974    0.33449    0.33211    3.12755
  81.44634    0.81642    0.62570    1.10500    0.30608    0.36888    0.36655    3.26708
  53.32722    0.56157    0.62570    0.73500    0.32927    0.31280    0.31034    3.03704
  80.67229    0.80999    0.62570    1.09500    0.41732    0.36640    0.36406    2.39623
  65.35175    0.67561    0.62570    0.89500    0.28595    0.31639    0.31398    3.49717
  55.56639    0.58331    0.62570    0.76500    0.41554    0.31889    0.31643    2.40650
  57.81255    0.60490    0.62570    0.79500    0.32833    0.32146    0.31901    3.04575
  51.83824    0.54699    0.62570    0.71500    0.25517    0.30881    0.30633    3.91892
  78.35443    0.79054    0.62570    1.06500    0.34990    0.36116    0.35882    2.85795
  50.35224    0.53235    0.62570    0.69500    0.24324    0.30487    0.30239    4.11111
  83.77256    0.83550    0.62570    1.13500    0.30214    0.37847    0.37615    3.30968
  84.49158    0.84234    0.62645    1.14500    0.39955    0.37968    0.37734    2.50279
  51.05805    0.53996    0.62645    0.70500    0.31731    0.30665    0.30414    3.15152
  83.71527    0.83604    0.62645    1.13500    0.36640    0.37823    0.37589    2.72928
  77.52940    0.78447    0.62645    1.05500    0.39010    0.35875    0.35638    2.56345
  67.58157    0.69682    0.62645    0.92500    0.31260    0.32283    0.32040    3.19895
  68.34194    0.70371    0.62645    0.93500    0.36982    0.32562    0.32320    2.70404
  82.93961    0.82970    0.62645    1.12500    0.44348    0.37504    0.37269    2.25490
  57.77115    0.60523    0.62645    0.79500    0.33839    0.32115    0.31867    2.95513
  62.28194    0.64793    0.62645    0.85500    0.30612    0.31608    0.31362    3.26667
  69.10313    0.71058    0.62645    0.94500    0.35127    0.32851    0.32609    2.84685
  65.30537    0.67600    0.62645    0.89500    0.30063    0.31625    0.31381    3.32632
  52.54451    0.55458    0.62645    0.72500    0.35122    0.31059    0.30808    2.84722
  49.57455    0.52528    0.62645    0.68500    0.19512    0.30271    0.30019    5.12500
  70.62796    0.72425    0.62645    0.96500    0.35158    0.33429    0.33187    2.84434
  66.06328    0.68296    0.62645    0.90500    0.32012    0.31845    0.31601    3.12381
  55.52650    0.58363    0.62645    0.76500    0.33846    0.31869    0.31620    2.95455
  72.92130    0.74456    0.62645    0.99500    0.32188    0.34295    0.34055    3.10680
  58.52094    0.61239    0.62645    0.80500    0.28118    0.32049    0.31802    3.55645
  82.16462    0.82333    0.62645    1.11500    0.35821    0.37184    0.36949    2.79167
  79.84376    0.80404    0.62645    1.08500    0.40928    0.36468    0.36232    2.44330
  64.54829    0.66901    0.62645    0.88500    0.30414    0.31406    0.31161    3.28796
  75.99025    0.77128    0.62645    1.03500    0.34015    0.35450    0.35212    2.93989
  76.75944    0.77789    0.62645    1.04500    0.34875    0.35669    0.35431    2.86740
  63.03657    0.65498    0.62645    0.86500    0.35666    0.31503    0.31258    2.80383
  75.22183    0.76464    0.62645    1.02500    0.32496    0.35161    0.34922    3.07735
  78.30011    0.79102    0.62645    1.06500    0.28596    0.36081    0.35844    3.49704
  51.80090    0.54728    0.62645    0.71500    0.34286    0.30862    0.30611    2.91667
  69.86514    0.71743    0.62645    0.95500    0.32897    0.33140    0.32898    3.03980
  72.15605    0.73782    0.62645    0.98500    0.36644    0.34006    0.33766    2.72897
  79.07157    0.79755    0.62645    1.07500    0.33135    0.36287    0.36050    3.01796
  66.82202    0.68990    0.62645    0.91500    0.36760    0.32064    0.31821    2.72038
  60.77511    0.63378    0.62645    0.83500    0.32258    0.31818    0.31571    3.10000
  59.27153    0.61954    0.62645    0.81500    0.33811    0.31983    0.31736    2.95758
  50.31593    0.53263    0.62645    0.69500    0.26389    0.30468    0.30216    3.78947
  80.61668    0.81050    0.62645    1.09500    0.36604    0.36602    0.36366    2.73196
  71.39160    0.73104    0.62645    0.97500    0.36931    0.33717    0.33476    2.70776
  54.03397    0.56914    0.62645    0.74500    0.33852    0.31464    0.31214    2.95402
  60.02292    0.62667    0.62645    0.82500    0.29174    0.31917    0.31670    3.42771
  54.77985    0.57639    0.62645    0.75500    0.39867    0.31666    0.31417    2.50833
  61.52812    0.64086    0.62645    0.84500    0.30038    0.31713    0.31467    3.32911
  53.28886    0.56187    0.62645    0.73500    0.31687    0.31261    0.31010    3.15584
  81.39030    0.81693    0.62645    1.10500    0.32288    0.36864    0.36629    3.09714
  63.79202    0.66201    0.62645    0.87500    0.30664    0.31398    0.31153    3.26111
  79.01679    0.79804    0.62720    1.07500    0.29682    0.36255    0.36013    3.36905
  69.05431    0.71099    0.62720    0.94500    0.33059    0.32833    0.32585    3.02488
  68.29360    0.70412    0.62720    0.93500    0.32508    0.32544    0.32296    3.07619
  59.22910    0.61988    0.62720    0.81500    0.32046    0.31954    0.31702    3.12048
  79.78854    0.80454    0.62720    1.08500    0.38534    0.36433    0.36191    2.59512
  72.10534    0.73825    0.62720    0.98500    0.28788    0.33988    0.33742    3.47368
  58.47902    0.61273    0.62720    0.80500    0.32665    0.32020    0.31768    3.06135
  52.50665    0.55487    0.62720    0.72500    0.30583    0.31040    0.30786    3.26984
  59.97999    0.62701    0.62720    0.82500    0.35518    0.31888    0.31637    2.81548
  50.27961    0.53291    0.62720    0.69500    0.27027    0.30449    0.30194    3.70000
  81.33422    0.81745    0.62720    1.10500    0.38571    0.36844    0.36603    2.59259
  62.99165    0.65535    0.62720    0.86500    0.33278    0.31478    0.31227    3.00503
  66.77465    0.69029    0.62720    0.91500    0.31086    0.32052    0.31803    3.21693
  83.65794    0.83657    0.62720    1.13500    0.43967    0.37803    0.37563    2.27442
  84.43384    0.84288    0.62720    1.14500    0.35256    0.37992    0.37753    2.83636
  66.01640    0.68335    0.62720    0.90500    0.32315    0.31832    0.31583    3.09453
  70.57820    0.72467    0.62720    0.96500    0.34861    0.33410    0.33163    2.86854
  53.99509    0.56944    0.62720    0.74500    0.36100    0.31445    0.31191    2.77011
  64.50238    0.66939    0.62720    0.88500    0.32770    0.31393    0.31144    3.05155
  61.48420    0.64122    0.62720    0.84500    0.28846    0.31688    0.31437    3.46667
  69.81584    0.71784    0.62720    0.95500    0.33389    0.33121    0.32874    2.99498
  71.34136    0.73148    0.62720    0.97500    0.31068    0.33699    0.33453    3.21875
  63.74661    0.66238    0.62720    0.87500    0.28968    0.31373    0.31123    3.45213
  51.76356    0.54757    0.62720    0.71500    0.24503    0.30843    0.30588    4.08108
  77.47549    0.78495    0.62720    1.05500    0.33571    0.35843    0.35600    2.97872
  75.93724    0.77175    0.62720    1.03500    0.31915    0.35431    0.35187    3.13333
  76.70598    0.77836    0.62720    1.04500    0.33205    0.35637    0.35393    3.01156
  80.56102    0.81101    0.62720    1.09500    0.37100    0.36566    0.36325    2.69543
  53.25049    0.56217    0.62720    0.73500    0.34783    0.31242    0.30987    2.87500
  67.53371    0.69722    0.62720    0.92500    0.34833    0.32271    0.32023    2.87081
  65.25898    0.67638    0.62720    0.89500    0.33226    0.31613    0.31364    3.00966
  55.48661    0.58394    0.62720    0.76500    0.31965    0.31850    0.31597    3.12844
  57.72973    0.60556    0.62720    0.79500    0.31478    0.32086    0.31834    3.17687
  60.73169    0.63413    0.62720    0.83500    0.32194    0.31793    0.31541    3.10615
  75.16928    0.76510    0.62720    1.02500    0.32909    0.35143    0.34899    3.03867
  54.74046    0.57670    0.62720    0.75500    0.33951    0.31648    0.31394    2.94545
  51.02122    0.54024    0.62720    0.70500    0.30000    0.30646    0.30391    3.33333
  62.23752    0.64829    0.62720    0.85500    0.32013    0.31583    0.31332    3.12371
  72.87013    0.74500    0.62720    0.99500    0.33547    0.34277    0.34031    2.98086
  78.24576    0.79151    0.62720    1.06500    0.34555    0.36049    0.35806    2.89394
  82.88269    0.83023    0.62720    1.12500    0.35962    0.37483    0.37243    2.78075
  82.10811    0.82386    0.62720    1.11500    0.42188    0.37164    0.36923    2.37037
  49.53875    0.52555    0.62720    0.68500    0.24242    0.30252    0.29996    4.12500
  53.95620    0.56974    0.62795    0.74500    0.29434    0.31427    0.31167    3.39744
  58.43708    0.61306    0.62795    0.80500    0.33733    0.31992    0.31734    2.96450
  65.96949    0.68374    0.62795    0.90500    0.31803    0.31822    0.31566    3.14439
  80.50533    0.81152    0.62795    1.09500    0.30220    0.36534    0.36284    3.30909
  65.21256    0.67676    0.62795    0.89500    0.34907    0.31602    0.31346    2.86473
  53.21211    0.56246    0.62795    0.73500    0.32636    0.31223    0.30964    3.06410
  78.96196    0.79853    0.62795    1.07500    0.40583    0.36225    0.35975    2.46412
  69.00547    0.71140    0.62795    0.94500    0.31158    0.32816    0.32561    3.20942
  81.27810    0.81796    0.62795    1.10500    0.38536    0.36826    0.36577    2.59500
  66.72725    0.69069    0.62795    0.91500    0.28843    0.32041    0.31786    3.46703
  75.11669    0.76556    0.62795    1.02500    0.32920    0.35127    0.34875    3.03763
  68.24524    0.70452    0.62795    0.93500    0.34010    0.32527    0.32272    2.94030
  49.50293    0.52583    0.62795    0.68500    0.27027    0.30234    0.29974    3.70000
  51.72620    0.54786    0.62795    0.71500    0.25157    0.30825    0.30566    3.97500
  63.70117    0.66275    0.62795    0.87500    0.33277    0.31349    0.31093    3.00508
  59.18666    0.62022    0.62795    0.81500    0.30891    0.31926    0.31669    3.23718
  62.19307    0.64865    0.62795    0.85500    0.29160    0.31559    0.31302    3.42938
  79.73328    0.80504    0.62795    1.08500    0.35036    0.36401    0.36150    2.85417
  59.93704    0.62736    0.62795    0.82500    0.33272    0.31861    0.31603    3.00556
  71.29110    0.73191    0.62795    0.97500    0.37745    0.33683    0.33429    2.64935
  72.81892    0.74545    0.62795    0.99500    0.35185    0.34260    0.34007    2.84210
  61.44025    0.64157    0.62795    0.84500    0.33333    0.31664    0.31407    3.00000
  60.68824    0.63448    0.62795    0.83500    0.34929    0.31769    0.31511    2.86294
  50.98437    0.54053    0.62795    0.70500    0.20000    0.30628    0.30368    5.00000
  82.05157    0.82438    0.62795    1.11500    0.44181    0.37146    0.36897    2.26339
  50.24328    0.53319    0.62795    0.69500    0.23944    0.30431    0.30171    4.17647
  82.82573    0.83076    0.62795    1.12500    0.35729    0.37466    0.37217    2.79885
  78.19138    0.79200    0.62795    1.06500    0.35169    0.36019    0.35768    2.84343
  76.65249    0.77884    0.62795    1.04500    0.35466    0.35607    0.35356    2.81959
  52.46878    0.55517    0.62795    0.72500    0.26601    0.31022    0.30763    3.75926
  54.70106    0.57701    0.62795    0.75500    0.32441    0.31630    0.31371    3.08247
  69.76652    0.71826    0.62795    0.95500    0.30619    0.33105    0.32850    3.26596
  62.94671    0.65571    0.62795    0.86500    0.38801    0.31454    0.31197    2.57727
  64.45645    0.66977    0.62795    0.88500    0.36481    0.31383    0.31126    2.74112
  84.37606    0.84343    0.62795    1.14500    0.37923    0.38020    0.37772    2.63690
  70.52840    0.72510    0.62795    0.96500    0.28704    0.33394    0.33140    3.48387
  75.88420    0.77221    0.62795    1.03500    0.38831    0.35401    0.35149    2.57527
  55.44669    0.58425    0.62795    0.76500    0.36571    0.31833    0.31574    2.73437
  67.48583    0.69762    0.62795    0.92500    0.33121    0.32261    0.32006    3.01923
  77.42155    0.78543    0.62795    1.05500    0.35317    0.35813    0.35562    2.83152
  72.05460    0.73869    0.62795    0.98500    0.35354    0.33972    0.33718    2.82857
  57.68829    0.60589    0.62795    0.79500    0.30189    0.32058    0.31800    3.31250
  83.60056    0.83711    0.62795    1.13500    0.32143    0.37785    0.37537    3.11111
  52.43089    0.55546    0.62871    0.72500    0.28571    0.31005    0.30740    3.50000
  59.89408    0.62770    0.62871    0.82500    0.29815    0.31833    0.31569    3.35404
  71.24080    0.73233    0.62871    0.97500    0.35340    0.33668    0.33405    2.82969
  54.66164    0.57731    0.62871    0.75500    0.36061    0.31612    0.31347    2.77311
  83.54315    0.83764    0.62871    1.13500    0.39530    0.37771    0.37511    2.52973
  65.92256    0.68413    0.62871    0.90500    0.29938    0.31812    0.31549    3.34021
  63.65572    0.66312    0.62871    0.87500    0.32330    0.31326    0.31063    3.09314
  81.99499    0.82490    0.62871    1.11500    0.34601    0.37131    0.36871    2.89011
  51.68883    0.54814    0.62871    0.71500    0.36184    0.30808    0.30543    2.76364
  78.90710    0.79903    0.62871    1.07500    0.35116    0.36198    0.35937    2.84772
  62.14861    0.64901    0.62871    0.85500    0.31495    0.31536    0.31272    3.17514
  68.95660    0.71182    0.62871    0.94500    0.34635    0.32801    0.32538    2.88726
  82.76873    0.83129    0.62871    1.12500    0.36716    0.37451    0.37191    2.72362
  67.43793    0.69802    0.62871    0.92500    0.32166    0.32252    0.31988    3.10891
  64.41051    0.67014    0.62871    0.88500    0.31442    0.31373    0.31109    3.18041
  61.39628    0.64193    0.62871    0.84500    0.31111    0.31640    0.31376    3.21429
  77.36757    0.78591    0.62871    1.05500    0.33979    0.35785    0.35524    2.94301
  53.91729    0.57005    0.62871    0.74500    0.32222    0.31409    0.31144    3.10345
  78.13696    0.79249    0.62871    1.06500    0.30684    0.35992    0.35730    3.25904
  75.06407    0.76602    0.62871    1.02500    0.34142    0.35113    0.34851    2.92896
  59.14420    0.62056    0.62871    0.81500    0.30769    0.31899    0.31635    3.25000
  70.47858    0.72552    0.62871    0.96500    0.33333    0.33379    0.33116    3.00000
  84.31823    0.84397    0.62871    1.14500    0.43111    0.38051    0.37791    2.31959
  60.64477    0.63483    0.62871    0.83500    0.30070    0.31745    0.31481    3.32558
  68.19685    0.70493    0.62871    0.93500    0.30795    0.32511    0.32248    3.24731
  79.67798    0.80554    0.62871    1.08500    0.39474    0.36370    0.36109    2.53333
  72.76769    0.74589    0.62871    0.99500    0.38291    0.34246    0.33984    2.61161
  50.94751    0.54081    0.62871    0.70500    0.35036    0.30610    0.30346    2.85417
  49.46710    0.52610    0.62871    0.68500    0.29730    0.30216    0.29951    3.36364
  76.59896    0.77931    0.62871    1.04500    0.36015    0.35579    0.35318    2.77665
  58.39512    0.61340    0.62871    0.80500    0.30512    0.31965    0.31700    3.27737
  69.71718    0.71868    0.62871    0.95500    0.31826    0.33090    0.32827    3.14210
  75.83112    0.77268    0.62871    1.03500    0.32717    0.35373    0.35111    3.05650
  62.90175    0.65608    0.62871    0.86500    0.28151    0.31431    0.31167    3.55233
  81.22194    0.81848    0.62871    1.10500    0.33800    0.36811    0.36551    2.95858
  66.67983    0.69108    0.62871    0.91500    0.31074    0.32032    0.31768    3.21809
  80.44960    0.81202    0.62871    1.09500    0.36117    0.36504    0.36243    2.76882
  50.20694    0.53346    0.62871    0.69500    0.26829    0.30413    0.30148    3.72727
  53.17371    0.56276    0.62871    0.73500    0.35088    0.31206    0.30941    2.85000
  65.16612    0.67715    0.62871    0.89500    0.34687    0.31592    0.31329    2.88293
  57.64684    0.60622    0.62871    0.79500    0.26039    0.32030    0.31766    3.84034
  72.00384    0.73912    0.62871    0.98500    0.39209    0.33957    0.33694    2.55042
  55.40676    0.58457    0.62871    0.76500    0.27244    0.31815    0.31551    3.67059
  77.31356    0.78639    0.62946    1.05500    0.41139    0.35759    0.35486    2.43077
  84.26036    0.84451    0.62946    1.14500    0.39159    0.38077    0.37805    2.55367
  50.17059    0.53374    0.62946    0.69500    0.25641    0.30395    0.30126    3.90000
  49.43126    0.52638    0.62946    0.68500    0.56757    0.30198    0.29929    1.76190
  53.87837    0.57035    0.62946    0.74500    0.29617    0.31391    0.31121    3.37647
  79.62264    0.80604    0.62946    1.08500    0.39961    0.36341    0.36069    2.50242
  58.35314    0.61373    0.62946    0.80500    0.34773    0.31938    0.31667    2.87578
  68.90771    0.71223    0.62946    0.94500    0.32006    0.32786    0.32514    3.12440
  71.95304    0.73956    0.62946    0.98500    0.32383    0.33943    0.33671    3.08808
  75.01142    0.76648    0.62946    1.02500    0.32449    0.35100    0.34827    3.08176
  82.71168    0.83181    0.62946    1.12500    0.31551    0.37437    0.37165    3.16949
  65.11966    0.67753    0.62946    0.89500    0.33224    0.31583    0.31311    3.00990
  59.10172    0.62090    0.62946    0.81500    0.33403    0.31872    0.31601    2.99375
  57.60537    0.60654    0.62946    0.79500    0.30769    0.32003    0.31732    3.25000
  55.36682    0.58488    0.62946    0.76500    0.30904    0.31798    0.31527    3.23585
  61.35230    0.64228    0.62946    0.84500    0.36742    0.31617    0.31346    2.72165
  53.13530    0.56306    0.62946    0.73500    0.50000    0.31188    0.30918    2.00000
  67.39000    0.69842    0.62946    0.92500    0.33715    0.32243    0.31971    2.96602
  60.60129    0.63517    0.62946    0.83500    0.37113    0.31722    0.31451    2.69444
  78.08250    0.79297    0.62946    1.06500    0.34962    0.35965    0.35692    2.86021
  69.66781    0.71910    0.62946    0.95500    0.36283    0.33075    0.32803    2.75610
  64.36454    0.67052    0.62946    0.88500    0.31502    0.31363    0.31092    3.17436
  70.42873    0.72594    0.62946    0.96500    0.34732    0.33364    0.33092    2.87923
  76.54540    0.77978    0.62946    1.04500    0.31979    0.35552    0.35280    3.12707
  50.91064    0.54110    0.62946    0.70500    0.24167    0.30593    0.30323    4.13793
  81.16574    0.81899    0.62946    1.10500    0.39148    0.36797    0.36525    2.55440
  51.65144    0.54843    0.62946    0.71500    0.39759    0.30790    0.30520    2.51515
  81.93836    0.82542    0.62946    1.11500    0.40530    0.37117    0.36845    2.46734
  66.63239    0.69148    0.62946    0.91500    0.33770    0.32023    0.31751    2.96117
  63.61024    0.66349    0.62946    0.87500    0.32033    0.31304    0.31032    3.12183
  80.39383    0.81253    0.62946    1.09500    0.36313    0.36477    0.36205    2.75385
  75.77801    0.77315    0.62946    1.03500    0.34151    0.35346    0.35073    2.92821
  62.10413    0.64937    0.62946    0.85500    0.32931    0.31513    0.31242    3.03665
  78.85220    0.79952    0.62946    1.07500    0.29317    0.36172    0.35899    3.41104
  72.71642    0.74633    0.62946    0.99500    0.36378    0.34232    0.33960    2.74890
  65.87561    0.68451    0.62946    0.90500    0.37105    0.31803    0.31531    2.69507
  59.85110    0.62805    0.62946    0.82500    0.30616    0.31807    0.31535    3.26627
  54.62220    0.57762    0.62946    0.75500    0.29781    0.31595    0.31324    3.35790
  68.14844    0.70533    0.62946    0.93500    0.35678    0.32497    0.32225    2.80288
  62.85677    0.65644    0.62946    0.86500    0.32305    0.31408    0.31137    3.09548
  52.39299    0.55575    0.62946    0.72500    0.33486    0.30988    0.30718    2.98630
  71.19048    0.73276    0.62946    0.97500    0.33599    0.33654    0.33381    2.97630
  73.48062    0.75308    0.62946    1.00500    0.34862    0.34521    0.34249    2.86842
  83.48569    0.83818    0.62946    1.13500    0.39530    0.37757    0.37485    2.52973
  49.39541    0.52665    0.63022    0.68500    0.21277    0.30180    0.29906    4.70000
  50.87376    0.54138    0.63022    0.70500    0.30357    0.30575    0.30300    3.29412
  69.61841    0.71951    0.63022    0.95500    0.32458    0.33061    0.32779    3.08095
  71.90222    0.74000    0.63022    0.98500    0.32099    0.33929    0.33647    3.11538
  81.88170    0.82594    0.63022    1.11500    0.37311    0.37104    0.36818    2.68020
  70.37885    0.72637    0.63022    0.96500    0.34810    0.33350    0.33068    2.87273
  75.72487    0.77362    0.63022    1.03500    0.33454    0.35319    0.35035    2.98919
  73.42886    0.75352    0.63022    1.00500    0.32308    0.34508    0.34225    3.09524
  77.25952    0.78687    0.63022    1.05500    0.40075    0.35732    0.35448    2.49533
  53.83943    0.57065    0.63022    0.74500    0.30822    0.31373    0.31098    3.24444
  65.07317    0.67791    0.63022    0.89500    0.31487    0.31574    0.31294    3.17588
  72.66513    0.74677    0.63022    0.99500    0.31270    0.34218    0.33936    3.19797
  67.34205    0.69882    0.63022    0.92500    0.35897    0.32234    0.31953    2.78571
  60.55779    0.63552    0.63022    0.83500    0.27212    0.31699    0.31420    3.67485
  59.05922    0.62124    0.63022    0.81500    0.29596    0.31845    0.31567    3.37888
  84.20244    0.84505    0.63022    1.14500    0.38431    0.38064    0.37778    2.60204
  66.58493    0.69187    0.63022    0.91500    0.32745    0.32014    0.31734    3.05392
  81.10950    0.81950    0.63022    1.10500    0.33399    0.36783    0.36498    2.99412
  80.33802    0.81304    0.63022    1.09500    0.33996    0.36463    0.36178    2.94152
  51.61404    0.54872    0.63022    0.71500    0.35669    0.30772    0.30498    2.80357
  50.13422    0.53402    0.63022    0.69500    0.32222    0.30377    0.30103    3.10345
  59.80810    0.62839    0.63022    0.82500    0.31646    0.31779    0.31502    3.16000
  78.79726    0.80001    0.63022    1.07500    0.37911    0.36145    0.35861    2.63775
  78.02801    0.79346    0.63022    1.06500    0.37996    0.35939    0.35654    2.63184
  63.56474    0.66386    0.63022    0.87500    0.31389    0.31281    0.31002    3.18579
  62.05962    0.64973    0.63022    0.85500    0.38989    0.31490    0.31211    2.56481
  58.31115    0.61406    0.63022    0.80500    0.36902    0.31910    0.31633    2.70988
  64.31854    0.67090    0.63022    0.88500    0.31774    0.31354    0.31074    3.14721
  76.49180    0.78026    0.63022    1.04500    0.38966    0.35525    0.35242    2.56633
  57.56388    0.60687    0.63022    0.79500    0.31017    0.31976    0.31698    3.22400
  79.56727    0.80654    0.63022    1.08500    0.36832    0.36312    0.36028    2.71500
  68.85879    0.71264    0.63022    0.94500    0.34185    0.32771    0.32490    2.92523
  61.30829    0.64264    0.63022    0.84500    0.34046    0.31594    0.31316    2.93717
  82.65460    0.83234    0.63022    1.12500    0.33643    0.37424    0.37138    2.97238
  84.97736    0.85135    0.63022    1.15500    0.43956    0.38780    0.38493    2.27500
  65.82863    0.68490    0.63022    0.90500    0.32295    0.31794    0.31514    3.09645
  55.32686    0.58519    0.63022    0.76500    0.31549    0.31780    0.31504    3.16964
  54.58275    0.57793    0.63022    0.75500    0.28205    0.31577    0.31301    3.54545
  62.81177    0.65681    0.63022    0.86500    0.33447    0.31386    0.31107    2.98980
  83.42818    0.83871    0.63022    1.13500    0.31868    0.37744    0.37458    3.13793
  52.35508    0.55605    0.63022    0.72500    0.27624    0.30970    0.30695    3.62000
  71.14013    0.73319    0.63022    0.97500    0.31949    0.33639    0.33357    3.13000
  68.10001    0.70574    0.63022    0.93500    0.31967    0.32482    0.32201    3.12821
  53.09687    0.56336    0.63022    0.73500    0.28870    0.31170    0.30895    3.46377
  76.43818    0.78073    0.63097    1.04500    0.37736    0.35497    0.35204    2.65000
  53.05843    0.56365    0.63097    0.73500    0.32400    0.31152    0.30871    3.08642
  57.52238    0.60720    0.63097    0.79500    0.33242    0.31947    0.31665    3.00826
  50.09784    0.53430    0.63097    0.69500    0.33784    0.30359    0.30080    2.96000
  81.82499    0.82646    0.63097    1.11500    0.31414    0.37089    0.36792    3.18333
  49.35955    0.52692    0.63097    0.68500    0.30000    0.30161    0.29883    3.33333
  63.51922    0.66423    0.63097    0.87500    0.31040    0.31258    0.30972    3.22165
  83.37064    0.83925    0.63097    1.13500    0.39122    0.37730    0.37432    2.55612
  80.28217    0.81354    0.63097    1.09500    0.32258    0.36448    0.36152    3.10000
  64.27253    0.67127    0.63097    0.88500    0.27911    0.31344    0.31057    3.58286
  70.32895    0.72679    0.63097    0.96500    0.32138    0.33335    0.33044    3.11163
  51.57663    0.54901    0.63097    0.71500    0.29747    0.30754    0.30475    3.36170
  54.54329    0.57824    0.63097    0.75500    0.29664    0.31559    0.31278    3.37113
  67.29408    0.69921    0.63097    0.92500    0.31005    0.32225    0.31936    3.22527
  84.91899    0.85190    0.63097    1.15500    0.41485    0.38697    0.38399    2.41053
  71.08975    0.73362    0.63097    0.97500    0.33013    0.33624    0.33334    3.02913
  72.61381    0.74721    0.63097    0.99500    0.38011    0.34204    0.33912    2.63084
  82.59747    0.83287    0.63097    1.12500    0.37347    0.37409    0.37112    2.67760
  84.14448    0.84559    0.63097    1.14500    0.48098    0.38050    0.37752    2.07907
  71.85137    0.74043    0.63097    0.98500    0.31006    0.33914    0.33623    3.22513
  50.83686    0.54166    0.63097    0.70500    0.27273    0.30557    0.30278    3.66667
  68.05155    0.70614    0.63097    0.93500    0.32650    0.32466    0.32177    3.06280
  78.74229    0.80051    0.63097    1.07500    0.35688    0.36118    0.35823    2.80208
  59.76508    0.62873    0.63097    0.82500    0.35962    0.31752    0.31468    2.78075
  58.26914    0.61440    0.63097    0.80500    0.30629    0.31882    0.31599    3.26490
  79.51186    0.80704    0.63097    1.08500    0.37676    0.36282    0.35987    2.65421
  61.26427    0.64299    0.63097    0.84500    0.34758    0.31571    0.31286    2.87701
  55.28688    0.58550    0.63097    0.76500    0.28492    0.31762    0.31481    3.50980
  68.80985    0.71305    0.63097    0.94500    0.35897    0.32755    0.32466    2.78571
  66.53744    0.69226    0.63097    0.91500    0.32921    0.32004    0.31716    3.03756
  77.97348    0.79394    0.63097    1.06500    0.33036    0.35911    0.35616    3.02703
  53.80047    0.57095    0.63097    0.74500    0.34211    0.31355    0.31075    2.92308
  73.37707    0.75397    0.63097    1.00500    0.40696    0.34493    0.34201    2.45727
  81.05322    0.82002    0.63097    1.10500    0.32638    0.36768    0.36472    3.06395
  65.02667    0.67829    0.63097    0.89500    0.35556    0.31564    0.31277    2.81250
  52.31715    0.55634    0.63097    0.72500    0.43478    0.30952    0.30672    2.30000
  59.01670    0.62157    0.63097    0.81500    0.26078    0.31817    0.31533    3.83459
  65.78164    0.68529    0.63097    0.90500    0.32899    0.31784    0.31496    3.03960
  69.56898    0.71993    0.63097    0.95500    0.31628    0.33045    0.32755    3.16176
  60.51426    0.63587    0.63097    0.83500    0.28467    0.31675    0.31390    3.51282
  62.01510    0.65009    0.63097    0.85500    0.29106    0.31466    0.31181    3.43575
  77.20544    0.78735    0.63097    1.05500    0.34186    0.35704    0.35410    2.92513
  62.76675    0.65717    0.63097    0.86500    0.35612    0.31362    0.31076    2.80808
  75.67170    0.77408    0.63097    1.03500    0.31670    0.35290    0.34997    3.15758
  55.99075    0.59307    0.63173    0.77500    0.34441    0.31947    0.31661    2.90351
  80.22629    0.81405    0.63173    1.09500    0.36902    0.36430    0.36126    2.70984
  52.27921    0.55663    0.63173    0.72500    0.24390    0.30934    0.30650    4.10000
  66.48993    0.69266    0.63173    0.91500    0.32323    0.31993    0.31699    3.09375
  71.03934    0.73405    0.63173    0.97500    0.33022    0.33607    0.33310    3.02830
  79.45641    0.80754    0.63173    1.08500    0.30702    0.36250    0.35946    3.25714
  64.22649    0.67165    0.63173    0.88500    0.33828    0.31332    0.31039    2.95610
  61.97056    0.65045    0.63173    0.85500    0.31833    0.31442    0.31151    3.14136
  50.06144    0.53458    0.63173    0.69500    0.30000    0.30340    0.30058    3.33333
  77.91892    0.79443    0.63173    1.06500    0.37081    0.35881    0.35578    2.69681
  55.24689    0.58582    0.63173    0.76500    0.34615    0.31744    0.31458    2.88889
  68.00306    0.70655    0.63173    0.93500    0.35294    0.32448    0.32153    2.83333
  78.68729    0.80100    0.63173    1.07500    0.35185    0.36088    0.35785    2.84210
  54.50381    0.57854    0.63173    0.75500    0.32087    0.31540    0.31255    3.11650
  67.24608    0.69961    0.63173    0.92500    0.32727    0.32213    0.31919    3.05556
  80.99690    0.82053    0.63173    1.10500    0.39085    0.36751    0.36446    2.55856
  59.72204    0.62908    0.63173    0.82500    0.34078    0.31723    0.31434    2.93443
  72.56246    0.74765    0.63173    0.99500    0.36478    0.34187    0.33888    2.74138
  51.53921    0.54929    0.63173    0.71500    0.41085    0.30736    0.30452    2.43396
  69.51953    0.72035    0.63173    0.95500    0.38651    0.33028    0.32731    2.58723
  76.38451    0.78120    0.63173    1.04500    0.35660    0.35467    0.35165    2.80423
  63.47368    0.66461    0.63173    0.87500    0.30988    0.31233    0.30941    3.22703
  75.61849    0.77455    0.63173    1.03500    0.30233    0.35260    0.34959    3.30769
  65.73462    0.68568    0.63173    0.90500    0.32344    0.31773    0.31479    3.09179
  58.97417    0.62191    0.63173    0.81500    0.26844    0.31788    0.31499    3.72519
  71.80049    0.74086    0.63173    0.98500    0.32899    0.33897    0.33599    3.03960
  70.27902    0.72721    0.63173    0.96500    0.35462    0.33318    0.33021    2.81991
  53.01998    0.56395    0.63173    0.73500    0.35366    0.31133    0.30848    2.82759
  83.31305    0.83978    0.63173    1.13500    0.33969    0.37712    0.37406    2.94382
  84.86058    0.85245    0.63173    1.15500    0.44191    0.38525    0.38217    2.26289
  53.76151    0.57126    0.63173    0.74500    0.32841    0.31336    0.31051    3.04494
  50.79995    0.54194    0.63173    0.70500    0.33083    0.30538    0.30255    3.02273
  49.32367    0.52719    0.63173    0.68500    0.65789    0.30142    0.29860    1.52000
  73.32525    0.75442    0.63173    1.00500    0.32710    0.34477    0.34177    3.05714
  58.22711    0.61473    0.63173    0.80500    0.32604    0.31853    0.31565    3.06711
  68.76088    0.71346    0.63173    0.94500    0.29028    0.32738    0.32442    3.44500
  61.22023    0.64335    0.63173    0.84500    0.30797    0.31546    0.31255    3.24706
  60.47072    0.63622    0.63173    0.83500    0.30546    0.31650    0.31360    3.27374
  84.08648    0.84613    0.63173    1.14500    0.33725    0.38033    0.37726    2.96512
  62.72171    0.65754    0.63173    0.86500    0.28055    0.31337    0.31046    3.56442
  77.15132    0.78783    0.63173    1.05500    0.30435    0.35674    0.35372    3.28571
  82.54030    0.83339    0.63173    1.12500    0.32657    0.37392    0.37086    3.06215
  64.98014    0.67867    0.63173    0.89500    0.35802    0.31552    0.31259    2.79310
  81.76825    0.82698    0.63173    1.11500    0.35846    0.37071    0.36766    2.78974
  80.17037    0.81455    0.63249    1.09500    0.42400    0.36409    0.36100    2.35849
  78.63224    0.80149    0.63249    1.07500    0.34476    0.36055    0.35747    2.90055
  80.94055    0.82104    0.63249    1.10500    0.37160    0.36730    0.36420    2.69110
  67.19805    0.70001    0.63249    0.92500    0.33866    0.32200    0.31901    2.95283
  84.02844    0.84667    0.63249    1.14500    0.41558    0.38012    0.37700    2.40625
  58.93162    0.62225    0.63249    0.81500    0.30612    0.31758    0.31465    3.26667
  76.33082    0.78167    0.63249    1.04500    0.31889    0.35434    0.35127    3.13587
  77.86432    0.79491    0.63249    1.06500    0.31481    0.35848    0.35540    3.17647
  58.18507    0.61506    0.63249    0.80500    0.31070    0.31823    0.31531    3.21854
  55.95024    0.59339    0.63249    0.77500    0.31688    0.31928    0.31638    3.15574
  62.67664    0.65790    0.63249    0.86500    0.32154    0.31311    0.31016    3.11000
  66.44240    0.69305    0.63249    0.91500    0.34596    0.31980    0.31681    2.89048
  64.18044    0.67203    0.63249    0.88500    0.30693    0.31319    0.31022    3.25806
  52.98151    0.56425    0.63249    0.73500    0.30172    0.31113    0.30825    3.31429
  69.47006    0.72076    0.63249    0.95500    0.30609    0.33009    0.32707    3.26702
  64.93359    0.67905    0.63249    0.89500    0.32524    0.31539    0.31242    3.07463
  77.09718    0.78831    0.63249    1.05500    0.32314    0.35641    0.35334    3.09467
  63.42812    0.66497    0.63249    0.87500    0.32119    0.31207    0.30911    3.11340
  50.02504    0.53485    0.63249    0.69500    0.33735    0.30321    0.30035    2.96429
  61.17617    0.64370    0.63249    0.84500    0.31922    0.31519    0.31225    3.13260
  73.27340    0.75486    0.63249    1.00500    0.38436    0.34458    0.34153    2.60170
  70.22907    0.72763    0.63249    0.96500    0.34224    0.33298    0.32997    2.92195
  82.48309    0.83392    0.63249    1.12500    0.37911    0.37371    0.37060    2.63775
  84.80212    0.85300    0.63249    1.15500    0.44518    0.38349    0.38036    2.24631
  50.76303    0.54223    0.63249    0.70500    0.31884    0.30519    0.30232    3.13636
  75.56526    0.77501    0.63249    1.03500    0.37044    0.35227    0.34921    2.69948
  83.25542    0.84031    0.63249    1.13500    0.31826    0.37692    0.37380    3.14205
  60.42716    0.63657    0.63249    0.83500    0.30150    0.31623    0.31330    3.31677
  81.71146    0.82749    0.63249    1.11500    0.41405    0.37051    0.36740    2.41518
  49.28778    0.52747    0.63249    0.68500    0.35294    0.30123    0.29838    2.83333
  53.72253    0.57156    0.63249    0.74500    0.28939    0.31316    0.31028    3.45556
  65.68757    0.68606    0.63249    0.90500    0.28045    0.31759    0.31461    3.56571
  52.24126    0.55692    0.63249    0.72500    0.41398    0.30914    0.30627    2.41558
  54.46431    0.57885    0.63249    0.75500    0.33645    0.31520    0.31231    2.97222
  70.98891    0.73448    0.63249    0.97500    0.34184    0.33588    0.33286    2.92537
  68.71189    0.71387    0.63249    0.94500    0.34224    0.32719    0.32418    2.92195
  72.51108    0.74809    0.63249    0.99500    0.33648    0.34168    0.33864    2.97196
  59.67899    0.62942    0.63249    0.82500    0.29490    0.31693    0.31400    3.39103
  48.55126    0.52007    0.63249    0.67500    0.35714    0.30128    0.29843    2.80000
  67.95455    0.70695    0.63249    0.93500    0.31853    0.32429    0.32129    3.13942
  79.40093    0.80804    0.63249    1.08500    0.33333    0.36214    0.35905    3.00000
  55.20688    0.58613    0.63249    0.76500    0.33828    0.31724    0.31434    2.95614
  71.74958    0.74130    0.63249    0.98500    0.32704    0.33878    0.33575    3.05769
  61.92599    0.65081    0.63249    0.85500    0.31922    0.31415    0.31120    3.13260
  51.50177    0.54958    0.63249    0.71500    0.34375    0.30716    0.30430    2.90909
  70.93845    0.73490    0.63325    0.97500    0.39130    0.33566    0.33262    2.55556
  49.25188    0.52774    0.63325    0.68500    0.17241    0.30103    0.29815    5.80000
  80.11441    0.81506    0.63325    1.09500    0.36952    0.36385    0.36073    2.70619
  58.88905    0.62259    0.63325    0.81500    0.30040    0.31726    0.31431    3.32886
  84.74363    0.85354    0.63325    1.15500    0.40133    0.38169    0.37854    2.49171
  71.69864    0.74173    0.63325    0.98500    0.32588    0.33856    0.33551    3.06863
  77.80969    0.79540    0.63325    1.06500    0.41031    0.35812    0.35502    2.43719
  83.97035    0.84721    0.63325    1.14500    0.39468    0.37988    0.37674    2.53371
  67.90602    0.70735    0.63325    0.93500    0.32626    0.32407    0.32105    3.06500
  64.13436    0.67240    0.63325    0.88500    0.30940    0.31303    0.31004    3.23204
  49.98862    0.53513    0.63325    0.69500    0.34737    0.30300    0.30012    2.87879
  55.90970    0.59370    0.63325    0.77500    0.28288    0.31907    0.31614    3.53509
  77.04299    0.78878    0.63325    1.05500    0.33462    0.35605    0.35296    2.98851
  53.68353    0.57186    0.63325    0.74500    0.32632    0.31295    0.31005    3.06452
  80.88415    0.82155    0.63325    1.10500    0.40040    0.36706    0.36393    2.49751
  83.19775    0.84084    0.63325    1.13500    0.36452    0.37667    0.37353    2.74332
  70.17908    0.72805    0.63325    0.96500    0.39394    0.33276    0.32973    2.53846
  63.38254    0.66534    0.63325    0.87500    0.34068    0.31179    0.30881    2.93532
  51.46432    0.54987    0.63325    0.71500    0.30357    0.30696    0.30407    3.29412
  62.63156    0.65827    0.63325    0.86500    0.31369    0.31283    0.30985    3.18782
  48.51588    0.52033    0.63325    0.67500    0.18750    0.30084    0.29797    5.33333
  61.13209    0.64405    0.63325    0.84500    0.28125    0.31491    0.31195    3.55556
  52.20329    0.55721    0.63325    0.72500    0.34300    0.30894    0.30604    2.91549
  64.88701    0.67943    0.63325    0.89500    0.30102    0.31523    0.31224    3.32203
  79.34541    0.80853    0.63325    1.08500    0.35744    0.36175    0.35864    2.79769
  59.63591    0.62976    0.63325    0.82500    0.28723    0.31661    0.31366    3.48148
  50.72610    0.54251    0.63325    0.70500    0.28947    0.30498    0.30209    3.45455
  60.38359    0.63692    0.63325    0.83500    0.29050    0.31595    0.31299    3.44231
  65.64051    0.68645    0.63325    0.90500    0.31062    0.31744    0.31444    3.21939
  75.51199    0.77548    0.63325    1.03500    0.34871    0.35191    0.34883    2.86772
  69.42056    0.72118    0.63325    0.95500    0.30579    0.32987    0.32684    3.27027
  73.22152    0.75531    0.63325    1.00500    0.31364    0.34436    0.34130    3.18841
  81.65464    0.82801    0.63325    1.11500    0.41746    0.37026    0.36713    2.39545
  54.42481    0.57916    0.63325    0.75500    0.31515    0.31499    0.31208    3.17308
  68.66287    0.71428    0.63325    0.94500    0.35759    0.32697    0.32394    2.79654
  82.42584    0.83444    0.63325    1.12500    0.36723    0.37347    0.37033    2.72308
  76.27709    0.78214    0.63325    1.04500    0.34940    0.35398    0.35089    2.86207
  58.14301    0.61539    0.63325    0.80500    0.29259    0.31791    0.31497    3.41781
  52.94303    0.56454    0.63325    0.73500    0.33460    0.31092    0.30802    2.98864
  66.39484    0.69344    0.63325    0.91500    0.32209    0.31964    0.31664    3.10471
  78.57717    0.80198    0.63325    1.07500    0.35106    0.36019    0.35708    2.84849
  72.45967    0.74853    0.63325    0.99500    0.28086    0.34146    0.33840    3.56044
  61.88141    0.65117    0.63325    0.85500    0.35179    0.31387    0.31090    2.84259
  67.15001    0.70041    0.63325    0.92500    0.35017    0.32185    0.31884    2.85577
  55.16686    0.58644    0.63325    0.76500    0.37176    0.31703    0.31411    2.68992
  69.37103    0.72159    0.63401    0.95500    0.38162    0.32962    0.32660    2.62041
  58.10093    0.61572    0.63401    0.80500    0.24458    0.31758    0.31463    4.08871
  84.68508    0.85409    0.63401    1.15500    0.35512    0.37985    0.37672    2.81595
  77.75502    0.79588    0.63401    1.06500    0.33394    0.35772    0.35464    2.99454
  55.12682    0.58675    0.63401    0.76500    0.31232    0.31681    0.31388    3.20184
  60.33999    0.63726    0.63401    0.83500    0.37044    0.31562    0.31266    2.69948
  49.21597    0.52801    0.63401    0.68500    0.28571    0.30082    0.29792    3.50000
  81.59777    0.82853    0.63401    1.11500    0.37328    0.36998    0.36687    2.67895
  79.28985    0.80903    0.63401    1.08500    0.33982    0.36132    0.35823    2.94271
  75.45868    0.77594    0.63401    1.03500    0.35728    0.35151    0.34844    2.79891
  66.34726    0.69383    0.63401    0.91500    0.28189    0.31947    0.31646    3.54749
  67.85746    0.70776    0.63401    0.93500    0.33389    0.32387    0.32086    2.99498
  50.68915    0.54279    0.63401    0.70500    0.30252    0.30477    0.30187    3.30556
  71.64768    0.74216    0.63401    0.98500    0.31320    0.33831    0.33527    3.19289
  53.64452    0.57216    0.63401    0.74500    0.35341    0.31273    0.30981    2.82955
  61.83681    0.65153    0.63401    0.85500    0.32072    0.31357    0.31059    3.11795
  59.59282    0.63010    0.63401    0.82500    0.32156    0.31627    0.31332    3.10983
  68.61382    0.71469    0.63401    0.94500    0.28988    0.32672    0.32370    3.44974
  64.84042    0.67981    0.63401    0.89500    0.33070    0.31506    0.31207    3.02392
  83.91222    0.84775    0.63401    1.14500    0.36809    0.37960    0.37647    2.71676
  49.95219    0.53541    0.63401    0.69500    0.32099    0.30279    0.29989    3.11538
  80.82772    0.82206    0.63401    1.10500    0.39200    0.36678    0.36367    2.55102
  76.22333    0.78262    0.63401    1.04500    0.31631    0.35358    0.35051    3.16149
  55.86916    0.59402    0.63401    0.77500    0.40712    0.31884    0.31591    2.45625
  62.58646    0.65863    0.63401    0.86500    0.34596    0.31253    0.30955    2.89055
  52.16531    0.55751    0.63401    0.72500    0.28571    0.30872    0.30581    3.50000
  76.98878    0.78926    0.63401    1.05500    0.34146    0.35565    0.35257    2.92857
  78.52205    0.80247    0.63401    1.07500    0.36204    0.35979    0.35670    2.76214
  61.08799    0.64441    0.63401    0.84500    0.29561    0.31461    0.31164    3.38286
  58.84647    0.62292    0.63401    0.81500    0.31772    0.31692    0.31397    3.14744
  70.88796    0.73533    0.63401    0.97500    0.35910    0.33542    0.33238    2.78475
  54.38528    0.57946    0.63401    0.75500    0.33548    0.31477    0.31185    2.98077
  51.42685    0.55015    0.63401    0.71500    0.36747    0.30675    0.30384    2.72131
  70.12908    0.72847    0.63401    0.96500    0.32879    0.33252    0.32949    3.04147
  72.40823    0.74897    0.63401    0.99500    0.40100    0.34121    0.33816    2.49378
  64.08826    0.67277    0.63401    0.88500    0.36735    0.31286    0.30987    2.72222
  67.10194    0.70081    0.63401    0.92500    0.30861    0.32167    0.31866    3.24039
  80.05841    0.81556    0.63401    1.09500    0.34347    0.36357    0.36047    2.91146
  82.36855    0.83497    0.63401    1.12500    0.35433    0.37319    0.37007    2.82222
  52.90453    0.56484    0.63401    0.73500    0.26038    0.31070    0.30779    3.84058
  73.16961    0.75575    0.63401    1.00500    0.33384    0.34411    0.34106    2.99545
  48.48048    0.52060    0.63401    0.67500    0.14286    0.30039    0.29750    7.00000
  83.14004    0.84137    0.63401    1.13500    0.38264    0.37639    0.37327    2.61340
  65.59342    0.68683    0.63401    0.90500    0.29922    0.31726    0.31426    3.34197
  63.33694    0.66571    0.63401    0.87500    0.32736    0.31148    0.30850    3.05473
  76.93453    0.78974    0.63477    1.05500    0.35766    0.35523    0.35219    2.79592
  61.04387    0.64476    0.63477    0.84500    0.27496    0.31429    0.31134    3.63690
  52.12732    0.55780    0.63477    0.72500    0.39037    0.30850    0.30558    2.56164
  69.32148    0.72201    0.63477    0.95500    0.36532    0.32935    0.32636    2.73733
  51.38938    0.55044    0.63477    0.71500    0.21839    0.30653    0.30361    4.57895
  55.82859    0.59433    0.63477    0.77500    0.40833    0.31861    0.31568    2.44898
  79.23426    0.80953    0.63477    1.08500    0.34146    0.36087    0.35782    2.92857
  65.54631    0.68722    0.63477    0.90500    0.32504    0.31707    0.31409    3.07653
  80.00238    0.81606    0.63477    1.09500    0.36466    0.36326    0.36021    2.74227
  67.05384    0.70120    0.63477    0.92500    0.29612    0.32147    0.31848    3.37696
  68.56475    0.71510    0.63477    0.94500    0.31677    0.32646    0.32346    3.15686
  58.05884    0.61605    0.63477    0.80500    0.37826    0.31723    0.31429    2.64368
  77.70032    0.79636    0.63477    1.06500    0.37476    0.35730    0.35425    2.66837
  52.86602    0.56514    0.63477    0.73500    0.30342    0.31048    0.30756    3.29577
  66.29966    0.69422    0.63477    0.91500    0.32945    0.31927    0.31629    3.03535
  72.35677    0.74941    0.63477    0.99500    0.36700    0.34094    0.33792    2.72477
  60.29638    0.63761    0.63477    0.83500    0.29643    0.31527    0.31232    3.37349
  63.29132    0.66608    0.63477    0.87500    0.32172    0.31117    0.30820    3.10825
  61.79219    0.65189    0.63477    0.85500    0.28348    0.31325    0.31029    3.52761
  70.07904    0.72889    0.63477    0.96500    0.36946    0.33225    0.32925    2.70667
  71.59669    0.74260    0.63477    0.98500    0.33853    0.33804    0.33503    2.95392
  67.80888    0.70816    0.63477    0.93500    0.28734    0.32367    0.32068    3.48023
  49.91575    0.53568    0.63477    0.69500    0.35294    0.30258    0.29967    2.83333
  55.08677    0.58706    0.63477    0.76500    0.34493    0.31657    0.31364    2.89916
  62.54134    0.65899    0.63477    0.86500    0.29685    0.31221    0.30924    3.36871
  80.77125    0.82257    0.63477    1.10500    0.38189    0.36647    0.36341    2.61856
  83.08228    0.84190    0.63477    1.13500    0.30375    0.37608    0.37301    3.29221
  53.60550    0.57246    0.63477    0.74500    0.28472    0.31250    0.30958    3.51220
  54.34574    0.57977    0.63477    0.75500    0.27523    0.31454    0.31161    3.63333
  70.83745    0.73576    0.63477    0.97500    0.29503    0.33515    0.33214    3.38947
  75.40535    0.77640    0.63477    1.03500    0.31313    0.35109    0.34806    3.19355
  64.04214    0.67315    0.63477    0.88500    0.31079    0.31266    0.30969    3.21762
  58.80387    0.62326    0.63477    0.81500    0.35551    0.31658    0.31363    2.81287
  50.65219    0.54307    0.63477    0.70500    0.39344    0.30455    0.30164    2.54167
  78.46690    0.80296    0.63477    1.07500    0.36182    0.35936    0.35632    2.76382
  81.54087    0.82905    0.63477    1.11500    0.35863    0.36967    0.36661    2.78836
  76.16954    0.78309    0.63477    1.04500    0.37175    0.35316    0.35013    2.69000
  73.11768    0.75620    0.63477    1.00500    0.33534    0.34383    0.34082    2.98206
  49.18005    0.52828    0.63477    0.68500    0.24138    0.30060    0.29769    4.14286
  84.62650    0.85463    0.63477    1.15500    0.33040    0.37797    0.37490    3.02667
  83.85405    0.84828    0.63477    1.14500    0.41558    0.37928    0.37621    2.40625
  59.54971    0.63044    0.63477    0.82500    0.33208    0.31593    0.31298    3.01136
  48.44508    0.52087    0.63477    0.67500    0.20000    0.29994    0.29703    5.00000
  82.31122    0.83549    0.63477    1.12500    0.34086    0.37287    0.36981    2.93374
  64.79380    0.68019    0.63477    0.89500    0.31544    0.31487    0.31189    3.17021
  66.25203    0.69461    0.63553    0.91500    0.31348    0.31906    0.31611    3.19000
  67.76027    0.70856    0.63553    0.93500    0.31763    0.32346    0.32051    3.14835
  62.49620    0.65936    0.63553    0.86500    0.29325    0.31188    0.30894    3.41011
  71.54567    0.74303    0.63553    0.98500    0.31741    0.33775    0.33479    3.15049
  75.35199    0.77687    0.63553    1.03500    0.35596    0.35065    0.34768    2.80928
  70.02898    0.72931    0.63553    0.96500    0.38370    0.33197    0.32901    2.60619
  76.11571    0.78355    0.63553    1.04500    0.37094    0.35272    0.34974    2.69588
  80.71474    0.82308    0.63553    1.10500    0.33333    0.36613    0.36314    3.00000
  58.76125    0.62359    0.63553    0.81500    0.33895    0.31622    0.31329    2.95028
  58.01673    0.61639    0.63553    0.80500    0.27381    0.31688    0.31395    3.65217
  49.14411    0.52855    0.63553    0.68500    0.35849    0.30038    0.29746    2.78947
  81.48393    0.82956    0.63553    1.11500    0.37425    0.36933    0.36634    2.67204
  60.25275    0.63796    0.63553    0.83500    0.30838    0.31491    0.31198    3.24277
  52.82750    0.56543    0.63553    0.73500    0.31064    0.31025    0.30733    3.21918
  83.79583    0.84882    0.63553    1.14500    0.36774    0.37894    0.37594    2.71930
  61.74755    0.65224    0.63553    0.85500    0.30318    0.31292    0.30998    3.29834
  73.06571    0.75664    0.63553    1.00500    0.34056    0.34354    0.34058    2.93636
  72.30527    0.74985    0.63553    0.99500    0.34043    0.34065    0.33768    2.93750
  82.25385    0.83601    0.63553    1.12500    0.36600    0.37254    0.36954    2.73224
  69.27190    0.72242    0.63553    0.95500    0.38341    0.32907    0.32612    2.60816
  64.74717    0.68057    0.63553    0.89500    0.32601    0.31466    0.31171    3.06736
  84.56787    0.85518    0.63553    1.15500    0.36559    0.37723    0.37423    2.73529
  55.04671    0.58737    0.63553    0.76500    0.34115    0.31634    0.31341    2.93130
  49.87929    0.53596    0.63553    0.69500    0.19444    0.30236    0.29944    5.14286
  65.49918    0.68760    0.63553    0.90500    0.35126    0.31686    0.31391    2.84689
  70.78691    0.73618    0.63553    0.97500    0.32468    0.33486    0.33190    3.08000
  54.30619    0.58007    0.63553    0.75500    0.27035    0.31430    0.31138    3.69893
  76.88025    0.79021    0.63553    1.05500    0.32510    0.35478    0.35181    3.07602
  51.35189    0.55073    0.63553    0.71500    0.39130    0.30630    0.30338    2.55556
  52.08931    0.55809    0.63553    0.72500    0.32143    0.30828    0.30536    3.11111
  59.50659    0.63079    0.63553    0.82500    0.31343    0.31557    0.31263    3.19048
  60.99973    0.64511    0.63553    0.84500    0.31046    0.31397    0.31103    3.22099
  79.94630    0.81657    0.63553    1.09500    0.33716    0.36293    0.35994    2.96591
  67.00573    0.70160    0.63553    0.92500    0.32020    0.32126    0.31831    3.12308
  83.02449    0.84243    0.63553    1.13500    0.37103    0.37574    0.37274    2.69519
  77.64559    0.79685    0.63553    1.06500    0.34866    0.35685    0.35387    2.86813
  48.40966    0.52114    0.63553    0.67500    0.33333    0.29948    0.29656    3.00000
  79.17863    0.81002    0.63553    1.08500    0.35069    0.36039    0.35740    2.85149
  63.24568    0.66645    0.63553    0.87500    0.32119    0.31083    0.30789    3.11340
  55.78801    0.59465    0.63553    0.77500    0.34826    0.31837    0.31544    2.87143
  50.61522    0.54335    0.63553    0.70500    0.33898    0.30433    0.30141    2.95000
  63.99600    0.67352    0.63553    0.88500    0.32984    0.31246    0.30952    3.03175
  68.51566    0.71550    0.63553    0.94500    0.30000    0.32618    0.32322    3.33333
  78.41172    0.80345    0.63553    1.07500    0.39592    0.35892    0.35594    2.52577
  53.56646    0.57276    0.63553    0.74500    0.41406    0.31227    0.30935    2.41509
  60.20910    0.63830    0.63629    0.83500    0.29281    0.31455    0.31164    3.41520
  78.35650    0.80394    0.63629    1.07500    0.38340    0.35846    0.35555    2.60825
  52.05130    0.55838    0.63629    0.72500    0.38500    0.30805    0.30513    2.59740
  55.74742    0.59497    0.63629    0.77500    0.33503    0.31813    0.31521    2.98485
  54.26663    0.58038    0.63629    0.75500    0.32166    0.31406    0.31114    3.10891
  62.45104    0.65972    0.63629    0.86500    0.32558    0.31154    0.30863    3.07143
  58.71862    0.62393    0.63629    0.81500    0.29377    0.31586    0.31295    3.40397
  75.29859    0.77733    0.63629    1.03500    0.35000    0.35020    0.34730    2.85714
  82.19644    0.83654    0.63629    1.12500    0.32775    0.37219    0.36928    3.05114
  82.96665    0.84296    0.63629    1.13500    0.33333    0.37539    0.37248    3.00000
  72.25375    0.75029    0.63629    0.99500    0.36656    0.34035    0.33744    2.72807
  66.20438    0.69500    0.63629    0.91500    0.30097    0.31884    0.31593    3.32258
  49.84283    0.53624    0.63629    0.69500    0.30392    0.30214    0.29921    3.29032
  59.46345    0.63113    0.63629    0.82500    0.29853    0.31521    0.31229    3.34969
  51.31439    0.55101    0.63629    0.71500    0.28571    0.30608    0.30315    3.50000
  50.57823    0.54363    0.63629    0.70500    0.35772    0.30411    0.30118    2.79545
  53.52741    0.57306    0.63629    0.74500    0.31975    0.31203    0.30911    3.12745
  84.50919    0.85572    0.63629    1.15500    0.40083    0.37733    0.37443    2.49485
  73.01372    0.75709    0.63629    1.00500    0.34522    0.34324    0.34033    2.89671
  76.06186    0.78402    0.63629    1.04500    0.32353    0.35226    0.34936    3.09091
  81.42695    0.83008    0.63629    1.11500    0.35019    0.36899    0.36608    2.85561
  49.10817    0.52883    0.63629    0.68500    0.35417    0.30016    0.29723    2.82353
  70.73634    0.73661    0.63629    0.97500    0.35063    0.33456    0.33166    2.85202
  79.89020    0.81707    0.63629    1.09500    0.32900    0.36259    0.35968    3.03955
  48.37424    0.52140    0.63629    0.67500    0.10714    0.29902    0.29609    9.33333
  71.49463    0.74346    0.63629    0.98500    0.33013    0.33746    0.33455    3.02913
  65.45202    0.68799    0.63629    0.90500    0.30442    0.31665    0.31374    3.28492
  83.73758    0.84936    0.63629    1.14500    0.34631    0.37859    0.37568    2.88757
  76.82594    0.79069    0.63629    1.05500    0.32072    0.35433    0.35142    3.11798
  66.95759    0.70200    0.63629    0.92500    0.34395    0.32104    0.31813    2.90741
  57.97460    0.61672    0.63629    0.80500    0.33268    0.31652    0.31361    3.00592
  69.22229    0.72283    0.63629    0.95500    0.31922    0.32878    0.32587    3.13265
  61.70289    0.65260    0.63629    0.85500    0.32619    0.31259    0.30968    3.06566
  52.78897    0.56573    0.63629    0.73500    0.32184    0.31002    0.30710    3.10714
  80.65819    0.82359    0.63629    1.10500    0.36508    0.36579    0.36288    2.73913
  69.97889    0.72973    0.63629    0.96500    0.33128    0.33167    0.32877    3.01860
  67.71164    0.70896    0.63629    0.93500    0.30240    0.32324    0.32033    3.30688
  64.70051    0.68095    0.63629    0.89500    0.30413    0.31445    0.31154    3.28804
  68.46654    0.71591    0.63629    0.94500    0.34959    0.32589    0.32298    2.86047
  79.12296    0.81052    0.63629    1.08500    0.32378    0.35990    0.35699    3.08854
  60.95558    0.64546    0.63629    0.84500    0.32699    0.31364    0.31073    3.05820
  77.59082    0.79733    0.63629    1.06500    0.34838    0.35639    0.35349    2.87047
  63.20002    0.66682    0.63629    0.87500    0.33502    0.31050    0.30759    2.98492
  55.00663    0.58768    0.63629    0.76500    0.30882    0.31609    0.31318    3.23810
  63.94984    0.67390    0.63629    0.88500    0.28409    0.31225    0.30934    3.52000
  54.22705    0.58068    0.63706    0.75500    0.33030    0.31383    0.31091    3.02752
  72.96169    0.75753    0.63706    1.00500    0.35135    0.34294    0.34009    2.84615
  78.30125    0.80443    0.63706    1.07500    0.35425    0.35800    0.35517    2.82286
  79.83405    0.81757    0.63706    1.09500    0.35741    0.36224    0.35942    2.79793
  79.06726    0.81101    0.63706    1.08500    0.33694    0.35941    0.35658    2.96791
  71.44355    0.74389    0.63706    0.98500    0.32516    0.33716    0.33431    3.07538
  48.33880    0.52167    0.63706    0.67500    0.26087    0.29856    0.29562    3.83333
  53.48834    0.57336    0.63706    0.74500    0.35172    0.31180    0.30888    2.84314
  76.00797    0.78449    0.63706    1.04500    0.37182    0.35181    0.34898    2.68947
  62.40586    0.66008    0.63706    0.86500    0.39269    0.31121    0.30833    2.54656
  59.42029    0.63147    0.63706    0.82500    0.34848    0.31485    0.31195    2.86957
  76.77159    0.79117    0.63706    1.05500    0.38114    0.35387    0.35104    2.62371
  72.20220    0.75072    0.63706    0.99500    0.33445    0.34005    0.33720    2.99000
  77.53602    0.79781    0.63706    1.06500    0.33454    0.35594    0.35310    2.98919
  67.66299    0.70937    0.63706    0.93500    0.34746    0.32302    0.32016    2.87805
  60.16543    0.63865    0.63706    0.83500    0.29861    0.31419    0.31129    3.34884
  64.65383    0.68133    0.63706    0.89500    0.39046    0.31424    0.31136    2.56109
  63.90366    0.67427    0.63706    0.88500    0.31857    0.31204    0.30916    3.13904
  54.96653    0.58799    0.63706    0.76500    0.32222    0.31586    0.31294    3.10345
  70.68575    0.73703    0.63706    0.97500    0.32956    0.33427    0.33142    3.03431
  49.07221    0.52910    0.63706    0.68500    0.31707    0.29995    0.29701    3.15385
  52.75042    0.56602    0.63706    0.73500    0.26316    0.30980    0.30687    3.80000
  61.65821    0.65296    0.63706    0.85500    0.34064    0.31226    0.30937    2.93564
  52.01326    0.55867    0.63706    0.72500    0.27155    0.30783    0.30490    3.68254
  57.93246    0.61705    0.63706    0.80500    0.32720    0.31617    0.31326    3.05625
  82.90877    0.84349    0.63706    1.13500    0.33583    0.37504    0.37222    2.97765
  80.60161    0.82410    0.63706    1.10500    0.34055    0.36544    0.36262    2.93642
  65.40485    0.68837    0.63706    0.90500    0.35818    0.31643    0.31356    2.79185
  66.15671    0.69539    0.63706    0.91500    0.37194    0.31863    0.31576    2.68860
  63.15434    0.66719    0.63706    0.87500    0.28943    0.31016    0.30728    3.45509
  75.24516    0.77779    0.63706    1.03500    0.33643    0.34975    0.34691    2.97238
  58.67596    0.62427    0.63706    0.81500    0.28077    0.31551    0.31261    3.56164
  55.70681    0.59528    0.63706    0.77500    0.36461    0.31789    0.31497    2.74265
  81.36993    0.83059    0.63706    1.11500    0.37782    0.36864    0.36582    2.64677
  68.41740    0.71632    0.63706    0.94500    0.36755    0.32560    0.32274    2.72072
  66.90943    0.70239    0.63706    0.92500    0.33849    0.32082    0.31796    2.95431
  84.45048    0.85626    0.63706    1.15500    0.35230    0.37744    0.37462    2.83851
  69.17267    0.72325    0.63706    0.95500    0.37217    0.32849    0.32563    2.68692
  60.91141    0.64581    0.63706    0.84500    0.31399    0.31331    0.31042    3.18478
  83.67928    0.84990    0.63706    1.14500    0.35178    0.37823    0.37542    2.84270
  69.92878    0.73015    0.63706    0.96500    0.30960    0.33138    0.32853    3.23000
  51.27687    0.55130    0.63706    0.71500    0.26374    0.30586    0.30292    3.79167
  49.80635    0.53651    0.63706    0.69500    0.29670    0.30192    0.29898    3.37037
  82.13898    0.83706    0.63706    1.12500    0.33988    0.37184    0.36902    2.94220
  50.54124    0.54391    0.63706    0.70500    0.32258    0.30389    0.30095    3.10000
  69.87864    0.73057    0.63782    0.96500    0.28169    0.33110    0.32828    3.55000
  64.60713    0.68171    0.63782    0.89500    0.32828    0.31404    0.31119    3.04615
  77.48118    0.79829    0.63782    1.06500    0.31683    0.35549    0.35272    3.15625
  81.31287    0.83111    0.63782    1.11500    0.41915    0.36830    0.36555    2.38579
  51.23934    0.55158    0.63782    0.71500    0.28221    0.30564    0.30270    3.54348
  75.95405    0.78496    0.63782    1.04500    0.27949    0.35137    0.34859    3.57792
  52.71186    0.56632    0.63782    0.73500    0.34553    0.30958    0.30664    2.89412
  57.89030    0.61738    0.63782    0.80500    0.24277    0.31582    0.31292    4.11905
  49.03624    0.52937    0.63782    0.68500    0.30189    0.29973    0.29678    3.31250
  65.35765    0.68876    0.63782    0.90500    0.35800    0.31623    0.31338    2.79327
  66.10902    0.69578    0.63782    0.91500    0.32286    0.31843    0.31558    3.09730
  63.10864    0.66755    0.63782    0.87500    0.29181    0.30984    0.30698    3.42683
  69.12301    0.72366    0.63782    0.95500    0.34202    0.32822    0.32539    2.92377
  60.12175    0.63899    0.63782    0.83500    0.24913    0.31384    0.31095    4.01399
  84.39172    0.85681    0.63782    1.15500    0.41962    0.37756    0.37482    2.38308
  83.62093    0.85043    0.63782    1.14500    0.40618    0.37789    0.37515    2.46196
  48.30335    0.52193    0.63782    0.67500    0.21053    0.29811    0.29515    4.75000
  61.61352    0.65331    0.63782    0.85500    0.30592    0.31194    0.30907    3.26882
  71.39245    0.74432    0.63782    0.98500    0.33624    0.33688    0.33407    2.97409
  53.44926    0.57366    0.63782    0.74500    0.39803    0.31157    0.30864    2.51240
  82.85085    0.84402    0.63782    1.13500    0.34420    0.37470    0.37195    2.90526
  54.92643    0.58830    0.63782    0.76500    0.36471    0.31563    0.31271    2.74194
  82.08149    0.83758    0.63782    1.12500    0.33393    0.37150    0.36875    2.99468
  60.86722    0.64616    0.63782    0.84500    0.30151    0.31299    0.31011    3.31667
  79.77787    0.81807    0.63782    1.09500    0.31319    0.36191    0.35915    3.19298
  79.01152    0.81151    0.63782    1.08500    0.33764    0.35893    0.35616    2.96175
  54.18745    0.58099    0.63782    0.75500    0.30769    0.31360    0.31067    3.25000
  70.63513    0.73746    0.63782    0.97500    0.30743    0.33399    0.33118    3.25275
  68.36824    0.71673    0.63782    0.94500    0.38352    0.32533    0.32250    2.60744
  55.66619    0.59559    0.63782    0.77500    0.32955    0.31765    0.31474    3.03448
  58.63329    0.62460    0.63782    0.81500    0.30078    0.31516    0.31227    3.32468
  63.85746    0.67464    0.63782    0.88500    0.34841    0.31185    0.30899    2.87019
  67.61431    0.70977    0.63782    0.93500    0.31034    0.32281    0.31998    3.22222
  75.19171    0.77825    0.63782    1.03500    0.30909    0.34931    0.34653    3.23529
  78.24596    0.80491    0.63782    1.07500    0.38023    0.35755    0.35478    2.63000
  51.97522    0.55896    0.63782    0.72500    0.33493    0.30761    0.30467    2.98571
  80.54499    0.82461    0.63782    1.10500    0.35306    0.36511    0.36235    2.83237
  62.36066    0.66044    0.63782    0.86500    0.30427    0.31089    0.30802    3.28652
  66.86124    0.70279    0.63782    0.92500    0.31299    0.32062    0.31778    3.19500
  72.90964    0.75797    0.63782    1.00500    0.32263    0.34265    0.33985    3.09953
  49.76986    0.53679    0.63782    0.69500    0.51685    0.30170    0.29875    1.93478
  72.15063    0.75116    0.63782    0.99500    0.33390    0.33976    0.33696    2.99495
  50.50423    0.54419    0.63782    0.70500    0.29412    0.30367    0.30072    3.40000
  76.71721    0.79164    0.63782    1.05500    0.35953    0.35343    0.35065    2.78142
  59.37711    0.63181    0.63782    0.82500    0.30853    0.31450    0.31161    3.24118
  54.88630    0.58861    0.63859    0.76500    0.37160    0.31541    0.31247    2.69106
  82.02396    0.83810    0.63859    1.12500    0.37549    0.37119    0.36849    2.66316
  48.26789    0.52220    0.63859    0.67500    0.39130    0.29766    0.29468    2.55556
  79.72165    0.81857    0.63859    1.09500    0.32957    0.36161    0.35889    3.03429
  72.85756    0.75842    0.63859    1.00500    0.27863    0.34239    0.33961    3.58896
  61.56880    0.65367    0.63859    0.85500    0.32200    0.31164    0.30876    3.10556
  70.58448    0.73788    0.63859    0.97500    0.33490    0.33373    0.33094    2.98598
  51.20181    0.55187    0.63859    0.71500    0.36471    0.30543    0.30247    2.74194
  59.33391    0.63215    0.63859    0.82500    0.27531    0.31417    0.31127    3.63226
  64.56041    0.68209    0.63859    0.89500    0.32264    0.31386    0.31101    3.09948
  63.81124    0.67501    0.63859    0.88500    0.29239    0.31167    0.30881    3.42012
  57.84813    0.61771    0.63859    0.80500    0.26834    0.31549    0.31258    3.72662
  66.06131    0.69617    0.63859    0.91500    0.32967    0.31824    0.31541    3.03333
  52.67328    0.56661    0.63859    0.73500    0.26502    0.30937    0.30641    3.77333
  50.46721    0.54447    0.63859    0.70500    0.43103    0.30346    0.30049    2.32000
  51.93716    0.55925    0.63859    0.72500    0.27397    0.30740    0.30444    3.65000
  49.00026    0.52964    0.63859    0.68500    0.40678    0.29953    0.29655    2.45833
  75.13822    0.77872    0.63859    1.03500    0.34191    0.34890    0.34614    2.92473
  54.14784    0.58129    0.63859    0.75500    0.35220    0.31338    0.31044    2.83929
  71.34133    0.74475    0.63859    0.98500    0.37500    0.33662    0.33383    2.66667
  60.07804    0.63934    0.63859    0.83500    0.29433    0.31350    0.31061    3.39759
  63.06292    0.66792    0.63859    0.87500    0.25168    0.30953    0.30667    3.97333
  81.25577    0.83162    0.63859    1.11500    0.38490    0.36800    0.36529    2.59809
  78.19064    0.80540    0.63859    1.07500    0.33153    0.35713    0.35440    3.01630
  76.66280    0.79211    0.63859    1.05500    0.35196    0.35302    0.35027    2.84127
  75.90010    0.78543    0.63859    1.04500    0.33531    0.35096    0.34821    2.98235
  72.09902    0.75160    0.63859    0.99500    0.27519    0.33950    0.33672    3.63388
  69.82848    0.73099    0.63859    0.96500    0.32686    0.33085    0.32804    3.05941
  69.07334    0.72407    0.63859    0.95500    0.29359    0.32796    0.32515    3.40609
  65.31043    0.68914    0.63859    0.90500    0.31664    0.31605    0.31321    3.15816
  66.81303    0.70318    0.63859    0.92500    0.32298    0.32043    0.31760    3.09615
  60.82301    0.64651    0.63859    0.84500    0.32852    0.31269    0.30981    3.04396
  49.73336    0.53706    0.63859    0.69500    0.30769    0.30150    0.29852    3.25000
  62.31544    0.66080    0.63859    0.86500    0.30915    0.31059    0.30772    3.23464
  77.42631    0.79877    0.63859    1.06500    0.30072    0.35507    0.35233    3.32530
  68.31905    0.71713    0.63859    0.94500    0.34669    0.32508    0.32226    2.88444
  84.33292    0.85735    0.63859    1.15500    0.40717    0.37770    0.37501    2.45596
  78.95575    0.81200    0.63859    1.08500    0.30169    0.35848    0.35575    3.31461
  80.48833    0.82511    0.63859    1.10500    0.38604    0.36480    0.36209    2.59043
  55.62555    0.59591    0.63859    0.77500    0.36267    0.31743    0.31450    2.75735
  83.56255    0.85097    0.63859    1.14500    0.40289    0.37758    0.37489    2.48205
  58.59061    0.62494    0.63859    0.81500    0.33399    0.31483    0.31192    2.99412
  82.79290    0.84455    0.63859    1.13500    0.35787    0.37439    0.37169    2.79429
  53.41017    0.57396    0.63859    0.74500    0.31010    0.31136    0.30841    3.22472
  67.56561    0.71017    0.63859    0.93500    0.33987    0.32263    0.31980    2.94231
  53.37107    0.57426    0.63935    0.74500    0.36667    0.31115    0.30817    2.72727
  67.51689    0.71057    0.63935    0.93500    0.29403    0.32247    0.31963    3.40107
  54.84616    0.58892    0.63935    0.76500    0.34454    0.31520    0.31223    2.90244
  78.89994    0.81250    0.63935    1.08500    0.30018    0.35815    0.35542    3.33136
  72.80545    0.75886    0.63935    1.00500    0.32619    0.34216    0.33937    3.06566
  69.77829    0.73141    0.63935    0.96500    0.35188    0.33062    0.32780    2.84186
  59.29070    0.63249    0.63935    0.82500    0.28957    0.31385    0.31092    3.45342
  76.60835    0.79259    0.63935    1.05500    0.27355    0.35263    0.34988    3.65563
  51.89909    0.55954    0.63935    0.72500    0.33824    0.30720    0.30421    2.95652
  72.04739    0.75203    0.63935    0.99500    0.32026    0.33927    0.33648    3.12245
  66.76480    0.70358    0.63935    0.92500    0.34880    0.32028    0.31743    2.86697
  68.26983    0.71754    0.63935    0.94500    0.34932    0.32485    0.32202    2.86274
  54.10822    0.58160    0.63935    0.75500    0.36278    0.31318    0.31020    2.75652
  75.08470    0.77918    0.63935    1.03500    0.33908    0.34852    0.34576    2.94915
  80.43163    0.82562    0.63935    1.10500    0.37613    0.36453    0.36182    2.65865
  63.76500    0.67539    0.63935    0.88500    0.27460    0.31152    0.30863    3.64162
  49.69685    0.53734    0.63935    0.69500    0.37755    0.30130    0.29829    2.64865
  70.53381    0.73831    0.63935    0.97500    0.33071    0.33350    0.33069    3.02381
  75.84611    0.78590    0.63935    1.04500    0.36106    0.35058    0.34782    2.76963
  51.16425    0.55215    0.63935    0.71500    0.38462    0.30523    0.30224    2.60000
  48.23242    0.52247    0.63935    0.67500    0.39130    0.29736    0.29434    2.55556
  83.50413    0.85150    0.63935    1.14500    0.35378    0.37731    0.37462    2.82659
  63.01718    0.66829    0.63935    0.87500    0.35052    0.30932    0.30644    2.85294
  61.52407    0.65402    0.63935    0.85500    0.29443    0.31136    0.30845    3.39645
  84.27407    0.85789    0.63935    1.15500    0.42174    0.37789    0.37521    2.37113
  66.01357    0.69656    0.63935    0.91500    0.29908    0.31809    0.31523    3.34359
  57.80594    0.61803    0.63935    0.80500    0.30544    0.31518    0.31224    3.27397
  62.27020    0.66117    0.63935    0.86500    0.35630    0.31030    0.30741    2.80660
  60.77878    0.64686    0.63935    0.84500    0.28421    0.31241    0.30950    3.51852
  81.96639    0.83862    0.63935    1.12500    0.40909    0.37092    0.36822    2.44444
  65.26319    0.68952    0.63935    0.90500    0.34635    0.31590    0.31303    2.88726
  82.73490    0.84508    0.63935    1.13500    0.34831    0.37411    0.37142    2.87097
  69.02363    0.72448    0.63935    0.95500    0.31562    0.32773    0.32491    3.16832
  60.03432    0.63968    0.63935    0.83500    0.27320    0.31318    0.31027    3.66026
  64.51367    0.68247    0.63935    0.89500    0.30952    0.31371    0.31083    3.23077
  79.66540    0.81907    0.63935    1.09500    0.40720    0.36134    0.35862    2.45581
  77.37141    0.79925    0.63935    1.06500    0.31734    0.35469    0.35195    3.15116
  55.58490    0.59622    0.63935    0.77500    0.32847    0.31717    0.31420    3.04444
  71.29017    0.74518    0.63935    0.98500    0.32190    0.33639    0.33359    3.10660
  81.19863    0.83214    0.63935    1.11500    0.33522    0.36773    0.36502    2.98315
  52.63469    0.56691    0.63935    0.73500    0.35798    0.30917    0.30618    2.79348
  50.43017    0.54475    0.63935    0.70500    0.25185    0.30327    0.30026    3.97059
  78.13528    0.80589    0.63935    1.07500    0.34050    0.35673    0.35400    2.93684
  58.54791    0.62527    0.63935    0.81500    0.28893    0.31451    0.31158    3.46099
  48.96427    0.52991    0.63935    0.68500    0.34783    0.29933    0.29632    2.87500
  79.60911    0.81957    0.64012    1.09500    0.34375    0.36111    0.35835    2.90909
  78.84410    0.81299    0.64012    1.08500    0.36289    0.35792    0.35515    2.75568
  60.73454    0.64721    0.64012    0.84500    0.29503    0.31215    0.30919    3.38954
  83.44566    0.85204    0.64012    1.14500    0.37051    0.37708    0.37436    2.69898
  49.66033    0.53761    0.64012    0.69500    0.26852    0.30111    0.29806    3.72414
  54.80601    0.58923    0.64012    0.76500    0.38162    0.31501    0.31200    2.62044
  68.22060    0.71794    0.64012    0.94500    0.34206    0.32466    0.32178    2.92342
  82.67686    0.84561    0.64012    1.13500    0.27290    0.37388    0.37116    3.66434
  51.86101    0.55982    0.64012    0.72500    0.30089    0.30701    0.30398    3.32353
  81.14146    0.83265    0.64012    1.11500    0.34601    0.36750    0.36475    2.89011
  52.59609    0.56720    0.64012    0.73500    0.33446    0.30898    0.30595    2.98990
  77.31647    0.79973    0.64012    1.06500    0.36105    0.35434    0.35156    2.76966
  68.97391    0.72490    0.64012    0.95500    0.30632    0.32754    0.32467    3.26455
  59.99059    0.64003    0.64012    0.83500    0.28378    0.31289    0.30992    3.52381
  65.21593    0.68991    0.64012    0.90500    0.31414    0.31577    0.31285    3.18333
  62.22495    0.66153    0.64012    0.86500    0.26612    0.31004    0.30710    3.75776
  61.47932    0.65438    0.64012    0.85500    0.34159    0.31110    0.30815    2.92746
  75.03115    0.77964    0.64012    1.03500    0.36131    0.34818    0.34537    2.76774
  64.46691    0.68284    0.64012    0.89500    0.33008    0.31358    0.31066    3.02956
  70.48311    0.73873    0.64012    0.97500    0.30609    0.33331    0.33045    3.26699
  62.97142    0.66865    0.64012    0.87500    0.34087    0.30920    0.30626    2.93367
  72.75332    0.75930    0.64012    1.00500    0.34984    0.34196    0.33913    2.85849
  66.71655    0.70397    0.64012    0.92500    0.29725    0.32015    0.31725    3.36413
  51.12669    0.55244    0.64012    0.71500    0.31633    0.30504    0.30201    3.16129
  65.96581    0.69695    0.64012    0.91500    0.32432    0.31796    0.31505    3.08333
  59.24747    0.63283    0.64012    0.82500    0.35206    0.31355    0.31058    2.84043
  84.21519    0.85843    0.64012    1.15500    0.38294    0.37812    0.37540    2.61140
  67.46814    0.71097    0.64012    0.93500    0.31290    0.32234    0.31945    3.19588
  54.06859    0.58190    0.64012    0.75500    0.23276    0.31298    0.30997    4.29630
  55.54423    0.59654    0.64012    0.77500    0.29351    0.31687    0.31386    3.40708
  76.55387    0.79306    0.64012    1.05500    0.33150    0.35229    0.34950    3.01657
  69.72808    0.73183    0.64012    0.96500    0.33701    0.33042    0.32756    2.96729
  63.71874    0.67576    0.64012    0.88500    0.29392    0.31139    0.30846    3.40223
  48.92826    0.53018    0.64012    0.68500    0.26786    0.29914    0.29609    3.73333
  80.37490    0.82613    0.64012    1.10500    0.38900    0.36431    0.36155    2.57071
  58.50519    0.62560    0.64012    0.81500    0.30291    0.31421    0.31124    3.30128
  48.19694    0.52273    0.64012    0.67500    0.32258    0.29717    0.29411    3.10000
  81.90879    0.83914    0.64012    1.12500    0.34935    0.37069    0.36796    2.86243
  50.39313    0.54503    0.64012    0.70500    0.27778    0.30308    0.30003    3.60000
  53.33195    0.57456    0.64012    0.74500    0.36364    0.31096    0.30794    2.75000
  75.79210    0.78636    0.64012    1.04500    0.32634    0.35023    0.34743    3.06433
  57.76373    0.61836    0.64012    0.80500    0.31343    0.31488    0.31189    3.19048
  78.07989    0.80638    0.64012    1.07500    0.33832    0.35635    0.35358    2.95580
  84.98541    0.86480    0.64012    1.16500    0.43510    0.38876    0.38605    2.29834
  71.99573    0.75247    0.64012    0.99500    0.31334    0.33907    0.33624    3.19139
  71.23899    0.74561    0.64012    0.98500    0.32750    0.33619    0.33334    3.05340
  65.91803    0.69734    0.64089    0.91500    0.29601    0.31786    0.31487    3.37824
  64.42012    0.68322    0.64089    0.89500    0.34083    0.31347    0.31048    2.93401
  65.16865    0.69029    0.64089    0.90500    0.35093    0.31567    0.31268    2.84956
  84.15626    0.85897    0.64089    1.15500    0.36475    0.37840    0.37560    2.74157
  62.92564    0.66902    0.64089    0.87500    0.34091    0.30909    0.30608    2.93333
  83.38716    0.85257    0.64089    1.14500    0.39122    0.37690    0.37409    2.55610
  66.66827    0.70436    0.64089    0.92500    0.28667    0.32005    0.31707    3.48837
  68.92416    0.72531    0.64089    0.95500    0.28316    0.32738    0.32443    3.53158
  81.08425    0.83316    0.64089    1.11500    0.35328    0.36732    0.36449    2.83060
  55.50355    0.59685    0.64089    0.77500    0.32240    0.31658    0.31352    3.10169
  78.02446    0.80686    0.64089    1.07500    0.34034    0.35603    0.35316    2.93820
  75.73805    0.78683    0.64089    1.04500    0.32545    0.34993    0.34705    3.07263
  78.78822    0.81348    0.64089    1.08500    0.33333    0.35774    0.35489    3.00000
  58.46246    0.62594    0.64089    0.81500    0.30181    0.31394    0.31089    3.31333
  71.94404    0.75290    0.64089    0.99500    0.35927    0.33892    0.33599    2.78341
  76.49936    0.79353    0.64089    1.05500    0.37725    0.35199    0.34911    2.65079
  67.41937    0.71137    0.64089    0.93500    0.32215    0.32224    0.31927    3.10417
  80.31813    0.82663    0.64089    1.10500    0.37275    0.36413    0.36129    2.68280
  49.62379    0.53789    0.64089    0.69500    0.28333    0.30093    0.29783    3.52941
  68.17134    0.71835    0.64089    0.94500    0.33729    0.32449    0.32153    2.96482
  62.17967    0.66189    0.64089    0.86500    0.30268    0.30981    0.30679    3.30387
  82.61878    0.84613    0.64089    1.13500    0.35052    0.37371    0.37089    2.85294
  53.29282    0.57486    0.64089    0.74500    0.36972    0.31078    0.30770    2.70476
  69.67784    0.73224    0.64089    0.96500    0.33386    0.33026    0.32732    2.99531
  84.92606    0.86535    0.64089    1.16500    0.37768    0.38800    0.38521    2.64773
  77.26150    0.80021    0.64089    1.06500    0.31502    0.35405    0.35118    3.17442
  61.43455    0.65473    0.64089    0.85500    0.34412    0.31086    0.30784    2.90594
  48.16144    0.52299    0.64089    0.67500    0.14286    0.29698    0.29388    7.00000
  60.69027    0.64756    0.64089    0.84500    0.28758    0.31191    0.30889    3.47727
  54.02894    0.58220    0.64089    0.75500    0.31437    0.31281    0.30973    3.18095
  70.43239    0.73915    0.64089    0.97500    0.32951    0.33315    0.33021    3.03483
  51.08911    0.55272    0.64089    0.71500    0.32461    0.30487    0.30177    3.08065
  63.67245    0.67613    0.64089    0.88500    0.30156    0.31128    0.30828    3.31606
  52.55748    0.56749    0.64089    0.73500    0.37548    0.30880    0.30572    2.66327
  81.85114    0.83966    0.64089    1.12500    0.33457    0.37051    0.36769    2.98889
  59.94683    0.64037    0.64089    0.83500    0.31034    0.31261    0.30958    3.22222
  59.20423    0.63316    0.64089    0.82500    0.29636    0.31327    0.31023    3.37423
  48.89225    0.53045    0.64089    0.68500    0.46429    0.29896    0.29586    2.15385
  71.18779    0.74604    0.64089    0.98500    0.32419    0.33603    0.33310    3.08458
  73.45911    0.76655    0.64089    1.01500    0.37388    0.34376    0.34085    2.67464
  57.72151    0.61869    0.64089    0.80500    0.27479    0.31460    0.31155    3.63910
  79.55278    0.82007    0.64089    1.09500    0.35067    0.36094    0.35809    2.85165
  54.76585    0.58953    0.64089    0.76500    0.32425    0.31483    0.31176    3.08403
  72.70115    0.75974    0.64089    1.00500    0.32698    0.34171    0.33879    3.05825
  51.82291    0.56011    0.64089    0.72500    0.30870    0.30684    0.30375    3.23944
  50.35608    0.54531    0.64089    0.70500    0.37410    0.30290    0.29980    2.67308
  62.13438    0.66225    0.64166    0.86500    0.34851    0.30959    0.30649    2.86935
  68.12205    0.71875    0.64166    0.94500    0.32034    0.32436    0.32129    3.12169
  54.72567    0.58984    0.64166    0.76500    0.35693    0.31467    0.31153    2.80165
  84.86668    0.86589    0.64166    1.16500    0.42191    0.38630    0.38336    2.37017
  49.58724    0.53816    0.64166    0.69500    0.37000    0.30075    0.29760    2.70270
  76.44482    0.79401    0.64166    1.05500    0.33648    0.35174    0.34872    2.97191
  82.56066    0.84666    0.64166    1.13500    0.32510    0.37358    0.37062    3.07602
  81.02700    0.83368    0.64166    1.11500    0.43763    0.36720    0.36422    2.28505
  53.98928    0.58251    0.64166    0.75500    0.31771    0.31264    0.30949    3.14754
  70.38164    0.73958    0.64166    0.97500    0.29261    0.33302    0.32997    3.41753
  63.62615    0.67650    0.64166    0.88500    0.33111    0.31120    0.30810    3.02010
  71.89233    0.75334    0.64166    0.99500    0.33445    0.33880    0.33575    2.98995
  81.79345    0.84018    0.64166    1.12500    0.33947    0.37039    0.36742    2.94578
  78.73231    0.81397    0.64166    1.08500    0.30669    0.35761    0.35462    3.26061
  58.41971    0.62627    0.64166    0.81500    0.31599    0.31367    0.31055    3.16463
  79.49642    0.82057    0.64166    1.09500    0.34353    0.36081    0.35782    2.91099
  75.68397    0.78730    0.64166    1.04500    0.33209    0.34968    0.34666    3.01124
  66.61998    0.70476    0.64166    0.92500    0.35214    0.31998    0.31690    2.83981
  50.31901    0.54559    0.64166    0.70500    0.27737    0.30272    0.29957    3.60526
  77.96900    0.80735    0.64166    1.07500    0.37402    0.35575    0.35275    2.67368
  80.26132    0.82714    0.64166    1.10500    0.33333    0.36400    0.36102    3.00000
  77.20650    0.80069    0.64166    1.06500    0.33333    0.35379    0.35079    3.00000
  60.64599    0.64791    0.64166    0.84500    0.25880    0.31169    0.30858    3.86395
  65.12135    0.69067    0.64166    0.90500    0.33684    0.31559    0.31250    2.96875
  62.87984    0.66938    0.64166    0.87500    0.32955    0.30901    0.30590    3.03448
  59.90306    0.64072    0.64166    0.83500    0.31944    0.31235    0.30923    3.13044
  73.40644    0.76700    0.64166    1.01500    0.34528    0.34350    0.34047    2.89623
  72.64896    0.76018    0.64166    1.00500    0.34887    0.34144    0.33840    2.86636
  48.85622    0.53072    0.64166    0.68500    0.23810    0.29878    0.29562    4.20000
  84.09729    0.85952    0.64166    1.15500    0.38289    0.37874    0.37580    2.61170
  83.32861    0.85310    0.64166    1.14500    0.37607    0.37678    0.37382    2.65909
  67.37058    0.71177    0.64166    0.93500    0.32609    0.32217    0.31909    3.06667
  59.16097    0.63350    0.64166    0.82500    0.33800    0.31301    0.30989    2.95858
  53.25367    0.57515    0.64166    0.74500    0.32258    0.31061    0.30746    3.10000
  71.13655    0.74647    0.64166    0.98500    0.32795    0.33591    0.33286    3.04926
  48.12594    0.52326    0.64166    0.67500    0.33333    0.29680    0.29365    3.00000
  65.87023    0.69772    0.64166    0.91500    0.25859    0.31779    0.31470    3.86705
  55.46286    0.59716    0.64166    0.77500    0.33085    0.31631    0.31317    3.02256
  61.38977    0.65509    0.64166    0.85500    0.32109    0.31064    0.30753    3.11443
  52.51885    0.56779    0.64166    0.73500    0.45299    0.30864    0.30549    2.20755
  51.05153    0.55300    0.64166    0.71500    0.28155    0.30469    0.30154    3.55172
  57.67927    0.61902    0.64166    0.80500    0.31340    0.31433    0.31120    3.19079
  51.78481    0.56040    0.64166    0.72500    0.36889    0.30667    0.30352    2.71084
  69.62758    0.73266    0.64166    0.96500    0.33281    0.33014    0.32707    3.00474
  68.87438    0.72572    0.64166    0.95500    0.31672    0.32725    0.32418    3.15736
  64.37332    0.68360    0.64166    0.89500    0.34783    0.31340    0.31030    2.87500
  75.62986    0.78776    0.64243    1.04500    0.32210    0.34946    0.34627    3.10465
  57.63702    0.61935    0.64243    0.80500    0.28662    0.31408    0.31086    3.48889
  64.32650    0.68397    0.64243    0.89500    0.38176    0.31334    0.31012    2.61947
  77.91351    0.80783    0.64243    1.07500    0.33647    0.35551    0.35233    2.97207
  61.34496    0.65544    0.64243    0.85500    0.33907    0.31044    0.30722    2.94924
  53.94960    0.58281    0.64243    0.75500    0.29412    0.31248    0.30926    3.40000
  81.73573    0.84070    0.64243    1.12500    0.33613    0.37031    0.36716    2.97500
  71.84059    0.75377    0.64243    0.99500    0.36239    0.33871    0.33551    2.75943
  59.85927    0.64106    0.64243    0.83500    0.31657    0.31211    0.30889    3.15882
  48.09043    0.52352    0.64243    0.67500    0.19355    0.29663    0.29342    5.16667
  51.01393    0.55329    0.64243    0.71500    0.27723    0.30453    0.30131    3.60714
  69.57729    0.73308    0.64243    0.96500    0.37417    0.33004    0.32683    2.67257
  68.07274    0.71916    0.64243    0.94500    0.33546    0.32432    0.32111    2.98095
  82.50250    0.84719    0.64243    1.13500    0.38697    0.37351    0.37036    2.58416
  62.08907    0.66261    0.64243    0.86500    0.29825    0.30940    0.30618    3.35294
  51.74669    0.56069    0.64243    0.72500    0.29832    0.30650    0.30329    3.35211
  65.82241    0.69811    0.64243    0.91500    0.33227    0.31773    0.31452    3.00962
  84.80724    0.86644    0.64243    1.16500    0.42857    0.38466    0.38152    2.33333
  60.60170    0.64826    0.64243    0.84500    0.32925    0.31145    0.30823    3.03723
  77.15147    0.80117    0.64243    1.06500    0.35261    0.35358    0.35040    2.83598
  67.32177    0.71217    0.64243    0.93500    0.32724    0.32213    0.31892    3.05584
  55.42215    0.59747    0.64243    0.77500    0.25547    0.31605    0.31283    3.91428
  72.59674    0.76062    0.64243    1.00500    0.36975    0.34121    0.33802    2.70455
  78.67636    0.81447    0.64243    1.08500    0.35502    0.35753    0.35436    2.81675
  70.33086    0.74000    0.64243    0.97500    0.34360    0.33293    0.32972    2.91038
  80.96971    0.83419    0.64243    1.11500    0.31978    0.36712    0.36396    3.12717
  63.57983    0.67687    0.64243    0.88500    0.30573    0.31114    0.30793    3.27083
  73.35375    0.76745    0.64243    1.01500    0.38951    0.34327    0.34008    2.56735
  68.82458    0.72613    0.64243    0.95500    0.34549    0.32715    0.32394    2.89447
  65.07402    0.69105    0.64243    0.90500    0.31250    0.31554    0.31232    3.20000
  50.28193    0.54587    0.64243    0.70500    0.31852    0.30255    0.29934    3.13954
  83.27002    0.85364    0.64243    1.14500    0.44328    0.37671    0.37356    2.25592
  79.44002    0.82107    0.64243    1.09500    0.36471    0.36072    0.35756    2.74194
  54.68548    0.59015    0.64243    0.76500    0.33422    0.31451    0.31129    2.99206
  52.48021    0.56808    0.64243    0.73500    0.33333    0.30848    0.30526    3.00000
  58.37694    0.62660    0.64243    0.81500    0.31250    0.31342    0.31020    3.20000
  66.57166    0.70515    0.64243    0.92500    0.29479    0.31993    0.31672    3.39226
  80.20448    0.82764    0.64243    1.10500    0.33645    0.36392    0.36076    2.97222
  71.08530    0.74690    0.64243    0.98500    0.35918    0.33582    0.33262    2.78414
  48.82019    0.53099    0.64243    0.68500    0.26866    0.29860    0.29539    3.72222
  84.03827    0.86006    0.64243    1.15500    0.40044    0.37914    0.37600    2.49727
  59.11769    0.63384    0.64243    0.82500    0.28014    0.31277    0.30954    3.56962
  62.83402    0.66975    0.64243    0.87500    0.31279    0.30895    0.30573    3.19704
  76.39025    0.79448    0.64243    1.05500    0.34470    0.35152    0.34834    2.90104
  49.55069    0.53843    0.64243    0.69500    0.27273    0.30058    0.29737    3.66667
  53.21452    0.57545    0.64243    0.74500    0.30000    0.31045    0.30723    3.33333
  55.38143    0.59779    0.64320    0.77500    0.30941    0.31578    0.31248    3.23200
  79.38359    0.82157    0.64320    1.09500    0.35753    0.36067    0.35729    2.79695
  48.05490    0.52379    0.64320    0.67500    0.56522    0.29645    0.29319    1.76923
  71.78882    0.75421    0.64320    0.99500    0.37261    0.33863    0.33526    2.68376
  71.03401    0.74733    0.64320    0.98500    0.34543    0.33574    0.33237    2.89498
  50.97632    0.55357    0.64320    0.71500    0.43590    0.30436    0.30108    2.29412
  52.44156    0.56837    0.64320    0.73500    0.33840    0.30831    0.30503    2.95506
  51.70856    0.56098    0.64320    0.72500    0.32394    0.30634    0.30305    3.08696
  83.97922    0.86059    0.64320    1.15500    0.38136    0.37957    0.37619    2.62222
  66.52332    0.70554    0.64320    0.92500    0.31639    0.31989    0.31654    3.16062
  69.52698    0.73349    0.64320    0.96500    0.32047    0.32995    0.32659    3.12042
  65.77457    0.69850    0.64320    0.91500    0.38372    0.31769    0.31434    2.60606
  64.27966    0.68435    0.64320    0.89500    0.30806    0.31329    0.30995    3.24607
  54.64527    0.59046    0.64320    0.76500    0.28818    0.31435    0.31105    3.47000
  76.33564    0.79495    0.64320    1.05500    0.31227    0.35132    0.34795    3.20231
  61.30014    0.65580    0.64320    0.85500    0.29721    0.31025    0.30691    3.36464
  73.30102    0.76789    0.64320    1.01500    0.35814    0.34306    0.33969    2.79221
  63.53349    0.67724    0.64320    0.88500    0.31343    0.31109    0.30775    3.19048
  81.67796    0.84122    0.64320    1.12500    0.30841    0.37027    0.36689    3.24242
  62.78819    0.67011    0.64320    0.87500    0.27608    0.30889    0.30555    3.62209
  53.17534    0.57575    0.64320    0.74500    0.31502    0.31029    0.30700    3.17442
  59.81547    0.64140    0.64320    0.83500    0.29716    0.31187    0.30854    3.36517
  57.59475    0.61967    0.64320    0.80500    0.32176    0.31383    0.31051    3.10791
  53.90991    0.58311    0.64320    0.75500    0.29915    0.31232    0.30902    3.34286
  84.74777    0.86699    0.64320    1.16500    0.40831    0.38305    0.37967    2.44910
  72.54449    0.76106    0.64320    1.00500    0.33914    0.34100    0.33763    2.94860
  59.07440    0.63418    0.64320    0.82500    0.30108    0.31252    0.30920    3.32143
  80.14760    0.82815    0.64320    1.10500    0.36711    0.36387    0.36049    2.72396
  50.24484    0.54614    0.64320    0.70500    0.25157    0.30238    0.29911    3.97500
  70.28006    0.74042    0.64320    0.97500    0.34768    0.33284    0.32948    2.87619
  60.55738    0.64861    0.64320    0.84500    0.30123    0.31121    0.30789    3.31977
  68.77476    0.72654    0.64320    0.95500    0.31667    0.32705    0.32370    3.15789
  62.04374    0.66296    0.64320    0.86500    0.30795    0.30920    0.30587    3.24725
  78.62038    0.81496    0.64320    1.08500    0.33466    0.35747    0.35409    2.98809
  75.57572    0.78823    0.64320    1.04500    0.35490    0.34926    0.34589    2.81768
  77.85798    0.80832    0.64320    1.07500    0.31358    0.35529    0.35192    3.18902
  83.21139    0.85417    0.64320    1.14500    0.32809    0.37667    0.37329    3.04790
  67.27293    0.71256    0.64320    0.93500    0.36577    0.32209    0.31874    2.73395
  80.91239    0.83470    0.64320    1.11500    0.32276    0.36707    0.36369    3.09827
  49.51412    0.53871    0.64320    0.69500    0.38542    0.30040    0.29714    2.59459
  48.78414    0.53125    0.64320    0.68500    0.36066    0.29843    0.29516    2.77273
  77.09640    0.80165    0.64320    1.06500    0.36075    0.35339    0.35001    2.77202
  65.02668    0.69143    0.64320    0.90500    0.33065    0.31549    0.31214    3.02439
  82.44430    0.84771    0.64320    1.13500    0.32580    0.37347    0.37009    3.06936
  58.33416    0.62694    0.64320    0.81500    0.29072    0.31317    0.30986    3.43972
  68.02341    0.71956    0.64320    0.94500    0.36234    0.32429    0.32094    2.75983
  53.13616    0.57605    0.64397    0.74500    0.32107    0.31013    0.30677    3.11458
  63.48713    0.67761    0.64397    0.88500    0.37436    0.31103    0.30757    2.67123
  68.72492    0.72695    0.64397    0.95500    0.31024    0.32696    0.32345    3.22335
  82.38606    0.84824    0.64397    1.13500    0.37550    0.37343    0.36982    2.66310
  76.28101    0.79542    0.64397    1.05500    0.35350    0.35113    0.34756    2.82888
  81.62016    0.84174    0.64397    1.12500    0.34236    0.37023    0.36662    2.92090
  62.74233    0.67048    0.64397    0.87500    0.34913    0.30882    0.30537    2.86425
  64.23279    0.68472    0.64397    0.89500    0.33170    0.31323    0.30977    3.01478
  70.98270    0.74775    0.64397    0.98500    0.37959    0.33565    0.33213    2.63445
  61.25530    0.65615    0.64397    0.85500    0.33217    0.31004    0.30661    3.01047
  84.68825    0.86753    0.64397    1.16500    0.38229    0.38145    0.37782    2.61582
  67.22407    0.71296    0.64397    0.93500    0.32937    0.32205    0.31856    3.03608
  67.97406    0.71997    0.64397    0.94500    0.33860    0.32425    0.32076    2.95337
  80.85503    0.83521    0.64397    1.11500    0.35359    0.36702    0.36342    2.82812
  59.03109    0.63452    0.64397    0.82500    0.34766    0.31227    0.30885    2.87640
  57.55246    0.62000    0.64397    0.80500    0.31797    0.31357    0.31017    3.14493
  75.52155    0.78869    0.64397    1.04500    0.36804    0.34906    0.34550    2.71707
  49.47754    0.53898    0.64397    0.69500    0.36607    0.30022    0.29690    2.73171
  72.49222    0.76150    0.64397    1.00500    0.34691    0.34077    0.33724    2.88263
  53.87021    0.58341    0.64397    0.75500    0.30435    0.31215    0.30878    3.28571
  80.09068    0.82865    0.64397    1.10500    0.34848    0.36381    0.36022    2.86957
  70.22924    0.74084    0.64397    0.97500    0.30144    0.33275    0.32924    3.31746
  48.74809    0.53152    0.64397    0.68500    0.30508    0.29824    0.29493    3.27778
  65.72670    0.69888    0.64397    0.91500    0.34499    0.31764    0.31416    2.89862
  69.47664    0.73391    0.64397    0.96500    0.35877    0.32985    0.32635    2.78733
  51.67041    0.56126    0.64397    0.72500    0.38813    0.30616    0.30282    2.57647
  77.04130    0.80213    0.64397    1.06500    0.37667    0.35320    0.34963    2.65482
  52.40290    0.56866    0.64397    0.73500    0.35632    0.30814    0.30480    2.80645
  64.97932    0.69181    0.64397    0.90500    0.32781    0.31544    0.31197    3.05050
  60.51305    0.64896    0.64397    0.84500    0.26531    0.31097    0.30754    3.76923
  83.92012    0.86113    0.64397    1.15500    0.38095    0.37984    0.37622    2.62500
  77.80243    0.80880    0.64397    1.07500    0.39197    0.35507    0.35150    2.55122
  83.15272    0.85470    0.64397    1.14500    0.38943    0.37664    0.37302    2.56784
  66.47495    0.70593    0.64397    0.92500    0.31711    0.31985    0.31636    3.15346
  54.60505    0.59076    0.64397    0.76500    0.32065    0.31419    0.31082    3.11864
  55.34069    0.59810    0.64397    0.77500    0.28345    0.31552    0.31214    3.52800
  59.77165    0.64175    0.64397    0.83500    0.28644    0.31162    0.30820    3.49112
  50.93869    0.55385    0.64397    0.71500    0.28022    0.30418    0.30085    3.56863
  48.01937    0.52405    0.64397    0.67500    0.33333    0.29626    0.29296    3.00000
  79.32712    0.82206    0.64397    1.09500    0.38735    0.36061    0.35702    2.58163
  61.99839    0.66332    0.64397    0.86500    0.28548    0.30900    0.30556    3.50289
  73.24827    0.76834    0.64397    1.01500    0.35227    0.34284    0.33930    2.83871
  78.56437    0.81545    0.64397    1.08500    0.37236    0.35740    0.35382    2.68557
  50.20774    0.54642    0.64397    0.70500    0.35616    0.30220    0.29888    2.80769
  71.73703    0.75464    0.64397    0.99500    0.32178    0.33855    0.33502    3.10769
  58.29136    0.62727    0.64397    0.81500    0.31079    0.31292    0.30951    3.21765
  55.29994    0.59841    0.64474    0.77500    0.33573    0.31523    0.31179    2.97857
  62.69646    0.67084    0.64474    0.87500    0.33051    0.30874    0.30519    3.02564
  67.17519    0.71336    0.64474    0.93500    0.30080    0.32199    0.31838    3.32447
  60.46870    0.64931    0.64474    0.84500    0.27759    0.31071    0.30719    3.60248
  76.22634    0.79589    0.64474    1.05500    0.39571    0.35090    0.34717    2.52709
  57.51017    0.62033    0.64474    0.80500    0.33747    0.31329    0.30982    2.96324
  69.42628    0.73432    0.64474    0.96500    0.34603    0.32974    0.32610    2.88995
  83.86099    0.86167    0.64474    1.15500    0.40198    0.37978    0.37595    2.48768
  65.67882    0.69927    0.64474    0.91500    0.31847    0.31757    0.31399    3.14000
  78.50832    0.81594    0.64474    1.08500    0.33633    0.35731    0.35355    2.97326
  50.90106    0.55413    0.64474    0.71500    0.38272    0.30400    0.30062    2.61290
  61.21044    0.65650    0.64474    0.85500    0.34126    0.30982    0.30630    2.93035
  53.09697    0.57634    0.64474    0.74500    0.33788    0.30995    0.30654    2.95960
  80.03373    0.82916    0.64474    1.10500    0.34261    0.36373    0.35995    2.91878
  80.79763    0.83572    0.64474    1.11500    0.33663    0.36694    0.36315    2.97059
  79.27062    0.82256    0.64474    1.09500    0.33267    0.36052    0.35675    3.00599
  71.68521    0.75507    0.64474    0.99500    0.36645    0.33844    0.33478    2.72889
  54.56482    0.59107    0.64474    0.76500    0.31989    0.31401    0.31058    3.12605
  52.36422    0.56895    0.64474    0.73500    0.32157    0.30796    0.30456    3.10976
  66.42657    0.70633    0.64474    0.92500    0.35690    0.31978    0.31618    2.80189
  51.63226    0.56155    0.64474    0.72500    0.26459    0.30598    0.30259    3.77941
  58.24855    0.62760    0.64474    0.81500    0.29444    0.31265    0.30916    3.39623
  61.95302    0.66368    0.64474    0.86500    0.30229    0.30878    0.30525    3.30811
  73.19549    0.76878    0.64474    1.01500    0.30000    0.34260    0.33892    3.33333
  50.17063    0.54670    0.64474    0.70500    0.28276    0.30201    0.29864    3.53659
  58.98776    0.63485    0.64474    0.82500    0.30962    0.31200    0.30851    3.22981
  63.44076    0.67798    0.64474    0.88500    0.33063    0.31094    0.30739    3.02451
  68.67505    0.72736    0.64474    0.95500    0.28571    0.32683    0.32321    3.50000
  81.56232    0.84226    0.64474    1.12500    0.35917    0.37015    0.36635    2.78421
  64.93193    0.69219    0.64474    0.90500    0.29439    0.31536    0.31179    3.39691
  64.18591    0.68510    0.64474    0.89500    0.34317    0.31315    0.30959    2.91403
  47.98383    0.52432    0.64474    0.67500    0.52000    0.29607    0.29273    1.92308
  77.74683    0.80928    0.64474    1.07500    0.32819    0.35483    0.35108    3.04706
  70.17839    0.74126    0.64474    0.97500    0.32154    0.33264    0.32899    3.11005
  67.92468    0.72037    0.64474    0.94500    0.35403    0.32420    0.32058    2.82464
  53.83049    0.58371    0.64474    0.75500    0.30548    0.31197    0.30855    3.27358
  75.46735    0.78916    0.64474    1.04500    0.36401    0.34882    0.34511    2.74719
  76.98617    0.80260    0.64474    1.06500    0.35091    0.35297    0.34924    2.84971
  72.43992    0.76194    0.64474    1.00500    0.32248    0.34053    0.33685    3.10096
  48.71202    0.53179    0.64474    0.68500    0.39189    0.29805    0.29470    2.55172
  59.72781    0.64209    0.64474    0.83500    0.34196    0.31135    0.30785    2.92432
  70.93137    0.74818    0.64474    0.98500    0.33750    0.33554    0.33189    2.96296
  49.44095    0.53925    0.64474    0.69500    0.43956    0.30003    0.29667    2.27500
  82.32779    0.84876    0.64474    1.13500    0.36489    0.37336    0.36955    2.74054
  84.62869    0.86808    0.64474    1.16500    0.35158    0.37981    0.37597    2.84431
  83.09401    0.85523    0.64474    1.14500    0.38447    0.37657    0.37275    2.60101
  79.97674    0.82966    0.64552    1.10500    0.36622    0.36358    0.35969    2.73057
  76.17164    0.79636    0.64552    1.05500    0.32215    0.35062    0.34678    3.10417
  66.37816    0.70672    0.64552    0.92500    0.32590    0.31967    0.31601    3.06842
  84.56909    0.86862    0.64552    1.16500    0.39019    0.37809    0.37412    2.56284
  75.41312    0.78962    0.64552    1.04500    0.29799    0.34854    0.34472    3.35583
  58.20572    0.62793    0.64552    0.81500    0.31900    0.31235    0.30882    3.13483
  67.12629    0.71376    0.64552    0.93500    0.33280    0.32189    0.31820    3.00483
  71.63336    0.75550    0.64552    0.99500    0.32222    0.33816    0.33440    3.10345
  47.94827    0.52458    0.64552    0.67500    0.33333    0.29586    0.29249    3.00000
  70.12752    0.74168    0.64552    0.97500    0.32280    0.33248    0.32875    3.09794
  55.25917    0.59872    0.64552    0.77500    0.28606    0.31492    0.31144    3.49573
  50.13350    0.54698    0.64552    0.70500    0.31944    0.30181    0.29841    3.13044
  83.80181    0.86221    0.64552    1.15500    0.36680    0.37965    0.37569    2.72626
  54.52457    0.59138    0.64552    0.76500    0.31776    0.31381    0.31034    3.14706
  64.88453    0.69257    0.64552    0.90500    0.34007    0.31525    0.31161    2.94059
  52.32553    0.56925    0.64552    0.73500    0.28105    0.30776    0.30433    3.55814
  51.59409    0.56184    0.64552    0.72500    0.33610    0.30578    0.30236    2.97531
  76.93101    0.80308    0.64552    1.06500    0.33573    0.35269    0.34885    2.97861
  59.68396    0.64243    0.64552    0.83500    0.29711    0.31106    0.30750    3.36571
  48.67594    0.53206    0.64552    0.68500    0.22857    0.29784    0.29447    4.37500
  83.03526    0.85576    0.64552    1.14500    0.36134    0.37644    0.37249    2.76744
  61.90764    0.66404    0.64552    0.86500    0.29053    0.30853    0.30494    3.44199
  68.62515    0.72777    0.64552    0.95500    0.32045    0.32667    0.32297    3.12060
  67.87529    0.72077    0.64552    0.94500    0.32295    0.32410    0.32040    3.09645
  80.74020    0.83623    0.64552    1.11500    0.35067    0.36680    0.36289    2.85165
  49.40435    0.53953    0.64552    0.69500    0.31132    0.29983    0.29644    3.21212
  82.26947    0.84928    0.64552    1.13500    0.36330    0.37322    0.36929    2.75258
  55.99458    0.60605    0.64552    0.78500    0.31188    0.31428    0.31079    3.20635
  78.45224    0.81643    0.64552    1.08500    0.33955    0.35716    0.35329    2.94506
  60.42434    0.64965    0.64552    0.84500    0.26456    0.31042    0.30685    3.77987
  79.21408    0.82306    0.64552    1.09500    0.35401    0.36037    0.35649    2.82474
  65.63091    0.69966    0.64552    0.91500    0.31810    0.31746    0.31381    3.14362
  77.69121    0.80977    0.64552    1.07500    0.43478    0.35452    0.35066    2.30000
  81.50445    0.84277    0.64552    1.12500    0.39139    0.37001    0.36609    2.55500
  69.37590    0.73474    0.64552    0.96500    0.30651    0.32958    0.32586    3.26257
  50.86341    0.55442    0.64552    0.71500    0.35417    0.30380    0.30039    2.82353
  58.94442    0.63519    0.64552    0.82500    0.29887    0.31170    0.30816    3.34591
  61.16556    0.65686    0.64552    0.85500    0.29333    0.30957    0.30599    3.40909
  73.14268    0.76923    0.64552    1.01500    0.32298    0.34231    0.33853    3.09615
  53.05776    0.57664    0.64552    0.74500    0.29706    0.30975    0.30630    3.36634
  63.39436    0.67835    0.64552    0.88500    0.33055    0.31083    0.30721    3.02525
  70.88000    0.74861    0.64552    0.98500    0.33051    0.33539    0.33164    3.02564
  62.65057    0.67120    0.64552    0.87500    0.35060    0.30862    0.30501    2.85222
  72.38759    0.76238    0.64552    1.00500    0.33445    0.34023    0.33646    2.99000
  53.79077    0.58402    0.64552    0.75500    0.32530    0.31177    0.30831    3.07407
  64.13901    0.68547    0.64552    0.89500    0.32253    0.31304    0.30941    3.10053
  76.87581    0.80356    0.64629    1.06500    0.38447    0.35234    0.34846    2.60099
  83.74259    0.86275    0.64629    1.15500    0.33201    0.37943    0.37542    3.01198
  82.21112    0.84981    0.64629    1.13500    0.35271    0.37300    0.36902    2.83516
  50.82576    0.55470    0.64629    0.71500    0.28358    0.30357    0.30015    3.52632
  76.11691    0.79683    0.64629    1.05500    0.36136    0.35027    0.34639    2.76733
  54.48431    0.59168    0.64629    0.76500    0.27394    0.31358    0.31010    3.65049
  68.57524    0.72817    0.64629    0.95500    0.33819    0.32646    0.32272    2.95690
  72.33523    0.76282    0.64629    1.00500    0.34775    0.33988    0.33607    2.87560
  58.90106    0.63553    0.64629    0.82500    0.33708    0.31137    0.30781    2.96667
  64.09209    0.68585    0.64629    0.89500    0.35427    0.31289    0.30923    2.82273
  75.35886    0.79008    0.64629    1.04500    0.36276    0.34819    0.34433    2.75661
  82.97648    0.85629    0.64629    1.14500    0.41253    0.37621    0.37222    2.42408
  62.60466    0.67157    0.64629    0.87500    0.29333    0.30846    0.30484    3.40909
  49.36774    0.53980    0.64629    0.69500    0.35088    0.29960    0.29621    2.85000
  50.09637    0.54725    0.64629    0.70500    0.29710    0.30159    0.29818    3.36585
  59.64009    0.64277    0.64629    0.83500    0.27682    0.31073    0.30716    3.61250
  58.16288    0.62826    0.64629    0.81500    0.29101    0.31202    0.30847    3.43636
  70.07662    0.74210    0.64629    0.97500    0.30298    0.33227    0.32851    3.30055
  63.34794    0.67872    0.64629    0.88500    0.31773    0.31068    0.30703    3.14737
  79.15751    0.82355    0.64629    1.09500    0.33149    0.36014    0.35622    3.01667
  52.28683    0.56954    0.64629    0.73500    0.36614    0.30754    0.30410    2.73118
  61.86224    0.66440    0.64629    0.86500    0.35195    0.30824    0.30463    2.84135
  48.63985    0.53233    0.64629    0.68500    0.32836    0.29762    0.29423    3.04545
  77.63555    0.81025    0.64629    1.07500    0.37622    0.35414    0.35024    2.65803
  61.12067    0.65721    0.64629    0.85500    0.31419    0.30928    0.30568    3.18280
  80.68273    0.83674    0.64629    1.11500    0.39122    0.36657    0.36262    2.55610
  55.95329    0.60637    0.64629    0.78500    0.30622    0.31395    0.31044    3.26562
  78.39612    0.81692    0.64629    1.08500    0.37094    0.35693    0.35302    2.69588
  60.37995    0.65000    0.64629    0.84500    0.32113    0.31009    0.30650    3.11399
  67.82586    0.72117    0.64629    0.94500    0.32756    0.32395    0.32022    3.05288
  53.75103    0.58432    0.64629    0.75500    0.29296    0.31154    0.30807    3.41346
  51.55591    0.56212    0.64629    0.72500    0.30924    0.30556    0.30213    3.23377
  65.58299    0.70004    0.64629    0.91500    0.30500    0.31731    0.31363    3.27869
  81.44653    0.84329    0.64629    1.12500    0.35471    0.36978    0.36582    2.81921
  70.82862    0.74903    0.64629    0.98500    0.31448    0.33517    0.33140    3.17989
  69.32549    0.73515    0.64629    0.96500    0.37825    0.32936    0.32561    2.64378
  64.83710    0.69295    0.64629    0.90500    0.29940    0.31510    0.31143    3.34000
  55.21839    0.59903    0.64629    0.77500    0.33245    0.31459    0.31110    3.00800
  66.32974    0.70711    0.64629    0.92500    0.31132    0.31952    0.31583    3.21212
  47.91271    0.52484    0.64629    0.67500    0.23684    0.29563    0.29226    4.22222
  71.58149    0.75594    0.64629    0.99500    0.37560    0.33780    0.33401    2.66239
  73.08985    0.76967    0.64629    1.01500    0.32120    0.34195    0.33814    3.11330
  79.91972    0.83016    0.64629    1.10500    0.32645    0.36336    0.35942    3.06322
  84.50944    0.86917    0.64629    1.16500    0.48363    0.37628    0.37226    2.06771
  67.07736    0.71415    0.64629    0.93500    0.29955    0.32173    0.31802    3.33838
  53.01854    0.57693    0.64629    0.74500    0.32509    0.30953    0.30607    3.07609
  76.82058    0.80403    0.64707    1.06500    0.38416    0.35192    0.34807    2.60309
  81.38858    0.84381    0.64707    1.12500    0.32406    0.36947    0.36555    3.08589
  49.33111    0.54007    0.64707    0.69500    0.35398    0.29936    0.29597    2.82500
  80.62522    0.83725    0.64707    1.11500    0.39834    0.36626    0.36235    2.51042
  67.02842    0.71455    0.64707    0.93500    0.34477    0.32153    0.31785    2.90047
  78.33997    0.81741    0.64707    1.08500    0.36523    0.35662    0.35275    2.73797
  76.06215    0.79730    0.64707    1.05500    0.32549    0.34984    0.34600    3.07229
  65.53504    0.70043    0.64707    0.91500    0.38000    0.31711    0.31345    2.63158
  79.86266    0.83066    0.64707    1.10500    0.42653    0.36305    0.35915    2.34450
  68.52530    0.72858    0.64707    0.95500    0.34804    0.32619    0.32248    2.87324
  58.12002    0.62859    0.64707    0.81500    0.33663    0.31166    0.30812    2.97059
  67.77642    0.72158    0.64707    0.94500    0.29708    0.32374    0.32004    3.36612
  51.51772    0.56241    0.64707    0.72500    0.26778    0.30531    0.30189    3.73438
  83.68333    0.86328    0.64707    1.15500    0.41485    0.37911    0.37515    2.41053
  82.15273    0.85033    0.64707    1.13500    0.32379    0.37268    0.36875    3.08840
  60.33556    0.65035    0.64707    0.84500    0.31218    0.30972    0.30615    3.20330
  66.28129    0.70750    0.64707    0.92500    0.33278    0.31932    0.31565    3.00500
  55.17760    0.59934    0.64707    0.77500    0.28321    0.31423    0.31075    3.53097
  72.28285    0.76326    0.64707    1.00500    0.38532    0.33946    0.33568    2.59524
  62.55873    0.67193    0.64707    0.87500    0.32997    0.30827    0.30466    3.03061
  70.77721    0.74946    0.64707    0.98500    0.33388    0.33490    0.33115    2.99505
  70.02570    0.74252    0.64707    0.97500    0.30484    0.33200    0.32826    3.28042
  52.97930    0.57723    0.64707    0.74500    0.33993    0.30928    0.30584    2.94175
  63.30151    0.67908    0.64707    0.88500    0.32770    0.31048    0.30686    3.05155
  79.10090    0.82405    0.64707    1.09500    0.32021    0.35984    0.35595    3.12290
  73.03698    0.77012    0.64707    1.01500    0.35556    0.34153    0.33775    2.81250
  54.44404    0.59199    0.64707    0.76500    0.33721    0.31333    0.30986    2.96552
  64.78966    0.69333    0.64707    0.90500    0.33670    0.31490    0.31125    2.97000
  64.04515    0.68622    0.64707    0.89500    0.39496    0.31269    0.30905    2.53191
  52.24812    0.56983    0.64707    0.73500    0.31511    0.30730    0.30387    3.17347
  50.05922    0.54753    0.64707    0.70500    0.22500    0.30134    0.29795    4.44444
  82.91765    0.85682    0.64707    1.14500    0.38947    0.37589    0.37195    2.56757
  61.81682    0.66475    0.64707    0.86500    0.30629    0.30792    0.30432    3.26486
  58.85769    0.63586    0.64707    0.82500    0.36032    0.31101    0.30747    2.77528
  48.60375    0.53259    0.64707    0.68500    0.27500    0.29737    0.29400    3.63636
  55.91198    0.60668    0.64707    0.78500    0.33181    0.31359    0.31009    3.01379
  59.59620    0.64311    0.64707    0.83500    0.31414    0.31037    0.30681    3.18333
  77.57986    0.81073    0.64707    1.07500    0.35597    0.35368    0.34982    2.80925
  53.71127    0.58462    0.64707    0.75500    0.29907    0.31129    0.30783    3.34375
  71.52959    0.75637    0.64707    0.99500    0.34396    0.33738    0.33362    2.90732
  69.27506    0.73556    0.64707    0.96500    0.30619    0.32909    0.32537    3.26596
  84.44976    0.86971    0.64707    1.16500    0.31881    0.37572    0.37175    3.13669
  75.30457    0.79055    0.64707    1.04500    0.36553    0.34776    0.34394    2.73575
  50.78809    0.55498    0.64707    0.71500    0.28155    0.30333    0.29992    3.55172
  61.07576    0.65756    0.64707    0.85500    0.31922    0.30895    0.30537    3.13265
  47.87713    0.52510    0.64707    0.67500    0.28947    0.29539    0.29203    3.45455
  53.67151    0.58492    0.64784    0.75500    0.34524    0.31101    0.30759    2.89655
  72.98409    0.77056    0.64784    1.01500    0.38924    0.34105    0.33736    2.56911
  78.28379    0.81789    0.64784    1.08500    0.34476    0.35624    0.35248    2.90058
  47.84155    0.52537    0.64784    0.67500    0.29730    0.29513    0.29180    3.36364
  60.29114    0.65069    0.64784    0.84500    0.29017    0.30932    0.30581    3.44624
  52.94006    0.57753    0.64784    0.74500    0.32153    0.30901    0.30561    3.11009
  82.09430    0.85085    0.64784    1.13500    0.29815    0.37229    0.36848    3.35404
  72.23044    0.76369    0.64784    1.00500    0.32724    0.33898    0.33529    3.05584
  70.72577    0.74988    0.64784    0.98500    0.34073    0.33458    0.33091    2.93488
  58.81430    0.63620    0.64784    0.82500    0.24958    0.31061    0.30712    4.00671
  67.72695    0.72198    0.64784    0.94500    0.33713    0.32349    0.31986    2.96618
  66.23282    0.70789    0.64784    0.92500    0.33280    0.31907    0.31547    3.00479
  62.51278    0.67229    0.64784    0.87500    0.29008    0.30803    0.30448    3.44737
  80.56768    0.83776    0.64784    1.11500    0.34236    0.36587    0.36208    2.92090
  61.77138    0.66511    0.64784    0.86500    0.28548    0.30755    0.30401    3.50289
  61.03083    0.65791    0.64784    0.85500    0.33993    0.30858    0.30505    2.94180
  48.56765    0.53286    0.64784    0.68500    0.32911    0.29711    0.29377    3.03846
  50.02207    0.54781    0.64784    0.70500    0.40299    0.30108    0.29771    2.48148
  52.20940    0.57012    0.64784    0.73500    0.30651    0.30703    0.30363    3.26250
  75.25025    0.79101    0.64784    1.04500    0.36636    0.34728    0.34355    2.72959
  58.07714    0.62892    0.64784    0.81500    0.27405    0.31126    0.30777    3.64901
  55.87065    0.60700    0.64784    0.78500    0.31963    0.31320    0.30974    3.12857
  54.40375    0.59229    0.64784    0.76500    0.31915    0.31305    0.30963    3.13333
  68.47534    0.72899    0.64784    0.95500    0.33543    0.32587    0.32223    2.98122
  63.25505    0.67945    0.64784    0.88500    0.29920    0.31024    0.30668    3.34225
  69.22460    0.73598    0.64784    0.96500    0.32432    0.32877    0.32512    3.08333
  49.29448    0.54034    0.64784    0.69500    0.36893    0.29910    0.29574    2.71053
  51.47952    0.56270    0.64784    0.72500    0.36653    0.30505    0.30166    2.72826
  50.75041    0.55526    0.64784    0.71500    0.30481    0.30306    0.29969    3.28070
  69.97475    0.74294    0.64784    0.97500    0.30406    0.33167    0.32802    3.28877
  82.85878    0.85735    0.64784    1.14500    0.33535    0.37550    0.37168    2.98193
  76.76533    0.80451    0.64784    1.06500    0.33638    0.35142    0.34768    2.97283
  79.04426    0.82454    0.64784    1.09500    0.33000    0.35945    0.35568    3.03030
  59.55230    0.64345    0.64784    0.83500    0.31226    0.30997    0.30646    3.20245
  55.13680    0.59965    0.64784    0.77500    0.29592    0.31384    0.31040    3.37931
  65.48707    0.70081    0.64784    0.91500    0.33114    0.31686    0.31327    3.01990
  63.99819    0.68659    0.64784    0.89500    0.32828    0.31245    0.30887    3.04615
  76.00736    0.79777    0.64784    1.05500    0.40661    0.34935    0.34561    2.45933
  79.80556    0.83117    0.64784    1.10500    0.34829    0.36266    0.35888    2.87113
  84.39003    0.87026    0.64784    1.16500    0.43326    0.37579    0.37195    2.30811
  64.74219    0.69371    0.64784    0.90500    0.32338    0.31466    0.31107    3.09231
  83.62403    0.86382    0.64784    1.15500    0.39474    0.37871    0.37488    2.53333
  71.47767    0.75680    0.64784    0.99500    0.33503    0.33690    0.33323    2.98485
  81.33059    0.84432    0.64784    1.12500    0.33269    0.36908    0.36528    3.00578
  77.52414    0.81121    0.64784    1.07500    0.32703    0.35316    0.34940    3.05780
  66.97945    0.71494    0.64784    0.93500    0.33663    0.32128    0.31767    2.97059
  63.20858    0.67982    0.64862    0.88500    0.33816    0.30996    0.30650    2.95714
  78.98759    0.82504    0.64862    1.09500    0.30727    0.35902    0.35541    3.25444
  63.95121    0.68697    0.64862    0.89500    0.36230    0.31217    0.30869    2.76018
  69.92378    0.74336    0.64862    0.97500    0.38079    0.33130    0.32777    2.62609
  79.74843    0.83167    0.64862    1.10500    0.34667    0.36223    0.35861    2.88462
  80.51010    0.83827    0.64862    1.11500    0.36686    0.36543    0.36181    2.72581
  49.25784    0.54061    0.64862    0.69500    0.33628    0.29882    0.29551    2.97368
  68.42535    0.72940    0.64862    0.95500    0.30308    0.32551    0.32199    3.29943
  50.71272    0.55554    0.64862    0.71500    0.38889    0.30278    0.29945    2.57143
  58.03425    0.62925    0.64862    0.81500    0.35944    0.31084    0.30743    2.78212
  83.56469    0.86436    0.64862    1.15500    0.42485    0.37825    0.37461    2.35377
  84.33026    0.87080    0.64862    1.16500    0.40586    0.37579    0.37215    2.46392
  55.82932    0.60731    0.64862    0.78500    0.28442    0.31278    0.30940    3.51587
  59.50838    0.64380    0.64862    0.83500    0.32598    0.30954    0.30611    3.06771
  52.17066    0.57041    0.64862    0.73500    0.25850    0.30674    0.30340    3.86842
  69.17412    0.73639    0.64862    0.96500    0.31942    0.32841    0.32488    3.13065
  66.93046    0.71534    0.64862    0.93500    0.36120    0.32099    0.31749    2.76852
  48.53153    0.53313    0.64862    0.68500    0.34722    0.29684    0.29354    2.88000
  77.46838    0.81170    0.64862    1.07500    0.30677    0.35261    0.34901    3.25974
  60.98589    0.65826    0.64862    0.85500    0.32590    0.30818    0.30474    3.06842
  49.98490    0.54808    0.64862    0.70500    0.33939    0.30080    0.29748    2.94643
  82.79987    0.85788    0.64862    1.14500    0.33806    0.37505    0.37141    2.95808
  54.36345    0.59260    0.64862    0.76500    0.33511    0.31275    0.30939    2.98413
  81.27256    0.84484    0.64862    1.12500    0.37548    0.36864    0.36501    2.66327
  75.19590    0.79147    0.64862    1.04500    0.37313    0.34674    0.34316    2.68000
  66.18433    0.70828    0.64862    0.92500    0.29675    0.31879    0.31529    3.36979
  71.42572    0.75723    0.64862    0.99500    0.31571    0.33638    0.33284    3.16751
  53.63173    0.58522    0.64862    0.75500    0.30149    0.31071    0.30735    3.31683
  47.80596    0.52563    0.64862    0.67500    0.54286    0.29486    0.29156    1.84211
  55.09598    0.59996    0.64862    0.77500    0.36939    0.31343    0.31005    2.70714
  72.93118    0.77100    0.64862    1.01500    0.34309    0.34053    0.33696    2.91469
  60.24671    0.65104    0.64862    0.84500    0.32310    0.30889    0.30546    3.09497
  65.43908    0.70119    0.64862    0.91500    0.33447    0.31658    0.31309    2.98980
  52.90080    0.57782    0.64862    0.74500    0.34528    0.30872    0.30537    2.89623
  61.72592    0.66547    0.64862    0.86500    0.30201    0.30715    0.30370    3.31111
  58.77089    0.63653    0.64862    0.82500    0.31860    0.31019    0.30677    3.13873
  64.69471    0.69409    0.64862    0.90500    0.32372    0.31437    0.31089    3.08911
  67.67746    0.72238    0.64862    0.94500    0.30650    0.32320    0.31969    3.26263
  62.46682    0.67265    0.64862    0.87500    0.33611    0.30776    0.30430    2.97525
  76.71004    0.80498    0.64862    1.06500    0.34432    0.35088    0.34729    2.90426
  51.44130    0.56298    0.64862    0.72500    0.28085    0.30476    0.30143    3.56061
  70.67431    0.75031    0.64862    0.98500    0.32753    0.33420    0.33066    3.05314
  78.22757    0.81838    0.64862    1.08500    0.31599    0.35581    0.35221    3.16463
  82.03583    0.85137    0.64862    1.13500    0.35603    0.37184    0.36821    2.80874
  72.17801    0.76413    0.64862    1.00500    0.31369    0.33845    0.33490    3.18782
  75.95254    0.79824    0.64862    1.05500    0.38343    0.34881    0.34522    2.60804
  66.88145    0.71573    0.64940    0.93500    0.29725    0.32067    0.31731    3.36413
  69.12362    0.73680    0.64940    0.96500    0.27982    0.32801    0.32463    3.57368
  82.74093    0.85841    0.64940    1.14500    0.30255    0.37456    0.37114    3.30520
  64.64720    0.69447    0.64940    0.90500    0.35965    0.31407    0.31071    2.78049
  55.05514    0.60027    0.64940    0.77500    0.33750    0.31300    0.30970    2.96296
  72.12555    0.76457    0.64940    1.00500    0.33121    0.33790    0.33451    3.01923
  77.41260    0.81218    0.64940    1.07500    0.37165    0.35215    0.34874    2.69072
  49.94772    0.54836    0.64940    0.70500    0.30263    0.30051    0.29725    3.30435
  58.72747    0.63687    0.64940    0.82500    0.29476    0.30974    0.30642    3.39264
  47.77035    0.52589    0.64940    0.67500    0.35294    0.29457    0.29133    2.83333
  83.50531    0.86489    0.64940    1.15500    0.34827    0.37777    0.37434    2.87135
  66.13582    0.70867    0.64940    0.92500    0.35871    0.31847    0.31511    2.78774
  78.93088    0.82553    0.64940    1.09500    0.31579    0.35856    0.35514    3.16667
  54.32314    0.59290    0.64940    0.76500    0.31989    0.31244    0.30915    3.12605
  72.87823    0.77145    0.64940    1.01500    0.37647    0.33997    0.33657    2.65625
  50.67502    0.55582    0.64940    0.71500    0.31034    0.30248    0.29922    3.22222
  63.16209    0.68019    0.64940    0.88500    0.30406    0.30966    0.30632    3.28877
  75.89769    0.79871    0.64940    1.05500    0.25768    0.34823    0.34483    3.88079
  62.42084    0.67301    0.64940    0.87500    0.29392    0.30746    0.30412    3.40230
  52.86153    0.57812    0.64940    0.74500    0.30841    0.30842    0.30514    3.24242
  79.69127    0.83217    0.64940    1.10500    0.35108    0.36176    0.35834    2.84831
  70.62282    0.75073    0.64940    0.98500    0.29032    0.33377    0.33038    3.44444
  57.99135    0.62958    0.64940    0.81500    0.27841    0.31039    0.30708    3.59184
  52.13191    0.57070    0.64940    0.73500    0.29537    0.30644    0.30317    3.38554
  69.87278    0.74378    0.64940    0.97500    0.35821    0.33091    0.32752    2.79167
  48.49540    0.53339    0.64940    0.68500    0.23944    0.29655    0.29330    4.17647
  61.68045    0.66582    0.64940    0.86500    0.27471    0.30672    0.30339    3.64024
  78.17132    0.81887    0.64940    1.08500    0.29091    0.35535    0.35194    3.43750
  81.97732    0.85189    0.64940    1.13500    0.33874    0.37136    0.36794    2.95210
  53.59194    0.58552    0.64940    0.75500    0.31847    0.31040    0.30712    3.14000
  60.20226    0.65138    0.64940    0.84500    0.30605    0.30844    0.30511    3.26744
  68.37535    0.72980    0.64940    0.95500    0.35959    0.32512    0.32174    2.78095
  67.62795    0.72278    0.64940    0.94500    0.33929    0.32288    0.31951    2.94737
  84.27045    0.87134    0.64940    1.16500    0.37611    0.37577    0.37235    2.65882
  80.45248    0.83877    0.64940    1.11500    0.36926    0.36496    0.36154    2.70811
  55.78796    0.60763    0.64940    0.78500    0.33721    0.31235    0.30905    2.96552
  51.40308    0.56327    0.64940    0.72500    0.30400    0.30446    0.30119    3.28947
  76.65472    0.80545    0.64940    1.06500    0.35687    0.35030    0.34689    2.80214
  65.39107    0.70158    0.64940    0.91500    0.32555    0.31627    0.31291    3.07177
  71.37374    0.75766    0.64940    0.99500    0.30064    0.33583    0.33244    3.32620
  49.22118    0.54088    0.64940    0.69500    0.28125    0.29853    0.29527    3.55556
  81.21450    0.84535    0.64940    1.12500    0.36275    0.36816    0.36474    2.75676
  63.90421    0.68734    0.64940    0.89500    0.29261    0.31187    0.30852    3.41753
  60.94093    0.65861    0.64940    0.85500    0.26461    0.30776    0.30443    3.77914
  75.14152    0.79193    0.64940    1.04500    0.34155    0.34617    0.34277    2.92784
  59.46444    0.64414    0.64940    0.83500    0.31844    0.30909    0.30576    3.14035
  75.08711    0.79239    0.65018    1.04500    0.33784    0.34559    0.34237    2.96000
  53.55213    0.58582    0.65018    0.75500    0.36888    0.31008    0.30688    2.71094
  81.91878    0.85242    0.65018    1.13500    0.35569    0.37088    0.36767    2.81143
  62.37484    0.67338    0.65018    0.87500    0.34024    0.30715    0.30394    2.93909
  52.82225    0.57841    0.65018    0.74500    0.34169    0.30810    0.30491    2.92661
  79.63407    0.83267    0.65018    1.10500    0.31518    0.36128    0.35807    3.17284
  81.15640    0.84586    0.65018    1.12500    0.33575    0.36768    0.36447    2.97838
  78.11504    0.81936    0.65018    1.08500    0.35663    0.35488    0.35167    2.80402
  70.57131    0.75116    0.65018    0.98500    0.31191    0.33320    0.32999    3.20603
  69.82176    0.74420    0.65018    0.97500    0.30856    0.33050    0.32728    3.24084
  80.39483    0.83928    0.65018    1.11500    0.36190    0.36448    0.36127    2.76316
  57.94843    0.62991    0.65018    0.81500    0.32505    0.30994    0.30673    3.07643
  47.73474    0.52615    0.65018    0.67500    0.15909    0.29428    0.29109    6.28571
  60.89595    0.65896    0.65018    0.85500    0.29430    0.30731    0.30410    3.39785
  60.15779    0.65173    0.65018    0.84500    0.31158    0.30797    0.30476    3.20942
  66.83241    0.71613    0.65018    0.93500    0.39303    0.32034    0.31713    2.54430
  71.32174    0.75809    0.65018    0.99500    0.35191    0.33527    0.33205    2.84167
  75.84281    0.79917    0.65018    1.05500    0.30724    0.34765    0.34444    3.25478
  63.85719    0.68771    0.65018    0.89500    0.36425    0.31155    0.30834    2.74537
  65.34305    0.70196    0.65018    0.91500    0.33276    0.31595    0.31273    3.00515
  76.59936    0.80593    0.65018    1.06500    0.36038    0.34971    0.34650    2.77487
  78.87414    0.82603    0.65018    1.09500    0.36973    0.35808    0.35487    2.70466
  66.08729    0.70906    0.65018    0.92500    0.31240    0.31815    0.31493    3.20100
  77.35678    0.81266    0.65018    1.07500    0.33333    0.35168    0.34847    3.00000
  51.36484    0.56355    0.65018    0.72500    0.29508    0.30415    0.30096    3.38889
  72.07306    0.76500    0.65018    1.00500    0.36694    0.33733    0.33412    2.72523
  67.57842    0.72318    0.65018    0.94500    0.29700    0.32254    0.31933    3.36702
  55.01430    0.60058    0.65018    0.77500    0.34239    0.31256    0.30935    2.92063
  83.44589    0.86543    0.65018    1.15500    0.28166    0.37727    0.37407    3.55034
  84.97605    0.87831    0.65018    1.17500    0.43609    0.39038    0.38718    2.29310
  59.42049    0.64448    0.65018    0.83500    0.30890    0.30862    0.30542    3.23729
  64.59968    0.69485    0.65018    0.90500    0.33849    0.31375    0.31053    2.95431
  52.09316    0.57099    0.65018    0.73500    0.26087    0.30613    0.30293    3.83333
  63.11558    0.68055    0.65018    0.88500    0.29874    0.30935    0.30614    3.34737
  50.63731    0.55610    0.65018    0.71500    0.28495    0.30218    0.29899    3.50943
  49.91053    0.54863    0.65018    0.70500    0.25466    0.30021    0.29701    3.92683
  84.21060    0.87188    0.65018    1.16500    0.43312    0.37575    0.37255    2.30882
  54.28281    0.59321    0.65018    0.76500    0.33062    0.31211    0.30891    3.02459
  48.45926    0.53366    0.65018    0.68500    0.30337    0.29626    0.29307    3.29630
  61.63496    0.66618    0.65018    0.86500    0.31624    0.30628    0.30307    3.16216
  72.82526    0.77189    0.65018    1.01500    0.33744    0.33940    0.33618    2.96347
  58.68404    0.63720    0.65018    0.82500    0.30829    0.30928    0.30607    3.24375
  68.32532    0.73021    0.65018    0.95500    0.35149    0.32474    0.32152    2.84507
  55.74660    0.60794    0.65018    0.78500    0.29654    0.31190    0.30870    3.37226
  82.68194    0.85894    0.65018    1.14500    0.39184    0.37408    0.37087    2.55208
  49.18452    0.54115    0.65018    0.69500    0.34234    0.29823    0.29504    2.92105
  69.07310    0.73721    0.65018    0.96500    0.33126    0.32760    0.32439    3.01878
  47.69912    0.52641    0.65096    0.67500    0.35714    0.29399    0.29086    2.80000
  54.24248    0.59351    0.65096    0.76500    0.30909    0.31178    0.30867    3.23529
  60.11331    0.65207    0.65096    0.84500    0.35326    0.30750    0.30441    2.83077
  49.87333    0.54891    0.65096    0.70500    0.40141    0.29990    0.29678    2.49123
  53.51232    0.58612    0.65096    0.75500    0.26957    0.30976    0.30664    3.70968
  68.27526    0.73061    0.65096    0.95500    0.28943    0.32440    0.32134    3.45506
  78.81736    0.82652    0.65096    1.09500    0.34269    0.35762    0.35460    2.91813
  67.52887    0.72358    0.65096    0.94500    0.29250    0.32221    0.31915    3.41885
  72.77226    0.77233    0.65096    1.01500    0.32109    0.33883    0.33579    3.11443
  77.30093    0.81314    0.65096    1.07500    0.33208    0.35122    0.34820    3.01136
  84.15070    0.87242    0.65096    1.16500    0.32983    0.37574    0.37275    3.03185
  72.02055    0.76544    0.65096    1.00500    0.32821    0.33677    0.33372    3.04688
  63.06905    0.68092    0.65096    0.88500    0.31107    0.30904    0.30596    3.21469
  51.32660    0.56384    0.65096    0.72500    0.28384    0.30385    0.30073    3.52308
  64.55214    0.69522    0.65096    0.90500    0.28816    0.31343    0.31035    3.47027
  79.57684    0.83317    0.65096    1.10500    0.30265    0.36081    0.35780    3.30409
  71.26972    0.75852    0.65096    0.99500    0.28437    0.33471    0.33166    3.51648
  52.05438    0.57128    0.65096    0.73500    0.34241    0.30582    0.30270    2.92045
  76.54398    0.80640    0.65096    1.06500    0.31560    0.34913    0.34611    3.16860
  55.70522    0.60825    0.65096    0.78500    0.30787    0.31146    0.30835    3.24812
  48.42311    0.53393    0.65096    0.68500    0.20988    0.29596    0.29283    4.76471
  54.97344    0.60089    0.65096    0.77500    0.26697    0.31211    0.30901    3.74576
  65.29500    0.70234    0.65096    0.91500    0.35058    0.31562    0.31255    2.85238
  62.32882    0.67374    0.65096    0.87500    0.33175    0.30684    0.30376    3.01429
  78.05872    0.81984    0.65096    1.08500    0.35772    0.35442    0.35140    2.79545
  63.81016    0.68808    0.65096    0.89500    0.30457    0.31123    0.30816    3.28333
  75.03268    0.79285    0.65096    1.04500    0.30480    0.34501    0.34198    3.28082
  82.62292    0.85946    0.65096    1.14500    0.42041    0.37360    0.37060    2.37864
  66.03874    0.70944    0.65096    0.92500    0.34163    0.31782    0.31475    2.92718
  57.90550    0.63024    0.65096    0.81500    0.28348    0.30948    0.30638    3.52761
  50.59958    0.55638    0.65096    0.71500    0.27461    0.30188    0.29875    3.64151
  80.33714    0.83979    0.65096    1.11500    0.30293    0.36401    0.36100    3.30114
  66.78336    0.71652    0.65096    0.93500    0.31763    0.32001    0.31695    3.14833
  49.14785    0.54142    0.65096    0.69500    0.27869    0.29793    0.29481    3.58824
  81.09827    0.84638    0.65096    1.12500    0.33514    0.36721    0.36420    2.98378
  84.91573    0.87886    0.65096    1.17500    0.39203    0.38904    0.38605    2.55080
  70.51978    0.75158    0.65096    0.98500    0.29539    0.33265    0.32960    3.38537
  58.64059    0.63754    0.65096    0.82500    0.31784    0.30882    0.30572    3.14620
  75.78790    0.79964    0.65096    1.05500    0.34470    0.34707    0.34404    2.90110
  69.77072    0.74461    0.65096    0.97500    0.38530    0.33009    0.32703    2.59535
  81.86020    0.85294    0.65096    1.13500    0.37791    0.37040    0.36740    2.64615
  52.78296    0.57871    0.65096    0.74500    0.29326    0.30779    0.30467    3.41000
  60.85096    0.65931    0.65096    0.85500    0.34421    0.30684    0.30375    2.90521
  83.38643    0.86596    0.65096    1.15500    0.38105    0.37680    0.37380    2.62434
  59.37653    0.64481    0.65096    0.83500    0.32870    0.30816    0.30507    3.04233
  69.02255    0.73763    0.65096    0.96500    0.26354    0.32720    0.32414    3.79444
  61.58946    0.66653    0.65096    0.86500    0.27778    0.30585    0.30276    3.60000
  68.97198    0.73804    0.65174    0.96500    0.31479    0.32681    0.32389    3.17677
  84.09077    0.87297    0.65174    1.16500    0.41595    0.37576    0.37295    2.40414
  49.83613    0.54918    0.65174    0.70500    0.29878    0.29961    0.29654    3.34694
  82.56386    0.85999    0.65174    1.14500    0.31765    0.37315    0.37033    3.14815
  66.73429    0.71692    0.65174    0.93500    0.34343    0.31970    0.31677    2.91177
  59.33254    0.64515    0.65174    0.83500    0.27835    0.30770    0.30472    3.59259
  71.21767    0.75895    0.65174    0.99500    0.31142    0.33416    0.33127    3.21106
  63.02251    0.68128    0.65174    0.88500    0.32000    0.30873    0.30578    3.12500
  77.24505    0.81361    0.65174    1.07500    0.37004    0.35078    0.34793    2.70244
  84.85537    0.87940    0.65174    1.17500    0.39853    0.38698    0.38418    2.50920
  48.38695    0.53419    0.65174    0.68500    0.32353    0.29567    0.29260    3.09091
  83.32693    0.86649    0.65174    1.15500    0.38854    0.37634    0.37353    2.57377
  65.99017    0.70983    0.65174    0.92500    0.34063    0.31750    0.31457    2.93578
  61.54393    0.66689    0.65174    0.86500    0.32500    0.30542    0.30245    3.07692
  78.76055    0.82701    0.65174    1.09500    0.32302    0.35717    0.35433    3.09581
  81.04009    0.84689    0.65174    1.12500    0.33925    0.36676    0.36393    2.94767
  52.74365    0.57900    0.65174    0.74500    0.35897    0.30748    0.30444    2.78571
  58.59712    0.63787    0.65174    0.82500    0.26860    0.30837    0.30537    3.72297
  69.71965    0.74503    0.65174    0.97500    0.29665    0.32969    0.32679    3.37097
  81.80158    0.85346    0.65174    1.13500    0.35728    0.36995    0.36713    2.79891
  53.47249    0.58641    0.65174    0.75500    0.31034    0.30944    0.30641    3.22222
  60.80595    0.65966    0.65174    0.85500    0.34655    0.30638    0.30340    2.88557
  68.22519    0.73102    0.65174    0.95500    0.33662    0.32408    0.32116    2.97073
  75.73295    0.80011    0.65174    1.05500    0.31915    0.34651    0.34365    3.13333
  49.11116    0.54169    0.65174    0.69500    0.34286    0.29764    0.29457    2.91667
  78.00238    0.82033    0.65174    1.08500    0.37331    0.35398    0.35113    2.67876
  80.27942    0.84029    0.65174    1.11500    0.33730    0.36356    0.36073    2.96471
  50.56185    0.55666    0.65174    0.71500    0.31481    0.30157    0.29852    3.17647
  57.86255    0.63057    0.65174    0.81500    0.28696    0.30903    0.30603    3.48485
  73.47135    0.77964    0.65174    1.02500    0.32787    0.34034    0.33746    3.05000
  63.76310    0.68845    0.65174    0.89500    0.30261    0.31093    0.30798    3.30460
  70.46822    0.75200    0.65174    0.98500    0.29767    0.33210    0.32920    3.35938
  62.28279    0.67410    0.65174    0.87500    0.31779    0.30654    0.30358    3.14674
  47.66348    0.52667    0.65174    0.67500    0.51351    0.29370    0.29063    1.94737
  51.28834    0.56412    0.65174    0.72500    0.34061    0.30354    0.30049    2.93590
  60.06882    0.65242    0.65174    0.84500    0.30220    0.30704    0.30406    3.30909
  79.51957    0.83367    0.65174    1.10500    0.33755    0.36037    0.35753    2.96257
  54.93257    0.60120    0.65174    0.77500    0.32282    0.31168    0.30866    3.09774
  64.50458    0.69560    0.65174    0.90500    0.28230    0.31312    0.31017    3.54237
  72.71924    0.77277    0.65174    1.01500    0.36088    0.33828    0.33540    2.77103
  71.96801    0.76587    0.65174    1.00500    0.33853    0.33622    0.33333    2.95392
  67.47929    0.72398    0.65174    0.94500    0.30189    0.32189    0.31897    3.31250
  54.20213    0.59382    0.65174    0.76500    0.29457    0.31146    0.30843    3.39474
  55.66383    0.60857    0.65174    0.78500    0.27483    0.31101    0.30800    3.63866
  65.24693    0.70273    0.65174    0.91500    0.28372    0.31531    0.31237    3.52459
  52.01560    0.57157    0.65174    0.73500    0.34228    0.30551    0.30246    2.92157
  76.48857    0.80687    0.65174    1.06500    0.31376    0.34857    0.34572    3.18713
  63.71603    0.68882    0.65252    0.89500    0.28368    0.31064    0.30779    3.52514
  73.41782    0.78009    0.65252    1.02500    0.33055    0.33981    0.33707    3.02525
  58.55364    0.63821    0.65252    0.82500    0.27737    0.30793    0.30502    3.60526
  60.76092    0.66001    0.65252    0.85500    0.31833    0.30593    0.30305    3.14136
  65.94157    0.71022    0.65252    0.92500    0.31656    0.31721    0.31439    3.15897
  54.89169    0.60151    0.65252    0.77500    0.30751    0.31125    0.30830    3.25191
  72.66619    0.77321    0.65252    1.01500    0.31353    0.33775    0.33500    3.18947
  55.62242    0.60888    0.65252    0.78500    0.29913    0.31059    0.30765    3.34307
  80.22167    0.84080    0.65252    1.11500    0.37477    0.36315    0.36046    2.66827
  60.02430    0.65276    0.65252    0.84500    0.30412    0.30660    0.30371    3.28814
  84.79497    0.87995    0.65252    1.17500    0.42993    0.38496    0.38231    2.32597
  66.68519    0.71731    0.65252    0.93500    0.34326    0.31940    0.31659    2.91327
  79.46227    0.83417    0.65252    1.10500    0.36312    0.35995    0.35726    2.75393
  49.07447    0.54196    0.65252    0.69500    0.34167    0.29735    0.29434    2.92683
  48.35079    0.53446    0.65252    0.68500    0.36000    0.29539    0.29236    2.77778
  51.97681    0.57186    0.65252    0.73500    0.29568    0.30521    0.30223    3.38202
  81.74292    0.85397    0.65252    1.13500    0.35573    0.36954    0.36686    2.81111
  84.03080    0.87351    0.65252    1.16500    0.43432    0.37581    0.37315    2.30244
  54.16176    0.59412    0.65252    0.76500    0.25598    0.31114    0.30819    3.90654
  50.52410    0.55694    0.65252    0.71500    0.28125    0.30128    0.29828    3.55556
  76.43313    0.80735    0.65252    1.06500    0.38806    0.34804    0.34532    2.57692
  80.98189    0.84740    0.65252    1.12500    0.36187    0.36634    0.36366    2.76344
  47.62784    0.52693    0.65252    0.67500    0.21053    0.29342    0.29039    4.75000
  69.66856    0.74545    0.65252    0.97500    0.35400    0.32932    0.32654    2.82489
  71.16559    0.75938    0.65252    0.99500    0.33597    0.33364    0.33087    2.97642
  68.92138    0.73845    0.65252    0.96500    0.28889    0.32644    0.32365    3.46154
  75.67798    0.80057    0.65252    1.05500    0.36891    0.34598    0.34326    2.71066
  68.17509    0.73142    0.65252    0.95500    0.33042    0.32378    0.32098    3.02645
  64.45700    0.69598    0.65252    0.90500    0.29605    0.31283    0.30999    3.37778
  77.18913    0.81409    0.65252    1.07500    0.33275    0.35037    0.34766    3.00524
  51.25007    0.56441    0.65252    0.72500    0.27734    0.30325    0.30026    3.60563
  62.97594    0.68165    0.65252    0.88500    0.31376    0.30845    0.30560    3.18717
  61.49839    0.66724    0.65252    0.86500    0.32756    0.30500    0.30213    3.05291
  83.26739    0.86703    0.65252    1.15500    0.40845    0.37593    0.37326    2.44828
  62.23673    0.67446    0.65252    0.87500    0.27565    0.30626    0.30340    3.62778
  59.28855    0.64549    0.65252    0.83500    0.30172    0.30726    0.30437    3.31429
  67.42970    0.72438    0.65252    0.94500    0.40097    0.32159    0.31879    2.49393
  57.81958    0.63090    0.65252    0.81500    0.28596    0.30859    0.30568    3.49701
  82.50476    0.86052    0.65252    1.14500    0.36595    0.37273    0.37006    2.73262
  77.94600    0.82081    0.65252    1.08500    0.36245    0.35356    0.35086    2.75897
  70.41663    0.75242    0.65252    0.98500    0.31661    0.33158    0.32881    3.15842
  71.91545    0.76631    0.65252    1.00500    0.35254    0.33570    0.33294    2.83654
  53.43265    0.58671    0.65252    0.75500    0.29586    0.30914    0.30617    3.38000
  49.79891    0.54946    0.65252    0.70500    0.32911    0.29932    0.29631    3.03846
  52.70433    0.57929    0.65252    0.74500    0.34505    0.30717    0.30420    2.89815
  78.70371    0.82750    0.65252    1.09500    0.34570    0.35676    0.35406    2.89266
  65.19884    0.70311    0.65252    0.91500    0.31379    0.31502    0.31219    3.18687
  80.16387    0.84130    0.65331    1.11500    0.32844    0.36277    0.36019    3.04469
  71.11350    0.75981    0.65331    0.99500    0.31348    0.33315    0.33048    3.19000
  65.15074    0.70349    0.65331    0.91500    0.31523    0.31476    0.31201    3.17225
  55.58101    0.60919    0.65331    0.78500    0.29885    0.31018    0.30730    3.34615
  48.31461    0.53472    0.65331    0.68500    0.45783    0.29512    0.29213    2.18421
  75.62298    0.80104    0.65331    1.05500    0.36754    0.34549    0.34286    2.72081
  51.93800    0.57214    0.65331    0.73500    0.34944    0.30493    0.30199    2.86170
  61.45284    0.66760    0.65331    0.86500    0.34353    0.30462    0.30182    2.91099
  63.66894    0.68919    0.65331    0.89500    0.31571    0.31038    0.30761    3.16746
  77.88959    0.82130    0.65331    1.08500    0.30370    0.35319    0.35059    3.29268
  70.36503    0.75285    0.65331    0.98500    0.32779    0.33110    0.32842    3.05076
  53.39280    0.58701    0.65331    0.75500    0.31657    0.30885    0.30594    3.15888
  52.66500    0.57959    0.65331    0.74500    0.32390    0.30689    0.30397    3.08738
  77.13319    0.81457    0.65331    1.07500    0.37899    0.35000    0.34739    2.63861
  78.64684    0.82800    0.65331    1.09500    0.39382    0.35638    0.35379    2.53922
  79.40494    0.83466    0.65331    1.10500    0.39015    0.35958    0.35699    2.56311
  66.63608    0.71770    0.65331    0.93500    0.31496    0.31913    0.31641    3.17500
  65.89296    0.71061    0.65331    0.92500    0.32033    0.31694    0.31421    3.12183
  47.59219    0.52719    0.65331    0.67500    0.34286    0.29316    0.29016    2.91667
  69.61745    0.74586    0.65331    0.97500    0.28418    0.32898    0.32629    3.51892
  72.61311    0.77365    0.65331    1.01500    0.33498    0.33726    0.33461    2.98529
  84.73453    0.88050    0.65331    1.17500    0.40330    0.38297    0.38043    2.47953
  54.85079    0.60182    0.65331    0.77500    0.34878    0.31084    0.30795    2.86713
  59.97978    0.65311    0.65331    0.84500    0.34326    0.30617    0.30336    2.91327
  62.92936    0.68202    0.65331    0.88500    0.36508    0.30819    0.30542    2.73913
  83.20781    0.86756    0.65331    1.15500    0.36617    0.37554    0.37299    2.73099
  62.19066    0.67482    0.65331    0.87500    0.41571    0.30600    0.30322    2.40553
  57.77661    0.63123    0.65331    0.81500    0.31725    0.30818    0.30533    3.15205
  73.36425    0.78054    0.65331    1.02500    0.34446    0.33932    0.33667    2.90306
  71.86286    0.76674    0.65331    1.00500    0.33282    0.33521    0.33254    3.00463
  49.76168    0.54973    0.65331    0.70500    0.34395    0.29904    0.29608    2.90741
  58.51015    0.63854    0.65331    0.82500    0.28674    0.30751    0.30467    3.48750
  82.44562    0.86104    0.65331    1.14500    0.39957    0.37235    0.36979    2.50270
  68.12497    0.73183    0.65331    0.95500    0.28154    0.32351    0.32080    3.55191
  49.03777    0.54223    0.65331    0.69500    0.27358    0.29708    0.29410    3.65517
  54.12139    0.59442    0.65331    0.76500    0.36538    0.31085    0.30795    2.73684
  76.37765    0.80782    0.65331    1.06500    0.34023    0.34754    0.34493    2.93923
  50.48635    0.55722    0.65331    0.71500    0.35545    0.30100    0.29805    2.81333
  60.71588    0.66036    0.65331    0.85500    0.32034    0.30551    0.30270    3.12169
  68.87076    0.73886    0.65331    0.96500    0.34053    0.32610    0.32340    2.93659
  81.68423    0.85449    0.65331    1.13500    0.32271    0.36916    0.36659    3.09877
  51.21179    0.56469    0.65331    0.72500    0.36777    0.30297    0.30002    2.71910
  64.40940    0.69635    0.65331    0.90500    0.26989    0.31257    0.30981    3.70520
  67.38008    0.72478    0.65331    0.94500    0.31353    0.32132    0.31861    3.18947
  83.97079    0.87405    0.65331    1.16500    0.40292    0.37590    0.37335    2.48187
  80.92364    0.84791    0.65331    1.12500    0.34011    0.36596    0.36339    2.94022
  59.24453    0.64583    0.65331    0.83500    0.27348    0.30684    0.30401    3.65663
  51.89919    0.57243    0.65409    0.73500    0.30909    0.30467    0.30176    3.23529
  73.31067    0.78098    0.65409    1.02500    0.34641    0.33887    0.33628    2.88679
  52.62566    0.57988    0.65409    0.74500    0.31373    0.30663    0.30373    3.18750
  65.10261    0.70387    0.65409    0.91500    0.34202    0.31453    0.31183    2.92381
  51.17350    0.56497    0.65409    0.72500    0.36715    0.30271    0.29979    2.72368
  57.73362    0.63156    0.65409    0.81500    0.29341    0.30779    0.30498    3.40816
  70.31339    0.75327    0.65409    0.98500    0.33687    0.33065    0.32802    2.96847
  49.72444    0.55001    0.65409    0.70500    0.31818    0.29878    0.29584    3.14286
  63.62183    0.68956    0.65409    0.89500    0.33841    0.31015    0.30743    2.95500
  62.14458    0.67518    0.65409    0.87500    0.33014    0.30578    0.30304    3.02899
  61.40726    0.66795    0.65409    0.86500    0.31553    0.30426    0.30151    3.16923
  59.93523    0.65345    0.65409    0.84500    0.32178    0.30578    0.30301    3.10769
  83.14820    0.86809    0.65409    1.15500    0.34257    0.37520    0.37272    2.91907
  67.33044    0.72517    0.65409    0.94500    0.30689    0.32109    0.31842    3.25854
  55.53958    0.60951    0.65409    0.78500    0.27778    0.30979    0.30695    3.60000
  78.58993    0.82849    0.65409    1.09500    0.36025    0.35605    0.35352    2.77586
  48.27842    0.53499    0.65409    0.68500    0.31461    0.29486    0.29189    3.17857
  64.36178    0.69673    0.65409    0.90500    0.33717    0.31234    0.30963    2.96585
  60.67082    0.66071    0.65409    0.85500    0.29032    0.30511    0.30235    3.44444
  50.44858    0.55750    0.65409    0.71500    0.35714    0.30075    0.29781    2.80000
  69.56631    0.74628    0.65409    0.97500    0.32784    0.32859    0.32596    3.05025
  54.80988    0.60212    0.65409    0.77500    0.29977    0.31046    0.30760    3.33594
  80.86536    0.84842    0.65409    1.12500    0.34051    0.36562    0.36312    2.93678
  66.58694    0.71810    0.65409    0.93500    0.36041    0.31890    0.31623    2.77465
  80.10605    0.84181    0.65409    1.11500    0.34175    0.36243    0.35992    2.92614
  79.34757    0.83516    0.65409    1.10500    0.37526    0.35924    0.35672    2.66484
  81.62550    0.85501    0.65409    1.13500    0.32613    0.36882    0.36632    3.06623
  68.07483    0.73223    0.65409    0.95500    0.32132    0.32328    0.32062    3.11215
  83.91073    0.87458    0.65409    1.16500    0.34969    0.37603    0.37355    2.85965
  49.00105    0.54250    0.65409    0.69500    0.29457    0.29682    0.29387    3.39474
  84.67404    0.88105    0.65409    1.17500    0.37264    0.38102    0.37855    2.68354
  68.82013    0.73927    0.65409    0.96500    0.28264    0.32580    0.32315    3.53804
  82.38645    0.86157    0.65409    1.14500    0.31887    0.37201    0.36952    3.13609
  62.88276    0.68238    0.65409    0.88500    0.31484    0.30796    0.30524    3.17617
  72.56001    0.77409    0.65409    1.01500    0.33974    0.33681    0.33421    2.94340
  58.46664    0.63887    0.65409    0.82500    0.26007    0.30712    0.30432    3.84507
  47.55653    0.52746    0.65409    0.67500    0.26531    0.29290    0.28992    3.76923
  65.84433    0.71099    0.65409    0.92500    0.34158    0.31671    0.31403    2.92760
  53.35293    0.58731    0.65409    0.75500    0.30747    0.30859    0.30570    3.25234
  75.56795    0.80150    0.65409    1.05500    0.32264    0.34503    0.34247    3.09942
  77.83314    0.82178    0.65409    1.08500    0.30366    0.35285    0.35032    3.29310
  59.20051    0.64617    0.65409    0.83500    0.31716    0.30645    0.30366    3.15294
  54.08100    0.59472    0.65409    0.76500    0.29380    0.31058    0.30771    3.40367
  71.81024    0.76717    0.65409    1.00500    0.31699    0.33476    0.33215    3.15464
  71.06137    0.76023    0.65409    0.99500    0.38316    0.33270    0.33008    2.60987
  77.07722    0.81505    0.65409    1.07500    0.35466    0.34966    0.34712    2.81959
  76.32215    0.80829    0.65409    1.06500    0.42857    0.34709    0.34453    2.33333
  60.62574    0.66106    0.65487    0.85500    0.34698    0.30476    0.30200    2.88205
  66.53778    0.71849    0.65487    0.93500    0.30952    0.31871    0.31604    3.23077
  47.52086    0.52771    0.65487    0.67500    0.38095    0.29267    0.28969    2.62500
  79.29016    0.83566    0.65487    1.10500    0.35052    0.35895    0.35645    2.85294
  54.04060    0.59503    0.65487    0.76500    0.31538    0.31033    0.30746    3.17073
  81.56673    0.85553    0.65487    1.13500    0.31676    0.36853    0.36605    3.15698
  84.61351    0.88159    0.65487    1.17500    0.34107    0.37912    0.37667    2.93197
  68.02467    0.73264    0.65487    0.95500    0.33940    0.32309    0.32044    2.94634
  48.96433    0.54277    0.65487    0.69500    0.35000    0.29659    0.29363    2.85714
  58.42311    0.63920    0.65487    0.82500    0.32816    0.30676    0.30397    3.04734
  76.26662    0.80876    0.65487    1.06500    0.35977    0.34668    0.34414    2.77957
  54.76896    0.60243    0.65487    0.77500    0.31206    0.31011    0.30725    3.20455
  46.80024    0.52017    0.65487    0.66500    0.22222    0.29171    0.28871    4.50000
  69.51515    0.74669    0.65487    0.97500    0.33230    0.32819    0.32556    3.00935
  65.05447    0.70425    0.65487    0.91500    0.28374    0.31434    0.31165    3.52432
  55.49813    0.60982    0.65487    0.78500    0.30543    0.30944    0.30659    3.27407
  80.04819    0.84231    0.65487    1.11500    0.42505    0.36214    0.35965    2.35266
  65.79568    0.71138    0.65487    0.92500    0.31605    0.31652    0.31385    3.16410
  59.89067    0.65379    0.65487    0.84500    0.28125    0.30542    0.30266    3.55556
  51.13520    0.56526    0.65487    0.72500    0.32653    0.30247    0.29955    3.06250
  67.28078    0.72557    0.65487    0.94500    0.27744    0.32090    0.31824    3.60440
  68.76946    0.73968    0.65487    0.96500    0.29057    0.32554    0.32291    3.44149
  48.24222    0.53525    0.65487    0.68500    0.35165    0.29463    0.29166    2.84375
  77.02121    0.81553    0.65487    1.07500    0.30813    0.34938    0.34685    3.24540
  51.86036    0.57272    0.65487    0.73500    0.26449    0.30443    0.30152    3.78082
  83.85064    0.87512    0.65487    1.16500    0.36667    0.37621    0.37375    2.72727
  72.50688    0.77453    0.65487    1.01500    0.35341    0.33640    0.33382    2.82960
  59.15646    0.64651    0.65487    0.83500    0.28830    0.30609    0.30331    3.46857
  80.80705    0.84894    0.65487    1.12500    0.39600    0.36534    0.36285    2.52525
  78.53299    0.82898    0.65487    1.09500    0.32252    0.35576    0.35325    3.10056
  71.00922    0.76066    0.65487    0.99500    0.33660    0.33229    0.32969    2.97087
  64.31414    0.69710    0.65487    0.90500    0.32680    0.31215    0.30945    3.06000
  50.41081    0.55778    0.65487    0.71500    0.34101    0.30051    0.29758    2.93243
  77.77667    0.82227    0.65487    1.08500    0.39149    0.35257    0.35005    2.55435
  82.32723    0.86209    0.65487    1.14500    0.32000    0.37172    0.36925    3.12500
  73.25705    0.78143    0.65487    1.02500    0.38449    0.33846    0.33588    2.60088
  57.69061    0.63188    0.65487    0.81500    0.28470    0.30743    0.30463    3.51250
  70.26174    0.75369    0.65487    0.98500    0.32325    0.33024    0.32763    3.09360
  71.75760    0.76761    0.65487    1.00500    0.31536    0.33435    0.33175    3.17098
  62.09847    0.67553    0.65487    0.87500    0.30882    0.30559    0.30286    3.23810
  63.57470    0.68993    0.65487    0.89500    0.31855    0.30996    0.30725    3.13918
  61.36167    0.66831    0.65487    0.86500    0.31746    0.30394    0.30119    3.15000
  75.51290    0.80197    0.65487    1.05500    0.31679    0.34462    0.34207    3.15663
  49.68719    0.55028    0.65487    0.70500    0.35897    0.29855    0.29560    2.78571
  53.31306    0.58761    0.65487    0.75500    0.24234    0.30835    0.30547    4.12644
  62.83615    0.68274    0.65487    0.88500    0.33997    0.30778    0.30505    2.94146
  83.08854    0.86862    0.65487    1.15500    0.40213    0.37491    0.37245    2.48677
  52.58631    0.58017    0.65487    0.74500    0.31737    0.30639    0.30350    3.15094
  64.26649    0.69748    0.65566    0.90500    0.34360    0.31200    0.30927    2.91038
  62.78951    0.68311    0.65566    0.88500    0.27850    0.30762    0.30487    3.59064
  80.74869    0.84945    0.65566    1.12500    0.34095    0.36510    0.36257    2.93296
  77.72016    0.82275    0.65566    1.08500    0.31802    0.35233    0.34977    3.14444
  59.11241    0.64684    0.65566    0.83500    0.30897    0.30576    0.30296    3.23656
  51.82152    0.57301    0.65566    0.73500    0.27273    0.30422    0.30129    3.66667
  70.21006    0.75411    0.65566    0.98500    0.30862    0.32987    0.32723    3.24020
  76.96517    0.81600    0.65566    1.07500    0.30331    0.34914    0.34657    3.29697
  57.64759    0.63221    0.65566    0.81500    0.29693    0.30710    0.30427    3.36774
  72.45373    0.77497    0.65566    1.01500    0.32941    0.33604    0.33342    3.03571
  55.45667    0.61013    0.65566    0.78500    0.35181    0.30911    0.30624    2.84247
  59.84610    0.65413    0.65566    0.84500    0.31239    0.30510    0.30230    3.20112
  83.79051    0.87566    0.65566    1.16500    0.43836    0.37644    0.37395    2.28125
  71.70494    0.76804    0.65566    1.00500    0.35015    0.33398    0.33136    2.85590
  62.05235    0.67589    0.65566    0.87500    0.32846    0.30543    0.30267    3.04455
  79.99029    0.84281    0.65566    1.11500    0.38901    0.36190    0.35937    2.57065
  70.95705    0.76109    0.65566    0.99500    0.35927    0.33193    0.32929    2.78341
  61.31607    0.66866    0.65566    0.86500    0.28951    0.30365    0.30088    3.45405
  48.20602    0.53551    0.65566    0.68500    0.40845    0.29442    0.29142    2.44828
  67.23110    0.72597    0.65566    0.94500    0.33665    0.32075    0.31806    2.97044
  65.74701    0.71177    0.65566    0.92500    0.33654    0.31637    0.31367    2.97143
  75.45781    0.80243    0.65566    1.05500    0.29197    0.34426    0.34168    3.42500
  51.09688    0.56554    0.65566    0.72500    0.29630    0.30226    0.29931    3.37500
  46.76509    0.52042    0.65566    0.66500    0.18750    0.29125    0.28822    5.33333
  83.02885    0.86915    0.65566    1.15500    0.40987    0.37467    0.37217    2.43979
  69.46397    0.74711    0.65566    0.97500    0.30317    0.32782    0.32517    3.29843
  78.47602    0.82947    0.65566    1.09500    0.34720    0.35552    0.35297    2.88021
  79.23273    0.83616    0.65566    1.10500    0.34113    0.35871    0.35617    2.93143
  81.50793    0.85605    0.65566    1.13500    0.34630    0.36829    0.36577    2.88764
  49.64993    0.55055    0.65566    0.70500    0.32597    0.29834    0.29537    3.06780
  67.97449    0.73304    0.65566    0.95500    0.31624    0.32293    0.32026    3.16216
  65.00630    0.70463    0.65566    0.91500    0.29508    0.31418    0.31147    3.38889
  50.37302    0.55805    0.65566    0.71500    0.27426    0.30030    0.29734    3.64615
  84.55295    0.88214    0.65566    1.17500    0.40044    0.37727    0.37479    2.49724
  47.48518    0.52797    0.65566    0.67500    0.43182    0.29246    0.28945    2.31579
  82.26798    0.86262    0.65566    1.14500    0.36486    0.37148    0.36897    2.74074
  54.00019    0.59533    0.65566    0.76500    0.31538    0.31011    0.30722    3.17073
  66.48860    0.71888    0.65566    0.93500    0.30159    0.31856    0.31586    3.31579
  52.54695    0.58046    0.65566    0.74500    0.30284    0.30618    0.30326    3.30208
  54.72802    0.60274    0.65566    0.77500    0.27612    0.30978    0.30690    3.62162
  73.20341    0.78187    0.65566    1.02500    0.33078    0.33809    0.33549    3.02315
  76.21105    0.80923    0.65566    1.06500    0.34095    0.34632    0.34374    2.93296
  48.92760    0.54304    0.65566    0.69500    0.30935    0.29638    0.29340    3.23256
  68.71878    0.74009    0.65566    0.96500    0.30346    0.32532    0.32266    3.29534
  58.37957    0.63954    0.65566    0.82500    0.31315    0.30643    0.30362    3.19337
  63.52756    0.69030    0.65566    0.89500    0.32137    0.30981    0.30707    3.11165
  60.58065    0.66141    0.65566    0.85500    0.32258    0.30443    0.30165    3.10000
  53.27317    0.58790    0.65566    0.75500    0.27424    0.30814    0.30523    3.64647
  51.05856    0.56582    0.65645    0.72500    0.37768    0.30207    0.29908    2.64773
  81.44909    0.85656    0.65645    1.13500    0.37817    0.36810    0.36550    2.64433
  58.33602    0.63987    0.65645    0.82500    0.28924    0.30614    0.30326    3.45732
  67.92428    0.73344    0.65645    0.95500    0.32383    0.32282    0.32008    3.08808
  65.69832    0.71215    0.65645    0.92500    0.34552    0.31626    0.31348    2.89423
  48.89085    0.54331    0.65645    0.69500    0.29310    0.29619    0.29316    3.41177
  82.96912    0.86968    0.65645    1.15500    0.34074    0.37449    0.37190    2.93478
  59.80151    0.65448    0.65645    0.84500    0.30427    0.30480    0.30195    3.28652
  79.93236    0.84332    0.65645    1.11500    0.34000    0.36172    0.35910    2.94118
  68.66807    0.74049    0.65645    0.96500    0.40545    0.32515    0.32241    2.46642
  49.61266    0.55083    0.65645    0.70500    0.34826    0.29815    0.29513    2.87143
  80.69031    0.84995    0.65645    1.12500    0.33918    0.36491    0.36230    2.94828
  57.60456    0.63254    0.65645    0.81500    0.29354    0.30681    0.30392    3.40667
  59.06833    0.64718    0.65645    0.83500    0.28374    0.30547    0.30261    3.52432
  50.33522    0.55833    0.65645    0.71500    0.43137    0.30011    0.29711    2.31818
  76.15546    0.80970    0.65645    1.06500    0.30726    0.34600    0.34335    3.25455
  60.53554    0.66175    0.65645    0.85500    0.30744    0.30414    0.30129    3.25269
  82.20870    0.86314    0.65645    1.14500    0.36832    0.37129    0.36870    2.71500
  71.65225    0.76847    0.65645    1.00500    0.34158    0.33366    0.33096    2.92754
  83.73033    0.87620    0.65645    1.16500    0.41071    0.37673    0.37415    2.43478
  62.00621    0.67625    0.65645    0.87500    0.32699    0.30531    0.30249    3.05820
  53.95977    0.59563    0.65645    0.76500    0.31633    0.30992    0.30698    3.16129
  75.40269    0.80289    0.65645    1.05500    0.33456    0.34394    0.34128    2.98901
  64.21881    0.69785    0.65645    0.90500    0.32951    0.31188    0.30909    3.03483
  67.18140    0.72637    0.65645    0.94500    0.32428    0.32063    0.31788    3.08374
  73.14974    0.78232    0.65645    1.02500    0.32619    0.33778    0.33509    3.06573
  64.95812    0.70501    0.65645    0.91500    0.34231    0.31407    0.31129    2.92130
  78.41901    0.82996    0.65645    1.09500    0.32370    0.35533    0.35270    3.08929
  84.49234    0.88268    0.65645    1.17500    0.40411    0.37547    0.37290    2.47458
  51.78268    0.57330    0.65645    0.73500    0.31136    0.30403    0.30105    3.21176
  63.48039    0.69067    0.65645    0.89500    0.35924    0.30969    0.30689    2.78365
  76.90911    0.81648    0.65645    1.07500    0.33996    0.34895    0.34630    2.94149
  66.43941    0.71927    0.65645    0.93500    0.33388    0.31845    0.31568    2.99507
  70.15836    0.75453    0.65645    0.98500    0.33333    0.32955    0.32683    3.00000
  52.50758    0.58076    0.65645    0.74500    0.30892    0.30599    0.30302    3.23711
  54.68708    0.60304    0.65645    0.77500    0.31265    0.30948    0.30655    3.19847
  47.44950    0.52823    0.65645    0.67500    0.51515    0.29227    0.28921    1.94118
  72.40055    0.77541    0.65645    1.01500    0.34642    0.33572    0.33303    2.88670
  79.17526    0.83665    0.65645    1.10500    0.32227    0.35852    0.35590    3.10303
  53.23327    0.58820    0.65645    0.75500    0.23716    0.30795    0.30500    4.21650
  61.27044    0.66901    0.65645    0.86500    0.28691    0.30339    0.30056    3.48538
  77.66362    0.82323    0.65645    1.08500    0.38462    0.35214    0.34950    2.60000
  55.41521    0.61044    0.65645    0.78500    0.32464    0.30881    0.30589    3.08029
  46.72993    0.52068    0.65645    0.66500    0.33333    0.29080    0.28774    3.00000
  48.16980    0.53578    0.65645    0.68500    0.24272    0.29423    0.29119    4.12000
  70.90485    0.76151    0.65645    0.99500    0.38336    0.33161    0.32890    2.60851
  62.74286    0.68347    0.65645    0.88500    0.28827    0.30750    0.30469    3.46893
  69.41277    0.74752    0.65645    0.97500    0.33167    0.32750    0.32477    3.01508
  72.34734    0.77585    0.65723    1.01500    0.36772    0.33544    0.33263    2.71946
  71.59954    0.76890    0.65723    1.00500    0.32273    0.33339    0.33057    3.09852
  61.96006    0.67661    0.65723    0.87500    0.33871    0.30523    0.30231    2.95238
  60.49042    0.66210    0.65723    0.85500    0.31148    0.30387    0.30094    3.21053
  83.67012    0.87674    0.65723    1.16500    0.37275    0.37707    0.37435    2.68280
  76.09984    0.81017    0.65723    1.06500    0.30530    0.34573    0.34295    3.27545
  80.63189    0.85046    0.65723    1.12500    0.34266    0.36477    0.36203    2.91837
  82.14937    0.86366    0.65723    1.14500    0.35766    0.37116    0.36843    2.79592
  76.85301    0.81696    0.65723    1.07500    0.33200    0.34880    0.34603    3.01205
  49.57538    0.55110    0.65723    0.70500    0.32597    0.29798    0.29490    3.06780
  59.02425    0.64752    0.65723    0.83500    0.26343    0.30521    0.30225    3.79605
  53.19336    0.58850    0.65723    0.75500    0.30618    0.30779    0.30476    3.26605
  78.36197    0.83044    0.65723    1.09500    0.34221    0.35519    0.35243    2.92222
  54.64612    0.60335    0.65723    0.77500    0.37166    0.30920    0.30619    2.69065
  48.85410    0.54358    0.65723    0.69500    0.29104    0.29602    0.29292    3.43590
  64.17112    0.69823    0.65723    0.90500    0.32707    0.31180    0.30891    3.05742
  67.87406    0.73384    0.65723    0.95500    0.30493    0.32275    0.31990    3.27941
  84.43169    0.88323    0.65723    1.17500    0.37014    0.37373    0.37102    2.70166
  58.29245    0.64020    0.65723    0.82500    0.32316    0.30587    0.30291    3.09444
  51.74382    0.57358    0.65723    0.73500    0.29283    0.30386    0.30081    3.41489
  52.46819    0.58105    0.65723    0.74500    0.33234    0.30583    0.30279    3.00901
  79.11776    0.83715    0.65723    1.10500    0.35192    0.35838    0.35563    2.84153
  62.69620    0.68383    0.65723    0.88500    0.27053    0.30742    0.30451    3.69643
  64.90992    0.70539    0.65723    0.91500    0.30308    0.31399    0.31110    3.29949
  70.85263    0.76194    0.65723    0.99500    0.32343    0.33133    0.32850    3.09184
  82.90935    0.87021    0.65723    1.15500    0.34807    0.37435    0.37163    2.87302
  46.69476    0.52093    0.65723    0.66500    0.29167    0.29038    0.28725    3.42857
  55.37372    0.61075    0.65723    0.78500    0.30543    0.30854    0.30554    3.27407
  77.60706    0.82371    0.65723    1.08500    0.35316    0.35200    0.34923    2.83158
  79.87440    0.84382    0.65723    1.11500    0.33022    0.36158    0.35883    3.02825
  75.34755    0.80336    0.65723    1.05500    0.34815    0.34367    0.34089    2.87234
  61.22480    0.66936    0.65723    0.86500    0.36752    0.30317    0.30025    2.72093
  69.36154    0.74794    0.65723    0.97500    0.34202    0.32721    0.32437    2.92381
  70.10663    0.75495    0.65723    0.98500    0.33003    0.32927    0.32644    3.03000
  59.75690    0.65482    0.65723    0.84500    0.27172    0.30454    0.30160    3.68023
  81.39022    0.85708    0.65723    1.13500    0.33925    0.36797    0.36523    2.94767
  66.39019    0.71966    0.65723    0.93500    0.36082    0.31837    0.31550    2.77143
  63.43321    0.69104    0.65723    0.89500    0.28013    0.30961    0.30671    3.56977
  73.09605    0.78276    0.65723    1.02500    0.28769    0.33750    0.33469    3.47594
  51.02023    0.56610    0.65723    0.72500    0.31667    0.30190    0.29884    3.15789
  47.41380    0.52849    0.65723    0.67500    0.33333    0.29209    0.28898    3.00000
  57.56151    0.63286    0.65723    0.81500    0.31743    0.30654    0.30357    3.15033
  50.29742    0.55861    0.65723    0.71500    0.25532    0.29994    0.29687    3.91667
  53.91934    0.59593    0.65723    0.76500    0.32698    0.30976    0.30674    3.05833
  68.61735    0.74090    0.65723    0.96500    0.30671    0.32501    0.32216    3.26042
  67.13167    0.72676    0.65723    0.94500    0.37390    0.32056    0.31770    2.67453
  65.64961    0.71254    0.65723    0.92500    0.33221    0.31618    0.31330    3.01010
  48.13358    0.53604    0.65723    0.68500    0.34783    0.29405    0.29095    2.87500
  67.82381    0.73425    0.65802    0.95500    0.34858    0.32271    0.31971    2.86878
  81.33130    0.85759    0.65802    1.13500    0.37045    0.36787    0.36496    2.69942
  60.44528    0.66245    0.65802    0.85500    0.34091    0.30364    0.30059    2.93333
  47.37810    0.52875    0.65802    0.67500    0.24390    0.29193    0.28874    4.10000
  64.86170    0.70577    0.65802    0.91500    0.31505    0.31394    0.31092    3.17413
  58.24887    0.64053    0.65802    0.82500    0.29499    0.30563    0.30256    3.38994
  82.84954    0.87074    0.65802    1.15500    0.38431    0.37426    0.37136    2.60204
  77.55046    0.82420    0.65802    1.08500    0.37285    0.35189    0.34895    2.68205
  75.29238    0.80382    0.65802    1.05500    0.33448    0.34344    0.34049    2.98969
  61.17915    0.66972    0.65802    0.86500    0.31111    0.30297    0.29993    3.21429
  70.05489    0.75537    0.65802    0.98500    0.33828    0.32902    0.32604    2.95610
  63.38602    0.69141    0.65802    0.89500    0.30508    0.30955    0.30653    3.27778
  73.04233    0.78320    0.65802    1.02500    0.35235    0.33726    0.33430    2.83810
  53.15344    0.58879    0.65802    0.75500    0.33811    0.30765    0.30452    2.95763
  57.51845    0.63319    0.65802    0.81500    0.25833    0.30629    0.30321    3.87097
  52.42880    0.58134    0.65802    0.74500    0.29518    0.30568    0.30255    3.38776
  49.53809    0.55137    0.65802    0.70500    0.26230    0.29783    0.29466    3.81250
  61.91389    0.67697    0.65802    0.87500    0.34641    0.30517    0.30213    2.88679
  82.09001    0.86418    0.65802    1.14500    0.34291    0.37106    0.36816    2.91620
  62.64951    0.68420    0.65802    0.88500    0.27749    0.30736    0.30433    3.60377
  78.30491    0.83093    0.65802    1.09500    0.39881    0.35508    0.35216    2.50746
  84.37100    0.88377    0.65802    1.17500    0.37445    0.37202    0.36913    2.67059
  53.87889    0.59623    0.65802    0.76500    0.30303    0.30961    0.30650    3.30000
  48.81734    0.54385    0.65802    0.69500    0.32759    0.29586    0.29269    3.05263
  59.71228    0.65516    0.65802    0.84500    0.29382    0.30430    0.30124    3.40341
  80.57343    0.85097    0.65802    1.12500    0.30056    0.36467    0.36176    3.32716
  51.70495    0.57387    0.65802    0.73500    0.31769    0.30372    0.30058    3.14773
  83.60987    0.87727    0.65802    1.16500    0.42609    0.37746    0.37456    2.34694
  58.98015    0.64785    0.65802    0.83500    0.32513    0.30496    0.30190    3.07568
  55.33223    0.61106    0.65802    0.78500    0.37019    0.30828    0.30518    2.70130
  76.79688    0.81743    0.65802    1.07500    0.33268    0.34869    0.34575    3.00585
  67.08193    0.72716    0.65802    0.94500    0.30480    0.32051    0.31752    3.28079
  71.54680    0.76934    0.65802    1.00500    0.31612    0.33314    0.33017    3.16337
  64.12341    0.69860    0.65802    0.90500    0.36439    0.31174    0.30872    2.74429
  48.09735    0.53631    0.65802    0.68500    0.25556    0.29390    0.29071    3.91304
  79.06022    0.83764    0.65802    1.10500    0.33333    0.35828    0.35536    3.00000
  50.98189    0.56638    0.65802    0.72500    0.29433    0.30175    0.29860    3.39759
  54.60515    0.60366    0.65802    0.77500    0.30526    0.30895    0.30584    3.27586
  70.80039    0.76236    0.65802    0.99500    0.32372    0.33108    0.32811    3.08911
  68.56660    0.74131    0.65802    0.96500    0.34652    0.32490    0.32191    2.88584
  72.29411    0.77628    0.65802    1.01500    0.35113    0.33520    0.33223    2.84793
  65.60088    0.71292    0.65802    0.92500    0.31040    0.31613    0.31312    3.22167
  76.04419    0.81064    0.65802    1.06500    0.38867    0.34550    0.34255    2.57286
  46.65958    0.52118    0.65802    0.66500    0.16667    0.28997    0.28677    6.00000
  69.31029    0.74835    0.65802    0.97500    0.32795    0.32696    0.32398    3.04926
  66.34095    0.72005    0.65802    0.93500    0.26941    0.31832    0.31532    3.71186
  79.81640    0.84432    0.65802    1.11500    0.37374    0.36148    0.35856    2.67568
  50.25960    0.55889    0.65802    0.71500    0.30476    0.29979    0.29663    3.28125
  48.78057    0.54411    0.65881    0.69500    0.32331    0.29626    0.29299    3.09302
  79.75837    0.84482    0.65881    1.11500    0.38723    0.36173    0.35862    2.58247
  49.50079    0.55164    0.65881    0.70500    0.34868    0.29823    0.29496    2.86792
  75.23718    0.80428    0.65881    1.05500    0.31196    0.34382    0.34069    3.20556
  83.54958    0.87781    0.65881    1.16500    0.32406    0.37741    0.37430    3.08589
  70.00312    0.75579    0.65881    0.98500    0.32229    0.32938    0.32624    3.10280
  67.03217    0.72755    0.65881    0.94500    0.32161    0.32093    0.31778    3.10938
  65.55213    0.71331    0.65881    0.92500    0.35304    0.31654    0.31338    2.83256
  53.83843    0.59653    0.65881    0.76500    0.29803    0.30994    0.30670    3.35537
  71.49403    0.76977    0.65881    1.00500    0.29695    0.33351    0.33037    3.36757
  55.29072    0.61137    0.65881    0.78500    0.31920    0.30861    0.30539    3.13281
  72.98858    0.78365    0.65881    1.02500    0.34109    0.33763    0.33449    2.93182
  48.06110    0.53657    0.65881    0.68500    0.27273    0.29430    0.29102    3.66667
  59.66765    0.65550    0.65881    0.84500    0.27962    0.30464    0.30145    3.57627
  50.94353    0.56667    0.65881    0.72500    0.33750    0.30216    0.29891    2.96296
  63.33880    0.69178    0.65881    0.89500    0.30698    0.30996    0.30679    3.25758
  52.38939    0.58163    0.65881    0.74500    0.28696    0.30610    0.30285    3.48485
  66.29170    0.72044    0.65881    0.93500    0.31429    0.31874    0.31558    3.18182
  79.00266    0.83814    0.65881    1.10500    0.37085    0.35854    0.35542    2.69652
  61.86770    0.67732    0.65881    0.87500    0.30537    0.30557    0.30239    3.27473
  60.40013    0.66279    0.65881    0.85500    0.30332    0.30398    0.30079    3.29688
  69.25902    0.74876    0.65881    0.97500    0.34102    0.32732    0.32417    2.93237
  82.78969    0.87127    0.65881    1.15500    0.38627    0.37453    0.37142    2.58889
  62.60281    0.68456    0.65881    0.88500    0.36878    0.30776    0.30459    2.71163
  47.34238    0.52901    0.65881    0.67500    0.29630    0.29233    0.28904    3.37500
  61.13348    0.67007    0.65881    0.86500    0.29085    0.30339    0.30021    3.43820
  50.22178    0.55916    0.65881    0.71500    0.31739    0.30020    0.29693    3.15068
  81.27236    0.85811    0.65881    1.13500    0.34884    0.36813    0.36502    2.86667
  46.62440    0.52144    0.65881    0.66500    0.21053    0.29038    0.28708    4.75000
  70.74812    0.76279    0.65881    0.99500    0.30635    0.33144    0.32830    3.26425
  67.77354    0.73465    0.65881    0.95500    0.34704    0.32313    0.31998    2.88152
  75.98851    0.81111    0.65881    1.06500    0.32639    0.34579    0.34267    3.06383
  53.11351    0.58909    0.65881    0.75500    0.34603    0.30806    0.30483    2.88991
  68.51583    0.74172    0.65881    0.96500    0.27879    0.32528    0.32213    3.58696
  58.20528    0.64086    0.65881    0.82500    0.31561    0.30597    0.30276    3.16848
  77.49383    0.82468    0.65881    1.08500    0.35897    0.35214    0.34901    2.78571
  64.07568    0.69897    0.65881    0.90500    0.30757    0.31215    0.30898    3.25128
  84.31028    0.88431    0.65881    1.17500    0.39056    0.37226    0.36915    2.56044
  78.24780    0.83142    0.65881    1.09500    0.37347    0.35534    0.35221    2.67760
  54.56417    0.60396    0.65881    0.77500    0.27928    0.30927    0.30605    3.58064
  76.74073    0.81791    0.65881    1.07500    0.32967    0.34894    0.34581    3.03333
  58.93603    0.64819    0.65881    0.83500    0.29123    0.30530    0.30211    3.43373
  80.51494    0.85148    0.65881    1.12500    0.38446    0.36493    0.36182    2.60104
  51.66607    0.57416    0.65881    0.73500    0.34314    0.30413    0.30088    2.91429
  82.03061    0.86471    0.65881    1.14500    0.38618    0.37133    0.36822    2.58947
  72.24086    0.77672    0.65881    1.01500    0.29560    0.33557    0.33243    3.38298
  64.81346    0.70615    0.65881    0.91500    0.29139    0.31435    0.31118    3.43182
  70.69583    0.76321    0.65960    0.99500    0.33601    0.33182    0.32850    2.97608
  55.24920    0.61169    0.65960    0.78500    0.31333    0.30895    0.30560    3.19149
  69.20773    0.74918    0.65960    0.97500    0.33388    0.32769    0.32437    2.99512
  69.95132    0.75621    0.65960    0.98500    0.34432    0.32976    0.32643    2.90431
  66.24242    0.72083    0.65960    0.93500    0.34331    0.31917    0.31584    2.91282
  71.44125    0.77020    0.65960    1.00500    0.32269    0.33388    0.33056    3.09896
  66.98239    0.72795    0.65960    0.94500    0.31496    0.32136    0.31804    3.17500
  64.02794    0.69935    0.65960    0.90500    0.33662    0.31257    0.30925    2.97073
  68.46504    0.74212    0.65960    0.96500    0.32201    0.32566    0.32234    3.10553
  67.72326    0.73505    0.65960    0.95500    0.32964    0.32356    0.32024    3.03365
  58.16167    0.64119    0.65960    0.82500    0.33456    0.30631    0.30297    2.98901
  65.50336    0.71369    0.65960    0.92500    0.30906    0.31697    0.31364    3.23560
  55.97606    0.61909    0.65960    0.79500    0.27742    0.30829    0.30494    3.60465
  58.89190    0.64853    0.65960    0.83500    0.28738    0.30566    0.30232    3.47977
  64.76520    0.70653    0.65960    0.91500    0.30592    0.31477    0.31144    3.26882
  72.18758    0.77716    0.65960    1.01500    0.33219    0.33595    0.33263    3.01036
  76.68454    0.81838    0.65960    1.07500    0.36187    0.34920    0.34587    2.76344
  80.45642    0.85199    0.65960    1.12500    0.33269    0.36520    0.36188    3.00581
  77.43717    0.82516    0.65960    1.08500    0.31028    0.35240    0.34907    3.22286
  53.07357    0.58938    0.65960    0.75500    0.34675    0.30849    0.30513    2.88393
  81.97118    0.86523    0.65960    1.14500    0.34915    0.37160    0.36828    2.86413
  61.82150    0.67768    0.65960    0.87500    0.32085    0.30598    0.30265    3.11675
  62.55609    0.68492    0.65960    0.88500    0.29655    0.30818    0.30485    3.37209
  49.46348    0.55192    0.65960    0.70500    0.38824    0.29864    0.29527    2.57576
  82.72981    0.87180    0.65960    1.15500    0.42480    0.37480    0.37148    2.35407
  51.62718    0.57444    0.65960    0.73500    0.29630    0.30455    0.30118    3.37500
  72.93481    0.78409    0.65960    1.02500    0.37997    0.33801    0.33469    2.63182
  48.74379    0.54438    0.65960    0.69500    0.41463    0.29668    0.29329    2.41176
  83.48926    0.87834    0.65960    1.16500    0.38065    0.37738    0.37405    2.62712
  52.34997    0.58192    0.65960    0.74500    0.32298    0.30652    0.30316    3.09615
  81.21338    0.85862    0.65960    1.13500    0.44958    0.36840    0.36508    2.22430
  50.90517    0.56695    0.65960    0.72500    0.41063    0.30258    0.29921    2.43529
  75.93280    0.81157    0.65960    1.06500    0.37402    0.34610    0.34278    2.67368
  48.02485    0.53683    0.65960    0.68500    0.53086    0.29471    0.29132    1.88372
  79.70031    0.84532    0.65960    1.11500    0.39439    0.36200    0.35868    2.53555
  60.35496    0.66314    0.65960    0.85500    0.30868    0.30434    0.30100    3.23958
  46.58921    0.52169    0.65960    0.66500    0.21739    0.29079    0.28739    4.60000
  54.52317    0.60427    0.65960    0.77500    0.29854    0.30961    0.30625    3.34959
  78.94506    0.83863    0.65960    1.10500    0.40038    0.35880    0.35547    2.49763
  53.79796    0.59683    0.65960    0.76500    0.34726    0.31027    0.30691    2.87970
  47.30666    0.52927    0.65960    0.67500    0.19355    0.29274    0.28935    5.16667
  63.29157    0.69214    0.65960    0.89500    0.33333    0.31038    0.30705    3.00000
  75.18195    0.80474    0.65960    1.05500    0.34423    0.34421    0.34088    2.90500
  84.24951    0.88485    0.65960    1.17500    0.34921    0.37250    0.36917    2.86364
  61.08779    0.67042    0.65960    0.86500    0.32920    0.30382    0.30048    3.03763
  78.19067    0.83191    0.65960    1.09500    0.30845    0.35560    0.35227    3.24204
  59.62300    0.65584    0.65960    0.84500    0.30148    0.30500    0.30166    3.31694
  50.18394    0.55944    0.65960    0.71500    0.26570    0.30061    0.29724    3.76364
  78.13351    0.83240    0.66039    1.09500    0.43249    0.35586    0.35233    2.31219
  69.89951    0.75662    0.66039    0.98500    0.35840    0.33013    0.32663    2.79018
  77.38047    0.82564    0.66039    1.08500    0.34712    0.35266    0.34913    2.88083
  52.31054    0.58221    0.66039    0.74500    0.31988    0.30695    0.30346    3.12613
  62.50936    0.68528    0.66039    0.88500    0.33946    0.30860    0.30511    2.94581
  53.03361    0.58968    0.66039    0.75500    0.30447    0.30893    0.30543    3.28440
  76.62832    0.81885    0.66039    1.07500    0.37426    0.34945    0.34593    2.67196
  70.64352    0.76364    0.66039    0.99500    0.34552    0.33220    0.32870    2.89423
  75.87706    0.81204    0.66039    1.06500    0.38252    0.34641    0.34289    2.61421
  58.84776    0.64886    0.66039    0.83500    0.29228    0.30601    0.30252    3.42138
  53.75748    0.59713    0.66039    0.76500    0.31250    0.31061    0.30712    3.20000
  75.12669    0.80520    0.66039    1.05500    0.32593    0.34460    0.34108    3.06818
  71.38844    0.77063    0.66039    1.00500    0.32953    0.33427    0.33076    3.03465
  63.24432    0.69251    0.66039    0.89500    0.29032    0.31080    0.30731    3.44444
  54.48217    0.60457    0.66039    0.77500    0.27230    0.30995    0.30646    3.67241
  55.93401    0.61940    0.66039    0.79500    0.29221    0.30864    0.30515    3.42222
  78.88742    0.83912    0.66039    1.10500    0.33333    0.35906    0.35553    3.00000
  72.88101    0.78453    0.66039    1.02500    0.35833    0.33840    0.33489    2.79070
  51.58828    0.57473    0.66039    0.73500    0.40520    0.30498    0.30149    2.46789
  60.30978    0.66348    0.66039    0.85500    0.31877    0.30470    0.30121    3.13706
  46.55401    0.52195    0.66039    0.66500    0.26923    0.29121    0.28771    3.71429
  65.45457    0.71407    0.66039    0.92500    0.33835    0.31740    0.31390    2.95556
  58.11804    0.64152    0.66039    0.82500    0.28571    0.30667    0.30318    3.50000
  47.27093    0.52953    0.66039    0.67500    0.24615    0.29315    0.28965    4.06250
  84.94931    0.89188    0.66039    1.18500    0.40436    0.39188    0.38834    2.47305
  84.18870    0.88540    0.66039    1.17500    0.40227    0.37273    0.36918    2.48588
  61.04209    0.67077    0.66039    0.86500    0.28140    0.30425    0.30076    3.55367
  47.98859    0.53709    0.66039    0.68500    0.23596    0.29512    0.29162    4.23809
  66.19313    0.72122    0.66039    0.93500    0.30744    0.31960    0.31610    3.25269
  64.71693    0.70691    0.66039    0.91500    0.33794    0.31520    0.31170    2.95909
  66.93258    0.72834    0.66039    0.94500    0.31905    0.32180    0.31830    3.13433
  83.42889    0.87888    0.66039    1.16500    0.36456    0.37733    0.37379    2.74302
  48.70700    0.54465    0.66039    0.69500    0.25694    0.29709    0.29360    3.89189
  82.66989    0.87233    0.66039    1.15500    0.35807    0.37507    0.37154    2.79275
  49.42617    0.55219    0.66039    0.70500    0.25000    0.29907    0.29557    4.00000
  61.77528    0.67804    0.66039    0.87500    0.34495    0.30640    0.30291    2.89899
  81.91171    0.86575    0.66039    1.14500    0.29369    0.37187    0.36834    3.40491
  67.67295    0.73545    0.66039    0.95500    0.34295    0.32400    0.32050    2.91589
  81.15436    0.85914    0.66039    1.13500    0.37549    0.36867    0.36514    2.66316
  50.14609    0.55972    0.66039    0.71500    0.38265    0.30104    0.29754    2.61333
  68.41422    0.74253    0.66039    0.96500    0.32233    0.32606    0.32256    3.10244
  80.39786    0.85249    0.66039    1.12500    0.31166    0.36547    0.36194    3.20859
  72.13427    0.77759    0.66039    1.01500    0.28571    0.33633    0.33282    3.50000
  50.86680    0.56723    0.66039    0.72500    0.28720    0.30301    0.29951    3.48193
  59.57833    0.65618    0.66039    0.84500    0.34128    0.30536    0.30187    2.93011
  79.64221    0.84582    0.66039    1.11500    0.36782    0.36226    0.35874    2.71875
  69.15641    0.74959    0.66039    0.97500    0.28073    0.32807    0.32457    3.56216
  55.20767    0.61199    0.66039    0.78500    0.29075    0.30930    0.30581    3.43939
  63.98017    0.69972    0.66039    0.90500    0.29571    0.31300    0.30951    3.38172
  78.82976    0.83962    0.66119    1.10500    0.35805    0.35931    0.35560    2.79293
  81.09531    0.85965    0.66119    1.13500    0.30830    0.36892    0.36520    3.24359
  62.46260    0.68564    0.66119    0.88500    0.33665    0.30902    0.30537    2.97044
  55.16613    0.61230    0.66119    0.78500    0.31136    0.30964    0.30601    3.21168
  67.62262    0.73585    0.66119    0.95500    0.32581    0.32443    0.32076    3.06931
  76.57208    0.81933    0.66119    1.07500    0.32895    0.34970    0.34599    3.04000
  61.72905    0.67839    0.66119    0.87500    0.30118    0.30682    0.30317    3.32023
  70.59118    0.76406    0.66119    0.99500    0.30581    0.33257    0.32889    3.27000
  49.38884    0.55246    0.66119    0.70500    0.31383    0.29949    0.29587    3.18644
  81.85220    0.86627    0.66119    1.14500    0.36217    0.37212    0.36840    2.76111
  82.60993    0.87286    0.66119    1.15500    0.31969    0.37533    0.37160    3.12805
  75.82129    0.81251    0.66119    1.06500    0.33578    0.34671    0.34301    2.97814
  58.80360    0.64919    0.66119    0.83500    0.28777    0.30637    0.30273    3.47500
  53.71699    0.59743    0.66119    0.76500    0.31405    0.31095    0.30733    3.18421
  50.10824    0.55999    0.66119    0.71500    0.32673    0.30147    0.29785    3.06061
  48.67021    0.54491    0.66119    0.69500    0.35606    0.29752    0.29390    2.80851
  58.07441    0.64185    0.66119    0.82500    0.25862    0.30703    0.30339    3.86667
  66.88276    0.72874    0.66119    0.94500    0.31765    0.32223    0.31856    3.14815
  75.07141    0.80566    0.66119    1.05500    0.35810    0.34498    0.34128    2.79255
  71.33560    0.77106    0.66119    1.00500    0.31201    0.33464    0.33096    3.20500
  47.23519    0.52978    0.66119    0.67500    0.23636    0.29357    0.28995    4.23077
  64.66863    0.70728    0.66119    0.91500    0.34446    0.31562    0.31197    2.90306
  66.14381    0.72161    0.66119    0.93500    0.31768    0.32003    0.31636    3.14778
  47.95233    0.53736    0.66119    0.68500    0.28409    0.29554    0.29193    3.52000
  60.99637    0.67112    0.66119    0.86500    0.33812    0.30468    0.30104    2.95755
  84.12786    0.88594    0.66119    1.17500    0.38137    0.37294    0.36920    2.62209
  63.19705    0.69288    0.66119    0.89500    0.30556    0.31122    0.30757    3.27273
  54.44115    0.60488    0.66119    0.77500    0.33580    0.31030    0.30667    2.97794
  84.88803    0.89243    0.66119    1.18500    0.39793    0.39026    0.38652    2.51299
  83.36849    0.87941    0.66119    1.16500    0.41928    0.37727    0.37354    2.38503
  52.99365    0.58998    0.66119    0.75500    0.32958    0.30936    0.30574    3.03419
  72.08094    0.77803    0.66119    1.01500    0.32298    0.33671    0.33302    3.09615
  72.82719    0.78497    0.66119    1.02500    0.33117    0.33877    0.33509    3.01961
  80.33926    0.85300    0.66119    1.12500    0.32129    0.36571    0.36200    3.11243
  69.84767    0.75704    0.66119    0.98500    0.32242    0.33051    0.32683    3.10152
  60.26458    0.66383    0.66119    0.85500    0.29780    0.30506    0.30142    3.35795
  69.10507    0.75000    0.66119    0.97500    0.33225    0.32844    0.32477    3.00976
  77.32375    0.82612    0.66119    1.08500    0.32308    0.35290    0.34919    3.09524
  46.51880    0.52220    0.66119    0.66500    0.25000    0.29164    0.28802    4.00000
  63.93239    0.70009    0.66119    0.90500    0.34328    0.31342    0.30977    2.91304
  51.54936    0.57501    0.66119    0.73500    0.28231    0.30542    0.30179    3.54217
  50.82841    0.56751    0.66119    0.72500    0.36179    0.30344    0.29982    2.76405
  52.27111    0.58250    0.66119    0.74500    0.30793    0.30739    0.30376    3.24753
  55.89194    0.61972    0.66119    0.79500    0.31681    0.30899    0.30536    3.15646
  68.36339    0.74294    0.66119    0.96500    0.32000    0.32644    0.32277    3.12500
  78.07632    0.83288    0.66119    1.09500    0.32288    0.35610    0.35239    3.09714
  59.53365    0.65652    0.66119    0.84500    0.34831    0.30572    0.30207    2.87097
  65.40577    0.71446    0.66119    0.92500    0.30113    0.31783    0.31416    3.32086
  79.58408    0.84632    0.66119    1.11500    0.33761    0.36251    0.35880    2.96196
  69.79581    0.75746    0.66198    0.98500    0.32943    0.33087    0.32703    3.03553
  51.51044    0.57530    0.66198    0.73500    0.35915    0.30585    0.30210    2.78431
  75.01610    0.80612    0.66198    1.05500    0.35158    0.34534    0.34148    2.84431
  71.28274    0.77149    0.66198    1.00500    0.32773    0.33500    0.33116    3.05128
  52.95367    0.59027    0.66198    0.75500    0.34540    0.30980    0.30604    2.89516
  66.09448    0.72200    0.66198    0.93500    0.38792    0.32045    0.31662    2.57787
  60.95064    0.67147    0.66198    0.86500    0.30984    0.30511    0.30131    3.22751
  69.05371    0.75041    0.66198    0.97500    0.38474    0.32880    0.32496    2.59914
  52.23166    0.58279    0.66198    0.74500    0.33016    0.30782    0.30407    3.02885
  84.06697    0.88648    0.66198    1.17500    0.37895    0.37313    0.36922    2.63889
  72.02759    0.77846    0.66198    1.01500    0.32598    0.33707    0.33322    3.06763
  63.14977    0.69324    0.66198    0.89500    0.36760    0.31164    0.30783    2.72038
  54.40012    0.60518    0.66198    0.77500    0.26478    0.31064    0.30688    3.77679
  78.01909    0.83337    0.66198    1.09500    0.30829    0.35633    0.35246    3.24375
  64.62032    0.70766    0.66198    0.91500    0.31392    0.31604    0.31223    3.18557
  47.91605    0.53762    0.66198    0.68500    0.31000    0.29596    0.29223    3.22581
  48.63340    0.54518    0.66198    0.69500    0.32609    0.29794    0.29420    3.06667
  83.30805    0.87995    0.66198    1.16500    0.37844    0.37718    0.37328    2.64246
  50.07037    0.56027    0.66198    0.71500    0.37912    0.30189    0.29815    2.63768
  55.84986    0.62003    0.66198    0.79500    0.26600    0.30934    0.30556    3.75940
  81.03622    0.86016    0.66198    1.13500    0.38142    0.36915    0.36526    2.62176
  68.31253    0.74334    0.66198    0.96500    0.34811    0.32682    0.32299    2.87264
  62.41584    0.68600    0.66198    0.88500    0.34951    0.30944    0.30563    2.86111
  67.57227    0.73625    0.66198    0.95500    0.34095    0.32485    0.32102    2.93301
  63.88460    0.70046    0.66198    0.90500    0.33808    0.31384    0.31003    2.95789
  76.51580    0.81980    0.66198    1.07500    0.39212    0.34993    0.34605    2.55024
  84.82671    0.89298    0.66198    1.18500    0.38389    0.38852    0.38462    2.60494
  49.35150    0.55273    0.66198    0.70500    0.32065    0.29992    0.29618    3.11864
  77.26700    0.82660    0.66198    1.08500    0.39344    0.35313    0.34925    2.54167
  70.53882    0.76448    0.66198    0.99500    0.29781    0.33293    0.32909    3.35790
  80.28064    0.85351    0.66198    1.12500    0.36414    0.36594    0.36206    2.74619
  81.79266    0.86679    0.66198    1.14500    0.33077    0.37235    0.36846    3.02326
  78.77206    0.84011    0.66198    1.10500    0.32768    0.35954    0.35566    3.05172
  75.76550    0.81298    0.66198    1.06500    0.39038    0.34699    0.34312    2.56158
  50.79002    0.56779    0.66198    0.72500    0.42562    0.30387    0.30012    2.34951
  58.75943    0.64953    0.66198    0.83500    0.26435    0.30673    0.30294    3.78290
  59.48896    0.65686    0.66198    0.84500    0.29530    0.30607    0.30228    3.38636
  53.67649    0.59773    0.66198    0.76500    0.22005    0.31130    0.30753    4.54444
  79.52592    0.84682    0.66198    1.11500    0.33579    0.36274    0.35886    2.97802
  66.83292    0.72913    0.66198    0.94500    0.25749    0.32265    0.31882    3.88372
  61.68280    0.67875    0.66198    0.87500    0.30594    0.30724    0.30344    3.26857
  82.54994    0.87338    0.66198    1.15500    0.32803    0.37555    0.37166    3.04848
  60.21936    0.66417    0.66198    0.85500    0.32558    0.30542    0.30162    3.07143
  72.77335    0.78542    0.66198    1.02500    0.38305    0.33914    0.33528    2.61062
  47.19945    0.53004    0.66198    0.67500    0.31818    0.29399    0.29026    3.14286
  46.48358    0.52245    0.66198    0.66500    0.47059    0.29206    0.28834    2.12500
  65.35695    0.71484    0.66198    0.92500    0.31680    0.31825    0.31443    3.15657
  55.12458    0.61261    0.66198    0.78500    0.26398    0.30999    0.30622    3.78814
  58.03076    0.64218    0.66198    0.82500    0.37911    0.30738    0.30359    2.63775
  59.44425    0.65720    0.66278    0.84500    0.28447    0.30642    0.30249    3.51534
  60.90489    0.67182    0.66278    0.86500    0.29933    0.30553    0.30159    3.34078
  53.63597    0.59803    0.66278    0.76500    0.33422    0.31163    0.30774    2.99206
  47.87976    0.53788    0.66278    0.68500    0.28037    0.29638    0.29254    3.56667
  55.08301    0.61292    0.66278    0.78500    0.28539    0.31033    0.30643    3.50400
  66.04513    0.72238    0.66278    0.93500    0.30106    0.32086    0.31689    3.32161
  50.75162    0.56807    0.66278    0.72500    0.28996    0.30429    0.30043    3.44872
  79.46772    0.84732    0.66278    1.11500    0.35354    0.36295    0.35892    2.82857
  46.44836    0.52270    0.66278    0.66500    0.32143    0.29248    0.28865    3.11111
  73.46566    0.79279    0.66278    1.03500    0.30292    0.34155    0.33755    3.30120
  80.22198    0.85401    0.66278    1.12500    0.36293    0.36615    0.36212    2.75532
  84.00605    0.88702    0.66278    1.17500    0.36025    0.37329    0.36924    2.77586
  72.71947    0.78586    0.66278    1.02500    0.32300    0.33948    0.33548    3.09596
  67.52190    0.73665    0.66278    0.95500    0.29122    0.32526    0.32128    3.43386
  76.45950    0.82027    0.66278    1.07500    0.33333    0.35013    0.34611    3.00000
  64.57199    0.70804    0.66278    0.91500    0.31882    0.31645    0.31249    3.13659
  48.59658    0.54545    0.66278    0.69500    0.25676    0.29836    0.29451    3.89474
  63.83678    0.70083    0.66278    0.90500    0.30498    0.31425    0.31029    3.27895
  57.98709    0.64251    0.66278    0.82500    0.26763    0.30772    0.30380    3.73653
  83.24757    0.88048    0.66278    1.16500    0.38641    0.37707    0.37302    2.58794
  68.26166    0.74375    0.66278    0.96500    0.33740    0.32718    0.32320    2.96380
  62.36905    0.68636    0.66278    0.88500    0.30945    0.30985    0.30590    3.23158
  55.80777    0.62034    0.66278    0.79500    0.33730    0.30968    0.30577    2.96471
  65.30810    0.71522    0.66278    0.92500    0.30818    0.31865    0.31469    3.24490
  71.22986    0.77191    0.66278    1.00500    0.32808    0.33535    0.33135    3.04808
  52.91368    0.59056    0.66278    0.75500    0.29275    0.31023    0.30635    3.41584
  71.97421    0.77890    0.66278    1.01500    0.33123    0.33742    0.33342    3.01905
  66.78306    0.72953    0.66278    0.94500    0.34628    0.32306    0.31908    2.88780
  50.03250    0.56054    0.66278    0.71500    0.40704    0.30232    0.29845    2.45679
  77.21022    0.82708    0.66278    1.08500    0.37165    0.35334    0.34932    2.69072
  47.16369    0.53030    0.66278    0.67500    0.26667    0.29440    0.29056    3.75000
  80.97710    0.86067    0.66278    1.13500    0.34918    0.36935    0.36532    2.86387
  60.17414    0.66452    0.66278    0.85500    0.32137    0.30577    0.30183    3.11170
  54.35908    0.60549    0.66278    0.77500    0.31481    0.31098    0.30709    3.17647
  58.71524    0.64986    0.66278    0.83500    0.28467    0.30707    0.30315    3.51282
  49.31416    0.55300    0.66278    0.70500    0.42353    0.30034    0.29648    2.36111
  78.71434    0.84060    0.66278    1.10500    0.26834    0.35974    0.35572    3.72662
  77.96183    0.83385    0.66278    1.09500    0.35516    0.35654    0.35252    2.81564
  75.70968    0.81344    0.66278    1.06500    0.30727    0.34725    0.34324    3.25444
  70.48643    0.76491    0.66278    0.99500    0.33603    0.33328    0.32929    2.97596
  69.74392    0.75788    0.66278    0.98500    0.31868    0.33121    0.32722    3.13793
  84.76534    0.89353    0.66278    1.18500    0.40972    0.38676    0.38271    2.44068
  52.19220    0.58308    0.66278    0.74500    0.31515    0.30825    0.30437    3.17308
  82.48991    0.87391    0.66278    1.15500    0.36117    0.37576    0.37172    2.76879
  51.47151    0.57558    0.66278    0.73500    0.31618    0.30627    0.30240    3.16279
  69.00233    0.75082    0.66278    0.97500    0.32911    0.32915    0.32516    3.03846
  81.73308    0.86731    0.66278    1.14500    0.35729    0.37256    0.36852    2.79882
  61.63653    0.67910    0.66278    0.87500    0.31605    0.30764    0.30370    3.16402
  63.10247    0.69361    0.66278    0.89500    0.34545    0.31205    0.30809    2.89474
  57.94342    0.64284    0.66357    0.82500    0.35325    0.30806    0.30401    2.83085
  47.84347    0.53814    0.66357    0.68500    0.23404    0.29679    0.29284    4.27273
  54.31803    0.60579    0.66357    0.77500    0.32134    0.31131    0.30729    3.11194
  52.15273    0.58337    0.66357    0.74500    0.31988    0.30867    0.30468    3.12621
  83.18705    0.88101    0.66357    1.16500    0.35815    0.37694    0.37277    2.79213
  81.67347    0.86782    0.66357    1.14500    0.38856    0.37274    0.36858    2.57360
  63.78895    0.70120    0.66357    0.90500    0.32070    0.31465    0.31055    3.11823
  60.12889    0.66486    0.66357    0.85500    0.32155    0.30611    0.30204    3.10995
  62.32225    0.68672    0.66357    0.88500    0.30412    0.31024    0.30616    3.28814
  75.65383    0.81391    0.66357    1.06500    0.36759    0.34750    0.34335    2.72043
  55.76566    0.62066    0.66357    0.79500    0.28352    0.31001    0.30598    3.52703
  67.47151    0.73705    0.66357    0.95500    0.33926    0.32566    0.32155    2.94762
  65.25925    0.71560    0.66357    0.92500    0.34391    0.31905    0.31495    2.90777
  66.73317    0.72992    0.66357    0.94500    0.39051    0.32346    0.31935    2.56075
  71.17696    0.77234    0.66357    1.00500    0.28686    0.33568    0.33155    3.48603
  77.90455    0.83434    0.66357    1.09500    0.33840    0.35673    0.35258    2.95506
  52.87368    0.59086    0.66357    0.75500    0.30946    0.31065    0.30665    3.23148
  84.70394    0.89407    0.66357    1.18500    0.38210    0.38498    0.38081    2.61714
  49.99462    0.56082    0.66357    0.71500    0.29224    0.30273    0.29876    3.42188
  82.42984    0.87443    0.66357    1.15500    0.34576    0.37595    0.37178    2.89222
  71.92081    0.77933    0.66357    1.01500    0.40163    0.33775    0.33362    2.48988
  68.21076    0.74415    0.66357    0.96500    0.34249    0.32754    0.32342    2.91981
  78.65658    0.84109    0.66357    1.10500    0.35078    0.35994    0.35578    2.85083
  64.52364    0.70841    0.66357    0.91500    0.31199    0.31685    0.31275    3.20526
  70.43403    0.76533    0.66357    0.99500    0.33544    0.33362    0.32949    2.98113
  83.94508    0.88756    0.66357    1.17500    0.34792    0.37344    0.36926    2.87421
  63.05515    0.69397    0.66357    0.89500    0.37383    0.31244    0.30836    2.67500
  79.40949    0.84782    0.66357    1.11500    0.31532    0.36314    0.35898    3.17143
  61.59025    0.67946    0.66357    0.87500    0.32072    0.30804    0.30396    3.11795
  51.43257    0.57587    0.66357    0.73500    0.28247    0.30669    0.30271    3.54023
  72.66558    0.78630    0.66357    1.02500    0.29560    0.33982    0.33568    3.38298
  60.85913    0.67217    0.66357    0.86500    0.32838    0.30594    0.30187    3.04523
  59.39953    0.65754    0.66357    0.84500    0.33566    0.30676    0.30270    2.97917
  53.59545    0.59833    0.66357    0.76500    0.29574    0.31196    0.30795    3.38136
  58.67104    0.65020    0.66357    0.83500    0.29085    0.30741    0.30335    3.43820
  47.12793    0.53055    0.66357    0.67500    0.24615    0.29480    0.29087    4.06250
  48.55976    0.54571    0.66357    0.69500    0.24359    0.29877    0.29481    4.10526
  80.91795    0.86119    0.66357    1.13500    0.32239    0.36954    0.36538    3.10180
  50.71320    0.56835    0.66357    0.72500    0.30651    0.30471    0.30073    3.26250
  65.99575    0.72277    0.66357    0.93500    0.36544    0.32125    0.31715    2.73640
  49.27680    0.55327    0.66357    0.70500    0.40217    0.30075    0.29679    2.48649
  77.15341    0.82755    0.66357    1.08500    0.34156    0.35353    0.34938    2.92778
  68.95093    0.75123    0.66357    0.97500    0.34391    0.32948    0.32536    2.90777
  55.04143    0.61323    0.66357    0.78500    0.32965    0.31066    0.30664    3.03356
  46.41312    0.52296    0.66357    0.66500    0.33333    0.29289    0.28897    3.00000
  73.41127    0.79324    0.66357    1.03500    0.36610    0.34188    0.33774    2.73148
  80.16328    0.85452    0.66357    1.12500    0.37475    0.36634    0.36218    2.66842
  69.69202    0.75829    0.66357    0.98500    0.32595    0.33155    0.32742    3.06796
  76.40317    0.82074    0.66357    1.07500    0.33269    0.35033    0.34618    3.00578
  67.42110    0.73744    0.66437    0.95500    0.30635    0.32604    0.32181    3.26425
  80.85876    0.86170    0.66437    1.13500    0.38889    0.36972    0.36544    2.57143
  70.38160    0.76575    0.66437    0.99500    0.33550    0.33394    0.32969    2.98058
  48.52293    0.54598    0.66437    0.69500    0.29605    0.29917    0.29512    3.37778
  75.59795    0.81437    0.66437    1.06500    0.33700    0.34774    0.34346    2.96739
  62.27544    0.68708    0.66437    0.88500    0.31434    0.31062    0.30642    3.18132
  81.61382    0.86834    0.66437    1.14500    0.32200    0.37292    0.36864    3.10556
  61.54395    0.67981    0.66437    0.87500    0.30596    0.30842    0.30422    3.26842
  49.23944    0.55354    0.66437    0.70500    0.26804    0.30115    0.29709    3.73077
  58.62683    0.65053    0.66437    0.83500    0.31261    0.30773    0.30356    3.19883
  83.12649    0.88154    0.66437    1.16500    0.39232    0.37680    0.37251    2.54891
  57.89972    0.64317    0.66437    0.82500    0.30263    0.30838    0.30422    3.30435
  76.34681    0.82122    0.66437    1.07500    0.36576    0.35051    0.34624    2.73404
  66.68327    0.73031    0.66437    0.94500    0.36672    0.32384    0.31961    2.72685
  53.55491    0.59863    0.66437    0.76500    0.32732    0.31227    0.30816    3.05512
  54.99984    0.61354    0.66437    0.78500    0.35682    0.31097    0.30685    2.80255
  68.15984    0.74455    0.66437    0.96500    0.34142    0.32787    0.32364    2.92891
  71.86738    0.77977    0.66437    1.01500    0.39823    0.33807    0.33381    2.51111
  80.10456    0.85502    0.66437    1.12500    0.35593    0.36652    0.36224    2.80952
  46.37788    0.52321    0.66437    0.66500    0.25000    0.29330    0.28928    4.00000
  73.35685    0.79368    0.66437    1.03500    0.33333    0.34221    0.33794    3.00000
  65.94636    0.72316    0.66437    0.93500    0.34300    0.32164    0.31741    2.91542
  47.09216    0.53081    0.66437    0.67500    0.34328    0.29520    0.29117    2.91304
  79.35123    0.84832    0.66437    1.11500    0.39544    0.36332    0.35904    2.52885
  63.00782    0.69434    0.66437    0.89500    0.28165    0.31282    0.30862    3.55056
  51.39362    0.57615    0.66437    0.73500    0.31333    0.30710    0.30301    3.19149
  83.88408    0.88810    0.66437    1.17500    0.38806    0.37357    0.36928    2.57692
  69.64009    0.75871    0.66437    0.98500    0.37746    0.33187    0.32762    2.64929
  60.08364    0.66521    0.66437    0.85500    0.36280    0.30643    0.30225    2.75634
  68.89951    0.75164    0.66437    0.97500    0.29515    0.32980    0.32556    3.38806
  54.27696    0.60609    0.66437    0.77500    0.29712    0.31162    0.30750    3.36567
  52.11325    0.58366    0.66437    0.74500    0.30035    0.30908    0.30498    3.32941
  78.59879    0.84158    0.66437    1.10500    0.36965    0.36012    0.35584    2.70526
  77.84723    0.83482    0.66437    1.09500    0.29444    0.35691    0.35264    3.39623
  84.64250    0.89462    0.66437    1.18500    0.42396    0.38319    0.37890    2.35870
  77.09657    0.82803    0.66437    1.08500    0.34358    0.35371    0.34944    2.91053
  64.47528    0.70879    0.66437    0.91500    0.27937    0.31723    0.31302    3.57955
  50.67478    0.56863    0.66437    0.72500    0.34241    0.30511    0.30104    2.92045
  55.72355    0.62097    0.66437    0.79500    0.33932    0.31033    0.30619    2.94706
  47.80717    0.53840    0.66437    0.68500    0.38961    0.29718    0.29315    2.56667
  49.95672    0.56109    0.66437    0.71500    0.32195    0.30313    0.29907    3.10606
  59.35479    0.65788    0.66437    0.84500    0.31794    0.30708    0.30291    3.14525
  60.81335    0.67252    0.66437    0.86500    0.34301    0.30633    0.30215    2.91534
  71.12403    0.77277    0.66437    1.00500    0.31711    0.33600    0.33175    3.15346
  82.36974    0.87496    0.66437    1.15500    0.33401    0.37612    0.37184    2.99390
  72.61166    0.78674    0.66437    1.02500    0.34932    0.34014    0.33588    2.86274
  52.83368    0.59115    0.66437    0.75500    0.27577    0.31106    0.30696    3.62617
  65.21037    0.71598    0.66437    0.92500    0.33170    0.31943    0.31521    3.01478
  63.74110    0.70157    0.66437    0.90500    0.31789    0.31503    0.31082    3.14573
  52.79366    0.59144    0.66516    0.75500    0.27436    0.31146    0.30726    3.64486
  49.91882    0.56137    0.66516    0.71500    0.28444    0.30352    0.29937    3.51563
  68.84807    0.75205    0.66516    0.97500    0.34355    0.33011    0.32576    2.91080
  81.55414    0.86886    0.66516    1.14500    0.33840    0.37310    0.36870    2.95506
  70.32915    0.76617    0.66516    0.99500    0.32392    0.33424    0.32988    3.08718
  77.78988    0.83531    0.66516    1.09500    0.38256    0.35709    0.35270    2.61395
  80.79953    0.86221    0.66516    1.13500    0.40361    0.36990    0.36550    2.47761
  60.03836    0.66555    0.66516    0.85500    0.34790    0.30674    0.30246    2.87437
  67.37067    0.73784    0.66516    0.95500    0.30293    0.32641    0.32207    3.30108
  78.54097    0.84207    0.66516    1.10500    0.33084    0.36029    0.35590    3.02260
  52.07376    0.58395    0.66516    0.74500    0.29022    0.30947    0.30529    3.44565
  46.34263    0.52346    0.66516    0.66500    0.28000    0.29369    0.28960    3.57143
  51.35466    0.57643    0.66516    0.73500    0.33333    0.30749    0.30332    3.00000
  62.22860    0.68744    0.66516    0.88500    0.30696    0.31099    0.30668    3.25773
  77.03970    0.82851    0.66516    1.08500    0.29457    0.35389    0.34950    3.39474
  80.04580    0.85553    0.66516    1.12500    0.30869    0.36669    0.36230    3.23952
  63.69323    0.70194    0.66516    0.90500    0.31336    0.31539    0.31108    3.19118
  76.29042    0.82169    0.66516    1.07500    0.32826    0.35068    0.34630    3.04639
  68.10891    0.74496    0.66516    0.96500    0.36007    0.32820    0.32385    2.77725
  69.58815    0.75912    0.66516    0.98500    0.38324    0.33218    0.32782    2.60930
  65.16147    0.71636    0.66516    0.92500    0.37914    0.31980    0.31548    2.63755
  61.49764    0.68016    0.66516    0.87500    0.32200    0.30878    0.30449    3.10556
  50.63635    0.56891    0.66516    0.72500    0.28261    0.30550    0.30134    3.53846
  79.29294    0.84881    0.66516    1.11500    0.35700    0.36349    0.35910    2.80110
  59.31004    0.65822    0.66516    0.84500    0.31145    0.30739    0.30312    3.21081
  55.68142    0.62128    0.66516    0.79500    0.33958    0.31063    0.30640    2.94479
  49.20207    0.55381    0.66516    0.70500    0.36735    0.30154    0.29740    2.72222
  54.95824    0.61385    0.66516    0.78500    0.35109    0.31128    0.30705    2.84828
  82.30960    0.87548    0.66516    1.15500    0.38936    0.37630    0.37190    2.56831
  84.58101    0.89516    0.66516    1.18500    0.41071    0.38140    0.37699    2.43478
  62.96047    0.69470    0.66516    0.89500    0.35176    0.31319    0.30888    2.84286
  58.58260    0.65086    0.66516    0.83500    0.29772    0.30804    0.30377    3.35882
  83.82304    0.88864    0.66516    1.17500    0.39749    0.37371    0.36930    2.51579
  47.77086    0.53866    0.66516    0.68500    0.22222    0.29757    0.29345    4.50000
  53.51437    0.59893    0.66516    0.76500    0.38663    0.31257    0.30837    2.58647
  54.23589    0.60639    0.66516    0.77500    0.32258    0.31192    0.30771    3.10000
  71.07108    0.77320    0.66516    1.00500    0.30599    0.33631    0.33195    3.26804
  83.06590    0.88207    0.66516    1.16500    0.41650    0.37666    0.37225    2.40097
  72.55771    0.78718    0.66516    1.02500    0.35452    0.34045    0.33608    2.82075
  75.54204    0.81484    0.66516    1.06500    0.31159    0.34796    0.34358    3.20930
  73.30241    0.79413    0.66516    1.03500    0.34053    0.34252    0.33814    2.93659
  66.63335    0.73070    0.66516    0.94500    0.34760    0.32421    0.31987    2.87685
  71.81393    0.78020    0.66516    1.01500    0.36632    0.33838    0.33401    2.72986
  57.85602    0.64349    0.66516    0.82500    0.33562    0.30869    0.30443    2.97959
  65.89696    0.72354    0.66516    0.93500    0.32724    0.32201    0.31767    3.05584
  47.05638    0.53107    0.66516    0.67500    0.46032    0.29558    0.29148    2.17241
  60.76756    0.67287    0.66516    0.86500    0.35009    0.30671    0.30242    2.85644
  48.48609    0.54624    0.66516    0.69500    0.39394    0.29955    0.29543    2.53846
  64.42690    0.70916    0.66516    0.91500    0.26540    0.31760    0.31328    3.76786
  65.84753    0.72393    0.66596    0.93500    0.30926    0.32236    0.31794    3.23350
  58.53836    0.65120    0.66596    0.83500    0.30846    0.30833    0.30398    3.24194
  83.00527    0.88261    0.66596    1.16500    0.33969    0.37651    0.37200    2.94388
  76.98280    0.82899    0.66596    1.08500    0.40113    0.35405    0.34956    2.49296
  54.91663    0.61415    0.66596    0.78500    0.30065    0.31156    0.30726    3.32609
  50.59791    0.56919    0.66596    0.72500    0.30466    0.30588    0.30165    3.28235
  65.11256    0.71675    0.66596    0.92500    0.34560    0.32016    0.31574    2.89352
  57.81231    0.64382    0.66596    0.82500    0.37205    0.30897    0.30464    2.68783
  53.47381    0.59923    0.66596    0.76500    0.27543    0.31285    0.30858    3.63063
  79.98701    0.85603    0.66596    1.12500    0.30922    0.36686    0.36236    3.23392
  51.31569    0.57672    0.66596    0.73500    0.30945    0.30787    0.30362    3.23158
  62.18176    0.68780    0.66596    0.88500    0.27840    0.31134    0.30695    3.59195
  62.91310    0.69507    0.66596    0.89500    0.29966    0.31354    0.30915    3.33708
  76.23400    0.82216    0.66596    1.07500    0.32588    0.35085    0.34636    3.06857
  67.32022    0.73824    0.66596    0.95500    0.34552    0.32677    0.32233    2.89423
  66.58341    0.73110    0.66596    0.94500    0.37232    0.32457    0.32014    2.68584
  48.44924    0.54651    0.66596    0.69500    0.26623    0.29992    0.29573    3.75610
  64.37850    0.70954    0.66596    0.91500    0.31779    0.31795    0.31354    3.14674
  61.45131    0.68052    0.66596    0.87500    0.34276    0.30913    0.30475    2.91753
  80.74028    0.86272    0.66596    1.13500    0.38252    0.37007    0.36556    2.61421
  79.23462    0.84931    0.66596    1.11500    0.29273    0.36366    0.35916    3.41615
  84.51949    0.89571    0.66596    1.18500    0.35560    0.37960    0.37508    2.81212
  47.02059    0.53132    0.66596    0.67500    0.34667    0.29595    0.29179    2.88462
  49.16469    0.55408    0.66596    0.70500    0.33526    0.30191    0.29770    2.98276
  69.53618    0.75954    0.66596    0.98500    0.35524    0.33247    0.32802    2.81498
  59.26528    0.65855    0.66596    0.84500    0.29908    0.30768    0.30332    3.34356
  60.72175    0.67321    0.66596    0.86500    0.34549    0.30707    0.30270    2.89447
  77.73251    0.83579    0.66596    1.09500    0.31455    0.35726    0.35276    3.17919
  82.24942    0.87601    0.66596    1.15500    0.40246    0.37647    0.37196    2.48469
  68.05795    0.74536    0.66596    0.96500    0.38682    0.32851    0.32407    2.58515
  49.88091    0.56164    0.66596    0.71500    0.35780    0.30390    0.29968    2.79487
  55.63928    0.62160    0.66596    0.79500    0.32129    0.31092    0.30661    3.11250
  54.19480    0.60670    0.66596    0.77500    0.38227    0.31221    0.30792    2.61594
  52.03426    0.58423    0.66596    0.74500    0.33631    0.30985    0.30560    2.97345
  63.64535    0.70231    0.66596    0.90500    0.35761    0.31575    0.31134    2.79638
  71.76046    0.78063    0.66596    1.01500    0.34493    0.33868    0.33421    2.89912
  75.48611    0.81530    0.66596    1.06500    0.31616    0.34818    0.34369    3.16292
  47.73454    0.53892    0.66596    0.68500    0.31579    0.29794    0.29376    3.16667
  78.48311    0.84256    0.66596    1.10500    0.40162    0.36046    0.35596    2.48990
  81.49442    0.86938    0.66596    1.14500    0.40075    0.37327    0.36876    2.49533
  59.99308    0.66589    0.66596    0.85500    0.43148    0.30703    0.30267    2.31760
  83.76197    0.88917    0.66596    1.17500    0.38235    0.37384    0.36932    2.61538
  68.79660    0.75246    0.66596    0.97500    0.35284    0.33040    0.32595    2.83412
  52.75363    0.59174    0.66596    0.75500    0.32620    0.31183    0.30757    3.06557
  70.27668    0.76659    0.66596    0.99500    0.34010    0.33454    0.33008    2.94030
  72.50374    0.78761    0.66596    1.02500    0.33436    0.34075    0.33628    2.99083
  73.24795    0.79457    0.66596    1.03500    0.33482    0.34282    0.33834    2.98667
  46.30738    0.52371    0.66596    0.66500    0.10714    0.29407    0.28991    9.33333
  71.01811    0.77362    0.66596    1.00500    0.32609    0.33661    0.33215    3.06667
  58.49410    0.65153    0.66676    0.83500    0.27319    0.30860    0.30419    3.66049
  82.94461    0.88314    0.66676    1.16500    0.36149    0.37636    0.37174    2.76630
  52.71359    0.59203    0.66676    0.75500    0.34985    0.31219    0.30788    2.85833
  49.84299    0.56191    0.66676    0.71500    0.45755    0.30425    0.29998    2.18557
  67.26975    0.73864    0.66676    0.95500    0.31723    0.32711    0.32260    3.15228
  64.33008    0.70991    0.66676    0.91500    0.31505    0.31828    0.31381    3.17413
  70.96511    0.77405    0.66676    1.00500    0.31318    0.33689    0.33235    3.19307
  55.59713    0.62191    0.66676    0.79500    0.31183    0.31118    0.30682    3.20690
  63.59745    0.70268    0.66676    0.90500    0.38182    0.31608    0.31161    2.61905
  79.92818    0.85653    0.66676    1.12500    0.32892    0.36702    0.36242    3.04023
  80.68098    0.86323    0.66676    1.13500    0.34570    0.37022    0.36562    2.89266
  47.69821    0.53918    0.66676    0.68500    0.25253    0.29829    0.29406    3.96000
  65.06363    0.71713    0.66676    0.92500    0.36097    0.32049    0.31600    2.77033
  72.44975    0.78805    0.66676    1.02500    0.34066    0.34103    0.33647    2.93548
  76.92587    0.82946    0.66676    1.08500    0.33333    0.35420    0.34962    3.00000
  46.27212    0.52396    0.66676    0.66500    0.18182    0.29443    0.29023    5.50000
  68.00697    0.74576    0.66676    0.96500    0.33876    0.32880    0.32429    2.95192
  66.53346    0.73149    0.66676    0.94500    0.32721    0.32490    0.32040    3.05612
  60.67593    0.67356    0.66676    0.86500    0.33890    0.30742    0.30298    2.95074
  65.79808    0.72432    0.66676    0.93500    0.37152    0.32269    0.31820    2.69163
  51.99475    0.58452    0.66676    0.74500    0.29217    0.31021    0.30590    3.42268
  78.42523    0.84305    0.66676    1.10500    0.35029    0.36061    0.35602    2.85475
  54.15371    0.60700    0.66676    0.77500    0.31667    0.31247    0.30813    3.15789
  68.74512    0.75287    0.66676    0.97500    0.38783    0.33067    0.32615    2.57848
  70.22418    0.76701    0.66676    0.99500    0.37374    0.33482    0.33028    2.67568
  73.19346    0.79502    0.66676    1.03500    0.39360    0.34310    0.33854    2.54065
  59.94778    0.66623    0.66676    0.85500    0.36905    0.30730    0.30288    2.70968
  71.70696    0.78106    0.66676    1.01500    0.31659    0.33896    0.33441    3.15865
  83.70085    0.88971    0.66676    1.17500    0.41509    0.37396    0.36934    2.40909
  49.12730    0.55435    0.66676    0.70500    0.28205    0.30226    0.29801    3.54545
  69.48419    0.75995    0.66676    0.98500    0.34584    0.33274    0.32822    2.89151
  75.43015    0.81576    0.66676    1.06500    0.37945    0.34838    0.34381    2.63542
  51.27671    0.57700    0.66676    0.73500    0.32573    0.30822    0.30393    3.07000
  57.76858    0.64415    0.66676    0.82500    0.28361    0.30924    0.30485    3.52597
  53.43324    0.59952    0.66676    0.76500    0.27500    0.31312    0.30879    3.63636
  54.87500    0.61446    0.66676    0.78500    0.32274    0.31183    0.30747    3.09848
  62.86572    0.69543    0.66676    0.89500    0.35091    0.31387    0.30941    2.84977
  62.13489    0.68816    0.66676    0.88500    0.33103    0.31166    0.30721    3.02083
  50.55946    0.56946    0.66676    0.72500    0.27941    0.30624    0.30196    3.57895
  48.41238    0.54677    0.66676    0.69500    0.27397    0.30028    0.29604    3.65000
  59.22050    0.65889    0.66676    0.84500    0.38023    0.30795    0.30353    2.63000
  46.98479    0.53158    0.66676    0.67500    0.21538    0.29630    0.29209    4.64286
  77.67510    0.83627    0.66676    1.09500    0.33581    0.35741    0.35282    2.97790
  82.18921    0.87653    0.66676    1.15500    0.36382    0.37663    0.37202    2.74863
  81.43466    0.86989    0.66676    1.14500    0.35714    0.37343    0.36882    2.80000
  79.17626    0.84981    0.66676    1.11500    0.33273    0.36381    0.35922    3.00541
  61.40497    0.68087    0.66676    0.87500    0.32881    0.30946    0.30501    3.04124
  76.17755    0.82263    0.66676    1.07500    0.32959    0.35100    0.34642    3.03409
  84.45793    0.89625    0.66676    1.18500    0.38413    0.37779    0.37316    2.60326
  84.39633    0.89680    0.66756    1.18500    0.37552    0.37607    0.37137    2.66298
  63.54953    0.70305    0.66756    0.90500    0.33503    0.31638    0.31187    2.98485
  67.95597    0.74617    0.66756    0.96500    0.34676    0.32907    0.32450    2.88384
  73.13894    0.79546    0.66756    1.03500    0.35656    0.34335    0.33874    2.80455
  60.63009    0.67391    0.66756    0.86500    0.34155    0.30773    0.30326    2.92784
  59.90246    0.66658    0.66756    0.85500    0.31606    0.30755    0.30309    3.16393
  77.61766    0.83675    0.66756    1.09500    0.39567    0.35753    0.35288    2.52736
  47.66188    0.53944    0.66756    0.68500    0.35185    0.29863    0.29437    2.84210
  72.39573    0.78849    0.66756    1.02500    0.37394    0.34128    0.33667    2.67421
  83.63970    0.89025    0.66756    1.17500    0.41152    0.37406    0.36936    2.43000
  46.23684    0.52421    0.66756    0.66500    0.32143    0.29478    0.29055    3.11111
  78.36732    0.84354    0.66756    1.10500    0.34334    0.36074    0.35608    2.91257
  68.69361    0.75328    0.66756    0.97500    0.36946    0.33092    0.32635    2.70667
  65.74862    0.72470    0.66756    0.93500    0.32137    0.32300    0.31847    3.11168
  69.43217    0.76037    0.66756    0.98500    0.34622    0.33300    0.32842    2.88837
  58.44984    0.65186    0.66756    0.83500    0.31779    0.30884    0.30440    3.14674
  51.23772    0.57728    0.66756    0.73500    0.27245    0.30856    0.30424    3.67045
  62.81832    0.69579    0.66756    0.89500    0.32895    0.31418    0.30967    3.04000
  46.94899    0.53183    0.66756    0.67500    0.26582    0.29664    0.29240    3.76190
  76.86892    0.82994    0.66756    1.08500    0.35593    0.35433    0.34968    2.80952
  79.86932    0.85703    0.66756    1.12500    0.38596    0.36715    0.36248    2.59091
  79.11787    0.85030    0.66756    1.11500    0.34646    0.36395    0.35928    2.88636
  50.52100    0.56974    0.66756    0.72500    0.25882    0.30657    0.30226    3.86364
  64.28165    0.71029    0.66756    0.91500    0.32718    0.31859    0.31407    3.05641
  51.95523    0.58481    0.66756    0.74500    0.30149    0.31055    0.30621    3.31683
  59.17571    0.65923    0.66756    0.84500    0.31129    0.30820    0.30374    3.21244
  54.11260    0.60730    0.66756    0.77500    0.34404    0.31271    0.30834    2.90667
  48.37551    0.54704    0.66756    0.69500    0.36111    0.30061    0.29634    2.76923
  65.01468    0.71751    0.66756    0.92500    0.34064    0.32080    0.31627    2.93564
  80.62166    0.86374    0.66756    1.13500    0.33624    0.37036    0.36568    2.97409
  67.21926    0.73903    0.66756    0.95500    0.34189    0.32742    0.32286    2.92488
  82.88391    0.88367    0.66756    1.16500    0.36986    0.37618    0.37148    2.70370
  70.17167    0.76743    0.66756    0.99500    0.31333    0.33507    0.33048    3.19149
  52.67354    0.59232    0.66756    0.75500    0.30952    0.31253    0.30818    3.23077
  66.48348    0.73188    0.66756    0.94500    0.35400    0.32521    0.32066    2.82489
  81.37488    0.87041    0.66756    1.14500    0.34735    0.37356    0.36888    2.87895
  70.91209    0.77448    0.66756    1.00500    0.34003    0.33714    0.33255    2.94089
  62.08802    0.68852    0.66756    0.88500    0.34697    0.31197    0.30748    2.88208
  71.65344    0.78150    0.66756    1.01500    0.36079    0.33921    0.33461    2.77169
  55.55497    0.62222    0.66756    0.79500    0.27623    0.31142    0.30703    3.62015
  54.83337    0.61477    0.66756    0.78500    0.35570    0.31207    0.30768    2.81132
  53.39266    0.59982    0.66756    0.76500    0.30928    0.31336    0.30900    3.23333
  75.37416    0.81623    0.66756    1.06500    0.37616    0.34856    0.34392    2.65842
  82.12896    0.87705    0.66756    1.15500    0.36468    0.37677    0.37208    2.74211
  49.08990    0.55462    0.66756    0.70500    0.37013    0.30260    0.29832    2.70175
  57.72483    0.64447    0.66756    0.82500    0.27160    0.30949    0.30506    3.68182
  49.80506    0.56219    0.66756    0.71500    0.28571    0.30459    0.30029    3.50000
  76.12108    0.82309    0.66756    1.07500    0.34542    0.35112    0.34648    2.89503
  61.35861    0.68122    0.66756    0.87500    0.30658    0.30976    0.30528    3.26178
  76.06458    0.82356    0.66836    1.07500    0.33333    0.35121    0.34654    3.00000
  70.11913    0.76785    0.66836    0.99500    0.31240    0.33529    0.33068    3.20106
  59.13091    0.65956    0.66836    0.84500    0.31169    0.30841    0.30395    3.20833
  64.23320    0.71066    0.66836    0.91500    0.29924    0.31887    0.31433    3.34184
  48.33864    0.54730    0.66836    0.69500    0.39535    0.30093    0.29665    2.52941
  67.16876    0.73943    0.66836    0.95500    0.29697    0.32770    0.32313    3.36735
  53.35207    0.60012    0.66836    0.76500    0.34605    0.31357    0.30921    2.88976
  68.64208    0.75368    0.66836    0.97500    0.34718    0.33114    0.32655    2.88038
  69.38014    0.76078    0.66836    0.98500    0.35749    0.33322    0.32862    2.79730
  65.69914    0.72509    0.66836    0.93500    0.32759    0.32328    0.31873    3.05263
  66.43349    0.73227    0.66836    0.94500    0.31329    0.32549    0.32093    3.19192
  73.08441    0.79591    0.66836    1.03500    0.33917    0.34358    0.33894    2.94836
  46.91318    0.53209    0.66836    0.67500    0.33846    0.29695    0.29271    2.95455
  71.59990    0.78193    0.66836    1.01500    0.33224    0.33943    0.33481    3.00990
  62.04112    0.68888    0.66836    0.88500    0.35644    0.31224    0.30774    2.80556
  50.48253    0.57002    0.66836    0.72500    0.25676    0.30689    0.30257    3.89474
  58.40556    0.65219    0.66836    0.83500    0.33698    0.30906    0.30461    2.96757
  54.79172    0.61507    0.66836    0.78500    0.39070    0.31228    0.30789    2.55952
  72.34169    0.78893    0.66836    1.02500    0.37311    0.34151    0.33687    2.68018
  57.68108    0.64480    0.66836    0.82500    0.34363    0.30970    0.30527    2.91011
  79.05945    0.85080    0.66836    1.11500    0.36456    0.36404    0.35934    2.74302
  62.77091    0.69616    0.66836    0.89500    0.34932    0.31445    0.30994    2.86274
  49.05250    0.55489    0.66836    0.70500    0.32584    0.30291    0.29862    3.06897
  61.31223    0.68157    0.66836    0.87500    0.29516    0.31003    0.30554    3.38798
  51.19872    0.57757    0.66836    0.73500    0.31507    0.30887    0.30454    3.17391
  80.56230    0.86424    0.66836    1.13500    0.35029    0.37045    0.36574    2.85475
  77.56020    0.83723    0.66836    1.09500    0.32580    0.35763    0.35294    3.06936
  82.06868    0.87757    0.66836    1.15500    0.33333    0.37687    0.37214    3.00000
  46.20157    0.52446    0.66836    0.66500    0.15385    0.29510    0.29087    6.50000
  49.76713    0.56246    0.66836    0.71500    0.31304    0.30490    0.30060    3.19444
  75.31815    0.81669    0.66836    1.06500    0.35130    0.34870    0.34404    2.84656
  55.51279    0.62253    0.66836    0.79500    0.27984    0.31164    0.30724    3.57353
  67.90496    0.74657    0.66836    0.96500    0.34839    0.32930    0.32472    2.87037
  84.33469    0.89734    0.66836    1.18500    0.36996    0.37591    0.37116    2.70303
  59.85713    0.66692    0.66836    0.85500    0.35688    0.30777    0.30330    2.80203
  63.50160    0.70342    0.66836    0.90500    0.28363    0.31666    0.31214    3.52571
  60.58424    0.67426    0.66836    0.86500    0.30421    0.30802    0.30354    3.28723
  47.62554    0.53970    0.66836    0.68500    0.34951    0.29894    0.29468    2.86111
  83.57851    0.89078    0.66836    1.17500    0.35091    0.37412    0.36938    2.84971
  81.31506    0.87092    0.66836    1.14500    0.33826    0.37366    0.36894    2.95628
  54.07148    0.60760    0.66836    0.77500    0.31762    0.31293    0.30855    3.14844
  82.82317    0.88419    0.66836    1.16500    0.35845    0.37596    0.37122    2.78977
  78.30937    0.84403    0.66836    1.10500    0.37695    0.36083    0.35614    2.65285
  51.91570    0.58510    0.66836    0.74500    0.34060    0.31086    0.30652    2.93600
  79.81043    0.85754    0.66836    1.12500    0.35167    0.36725    0.36254    2.84358
  76.81193    0.83041    0.66836    1.08500    0.30319    0.35442    0.34974    3.29825
  64.96571    0.71788    0.66836    0.92500    0.34448    0.32108    0.31653    2.90291
  70.85905    0.77490    0.66836    1.00500    0.35599    0.33736    0.33274    2.80909
  52.63348    0.59261    0.66836    0.75500    0.27204    0.31284    0.30849    3.67593
  77.50270    0.83772    0.66916    1.09500    0.38806    0.35768    0.35300    2.57692
  51.15971    0.57785    0.66916    0.73500    0.33677    0.30917    0.30485    2.96939
  82.00836    0.87810    0.66916    1.15500    0.37827    0.37693    0.37220    2.64362
  69.32809    0.76119    0.66916    0.98500    0.35986    0.33340    0.32882    2.77885
  70.06657    0.76827    0.66916    0.99500    0.31013    0.33548    0.33088    3.22449
  75.26210    0.81715    0.66916    1.06500    0.38561    0.34881    0.34415    2.59330
  64.91673    0.71826    0.66916    0.92500    0.35207    0.32132    0.31680    2.84038
  81.25520    0.87144    0.66916    1.14500    0.34019    0.37372    0.36900    2.93956
  59.81179    0.66726    0.66916    0.85500    0.29752    0.30796    0.30351    3.36111
  83.51728    0.89132    0.66916    1.17500    0.37716    0.37414    0.36940    2.65143
  54.03035    0.60790    0.66916    0.77500    0.32237    0.31312    0.30876    3.10204
  51.87616    0.58538    0.66916    0.74500    0.33974    0.31115    0.30682    2.94340
  71.54634    0.78236    0.66916    1.01500    0.32496    0.33962    0.33501    3.07732
  78.25140    0.84452    0.66916    1.10500    0.36452    0.36089    0.35620    2.74332
  54.75006    0.61538    0.66916    0.78500    0.37277    0.31248    0.30810    2.68263
  48.30176    0.54757    0.66916    0.69500    0.32258    0.30122    0.29696    3.10000
  84.27302    0.89788    0.66916    1.18500    0.42081    0.37571    0.37096    2.37634
  64.18473    0.71104    0.66916    0.91500    0.30921    0.31912    0.31460    3.23404
  57.63731    0.64513    0.66916    0.82500    0.28312    0.30990    0.30548    3.53205
  68.59054    0.75409    0.66916    0.97500    0.35237    0.33133    0.32675    2.83796
  59.08609    0.65990    0.66916    0.84500    0.36397    0.30861    0.30416    2.74747
  65.64964    0.72547    0.66916    0.93500    0.33168    0.32353    0.31899    3.01493
  70.80598    0.77533    0.66916    1.00500    0.34820    0.33755    0.33294    2.87192
  63.45365    0.70379    0.66916    0.90500    0.31496    0.31691    0.31240    3.17500
  79.75151    0.85804    0.66916    1.12500    0.37209    0.36731    0.36260    2.68750
  82.76239    0.88472    0.66916    1.16500    0.35671    0.37570    0.37096    2.80337
  52.59341    0.59291    0.66916    0.75500    0.30447    0.31314    0.30880    3.28440
  73.02984    0.79635    0.66916    1.03500    0.35108    0.34377    0.33914    2.84834
  49.01508    0.55516    0.66916    0.70500    0.27692    0.30321    0.29893    3.61111
  76.75492    0.83089    0.66916    1.08500    0.35484    0.35447    0.34980    2.81818
  80.50291    0.86475    0.66916    1.13500    0.38418    0.37051    0.36580    2.60294
  58.36127    0.65252    0.66916    0.83500    0.33865    0.30925    0.30482    2.95288
  67.11823    0.73982    0.66916    0.95500    0.32884    0.32795    0.32339    3.04103
  67.85392    0.74697    0.66916    0.96500    0.38474    0.32950    0.32494    2.59916
  66.38347    0.73266    0.66916    0.94500    0.31250    0.32574    0.32119    3.20000
  62.72348    0.69652    0.66916    0.89500    0.30900    0.31470    0.31020    3.23626
  55.47061    0.62284    0.66916    0.79500    0.27872    0.31183    0.30745    3.58779
  60.53837    0.67460    0.66916    0.86500    0.34133    0.30829    0.30382    2.92973
  47.58919    0.53996    0.66916    0.68500    0.28696    0.29924    0.29499    3.48485
  53.31147    0.60041    0.66916    0.76500    0.30827    0.31377    0.30942    3.24390
  61.99421    0.68923    0.66916    0.88500    0.34407    0.31249    0.30800    2.90640
  49.72918    0.56273    0.66916    0.71500    0.37313    0.30519    0.30091    2.68000
  46.16628    0.52471    0.66916    0.66500    0.40000    0.29541    0.29118    2.50000
  46.87736    0.53234    0.66916    0.67500    0.26761    0.29725    0.29301    3.73684
  76.00805    0.82403    0.66916    1.07500    0.31636    0.35126    0.34660    3.16092
  50.44406    0.57030    0.66916    0.72500    0.30325    0.30718    0.30288    3.29762
  79.00100    0.85129    0.66916    1.11500    0.33918    0.36410    0.35940    2.94828
  61.26585    0.68193    0.66916    0.87500    0.36177    0.31028    0.30581    2.76415
  72.28762    0.78937    0.66916    1.02500    0.33386    0.34170    0.33707    2.99531
  59.04126    0.66024    0.66997    0.84500    0.28114    0.30877    0.30437    3.55696
  63.40569    0.70415    0.66997    0.90500    0.31826    0.31713    0.31267    3.14213
  49.69123    0.56301    0.66997    0.71500    0.38961    0.30547    0.30121    2.56667
  48.26487    0.54783    0.66997    0.69500    0.35000    0.30150    0.29727    2.85714
  46.13099    0.52496    0.66997    0.66500    0.44828    0.29570    0.29150    2.23077
  67.80286    0.74737    0.66997    0.96500    0.31980    0.32967    0.32516    3.12698
  59.76644    0.66760    0.66997    0.85500    0.29489    0.30813    0.30372    3.39106
  64.86773    0.71864    0.66997    0.92500    0.36333    0.32154    0.31706    2.75234
  47.55283    0.54022    0.66997    0.68500    0.29524    0.29952    0.29529    3.38710
  83.45602    0.89185    0.66997    1.17500    0.39248    0.37412    0.36942    2.54787
  48.97766    0.55542    0.66997    0.70500    0.30058    0.30349    0.29924    3.32692
  84.96743    0.90497    0.66997    1.19500    0.40603    0.39413    0.38942    2.46286
  81.19531    0.87195    0.66997    1.14500    0.38477    0.37373    0.36906    2.59898
  64.13625    0.71141    0.66997    0.91500    0.35450    0.31933    0.31486    2.82090
  46.84154    0.53260    0.66997    0.67500    0.18987    0.29753    0.29332    5.26667
  78.94252    0.85178    0.66997    1.11500    0.32234    0.36411    0.35946    3.10227
  72.23353    0.78980    0.66997    1.02500    0.31158    0.34185    0.33727    3.20942
  61.21944    0.68228    0.66997    0.87500    0.34452    0.31050    0.30607    2.90256
  51.12069    0.57813    0.66997    0.73500    0.32313    0.30944    0.30516    3.09474
  50.40557    0.57058    0.66997    0.72500    0.34495    0.30745    0.30319    2.89899
  66.33344    0.73305    0.66997    0.94500    0.32626    0.32596    0.32146    3.06500
  65.60012    0.72586    0.66997    0.93500    0.38648    0.32375    0.31926    2.58744
  67.06769    0.74022    0.66997    0.95500    0.28803    0.32816    0.32366    3.47191
  80.44349    0.86526    0.66997    1.13500    0.37354    0.37053    0.36586    2.67708
  68.53897    0.75450    0.66997    0.97500    0.33386    0.33148    0.32695    2.99524
  78.19339    0.84500    0.66997    1.10500    0.34449    0.36090    0.35626    2.90286
  84.21130    0.89843    0.66997    1.18500    0.35897    0.37547    0.37076    2.78571
  57.59353    0.64545    0.66997    0.82500    0.32882    0.31006    0.30569    3.04118
  79.69256    0.85854    0.66997    1.12500    0.37052    0.36732    0.36266    2.69892
  82.70158    0.88525    0.66997    1.16500    0.35771    0.37539    0.37071    2.79558
  60.49250    0.67495    0.66997    0.86500    0.33156    0.30852    0.30410    3.01604
  81.94801    0.87862    0.66997    1.15500    0.35849    0.37694    0.37226    2.78947
  72.97526    0.79679    0.66997    1.03500    0.33762    0.34392    0.33934    2.96190
  58.31696    0.65285    0.66997    0.83500    0.29863    0.30942    0.30503    3.34857
  61.94729    0.68959    0.66997    0.88500    0.32517    0.31271    0.30827    3.07527
  75.95150    0.82450    0.66997    1.07500    0.36127    0.35128    0.34666    2.76804
  71.49275    0.78279    0.66997    1.01500    0.33179    0.33977    0.33521    3.01395
  52.55333    0.59320    0.66997    0.75500    0.25124    0.31341    0.30911    3.98020
  55.42841    0.62315    0.66997    0.79500    0.30247    0.31200    0.30766    3.30612
  70.01399    0.76869    0.66997    0.99500    0.35679    0.33563    0.33108    2.80275
  69.27601    0.76161    0.66997    0.98500    0.33437    0.33355    0.32902    2.99065
  75.20604    0.81761    0.66997    1.06500    0.35765    0.34888    0.34427    2.79602
  53.27087    0.60071    0.66997    0.76500    0.31186    0.31394    0.30963    3.20661
  51.83661    0.58567    0.66997    0.74500    0.31755    0.31142    0.30713    3.14912
  53.98922    0.60821    0.66997    0.77500    0.34390    0.31329    0.30897    2.90780
  77.44518    0.83820    0.66997    1.09500    0.33333    0.35769    0.35306    3.00000
  70.75290    0.77575    0.66997    1.00500    0.33493    0.33770    0.33314    2.98571
  76.69787    0.83136    0.66997    1.08500    0.32604    0.35449    0.34986    3.06707
  62.67603    0.69688    0.66997    0.89500    0.36074    0.31492    0.31047    2.77209
  54.70840    0.61569    0.66997    0.78500    0.30684    0.31265    0.30831    3.25899
  65.55059    0.72624    0.67077    0.93500    0.33937    0.32394    0.31952    2.94660
  76.64081    0.83183    0.67077    1.08500    0.27083    0.35446    0.34992    3.69231
  64.81871    0.71902    0.67077    0.92500    0.33860    0.32173    0.31733    2.95337
  84.90523    0.90551    0.67077    1.19500    0.43936    0.39314    0.38853    2.27604
  51.08167    0.57841    0.67077    0.73500    0.30120    0.30970    0.30547    3.32000
  81.13539    0.87247    0.67077    1.14500    0.34815    0.37370    0.36912    2.87234
  69.96138    0.76911    0.67077    0.99500    0.31683    0.33574    0.33128    3.15625
  50.36707    0.57085    0.67077    0.72500    0.35472    0.30772    0.30349    2.81915
  49.65326    0.56328    0.67077    0.71500    0.37220    0.30573    0.30152    2.68675
  48.94023    0.55569    0.67077    0.70500    0.32571    0.30375    0.29955    3.07018
  55.38620    0.62346    0.67077    0.79500    0.33333    0.31215    0.30787    3.00000
  64.08775    0.71178    0.67077    0.91500    0.32182    0.31952    0.31513    3.10732
  68.48739    0.75490    0.67077    0.97500    0.38475    0.33160    0.32715    2.59910
  52.51325    0.59349    0.67077    0.75500    0.35180    0.31366    0.30941    2.84252
  47.51646    0.54048    0.67077    0.68500    0.24000    0.29979    0.29560    4.16667
  54.66672    0.61599    0.67077    0.78500    0.28698    0.31280    0.30852    3.48462
  58.27264    0.65318    0.67077    0.83500    0.37726    0.30956    0.30524    2.65072
  61.17303    0.68263    0.67077    0.87500    0.30869    0.31069    0.30634    3.23952
  80.38403    0.86577    0.67077    1.13500    0.38277    0.37050    0.36592    2.61257
  67.01712    0.74061    0.67077    0.95500    0.34364    0.32835    0.32392    2.91000
  59.72107    0.66794    0.67077    0.85500    0.34221    0.30827    0.30393    2.92222
  61.90035    0.68995    0.67077    0.88500    0.34966    0.31290    0.30853    2.85990
  71.43914    0.78322    0.67077    1.01500    0.35303    0.33989    0.33541    2.83260
  84.14955    0.89897    0.67077    1.18500    0.34263    0.37520    0.37059    2.91860
  72.92065    0.79723    0.67077    1.03500    0.36525    0.34403    0.33954    2.73786
  62.62857    0.69724    0.67077    0.89500    0.38225    0.31511    0.31073    2.61611
  75.14994    0.81807    0.67077    1.06500    0.33764    0.34891    0.34438    2.96175
  81.88763    0.87914    0.67077    1.15500    0.37347    0.37691    0.37232    2.67760
  69.22392    0.76202    0.67077    0.98500    0.34000    0.33367    0.32922    2.94118
  57.54974    0.64578    0.67077    0.82500    0.31609    0.31021    0.30590    3.16364
  51.79706    0.58596    0.67077    0.74500    0.33333    0.31168    0.30744    3.00000
  53.94807    0.60851    0.67077    0.77500    0.34772    0.31345    0.30918    2.87591
  58.99642    0.66057    0.67077    0.84500    0.31034    0.30891    0.30458    3.22222
  83.39472    0.89239    0.67077    1.17500    0.36268    0.37404    0.36944    2.75723
  66.28339    0.73344    0.67077    0.94500    0.37599    0.32614    0.32172    2.65966
  63.35771    0.70452    0.67077    0.90500    0.33575    0.31732    0.31293    2.97838
  78.13536    0.84549    0.67077    1.10500    0.31762    0.36087    0.35632    3.14839
  77.38762    0.83868    0.67077    1.09500    0.34483    0.35767    0.35312    2.90000
  72.17942    0.79024    0.67077    1.02500    0.34720    0.34196    0.33747    2.88018
  79.63357    0.85904    0.67077    1.12500    0.32841    0.36729    0.36272    3.04494
  67.75179    0.74777    0.67077    0.96500    0.36561    0.32981    0.32537    2.73516
  53.23025    0.60100    0.67077    0.76500    0.30827    0.31409    0.30984    3.24390
  60.44660    0.67529    0.67077    0.86500    0.34464    0.30873    0.30438    2.90155
  70.69979    0.77617    0.67077    1.00500    0.31107    0.33782    0.33334    3.21466
  48.22797    0.54809    0.67077    0.69500    0.40288    0.30177    0.29758    2.48214
  46.80571    0.53285    0.67077    0.67500    0.22581    0.29781    0.29363    4.42857
  75.89491    0.82497    0.67077    1.07500    0.31679    0.35125    0.34672    3.15663
  78.88401    0.85228    0.67077    1.11500    0.34280    0.36408    0.35952    2.91713
  82.64074    0.88578    0.67077    1.16500    0.36076    0.37504    0.37045    2.77193
  46.09569    0.52521    0.67077    0.66500    0.32432    0.29599    0.29182    3.08333
  46.06038    0.52546    0.67158    0.66500    0.24138    0.29626    0.29214    4.14286
  80.32454    0.86627    0.67158    1.13500    0.32031    0.37042    0.36598    3.12195
  78.82547    0.85277    0.67158    1.11500    0.37795    0.36401    0.35958    2.64583
  66.96654    0.74101    0.67158    0.95500    0.37608    0.32850    0.32419    2.65899
  84.08776    0.89951    0.67158    1.18500    0.35084    0.37508    0.37061    2.85030
  58.95156    0.66091    0.67158    0.84500    0.28713    0.30903    0.30480    3.48276
  54.62503    0.61630    0.67158    0.78500    0.28000    0.31293    0.30873    3.57143
  76.58371    0.83231    0.67158    1.08500    0.35755    0.35439    0.34998    2.79679
  64.76967    0.71940    0.67158    0.92500    0.32623    0.32188    0.31759    3.06533
  52.47315    0.59378    0.67158    0.75500    0.30749    0.31390    0.30972    3.25210
  57.50594    0.64610    0.67158    0.82500    0.32947    0.31033    0.30611    3.03521
  50.32857    0.57113    0.67158    0.72500    0.34944    0.30796    0.30380    2.86170
  55.34398    0.62377    0.67158    0.79500    0.28571    0.31228    0.30808    3.50000
  63.30971    0.70489    0.67158    0.90500    0.33276    0.31747    0.31320    3.00521
  67.70069    0.74817    0.67158    0.96500    0.38554    0.32991    0.32559    2.59375
  49.61529    0.56355    0.67158    0.71500    0.33632    0.30598    0.30183    2.97333
  51.04263    0.57869    0.67158    0.73500    0.35082    0.30994    0.30578    2.85047
  69.17180    0.76243    0.67158    0.98500    0.36735    0.33375    0.32942    2.72222
  84.84299    0.90606    0.67158    1.19500    0.35440    0.39107    0.38660    2.82166
  79.57456    0.85954    0.67158    1.12500    0.34151    0.36721    0.36278    2.92818
  75.83830    0.82543    0.67158    1.07500    0.35728    0.35118    0.34678    2.79894
  59.67569    0.66828    0.67158    0.85500    0.37037    0.30838    0.30414    2.70000
  71.38550    0.78365    0.67158    1.01500    0.29449    0.33997    0.33561    3.39572
  51.75749    0.58624    0.67158    0.74500    0.30060    0.31192    0.30775    3.32673
  66.23332    0.73383    0.67158    0.94500    0.32550    0.32630    0.32199    3.07216
  53.18962    0.60130    0.67158    0.76500    0.31202    0.31423    0.31005    3.20492
  48.19106    0.54835    0.67158    0.69500    0.37681    0.30202    0.29788    2.65385
  72.86601    0.79767    0.67158    1.03500    0.35352    0.34411    0.33974    2.82870
  53.90691    0.60881    0.67158    0.77500    0.29343    0.31358    0.30939    3.40800
  72.12529    0.79067    0.67158    1.02500    0.33221    0.34204    0.33767    3.01015
  82.57986    0.88631    0.67158    1.16500    0.37045    0.37464    0.37019    2.69945
  81.82720    0.87966    0.67158    1.15500    0.36381    0.37683    0.37238    2.74872
  75.09382    0.81853    0.67158    1.06500    0.37500    0.34889    0.34450    2.66667
  77.33004    0.83916    0.67158    1.09500    0.33895    0.35759    0.35318    2.95028
  81.07543    0.87298    0.67158    1.14500    0.35573    0.37363    0.36918    2.81111
  65.50104    0.72662    0.67158    0.93500    0.32588    0.32409    0.31979    3.06863
  83.33338    0.89292    0.67158    1.17500    0.35246    0.37392    0.36946    2.83721
  48.90279    0.55596    0.67158    0.70500    0.40838    0.30400    0.29986    2.44872
  69.90876    0.76952    0.67158    0.99500    0.31981    0.33582    0.33148    3.12683
  60.40069    0.67564    0.67158    0.86500    0.33005    0.30891    0.30466    3.02985
  62.58110    0.69760    0.67158    0.89500    0.37610    0.31527    0.31100    2.65888
  61.85340    0.69030    0.67158    0.88500    0.31148    0.31306    0.30880    3.21053
  58.22831    0.65351    0.67158    0.83500    0.33448    0.30968    0.30545    2.98969
  46.76986    0.53311    0.67158    0.67500    0.33333    0.29806    0.29394    3.00000
  47.48009    0.54074    0.67158    0.68500    0.27193    0.30004    0.29591    3.67742
  61.12660    0.68298    0.67158    0.87500    0.31537    0.31086    0.30660    3.17085
  78.07730    0.84598    0.67158    1.10500    0.37428    0.36080    0.35638    2.67180
  64.03923    0.71215    0.67158    0.91500    0.38144    0.31968    0.31539    2.62162
  70.64666    0.77660    0.67158    1.00500    0.37438    0.33789    0.33355    2.67105
  68.43578    0.75531    0.67158    0.97500    0.30769    0.33168    0.32735    3.25000
  54.58333    0.61660    0.67238    0.78500    0.26923    0.31304    0.30895    3.71429
  76.52658    0.83278    0.67238    1.08500    0.34871    0.35428    0.35004    2.86772
  79.51551    0.86003    0.67238    1.12500    0.31801    0.36710    0.36284    3.14451
  66.18324    0.73421    0.67238    0.94500    0.27727    0.32642    0.32225    3.60656
  60.35477    0.67598    0.67238    0.86500    0.28694    0.30908    0.30494    3.48503
  65.45147    0.72700    0.67238    0.93500    0.30111    0.32422    0.32006    3.32105
  58.18397    0.65384    0.67238    0.83500    0.33507    0.30978    0.30566    2.98446
  46.02507    0.52571    0.67238    0.66500    0.50000    0.29652    0.29246    2.00000
  50.29006    0.57141    0.67238    0.72500    0.28679    0.30819    0.30411    3.48684
  64.72062    0.71977    0.67238    0.92500    0.35842    0.32202    0.31786    2.79000
  47.44371    0.54099    0.67238    0.68500    0.40000    0.30029    0.29622    2.50000
  70.59351    0.77702    0.67238    1.00500    0.35531    0.33794    0.33375    2.81448
  82.51894    0.88683    0.67238    1.16500    0.37325    0.37420    0.36993    2.67914
  72.07113    0.79111    0.67238    1.02500    0.33566    0.34208    0.33787    2.97917
  48.15415    0.54862    0.67238    0.69500    0.29193    0.30226    0.29819    3.42553
  83.27201    0.89346    0.67238    1.17500    0.37500    0.37376    0.36948    2.66667
  66.91594    0.74140    0.67238    0.95500    0.34926    0.32863    0.32445    2.86321
  84.02594    0.90005    0.67238    1.18500    0.39121    0.37491    0.37063    2.55615
  80.26502    0.86678    0.67238    1.13500    0.33855    0.37031    0.36604    2.95376
  61.08015    0.68333    0.67238    0.87500    0.30016    0.31100    0.30687    3.33152
  61.80643    0.69066    0.67238    0.88500    0.32040    0.31321    0.30907    3.12105
  52.43304    0.59407    0.67238    0.75500    0.27907    0.31412    0.31003    3.58333
  63.99070    0.71252    0.67238    0.91500    0.29805    0.31981    0.31566    3.35519
  71.33185    0.78408    0.67238    1.01500    0.35245    0.34001    0.33581    2.83732
  46.73402    0.53336    0.67238    0.67500    0.21429    0.29831    0.29425    4.66667
  48.86535    0.55623    0.67238    0.70500    0.33953    0.30424    0.30017    2.94521
  63.26170    0.70525    0.67238    0.90500    0.33078    0.31761    0.31346    3.02315
  55.30175    0.62408    0.67238    0.79500    0.37783    0.31239    0.30829    2.64671
  49.57731    0.56382    0.67238    0.71500    0.32653    0.30622    0.30214    3.06250
  69.85612    0.76994    0.67238    0.99500    0.34520    0.33587    0.33168    2.89691
  81.01544    0.87349    0.67238    1.14500    0.41667    0.37351    0.36924    2.40000
  81.76675    0.88018    0.67238    1.15500    0.31111    0.37672    0.37244    3.21429
  84.78071    0.90661    0.67238    1.19500    0.38107    0.38896    0.38467    2.62420
  58.90669    0.66124    0.67238    0.84500    0.32007    0.30913    0.30501    3.12432
  53.86574    0.60911    0.67238    0.77500    0.28256    0.31370    0.30960    3.53906
  53.14898    0.60160    0.67238    0.76500    0.37596    0.31435    0.31026    2.65986
  67.64958    0.74857    0.67238    0.96500    0.34797    0.32999    0.32581    2.87383
  75.78166    0.82590    0.67238    1.07500    0.41701    0.35108    0.34684    2.39801
  75.03768    0.81899    0.67238    1.06500    0.35512    0.34884    0.34462    2.81595
  62.53361    0.69796    0.67238    0.89500    0.32174    0.31541    0.31126    3.10811
  77.27243    0.83964    0.67238    1.09500    0.40000    0.35749    0.35324    2.50000
  78.76690    0.85326    0.67238    1.11500    0.39130    0.36390    0.35964    2.55556
  78.01920    0.84646    0.67238    1.10500    0.37984    0.36069    0.35644    2.63265
  72.81135    0.79812    0.67238    1.03500    0.40381    0.34415    0.33994    2.47640
  59.63029    0.66862    0.67238    0.85500    0.33503    0.30848    0.30435    2.98477
  51.00359    0.57897    0.67238    0.73500    0.37324    0.31017    0.30609    2.67925
  68.38415    0.75572    0.67238    0.97500    0.33599    0.33174    0.32755    2.97630
  51.71791    0.58653    0.67238    0.74500    0.30793    0.31214    0.30806    3.24753
  69.11967    0.76284    0.67238    0.98500    0.34249    0.33381    0.32962    2.91981
  83.96407    0.90059    0.67319    1.18500    0.35378    0.37472    0.37065    2.82659
  47.40732    0.54125    0.67319    0.68500    0.36154    0.30053    0.29653    2.76596
  63.94215    0.71290    0.67319    0.91500    0.32516    0.31993    0.31593    3.07538
  73.49734    0.80555    0.67319    1.04500    0.33138    0.34624    0.34220    3.01765
  71.27817    0.78450    0.67319    1.01500    0.29076    0.34004    0.33601    3.43931
  58.86181    0.66157    0.67319    0.84500    0.32275    0.30922    0.30522    3.09836
  48.82789    0.55649    0.67319    0.70500    0.31532    0.30447    0.30048    3.17143
  64.67156    0.72015    0.67319    0.92500    0.31680    0.32213    0.31812    3.15657
  50.96454    0.57925    0.67319    0.73500    0.29412    0.31039    0.30640    3.40000
  76.46943    0.83325    0.67319    1.08500    0.35673    0.35415    0.35010    2.80328
  81.70626    0.88070    0.67319    1.15500    0.37620    0.37657    0.37251    2.65816
  82.45799    0.88736    0.67319    1.16500    0.37060    0.37373    0.36967    2.69832
  55.97825    0.63186    0.67319    0.80500    0.33124    0.31184    0.30784    3.01899
  72.01695    0.79154    0.67319    1.02500    0.32594    0.34210    0.33808    3.06806
  72.75667    0.79856    0.67319    1.03500    0.33279    0.34417    0.34014    3.00493
  79.45643    0.86053    0.67319    1.12500    0.32364    0.36696    0.36291    3.08982
  80.20547    0.86728    0.67319    1.13500    0.36015    0.37016    0.36611    2.77660
  68.33251    0.75612    0.67319    0.97500    0.36333    0.33177    0.32775    2.75229
  55.25951    0.62439    0.67319    0.79500    0.31385    0.31250    0.30850    3.18621
  51.67833    0.58681    0.67319    0.74500    0.30769    0.31236    0.30837    3.25000
  59.58488    0.66896    0.67319    0.85500    0.29494    0.30856    0.30456    3.39053
  54.54162    0.61691    0.67319    0.78500    0.28834    0.31315    0.30916    3.46808
  65.40188    0.72739    0.67319    0.93500    0.30843    0.32433    0.32032    3.24227
  78.70830    0.85375    0.67319    1.11500    0.37090    0.36376    0.35970    2.69613
  75.72500    0.82636    0.67319    1.07500    0.34672    0.35095    0.34690    2.88421
  83.21060    0.89399    0.67319    1.17500    0.41509    0.37357    0.36950    2.40909
  66.13314    0.73460    0.67319    0.94500    0.31333    0.32653    0.32252    3.19149
  77.21479    0.84011    0.67319    1.09500    0.34979    0.35735    0.35330    2.85882
  52.39292    0.59436    0.67319    0.75500    0.31081    0.31434    0.31034    3.21739
  58.13961    0.65417    0.67319    0.83500    0.33686    0.30987    0.30587    2.96859
  48.11723    0.54888    0.67319    0.69500    0.29412    0.30250    0.29850    3.40000
  70.54034    0.77744    0.67319    1.00500    0.32595    0.33797    0.33395    3.06796
  61.03369    0.68368    0.67319    0.87500    0.28904    0.31114    0.30713    3.45977
  61.75944    0.69101    0.67319    0.88500    0.32124    0.31334    0.30933    3.11290
  69.80345    0.77036    0.67319    0.99500    0.28070    0.33591    0.33188    3.56250
  62.48610    0.69833    0.67319    0.89500    0.34790    0.31554    0.31153    2.87442
  60.30884    0.67633    0.67319    0.86500    0.34426    0.30923    0.30523    2.90476
  66.86532    0.74180    0.67319    0.95500    0.34432    0.32873    0.32472    2.90426
  49.53933    0.56409    0.67319    0.71500    0.29577    0.30645    0.30245    3.38095
  69.06751    0.76325    0.67319    0.98500    0.34365    0.33384    0.32982    2.90991
  77.96108    0.84695    0.67319    1.10500    0.38900    0.36055    0.35650    2.57071
  53.10833    0.60189    0.67319    0.76500    0.31373    0.31447    0.31047    3.18750
  80.95542    0.87400    0.67319    1.14500    0.36742    0.37336    0.36931    2.72165
  45.98975    0.52596    0.67319    0.66500    0.20930    0.29678    0.29278    4.77778
  84.71840    0.90716    0.67319    1.19500    0.39103    0.38681    0.38273    2.55738
  46.69816    0.53361    0.67319    0.67500    0.26562    0.29856    0.29456    3.76471
  53.82456    0.60941    0.67319    0.77500    0.30735    0.31381    0.30981    3.25362
  50.25154    0.57168    0.67319    0.72500    0.39362    0.30842    0.30442    2.54054
  67.59845    0.74897    0.67319    0.96500    0.40659    0.33005    0.32603    2.45946
  63.21367    0.70562    0.67319    0.90500    0.34910    0.31774    0.31373    2.86449
  45.95442    0.52621    0.67400    0.66500    0.34286    0.29704    0.29310    2.91667
  71.22447    0.78493    0.67400    1.01500    0.35979    0.34006    0.33621    2.77941
  65.35228    0.72777    0.67400    0.93500    0.35511    0.32444    0.32059    2.81604
  58.09524    0.65450    0.67400    0.83500    0.35395    0.30996    0.30609    2.82524
  46.66230    0.53387    0.67400    0.67500    0.47692    0.29880    0.29487    2.09677
  52.35280    0.59465    0.67400    0.75500    0.32515    0.31455    0.31065    3.07547
  69.75077    0.77077    0.67400    0.99500    0.32263    0.33593    0.33208    3.09950
  83.14915    0.89452    0.67400    1.17500    0.40421    0.37335    0.36952    2.47396
  75.66831    0.82683    0.67400    1.07500    0.30250    0.35080    0.34697    3.30573
  68.28085    0.75653    0.67400    0.97500    0.30503    0.33180    0.32796    3.27835
  79.39732    0.86103    0.67400    1.12500    0.33988    0.36680    0.36297    2.94220
  60.26289    0.67667    0.67400    0.86500    0.35714    0.30938    0.30551    2.80000
  48.79043    0.55676    0.67400    0.70500    0.38942    0.30471    0.30079    2.56790
  51.63873    0.58710    0.67400    0.74500    0.35965    0.31259    0.30868    2.78049
  82.39700    0.88788    0.67400    1.16500    0.38095    0.37324    0.36941    2.62500
  80.89536    0.87452    0.67400    1.14500    0.35305    0.37320    0.36937    2.83249
  67.54730    0.74937    0.67400    0.96500    0.29305    0.33010    0.32625    3.41237
  80.14589    0.86779    0.67400    1.13500    0.37649    0.37000    0.36617    2.65608
  54.49990    0.61721    0.67400    0.78500    0.34752    0.31326    0.30937    2.87755
  63.16563    0.70599    0.67400    0.90500    0.30671    0.31785    0.31399    3.26042
  78.64966    0.85425    0.67400    1.11500    0.39526    0.36360    0.35977    2.53000
  63.89359    0.71327    0.67400    0.91500    0.35235    0.32005    0.31619    2.83810
  64.62247    0.72053    0.67400    0.92500    0.33121    0.32225    0.31839    3.01923
  72.70196    0.79900    0.67400    1.03500    0.32663    0.34418    0.34034    3.06161
  49.50133    0.56437    0.67400    0.71500    0.35533    0.30668    0.30276    2.81429
  53.06767    0.60218    0.67400    0.76500    0.36070    0.31458    0.31068    2.77241
  50.21301    0.57196    0.67400    0.72500    0.33333    0.30865    0.30473    3.00000
  84.65605    0.90770    0.67400    1.19500    0.37875    0.38463    0.38080    2.64024
  77.90293    0.84743    0.67400    1.10500    0.35192    0.36040    0.35657    2.84153
  61.71245    0.69137    0.67400    0.88500    0.33569    0.31346    0.30960    2.97895
  66.81469    0.74219    0.67400    0.95500    0.30609    0.32884    0.32499    3.26702
  71.96274    0.79198    0.67400    1.02500    0.32446    0.34212    0.33828    3.08205
  62.43858    0.69869    0.67400    0.89500    0.34019    0.31566    0.31180    2.93956
  60.98722    0.68403    0.67400    0.87500    0.34138    0.31127    0.30740    2.92929
  48.08030    0.54914    0.67400    0.69500    0.39394    0.30274    0.29881    2.53846
  77.15712    0.84059    0.67400    1.09500    0.40625    0.35720    0.35337    2.46154
  73.44213    0.80599    0.67400    1.04500    0.34892    0.34625    0.34240    2.86598
  83.90217    0.90113    0.67400    1.18500    0.35032    0.37450    0.37067    2.85455
  70.48715    0.77786    0.67400    1.00500    0.35945    0.33799    0.33415    2.78199
  47.37092    0.54151    0.67400    0.68500    0.39080    0.30077    0.29684    2.55882
  50.92547    0.57953    0.67400    0.73500    0.31359    0.31062    0.30671    3.18889
  53.78337    0.60970    0.67400    0.77500    0.31490    0.31392    0.31003    3.17557
  58.81691    0.66191    0.67400    0.84500    0.34038    0.30930    0.30543    2.93785
  59.53946    0.66930    0.67400    0.85500    0.34070    0.30864    0.30477    2.93514
  76.41225    0.83372    0.67400    1.08500    0.36879    0.35400    0.35017    2.71154
  81.64574    0.88121    0.67400    1.15500    0.36831    0.37640    0.37257    2.71508
[truncated: 11,966,938 more chars]
