# Supplementary material for: Multidimensional Rietveld refinement of high-pressure neutron diffraction data of PbNCN
Source: J Appl Crystallogr. 2024 Sep 5;57(Pt 5):1436–45. doi: 10.1107/S1600576724007635 (PMC11460395; doi:10.1107/S1600576724007635)
Supplement: Supplementary file 1 [file j-57-01436-sup1.zip › 2D_PbNCN_Pb_0400bar.cif]

data_PbNCN_+_Lead_refinement_0400bar_publ
_audit_creation_method  "created in GSAS-II"
_audit_creation_date  2023-11-10T12:45
_audit_author_name  "Meinerzhagen, Yannick"
_audit_update_record
   "2023-11-10T12:45  Initial software-generated CIF"
_pd_block_id
;
2023-11-10T12:45|PbNCN_+_Lead_refinement_0400bar|MeinerzhagenYannick|Overall
;
# GSAS-II edited template follows Publication_Template
#=============================================================================
# this information describes the project, paper etc. for the CIF             #
# Acta Cryst. Section C papers and editorial correspondence is generated     #
# from the information in this section                                       #
#                                                                            #
#   (from)   CIF submission form for Rietveld refinements (Acta Cryst. C)    #
#                                                 Version 14 December 1998   #
#=============================================================================
# 1. SUBMISSION DETAILS

_publ_contact_author_name        'Prof. Richard Dronskowski'
_publ_contact_author_address
;    
Institute of Inorganic Chemistry
RWTH Aachen University     
D-52056 Aachen
Germany
;
_publ_contact_author_email       drons@HAL9000.ac.rwth-aachen.de
_publ_contact_author_phone       00492418093642
_publ_contact_author_fax         00492418092642

_publ_requested_journal              'Journal of Applied Crystallography'

#==============================================================================

# 2. PROCESSING SUMMARY (IUCr Office Use Only)

_journal_data_validation_number      ?

_journal_date_recd_electronic        ?
_journal_date_to_coeditor            ?
_journal_date_from_coeditor          ?
_journal_date_accepted               ?
_journal_date_printers_first         ?
_journal_date_printers_final         ?
_journal_date_proofs_out             ?
_journal_date_proofs_in              ?
_journal_coeditor_name               ?
_journal_coeditor_code               ?
_journal_coeditor_notes
; ?
;
_journal_techeditor_code             ?
_journal_techeditor_notes
; ?
;
_journal_coden_ASTM                  ?
_journal_name_full                   ?
_journal_year                        ?
_journal_volume                      ?
_journal_issue                       ?
_journal_page_first                  ?
_journal_page_last                   ?
_journal_paper_category              ?
_journal_suppl_publ_number           ?
_journal_suppl_publ_pages            ?

#==============================================================================

# 3. TITLE AND AUTHOR LIST

_publ_section_title
; ?
;       
 
# The loop structure below should contain the names and addresses of all 
# authors, in the required order of publication. Repeat as necessary.

loop_
	_publ_author_name
	_publ_author_address
'Meinerzhagen, Yannick'
; 
Chair of Solid-State and Quantum Chemistry
Institute of Inorganic Chemistry
RWTH Aachen University
D-52056 Aachen
Germany
;

'Eickmeier, Katharina'
; 
Chair of Solid-State and Quantum Chemistry
Institute of Inorganic Chemistry
RWTH Aachen University
D-52056 Aachen
Germany
;

'Mueller, Peter C.'
; 
Chair of Solid-State and Quantum Chemistry
Institute of Inorganic Chemistry
RWTH Aachen University
D-52056 Aachen
Germany
;

'Hempelmann, Jan'
; 
Chair of Solid-State and Quantum Chemistry
Institute of Inorganic Chemistry
RWTH Aachen University
D-52056 Aachen
Germany
;

'Houben, Andreas'
; 
Chair of Solid-State and Quantum Chemistry
Institute of Inorganic Chemistry
RWTH Aachen University
D-52056 Aachen
Germany
;

'Dronskowski, Richard'
; 
Chair of Solid-State and Quantum Chemistry
Institute of Inorganic Chemistry
RWTH Aachen University
D-52056 Aachen
Germany
;

#==============================================================================
# 4. TEXT

#=============================================================================
# 5. OVERALL REFINEMENT & COMPUTING DETAILS

#==============================================================================
# 6. SAMPLE PREPARATION DATA

# (In the unusual case where multiple samples are used in a single
#  Rietveld study, this information should be moved into the phase
#  blocks)

# The following three fields describe the preparation of the material.
# The cooling rate is in K/min.  The pressure at which the sample was  
# prepared is in kPa.  The temperature of preparation is in K.
        
data_PbNCN_+_Lead_refinement_0400bar_overall
_pd_proc_info_datetime  2023-11-10T12:45
_pd_calc_method  "Rietveld Refinement"
_computing_structure_refinement
   "GSAS-II (Toby & Von Dreele, J. Appl. Cryst. 46, 544-549, 2013)"
_refine_ls_number_parameters  5
_refine_ls_goodness_of_fit_all  0.092

# OVERALL WEIGHTED R-FACTOR
_refine_ls_wR_factor_obs  0.10413
_refine_ls_matrix_type  full
# POINTERS TO PHASE AND HISTOGRAM BLOCKS
loop_   _pd_phase_block_id
;
2023-11-10T12:45|PbNCN_+_Lead_refinement_0400bar|phase_0|MeinerzhagenYannick
;
;
2023-11-10T12:45|PbNCN_+_Lead_refinement_0400bar|phase_1|MeinerzhagenYannick
;

data_PbNCN_+_Lead_refinement_0400bar_phase_0
# Information for phase 0
_pd_block_id
;
2023-11-10T12:45|PbNCN_+_Lead_refinement_0400bar|phase_0|MeinerzhagenYannick
;
# GSAS-II edited template follows Phase_Template
#==============================================================================
# 7. CHEMICAL, STRUCTURAL AND CRYSTAL DATA

_chemical_name_common             'Lead'
_chemical_formula_structural      Pb
_cell_measurement_temperature     293

#==============================================================================

# 8. Phase information from GSAS


# phase info for Lead follows
_pd_phase_name  Lead
_cell_length_a  4.8607(4)
_cell_length_b  4.8607(4)
_cell_length_c  4.8607(4)
_cell_angle_alpha  90
_cell_angle_beta   90
_cell_angle_gamma  90
_cell_volume  114.843(31)
_exptl_crystal_density_diffrn  11.9838
_symmetry_cell_setting  cubic
_symmetry_space_group_name_H-M  "F m -3 m"
_symmetry_space_group_name_Hall  "-F 4 2 3"
_diffrn_ambient_temperature  293
_diffrn_ambient_pressure  100
loop_
    _space_group_symop_id
    _space_group_symop_operation_xyz
     1  x,y,z
     2  z,x,y
     3  y,z,x
     4  x,y,-z
     5  -z,x,y
     6  y,-z,x
     7  -z,x,-y
     8  -y,-z,x
     9  y,-z,-x
    10  -x,y,-z
    11  -z,-x,y
    12  x,-y,-z
    13  y,x,z
    14  z,y,x
    15  x,z,y
    16  y,x,-z
    17  -z,y,x
    18  x,-z,y
    19  -z,y,-x
    20  -x,-z,y
    21  x,-z,-y
    22  -y,x,-z
    23  -z,-y,x
    24  y,-x,-z
    25  -x,-y,-z
    26  -z,-x,-y
    27  -y,-z,-x
    28  -x,-y,z
    29  z,-x,-y
    30  -y,z,-x
    31  z,-x,y
    32  y,z,-x
    33  -y,z,x
    34  x,-y,z
    35  z,x,-y
    36  -x,y,z
    37  -y,-x,-z
    38  -z,-y,-x
    39  -x,-z,-y
    40  -y,-x,z
    41  z,-y,-x
    42  -x,z,-y
    43  z,-y,x
    44  x,z,-y
    45  -x,z,y
    46  y,-x,z
    47  z,y,-x
    48  -y,x,z
    49  x,1/2+y,1/2+z
    50  z,1/2+x,1/2+y
    51  y,1/2+z,1/2+x
    52  x,1/2+y,1/2-z
    53  -z,1/2+x,1/2+y
    54  y,1/2-z,1/2+x
    55  -z,1/2+x,1/2-y
    56  -y,1/2-z,1/2+x
    57  y,1/2-z,1/2-x
    58  -x,1/2+y,1/2-z
    59  -z,1/2-x,1/2+y
    60  x,1/2-y,1/2-z
    61  y,1/2+x,1/2+z
    62  z,1/2+y,1/2+x
    63  x,1/2+z,1/2+y
    64  y,1/2+x,1/2-z
    65  -z,1/2+y,1/2+x
    66  x,1/2-z,1/2+y
    67  -z,1/2+y,1/2-x
    68  -x,1/2-z,1/2+y
    69  x,1/2-z,1/2-y
    70  -y,1/2+x,1/2-z
    71  -z,1/2-y,1/2+x
    72  y,1/2-x,1/2-z
    73  -x,1/2-y,1/2-z
    74  -z,1/2-x,1/2-y
    75  -y,1/2-z,1/2-x
    76  -x,1/2-y,1/2+z
    77  z,1/2-x,1/2-y
    78  -y,1/2+z,1/2-x
    79  z,1/2-x,1/2+y
    80  y,1/2+z,1/2-x
    81  -y,1/2+z,1/2+x
    82  x,1/2-y,1/2+z
    83  z,1/2+x,1/2-y
    84  -x,1/2+y,1/2+z
    85  -y,1/2-x,1/2-z
    86  -z,1/2-y,1/2-x
    87  -x,1/2-z,1/2-y
    88  -y,1/2-x,1/2+z
    89  z,1/2-y,1/2-x
    90  -x,1/2+z,1/2-y
    91  z,1/2-y,1/2+x
    92  x,1/2+z,1/2-y
    93  -x,1/2+z,1/2+y
    94  y,1/2-x,1/2+z
    95  z,1/2+y,1/2-x
    96  -y,1/2+x,1/2+z
    97  1/2+x,y,1/2+z
    98  1/2+z,x,1/2+y
    99  1/2+y,z,1/2+x
   100  1/2+x,y,1/2-z
   101  1/2-z,x,1/2+y
   102  1/2+y,-z,1/2+x
   103  1/2-z,x,1/2-y
   104  1/2-y,-z,1/2+x
   105  1/2+y,-z,1/2-x
   106  1/2-x,y,1/2-z
   107  1/2-z,-x,1/2+y
   108  1/2+x,-y,1/2-z
   109  1/2+y,x,1/2+z
   110  1/2+z,y,1/2+x
   111  1/2+x,z,1/2+y
   112  1/2+y,x,1/2-z
   113  1/2-z,y,1/2+x
   114  1/2+x,-z,1/2+y
   115  1/2-z,y,1/2-x
   116  1/2-x,-z,1/2+y
   117  1/2+x,-z,1/2-y
   118  1/2-y,x,1/2-z
   119  1/2-z,-y,1/2+x
   120  1/2+y,-x,1/2-z
   121  1/2-x,-y,1/2-z
   122  1/2-z,-x,1/2-y
   123  1/2-y,-z,1/2-x
   124  1/2-x,-y,1/2+z
   125  1/2+z,-x,1/2-y
   126  1/2-y,z,1/2-x
   127  1/2+z,-x,1/2+y
   128  1/2+y,z,1/2-x
   129  1/2-y,z,1/2+x
   130  1/2+x,-y,1/2+z
   131  1/2+z,x,1/2-y
   132  1/2-x,y,1/2+z
   133  1/2-y,-x,1/2-z
   134  1/2-z,-y,1/2-x
   135  1/2-x,-z,1/2-y
   136  1/2-y,-x,1/2+z
   137  1/2+z,-y,1/2-x
   138  1/2-x,z,1/2-y
   139  1/2+z,-y,1/2+x
   140  1/2+x,z,1/2-y
   141  1/2-x,z,1/2+y
   142  1/2+y,-x,1/2+z
   143  1/2+z,y,1/2-x
   144  1/2-y,x,1/2+z
   145  1/2+x,1/2+y,z
   146  1/2+z,1/2+x,y
   147  1/2+y,1/2+z,x
   148  1/2+x,1/2+y,-z
   149  1/2-z,1/2+x,y
   150  1/2+y,1/2-z,x
   151  1/2-z,1/2+x,-y
   152  1/2-y,1/2-z,x
   153  1/2+y,1/2-z,-x
   154  1/2-x,1/2+y,-z
   155  1/2-z,1/2-x,y
   156  1/2+x,1/2-y,-z
   157  1/2+y,1/2+x,z
   158  1/2+z,1/2+y,x
   159  1/2+x,1/2+z,y
   160  1/2+y,1/2+x,-z
   161  1/2-z,1/2+y,x
   162  1/2+x,1/2-z,y
   163  1/2-z,1/2+y,-x
   164  1/2-x,1/2-z,y
   165  1/2+x,1/2-z,-y
   166  1/2-y,1/2+x,-z
   167  1/2-z,1/2-y,x
   168  1/2+y,1/2-x,-z
   169  1/2-x,1/2-y,-z
   170  1/2-z,1/2-x,-y
   171  1/2-y,1/2-z,-x
   172  1/2-x,1/2-y,z
   173  1/2+z,1/2-x,-y
   174  1/2-y,1/2+z,-x
   175  1/2+z,1/2-x,y
   176  1/2+y,1/2+z,-x
   177  1/2-y,1/2+z,x
   178  1/2+x,1/2-y,z
   179  1/2+z,1/2+x,-y
   180  1/2-x,1/2+y,z
   181  1/2-y,1/2-x,-z
   182  1/2-z,1/2-y,-x
   183  1/2-x,1/2-z,-y
   184  1/2-y,1/2-x,z
   185  1/2+z,1/2-y,-x
   186  1/2-x,1/2+z,-y
   187  1/2+z,1/2-y,x
   188  1/2+x,1/2+z,-y
   189  1/2-x,1/2+z,y
   190  1/2+y,1/2-x,z
   191  1/2+z,1/2+y,-x
   192  1/2-y,1/2+x,z
# Note: phase has no associated data

# ATOMIC COORDINATES AND DISPLACEMENT PARAMETERS
loop_ 
   _atom_site_label
   _atom_site_type_symbol
   _atom_site_fract_x
   _atom_site_fract_y
   _atom_site_fract_z
   _atom_site_occupancy
   _atom_site_adp_type
   _atom_site_U_iso_or_equiv
   _atom_site_symmetry_multiplicity
Pb1    Pb   0.00000     0.00000     0.00000     1.000      Uiso 0.033      4   

loop_  _atom_type_symbol _atom_type_number_in_cell
  Pb   4

# Note that Z affects _cell_formula_sum and _weight
_cell_formula_units_Z  4
_chemical_formula_sum  Pb
_chemical_formula_weight  207.2

# MOLECULAR GEOMETRY
loop_
   _geom_bond_atom_site_label_1
   _geom_bond_atom_site_label_2
   _geom_bond_distance
   _geom_bond_site_symmetry_1
   _geom_bond_site_symmetry_2
   _geom_bond_publ_flag
  Pb1    Pb1    0(0)    1_555    1_555 yes
  
loop_
   _geom_angle_atom_site_label_1
   _geom_angle_atom_site_label_2
   _geom_angle_atom_site_label_3
   _geom_angle
   _geom_angle_site_symmetry_1
   _geom_angle_site_symmetry_2
   _geom_angle_site_symmetry_3
   _geom_angle_publ_flag
  Pb1    Pb1     Pb1     180(0)     1_555  1_555    1_555 yes

_pd_proc_ls_pref_orient_corr
   "March-Dollase correction coef. = 1.000 axis = [0, 0, 1]"
_pd_proc_ls_profile_function
;
  Crystallite size in microns with "isotropic" model:
  parameters: Size, G/L mix
    1.000, 1.000, 
  Microstrain, "isotropic" model (10^6^ * delta Q/Q)
    parameters: Mustrain, G/L mix
    1000.000, 1.000, 

;

data_PbNCN_+_Lead_refinement_0400bar_phase_1
# Information for phase 1
_pd_block_id
;
2023-11-10T12:45|PbNCN_+_Lead_refinement_0400bar|phase_1|MeinerzhagenYannick
;
# GSAS-II edited template follows Phase_Template
#==============================================================================
# 7. CHEMICAL, STRUCTURAL AND CRYSTAL DATA

_chemical_name_common             'Lead Cyanamide'
_chemical_formula_structural      PbNCN
_cell_measurement_temperature     293      

#==============================================================================

# 8. Phase information from GSAS


# phase info for Lead cyanamide follows
_pd_phase_name  "Lead cyanamide"
_cell_length_a  5.5327(3)
_cell_length_b  3.79132(13)
_cell_length_c  11.2029(4)
_cell_angle_alpha  90
_cell_angle_beta   90
_cell_angle_gamma  90
_cell_volume  234.994(12)
_exptl_crystal_density_diffrn  6.9879
_symmetry_cell_setting  orthorhombic
_symmetry_space_group_name_H-M  "P n m a"
_symmetry_space_group_name_Hall  "-P 2ac 2n"
_diffrn_ambient_temperature  293
_diffrn_ambient_pressure  100
loop_
    _space_group_symop_id
    _space_group_symop_operation_xyz
     1  x,y,z
     2  1/2-x,1/2+y,1/2+z
     3  x,1/2-y,z
     4  1/2-x,-y,1/2+z
     5  -x,-y,-z
     6  1/2+x,1/2-y,1/2-z
     7  -x,1/2+y,-z
     8  1/2+x,y,1/2-z
# Note: phase has no associated data

# ATOMIC COORDINATES AND DISPLACEMENT PARAMETERS
loop_ 
   _atom_site_label
   _atom_site_type_symbol
   _atom_site_fract_x
   _atom_site_fract_y
   _atom_site_fract_z
   _atom_site_occupancy
   _atom_site_adp_type
   _atom_site_U_iso_or_equiv
   _atom_site_symmetry_multiplicity
Pb1    Pb   0.37220     0.25000     0.63390     1.000      Uiso 0.037      4   
N1     N    0.36360     0.25000     0.45161     1.000      Uiso 0.037      4   
N2     N    0.91740     0.25000     0.36370     1.000      Uiso 0.037      4   
C1     C    0.09770     0.25000     0.41812     1.000      Uiso 0.037      4   

loop_  _atom_type_symbol _atom_type_number_in_cell
  C    4
  N    8
  Pb   4

# Note that Z affects _cell_formula_sum and _weight
_cell_formula_units_Z  4
_chemical_formula_sum  "C N2 Pb"
_chemical_formula_weight  247.22

# MOLECULAR GEOMETRY
loop_
   _geom_bond_atom_site_label_1
   _geom_bond_atom_site_label_2
   _geom_bond_distance
   _geom_bond_site_symmetry_1
   _geom_bond_site_symmetry_2
   _geom_bond_publ_flag
  Pb1    N1     2.04270(10)      1_555    1_555 yes
  Pb1    N2     2.48220(10)      1_555    5_656 yes
  Pb1    N2     2.48220(10)      1_555    5_666 yes
  N1     Pb1    2.04270(10)      1_555    1_555 yes
  N1     C1     1.51820(10)      1_555    1_555 yes
  N2     Pb1    2.48220(10)      1_555    5_656 yes
  N2     Pb1    2.48220(10)      1_555    5_666 yes
  N2     C1     1.16910(10)       1_555    1_655 yes
  C1     N1     1.51820(10)      1_555    1_555 yes
  C1     N2     1.16910(10)       1_555    1_455 yes

loop_
   _geom_angle_atom_site_label_1
   _geom_angle_atom_site_label_2
   _geom_angle_atom_site_label_3
   _geom_angle
   _geom_angle_site_symmetry_1
   _geom_angle_site_symmetry_2
   _geom_angle_site_symmetry_3
   _geom_angle_publ_flag
  Pb1    N1     C1     105.64(1)       1_555  1_555    1_555 yes
  N1     C1     N2     162.875       1_555  1_555    1_455 yes
_pd_proc_ls_pref_orient_corr
   "March-Dollase correction coef. = 1.000 axis = [0, 0, 1]"
_pd_proc_ls_profile_function
;
Houben-Jacobs-Meinerzhagen function parameters for multi-dimensional data sets (pfType = 8.0)
   similar to Von Dreele-Jorgenson-Windsor function parameters
   alpha-0,alpha-1,beta-0,beta-1,beta-q,L2A,L2B,div,DthDet,Dtt,DL,DthF,Add,W-Pixel,W-Sample,Eta
302.560526, 416.110419, 334.561780, 682.162588, 0.000000, 0.810000, 0.000000, 0.001920, 0.006780, 0.000623, 0.002000, 1.031257, 0.001480, 0.000000, 0.004330, 0.210000, 
  Crystallite size in microns with "isotropic" model:
  parameters: Size, G/L mix
    1.000, 1.000, 
  Microstrain, "isotropic" model (10^6^ * delta Q/Q)
    parameters: Mustrain, G/L mix
    1000.000, 1.000, 

;
# Standard version of Instrument_Template template follows
#==============================================================================
# 9. INSTRUMENT CHARACTERIZATION

# The following item is used to identify the equipment used to record 
# the powder pattern when the diffractogram was measured at a laboratory 
# other than the authors' home institution, e.g. when neutron or synchrotron
# radiation is used.

_pd_instr_location
; ?
;

_diffrn_source                    'neutron spallation source'       

_pd_meas_scan_method              tof       


# The following two items identify the program(s) used (if appropriate).      
_computing_data_reduction         'PowderReduceP2D in Mantid'                     

# The following items are used to define the size of the instrument.
# Not all distances are appropriate for all instrument types.

_pd_instr_dist_src/spec           15000
#==============================================================================
# 10. Specimen size and mounting information


_pd_spec_mount_mode               transmission       
                                          
    
_pd_spec_shape                    irregular

_refine_ls_R_F_factor        0.9973
_refine_ls_R_Fsqd_factor     1.0
_pd_proc_ls_prof_R_factor     0.0824
_pd_proc_ls_prof_wR_factor    0.1041
_gsas_proc_ls_prof_R_B_factor   0.989
_gsas_proc_ls_prof_wR_B_factor  0.1427
_refine_ls_goodness_of_fit_all  0.09

_diffrn_radiation_probe  neutron
_pd_meas_2theta_fixed  65.549

# POWDER DATA TABLE
_pd_meas_number_of_points  140335

loop_
   _pd_meas_2theta_scan
   _pd_proc_wavelength
   _pd_proc_d_spacing
   _pd_proc_ls_special_details
   _pd_meas_intensity_total
   _pd_calc_intensity_total
   _pd_proc_intensity_bkg_calc
   _pd_proc_ls_weight
  59.20920    0.59350    0.60070    0.79500    0.54839    0.62219    0.62162    1.82353
  63.82311    0.63507    0.60070    0.85500    0.60385    0.61019    0.60966    1.65605
  80.96472    0.77996    0.60070    1.07500    0.71400    0.65176    0.65135    1.40055
  77.03982    0.74821    0.60070    1.02500    0.61802    0.63799    0.63756    1.61808
  63.05226    0.62820    0.60070    0.84500    0.60773    0.61219    0.61166    1.64545
  66.91400    0.66234    0.60070    0.89500    0.63929    0.60220    0.60169    1.56423
  58.44282    0.58651    0.60070    0.78500    0.64589    0.61990    0.61933    1.54825
  68.46391    0.67584    0.60070    0.91500    0.62357    0.60770    0.60721    1.60367
  72.35148    0.70914    0.60070    0.96500    0.61131    0.62147    0.62100    1.63584
  53.09870    0.53699    0.60070    0.71500    0.65934    0.60392    0.60329    1.51667
  64.59471    0.64192    0.60070    0.86500    0.59314    0.60819    0.60767    1.68595
  70.01676    0.68924    0.60070    0.93500    0.68227    0.61321    0.61273    1.46569
  54.62196    0.55123    0.60070    0.73500    0.53333    0.60849    0.60787    1.87500
  84.11511    0.80479    0.60070    1.11500    0.68894    0.66420    0.66380    1.45152
  70.79428    0.69590    0.60070    0.94500    0.63355    0.61596    0.61549    1.57841
  78.60792    0.76101    0.60070    1.04500    0.57607    0.64350    0.64307    1.73590
  67.68858    0.66910    0.60070    0.90500    0.57895    0.60495    0.60445    1.72727
  77.82355    0.75463    0.60070    1.03500    0.66034    0.64074    0.64031    1.51437
  76.25674    0.74177    0.60070    1.01500    0.67433    0.63524    0.63480    1.48295
  79.39291    0.76736    0.60070    1.05500    0.59615    0.64625    0.64583    1.67742
  69.23997    0.68255    0.60070    0.92500    0.60199    0.61046    0.60997    1.66116
  61.51279    0.61438    0.60070    0.82500    0.57645    0.61619    0.61564    1.73477
  80.17852    0.77368    0.60070    1.06500    0.61426    0.64901    0.64859    1.62798
  51.57827    0.52268    0.60070    0.69500    0.61111    0.59936    0.59871    1.63636
  84.90401    0.81091    0.60070    1.12500    0.70601    0.66766    0.66726    1.41641
  83.32671    0.79863    0.60070    1.10500    0.62915    0.66073    0.66033    1.58944
  73.13115    0.71572    0.60070    0.97500    0.69244    0.62422    0.62376    1.44417
  60.74418    0.60744    0.60070    0.81500    0.54091    0.61819    0.61763    1.84874
  71.57252    0.70253    0.60070    0.95500    0.56968    0.61872    0.61825    1.75538
  57.67718    0.57949    0.60070    0.77500    0.57567    0.61762    0.61704    1.73711
  65.36706    0.64875    0.60070    0.87500    0.60932    0.60619    0.60568    1.64118
  53.85997    0.54412    0.60070    0.72500    0.79839    0.60620    0.60558    1.25253
  75.47432    0.73530    0.60070    1.00500    0.59788    0.63248    0.63204    1.67257
  81.75150    0.78622    0.60070    1.08500    0.72024    0.65452    0.65411    1.38843
  59.97632    0.60048    0.60070    0.80500    0.69576    0.62019    0.61963    1.43728
  62.28215    0.62130    0.60070    0.83500    0.64158    0.61419    0.61365    1.55864
  82.53883    0.79244    0.60070    1.09500    0.59623    0.65727    0.65687    1.67722
  66.14016    0.65556    0.60070    0.88500    0.61591    0.60420    0.60369    1.62363
  55.38468    0.55832    0.60070    0.74500    0.65094    0.61077    0.61016    1.53623
  52.33813    0.52984    0.60070    0.70500    0.62712    0.60164    0.60100    1.59459
  72.30276    0.70958    0.60142    0.96500    0.64646    0.62081    0.62028    1.54688
  78.55575    0.76150    0.60142    1.04500    0.60984    0.64284    0.64235    1.63977
  57.63741    0.57982    0.60142    0.77500    0.64423    0.61752    0.61685    1.55224
  76.20583    0.74224    0.60142    1.01500    0.60071    0.63458    0.63408    1.66469
  61.47059    0.61474    0.60142    0.82500    0.61649    0.61548    0.61486    1.62207
  80.12553    0.77418    0.60142    1.06500    0.61051    0.64834    0.64787    1.63798
  84.84866    0.81146    0.60142    1.12500    0.59436    0.66692    0.66647    1.68248
  53.82267    0.54442    0.60142    0.72500    0.73684    0.60610    0.60540    1.35714
  59.16845    0.59385    0.60142    0.79500    0.62500    0.62179    0.62114    1.60000
  70.74646    0.69632    0.60142    0.94500    0.63574    0.61531    0.61477    1.57297
  58.40256    0.58684    0.60142    0.78500    0.57692    0.61980    0.61914    1.73333
  66.86847    0.66274    0.60142    0.89500    0.60000    0.60163    0.60105    1.66667
  59.93508    0.60083    0.60142    0.80500    0.62302    0.61948    0.61884    1.60507
  69.96939    0.68966    0.60142    0.93500    0.56683    0.61255    0.61201    1.76420
  51.54246    0.52297    0.60142    0.69500    0.81818    0.59969    0.59896    1.22222
  73.08198    0.71617    0.60142    0.97500    0.61238    0.62356    0.62304    1.63298
  65.32247    0.64914    0.60142    0.87500    0.57120    0.60548    0.60489    1.75071
  80.91132    0.78047    0.60142    1.07500    0.57570    0.65110    0.65063    1.73701
  67.64259    0.66951    0.60142    0.90500    0.60772    0.60430    0.60373    1.64550
  69.19306    0.68297    0.60142    0.92500    0.60000    0.60980    0.60925    1.66667
  55.34638    0.55863    0.60142    0.74500    0.55111    0.61067    0.60998    1.81452
  75.42384    0.73577    0.60142    1.00500    0.64815    0.63182    0.63132    1.54286
  60.70246    0.60779    0.60142    0.81500    0.66284    0.61748    0.61685    1.50865
  52.30182    0.53014    0.60142    0.70500    0.52381    0.60154    0.60082    1.90909
  83.27213    0.79916    0.60142    1.10500    0.62996    0.66000    0.65954    1.58739
  71.52425    0.70297    0.60142    0.95500    0.57031    0.61806    0.61753    1.75342
  82.48464    0.79297    0.60142    1.09500    0.73413    0.65654    0.65608    1.36216
  62.23946    0.62166    0.60142    0.83500    0.61593    0.61348    0.61286    1.62356
  66.09510    0.65595    0.60142    0.88500    0.53375    0.60348    0.60290    1.87353
  63.77947    0.63544    0.60142    0.85500    0.59455    0.60948    0.60888    1.68196
  76.98848    0.74869    0.60142    1.02500    0.69502    0.63733    0.63684    1.43881
  63.00909    0.62856    0.60142    0.84500    0.60073    0.61148    0.61087    1.66465
  64.55060    0.64230    0.60142    0.86500    0.61930    0.60748    0.60689    1.61473
  81.69770    0.78674    0.60142    1.08500    0.55113    0.65385    0.65339    1.81447
  79.34033    0.76785    0.60142    1.05500    0.60714    0.64559    0.64511    1.64706
  68.41746    0.67625    0.60142    0.91500    0.54200    0.60705    0.60649    1.84503
  77.77179    0.75511    0.60142    1.03500    0.66179    0.64008    0.63959    1.51105
  53.06189    0.53729    0.60142    0.71500    0.44545    0.60382    0.60311    2.24490
  54.58416    0.55153    0.60142    0.73500    0.70652    0.60839    0.60769    1.41538
  84.06015    0.80533    0.60142    1.11500    0.71047    0.66346    0.66301    1.40751
  70.69860    0.69675    0.60214    0.94500    0.65066    0.61467    0.61405    1.53690
  55.30806    0.55895    0.60214    0.74500    0.74129    0.61058    0.60980    1.34899
  66.82292    0.66314    0.60214    0.89500    0.60064    0.60108    0.60041    1.66488
  79.28770    0.76835    0.60214    1.05500    0.70270    0.64495    0.64439    1.42308
  75.37333    0.73623    0.60214    1.00500    0.61400    0.63119    0.63060    1.62865
  84.79327    0.81200    0.60214    1.12500    0.74134    0.66621    0.66568    1.34891
  84.00513    0.80586    0.60214    1.11500    0.69937    0.66275    0.66222    1.42985
  83.21750    0.79969    0.60214    1.10500    0.60577    0.65929    0.65876    1.65079
  82.43041    0.79349    0.60214    1.09500    0.68077    0.65583    0.65529    1.46893
  59.89382    0.60118    0.60214    0.80500    0.63532    0.61879    0.61806    1.57401
  81.64386    0.78725    0.60214    1.08500    0.69260    0.65321    0.65266    1.44384
  62.19675    0.62202    0.60214    0.83500    0.58283    0.61279    0.61208    1.71575
  76.15489    0.74271    0.60214    1.01500    0.58214    0.63394    0.63335    1.71779
  64.50646    0.64268    0.60214    0.86500    0.61420    0.60679    0.60610    1.62812
  69.14612    0.68338    0.60214    0.92500    0.68277    0.60917    0.60853    1.46462
  54.54634    0.55184    0.60214    0.73500    0.64972    0.60830    0.60751    1.53913
  63.73580    0.63582    0.60214    0.85500    0.55594    0.60879    0.60809    1.79874
  62.96590    0.62893    0.60214    0.84500    0.55455    0.61079    0.61009    1.80328
  80.07249    0.77468    0.60214    1.06500    0.56048    0.64770    0.64715    1.78419
  65.27786    0.64952    0.60214    0.87500    0.55519    0.60479    0.60411    1.80117
  78.50353    0.76199    0.60214    1.04500    0.63296    0.64220    0.64163    1.57988
  71.47594    0.70340    0.60214    0.95500    0.58100    0.61743    0.61680    1.72118
  69.92199    0.69008    0.60214    0.93500    0.60194    0.61192    0.61129    1.66129
  53.78534    0.54472    0.60214    0.72500    0.77876    0.60602    0.60521    1.28409
  66.05002    0.65634    0.60214    0.88500    0.64060    0.60279    0.60212    1.56104
  61.42836    0.61509    0.60214    0.82500    0.60672    0.61479    0.61407    1.64821
  77.72000    0.75559    0.60214    1.03500    0.59341    0.63945    0.63887    1.68519
  53.02506    0.53758    0.60214    0.71500    0.60440    0.60374    0.60292    1.65455
  68.37098    0.67666    0.60214    0.91500    0.62233    0.60642    0.60577    1.60686
  80.85788    0.78098    0.60214    1.07500    0.62453    0.65046    0.64991    1.60121
  73.03279    0.71661    0.60214    0.97500    0.62319    0.62293    0.62232    1.60465
  58.36227    0.58718    0.60214    0.78500    0.68362    0.61971    0.61896    1.46281
  60.66071    0.60815    0.60214    0.81500    0.56881    0.61679    0.61606    1.75806
  51.50663    0.52326    0.60214    0.69500    0.58333    0.60004    0.59921    1.71429
  57.59761    0.58015    0.60214    0.77500    0.66246    0.61743    0.61667    1.50952
  76.93711    0.74917    0.60214    1.02500    0.65103    0.63669    0.63611    1.53602
  72.25401    0.71002    0.60214    0.96500    0.57674    0.62018    0.61956    1.73387
  59.12767    0.59419    0.60214    0.79500    0.63544    0.62141    0.62066    1.57371
  52.26549    0.53043    0.60214    0.70500    0.51562    0.60145    0.60063    1.93939
  67.59658    0.66991    0.60214    0.90500    0.68496    0.60367    0.60301    1.45995
  77.66817    0.75607    0.60286    1.03500    0.59310    0.63884    0.63815    1.68605
  71.42761    0.70383    0.60286    0.95500    0.58917    0.61682    0.61608    1.69730
  79.23503    0.76884    0.60286    1.05500    0.67194    0.64434    0.64367    1.48824
  69.09915    0.68379    0.60286    0.92500    0.57050    0.60856    0.60781    1.75284
  62.15402    0.62238    0.60286    0.83500    0.57287    0.61212    0.61129    1.74558
  65.23322    0.64991    0.60286    0.87500    0.58014    0.60412    0.60332    1.72372
  64.46229    0.64306    0.60286    0.86500    0.53626    0.60612    0.60531    1.86478
  67.55053    0.67031    0.60286    0.90500    0.61889    0.60306    0.60229    1.61579
  80.80440    0.78149    0.60286    1.07500    0.60035    0.64985    0.64918    1.66569
  52.98821    0.53788    0.60286    0.71500    0.65169    0.60367    0.60274    1.53448
  54.50850    0.55215    0.60286    0.73500    0.64324    0.60823    0.60732    1.55462
  76.88571    0.74964    0.60286    1.02500    0.64313    0.63608    0.63539    1.55490
  68.32447    0.67706    0.60286    0.91500    0.57668    0.60581    0.60505    1.73407
  81.58998    0.78777    0.60286    1.08500    0.60561    0.65260    0.65194    1.65123
  66.00490    0.65673    0.60286    0.88500    0.58411    0.60212    0.60133    1.71200
  63.69211    0.63619    0.60286    0.85500    0.53982    0.60812    0.60731    1.85246
  62.92269    0.62930    0.60286    0.84500    0.67370    0.61012    0.60930    1.48433
  66.77734    0.66353    0.60286    0.89500    0.60068    0.60055    0.59977    1.66479
  72.20522    0.71046    0.60286    0.96500    0.61003    0.61957    0.61884    1.63926
  83.95008    0.80640    0.60286    1.11500    0.62749    0.66207    0.66143    1.59365
  61.38611    0.61545    0.60286    0.82500    0.53269    0.61412    0.61328    1.87726
  80.01941    0.77518    0.60286    1.06500    0.68846    0.64710    0.64643    1.45251
  75.32278    0.73669    0.60286    1.00500    0.57117    0.63058    0.62987    1.75080
  53.74800    0.54503    0.60286    0.72500    0.71545    0.60595    0.60503    1.39773
  57.55779    0.58048    0.60286    0.77500    0.59177    0.61736    0.61649    1.68984
  59.85254    0.60152    0.60286    0.80500    0.55385    0.61812    0.61727    1.80556
  72.98355    0.71706    0.60286    0.97500    0.54460    0.62232    0.62160    1.83621
  60.61895    0.60850    0.60286    0.81500    0.66022    0.61612    0.61528    1.51466
  83.16283    0.80022    0.60286    1.10500    0.65490    0.65861    0.65797    1.52695
  84.73784    0.81254    0.60286    1.12500    0.74942    0.66553    0.66489    1.33437
  69.87457    0.69050    0.60286    0.93500    0.61736    0.61132    0.61056    1.61979
  78.45128    0.76247    0.60286    1.04500    0.59325    0.64159    0.64091    1.68563
  58.32196    0.58751    0.60286    0.78500    0.68232    0.61964    0.61878    1.46559
  55.26972    0.55926    0.60286    0.74500    0.86802    0.61051    0.60961    1.15205
  59.08688    0.59452    0.60286    0.79500    0.61773    0.62104    0.62019    1.61883
  70.65072    0.69718    0.60286    0.94500    0.58720    0.61407    0.61332    1.70300
  51.47079    0.52355    0.60286    0.69500    0.51429    0.60040    0.59946    1.94444
  82.37613    0.79401    0.60286    1.09500    0.62032    0.65515    0.65450    1.61207
  76.10391    0.74318    0.60286    1.01500    0.63119    0.63333    0.63263    1.58430
  52.22914    0.53072    0.60286    0.70500    0.47945    0.60139    0.60045    2.08571
  60.57716    0.60885    0.60359    0.81500    0.56667    0.61547    0.61449    1.76471
  59.04606    0.59486    0.60359    0.79500    0.56206    0.62070    0.61971    1.77917
  52.19278    0.53102    0.60359    0.70500    0.75439    0.60133    0.60026    1.32558
  76.83426    0.75012    0.60359    1.02500    0.70841    0.63551    0.63467    1.41160
  62.11126    0.62275    0.60359    0.83500    0.60811    0.61147    0.61050    1.64444
  64.41810    0.64344    0.60359    0.86500    0.66138    0.60547    0.60453    1.51200
  80.75088    0.78200    0.60359    1.07500    0.63110    0.64927    0.64846    1.58453
  83.10812    0.80075    0.60359    1.10500    0.60409    0.65797    0.65717    1.65538
  82.32180    0.79453    0.60359    1.09500    0.62075    0.65451    0.65371    1.61094
  71.37924    0.70426    0.60359    0.95500    0.75826    0.61624    0.61536    1.31881
  75.27220    0.73716    0.60359    1.00500    0.68085    0.63000    0.62915    1.46875
  63.64840    0.63656    0.60359    0.85500    0.69039    0.60747    0.60652    1.44845
  65.18856    0.65029    0.60359    0.87500    0.64727    0.60347    0.60253    1.54496
  55.23137    0.55957    0.60359    0.74500    0.66820    0.61046    0.60943    1.49655
  57.51796    0.58080    0.60359    0.77500    0.70455    0.61731    0.61630    1.41935
  69.82711    0.69091    0.60359    0.93500    0.62787    0.61073    0.60984    1.59269
  53.71064    0.54533    0.60359    0.72500    0.54217    0.60590    0.60485    1.84444
  59.81123    0.60186    0.60359    0.80500    0.72564    0.61747    0.61648    1.37809
  72.93429    0.71750    0.60359    0.97500    0.60096    0.62174    0.62087    1.66400
  58.28164    0.58784    0.60359    0.78500    0.58730    0.61960    0.61859    1.70270
  70.60281    0.69760    0.60359    0.94500    0.64103    0.61349    0.61260    1.56000
  76.05289    0.74365    0.60359    1.01500    0.52870    0.63275    0.63191    1.89145
  65.95977    0.65712    0.60359    0.88500    0.59596    0.60147    0.60054    1.67797
  51.43493    0.52383    0.60359    0.69500    0.75000    0.60078    0.59970    1.33333
  72.15640    0.71089    0.60359    0.96500    0.62761    0.61899    0.61812    1.59335
  69.05215    0.68420    0.60359    0.92500    0.58756    0.60798    0.60708    1.70195
  84.68235    0.81309    0.60359    1.12500    0.79596    0.66488    0.66410    1.25634
  52.95135    0.53818    0.60359    0.71500    0.81111    0.60362    0.60256    1.23288
  78.39899    0.76296    0.60359    1.04500    0.62795    0.64101    0.64018    1.59248
  79.18233    0.76934    0.60359    1.05500    0.70510    0.64377    0.64294    1.41823
  66.73174    0.66393    0.60359    0.89500    0.65125    0.60005    0.59913    1.53552
  83.89497    0.80694    0.60359    1.11500    0.77193    0.66143    0.66064    1.29545
  55.99283    0.56667    0.60359    0.75500    0.72951    0.61275    0.61172    1.37079
  67.50446    0.67071    0.60359    0.90500    0.60445    0.60248    0.60156    1.65439
  54.47064    0.55246    0.60359    0.73500    0.62201    0.60818    0.60714    1.60769
  68.27793    0.67747    0.60359    0.91500    0.66269    0.60523    0.60432    1.50900
  81.53605    0.78828    0.60359    1.08500    0.64781    0.65202    0.65122    1.54366
  62.87945    0.62966    0.60359    0.84500    0.59524    0.60947    0.60851    1.68000
  61.34383    0.61581    0.60359    0.82500    0.64544    0.61347    0.61250    1.54934
  77.61630    0.75655    0.60359    1.03500    0.62172    0.63826    0.63743    1.60843
  79.96629    0.77569    0.60359    1.06500    0.63258    0.64652    0.64570    1.58084
  55.95396    0.56699    0.60431    0.75500    0.65926    0.61271    0.61154    1.51685
  69.77962    0.69133    0.60431    0.93500    0.57402    0.61018    0.60912    1.74211
  81.48208    0.78880    0.60431    1.08500    0.61450    0.65148    0.65049    1.62733
  82.26743    0.79506    0.60431    1.09500    0.54696    0.65390    0.65292    1.82828
  80.69731    0.78251    0.60431    1.07500    0.58879    0.64873    0.64774    1.69841
  66.68610    0.66432    0.60431    0.89500    0.61248    0.59957    0.59849    1.63271
  61.30154    0.61616    0.60431    0.82500    0.58960    0.61284    0.61171    1.69608
  79.91314    0.77619    0.60431    1.06500    0.60000    0.64597    0.64498    1.66667
  59.00523    0.59520    0.60431    0.79500    0.60613    0.62038    0.61923    1.64981
  76.00184    0.74412    0.60431    1.01500    0.69981    0.63220    0.63118    1.42897
  71.33084    0.70469    0.60431    0.95500    0.61474    0.61568    0.61463    1.62670
  59.76991    0.60221    0.60431    0.80500    0.60793    0.61684    0.61569    1.64493
  76.78278    0.75059    0.60431    1.02500    0.56722    0.63496    0.63394    1.76299
  84.62682    0.81363    0.60431    1.12500    0.70682    0.66427    0.66330    1.41479
  78.34666    0.76345    0.60431    1.04500    0.60746    0.64047    0.63946    1.64620
  65.14387    0.65067    0.60431    0.87500    0.65961    0.60284    0.60174    1.51604
  55.19300    0.55989    0.60431    0.74500    0.78261    0.61043    0.60924    1.27778
  72.88499    0.71794    0.60431    0.97500    0.57818    0.62119    0.62015    1.72958
  68.23136    0.67788    0.60431    0.91500    0.60535    0.60467    0.60360    1.65193
  77.56439    0.75704    0.60431    1.03500    0.60644    0.63771    0.63670    1.64897
  53.67326    0.54563    0.60431    0.72500    0.70139    0.60586    0.60466    1.42574
  52.91447    0.53848    0.60431    0.71500    0.54206    0.60358    0.60237    1.84483
  65.91461    0.65751    0.60431    0.88500    0.60450    0.60084    0.59975    1.65426
  58.24129    0.58818    0.60431    0.78500    0.74095    0.61957    0.61841    1.34962
  51.39905    0.52412    0.60431    0.69500    0.74194    0.60118    0.59996    1.34783
  67.45836    0.67111    0.60431    0.90500    0.58587    0.60192    0.60084    1.70685
  70.55486    0.69802    0.60431    0.94500    0.66200    0.61293    0.61187    1.51058
  72.10755    0.71133    0.60431    0.96500    0.54614    0.61844    0.61739    1.83102
  62.83619    0.63003    0.60431    0.84500    0.51903    0.60884    0.60772    1.92667
  75.22158    0.73762    0.60431    1.00500    0.53054    0.62945    0.62843    1.88487
  79.12958    0.76983    0.60431    1.05500    0.62984    0.64322    0.64222    1.58769
  83.05335    0.80128    0.60431    1.10500    0.57119    0.65736    0.65638    1.75074
  83.83982    0.80747    0.60431    1.11500    0.68465    0.66082    0.65985    1.46061
  54.43276    0.55277    0.60431    0.73500    0.59162    0.60815    0.60695    1.69027
  60.53535    0.60920    0.60431    0.81500    0.63758    0.61484    0.61370    1.56842
  62.06849    0.62311    0.60431    0.83500    0.57582    0.61084    0.60971    1.73667
  69.00512    0.68462    0.60431    0.92500    0.60098    0.60743    0.60636    1.66396
  63.60466    0.63693    0.60431    0.85500    0.73887    0.60684    0.60573    1.35342
  52.15641    0.53131    0.60431    0.70500    0.86957    0.60129    0.60008    1.15000
  64.37388    0.64381    0.60431    0.86500    0.60106    0.60484    0.60374    1.66372
  60.49351    0.60955    0.60504    0.81500    0.56582    0.61422    0.61291    1.76736
  52.87758    0.53878    0.60504    0.71500    0.88889    0.60355    0.60219    1.12500
  58.96437    0.59554    0.60504    0.79500    0.62255    0.62007    0.61875    1.60630
  68.18477    0.67828    0.60504    0.91500    0.58475    0.60414    0.60287    1.71014
  61.25922    0.61652    0.60504    0.82500    0.62348    0.61222    0.61092    1.60390
  71.28241    0.70512    0.60504    0.95500    0.58540    0.61515    0.61391    1.70822
  52.12001    0.53160    0.60504    0.70500    0.80000    0.60127    0.59990    1.25000
  82.21302    0.79558    0.60504    1.09500    0.68786    0.65331    0.65212    1.45378
  65.09915    0.65106    0.60504    0.87500    0.61197    0.60224    0.60095    1.63408
  51.36316    0.52441    0.60504    0.69500    0.67742    0.60159    0.60021    1.47619
  82.99855    0.80181    0.60504    1.10500    0.73465    0.65678    0.65559    1.36119
  62.02568    0.62347    0.60504    0.83500    0.57439    0.61023    0.60892    1.74098
  81.42806    0.78931    0.60504    1.08500    0.66016    0.65096    0.64977    1.51479
  62.79291    0.63040    0.60504    0.84500    0.59857    0.60823    0.60693    1.67066
  54.39487    0.55307    0.60504    0.73500    0.71892    0.60813    0.60677    1.39098
  83.78463    0.80801    0.60504    1.11500    0.66667    0.66024    0.65906    1.50000
  72.05867    0.71177    0.60504    0.96500    0.61897    0.61791    0.61667    1.61558
  70.50689    0.69845    0.60504    0.94500    0.56013    0.61240    0.61115    1.78529
  59.72856    0.60255    0.60504    0.80500    0.62203    0.61622    0.61490    1.60764
  84.57124    0.81417    0.60504    1.12500    0.73318    0.66369    0.66251    1.36391
  55.91507    0.56730    0.60504    0.75500    0.59091    0.61270    0.61135    1.69231
  69.73210    0.69175    0.60504    0.93500    0.60069    0.60964    0.60839    1.66474
  53.63586    0.54593    0.60504    0.72500    0.66154    0.60584    0.60448    1.51163
  65.86942    0.65790    0.60504    0.88500    0.55200    0.60024    0.59896    1.81159
  72.83566    0.71838    0.60504    0.97500    0.58621    0.62066    0.61943    1.70588
  68.95806    0.68503    0.60504    0.92500    0.57302    0.60689    0.60563    1.74515
  55.15461    0.56020    0.60504    0.74500    0.66355    0.61041    0.60906    1.50704
  75.95075    0.74459    0.60504    1.01500    0.58590    0.63168    0.63046    1.70679
  64.32964    0.64419    0.60504    0.86500    0.63604    0.60423    0.60295    1.57224
  80.64370    0.78302    0.60504    1.07500    0.59392    0.64821    0.64701    1.68373
  76.73126    0.75107    0.60504    1.02500    0.62639    0.63443    0.63322    1.59644
  63.56090    0.63731    0.60504    0.85500    0.54502    0.60623    0.60494    1.83478
  67.41223    0.67151    0.60504    0.90500    0.56314    0.60138    0.60012    1.77576
  58.20092    0.58851    0.60504    0.78500    0.59475    0.61955    0.61822    1.68137
  75.17092    0.73808    0.60504    1.00500    0.55178    0.62893    0.62770    1.81231
  79.85994    0.77669    0.60504    1.06500    0.59794    0.64545    0.64425    1.67241
  66.64044    0.66472    0.60504    0.89500    0.69331    0.59911    0.59784    1.44236
  79.07679    0.77033    0.60504    1.05500    0.70254    0.64270    0.64149    1.42340
  77.51245    0.75752    0.60504    1.03500    0.68165    0.63719    0.63598    1.46703
  78.29430    0.76394    0.60504    1.04500    0.61273    0.63994    0.63874    1.63205
  60.45166    0.60989    0.60576    0.81500    0.56319    0.61362    0.61212    1.77559
  83.72938    0.80854    0.60576    1.11500    0.73482    0.65968    0.65826    1.36088
  77.46046    0.75800    0.60576    1.03500    0.64621    0.63669    0.63525    1.54749
  79.02397    0.77082    0.60576    1.05500    0.65653    0.64220    0.64077    1.52316
  67.36608    0.67191    0.60576    0.90500    0.58655    0.60086    0.59939    1.70487
  54.35696    0.55338    0.60576    0.73500    0.63784    0.60812    0.60658    1.56780
  69.68456    0.69217    0.60576    0.93500    0.63256    0.60913    0.60767    1.58088
  62.74960    0.63076    0.60576    0.84500    0.60223    0.60763    0.60614    1.66049
  63.51711    0.63768    0.60576    0.85500    0.62410    0.60564    0.60415    1.60231
  61.98286    0.62383    0.60576    0.83500    0.63692    0.60963    0.60813    1.57006
  76.67970    0.75154    0.60576    1.02500    0.61878    0.63393    0.63249    1.61607
  52.08360    0.53189    0.60576    0.70500    0.81034    0.60125    0.59971    1.23404
  82.94369    0.80234    0.60576    1.10500    0.60924    0.65622    0.65480    1.64140
  75.12024    0.73854    0.60576    1.00500    0.66098    0.62842    0.62698    1.51289
  55.11620    0.56051    0.60576    0.74500    0.53913    0.61040    0.60888    1.85484
  71.23395    0.70555    0.60576    0.95500    0.66774    0.61464    0.61318    1.49758
  55.87617    0.56762    0.60576    0.75500    0.66431    0.61269    0.61117    1.50532
  82.15856    0.79610    0.60576    1.09500    0.64510    0.65275    0.65133    1.55015
  79.80670    0.77719    0.60576    1.06500    0.61798    0.64496    0.64353    1.61818
  66.59476    0.66511    0.60576    0.89500    0.55077    0.59867    0.59720    1.81564
  68.13815    0.67869    0.60576    0.91500    0.65296    0.60362    0.60215    1.53149
  64.28538    0.64457    0.60576    0.86500    0.61149    0.60364    0.60216    1.63536
  81.37401    0.78983    0.60576    1.08500    0.70554    0.65036    0.64893    1.41734
  75.89963    0.74505    0.60576    1.01500    0.64916    0.63117    0.62973    1.54045
  61.21688    0.61687    0.60576    0.82500    0.53502    0.61163    0.61013    1.86909
  80.59005    0.78352    0.60576    1.07500    0.62209    0.64771    0.64628    1.60748
  59.68720    0.60290    0.60576    0.80500    0.71979    0.61562    0.61411    1.38929
  84.51561    0.81471    0.60576    1.12500    0.66314    0.66313    0.66171    1.50799
  78.24189    0.76442    0.60576    1.04500    0.66906    0.63944    0.63801    1.49462
  53.59845    0.54624    0.60576    0.72500    0.68276    0.60583    0.60429    1.46465
  72.00976    0.71220    0.60576    0.96500    0.61360    0.61740    0.61594    1.62973
  72.78630    0.71883    0.60576    0.97500    0.59174    0.62015    0.61870    1.68994
  51.32725    0.52470    0.60576    0.69500    0.57576    0.60200    0.60046    1.73684
  58.92349    0.59588    0.60576    0.79500    0.63043    0.61978    0.61827    1.58621
  68.91098    0.68544    0.60576    0.92500    0.67438    0.60637    0.60491    1.48285
  52.84067    0.53907    0.60576    0.71500    0.51260    0.60354    0.60200    1.95082
  65.05441    0.65144    0.60576    0.87500    0.61905    0.60165    0.60016    1.61538
  70.45888    0.69887    0.60576    0.94500    0.70978    0.61188    0.61042    1.40888
  65.82420    0.65829    0.60576    0.88500    0.58937    0.59965    0.59817    1.69672
  58.16054    0.58884    0.60576    0.78500    0.68533    0.61955    0.61804    1.45914
  82.10406    0.79662    0.60649    1.09500    0.72761    0.65220    0.65054    1.37436
  55.07777    0.56082    0.60649    0.74500    0.62771    0.61040    0.60869    1.59310
  51.29133    0.52498    0.60649    0.69500    0.54839    0.60243    0.60071    1.82353
  65.00965    0.65182    0.60649    0.87500    0.60377    0.60107    0.59937    1.65625
  53.56103    0.54654    0.60649    0.72500    0.54938    0.60582    0.60411    1.82022
  58.12013    0.58918    0.60649    0.78500    0.62005    0.61956    0.61785    1.61277
  75.06951    0.73900    0.60649    1.00500    0.69109    0.62792    0.62625    1.44699
  82.88880    0.80286    0.60649    1.10500    0.61355    0.65567    0.65400    1.62985
  71.18546    0.70598    0.60649    0.95500    0.70578    0.61414    0.61246    1.41688
  59.64581    0.60324    0.60649    0.80500    0.65914    0.61502    0.61332    1.51712
  71.96082    0.71264    0.60649    0.96500    0.64494    0.61689    0.61521    1.55053
  75.84847    0.74552    0.60649    1.01500    0.70825    0.63068    0.62901    1.41193
  70.41085    0.69930    0.60649    0.94500    0.57599    0.61138    0.60970    1.73615
  81.31991    0.79034    0.60649    1.08500    0.63602    0.64975    0.64808    1.57229
  77.40844    0.75848    0.60649    1.03500    0.60606    0.63620    0.63452    1.65000
  78.97110    0.77131    0.60649    1.05500    0.64855    0.64171    0.64004    1.54190
  52.80374    0.53937    0.60649    0.71500    0.69072    0.60353    0.60182    1.44776
  67.31989    0.67231    0.60649    0.90500    0.57673    0.60035    0.59866    1.73392
  76.62811    0.75201    0.60649    1.02500    0.63768    0.63344    0.63177    1.56818
  72.73691    0.71927    0.60649    0.97500    0.58143    0.61965    0.61797    1.71990
  62.70628    0.63113    0.60649    0.84500    0.64299    0.60705    0.60535    1.55524
  78.18944    0.76491    0.60649    1.04500    0.61328    0.63895    0.63728    1.63057
  63.47330    0.63805    0.60649    0.85500    0.58664    0.60505    0.60336    1.70462
  84.45994    0.81525    0.60649    1.12500    0.78634    0.66258    0.66091    1.27171
  64.24109    0.64494    0.60649    0.86500    0.57285    0.60306    0.60136    1.74566
  68.09150    0.67909    0.60649    0.91500    0.58043    0.60311    0.60142    1.72286
  61.94001    0.62419    0.60649    0.83500    0.54244    0.60904    0.60734    1.84354
  54.31903    0.55369    0.60649    0.73500    0.66842    0.60811    0.60640    1.49606
  83.67410    0.80908    0.60649    1.11500    0.67782    0.65913    0.65747    1.47531
  65.77896    0.65867    0.60649    0.88500    0.62829    0.59907    0.59738    1.59162
  80.53636    0.78403    0.60649    1.07500    0.66344    0.64723    0.64556    1.50729
  66.54905    0.66550    0.60649    0.89500    0.58844    0.59824    0.59655    1.69942
  58.88260    0.59622    0.60649    0.79500    0.60000    0.61949    0.61779    1.66667
  79.75341    0.77769    0.60649    1.06500    0.64662    0.64447    0.64280    1.54651
  60.40979    0.61024    0.60649    0.81500    0.59408    0.61303    0.61133    1.68327
  68.86386    0.68585    0.60649    0.92500    0.65434    0.60587    0.60418    1.52826
  69.63698    0.69259    0.60649    0.93500    0.54834    0.60862    0.60694    1.82370
  61.17452    0.61723    0.60649    0.82500    0.61876    0.61104    0.60933    1.61613
  52.04718    0.53218    0.60649    0.70500    0.80000    0.60124    0.59953    1.25000
  55.83725    0.56794    0.60649    0.75500    0.66429    0.61269    0.61098    1.50538
  58.84168    0.59656    0.60722    0.79500    0.70103    0.61921    0.61731    1.42647
  78.91820    0.77181    0.60722    1.05500    0.65692    0.64123    0.63931    1.52226
  71.91184    0.71307    0.60722    0.96500    0.62075    0.61640    0.61449    1.61096
  52.76680    0.53967    0.60722    0.71500    0.69903    0.60353    0.60163    1.43056
  83.61876    0.80961    0.60722    1.11500    0.61942    0.65859    0.65667    1.61442
  76.57648    0.75249    0.60722    1.02500    0.60000    0.63295    0.63104    1.66667
  71.13694    0.70641    0.60722    0.95500    0.57674    0.61364    0.61173    1.73389
  59.60440    0.60358    0.60722    0.80500    0.69286    0.61444    0.61253    1.44330
  73.46385    0.72632    0.60722    0.98500    0.62132    0.62192    0.62000    1.60947
  75.79727    0.74599    0.60722    1.01500    0.66541    0.63019    0.62828    1.50282
  68.81672    0.68626    0.60722    0.92500    0.65874    0.60536    0.60345    1.51804
  55.03933    0.56113    0.60722    0.74500    0.71171    0.61041    0.60851    1.40506
  60.36789    0.61059    0.60722    0.81500    0.56774    0.61244    0.61053    1.76136
  84.40422    0.81580    0.60722    1.12500    0.77056    0.66203    0.66012    1.29775
  61.13214    0.61758    0.60722    0.82500    0.55193    0.61045    0.60854    1.81181
  66.50331    0.66590    0.60722    0.89500    0.58893    0.59782    0.59590    1.69801
  55.79831    0.56826    0.60722    0.75500    0.72177    0.61270    0.61080    1.38547
  77.35638    0.75896    0.60722    1.03500    0.56348    0.63571    0.63380    1.77469
  53.52358    0.54684    0.60722    0.72500    0.77305    0.60582    0.60392    1.29358
  82.83386    0.80339    0.60722    1.10500    0.61878    0.65512    0.65321    1.61607
  52.01074    0.53248    0.60722    0.70500    0.45000    0.60124    0.59934    2.22222
  81.26577    0.79085    0.60722    1.08500    0.58922    0.64915    0.64723    1.69716
  63.42947    0.63842    0.60722    0.85500    0.57641    0.60448    0.60256    1.73487
  69.58938    0.69300    0.60722    0.93500    0.54574    0.60812    0.60621    1.83239
  65.73370    0.65906    0.60722    0.88500    0.60552    0.59850    0.59659    1.65147
  58.07971    0.58951    0.60722    0.78500    0.60652    0.61958    0.61767    1.64876
  62.66292    0.63149    0.60722    0.84500    0.63080    0.60647    0.60456    1.58529
  75.01875    0.73946    0.60722    1.00500    0.58871    0.62743    0.62552    1.69863
  64.96486    0.65220    0.60722    0.87500    0.64311    0.60049    0.59858    1.55495
  70.36278    0.69972    0.60722    0.94500    0.58429    0.61088    0.60897    1.71148
  67.27369    0.67271    0.60722    0.90500    0.65719    0.59985    0.59793    1.52162
  68.04483    0.67950    0.60722    0.91500    0.62521    0.60261    0.60069    1.59947
  51.25539    0.52527    0.60722    0.69500    0.48780    0.60286    0.60096    2.05000
  54.28109    0.55400    0.60722    0.73500    0.70330    0.60812    0.60621    1.42188
  80.48262    0.78454    0.60722    1.07500    0.66917    0.64675    0.64483    1.49438
  61.89715    0.62455    0.60722    0.83500    0.66339    0.60846    0.60655    1.50742
  64.19678    0.64532    0.60722    0.86500    0.55610    0.60248    0.60057    1.79825
  79.70009    0.77819    0.60722    1.06500    0.64286    0.64399    0.64207    1.55556
  82.04952    0.79714    0.60722    1.09500    0.69608    0.65166    0.64974    1.43662
  72.68748    0.71971    0.60722    0.97500    0.56902    0.61916    0.61724    1.75741
  78.13696    0.76540    0.60722    1.04500    0.60381    0.63847    0.63655    1.65615
  75.74604    0.74645    0.60795    1.01500    0.63083    0.62970    0.62755    1.58521
  82.77887    0.80392    0.60795    1.10500    0.76858    0.65457    0.65241    1.30110
  61.08973    0.61793    0.60795    0.82500    0.64634    0.60986    0.60775    1.54717
  78.86526    0.77230    0.60795    1.05500    0.66667    0.64074    0.63858    1.50000
  73.41395    0.72677    0.60795    0.98500    0.55333    0.62142    0.61927    1.80723
  83.56338    0.81014    0.60795    1.11500    0.57305    0.65804    0.65588    1.74503
  68.76955    0.68667    0.60795    0.92500    0.59622    0.60486    0.60272    1.67723
  51.97428    0.53277    0.60795    0.70500    0.50667    0.60123    0.59916    1.97368
  79.64673    0.77869    0.60795    1.06500    0.63478    0.64350    0.64134    1.57534
  61.85426    0.62491    0.60795    0.83500    0.63546    0.60787    0.60576    1.57367
  54.24313    0.55430    0.60795    0.73500    0.52459    0.60811    0.60603    1.90625
  67.99812    0.67990    0.60795    0.91500    0.63531    0.60210    0.59996    1.57403
  67.22745    0.67311    0.60795    0.90500    0.60771    0.59934    0.59721    1.64553
  62.61955    0.63186    0.60795    0.84500    0.62976    0.60588    0.60376    1.58790
  60.32597    0.61094    0.60795    0.81500    0.57229    0.61185    0.60974    1.74737
  70.31469    0.70014    0.60795    0.94500    0.60674    0.61038    0.60824    1.64815
  77.30429    0.75944    0.60795    1.03500    0.67098    0.63522    0.63307    1.49036
  52.72984    0.53996    0.60795    0.71500    0.63810    0.60353    0.60145    1.56716
  81.21159    0.79137    0.60795    1.08500    0.60189    0.64854    0.64638    1.66144
  65.68841    0.65945    0.60795    0.88500    0.55935    0.59792    0.59579    1.78779
  64.92004    0.65258    0.60795    0.87500    0.61706    0.59991    0.59779    1.62059
  58.03926    0.58984    0.60795    0.78500    0.68493    0.61959    0.61748    1.46000
  80.42885    0.78504    0.60795    1.07500    0.71186    0.64626    0.64410    1.40476
  51.21944    0.52556    0.60795    0.69500    0.32558    0.60328    0.60121    3.07143
  64.15244    0.64570    0.60795    0.86500    0.64747    0.60190    0.59978    1.54447
  81.99493    0.79766    0.60795    1.09500    0.56890    0.65110    0.64894    1.75776
  53.48612    0.54714    0.60795    0.72500    0.62500    0.60582    0.60374    1.60000
  59.56298    0.60393    0.60795    0.80500    0.56744    0.61384    0.61173    1.76229
  76.52482    0.75296    0.60795    1.02500    0.57143    0.63246    0.63031    1.75000
  58.80074    0.59689    0.60795    0.79500    0.64268    0.61893    0.61682    1.55598
  84.34845    0.81634    0.60795    1.12500    0.68522    0.66148    0.65932    1.45938
  71.86284    0.71351    0.60795    0.96500    0.62626    0.61590    0.61376    1.59677
  55.75935    0.56857    0.60795    0.75500    0.67188    0.61270    0.61061    1.48837
  72.63802    0.72015    0.60795    0.97500    0.55298    0.61866    0.61652    1.80838
  55.00087    0.56145    0.60795    0.74500    0.66953    0.61041    0.60832    1.49359
  78.08444    0.76588    0.60795    1.04500    0.57732    0.63798    0.63583    1.73214
  66.45755    0.66629    0.60795    0.89500    0.65563    0.59739    0.59526    1.52525
  63.38561    0.63879    0.60795    0.85500    0.70485    0.60389    0.60177    1.41873
  69.54174    0.69342    0.60795    0.93500    0.63419    0.60762    0.60548    1.57682
  71.08839    0.70684    0.60795    0.95500    0.57052    0.61314    0.61100    1.75278
  52.69286    0.54026    0.60868    0.71500    0.55856    0.60351    0.60126    1.79032
  61.04731    0.61829    0.60868    0.82500    0.57600    0.60926    0.60695    1.73611
  65.64309    0.65983    0.60868    0.88500    0.57120    0.59733    0.59500    1.75070
  64.87520    0.65296    0.60868    0.87500    0.47687    0.59932    0.59699    2.09699
  72.58854    0.72059    0.60868    0.97500    0.60500    0.61815    0.61579    1.65289
  62.57615    0.63222    0.60868    0.84500    0.57509    0.60529    0.60297    1.73885
  67.18119    0.67351    0.60868    0.90500    0.59641    0.59882    0.59648    1.67671
  75.69477    0.74692    0.60868    1.01500    0.60180    0.62920    0.62682    1.66168
  54.20515    0.55461    0.60868    0.73500    0.61340    0.60811    0.60584    1.63025
  57.99880    0.59017    0.60868    0.78500    0.78806    0.61959    0.61730    1.26894
  80.37503    0.78555    0.60868    1.07500    0.63188    0.64576    0.64337    1.58258
  58.75979    0.59723    0.60868    0.79500    0.52448    0.61864    0.61634    1.90667
  51.18347    0.52584    0.60868    0.69500    0.57576    0.60370    0.60146    1.73684
  83.50796    0.81068    0.60868    1.11500    0.74066    0.65748    0.65508    1.35014
  77.25216    0.75991    0.60868    1.03500    0.64571    0.63472    0.63234    1.54867
  78.03188    0.76637    0.60868    1.04500    0.64054    0.63748    0.63510    1.56119
  53.44864    0.54744    0.60868    0.72500    0.69595    0.60581    0.60355    1.43689
  79.59333    0.77918    0.60868    1.06500    0.67985    0.64300    0.64061    1.47091
  78.81227    0.77279    0.60868    1.05500    0.64835    0.64024    0.63786    1.54237
  71.81380    0.71394    0.60868    0.96500    0.61821    0.61539    0.61303    1.61757
  70.26657    0.70056    0.60868    0.94500    0.61378    0.60987    0.60751    1.62924
  59.52153    0.60427    0.60868    0.80500    0.63436    0.61324    0.61094    1.57639
  60.28403    0.61129    0.60868    0.81500    0.57495    0.61125    0.60895    1.73929
  84.29263    0.81688    0.60868    1.12500    0.63672    0.66092    0.65852    1.57055
  51.93781    0.53306    0.60868    0.70500    0.56627    0.60121    0.59897    1.76596
  63.34173    0.63916    0.60868    0.85500    0.57218    0.60330    0.60098    1.74769
  82.72384    0.80444    0.60868    1.10500    0.69979    0.65401    0.65161    1.42899
  71.03981    0.70726    0.60868    0.95500    0.68026    0.61263    0.61027    1.47002
  61.81134    0.62526    0.60868    0.83500    0.62055    0.60728    0.60496    1.61146
  67.95139    0.68031    0.60868    0.91500    0.63300    0.60158    0.59924    1.57979
  66.41176    0.66668    0.60868    0.89500    0.61148    0.59695    0.59461    1.63539
  68.72236    0.68708    0.60868    0.92500    0.60297    0.60434    0.60199    1.65847
  55.72037    0.56889    0.60868    0.75500    0.66207    0.61270    0.61043    1.51042
  54.96239    0.56176    0.60868    0.74500    0.54667    0.61040    0.60813    1.82927
  73.36401    0.72721    0.60868    0.98500    0.59877    0.62091    0.61855    1.67010
  64.10808    0.64607    0.60868    0.86500    0.64899    0.60131    0.59898    1.54085
  81.94030    0.79818    0.60868    1.09500    0.65193    0.65054    0.64815    1.53390
  81.15736    0.79188    0.60868    1.08500    0.56076    0.64792    0.64553    1.78328
  69.49408    0.69384    0.60868    0.93500    0.57003    0.60711    0.60475    1.75429
  76.47312    0.75343    0.60868    1.02500    0.58965    0.63196    0.62958    1.69592
  80.32118    0.78605    0.60941    1.07500    0.64423    0.64526    0.64264    1.55224
  72.53901    0.72103    0.60941    0.97500    0.58411    0.61763    0.61506    1.71200
  52.65587    0.54055    0.60941    0.71500    0.64912    0.60349    0.60108    1.54054
  51.14749    0.52613    0.60941    0.69500    0.60606    0.60411    0.60171    1.65000
  61.00486    0.61864    0.60941    0.82500    0.62249    0.60865    0.60616    1.60645
  71.76473    0.71437    0.60941    0.96500    0.62458    0.61487    0.61230    1.60106
  70.21842    0.70098    0.60941    0.94500    0.55487    0.60934    0.60678    1.80223
  82.66877    0.80497    0.60941    1.10500    0.60600    0.65344    0.65081    1.65015
  51.90132    0.53335    0.60941    0.70500    0.59783    0.60150    0.59909    1.67273
  64.83034    0.65335    0.60941    0.87500    0.54173    0.59872    0.59620    1.84593
  55.68138    0.56920    0.60941    0.75500    0.54965    0.61268    0.61024    1.81935
  75.64347    0.74738    0.60941    1.01500    0.73651    0.62868    0.62609    1.35775
  57.95832    0.59050    0.60941    0.78500    0.57453    0.61958    0.61711    1.74057
  63.29783    0.63953    0.60941    0.85500    0.59933    0.60269    0.60018    1.66854
  77.97928    0.76685    0.60941    1.04500    0.64587    0.63697    0.63437    1.54830
  81.88563    0.79870    0.60941    1.09500    0.69829    0.64997    0.64735    1.43207
  83.45249    0.81121    0.60941    1.11500    0.69106    0.65690    0.65428    1.44706
  53.41115    0.54774    0.60941    0.72500    0.55862    0.60579    0.60337    1.79012
  60.24208    0.61164    0.60941    0.81500    0.56112    0.61064    0.60815    1.78214
  77.19999    0.76039    0.60941    1.03500    0.62402    0.63421    0.63161    1.60252
  58.71881    0.59757    0.60941    0.79500    0.67830    0.61833    0.61586    1.47426
  59.48006    0.60461    0.60941    0.80500    0.58932    0.61284    0.61036    1.69686
  76.42138    0.75390    0.60941    1.02500    0.64683    0.63145    0.62885    1.54599
  54.92390    0.56207    0.60941    0.74500    0.64500    0.61038    0.60795    1.55039
  84.23677    0.81742    0.60941    1.12500    0.71459    0.66034    0.65772    1.39940
  70.99120    0.70769    0.60941    0.95500    0.61672    0.61211    0.60954    1.62148
  66.36594    0.66707    0.60941    0.89500    0.66357    0.59650    0.59396    1.50700
  73.31404    0.72766    0.60941    0.98500    0.59027    0.62040    0.61781    1.69415
  64.06370    0.64645    0.60941    0.86500    0.55426    0.60071    0.59819    1.80422
  79.53989    0.77968    0.60941    1.06500    0.66055    0.64249    0.63988    1.51389
  68.67513    0.68749    0.60941    0.92500    0.54560    0.60382    0.60126    1.83285
  54.16716    0.55491    0.60941    0.73500    0.62963    0.60808    0.60566    1.58824
  78.75925    0.77328    0.60941    1.05500    0.62185    0.63973    0.63712    1.60811
  65.59775    0.66022    0.60941    0.88500    0.60797    0.59673    0.59420    1.64481
  67.90463    0.68071    0.60941    0.91500    0.55962    0.60105    0.59851    1.78693
  81.10309    0.79239    0.60941    1.08500    0.61988    0.64729    0.64467    1.61321
  67.13490    0.67390    0.60941    0.90500    0.63211    0.59835    0.59580    1.58201
  61.76841    0.62562    0.60941    0.83500    0.66402    0.60667    0.60417    1.50599
  62.53273    0.63259    0.60941    0.84500    0.67917    0.60468    0.60217    1.47238
  69.44639    0.69425    0.60941    0.93500    0.61551    0.60658    0.60402    1.62466
  81.04879    0.79290    0.61014    1.08500    0.59347    0.64664    0.64382    1.68502
  75.59214    0.74785    0.61014    1.01500    0.57223    0.62815    0.62536    1.74754
  52.61887    0.54085    0.61014    0.71500    0.70339    0.60345    0.60089    1.42169
  84.96531    0.82413    0.61014    1.13500    0.73420    0.67081    0.66797    1.36202
  63.25390    0.63990    0.61014    0.85500    0.67358    0.60207    0.59938    1.48459
  77.92665    0.76734    0.61014    1.04500    0.63227    0.63644    0.63364    1.58160
  51.11149    0.52641    0.61014    0.69500    0.66667    0.60450    0.60197    1.50000
  68.62788    0.68790    0.61014    0.92500    0.69558    0.60327    0.60053    1.43765
  66.32010    0.66747    0.61014    0.89500    0.64646    0.59603    0.59331    1.54688
  69.39867    0.69467    0.61014    0.93500    0.62706    0.60603    0.60329    1.59474
  81.83091    0.79921    0.61014    1.09500    0.64366    0.64938    0.64655    1.55362
  59.43857    0.60495    0.61014    0.80500    0.63341    0.61252    0.60988    1.57875
  51.86482    0.53364    0.61014    0.70500    0.66667    0.60190    0.59935    1.50000
  77.14778    0.76087    0.61014    1.03500    0.62152    0.63368    0.63088    1.60896
  58.67781    0.59790    0.61014    0.79500    0.63391    0.61801    0.61537    1.57752
  65.55239    0.66061    0.61014    0.88500    0.60175    0.59611    0.59341    1.66181
  70.94255    0.70812    0.61014    0.95500    0.65317    0.61156    0.60881    1.53100
  67.08859    0.67430    0.61014    0.90500    0.65767    0.59788    0.59515    1.52051
  84.18087    0.81795    0.61014    1.12500    0.64980    0.65975    0.65691    1.53894
  54.88538    0.56238    0.61014    0.74500    0.69302    0.61035    0.60776    1.44295
  53.37364    0.54804    0.61014    0.72500    0.69841    0.60575    0.60318    1.43182
  57.91782    0.59084    0.61014    0.78500    0.80588    0.61955    0.61693    1.24088
  64.01929    0.64682    0.61014    0.86500    0.62593    0.60008    0.59739    1.59763
  62.48929    0.63295    0.61014    0.84500    0.59194    0.60405    0.60138    1.68935
  76.36961    0.75437    0.61014    1.02500    0.59498    0.63091    0.62812    1.68072
  54.12914    0.55522    0.61014    0.73500    0.66667    0.60805    0.60547    1.50000
  64.78545    0.65373    0.61014    0.87500    0.68486    0.59810    0.59540    1.46015
  70.17023    0.70141    0.61014    0.94500    0.59810    0.60880    0.60605    1.67196
  67.85785    0.68111    0.61014    0.91500    0.55593    0.60050    0.59777    1.79878
  61.72545    0.62598    0.61014    0.83500    0.67121    0.60604    0.60337    1.48986
  72.48946    0.72147    0.61014    0.97500    0.61401    0.61709    0.61433    1.62865
  78.70619    0.77377    0.61014    1.05500    0.55154    0.63920    0.63639    1.81311
  80.26728    0.78656    0.61014    1.07500    0.60708    0.64463    0.64181    1.64724
  83.39697    0.81174    0.61014    1.11500    0.69485    0.65632    0.65348    1.43917
  82.61365    0.80549    0.61014    1.10500    0.59850    0.65285    0.65001    1.67085
  55.64237    0.56952    0.61014    0.75500    0.75564    0.61265    0.61005    1.32338
  79.48641    0.78018    0.61014    1.06500    0.69275    0.64197    0.63915    1.44353
  73.26403    0.72811    0.61014    0.98500    0.56388    0.61986    0.61708    1.77344
  60.96239    0.61899    0.61014    0.82500    0.57661    0.60802    0.60536    1.73427
  60.20010    0.61198    0.61014    0.81500    0.65000    0.61001    0.60735    1.53846
  71.71563    0.71481    0.61014    0.96500    0.59354    0.61433    0.61157    1.68481
  70.89388    0.70855    0.61087    0.95500    0.58023    0.61100    0.60808    1.72346
  60.15810    0.61233    0.61087    0.81500    0.55510    0.60935    0.60656    1.80147
  62.44583    0.63331    0.61087    0.84500    0.58034    0.60340    0.60058    1.72313
  54.84686    0.56269    0.61087    0.74500    0.83258    0.61030    0.60758    1.20109
  59.39706    0.60529    0.61087    0.80500    0.54393    0.61218    0.60940    1.83846
  82.55849    0.80602    0.61087    1.10500    0.64925    0.65223    0.64921    1.54023
  63.97486    0.64720    0.61087    0.86500    0.58684    0.59944    0.59659    1.70405
  57.87729    0.59117    0.61087    0.78500    0.65327    0.61950    0.61674    1.53077
  51.07548    0.52670    0.61087    0.69500    0.59524    0.60488    0.60222    1.68000
  53.33611    0.54834    0.61087    0.72500    0.70886    0.60569    0.60299    1.41071
  80.99444    0.79341    0.61087    1.08500    0.69886    0.64597    0.64296    1.43089
  79.43289    0.78068    0.61087    1.06500    0.67619    0.64142    0.63842    1.47887
  81.77616    0.79973    0.61087    1.09500    0.55802    0.64876    0.64575    1.79205
  83.34141    0.81227    0.61087    1.11500    0.61039    0.65570    0.65268    1.63830
  69.35093    0.69508    0.61087    0.93500    0.61986    0.60546    0.60256    1.61326
  64.74054    0.65411    0.61087    0.87500    0.59295    0.59745    0.59460    1.68649
  76.31780    0.75485    0.61087    1.02500    0.61835    0.63036    0.62739    1.61721
  84.12492    0.81849    0.61087    1.12500    0.68113    0.65914    0.65611    1.46815
  67.04225    0.67470    0.61087    0.90500    0.64034    0.59738    0.59450    1.56168
  68.58060    0.68831    0.61087    0.92500    0.63462    0.60270    0.59980    1.57576
  77.87397    0.76782    0.61087    1.04500    0.60223    0.63589    0.63290    1.66049
  63.20996    0.64027    0.61087    0.85500    0.56336    0.60142    0.59859    1.77508
  78.65309    0.77426    0.61087    1.05500    0.62429    0.63865    0.63566    1.60182
  60.91990    0.61934    0.61087    0.82500    0.57312    0.60737    0.60456    1.74483
  80.21334    0.78706    0.61087    1.07500    0.58945    0.64395    0.64095    1.69649
  73.21400    0.72855    0.61087    0.98500    0.52819    0.61929    0.61635    1.89326
  84.90897    0.82468    0.61087    1.13500    0.71558    0.66933    0.66630    1.39748
  70.12202    0.70183    0.61087    0.94500    0.60870    0.60823    0.60532    1.64286
  58.63680    0.59824    0.61087    0.79500    0.59903    0.61766    0.61489    1.66935
  67.81104    0.68152    0.61087    0.91500    0.59732    0.59993    0.59704    1.67416
  52.58184    0.54114    0.61087    0.71500    0.78641    0.60339    0.60070    1.27160
  51.82830    0.53393    0.61087    0.70500    0.71622    0.60228    0.59960    1.39623
  54.09112    0.55552    0.61087    0.73500    0.67553    0.60800    0.60529    1.48031
  61.68247    0.62634    0.61087    0.83500    0.54175    0.60539    0.60257    1.84588
  77.09554    0.76135    0.61087    1.03500    0.66539    0.63312    0.63014    1.50287
  65.50700    0.66099    0.61087    0.88500    0.57414    0.59547    0.59261    1.74174
  55.60334    0.56983    0.61087    0.75500    0.65134    0.61260    0.60987    1.53529
  72.43988    0.72191    0.61087    0.97500    0.62643    0.61653    0.61359    1.59635
  71.66650    0.71524    0.61087    0.96500    0.63265    0.61376    0.61083    1.58065
  75.54076    0.74831    0.61087    1.01500    0.62021    0.62759    0.62463    1.61236
  66.27423    0.66786    0.61087    0.89500    0.62521    0.59553    0.59266    1.59946
  60.11608    0.61268    0.61160    0.81500    0.63774    0.60867    0.60576    1.56803
  84.85259    0.82523    0.61160    1.13500    0.78097    0.66711    0.66391    1.28045
  71.61734    0.71567    0.61160    0.96500    0.52760    0.61316    0.61010    1.89538
  57.83675    0.59150    0.61160    0.78500    0.60945    0.61943    0.61655    1.64082
  51.79177    0.53422    0.61160    0.70500    0.72840    0.60264    0.59985    1.37288
  77.04326    0.76183    0.61160    1.03500    0.65138    0.63253    0.62941    1.53521
  64.69560    0.65449    0.61160    0.87500    0.61960    0.59678    0.59380    1.61394
  65.46158    0.66138    0.61160    0.88500    0.62171    0.59480    0.59181    1.60847
  80.94004    0.79392    0.61160    1.08500    0.68507    0.64526    0.64211    1.45970
  63.93040    0.64757    0.61160    0.86500    0.60428    0.59876    0.59580    1.65487
  77.82126    0.76831    0.61160    1.04500    0.64973    0.63530    0.63217    1.53911
  51.03945    0.52698    0.61160    0.69500    0.72727    0.60525    0.60247    1.37500
  53.29857    0.54864    0.61160    0.72500    0.63690    0.60562    0.60281    1.57009
  55.56429    0.57015    0.61160    0.75500    0.61798    0.61253    0.60968    1.61818
  82.50328    0.80654    0.61160    1.10500    0.67761    0.65159    0.64841    1.47578
  68.53329    0.68872    0.61160    0.92500    0.61014    0.60209    0.59907    1.63896
  83.28581    0.81280    0.61160    1.11500    0.70817    0.65506    0.65187    1.41209
  67.76420    0.68192    0.61160    0.91500    0.56343    0.59932    0.59631    1.77485
  70.84518    0.70897    0.61160    0.95500    0.63721    0.61039    0.60734    1.56934
  79.37933    0.78118    0.61160    1.06500    0.58192    0.64083    0.63769    1.71845
  78.59996    0.77476    0.61160    1.05500    0.63830    0.63806    0.63493    1.56667
  63.16598    0.64063    0.61160    0.85500    0.62416    0.60074    0.59779    1.60215
  54.05307    0.55583    0.61160    0.73500    0.66839    0.60792    0.60510    1.49612
  69.30315    0.69550    0.61160    0.93500    0.61889    0.60486    0.60183    1.61579
  66.99588    0.67510    0.61160    0.90500    0.59968    0.59686    0.59385    1.66757
  62.40234    0.63368    0.61160    0.84500    0.57092    0.60273    0.59978    1.75157
  61.63947    0.62670    0.61160    0.83500    0.56351    0.60471    0.60177    1.77460
  66.22834    0.66825    0.61160    0.89500    0.71095    0.59500    0.59201    1.40657
  80.15936    0.78756    0.61160    1.07500    0.66290    0.64324    0.64009    1.50852
  72.39026    0.72235    0.61160    0.97500    0.56270    0.61593    0.61286    1.77714
  81.72136    0.80025    0.61160    1.09500    0.54676    0.64811    0.64495    1.82895
  76.26595    0.75532    0.61160    1.02500    0.62642    0.62977    0.62665    1.59639
  59.35553    0.60564    0.61160    0.80500    0.61276    0.61181    0.60891    1.63197
  54.80831    0.56300    0.61160    0.74500    0.71759    0.61022    0.60739    1.39355
  70.07378    0.70225    0.61160    0.94500    0.61378    0.60763    0.60458    1.62924
  75.48936    0.74878    0.61160    1.01500    0.64933    0.62700    0.62389    1.54006
  58.59576    0.59858    0.61160    0.79500    0.63342    0.61729    0.61440    1.57874
  84.06892    0.81903    0.61160    1.12500    0.71134    0.65849    0.65531    1.40580
  52.54481    0.54144    0.61160    0.71500    0.51079    0.60331    0.60052    1.95775
  60.87739    0.61970    0.61160    0.82500    0.57926    0.60669    0.60377    1.72635
  73.16393    0.72900    0.61160    0.98500    0.55296    0.61870    0.61562    1.80845
  52.50775    0.54173    0.61234    0.71500    0.81308    0.60322    0.60033    1.22989
  68.48595    0.68913    0.61234    0.92500    0.61280    0.60145    0.59833    1.63184
  76.21407    0.75579    0.61234    1.02500    0.67375    0.62913    0.62592    1.48424
  76.99094    0.76230    0.61234    1.03500    0.63128    0.63190    0.62868    1.58407
  60.07403    0.61302    0.61234    0.81500    0.56710    0.60796    0.60496    1.76336
  51.75522    0.53451    0.61234    0.70500    0.79710    0.60298    0.60011    1.25455
  70.79645    0.70940    0.61234    0.95500    0.61646    0.60976    0.60661    1.62217
  66.94949    0.67549    0.61234    0.90500    0.63047    0.59630    0.59320    1.58612
  51.00341    0.52727    0.61234    0.69500    0.66667    0.60559    0.60273    1.50000
  67.71733    0.68232    0.61234    0.91500    0.56542    0.59868    0.59557    1.76859
  71.56815    0.71611    0.61234    0.96500    0.54422    0.61252    0.60937    1.83750
  70.02551    0.70267    0.61234    0.94500    0.63870    0.60699    0.60385    1.56568
  77.76852    0.76879    0.61234    1.04500    0.61202    0.63467    0.63144    1.63393
  63.88593    0.64794    0.61234    0.86500    0.57331    0.59805    0.59500    1.74425
  80.88561    0.79443    0.61234    1.08500    0.60846    0.64451    0.64125    1.64350
  63.12199    0.64100    0.61234    0.85500    0.62411    0.60003    0.59699    1.60227
  75.43792    0.74924    0.61234    1.01500    0.67641    0.62636    0.62316    1.47839
  83.23016    0.81333    0.61234    1.11500    0.63670    0.65436    0.65107    1.57061
  78.54678    0.77525    0.61234    1.05500    0.68687    0.63743    0.63419    1.45588
  59.31399    0.60598    0.61234    0.80500    0.56152    0.61142    0.60843    1.78088
  54.01501    0.55613    0.61234    0.73500    0.72021    0.60782    0.60491    1.38849
  81.66651    0.80077    0.61234    1.09500    0.65730    0.64742    0.64415    1.52137
  69.25535    0.69591    0.61234    0.93500    0.60443    0.60422    0.60109    1.65445
  62.35883    0.63404    0.61234    0.84500    0.55130    0.60202    0.59898    1.81388
  53.26102    0.54894    0.61234    0.72500    0.74194    0.60552    0.60262    1.34783
  72.34061    0.72279    0.61234    0.97500    0.62211    0.61529    0.61213    1.60743
  57.79620    0.59183    0.61234    0.78500    0.62670    0.61933    0.61637    1.59565
  84.01287    0.81957    0.61234    1.12500    0.65577    0.65780    0.65450    1.52493
  79.32573    0.78167    0.61234    1.06500    0.61622    0.64020    0.63695    1.62281
  55.52523    0.57046    0.61234    0.75500    0.58484    0.61243    0.60949    1.70988
  73.11383    0.72944    0.61234    0.98500    0.53655    0.61806    0.61488    1.86376
  58.55471    0.59891    0.61234    0.79500    0.68325    0.61690    0.61392    1.46360
  80.10535    0.78807    0.61234    1.07500    0.68582    0.64249    0.63923    1.45810
  66.18242    0.66864    0.61234    0.89500    0.60811    0.59444    0.59136    1.64444
  84.79615    0.82577    0.61234    1.13500    0.75656    0.66497    0.66166    1.32177
  54.76975    0.56331    0.61234    0.74500    0.61765    0.61012    0.60720    1.61905
  82.44804    0.80707    0.61234    1.10500    0.61070    0.65089    0.64761    1.63746
  64.65064    0.65487    0.61234    0.87500    0.57711    0.59607    0.59300    1.73278
  61.59645    0.62705    0.61234    0.83500    0.55682    0.60400    0.60097    1.79592
  50.25232    0.52001    0.61234    0.68500    0.65000    0.56036    0.55751    1.53846
  60.83486    0.62005    0.61234    0.82500    0.59100    0.60598    0.60297    1.69204
  65.41614    0.66176    0.61234    0.88500    0.66007    0.59409    0.59101    1.51499
  63.84142    0.64832    0.61307    0.86500    0.64815    0.59731    0.59420    1.54286
  69.97722    0.70309    0.61307    0.94500    0.58279    0.60631    0.60312    1.71588
  72.29094    0.72323    0.61307    0.97500    0.55455    0.61461    0.61139    1.80328
  80.83114    0.79494    0.61307    1.08500    0.60674    0.64371    0.64039    1.64815
  83.17447    0.81386    0.61307    1.11500    0.68485    0.65361    0.65026    1.46018
  82.39274    0.80759    0.61307    1.10500    0.63843    0.65015    0.64681    1.56634
  54.73117    0.56362    0.61307    0.74500    0.60776    0.61000    0.60702    1.64539
  50.21677    0.52029    0.61307    0.68500    0.61538    0.56539    0.56247    1.62500
  53.97693    0.55644    0.61307    0.73500    0.60829    0.60770    0.60473    1.64394
  51.71866    0.53480    0.61307    0.70500    0.79710    0.60330    0.60036    1.25455
  62.31530    0.63440    0.61307    0.84500    0.55283    0.60127    0.59818    1.80887
  67.67044    0.68272    0.61307    0.91500    0.61873    0.59800    0.59484    1.61622
  66.90307    0.67589    0.61307    0.90500    0.61285    0.59570    0.59255    1.63172
  81.61163    0.80128    0.61307    1.09500    0.63321    0.64667    0.64334    1.57925
  61.55341    0.62741    0.61307    0.83500    0.65107    0.60325    0.60017    1.53593
  78.49357    0.77573    0.61307    1.05500    0.63309    0.63675    0.63346    1.57955
  73.06370    0.72989    0.61307    0.98500    0.67159    0.61738    0.61415    1.48900
  64.60566    0.65524    0.61307    0.87500    0.63058    0.59533    0.59220    1.58583
  77.71573    0.76927    0.61307    1.04500    0.62454    0.63398    0.63070    1.60117
  60.03197    0.61337    0.61307    0.81500    0.56287    0.60722    0.60416    1.77660
  71.51893    0.71654    0.61307    0.96500    0.60720    0.61184    0.60863    1.64691
  65.37068    0.66215    0.61307    0.88500    0.59965    0.59334    0.59021    1.66763
  80.05129    0.78857    0.61307    1.07500    0.71573    0.64169    0.63838    1.39718
  84.73967    0.82632    0.61307    1.13500    0.81941    0.66320    0.65984    1.22039
  58.51363    0.59925    0.61307    0.79500    0.57512    0.61647    0.61343    1.73878
  76.93859    0.76278    0.61307    1.03500    0.56124    0.63122    0.62794    1.78176
  60.79230    0.62040    0.61307    0.82500    0.61020    0.60524    0.60217    1.63880
  83.95679    0.82011    0.61307    1.12500    0.67762    0.65705    0.65370    1.47576
  57.75562    0.59216    0.61307    0.78500    0.63476    0.61921    0.61618    1.57540
  55.48615    0.57078    0.61307    0.75500    0.62290    0.61230    0.60931    1.60541
  53.22344    0.54924    0.61307    0.72500    0.73103    0.60540    0.60243    1.36792
  50.96735    0.52755    0.61307    0.69500    0.65306    0.60591    0.60298    1.53125
  69.20752    0.69632    0.61307    0.93500    0.61897    0.60354    0.60036    1.61560
  79.27209    0.78217    0.61307    1.06500    0.68039    0.63952    0.63622    1.46974
  75.38644    0.74971    0.61307    1.01500    0.63258    0.62568    0.62243    1.58084
  66.13648    0.66903    0.61307    0.89500    0.61101    0.59384    0.59070    1.63663
  52.47068    0.54203    0.61307    0.71500    0.61062    0.60309    0.60014    1.63768
  76.16216    0.75626    0.61307    1.02500    0.62188    0.62845    0.62518    1.60802
  63.07797    0.64137    0.61307    0.85500    0.72125    0.59929    0.59619    1.38649
  70.74769    0.70983    0.61307    0.95500    0.63682    0.60907    0.60587    1.57029
  59.27242    0.60632    0.61307    0.80500    0.61521    0.61099    0.60794    1.62545
  68.43859    0.68954    0.61307    0.92500    0.62906    0.60077    0.59760    1.58967
  63.79690    0.64869    0.61381    0.86500    0.57265    0.59653    0.59340    1.74627
  58.47254    0.59958    0.61381    0.79500    0.71712    0.61602    0.61295    1.39446
  55.44705    0.57109    0.61381    0.75500    0.63941    0.61216    0.60912    1.56395
  79.99719    0.78907    0.61381    1.07500    0.66430    0.64083    0.63752    1.50535
  73.01353    0.73033    0.61381    0.98500    0.60097    0.61665    0.61341    1.66398
  59.98989    0.61371    0.61381    0.81500    0.59596    0.60645    0.60336    1.67797
  61.51035    0.62777    0.61381    0.83500    0.67969    0.60248    0.59937    1.47126
  79.21842    0.78266    0.61381    1.06500    0.61154    0.63879    0.63548    1.63522
  76.11021    0.75673    0.61381    1.02500    0.63359    0.62772    0.62445    1.57831
  69.15966    0.69674    0.61381    0.93500    0.70034    0.60282    0.59962    1.42788
  60.74973    0.62075    0.61381    0.82500    0.64848    0.60447    0.60137    1.54206
  80.77662    0.79545    0.61381    1.08500    0.65019    0.64285    0.63953    1.53801
  54.69257    0.56393    0.61381    0.74500    0.58594    0.60986    0.60683    1.70667
  68.39120    0.68994    0.61381    0.92500    0.61650    0.60005    0.59686    1.62205
  81.55670    0.80180    0.61381    1.09500    0.54399    0.64586    0.64254    1.83828
  51.68208    0.53509    0.61381    0.70500    0.47191    0.60360    0.60061    2.11905
  66.09052    0.66942    0.61381    0.89500    0.61102    0.59321    0.59005    1.63660
  76.88620    0.76325    0.61381    1.03500    0.72023    0.63049    0.62721    1.38845
  69.92889    0.70351    0.61381    0.94500    0.58795    0.60559    0.60238    1.70083
  83.11873    0.81439    0.61381    1.11500    0.62000    0.65280    0.64946    1.61290
  72.24123    0.72366    0.61381    0.97500    0.57619    0.61389    0.61066    1.73554
  70.69890    0.71025    0.61381    0.95500    0.62814    0.60835    0.60514    1.59200
  53.93884    0.55674    0.61381    0.73500    0.79348    0.60756    0.60454    1.26027
  57.71502    0.59249    0.61381    0.78500    0.68217    0.61906    0.61599    1.46591
  62.27175    0.63476    0.61381    0.84500    0.59633    0.60050    0.59738    1.67692
  59.23083    0.60666    0.61381    0.80500    0.60044    0.61054    0.60745    1.66544
  83.90065    0.82064    0.61381    1.12500    0.66316    0.65624    0.65289    1.50794
  78.44032    0.77622    0.61381    1.05500    0.60536    0.63602    0.63272    1.65190
  77.66291    0.76975    0.61381    1.04500    0.64286    0.63325    0.62997    1.55556
  53.18585    0.54954    0.61381    0.72500    0.50273    0.60526    0.60225    1.98913
  50.93128    0.52784    0.61381    0.69500    0.47059    0.60621    0.60323    2.12500
  84.68315    0.82686    0.61381    1.13500    0.64938    0.66137    0.65801    1.53994
  64.56065    0.65562    0.61381    0.87500    0.58944    0.59455    0.59140    1.69653
  50.18120    0.52057    0.61381    0.68500    0.40000    0.57040    0.56743    2.50000
  63.03393    0.64174    0.61381    0.85500    0.56572    0.59852    0.59539    1.76765
  67.62352    0.68313    0.61381    0.91500    0.61138    0.59728    0.59410    1.63564
  65.32519    0.66253    0.61381    0.88500    0.58671    0.59256    0.58941    1.70442
  71.46968    0.71697    0.61381    0.96500    0.62149    0.61112    0.60790    1.60904
  66.85663    0.67629    0.61381    0.90500    0.60163    0.59507    0.59189    1.66216
  75.33494    0.75017    0.61381    1.01500    0.68716    0.62495    0.62169    1.45526
  82.33741    0.80811    0.61381    1.10500    0.67807    0.64934    0.64600    1.47478
  52.43360    0.54232    0.61381    0.71500    0.79048    0.60296    0.59996    1.26506
  53.14825    0.54984    0.61454    0.72500    0.69811    0.60510    0.60206    1.43243
  70.65008    0.71068    0.61454    0.95500    0.63861    0.60759    0.60440    1.56589
  79.16470    0.78316    0.61454    1.06500    0.66667    0.63790    0.63464    1.50000
  57.67441    0.59282    0.61454    0.78500    0.65854    0.61889    0.61581    1.51852
  83.84447    0.82118    0.61454    1.12500    0.71107    0.65537    0.65208    1.40634
  76.83378    0.76373    0.61454    1.03500    0.61950    0.62971    0.62647    1.61420
  79.94305    0.78957    0.61454    1.07500    0.58684    0.63992    0.63665    1.70405
  84.62658    0.82740    0.61454    1.13500    0.65254    0.65948    0.65619    1.53247
  71.42040    0.71740    0.61454    0.96500    0.54886    0.61036    0.60716    1.82196
  75.28339    0.75063    0.61454    1.01500    0.58528    0.62418    0.62095    1.70859
  59.18922    0.60700    0.61454    0.80500    0.65986    0.61006    0.60697    1.51546
  77.61005    0.77024    0.61454    1.04500    0.63277    0.63247    0.62923    1.58036
  55.40793    0.57141    0.61454    0.75500    0.61509    0.61199    0.60893    1.62577
  66.81016    0.67668    0.61454    0.90500    0.57716    0.59440    0.59124    1.73262
  67.57658    0.68353    0.61454    0.91500    0.55346    0.59653    0.59337    1.80682
  72.96334    0.73077    0.61454    0.98500    0.55929    0.61589    0.61268    1.78797
  82.28203    0.80864    0.61454    1.10500    0.65613    0.64848    0.64520    1.52410
  54.65396    0.56424    0.61454    0.74500    0.77824    0.60969    0.60664    1.28495
  66.04452    0.66981    0.61454    0.89500    0.60132    0.59255    0.58940    1.66301
  78.38703    0.77671    0.61454    1.05500    0.61209    0.63524    0.63199    1.63376
  61.46726    0.62812    0.61454    0.83500    0.61582    0.60169    0.59857    1.62385
  81.50173    0.80231    0.61454    1.09500    0.67297    0.64501    0.64173    1.48595
  65.27968    0.66292    0.61454    0.88500    0.60309    0.59176    0.58861    1.65812
  51.64548    0.53538    0.61454    0.70500    0.89706    0.60389    0.60087    1.11475
  53.90073    0.55705    0.61454    0.73500    0.67980    0.60739    0.60435    1.47101
  80.72207    0.79596    0.61454    1.08500    0.66733    0.64193    0.63867    1.49852
  62.22817    0.63512    0.61454    0.84500    0.55616    0.59970    0.59658    1.79805
  83.06295    0.81492    0.61454    1.11500    0.67035    0.65193    0.64865    1.49176
  72.19149    0.72410    0.61454    0.97500    0.61794    0.61312    0.60992    1.61828
  52.39650    0.54262    0.61454    0.71500    0.55357    0.60280    0.59977    1.80645
  58.43143    0.59992    0.61454    0.79500    0.59701    0.61554    0.61246    1.67500
  59.94779    0.61406    0.61454    0.81500    0.58798    0.60566    0.60256    1.70073
  76.05822    0.75719    0.61454    1.02500    0.64030    0.62694    0.62371    1.56176
  64.51562    0.65600    0.61454    0.87500    0.57143    0.59374    0.59060    1.75000
  62.98987    0.64210    0.61454    0.85500    0.60300    0.59771    0.59459    1.65838
  69.11177    0.69715    0.61454    0.93500    0.60749    0.60206    0.59889    1.64611
  50.89520    0.52812    0.61454    0.69500    1.00000    0.60650    0.60349    1.00000
  68.34378    0.69035    0.61454    0.92500    0.68793    0.59930    0.59613    1.45363
  60.70714    0.62110    0.61454    0.82500    0.61345    0.60367    0.60056    1.63014
  69.88054    0.70393    0.61454    0.94500    0.56667    0.60483    0.60164    1.76471
  63.75235    0.64906    0.61454    0.86500    0.54655    0.59573    0.59259    1.82965
  50.14563    0.52085    0.61454    0.68500    0.70588    0.57541    0.57240    1.41667
  50.11004    0.52113    0.61528    0.68500    0.26087    0.58041    0.57738    3.83333
  84.56996    0.82795    0.61528    1.13500    0.74074    0.65790    0.65470    1.35000
  72.14172    0.72454    0.61528    0.97500    0.53674    0.61233    0.60918    1.86310
  57.63377    0.59315    0.61528    0.78500    0.65160    0.61870    0.61562    1.53469
  58.39030    0.60025    0.61528    0.79500    0.63723    0.61505    0.61197    1.56929
  69.83216    0.70434    0.61528    0.94500    0.70537    0.60405    0.60091    1.41769
  53.86260    0.55735    0.61528    0.73500    0.66332    0.60722    0.60416    1.50758
  76.78132    0.76420    0.61528    1.03500    0.59357    0.62890    0.62573    1.68471
  78.33370    0.77720    0.61528    1.05500    0.64209    0.63442    0.63125    1.55742
  72.91311    0.73122    0.61528    0.98500    0.62981    0.61509    0.61194    1.58779
  70.60124    0.71110    0.61528    0.95500    0.58422    0.60681    0.60366    1.71169
  80.66747    0.79647    0.61528    1.08500    0.66359    0.64099    0.63780    1.50696
  83.78825    0.82172    0.61528    1.12500    0.67530    0.65447    0.65127    1.48083
  59.14760    0.60734    0.61528    0.80500    0.59052    0.60956    0.60648    1.69343
  81.44672    0.80283    0.61528    1.09500    0.56655    0.64411    0.64093    1.76508
  62.18458    0.63549    0.61528    0.84500    0.52491    0.59888    0.59577    1.90508
  55.36880    0.57172    0.61528    0.75500    0.66786    0.61181    0.60875    1.49733
  53.11063    0.55014    0.61528    0.72500    0.66242    0.60492    0.60187    1.50962
  69.06386    0.69756    0.61528    0.93500    0.63235    0.60128    0.59815    1.58140
  75.23182    0.75109    0.61528    1.01500    0.67173    0.62338    0.62022    1.48870
  61.42416    0.62848    0.61528    0.83500    0.59339    0.60087    0.59777    1.68525
  66.76366    0.67708    0.61528    0.90500    0.58170    0.59371    0.59059    1.71910
  64.47057    0.65638    0.61528    0.87500    0.63366    0.59291    0.58980    1.57812
  65.23414    0.66330    0.61528    0.88500    0.56752    0.59092    0.58781    1.76204
  76.00620    0.75766    0.61528    1.02500    0.60816    0.62614    0.62297    1.64431
  60.66452    0.62145    0.61528    0.82500    0.65817    0.60285    0.59976    1.51935
  52.35938    0.54291    0.61528    0.71500    0.56552    0.60262    0.59958    1.76829
  83.00713    0.81545    0.61528    1.11500    0.61181    0.65103    0.64784    1.63450
  79.11095    0.78365    0.61528    1.06500    0.68401    0.63696    0.63378    1.46196
  67.52961    0.68393    0.61528    0.91500    0.58923    0.59576    0.59263    1.69713
  68.29634    0.69076    0.61528    0.92500    0.61037    0.59852    0.59539    1.63836
  79.88887    0.79008    0.61528    1.07500    0.58979    0.63897    0.63579    1.69552
  82.22661    0.80916    0.61528    1.10500    0.64376    0.64758    0.64439    1.55337
  62.94579    0.64247    0.61528    0.85500    0.56983    0.59689    0.59378    1.75490
  50.85910    0.52841    0.61528    0.69500    0.48276    0.60677    0.60374    2.07143
  51.60888    0.53567    0.61528    0.70500    0.58140    0.60416    0.60112    1.72000
  63.70778    0.64944    0.61528    0.86500    0.63002    0.59490    0.59179    1.58726
  77.55716    0.77072    0.61528    1.04500    0.59316    0.63166    0.62849    1.68590
  54.61533    0.56454    0.61528    0.74500    0.59227    0.60951    0.60645    1.68841
  65.99851    0.67020    0.61528    0.89500    0.61490    0.59186    0.58874    1.62629
  71.37109    0.71783    0.61528    0.96500    0.61513    0.60957    0.60642    1.62568
  59.90567    0.61440    0.61528    0.81500    0.63774    0.60484    0.60175    1.56803
  53.82446    0.55765    0.61602    0.73500    0.61277    0.60703    0.60398    1.63194
  77.50423    0.77120    0.61602    1.04500    0.56672    0.63084    0.62775    1.76453
  72.09192    0.72497    0.61602    0.97500    0.54788    0.61153    0.60844    1.82521
  59.10595    0.60768    0.61602    0.80500    0.62955    0.60906    0.60599    1.58844
  82.95126    0.81598    0.61602    1.11500    0.64453    0.65011    0.64703    1.55152
  59.86353    0.61475    0.61602    0.81500    0.50593    0.60402    0.60095    1.97656
  81.39167    0.80334    0.61602    1.09500    0.53631    0.64320    0.64012    1.86458
  65.95247    0.67059    0.61602    0.89500    0.60130    0.59116    0.58809    1.66307
  62.90168    0.64284    0.61602    0.85500    0.53242    0.59605    0.59298    1.87821
  68.24887    0.69116    0.61602    0.92500    0.66445    0.59773    0.59465    1.50500
  57.59312    0.59348    0.61602    0.78500    0.59030    0.61850    0.61543    1.69406
  51.57225    0.53595    0.61602    0.70500    0.77011    0.60442    0.60138    1.29851
  80.61283    0.79698    0.61602    1.08500    0.63862    0.64003    0.63694    1.56587
  60.62189    0.62180    0.61602    0.82500    0.52973    0.60203    0.59896    1.88776
  69.78375    0.70476    0.61602    0.94500    0.59968    0.60325    0.60017    1.66756
  69.01592    0.69798    0.61602    0.93500    0.56743    0.60049    0.59741    1.76232
  70.55236    0.71153    0.61602    0.95500    0.61681    0.60601    0.60293    1.62125
  72.86285    0.73166    0.61602    0.98500    0.55897    0.61429    0.61120    1.78902
  62.14096    0.63585    0.61602    0.84500    0.55655    0.59804    0.59497    1.79677
  71.32175    0.71826    0.61602    0.96500    0.57143    0.60877    0.60569    1.75000
  64.42549    0.65676    0.61602    0.87500    0.56931    0.59207    0.58899    1.75652
  54.57668    0.56485    0.61602    0.74500    0.74107    0.60932    0.60627    1.34940
  50.82298    0.52869    0.61602    0.69500    0.64583    0.60704    0.60400    1.54839
  84.51329    0.82849    0.61602    1.13500    0.69383    0.65698    0.65390    1.44127
  50.07443    0.52141    0.61602    0.68500    1.29412    0.58540    0.58236    0.77273
  58.34915    0.60059    0.61602    0.79500    0.55022    0.61455    0.61148    1.81746
  76.72883    0.76468    0.61602    1.03500    0.62428    0.62808    0.62499    1.60185
  79.83466    0.79058    0.61602    1.07500    0.53713    0.63801    0.63493    1.86174
  82.17115    0.80968    0.61602    1.10500    0.71702    0.64667    0.64359    1.39466
  75.95415    0.75813    0.61602    1.02500    0.69246    0.62532    0.62224    1.44412
  66.71714    0.67747    0.61602    0.90500    0.57964    0.59301    0.58993    1.72521
  67.48261    0.68433    0.61602    0.91500    0.51082    0.59497    0.59189    1.95765
  55.32965    0.57203    0.61602    0.75500    0.65934    0.61162    0.60856    1.51667
  61.38103    0.62883    0.61602    0.83500    0.61024    0.60004    0.59696    1.63871
  75.18021    0.75155    0.61602    1.01500    0.60512    0.62256    0.61948    1.65257
  53.07299    0.55044    0.61602    0.72500    0.83030    0.60474    0.60168    1.20438
  65.18858    0.66368    0.61602    0.88500    0.64094    0.59008    0.58700    1.56021
  78.28034    0.77769    0.61602    1.05500    0.61798    0.63360    0.63051    1.61818
  52.32225    0.54320    0.61602    0.71500    0.71681    0.60244    0.59939    1.39506
  63.66319    0.64981    0.61602    0.86500    0.56942    0.59406    0.59099    1.75617
  83.73198    0.82225    0.61602    1.12500    0.70161    0.65355    0.65046    1.42529
  79.05715    0.78415    0.61602    1.06500    0.70874    0.63600    0.63292    1.41096
  79.78040    0.79108    0.61676    1.07500    0.65348    0.63706    0.63406    1.53026
  79.00332    0.78464    0.61676    1.06500    0.59551    0.63505    0.63205    1.67925
  62.09732    0.63621    0.61676    0.84500    0.56370    0.59721    0.59417    1.77399
  82.89535    0.81651    0.61676    1.11500    0.68077    0.64920    0.64622    1.46893
  51.53562    0.53624    0.61676    0.70500    0.60204    0.60468    0.60163    1.66102
  71.27238    0.71869    0.61676    0.96500    0.61275    0.60797    0.60495    1.63200
  50.78685    0.52897    0.61676    0.69500    0.61667    0.60730    0.60425    1.62162
  52.28511    0.54350    0.61676    0.71500    0.61345    0.60225    0.59920    1.63014
  53.03534    0.55073    0.61676    0.72500    0.57471    0.60455    0.60150    1.74000
  77.45126    0.77168    0.61676    1.04500    0.70677    0.63001    0.62701    1.41489
  59.06428    0.60802    0.61676    0.80500    0.59205    0.60855    0.60550    1.68905
  55.29049    0.57235    0.61676    0.75500    0.64684    0.61142    0.60837    1.54598
  68.96795    0.69839    0.61676    0.93500    0.64136    0.59970    0.59667    1.55919
  67.43559    0.68473    0.61676    0.91500    0.59331    0.59418    0.59115    1.68546
  83.67567    0.82279    0.61676    1.12500    0.68537    0.65263    0.64965    1.45906
  68.20137    0.69157    0.61676    0.92500    0.54617    0.59694    0.59391    1.83095
  80.55816    0.79748    0.61676    1.08500    0.61949    0.63907    0.63608    1.61424
  66.67060    0.67786    0.61676    0.90500    0.61093    0.59231    0.58927    1.63686
  69.73531    0.70518    0.61676    0.94500    0.58833    0.60245    0.59943    1.69972
  76.67630    0.76515    0.61676    1.03500    0.58601    0.62726    0.62426    1.70645
  58.30798    0.60092    0.61676    0.79500    0.60391    0.61404    0.61099    1.65587
  72.04209    0.72541    0.61676    0.97500    0.55240    0.61072    0.60770    1.81030
  70.50345    0.71195    0.61676    0.95500    0.55760    0.60521    0.60219    1.79341
  57.55245    0.59380    0.61676    0.78500    0.59829    0.61829    0.61524    1.67143
  64.38039    0.65713    0.61676    0.87500    0.63668    0.59123    0.58819    1.57065
  63.61857    0.65018    0.61676    0.86500    0.55276    0.59322    0.59018    1.80909
  84.45658    0.82903    0.61676    1.13500    0.84086    0.65606    0.65308    1.18927
  60.57923    0.62215    0.61676    0.82500    0.61245    0.60120    0.59815    1.63279
  61.33788    0.62919    0.61676    0.83500    0.57482    0.59920    0.59616    1.73968
  62.85755    0.64320    0.61676    0.85500    0.57143    0.59521    0.59217    1.75000
  65.90640    0.67098    0.61676    0.89500    0.62319    0.59046    0.58743    1.60465
  75.90206    0.75860    0.61676    1.02500    0.64962    0.62450    0.62150    1.53936
  53.78631    0.55796    0.61676    0.73500    0.74872    0.60684    0.60379    1.33562
  54.53802    0.56516    0.61676    0.74500    0.66807    0.60913    0.60608    1.49686
  82.11564    0.81020    0.61676    1.10500    0.63636    0.64576    0.64278    1.57143
  78.22694    0.77818    0.61676    1.05500    0.62268    0.63277    0.62977    1.60596
  65.14300    0.66407    0.61676    0.88500    0.58581    0.58923    0.58620    1.70704
  81.33657    0.80386    0.61676    1.09500    0.62891    0.64230    0.63931    1.59006
  50.03881    0.52169    0.61676    0.68500    0.57143    0.59040    0.58735    1.75000
  75.12856    0.75202    0.61676    1.01500    0.66475    0.62175    0.61874    1.50432
  59.82137    0.61509    0.61676    0.81500    0.62272    0.60319    0.60014    1.60586
  72.81256    0.73210    0.61676    0.98500    0.61830    0.61348    0.61046    1.61735
  50.75071    0.52925    0.61750    0.69500    0.75472    0.60756    0.60451    1.32500
  54.49934    0.56547    0.61750    0.74500    0.78125    0.60894    0.60589    1.28000
  71.22298    0.71912    0.61750    0.96500    0.65789    0.60718    0.60421    1.52000
  81.28144    0.80437    0.61750    1.09500    0.58041    0.64141    0.63850    1.72293
  57.51177    0.59413    0.61750    0.78500    0.55422    0.61809    0.61505    1.80435
  68.91995    0.69880    0.61750    0.93500    0.54601    0.59891    0.59593    1.83146
  62.05366    0.63657    0.61750    0.84500    0.60894    0.59638    0.59336    1.64220
  71.99223    0.72585    0.61750    0.97500    0.59969    0.60993    0.60696    1.66753
  59.02260    0.60835    0.61750    0.80500    0.52747    0.60804    0.60501    1.89583
  63.57394    0.65055    0.61750    0.86500    0.64769    0.59239    0.58937    1.54396
  67.38854    0.68513    0.61750    0.91500    0.62411    0.59345    0.59046    1.60227
  53.74813    0.55826    0.61750    0.73500    0.74372    0.60665    0.60360    1.34459
  69.68684    0.70560    0.61750    0.94500    0.65686    0.60167    0.59869    1.52239
  58.26680    0.60125    0.61750    0.79500    0.62981    0.61354    0.61050    1.58779
  64.33526    0.65751    0.61750    0.87500    0.56977    0.59039    0.58738    1.75510
  75.84994    0.75907    0.61750    1.02500    0.60971    0.62370    0.62076    1.64012
  50.00318    0.52196    0.61750    0.68500    0.55000    0.59540    0.59235    1.81818
  84.39983    0.82957    0.61750    1.13500    0.79773    0.65517    0.65227    1.25356
  80.50344    0.79799    0.61750    1.08500    0.64427    0.63813    0.63521    1.55215
  76.62373    0.76563    0.61750    1.03500    0.62956    0.62645    0.62352    1.58841
  65.86031    0.67137    0.61750    0.89500    0.58226    0.58977    0.58677    1.71745
  68.15385    0.69198    0.61750    0.92500    0.60465    0.59616    0.59317    1.65385
  77.39825    0.77216    0.61750    1.04500    0.68800    0.62921    0.62627    1.45349
  75.07689    0.75248    0.61750    1.01500    0.56522    0.62095    0.61800    1.76923
  72.76224    0.73254    0.61750    0.98500    0.64791    0.61268    0.60972    1.54342
  65.09739    0.66445    0.61750    0.88500    0.62045    0.58839    0.58539    1.61173
  55.25130    0.57266    0.61750    0.75500    0.66431    0.61122    0.60818    1.50532
  78.94945    0.78514    0.61750    1.06500    0.59173    0.63411    0.63119    1.68997
  60.53656    0.62250    0.61750    0.82500    0.54111    0.60037    0.59734    1.84806
  70.45452    0.71237    0.61750    0.95500    0.59196    0.60442    0.60145    1.68930
  52.24795    0.54379    0.61750    0.71500    0.63971    0.60232    0.59927    1.56322
  66.62403    0.67826    0.61750    0.90500    0.62013    0.59161    0.58862    1.61257
  82.83939    0.81704    0.61750    1.11500    0.69474    0.64831    0.64541    1.43939
  61.29471    0.62954    0.61750    0.83500    0.65422    0.59837    0.59535    1.52853
  52.99767    0.55103    0.61750    0.72500    0.61905    0.60436    0.60131    1.61538
  83.61931    0.82332    0.61750    1.12500    0.62624    0.65174    0.64884    1.59683
  62.81340    0.64357    0.61750    0.85500    0.62182    0.59438    0.59137    1.60819
  51.49896    0.53653    0.61750    0.70500    0.73118    0.60494    0.60189    1.36765
  59.77919    0.61544    0.61750    0.81500    0.63793    0.60254    0.59952    1.56757
  78.17350    0.77866    0.61750    1.05500    0.60886    0.63196    0.62903    1.64241
  79.72611    0.79158    0.61750    1.07500    0.62382    0.63612    0.63320    1.60303
  82.06010    0.81072    0.61750    1.10500    0.72088    0.64487    0.64197    1.38719
  68.87193    0.69921    0.61824    0.93500    0.56129    0.59815    0.59519    1.78161
  68.10630    0.69238    0.61824    0.92500    0.56431    0.59539    0.59243    1.77208
  84.34303    0.83011    0.61824    1.13500    0.77060    0.65431    0.65146    1.29769
  78.12002    0.77915    0.61824    1.05500    0.62572    0.63118    0.62829    1.59816
  55.21210    0.57297    0.61824    0.75500    0.61564    0.61104    0.60799    1.62434
  49.96753    0.52224    0.61824    0.68500    0.54545    0.60041    0.59735    1.83333
  55.96432    0.58015    0.61824    0.76500    0.58514    0.61332    0.61028    1.70899
  70.40556    0.71280    0.61824    0.95500    0.57096    0.60365    0.60071    1.75143
  66.57743    0.67865    0.61824    0.90500    0.60637    0.59093    0.58796    1.64917
  58.22559    0.60159    0.61824    0.79500    0.60207    0.61304    0.61001    1.66094
  81.22626    0.80488    0.61824    1.09500    0.67810    0.64056    0.63769    1.47472
  65.05176    0.66483    0.61824    0.88500    0.60139    0.58757    0.58458    1.66282
  76.57113    0.76610    0.61824    1.03500    0.63462    0.62568    0.62277    1.57576
  67.34147    0.68553    0.61824    0.91500    0.57166    0.59277    0.58980    1.74930
  83.56291    0.82386    0.61824    1.12500    0.77376    0.65088    0.64803    1.29240
  52.95999    0.55133    0.61824    0.72500    0.79042    0.60417    0.60112    1.26515
  58.98090    0.60869    0.61824    0.80500    0.65138    0.60754    0.60452    1.53521
  75.02517    0.75294    0.61824    1.01500    0.65227    0.62017    0.61726    1.53311
  63.52928    0.65092    0.61824    0.86500    0.56951    0.59156    0.58857    1.75588
  61.25152    0.62990    0.61824    0.83500    0.53759    0.59755    0.59455    1.86014
  50.71455    0.52954    0.61824    0.69500    0.67442    0.60782    0.60476    1.48276
  82.00451    0.81124    0.61824    1.10500    0.60314    0.64402    0.64116    1.65798
  82.78339    0.81756    0.61824    1.11500    0.69307    0.64745    0.64460    1.44286
  59.73699    0.61578    0.61824    0.81500    0.58594    0.60205    0.59903    1.70667
  62.76923    0.64394    0.61824    0.85500    0.60354    0.59356    0.59056    1.65689
  60.49386    0.62285    0.61824    0.82500    0.63055    0.59955    0.59654    1.58592
  52.21078    0.54408    0.61824    0.71500    0.70229    0.60258    0.59953    1.42391
  71.94234    0.72628    0.61824    0.97500    0.58333    0.60916    0.60622    1.71429
  54.46065    0.56577    0.61824    0.74500    0.57303    0.60875    0.60570    1.74510
  65.81420    0.67175    0.61824    0.89500    0.58392    0.58909    0.58611    1.71257
  79.67177    0.79208    0.61824    1.07500    0.60000    0.63521    0.63233    1.66667
  69.63835    0.70602    0.61824    0.94500    0.57971    0.60090    0.59795    1.72500
  71.17356    0.71955    0.61824    0.96500    0.61356    0.60641    0.60346    1.62982
  73.48222    0.73966    0.61824    0.99500    0.63333    0.61466    0.61174    1.57895
  51.46230    0.53682    0.61824    0.70500    0.73810    0.60520    0.60214    1.35484
  72.71189    0.73299    0.61824    0.98500    0.65921    0.61191    0.60898    1.51697
  64.29012    0.65789    0.61824    0.87500    0.60804    0.58957    0.58658    1.64463
  75.79778    0.75953    0.61824    1.02500    0.64312    0.62292    0.62002    1.55493
  53.70994    0.55856    0.61824    0.73500    0.72381    0.60646    0.60341    1.38158
  80.44868    0.79850    0.61824    1.08500    0.68451    0.63722    0.63435    1.46089
  62.00998    0.63693    0.61824    0.84500    0.58273    0.59556    0.59255    1.71605
  78.89555    0.78563    0.61824    1.06500    0.55755    0.63321    0.63032    1.79355
  77.34521    0.77264    0.61824    1.04500    0.65698    0.62843    0.62553    1.52212
  84.28618    0.83066    0.61898    1.13500    0.76923    0.65349    0.65065    1.30000
  55.17289    0.57328    0.61898    0.75500    0.63973    0.61086    0.60780    1.56316
  72.66151    0.73343    0.61898    0.98500    0.56818    0.61117    0.60824    1.76000
  78.84160    0.78612    0.61898    1.06500    0.49466    0.63234    0.62945    2.02158
  60.45114    0.62320    0.61898    0.82500    0.64741    0.59875    0.59573    1.54462
  52.17359    0.54437    0.61898    0.71500    0.76119    0.60285    0.59978    1.31373
  79.61740    0.79258    0.61898    1.07500    0.67675    0.63434    0.63147    1.47765
  65.00610    0.66521    0.61898    0.88500    0.62890    0.58676    0.58377    1.59008
  76.51850    0.76657    0.61898    1.03500    0.64922    0.62493    0.62203    1.54030
  78.06651    0.77963    0.61898    1.05500    0.51370    0.63033    0.62744    1.94667
  50.67838    0.52982    0.61898    0.69500    0.50725    0.60810    0.60502    1.97143
  81.94888    0.81176    0.61898    1.10500    0.62454    0.64321    0.64035    1.60117
  66.53081    0.67905    0.61898    0.90500    0.65498    0.59028    0.58730    1.52676
  63.48459    0.65129    0.61898    0.86500    0.63378    0.59076    0.58776    1.57784
  54.42194    0.56608    0.61898    0.74500    0.64945    0.60857    0.60551    1.53977
  58.18437    0.60192    0.61898    0.79500    0.60417    0.61256    0.60952    1.65517
  55.92460    0.58047    0.61898    0.76500    0.63950    0.61314    0.61009    1.56373
  64.24495    0.65826    0.61898    0.87500    0.57686    0.58876    0.58577    1.73353
  49.93187    0.52252    0.61898    0.68500    0.85000    0.60543    0.60236    1.17647
  75.74559    0.76000    0.61898    1.02500    0.60259    0.62218    0.61927    1.65951
  83.50646    0.82439    0.61898    1.12500    0.66148    0.65006    0.64721    1.51176
  71.12410    0.71998    0.61898    0.96500    0.61275    0.60566    0.60272    1.63198
  80.39388    0.79900    0.61898    1.08500    0.63498    0.63635    0.63348    1.57485
  58.93917    0.60903    0.61898    0.80500    0.65646    0.60706    0.60403    1.52333
  68.82388    0.69962    0.61898    0.93500    0.56394    0.59741    0.59445    1.77322
  82.72735    0.81809    0.61898    1.11500    0.72016    0.64664    0.64378    1.38857
  73.43139    0.74011    0.61898    0.99500    0.59625    0.61392    0.61100    1.67714
  77.29214    0.77312    0.61898    1.04500    0.58769    0.62769    0.62479    1.70159
  53.67174    0.55886    0.61898    0.73500    0.73797    0.60628    0.60322    1.35507
  52.92229    0.55163    0.61898    0.72500    0.58434    0.60400    0.60093    1.71134
  81.17105    0.80540    0.61898    1.09500    0.61143    0.63975    0.63688    1.63551
  59.69477    0.61612    0.61898    0.81500    0.58203    0.60156    0.59854    1.71812
  65.76806    0.67214    0.61898    0.89500    0.59191    0.58844    0.58545    1.68946
  69.58983    0.70643    0.61898    0.94500    0.67337    0.60016    0.59721    1.48507
  67.29437    0.68593    0.61898    0.91500    0.58740    0.59211    0.58914    1.70241
  61.20831    0.63025    0.61898    0.83500    0.53734    0.59675    0.59374    1.86102
  62.72504    0.64430    0.61898    0.85500    0.60213    0.59276    0.58975    1.66077
  61.96628    0.63729    0.61898    0.84500    0.59717    0.59476    0.59174    1.67456
  70.35657    0.71322    0.61898    0.95500    0.58143    0.60291    0.59996    1.71989
  71.89242    0.72672    0.61898    0.97500    0.56770    0.60842    0.60548    1.76149
  51.42562    0.53710    0.61898    0.70500    0.66316    0.60547    0.60240    1.50794
  68.05873    0.69279    0.61898    0.92500    0.58320    0.59465    0.59169    1.71467
  55.88487    0.58079    0.61973    0.76500    0.61639    0.61297    0.60991    1.62234
  79.56299    0.79308    0.61973    1.07500    0.56080    0.63351    0.63060    1.78317
  53.63352    0.55916    0.61973    0.73500    0.68075    0.60611    0.60303    1.46897
  68.77580    0.70003    0.61973    0.93500    0.63841    0.59669    0.59370    1.56640
  68.01113    0.69319    0.61973    0.92500    0.66207    0.59394    0.59095    1.51042
  51.38892    0.53739    0.61973    0.70500    0.61386    0.60575    0.60266    1.62903
  50.64220    0.53010    0.61973    0.69500    0.68254    0.60837    0.60528    1.46512
  75.69336    0.76047    0.61973    1.02500    0.63601    0.62147    0.61853    1.57231
  80.33905    0.79951    0.61973    1.08500    0.71008    0.63551    0.63261    1.40828
  77.23903    0.77360    0.61973    1.04500    0.58427    0.62697    0.62405    1.71154
  64.19975    0.65864    0.61973    0.87500    0.60269    0.58797    0.58496    1.65922
  66.48417    0.67944    0.61973    0.90500    0.61692    0.58964    0.58664    1.62097
  59.65253    0.61647    0.61973    0.81500    0.55340    0.60109    0.59804    1.80702
  81.89320    0.81228    0.61973    1.10500    0.73279    0.64243    0.63954    1.36464
  71.07461    0.72041    0.61973    0.96500    0.52995    0.60495    0.60198    1.88696
  69.54128    0.70685    0.61973    0.94500    0.66721    0.59944    0.59646    1.49877
  54.38321    0.56639    0.61973    0.74500    0.68240    0.60840    0.60532    1.46541
  62.68082    0.64466    0.61973    0.85500    0.51215    0.59197    0.58894    1.95254
  84.22929    0.83120    0.61973    1.13500    0.70707    0.65271    0.64983    1.41429
  71.84247    0.72715    0.61973    0.97500    0.58168    0.60770    0.60474    1.71916
  63.43989    0.65166    0.61973    0.86500    0.61808    0.58997    0.58695    1.61791
  52.88458    0.55192    0.61973    0.72500    0.56633    0.60383    0.60074    1.76577
  64.96042    0.66560    0.61973    0.88500    0.61140    0.58598    0.58297    1.63559
  76.46582    0.76705    0.61973    1.03500    0.62088    0.62422    0.62129    1.61062
  81.11579    0.80591    0.61973    1.09500    0.56401    0.63897    0.63607    1.77303
  61.16508    0.63061    0.61973    0.83500    0.54851    0.59596    0.59293    1.82313
  60.40841    0.62355    0.61973    0.82500    0.60853    0.59796    0.59492    1.64331
  78.78762    0.78661    0.61973    1.06500    0.68893    0.63150    0.62859    1.45152
  83.44997    0.82492    0.61973    1.12500    0.62183    0.64928    0.64640    1.60815
  58.89743    0.60937    0.61973    0.80500    0.61435    0.60659    0.60354    1.62774
  73.38052    0.74056    0.61973    0.99500    0.62783    0.61321    0.61026    1.59278
  65.72189    0.67253    0.61973    0.89500    0.54750    0.58780    0.58479    1.82647
  78.01296    0.78012    0.61973    1.05500    0.65326    0.62949    0.62657    1.53079
  82.67127    0.81862    0.61973    1.11500    0.65703    0.64586    0.64297    1.52199
  49.89620    0.52280    0.61973    0.68500    0.13793    0.61047    0.60737    7.25000
  61.92255    0.63765    0.61973    0.84500    0.54479    0.59397    0.59094    1.83557
  52.13638    0.54466    0.61973    0.71500    0.55901    0.60313    0.60004    1.78889
  55.13366    0.57360    0.61973    0.75500    0.59633    0.61069    0.60761    1.67692
  58.14313    0.60225    0.61973    0.79500    0.59815    0.61208    0.60903    1.67181
  70.30755    0.71364    0.61973    0.95500    0.61374    0.60219    0.59922    1.62935
  67.24725    0.68633    0.61973    0.91500    0.56872    0.59148    0.58848    1.75833
  72.61110    0.73387    0.61973    0.98500    0.48632    0.61045    0.60750    2.05625
  81.83749    0.81280    0.62047    1.10500    0.64808    0.64168    0.63872    1.54303
  64.91472    0.66598    0.62047    0.88500    0.57285    0.58534    0.58229    1.74566
  59.61027    0.61681    0.62047    0.81500    0.60569    0.60063    0.59755    1.65101
  71.79249    0.72759    0.62047    0.97500    0.65749    0.60701    0.60400    1.52094
  78.73360    0.78711    0.62047    1.06500    0.62451    0.63069    0.62772    1.60125
  61.87881    0.63800    0.62047    0.84500    0.58318    0.59320    0.59013    1.71472
  72.56066    0.73431    0.62047    0.98500    0.65776    0.60977    0.60675    1.52030
  73.32961    0.74100    0.62047    0.99500    0.56998    0.61252    0.60951    1.75444
  77.18588    0.77408    0.62047    1.04500    0.66797    0.62629    0.62331    1.49708
  61.12183    0.63096    0.62047    0.83500    0.56711    0.59519    0.59212    1.76333
  50.60600    0.53038    0.62047    0.69500    0.69811    0.60865    0.60553    1.43243
  79.50854    0.79357    0.62047    1.07500    0.57624    0.63270    0.62973    1.73538
  60.36565    0.62389    0.62047    0.82500    0.56111    0.59719    0.59411    1.78218
  51.35221    0.53768    0.62047    0.70500    0.55140    0.60603    0.60291    1.81356
  52.09916    0.54496    0.62047    0.71500    0.59259    0.60341    0.60029    1.68750
  82.61514    0.81914    0.62047    1.11500    0.57824    0.64511    0.64215    1.72937
  66.43750    0.67983    0.62047    0.90500    0.56859    0.58902    0.58598    1.75872
  71.02510    0.72084    0.62047    0.96500    0.61514    0.60426    0.60124    1.62565
  55.09441    0.57391    0.62047    0.75500    0.58521    0.61053    0.60743    1.70879
  62.63659    0.64503    0.62047    0.85500    0.54634    0.59120    0.58813    1.83036
  67.96350    0.69360    0.62047    0.92500    0.60443    0.59324    0.59020    1.65445
  68.72770    0.70044    0.62047    0.93500    0.54976    0.59599    0.59296    1.81897
  55.84511    0.58110    0.62047    0.76500    0.72277    0.61282    0.60972    1.38356
  63.39516    0.65203    0.62047    0.86500    0.58044    0.58920    0.58614    1.72283
  58.10187    0.60258    0.62047    0.79500    0.56120    0.61163    0.60854    1.78189
  77.95938    0.78061    0.62047    1.05500    0.62389    0.62869    0.62570    1.60286
  54.34447    0.56669    0.62047    0.74500    0.63178    0.60824    0.60513    1.58282
  65.67571    0.67292    0.62047    0.89500    0.63714    0.58718    0.58413    1.56952
  58.85567    0.60971    0.62047    0.80500    0.60394    0.60613    0.60304    1.65580
  76.41312    0.76752    0.62047    1.03500    0.59294    0.62354    0.62055    1.68652
  52.84685    0.55222    0.62047    0.72500    0.76220    0.60366    0.60055    1.31200
  83.39344    0.82546    0.62047    1.12500    0.58269    0.64854    0.64558    1.71617
  49.86051    0.52307    0.62047    0.68500    0.53333    0.61128    0.60815    1.87500
  81.06049    0.80642    0.62047    1.09500    0.63039    0.63822    0.63526    1.58631
  53.59528    0.55947    0.62047    0.73500    0.70854    0.60595    0.60284    1.41135
  75.64110    0.76093    0.62047    1.02500    0.64552    0.62078    0.61779    1.54913
  67.20010    0.68673    0.62047    0.91500    0.65128    0.59086    0.58782    1.53543
  64.15454    0.65902    0.62047    0.87500    0.59129    0.58721    0.58415    1.69122
  70.25850    0.71406    0.62047    0.95500    0.64677    0.60150    0.59848    1.54615
  80.28417    0.80001    0.62047    1.08500    0.68906    0.63476    0.63179    1.45125
  69.49270    0.70727    0.62047    0.94500    0.60702    0.59875    0.59572    1.64738
  84.95188    0.83798    0.62047    1.14500    0.78043    0.67013    0.66718    1.28135
  84.17235    0.83174    0.62047    1.13500    0.70468    0.65197    0.64902    1.41908
  79.45405    0.79407    0.62121    1.07500    0.65926    0.63192    0.62886    1.51685
  52.80911    0.55251    0.62121    0.72500    0.67598    0.60351    0.60036    1.47934
  73.27868    0.74145    0.62121    0.99500    0.63844    0.61185    0.60877    1.56633
  76.36038    0.76799    0.62121    1.03500    0.69094    0.62288    0.61980    1.44729
  83.33686    0.82599    0.62121    1.12500    0.66734    0.64782    0.64477    1.49849
  61.83505    0.63836    0.62121    0.84500    0.63455    0.59244    0.58931    1.57593
  62.59233    0.64539    0.62121    0.85500    0.57353    0.59044    0.58732    1.74359
  49.82481    0.52335    0.62121    0.68500    0.71429    0.61157    0.60841    1.40000
  55.05515    0.57422    0.62121    0.75500    0.56811    0.61038    0.60724    1.76023
  61.07856    0.63131    0.62121    0.83500    0.58865    0.59443    0.59131    1.69880
  71.74248    0.72802    0.62121    0.97500    0.55501    0.60634    0.60325    1.80178
  81.78173    0.81332    0.62121    1.10500    0.63383    0.64096    0.63790    1.57771
  58.81390    0.61004    0.62121    0.80500    0.61020    0.60568    0.60255    1.63880
  53.55703    0.55977    0.62121    0.73500    0.56957    0.60580    0.60265    1.75573
  72.51019    0.73475    0.62121    0.98500    0.56082    0.60910    0.60601    1.78310
  64.10930    0.65939    0.62121    0.87500    0.50158    0.58645    0.58334    1.99369
  77.13270    0.77455    0.62121    1.04500    0.59118    0.62563    0.62256    1.69153
  58.06059    0.60291    0.62121    0.79500    0.62836    0.61118    0.60804    1.59144
  52.06193    0.54525    0.62121    0.71500    0.66234    0.60370    0.60055    1.50980
  64.86900    0.66636    0.62121    0.88500    0.56034    0.58474    0.58163    1.78462
  69.44410    0.70768    0.62121    0.94500    0.60333    0.59807    0.59498    1.65746
  80.22926    0.80052    0.62121    1.08500    0.63851    0.63404    0.63098    1.56615
  68.67957    0.70085    0.62121    0.93500    0.58173    0.59532    0.59222    1.71901
  84.11537    0.83227    0.62121    1.13500    0.71849    0.65125    0.64820    1.39181
  54.30571    0.56700    0.62121    0.74500    0.72951    0.60809    0.60495    1.37079
  82.55897    0.81967    0.62121    1.11500    0.63858    0.64439    0.64134    1.56598
  50.56979    0.53066    0.62121    0.69500    0.32812    0.60894    0.60579    3.04762
  70.97556    0.72127    0.62121    0.96500    0.51376    0.60359    0.60049    1.94643
  81.00516    0.80693    0.62121    1.09500    0.70817    0.63751    0.63444    1.41209
  77.90575    0.78109    0.62121    1.05500    0.63415    0.62790    0.62483    1.57692
  67.91585    0.69400    0.62121    0.92500    0.58254    0.59256    0.58946    1.71662
  84.89450    0.83853    0.62121    1.14500    0.73103    0.66782    0.66477    1.36792
  78.67954    0.78760    0.62121    1.06500    0.62525    0.62991    0.62685    1.59937
  70.20943    0.71449    0.62121    0.95500    0.59612    0.60083    0.59773    1.67751
  66.39081    0.68022    0.62121    0.90500    0.61953    0.58842    0.58532    1.61413
  75.58881    0.76140    0.62121    1.02500    0.60845    0.62012    0.61704    1.64353
  60.32288    0.62424    0.62121    0.82500    0.59109    0.59643    0.59330    1.69180
  59.56799    0.61715    0.62121    0.81500    0.63107    0.60019    0.59706    1.58462
  51.31549    0.53796    0.62121    0.70500    0.80000    0.60632    0.60317    1.25000
  63.35041    0.65240    0.62121    0.86500    0.58092    0.58845    0.58533    1.72141
  55.80535    0.58142    0.62121    0.76500    0.62112    0.61267    0.60953    1.61000
  67.15292    0.68712    0.62121    0.91500    0.55128    0.59027    0.58716    1.81395
  65.62950    0.67330    0.62121    0.89500    0.62876    0.58658    0.58347    1.59043
  67.10573    0.68752    0.62196    0.91500    0.57234    0.58968    0.58650    1.74722
  64.06404    0.65977    0.62196    0.87500    0.56424    0.58571    0.58253    1.77231
  60.28009    0.62459    0.62196    0.82500    0.58400    0.59567    0.59249    1.71233
  68.63142    0.70126    0.62196    0.93500    0.61006    0.59465    0.59147    1.63918
  53.51877    0.56007    0.62196    0.73500    0.56808    0.60565    0.60246    1.76033
  65.58326    0.67369    0.62196    0.89500    0.62641    0.58599    0.58281    1.59640
  67.86817    0.69440    0.62196    0.92500    0.56613    0.59189    0.58871    1.76638
  78.62545    0.78809    0.62196    1.06500    0.69126    0.62915    0.62597    1.44663
  80.17430    0.80102    0.62196    1.08500    0.60312    0.63334    0.63016    1.65805
  66.34409    0.68062    0.62196    0.90500    0.55846    0.58783    0.58465    1.79063
  62.54805    0.64576    0.62196    0.85500    0.67509    0.58969    0.58651    1.48128
  50.53356    0.53095    0.62196    0.69500    0.56452    0.60924    0.60605    1.77143
  59.52570    0.61749    0.62196    0.81500    0.53414    0.59975    0.59657    1.87218
  61.03527    0.63167    0.62196    0.83500    0.59316    0.59368    0.59050    1.68590
  69.39547    0.70810    0.62196    0.94500    0.59902    0.59741    0.59423    1.66940
  71.69244    0.72845    0.62196    0.97500    0.57188    0.60568    0.60251    1.74863
  61.79126    0.63872    0.62196    0.84500    0.60662    0.59168    0.58850    1.64848
  79.39952    0.79457    0.62196    1.07500    0.61524    0.63116    0.62799    1.62538
  51.27876    0.53825    0.62196    0.70500    0.45299    0.60662    0.60343    2.20755
  73.22772    0.74190    0.62196    0.99500    0.69256    0.61120    0.60802    1.44393
  52.02468    0.54554    0.62196    0.71500    0.56849    0.60400    0.60081    1.75904
  58.77210    0.61038    0.62196    0.80500    0.68496    0.60524    0.60206    1.45993
  63.30564    0.65277    0.62196    0.86500    0.66429    0.58770    0.58452    1.50538
  80.94978    0.80745    0.62196    1.09500    0.66731    0.63680    0.63363    1.49856
  84.05835    0.83281    0.62196    1.13500    0.73069    0.65055    0.64738    1.36857
  55.76556    0.58174    0.62196    0.76500    0.64865    0.61252    0.60934    1.54167
  58.01929    0.60325    0.62196    0.79500    0.59629    0.61074    0.60755    1.67704
  72.45969    0.73519    0.62196    0.98500    0.56431    0.60844    0.60526    1.77208
  76.30761    0.76846    0.62196    1.03500    0.63783    0.62223    0.61906    1.56782
  64.82325    0.66674    0.62196    0.88500    0.56033    0.58415    0.58097    1.78466
  83.28024    0.82652    0.62196    1.12500    0.67280    0.64712    0.64395    1.48632
  81.72594    0.81384    0.62196    1.10500    0.65620    0.64026    0.63709    1.52394
  55.01587    0.57453    0.62196    0.75500    0.65217    0.61023    0.60705    1.53333
  70.16033    0.71491    0.62196    0.95500    0.53519    0.60017    0.59699    1.86850
  75.53649    0.76186    0.62196    1.02500    0.53004    0.61947    0.61630    1.88667
  54.26694    0.56731    0.62196    0.74500    0.57353    0.60794    0.60476    1.74359
  82.50276    0.82019    0.62196    1.11500    0.74160    0.64369    0.64052    1.34844
  70.92598    0.72169    0.62196    0.96500    0.61417    0.60293    0.59975    1.62821
  49.78910    0.52363    0.62196    0.68500    0.95000    0.61186    0.60867    1.05263
  84.83707    0.83907    0.62196    1.14500    0.76887    0.66552    0.66235    1.30061
  77.07948    0.77503    0.62196    1.04500    0.62476    0.62499    0.62182    1.60061
  77.85210    0.78157    0.62196    1.05500    0.55872    0.62714    0.62396    1.78981
  52.77135    0.55281    0.62196    0.72500    0.57292    0.60336    0.60017    1.74545
  82.44651    0.82072    0.62271    1.11500    0.62197    0.64299    0.63970    1.60778
  73.17673    0.74234    0.62271    0.99500    0.66989    0.61055    0.60728    1.49279
  84.77960    0.83962    0.62271    1.14500    0.76222    0.66322    0.65992    1.31195
  84.00128    0.83335    0.62271    1.13500    0.67775    0.64986    0.64656    1.47546
  55.72576    0.58205    0.62271    0.76500    0.63636    0.61238    0.60915    1.57143
  79.34496    0.79507    0.62271    1.07500    0.57509    0.63040    0.62711    1.73885
  71.64237    0.72889    0.62271    0.97500    0.61120    0.60503    0.60176    1.63612
  63.26085    0.65314    0.62271    0.86500    0.61730    0.58695    0.58371    1.61995
  57.97798    0.60358    0.62271    0.79500    0.66667    0.61030    0.60706    1.50000
  67.82046    0.69481    0.62271    0.92500    0.53612    0.59123    0.58797    1.86527
  76.25480    0.76893    0.62271    1.03500    0.55459    0.62159    0.61831    1.80313
  70.87638    0.72212    0.62271    0.96500    0.60841    0.60227    0.59900    1.64362
  83.22357    0.82705    0.62271    1.12500    0.62454    0.64643    0.64313    1.60119
  80.11931    0.80153    0.62271    1.08500    0.69844    0.63264    0.62935    1.43175
  66.29735    0.68101    0.62271    0.90500    0.61391    0.58725    0.58399    1.62890
  67.05850    0.68792    0.62271    0.91500    0.63430    0.58909    0.58584    1.57653
  58.73028    0.61072    0.62271    0.80500    0.65121    0.60480    0.60156    1.53559
  77.02623    0.77551    0.62271    1.04500    0.62425    0.62435    0.62107    1.60191
  70.11120    0.71533    0.62271    0.95500    0.57057    0.59951    0.59624    1.75263
  52.73358    0.55311    0.62271    0.72500    0.66864    0.60322    0.59998    1.49558
  68.58323    0.70167    0.62271    0.93500    0.59646    0.59399    0.59072    1.67655
  69.34681    0.70851    0.62271    0.94500    0.59091    0.59675    0.59348    1.69231
  54.97657    0.57484    0.62271    0.75500    0.59023    0.61009    0.60686    1.69427
  51.24200    0.53854    0.62271    0.70500    0.44660    0.60692    0.60369    2.23913
  54.22815    0.56761    0.62271    0.74500    0.65942    0.60780    0.60457    1.51648
  50.49732    0.53123    0.62271    0.69500    0.69091    0.60954    0.60630    1.44737
  65.53701    0.67407    0.62271    0.89500    0.59865    0.58540    0.58215    1.67042
  53.48049    0.56037    0.62271    0.73500    0.67431    0.60551    0.60227    1.48299
  60.23727    0.62494    0.62271    0.82500    0.63056    0.59492    0.59167    1.58589
  80.89436    0.80796    0.62271    1.09500    0.65720    0.63610    0.63281    1.52160
  51.98742    0.54583    0.62271    0.71500    0.54286    0.60430    0.60107    1.84211
  75.48413    0.76233    0.62271    1.02500    0.57476    0.61883    0.61555    1.73986
  49.75337    0.52390    0.62271    0.68500    0.51515    0.61216    0.60892    1.94118
  59.48338    0.61784    0.62271    0.81500    0.60730    0.59931    0.59607    1.64664
  60.99196    0.63202    0.62271    0.83500    0.59966    0.59293    0.58968    1.66762
  81.67010    0.81435    0.62271    1.10500    0.57443    0.63956    0.63627    1.74085
  72.40915    0.73563    0.62271    0.98500    0.55025    0.60779    0.60452    1.81737
  62.50375    0.64612    0.62271    0.85500    0.64222    0.58894    0.58570    1.55710
  78.57132    0.78858    0.62271    1.06500    0.56061    0.62839    0.62510    1.78378
  77.79840    0.78206    0.62271    1.05500    0.57659    0.62637    0.62309    1.73433
  64.01876    0.66014    0.62271    0.87500    0.61360    0.58496    0.58171    1.62973
  61.74745    0.63908    0.62271    0.84500    0.62633    0.59093    0.58769    1.59659
  64.77748    0.66712    0.62271    0.88500    0.60104    0.58355    0.58030    1.66379
  72.35859    0.73607    0.62345    0.98500    0.64801    0.60713    0.60377    1.54318
  78.51715    0.78907    0.62345    1.06500    0.70386    0.62762    0.62423    1.42073
  77.74467    0.78254    0.62345    1.05500    0.58770    0.62560    0.62221    1.70154
  65.49073    0.67446    0.62345    0.89500    0.57143    0.58480    0.58148    1.75000
  55.68594    0.58237    0.62345    0.76500    0.67761    0.61224    0.60896    1.47577
  57.93665    0.60391    0.62345    0.79500    0.65888    0.60985    0.60656    1.51773
  70.82676    0.72255    0.62345    0.96500    0.56024    0.60160    0.59825    1.78495
  58.68845    0.61105    0.62345    0.80500    0.58581    0.60436    0.60107    1.70703
  64.73168    0.66750    0.62345    0.88500    0.62862    0.58296    0.57964    1.59078
  76.97294    0.77599    0.62345    1.04500    0.66139    0.62358    0.62020    1.51198
  83.16687    0.82758    0.62345    1.12500    0.62734    0.64572    0.64231    1.59403
  84.72209    0.84016    0.62345    1.14500    0.67040    0.66091    0.65750    1.49164
  52.69580    0.55340    0.62345    0.72500    0.76331    0.60307    0.59979    1.31008
  54.18934    0.56792    0.62345    0.74500    0.76587    0.60766    0.60438    1.30570
  67.77273    0.69521    0.62345    0.92500    0.61296    0.59055    0.58722    1.63143
  62.45943    0.64648    0.62345    0.85500    0.54919    0.58819    0.58488    1.82085
  81.61422    0.81487    0.62345    1.10500    0.62664    0.63885    0.63545    1.59581
  70.06204    0.71575    0.62345    0.95500    0.59895    0.59884    0.59549    1.66959
  76.20196    0.76940    0.62345    1.03500    0.62410    0.62094    0.61756    1.60231
  54.93726    0.57515    0.62345    0.75500    0.62925    0.60995    0.60667    1.58919
  49.71763    0.52418    0.62345    0.68500    0.75862    0.61245    0.60918    1.31818
  82.39021    0.82124    0.62345    1.11500    0.66403    0.64229    0.63888    1.50595
  80.83890    0.80847    0.62345    1.09500    0.66165    0.63539    0.63200    1.51136
  50.46107    0.53151    0.62345    0.69500    0.61818    0.60984    0.60656    1.61765
  67.01125    0.68831    0.62345    0.91500    0.60531    0.58850    0.58517    1.65205
  73.12570    0.74279    0.62345    0.99500    0.54599    0.60989    0.60653    1.83155
  61.70363    0.63944    0.62345    0.84500    0.55918    0.59018    0.58688    1.78834
  51.20524    0.53882    0.62345    0.70500    0.58824    0.60722    0.60394    1.70000
  79.29036    0.79556    0.62345    1.07500    0.54035    0.62963    0.62624    1.85065
  71.59228    0.72932    0.62345    0.97500    0.56280    0.60436    0.60101    1.77684
  63.97346    0.66051    0.62345    0.87500    0.57193    0.58421    0.58090    1.74847
  69.29813    0.70893    0.62345    0.94500    0.57833    0.59608    0.59274    1.72911
  66.25058    0.68140    0.62345    0.90500    0.57746    0.58665    0.58333    1.73171
  80.06428    0.80203    0.62345    1.08500    0.63346    0.63193    0.62853    1.57864
  59.44105    0.61818    0.62345    0.81500    0.61100    0.59887    0.59558    1.63667
  75.43173    0.76279    0.62345    1.02500    0.57269    0.61818    0.61480    1.74613
  60.94863    0.63237    0.62345    0.83500    0.53559    0.59217    0.58887    1.86711
  83.94416    0.83389    0.62345    1.13500    0.78901    0.64916    0.64574    1.26741
  53.44219    0.56067    0.62345    0.73500    0.61538    0.60536    0.60208    1.62500
  51.95015    0.54612    0.62345    0.71500    0.63758    0.60460    0.60132    1.56842
  68.53503    0.70208    0.62345    0.93500    0.61011    0.59331    0.58998    1.63904
  60.19444    0.62528    0.62345    0.82500    0.58919    0.59416    0.59086    1.69725
  63.21604    0.65351    0.62345    0.86500    0.52031    0.58620    0.58289    1.92192
  76.14908    0.76987    0.62420    1.03500    0.66604    0.62027    0.61682    1.50142
  66.96398    0.68871    0.62420    0.91500    0.66667    0.58790    0.58451    1.50000
  65.44442    0.67484    0.62420    0.89500    0.63766    0.58420    0.58082    1.56825
  57.89530    0.60424    0.62420    0.79500    0.60907    0.60941    0.60607    1.64184
  61.65978    0.63979    0.62420    0.84500    0.57586    0.58942    0.58606    1.73653
  55.64610    0.58268    0.62420    0.76500    0.63964    0.61210    0.60877    1.56338
  77.69091    0.78302    0.62420    1.05500    0.61583    0.62481    0.62134    1.62382
  83.11012    0.82811    0.62420    1.12500    0.80508    0.64500    0.64149    1.24211
  73.07465    0.74323    0.62420    0.99500    0.59772    0.60921    0.60578    1.67302
  60.90528    0.63272    0.62420    0.83500    0.59781    0.59141    0.58805    1.67278
  63.17120    0.65388    0.62420    0.86500    0.54530    0.58544    0.58208    1.83386
  82.33388    0.82177    0.62420    1.11500    0.61860    0.64156    0.63806    1.61656
  64.68587    0.66788    0.62420    0.88500    0.53528    0.58235    0.57897    1.86819
  51.16846    0.53911    0.62420    0.70500    0.51546    0.60752    0.60420    1.94000
  75.37931    0.76325    0.62420    1.02500    0.67404    0.61751    0.61406    1.48358
  80.78341    0.80898    0.62420    1.09500    0.58447    0.63467    0.63118    1.71096
  59.39869    0.61852    0.62420    0.81500    0.57285    0.59843    0.59508    1.74564
  52.65799    0.55370    0.62420    0.72500    0.59563    0.60292    0.59960    1.67890
  58.64660    0.61139    0.62420    0.80500    0.56092    0.60392    0.60058    1.78277
  54.15052    0.56822    0.62420    0.74500    0.67054    0.60751    0.60419    1.49133
  80.00921    0.80253    0.62420    1.08500    0.58793    0.63119    0.62771    1.70088
  67.72498    0.69561    0.62420    0.92500    0.64384    0.58987    0.58647    1.55319
  69.24942    0.70934    0.62420    0.94500    0.55167    0.59539    0.59199    1.81268
  81.55830    0.81539    0.62420    1.10500    0.73444    0.63812    0.63463    1.36158
  62.41509    0.64685    0.62420    0.85500    0.62783    0.58743    0.58407    1.59278
  53.40388    0.56097    0.62420    0.73500    0.74312    0.60522    0.60189    1.34568
  70.01285    0.71617    0.62420    0.95500    0.57724    0.59816    0.59475    1.73239
  63.92813    0.66089    0.62420    0.87500    0.64098    0.58345    0.58008    1.56011
  72.30800    0.73650    0.62420    0.98500    0.56414    0.60645    0.60302    1.77260
  68.48679    0.70249    0.62420    0.93500    0.65603    0.59263    0.58923    1.52432
  54.89793    0.57546    0.62420    0.75500    0.59076    0.60980    0.60648    1.69274
  49.68188    0.52445    0.62420    0.68500    0.37209    0.61275    0.60944    2.68750
  71.54215    0.72975    0.62420    0.97500    0.64216    0.60368    0.60026    1.55725
  76.91962    0.77646    0.62420    1.04500    0.59147    0.62279    0.61933    1.69069
  78.46295    0.78956    0.62420    1.06500    0.61194    0.62682    0.62335    1.63415
  83.88701    0.83443    0.62420    1.13500    0.65684    0.64843    0.64492    1.52244
  66.20379    0.68179    0.62420    0.90500    0.54823    0.58605    0.58266    1.82405
  79.23572    0.79606    0.62420    1.07500    0.54095    0.62884    0.62537    1.84859
  51.91286    0.54641    0.62420    0.71500    0.68613    0.60490    0.60158    1.45745
  84.66453    0.84071    0.62420    1.14500    0.78923    0.65902    0.65551    1.26706
  60.15159    0.62563    0.62420    0.82500    0.56797    0.59340    0.59005    1.76066
  50.42481    0.53179    0.62420    0.69500    0.50000    0.61014    0.60682    2.00000
  70.77710    0.72297    0.62420    0.96500    0.64805    0.60092    0.59751    1.54308
  83.82980    0.83497    0.62495    1.13500    0.69565    0.64767    0.64410    1.43750
  51.13167    0.53939    0.62495    0.70500    0.55446    0.60781    0.60446    1.80357
  79.18104    0.79656    0.62495    1.07500    0.61657    0.62802    0.62449    1.62188
  69.20068    0.70975    0.62495    0.94500    0.57262    0.59469    0.59124    1.74636
  79.95410    0.80304    0.62495    1.08500    0.64906    0.63043    0.62689    1.54070
  70.72742    0.72340    0.62495    0.96500    0.61610    0.60022    0.59676    1.62312
  58.60473    0.61172    0.62495    0.80500    0.66667    0.60346    0.60008    1.50000
  63.12635    0.65425    0.62495    0.86500    0.64737    0.58467    0.58126    1.54472
  52.62018    0.55399    0.62495    0.72500    0.72527    0.60277    0.59941    1.37879
  84.60692    0.84125    0.62495    1.14500    0.70159    0.65722    0.65365    1.42532
  67.67720    0.69601    0.62495    0.92500    0.68227    0.58916    0.58572    1.46569
  69.96364    0.71659    0.62495    0.95500    0.55231    0.59745    0.59400    1.81058
  83.05332    0.82864    0.62495    1.12500    0.59963    0.64423    0.64067    1.66770
  54.85859    0.57577    0.62495    0.75500    0.67870    0.60965    0.60629    1.47340
  76.86626    0.77694    0.62495    1.04500    0.64449    0.62196    0.61845    1.55162
  73.02356    0.74367    0.62495    0.99500    0.64495    0.60851    0.60503    1.55051
  82.27750    0.82229    0.62495    1.11500    0.59887    0.64079    0.63724    1.66981
  61.61591    0.64015    0.62495    0.84500    0.61202    0.58864    0.58525    1.63393
  60.86191    0.63307    0.62495    0.83500    0.63333    0.59063    0.58724    1.57895
  78.40870    0.79005    0.62495    1.06500    0.65251    0.62600    0.62248    1.53254
  77.63711    0.78351    0.62495    1.05500    0.54344    0.62398    0.62046    1.84014
  64.64003    0.66826    0.62495    0.88500    0.57552    0.58173    0.57831    1.73757
  72.25738    0.73694    0.62495    0.98500    0.57121    0.60575    0.60227    1.75068
  81.50234    0.81590    0.62495    1.10500    0.58752    0.63736    0.63381    1.70206
  49.64612    0.52473    0.62495    0.68500    0.85714    0.61305    0.60970    1.16667
  54.11169    0.56853    0.62495    0.74500    0.64469    0.60736    0.60399    1.55114
  62.37073    0.64721    0.62495    0.85500    0.59829    0.58666    0.58325    1.67143
  68.43853    0.70290    0.62495    0.93500    0.54860    0.59192    0.58848    1.82282
  66.91668    0.68911    0.62495    0.91500    0.63021    0.58727    0.58384    1.58678
  71.49200    0.73018    0.62495    0.97500    0.56098    0.60298    0.59951    1.78261
  65.39810    0.67523    0.62495    0.89500    0.59732    0.58357    0.58015    1.67416
  50.38853    0.53207    0.62495    0.69500    0.53846    0.61043    0.60708    1.85714
  53.36556    0.56127    0.62495    0.73500    0.73529    0.60506    0.60170    1.36000
  60.10872    0.62598    0.62495    0.82500    0.56863    0.59262    0.58923    1.75862
  51.87555    0.54670    0.62495    0.71500    0.77519    0.60520    0.60184    1.29000
  75.32685    0.76372    0.62495    1.02500    0.66348    0.61680    0.61331    1.50720
  59.35632    0.61886    0.62495    0.81500    0.59223    0.59797    0.59459    1.68852
  63.88278    0.66126    0.62495    0.87500    0.54207    0.58268    0.57927    1.84478
  76.09617    0.77034    0.62495    1.03500    0.74138    0.61957    0.61607    1.34884
  80.72787    0.80949    0.62495    1.09500    0.67304    0.63390    0.63036    1.48580
  57.85393    0.60457    0.62495    0.79500    0.61848    0.60895    0.60557    1.61686
  66.15698    0.68218    0.62495    0.90500    0.58669    0.58542    0.58200    1.70448
  55.60625    0.58300    0.62495    0.76500    0.60568    0.61195    0.60858    1.65104
  63.08147    0.65461    0.62570    0.86500    0.60215    0.58388    0.58044    1.66071
  75.27436    0.76418    0.62570    1.02500    0.66154    0.61607    0.61256    1.51163
  76.81287    0.77741    0.62570    1.04500    0.54730    0.62110    0.61758    1.82716
  72.20673    0.73738    0.62570    0.98500    0.59786    0.60501    0.60152    1.67263
  63.83741    0.66163    0.62570    0.87500    0.60348    0.58189    0.57845    1.65706
  71.44181    0.73061    0.62570    0.97500    0.56636    0.60225    0.59876    1.76567
  49.61034    0.52500    0.62570    0.68500    1.04167    0.61334    0.60996    0.96000
  54.81923    0.57608    0.62570    0.75500    0.56289    0.60949    0.60610    1.77654
  60.06583    0.62632    0.62570    0.82500    0.54310    0.59202    0.58860    1.84127
  79.89895    0.80354    0.62570    1.08500    0.59117    0.62962    0.62607    1.69156
  60.81852    0.63342    0.62570    0.83500    0.58381    0.58984    0.58642    1.71287
  68.39025    0.70330    0.62570    0.93500    0.59184    0.59120    0.58773    1.68966
  52.58235    0.55429    0.62570    0.72500    0.65680    0.60287    0.59948    1.52252
  61.57203    0.64051    0.62570    0.84500    0.71739    0.58786    0.58443    1.39394
  82.99649    0.82917    0.62570    1.12500    0.67052    0.64342    0.63985    1.49138
  66.86936    0.68950    0.62570    0.91500    0.60514    0.58663    0.58318    1.65252
  82.22108    0.82281    0.62570    1.11500    0.69043    0.63999    0.63642    1.44838
  84.54927    0.84180    0.62570    1.14500    0.70241    0.65537    0.65179    1.42368
  64.59417    0.66863    0.62570    0.88500    0.56982    0.58108    0.57764    1.75493
  72.97245    0.74412    0.62570    0.99500    0.61455    0.60778    0.60428    1.62720
  66.11014    0.68257    0.62570    0.90500    0.59473    0.58478    0.58133    1.68144
  51.09487    0.53968    0.62570    0.70500    0.49167    0.60811    0.60472    2.03390
  59.31393    0.61920    0.62570    0.81500    0.64537    0.59751    0.59409    1.54949
  67.62940    0.69641    0.62570    0.92500    0.61130    0.58848    0.58502    1.63587
  69.15192    0.71017    0.62570    0.94500    0.56231    0.59396    0.59049    1.77838
  54.07284    0.56883    0.62570    0.74500    0.74206    0.60720    0.60380    1.34759
  69.91440    0.71701    0.62570    0.95500    0.58479    0.59672    0.59325    1.71003
  76.04323    0.77081    0.62570    1.03500    0.63109    0.61884    0.61532    1.58457
  62.32634    0.64757    0.62570    0.85500    0.57094    0.58587    0.58244    1.75150
  79.12633    0.79705    0.62570    1.07500    0.60108    0.62716    0.62361    1.66366
  77.58327    0.78399    0.62570    1.05500    0.53030    0.62312    0.61959    1.88571
  58.56284    0.61206    0.62570    0.80500    0.51681    0.60300    0.59958    1.93496
  70.67770    0.72382    0.62570    0.96500    0.55628    0.59949    0.59601    1.79765
  81.44634    0.81642    0.62570    1.10500    0.57795    0.63655    0.63298    1.73026
  53.32722    0.56157    0.62570    0.73500    0.57317    0.60491    0.60151    1.74468
  80.67229    0.80999    0.62570    1.09500    0.65748    0.63310    0.62954    1.52096
  65.35175    0.67561    0.62570    0.89500    0.57835    0.58293    0.57949    1.72905
  55.56639    0.58331    0.62570    0.76500    0.75000    0.61179    0.60839    1.33333
  57.81255    0.60490    0.62570    0.79500    0.59657    0.60849    0.60508    1.67626
  51.83824    0.54699    0.62570    0.71500    0.64828    0.60549    0.60210    1.54255
  78.35443    0.79054    0.62570    1.06500    0.65010    0.62514    0.62160    1.53823
  50.35224    0.53235    0.62570    0.69500    0.59459    0.61073    0.60734    1.68182
  83.77256    0.83550    0.62570    1.13500    0.62378    0.64686    0.64328    1.60312
  84.49158    0.84234    0.62645    1.14500    0.74107    0.65348    0.64992    1.34940
  51.05805    0.53996    0.62645    0.70500    0.61538    0.60840    0.60498    1.62500
  83.71527    0.83604    0.62645    1.13500    0.64777    0.64601    0.64246    1.54375
  77.52940    0.78447    0.62645    1.05500    0.70693    0.62222    0.61871    1.41457
  67.58157    0.69682    0.62645    0.92500    0.55155    0.58782    0.58435    1.81306
  68.34194    0.70371    0.62645    0.93500    0.62521    0.59045    0.58698    1.59947
  82.93961    0.82970    0.62645    1.12500    0.64130    0.64257    0.63903    1.55932
  57.77115    0.60523    0.62645    0.79500    0.59653    0.60801    0.60458    1.67636
  62.28194    0.64793    0.62645    0.85500    0.59864    0.58506    0.58162    1.67045
  69.10313    0.71058    0.62645    0.94500    0.57753    0.59321    0.58974    1.73151
  65.30537    0.67600    0.62645    0.89500    0.54272    0.58228    0.57882    1.84257
  52.54451    0.55458    0.62645    0.72500    0.53659    0.60317    0.59974    1.86364
  49.57455    0.52528    0.62645    0.68500    0.53659    0.61364    0.61022    1.86364
  70.62796    0.72425    0.62645    0.96500    0.56882    0.59873    0.59526    1.75802
  66.06328    0.68296    0.62645    0.90500    0.53354    0.58412    0.58066    1.87429
  55.52650    0.58363    0.62645    0.76500    0.56615    0.61162    0.60820    1.76630
  72.92130    0.74456    0.62645    0.99500    0.63438    0.60702    0.60353    1.57635
  58.52094    0.61239    0.62645    0.80500    0.53968    0.60252    0.59909    1.85294
  82.16462    0.82333    0.62645    1.11500    0.58582    0.63913    0.63559    1.70701
  79.84376    0.80404    0.62645    1.08500    0.69409    0.62878    0.62525    1.44073
  64.54829    0.66901    0.62645    0.88500    0.59554    0.58043    0.57698    1.67914
  75.99025    0.77128    0.62645    1.03500    0.65799    0.61807    0.61457    1.51977
  76.75944    0.77789    0.62645    1.04500    0.58960    0.62021    0.61670    1.69608
  63.03657    0.65498    0.62645    0.86500    0.64164    0.58307    0.57963    1.55851
  75.22183    0.76464    0.62645    1.02500    0.56912    0.61531    0.61181    1.75710
  78.30011    0.79102    0.62645    1.06500    0.60068    0.62424    0.62072    1.66479
  51.80090    0.54728    0.62645    0.71500    0.68571    0.60578    0.60236    1.45833
  69.86514    0.71743    0.62645    0.95500    0.63011    0.59597    0.59250    1.58701
  72.15605    0.73782    0.62645    0.98500    0.59075    0.60426    0.60077    1.69275
  79.07157    0.79755    0.62645    1.07500    0.62103    0.62626    0.62274    1.61022
  66.82202    0.68990    0.62645    0.91500    0.63415    0.58597    0.58251    1.57692
  60.77511    0.63378    0.62645    0.83500    0.57895    0.58905    0.58560    1.72727
  59.27153    0.61954    0.62645    0.81500    0.63525    0.59703    0.59359    1.57419
  50.31593    0.53263    0.62645    0.69500    0.61111    0.61102    0.60760    1.63636
  80.61668    0.81050    0.62645    1.09500    0.59623    0.63225    0.62872    1.67722
  71.39160    0.73104    0.62645    0.97500    0.60708    0.60149    0.59801    1.64722
  54.03397    0.56914    0.62645    0.74500    0.60311    0.60704    0.60361    1.65806
  60.02292    0.62667    0.62645    0.82500    0.57645    0.59154    0.58810    1.73476
  54.77985    0.57639    0.62645    0.75500    0.62126    0.60933    0.60590    1.60963
  61.52812    0.64086    0.62645    0.84500    0.69011    0.58705    0.58361    1.44904
  53.28886    0.56187    0.62645    0.73500    0.61728    0.60475    0.60132    1.62000
  81.39030    0.81693    0.62645    1.10500    0.64022    0.63570    0.63216    1.56196
  63.79202    0.66201    0.62645    0.87500    0.59284    0.58108    0.57763    1.68678
  79.01679    0.79804    0.62720    1.07500    0.58304    0.62533    0.62186    1.71515
  69.05431    0.71099    0.62720    0.94500    0.66118    0.59244    0.58899    1.51244
  68.29360    0.70412    0.62720    0.93500    0.59133    0.58969    0.58623    1.69110
  59.22910    0.61988    0.62720    0.81500    0.51351    0.59655    0.59310    1.94737
  79.78854    0.80454    0.62720    1.08500    0.61278    0.62790    0.62443    1.63190
  72.10534    0.73825    0.62720    0.98500    0.58788    0.60348    0.60002    1.70103
  58.47902    0.61273    0.62720    0.80500    0.55912    0.60204    0.59859    1.78853
  52.50665    0.55487    0.62720    0.72500    0.54854    0.60345    0.60000    1.82301
  59.97999    0.62701    0.62720    0.82500    0.71670    0.59106    0.58760    1.39528
  50.27961    0.53291    0.62720    0.69500    0.66216    0.61131    0.60786    1.51020
  81.33422    0.81745    0.62720    1.10500    0.71020    0.63481    0.63134    1.40805
  62.99165    0.65535    0.62720    0.86500    0.51003    0.58226    0.57881    1.96066
  66.77465    0.69029    0.62720    0.91500    0.60033    0.58530    0.58184    1.66575
  83.65794    0.83657    0.62720    1.13500    0.67076    0.64511    0.64163    1.49085
  84.43384    0.84288    0.62720    1.14500    0.64103    0.65154    0.64806    1.56000
  66.01640    0.68335    0.62720    0.90500    0.56109    0.58345    0.58000    1.78224
  70.57820    0.72467    0.62720    0.96500    0.55810    0.59796    0.59450    1.79179
  53.99509    0.56944    0.62720    0.74500    0.71369    0.60688    0.60342    1.40116
  64.50238    0.66939    0.62720    0.88500    0.56588    0.57976    0.57631    1.76716
  61.48420    0.64122    0.62720    0.84500    0.55944    0.58625    0.58279    1.78750
  69.81584    0.71784    0.62720    0.95500    0.62248    0.59520    0.59175    1.60647
  71.34136    0.73148    0.62720    0.97500    0.61812    0.60072    0.59726    1.61780
  63.74661    0.66238    0.62720    0.87500    0.53621    0.58027    0.57681    1.86494
  51.76356    0.54757    0.62720    0.71500    0.62914    0.60607    0.60262    1.58947
  77.47549    0.78495    0.62720    1.05500    0.58214    0.62130    0.61783    1.71779
  75.93724    0.77175    0.62720    1.03500    0.58865    0.61727    0.61381    1.69880
  76.70598    0.77836    0.62720    1.04500    0.58157    0.61928    0.61582    1.71947
  80.56102    0.81101    0.62720    1.09500    0.65160    0.63137    0.62790    1.53468
  53.25049    0.56217    0.62720    0.73500    0.75845    0.60459    0.60113    1.31847
  67.53371    0.69722    0.62720    0.92500    0.61167    0.58714    0.58369    1.63488
  65.25898    0.67638    0.62720    0.89500    0.54093    0.58161    0.57815    1.84866
  55.48661    0.58394    0.62720    0.76500    0.58651    0.61146    0.60800    1.70500
  57.72973    0.60556    0.62720    0.79500    0.56103    0.60754    0.60408    1.78244
  60.73169    0.63413    0.62720    0.83500    0.53957    0.58824    0.58478    1.85333
  75.16928    0.76510    0.62720    1.02500    0.61455    0.61452    0.61106    1.62722
  54.74046    0.57670    0.62720    0.75500    0.60802    0.60917    0.60571    1.64467
  51.02122    0.54024    0.62720    0.70500    0.63636    0.60869    0.60524    1.57143
  62.23752    0.64829    0.62720    0.85500    0.57921    0.58425    0.58080    1.72650
  72.87013    0.74500    0.62720    0.99500    0.62279    0.60624    0.60278    1.60567
  78.24576    0.79151    0.62720    1.06500    0.52531    0.62331    0.61984    1.90365
  82.88269    0.83023    0.62720    1.12500    0.68654    0.64168    0.63820    1.45658
  82.10811    0.82386    0.62720    1.11500    0.61523    0.63825    0.63477    1.62540
  49.53875    0.52555    0.62720    0.68500    0.66667    0.61393    0.61048    1.50000
  53.95620    0.56974    0.62795    0.74500    0.74340    0.60671    0.60323    1.34518
  58.43708    0.61306    0.62795    0.80500    0.54890    0.60156    0.59809    1.82182
  65.96949    0.68374    0.62795    0.90500    0.58333    0.58278    0.57933    1.71429
  80.50533    0.81152    0.62795    1.09500    0.63736    0.63048    0.62707    1.56897
  65.21256    0.67676    0.62795    0.89500    0.59528    0.58094    0.57748    1.67989
  53.21211    0.56246    0.62795    0.73500    0.62343    0.60442    0.60094    1.60403
  78.96196    0.79853    0.62795    1.07500    0.64854    0.62439    0.62098    1.54192
  69.00547    0.71140    0.62795    0.94500    0.57423    0.59168    0.58823    1.74148
  81.27810    0.81796    0.62795    1.10500    0.61272    0.63391    0.63051    1.63208
  66.72725    0.69069    0.62795    0.91500    0.59746    0.58462    0.58117    1.67374
  75.11669    0.76556    0.62795    1.02500    0.61770    0.61372    0.61030    1.61891
  68.24524    0.70452    0.62795    0.93500    0.60237    0.58892    0.58548    1.66011
  49.50293    0.52583    0.62795    0.68500    0.56757    0.61422    0.61074    1.76190
  51.72620    0.54786    0.62795    0.71500    0.58491    0.60636    0.60288    1.70968
  63.70117    0.66275    0.62795    0.87500    0.59797    0.57945    0.57600    1.67232
  59.18666    0.62022    0.62795    0.81500    0.60990    0.59607    0.59260    1.63961
  62.19307    0.64865    0.62795    0.85500    0.53707    0.58344    0.57998    1.86196
  79.73328    0.80504    0.62795    1.08500    0.51825    0.62702    0.62361    1.92958
  59.93704    0.62736    0.62795    0.82500    0.58780    0.59057    0.58711    1.70126
  71.29110    0.73191    0.62795    0.97500    0.59641    0.59994    0.59651    1.67671
  72.81892    0.74545    0.62795    0.99500    0.60101    0.60546    0.60203    1.66387
  61.44025    0.64157    0.62795    0.84500    0.61355    0.58544    0.58197    1.62985
  60.68824    0.63448    0.62795    0.83500    0.54965    0.58743    0.58396    1.81935
  50.98437    0.54053    0.62795    0.70500    0.62500    0.60898    0.60550    1.60000
  82.05157    0.82438    0.62795    1.11500    0.62130    0.63734    0.63394    1.60952
  50.24328    0.53319    0.62795    0.69500    0.67606    0.61160    0.60812    1.47917
  82.82573    0.83076    0.62795    1.12500    0.63039    0.64077    0.63738    1.58632
  78.19138    0.79200    0.62795    1.06500    0.64831    0.62238    0.61896    1.54247
  76.65249    0.77884    0.62795    1.04500    0.55759    0.61836    0.61494    1.79344
  52.46878    0.55517    0.62795    0.72500    0.61576    0.60374    0.60026    1.62400
  54.70106    0.57701    0.62795    0.75500    0.71906    0.60900    0.60552    1.39070
  69.76652    0.71826    0.62795    0.95500    0.52280    0.59443    0.59099    1.91277
  62.94671    0.65571    0.62795    0.86500    0.58730    0.58145    0.57799    1.70270
  64.45645    0.66977    0.62795    0.88500    0.68148    0.57909    0.57564    1.46739
  84.37606    0.84343    0.62795    1.14500    0.69977    0.64958    0.64619    1.42903
  70.52840    0.72510    0.62795    0.96500    0.54630    0.59719    0.59375    1.83051
  75.88420    0.77221    0.62795    1.03500    0.70355    0.61635    0.61293    1.42136
  55.44669    0.58425    0.62795    0.76500    0.64857    0.61129    0.60781    1.54185
  67.48583    0.69762    0.62795    0.92500    0.60032    0.58646    0.58302    1.66578
  77.42155    0.78543    0.62795    1.05500    0.69482    0.62037    0.61695    1.43923
  72.05460    0.73869    0.62795    0.98500    0.61953    0.60270    0.59927    1.61413
  57.68829    0.60589    0.62795    0.79500    0.67689    0.60706    0.60358    1.47735
  83.60056    0.83711    0.62795    1.13500    0.58647    0.64420    0.64081    1.70513
  52.43089    0.55546    0.62871    0.72500    0.71429    0.60404    0.60052    1.40000
  59.89408    0.62770    0.62871    0.82500    0.55185    0.59010    0.58661    1.81208
  71.24080    0.73233    0.62871    0.97500    0.56944    0.59918    0.59576    1.75610
  54.66164    0.57731    0.62871    0.75500    0.56061    0.60884    0.60533    1.78378
  83.54315    0.83764    0.62871    1.13500    0.62179    0.64331    0.63998    1.60825
  65.92256    0.68413    0.62871    0.90500    0.54475    0.58211    0.57866    1.83569
  63.65572    0.66312    0.62871    0.87500    0.59905    0.57864    0.57517    1.66931
  81.99499    0.82490    0.62871    1.11500    0.60076    0.63646    0.63312    1.66456
  51.68883    0.54814    0.62871    0.71500    0.61842    0.60666    0.60314    1.61702
  78.90710    0.79903    0.62871    1.07500    0.57932    0.62346    0.62010    1.72615
  62.14861    0.64901    0.62871    0.85500    0.57117    0.58264    0.57916    1.75078
  68.95660    0.71182    0.62871    0.94500    0.66723    0.59092    0.58748    1.49873
  82.76873    0.83129    0.62871    1.12500    0.63838    0.63988    0.63655    1.56647
  67.43793    0.69802    0.62871    0.92500    0.55732    0.58579    0.58235    1.79429
  64.41051    0.67014    0.62871    0.88500    0.53647    0.57843    0.57497    1.86405
  61.39628    0.64193    0.62871    0.84500    0.55897    0.58463    0.58115    1.78899
  77.36757    0.78591    0.62871    1.05500    0.60211    0.61945    0.61607    1.66082
  53.91729    0.57005    0.62871    0.74500    0.61111    0.60655    0.60304    1.63636
  78.13696    0.79249    0.62871    1.06500    0.58041    0.62145    0.61808    1.72293
  75.06407    0.76602    0.62871    1.02500    0.51493    0.61294    0.60955    1.94203
  59.14420    0.62056    0.62871    0.81500    0.59615    0.59559    0.59210    1.67742
  70.47858    0.72552    0.62871    0.96500    0.62909    0.59642    0.59300    1.58961
  84.31823    0.84397    0.62871    1.14500    0.76889    0.64764    0.64432    1.30058
  60.64477    0.63483    0.62871    0.83500    0.53671    0.58663    0.58314    1.86319
  68.19685    0.70493    0.62871    0.93500    0.65232    0.58816    0.58472    1.53299
  79.67798    0.80554    0.62871    1.08500    0.61654    0.62614    0.62279    1.62195
  72.76769    0.74589    0.62871    0.99500    0.60684    0.60468    0.60127    1.64789
  50.94751    0.54081    0.62871    0.70500    0.49635    0.60928    0.60576    2.01471
  49.46710    0.52610    0.62871    0.68500    0.78378    0.61452    0.61100    1.27586
  76.59896    0.77931    0.62871    1.04500    0.58867    0.61744    0.61406    1.69876
  58.39512    0.61340    0.62871    0.80500    0.60356    0.60109    0.59759    1.65683
  69.71718    0.71868    0.62871    0.95500    0.57789    0.59367    0.59024    1.73043
  75.83112    0.77268    0.62871    1.03500    0.61922    0.61543    0.61205    1.61493
  62.90175    0.65608    0.62871    0.86500    0.59411    0.58064    0.57717    1.68320
  81.22194    0.81848    0.62871    1.10500    0.65800    0.63303    0.62969    1.51976
  66.67983    0.69108    0.62871    0.91500    0.59835    0.58395    0.58050    1.67127
  80.44960    0.81202    0.62871    1.09500    0.58447    0.62960    0.62625    1.71096
  50.20694    0.53346    0.62871    0.69500    0.63415    0.61190    0.60838    1.57692
  53.17371    0.56276    0.62871    0.73500    0.72368    0.60426    0.60075    1.38182
  65.16612    0.67715    0.62871    0.89500    0.56176    0.58027    0.57681    1.78012
  57.64684    0.60622    0.62871    0.79500    0.50547    0.60658    0.60309    1.97835
  72.00384    0.73912    0.62871    0.98500    0.58649    0.60193    0.59852    1.70506
  55.40676    0.58457    0.62871    0.76500    0.68590    0.61113    0.60762    1.45794
  77.31356    0.78639    0.62946    1.05500    0.74051    0.61856    0.61519    1.35043
  84.26036    0.84451    0.62946    1.14500    0.76327    0.64588    0.64259    1.31014
  50.17059    0.53374    0.62946    0.69500    0.56410    0.61220    0.60864    1.77273
  49.43126    0.52638    0.62946    0.68500    0.48649    0.61482    0.61126    2.05556
  53.87837    0.57035    0.62946    0.74500    0.57840    0.60640    0.60285    1.72892
  79.62264    0.80604    0.62946    1.08500    0.64479    0.62531    0.62196    1.55090
  58.35314    0.61373    0.62946    0.80500    0.62203    0.60062    0.59709    1.60764
  68.90771    0.71223    0.62946    0.94500    0.59877    0.59018    0.58673    1.67008
  71.95304    0.73956    0.62946    0.98500    0.63087    0.60119    0.59776    1.58511
  75.01142    0.76648    0.62946    1.02500    0.57755    0.61219    0.60879    1.73145
  82.71168    0.83181    0.62946    1.12500    0.64884    0.63903    0.63572    1.54121
  65.11966    0.67753    0.62946    0.89500    0.59704    0.57963    0.57614    1.67493
  59.10172    0.62090    0.62946    0.81500    0.64718    0.59513    0.59160    1.54516
  57.60537    0.60654    0.62946    0.79500    0.57949    0.60612    0.60259    1.72566
  55.36682    0.58488    0.62946    0.76500    0.54519    0.61097    0.60743    1.83422
  61.35230    0.64228    0.62946    0.84500    0.57765    0.58384    0.58033    1.73115
  53.13530    0.56306    0.62946    0.73500    0.75758    0.60411    0.60056    1.32000
  67.39000    0.69842    0.62946    0.92500    0.57774    0.58514    0.58168    1.73088
  60.60129    0.63517    0.62946    0.83500    0.49828    0.58584    0.58232    2.00690
  78.08250    0.79297    0.62946    1.06500    0.61654    0.62056    0.61720    1.62195
  69.66781    0.71910    0.62946    0.95500    0.58761    0.59293    0.58948    1.70181
  64.36454    0.67052    0.62946    0.88500    0.56220    0.57779    0.57430    1.77874
  70.42873    0.72594    0.62946    0.96500    0.62416    0.59568    0.59224    1.60215
  76.54540    0.77978    0.62946    1.04500    0.53004    0.61655    0.61318    1.88667
  50.91064    0.54110    0.62946    0.70500    0.52500    0.60958    0.60602    1.90476
  81.16574    0.81899    0.62946    1.10500    0.63286    0.63219    0.62886    1.58013
  51.65144    0.54843    0.62946    0.71500    0.66867    0.60696    0.60340    1.49550
  81.93836    0.82542    0.62946    1.11500    0.73320    0.63561    0.63229    1.36389
  66.63239    0.69148    0.62946    0.91500    0.60820    0.58331    0.57983    1.64420
  63.61024    0.66349    0.62946    0.87500    0.62439    0.57785    0.57435    1.60156
  80.39383    0.81253    0.62946    1.09500    0.56611    0.62876    0.62543    1.76645
  75.77801    0.77315    0.62946    1.03500    0.56918    0.61455    0.61116    1.75692
  62.10413    0.64937    0.62946    0.85500    0.57586    0.58184    0.57834    1.73653
  78.85220    0.79952    0.62946    1.07500    0.52878    0.62257    0.61921    1.89116
  72.71642    0.74633    0.62946    0.99500    0.55929    0.60394    0.60052    1.78797
  65.87561    0.68451    0.62946    0.90500    0.58902    0.58147    0.57799    1.69774
  59.85110    0.62805    0.62946    0.82500    0.52174    0.58963    0.58611    1.91667
  54.62220    0.57762    0.62946    0.75500    0.56740    0.60869    0.60514    1.76243
  68.14844    0.70533    0.62946    0.93500    0.64494    0.58743    0.58397    1.55053
  62.85677    0.65644    0.62946    0.86500    0.52597    0.57985    0.57635    1.90123
  52.39299    0.55575    0.62946    0.72500    0.53670    0.60434    0.60078    1.86325
  71.19048    0.73276    0.62946    0.97500    0.53185    0.59843    0.59500    1.88024
  73.48062    0.75308    0.62946    1.00500    0.60000    0.60669    0.60328    1.66667
  83.48569    0.83818    0.62946    1.13500    0.70940    0.64246    0.63915    1.40964
  49.39541    0.52665    0.63022    0.68500    0.53191    0.61513    0.61152    1.88000
  50.87376    0.54138    0.63022    0.70500    0.66964    0.60989    0.60628    1.49333
  69.61841    0.71951    0.63022    0.95500    0.58578    0.59222    0.58873    1.70712
  71.90222    0.74000    0.63022    0.98500    0.59568    0.60048    0.59701    1.67876
  81.88170    0.82594    0.63022    1.11500    0.64962    0.63482    0.63146    1.53936
  70.37885    0.72637    0.63022    0.96500    0.60601    0.59498    0.59149    1.65013
  75.72487    0.77362    0.63022    1.03500    0.56962    0.61371    0.61028    1.75556
  73.42886    0.75352    0.63022    1.00500    0.66325    0.60598    0.60252    1.50773
  77.25952    0.78687    0.63022    1.05500    0.62360    0.61772    0.61431    1.60360
  53.83943    0.57065    0.63022    0.74500    0.59932    0.60625    0.60265    1.66857
  65.07317    0.67791    0.63022    0.89500    0.56329    0.57901    0.57547    1.77528
  72.66513    0.74677    0.63022    0.99500    0.65238    0.60323    0.59976    1.53285
  67.34205    0.69882    0.63022    0.92500    0.57051    0.58452    0.58101    1.75281
  60.55779    0.63552    0.63022    0.83500    0.52922    0.58506    0.58150    1.88959
  59.05922    0.62124    0.63022    0.81500    0.52757    0.59467    0.59110    1.89547
  84.20244    0.84505    0.63022    1.14500    0.65686    0.64509    0.64176    1.52239
  66.58493    0.69187    0.63022    0.91500    0.52006    0.58268    0.57916    1.92284
  81.10950    0.81950    0.63022    1.10500    0.65619    0.63140    0.62803    1.52395
  80.33802    0.81304    0.63022    1.09500    0.58847    0.62798    0.62460    1.69932
  51.61404    0.54872    0.63022    0.71500    0.49682    0.60727    0.60366    2.01282
  50.13422    0.53402    0.63022    0.69500    0.52222    0.61251    0.60890    1.91489
  59.80810    0.62839    0.63022    0.82500    0.56239    0.58918    0.58561    1.77813
  78.79726    0.80001    0.63022    1.07500    0.67698    0.62173    0.61833    1.47714
  78.02801    0.79346    0.63022    1.06500    0.63894    0.61972    0.61632    1.56509
  63.56474    0.66386    0.63022    0.87500    0.61235    0.57707    0.57353    1.63305
  62.05962    0.64973    0.63022    0.85500    0.59928    0.58107    0.57752    1.66867
  58.31115    0.61406    0.63022    0.80500    0.60820    0.60017    0.59659    1.64419
  64.31854    0.67090    0.63022    0.88500    0.56290    0.57717    0.57363    1.77650
  76.49180    0.78026    0.63022    1.04500    0.67594    0.61572    0.61229    1.47941
  57.56388    0.60687    0.63022    0.79500    0.59305    0.60567    0.60209    1.68619
  79.56727    0.80654    0.63022    1.08500    0.64457    0.62452    0.62113    1.55143
  68.85879    0.71264    0.63022    0.94500    0.59105    0.58947    0.58597    1.69189
  61.30829    0.64264    0.63022    0.84500    0.52585    0.58307    0.57951    1.90169
  82.65460    0.83234    0.63022    1.12500    0.66729    0.63825    0.63489    1.49861
  84.97736    0.85135    0.63022    1.15500    0.69890    0.67091    0.66758    1.43082
  65.82863    0.68490    0.63022    0.90500    0.57213    0.58084    0.57732    1.74785
  55.32686    0.58519    0.63022    0.76500    0.58592    0.61083    0.60724    1.70673
  54.58275    0.57793    0.63022    0.75500    0.67949    0.60854    0.60495    1.47170
  62.81177    0.65681    0.63022    0.86500    0.59727    0.57907    0.57552    1.67429
  83.42818    0.83871    0.63022    1.13500    0.56410    0.64167    0.63833    1.77273
  52.35508    0.55605    0.63022    0.72500    0.69061    0.60464    0.60104    1.44800
  71.14013    0.73319    0.63022    0.97500    0.62141    0.59773    0.59425    1.60925
  68.10001    0.70574    0.63022    0.93500    0.49344    0.58672    0.58321    2.02658
  53.09687    0.56336    0.63022    0.73500    0.66109    0.60396    0.60036    1.51266
  76.43818    0.78073    0.63097    1.04500    0.61321    0.61493    0.61141    1.63077
  53.05843    0.56365    0.63097    0.73500    0.62000    0.60382    0.60017    1.61290
  57.52238    0.60720    0.63097    0.79500    0.60165    0.60523    0.60159    1.66210
  50.09784    0.53430    0.63097    0.69500    0.70270    0.61282    0.60916    1.42308
  81.82499    0.82646    0.63097    1.11500    0.58115    0.63410    0.63063    1.72072
  49.35955    0.52692    0.63097    0.68500    0.82500    0.61544    0.61178    1.21212
  63.51922    0.66423    0.63097    0.87500    0.53920    0.57632    0.57271    1.85460
  83.37064    0.83925    0.63097    1.13500    0.72056    0.64095    0.63750    1.38781
  80.28217    0.81354    0.63097    1.09500    0.63620    0.62725    0.62377    1.57183
  64.27253    0.67127    0.63097    0.88500    0.54226    0.57656    0.57296    1.84412
  70.32895    0.72679    0.63097    0.96500    0.55456    0.59430    0.59073    1.80323
  51.57663    0.54901    0.63097    0.71500    0.75949    0.60758    0.60392    1.31667
  54.54329    0.57824    0.63097    0.75500    0.53517    0.60840    0.60475    1.86857
  67.29408    0.69921    0.63097    0.92500    0.60477    0.58392    0.58033    1.65352
  84.91899    0.85190    0.63097    1.15500    0.69651    0.66856    0.66513    1.43574
  71.08975    0.73362    0.63097    0.97500    0.62179    0.59705    0.59349    1.60825
  72.61381    0.74721    0.63097    0.99500    0.69982    0.60256    0.59901    1.42893
  82.59747    0.83287    0.63097    1.12500    0.65306    0.63752    0.63406    1.53125
  84.14448    0.84559    0.63097    1.14500    0.75615    0.64437    0.64093    1.32249
  71.85137    0.74043    0.63097    0.98500    0.54708    0.59981    0.59625    1.82789
  50.83686    0.54166    0.63097    0.70500    0.65909    0.61020    0.60654    1.51724
  68.05155    0.70614    0.63097    0.93500    0.58360    0.58604    0.58246    1.71351
  78.74229    0.80051    0.63097    1.07500    0.65799    0.62094    0.61745    1.51977
  59.76508    0.62873    0.63097    0.82500    0.55385    0.58874    0.58511    1.80556
  58.26914    0.61440    0.63097    0.80500    0.56187    0.59973    0.59609    1.77978
  79.51186    0.80704    0.63097    1.08500    0.60211    0.62380    0.62031    1.66082
  61.26427    0.64299    0.63097    0.84500    0.58922    0.58231    0.57868    1.69716
  55.28688    0.58550    0.63097    0.76500    0.58659    0.61069    0.60704    1.70476
  68.80985    0.71305    0.63097    0.94500    0.58654    0.58879    0.58521    1.70492
  66.53744    0.69226    0.63097    0.91500    0.53478    0.58208    0.57849    1.86994
  77.97348    0.79394    0.63097    1.06500    0.63214    0.61894    0.61543    1.58192
  53.80047    0.57095    0.63097    0.74500    0.66118    0.60611    0.60246    1.51244
  73.37707    0.75397    0.63097    1.00500    0.60174    0.60531    0.60177    1.66185
  81.05322    0.82002    0.63097    1.10500    0.60911    0.63068    0.62720    1.64174
  65.02667    0.67829    0.63097    0.89500    0.56752    0.57840    0.57480    1.76205
  52.31715    0.55634    0.63097    0.72500    0.73370    0.60496    0.60130    1.36296
  59.01670    0.62157    0.63097    0.81500    0.58627    0.59423    0.59060    1.70569
  65.78164    0.68529    0.63097    0.90500    0.56352    0.58024    0.57665    1.77457
  69.56898    0.71993    0.63097    0.95500    0.53798    0.59155    0.58797    1.85879
  60.51426    0.63587    0.63097    0.83500    0.61314    0.58430    0.58068    1.63095
  62.01510    0.65009    0.63097    0.85500    0.53171    0.58031    0.57669    1.88073
  77.20544    0.78735    0.63097    1.05500    0.57952    0.61693    0.61342    1.72555
  62.76675    0.65717    0.63097    0.86500    0.71583    0.57832    0.57470    1.39698
  75.67170    0.77408    0.63097    1.03500    0.65451    0.61292    0.60940    1.52786
  55.99075    0.59307    0.63173    0.77500    0.58610    0.61285    0.60914    1.70619
  80.22629    0.81405    0.63173    1.09500    0.62524    0.62658    0.62294    1.59939
  52.27921    0.55663    0.63173    0.72500    0.60488    0.60528    0.60156    1.65323
  66.48993    0.69266    0.63173    0.91500    0.59596    0.58151    0.57782    1.67797
  71.03934    0.73405    0.63173    0.97500    0.52492    0.59641    0.59273    1.90504
  79.45641    0.80754    0.63173    1.08500    0.55965    0.62312    0.61948    1.78683
  64.22649    0.67165    0.63173    0.88500    0.65677    0.57598    0.57228    1.52261
  61.97056    0.65045    0.63173    0.85500    0.57667    0.57957    0.57587    1.73410
  50.06144    0.53458    0.63173    0.69500    0.61111    0.61313    0.60942    1.63636
  77.91892    0.79443    0.63173    1.06500    0.60158    0.61820    0.61455    1.66230
  55.24689    0.58582    0.63173    0.76500    0.69527    0.61056    0.60685    1.43830
  68.00306    0.70655    0.63173    0.93500    0.54118    0.58538    0.58170    1.84783
  78.68729    0.80100    0.63173    1.07500    0.60741    0.62021    0.61656    1.64634
  54.50381    0.57854    0.63173    0.75500    0.56698    0.60827    0.60456    1.76374
  67.24608    0.69961    0.63173    0.92500    0.57727    0.58335    0.57966    1.73228
  80.99690    0.82053    0.63173    1.10500    0.58099    0.63000    0.62637    1.72121
  59.72204    0.62908    0.63173    0.82500    0.57356    0.58831    0.58461    1.74351
  72.56246    0.74765    0.63173    0.99500    0.57075    0.60192    0.59825    1.75207
  51.53921    0.54929    0.63173    0.71500    0.83721    0.60790    0.60418    1.19444
  69.51953    0.72035    0.63173    0.95500    0.56250    0.59090    0.58722    1.77778
  76.38451    0.78120    0.63173    1.04500    0.61887    0.61418    0.61052    1.61585
  63.47368    0.66461    0.63173    0.87500    0.57286    0.57558    0.57188    1.74561
  75.61849    0.77455    0.63173    1.03500    0.61181    0.61217    0.60851    1.63450
  65.73462    0.68568    0.63173    0.90500    0.57344    0.57966    0.57597    1.74387
  58.97417    0.62191    0.63173    0.81500    0.60861    0.59380    0.59010    1.64310
  71.80049    0.74086    0.63173    0.98500    0.61401    0.59916    0.59549    1.62865
  70.27902    0.72721    0.63173    0.96500    0.58824    0.59365    0.58997    1.70000
  53.01998    0.56395    0.63173    0.73500    0.64634    0.60369    0.59998    1.54717
  83.31305    0.83978    0.63173    1.13500    0.60496    0.64029    0.63667    1.65300
  84.86058    0.85245    0.63173    1.15500    0.65376    0.66629    0.66267    1.52962
  53.76151    0.57126    0.63173    0.74500    0.69742    0.60598    0.60227    1.43386
  50.79995    0.54194    0.63173    0.70500    0.51128    0.61052    0.60680    1.95588
  49.32367    0.52719    0.63173    0.68500    0.84211    0.61575    0.61204    1.18750
  73.32525    0.75442    0.63173    1.00500    0.59034    0.60468    0.60101    1.69393
  58.22711    0.61473    0.63173    0.80500    0.59300    0.59930    0.59559    1.68635
  68.76088    0.71346    0.63173    0.94500    0.52104    0.58814    0.58446    1.91922
  61.22023    0.64335    0.63173    0.84500    0.60145    0.58156    0.57786    1.66265
  60.47072    0.63622    0.63173    0.83500    0.54778    0.58355    0.57985    1.82555
  84.08648    0.84613    0.63173    1.14500    0.62549    0.64372    0.64010    1.59875
  62.72171    0.65754    0.63173    0.86500    0.62995    0.57757    0.57387    1.58743
  77.15132    0.78783    0.63173    1.05500    0.59478    0.61619    0.61254    1.68129
  82.54030    0.83339    0.63173    1.12500    0.52768    0.63686    0.63323    1.89510
  64.98014    0.67867    0.63173    0.89500    0.59612    0.57782    0.57413    1.67751
  81.76825    0.82698    0.63173    1.11500    0.59926    0.63343    0.62980    1.66871
  80.17037    0.81455    0.63249    1.09500    0.70600    0.62593    0.62211    1.41643
  78.63224    0.80149    0.63249    1.07500    0.60762    0.61949    0.61567    1.64577
  80.94055    0.82104    0.63249    1.10500    0.57393    0.62936    0.62554    1.74237
  67.19805    0.70001    0.63249    0.92500    0.54792    0.58278    0.57899    1.82507
  84.02844    0.84667    0.63249    1.14500    0.68615    0.64310    0.63927    1.45741
  58.93162    0.62225    0.63249    0.81500    0.58998    0.59338    0.58960    1.69497
  76.33082    0.78167    0.63249    1.04500    0.56499    0.61345    0.60964    1.76994
  77.86432    0.79491    0.63249    1.06500    0.58519    0.61748    0.61366    1.70886
  58.18507    0.61506    0.63249    0.80500    0.56379    0.59887    0.59509    1.77372
  55.95024    0.59339    0.63249    0.77500    0.64156    0.61273    0.60895    1.55870
  62.67664    0.65790    0.63249    0.86500    0.55305    0.57684    0.57305    1.80814
  66.44240    0.69305    0.63249    0.91500    0.62438    0.58094    0.57714    1.60158
  64.18044    0.67203    0.63249    0.88500    0.55446    0.57540    0.57161    1.80357
  52.98151    0.56425    0.63249    0.73500    0.73276    0.60356    0.59979    1.36471
  69.47006    0.72076    0.63249    0.95500    0.61538    0.59026    0.58646    1.62500
  64.93359    0.67905    0.63249    0.89500    0.51294    0.57725    0.57346    1.94953
  77.09718    0.78831    0.63249    1.05500    0.56023    0.61546    0.61165    1.78498
  63.42812    0.66497    0.63249    0.87500    0.58113    0.57485    0.57106    1.72080
  50.02504    0.53485    0.63249    0.69500    0.68675    0.61345    0.60968    1.45614
  61.17617    0.64370    0.63249    0.84500    0.56614    0.58082    0.57703    1.76636
  73.27340    0.75486    0.63249    1.00500    0.59283    0.60406    0.60025    1.68681
  70.22907    0.72763    0.63249    0.96500    0.61937    0.59302    0.58922    1.61456
  82.48309    0.83392    0.63249    1.12500    0.61896    0.63623    0.63240    1.61563
  84.80212    0.85300    0.63249    1.15500    0.66447    0.66404    0.66021    1.50495
  50.76303    0.54223    0.63249    0.70500    0.57246    0.61084    0.60706    1.74684
  75.56526    0.77501    0.63249    1.03500    0.63532    0.61144    0.60762    1.57402
  83.25542    0.84031    0.63249    1.13500    0.58047    0.63966    0.63583    1.72274
  60.42716    0.63657    0.63249    0.83500    0.61423    0.58281    0.57903    1.62805
  81.71146    0.82749    0.63249    1.11500    0.62662    0.63279    0.62897    1.59587
  49.28778    0.52747    0.63249    0.68500    0.64706    0.61607    0.61230    1.54545
  53.72253    0.57156    0.63249    0.74500    0.52733    0.60585    0.60208    1.89634
  65.68757    0.68606    0.63249    0.90500    0.56250    0.57909    0.57530    1.77778
  52.24126    0.55692    0.63249    0.72500    0.65591    0.60560    0.60183    1.52459
  54.46431    0.57885    0.63249    0.75500    0.52648    0.60814    0.60437    1.89941
  70.98891    0.73448    0.63249    0.97500    0.54252    0.59578    0.59198    1.84326
  68.71189    0.71387    0.63249    0.94500    0.59933    0.58750    0.58370    1.66852
  72.51108    0.74809    0.63249    0.99500    0.56289    0.60130    0.59749    1.77654
  59.67899    0.62942    0.63249    0.82500    0.59735    0.58789    0.58411    1.67405
  48.55126    0.52007    0.63249    0.67500    0.78571    0.57754    0.57377    1.27273
  67.95455    0.70695    0.63249    0.93500    0.54211    0.58474    0.58094    1.84463
  79.40093    0.80804    0.63249    1.08500    0.64030    0.62247    0.61865    1.56176
  55.20688    0.58613    0.63249    0.76500    0.67062    0.61044    0.60666    1.49115
  71.74958    0.74130    0.63249    0.98500    0.57862    0.59854    0.59473    1.72826
  61.92599    0.65081    0.63249    0.85500    0.55203    0.57883    0.57504    1.81150
  51.50177    0.54958    0.63249    0.71500    0.61875    0.60822    0.60444    1.61616
  70.93845    0.73490    0.63325    0.97500    0.63211    0.59514    0.59122    1.58201
  49.25188    0.52774    0.63325    0.68500    0.53448    0.61639    0.61256    1.87097
  80.11441    0.81506    0.63325    1.09500    0.64190    0.62527    0.62127    1.55786
  58.88905    0.62259    0.63325    0.81500    0.62500    0.59295    0.58910    1.60000
  84.74363    0.85354    0.63325    1.15500    0.70288    0.66178    0.65775    1.42271
  71.69864    0.74173    0.63325    0.98500    0.57029    0.59791    0.59398    1.75350
  77.80969    0.79540    0.63325    1.06500    0.69072    0.61675    0.61277    1.44776
  83.97035    0.84721    0.63325    1.14500    0.68293    0.64246    0.63843    1.46429
  67.90602    0.70735    0.63325    0.93500    0.58238    0.58409    0.58018    1.71709
  64.13436    0.67240    0.63325    0.88500    0.58120    0.57482    0.57094    1.72059
  49.98862    0.53513    0.63325    0.69500    0.61053    0.61377    0.60994    1.63793
  55.90970    0.59370    0.63325    0.77500    0.58561    0.61260    0.60876    1.70763
  77.04299    0.78878    0.63325    1.05500    0.65769    0.61473    0.61076    1.52047
  53.68353    0.57186    0.63325    0.74500    0.58596    0.60572    0.60188    1.70659
  80.88415    0.82155    0.63325    1.10500    0.66932    0.62871    0.62471    1.49405
  83.19775    0.84084    0.63325    1.13500    0.69006    0.63902    0.63500    1.44915
  70.17908    0.72805    0.63325    0.96500    0.64528    0.59238    0.58846    1.54972
  63.38254    0.66534    0.63325    0.87500    0.56271    0.57411    0.57023    1.77711
  51.46432    0.54987    0.63325    0.71500    0.60119    0.60854    0.60471    1.66337
  62.63156    0.65827    0.63325    0.86500    0.57803    0.57610    0.57222    1.73003
  48.51588    0.52033    0.63325    0.67500    0.62500    0.58272    0.57889    1.60000
  61.13209    0.64405    0.63325    0.84500    0.62326    0.58008    0.57621    1.60446
  52.20329    0.55721    0.63325    0.72500    0.57005    0.60592    0.60209    1.75424
  64.88701    0.67943    0.63325    0.89500    0.57993    0.57667    0.57278    1.72434
  79.34541    0.80853    0.63325    1.08500    0.73967    0.62181    0.61782    1.35196
  59.63591    0.62976    0.63325    0.82500    0.53014    0.58746    0.58360    1.88629
  50.72610    0.54251    0.63325    0.70500    0.58772    0.61115    0.60733    1.70149
  60.38359    0.63692    0.63325    0.83500    0.58473    0.58206    0.57820    1.71019
  65.64051    0.68645    0.63325    0.90500    0.57528    0.57852    0.57463    1.73829
  75.51199    0.77548    0.63325    1.03500    0.58487    0.61070    0.60674    1.70978
  69.42056    0.72118    0.63325    0.95500    0.57686    0.58962    0.58570    1.73352
  73.22152    0.75531    0.63325    1.00500    0.59091    0.60343    0.59949    1.69231
  81.65464    0.82801    0.63325    1.11500    0.59583    0.63215    0.62814    1.67834
  54.42481    0.57916    0.63325    0.75500    0.51515    0.60801    0.60417    1.94118
  68.66287    0.71428    0.63325    0.94500    0.53096    0.58685    0.58294    1.88338
  82.42584    0.83444    0.63325    1.12500    0.67232    0.63559    0.63157    1.48739
  76.27709    0.78214    0.63325    1.04500    0.63253    0.61272    0.60875    1.58095
  58.14301    0.61539    0.63325    0.80500    0.58116    0.59844    0.59459    1.72069
  52.94303    0.56454    0.63325    0.73500    0.52091    0.60343    0.59959    1.91971
  66.39484    0.69344    0.63325    0.91500    0.57504    0.58037    0.57647    1.73900
  78.57717    0.80198    0.63325    1.07500    0.57801    0.61877    0.61479    1.73006
  72.45967    0.74853    0.63325    0.99500    0.56019    0.60067    0.59673    1.78512
  61.88141    0.65117    0.63325    0.85500    0.54235    0.57809    0.57421    1.84384
  67.15001    0.70041    0.63325    0.92500    0.61448    0.58222    0.57831    1.62740
  55.16686    0.58644    0.63325    0.76500    0.61671    0.61031    0.60647    1.62150
  69.37103    0.72159    0.63401    0.95500    0.52492    0.58895    0.58494    1.90504
  58.10093    0.61572    0.63401    0.80500    0.52465    0.59801    0.59409    1.90602
  84.68508    0.85409    0.63401    1.15500    0.68410    0.65947    0.65528    1.46178
  77.75502    0.79588    0.63401    1.06500    0.56569    0.61599    0.61189    1.76774
  55.12682    0.58675    0.63401    0.76500    0.69054    0.61018    0.60627    1.44813
  60.33999    0.63726    0.63401    0.83500    0.66411    0.58154    0.57761    1.50578
  49.21597    0.52801    0.63401    0.68500    0.69388    0.61671    0.61283    1.44118
  81.59777    0.82853    0.63401    1.11500    0.63261    0.63146    0.62731    1.58075
  79.28985    0.80903    0.63401    1.08500    0.58938    0.62111    0.61699    1.69670
  75.45868    0.77594    0.63401    1.03500    0.59806    0.60993    0.60585    1.67208
  66.34726    0.69383    0.63401    0.91500    0.53071    0.57978    0.57580    1.88427
  67.85746    0.70776    0.63401    0.93500    0.59396    0.58348    0.57948    1.68362
  50.68915    0.54279    0.63401    0.70500    0.58824    0.61147    0.60759    1.70000
  71.64768    0.74216    0.63401    0.98500    0.56598    0.59725    0.59322    1.76685
  53.64452    0.57216    0.63401    0.74500    0.67068    0.60559    0.60169    1.49102
  61.83681    0.65153    0.63401    0.85500    0.53454    0.57733    0.57339    1.87077
  59.59282    0.63010    0.63401    0.82500    0.51487    0.58703    0.58310    1.94224
  68.61382    0.71469    0.63401    0.94500    0.58896    0.58619    0.58218    1.69792
  64.84042    0.67981    0.63401    0.89500    0.55380    0.57608    0.57211    1.80571
  83.91222    0.84775    0.63401    1.14500    0.69574    0.64178    0.63760    1.43731
  49.95219    0.53541    0.63401    0.69500    0.62963    0.61409    0.61021    1.58824
  80.82772    0.82206    0.63401    1.10500    0.63400    0.62801    0.62387    1.57729
  76.22333    0.78262    0.63401    1.04500    0.61493    0.61195    0.60786    1.62620
  55.86916    0.59402    0.63401    0.77500    0.53944    0.61247    0.60856    1.85377
  62.58646    0.65863    0.63401    0.86500    0.58176    0.57535    0.57139    1.71893
  52.16531    0.55751    0.63401    0.72500    0.61429    0.60624    0.60235    1.62791
  76.98878    0.78926    0.63401    1.05500    0.55159    0.61397    0.60987    1.81293
  78.52205    0.80247    0.63401    1.07500    0.58172    0.61801    0.61390    1.71903
  61.08799    0.64441    0.63401    0.84500    0.55236    0.57932    0.57538    1.81040
  58.84647    0.62292    0.63401    0.81500    0.65173    0.59252    0.58859    1.53437
  70.88796    0.73533    0.63401    0.97500    0.55878    0.59448    0.59046    1.78963
  54.38528    0.57946    0.63401    0.75500    0.60645    0.60788    0.60398    1.64894
  51.42685    0.55015    0.63401    0.71500    0.80120    0.60886    0.60497    1.24812
  70.12908    0.72847    0.63401    0.96500    0.56212    0.59172    0.58770    1.77898
  72.40823    0.74897    0.63401    0.99500    0.62063    0.60002    0.59597    1.61126
  64.08826    0.67277    0.63401    0.88500    0.54932    0.57423    0.57026    1.82043
  67.10194    0.70081    0.63401    0.92500    0.51632    0.58163    0.57764    1.93678
  80.05841    0.81556    0.63401    1.09500    0.60644    0.62457    0.62044    1.64897
  82.36855    0.83497    0.63401    1.12500    0.63780    0.63490    0.63074    1.56790
  52.90453    0.56484    0.63401    0.73500    0.57736    0.60362    0.59973    1.73203
  73.16961    0.75575    0.63401    1.00500    0.56297    0.60278    0.59873    1.77628
  48.48048    0.52060    0.63401    0.67500    0.57143    0.58790    0.58402    1.75000
  83.14004    0.84137    0.63401    1.13500    0.60750    0.63834    0.63417    1.64610
  65.59342    0.68683    0.63401    0.90500    0.51628    0.57793    0.57395    1.93694
  63.33694    0.66571    0.63401    0.87500    0.60261    0.57336    0.56940    1.65946
  76.93453    0.78974    0.63477    1.05500    0.63504    0.61315    0.60898    1.57471
  61.04387    0.64476    0.63477    0.84500    0.50573    0.57855    0.57455    1.97735
  52.12732    0.55780    0.63477    0.72500    0.81818    0.60655    0.60261    1.22222
  69.32148    0.72201    0.63477    0.95500    0.63131    0.58825    0.58418    1.58400
  51.38938    0.55044    0.63477    0.71500    0.63218    0.60917    0.60523    1.58182
  55.82859    0.59433    0.63477    0.77500    0.60833    0.61233    0.60837    1.64384
  79.23426    0.80953    0.63477    1.08500    0.67542    0.62036    0.61616    1.48056
  65.54631    0.68722    0.63477    0.90500    0.61857    0.57731    0.57327    1.61662
  80.00238    0.81606    0.63477    1.09500    0.58459    0.62381    0.61961    1.71061
  67.05384    0.70120    0.63477    0.92500    0.51318    0.58102    0.57696    1.94864
  68.56475    0.71510    0.63477    0.94500    0.52795    0.58549    0.58142    1.89412
  58.05884    0.61605    0.63477    0.80500    0.63696    0.59756    0.59358    1.56997
  77.70032    0.79636    0.63477    1.06500    0.59082    0.61517    0.61100    1.69256
  52.86602    0.56514    0.63477    0.73500    0.67949    0.60394    0.59999    1.47170
  66.29966    0.69422    0.63477    0.91500    0.60898    0.57916    0.57512    1.64208
  72.35677    0.74941    0.63477    0.99500    0.63636    0.59932    0.59521    1.57143
  60.29638    0.63761    0.63477    0.83500    0.52143    0.58109    0.57710    1.91781
  63.29132    0.66608    0.63477    0.87500    0.54561    0.57259    0.56857    1.83283
  61.79219    0.65189    0.63477    0.85500    0.56522    0.57656    0.57256    1.76923
  70.07904    0.72889    0.63477    0.96500    0.61248    0.59102    0.58694    1.63271
  71.59669    0.74260    0.63477    0.98500    0.55226    0.59656    0.59245    1.81073
  67.80888    0.70816    0.63477    0.93500    0.62825    0.58287    0.57881    1.59173
  49.91575    0.53568    0.63477    0.69500    0.57647    0.61440    0.61047    1.73469
  55.08677    0.58706    0.63477    0.76500    0.66087    0.61003    0.60608    1.51316
  62.54134    0.65899    0.63477    0.86500    0.53068    0.57457    0.57057    1.88438
  80.77125    0.82257    0.63477    1.10500    0.65354    0.62725    0.62304    1.53012
  83.08228    0.84190    0.63477    1.13500    0.64694    0.63758    0.63333    1.54573
  53.60550    0.57246    0.63477    0.74500    0.66319    0.60544    0.60150    1.50785
  54.34574    0.57977    0.63477    0.75500    0.61162    0.60774    0.60379    1.63500
  70.83745    0.73576    0.63477    0.97500    0.54348    0.59379    0.58970    1.84000
  75.40535    0.77640    0.63477    1.03500    0.49832    0.60911    0.60496    2.00676
  64.04214    0.67315    0.63477    0.88500    0.59420    0.57361    0.56959    1.68293
  58.80387    0.62326    0.63477    0.81500    0.62994    0.59207    0.58809    1.58746
  50.65219    0.54307    0.63477    0.70500    0.61475    0.61179    0.60785    1.62667
  78.46690    0.80296    0.63477    1.07500    0.56909    0.61719    0.61301    1.75719
  81.54087    0.82905    0.63477    1.11500    0.57685    0.63070    0.62647    1.73355
  76.16954    0.78309    0.63477    1.04500    0.56877    0.61113    0.60697    1.75817
  73.11768    0.75620    0.63477    1.00500    0.65113    0.60209    0.59797    1.53580
  49.18005    0.52828    0.63477    0.68500    0.53448    0.61702    0.61309    1.87097
  84.62650    0.85463    0.63477    1.15500    0.71586    0.65708    0.65281    1.39692
  83.85405    0.84828    0.63477    1.14500    0.65584    0.64102    0.63677    1.52475
  59.54971    0.63044    0.63477    0.82500    0.56038    0.58658    0.58260    1.78451
  48.44508    0.52087    0.63477    0.67500    0.32000    0.59309    0.58916    3.12500
  82.31122    0.83549    0.63477    1.12500    0.65503    0.63414    0.62990    1.52665
  64.79380    0.68019    0.63477    0.89500    0.57550    0.57546    0.57143    1.73761
  66.25203    0.69461    0.63553    0.91500    0.57524    0.57852    0.57444    1.73842
  67.76027    0.70856    0.63553    0.93500    0.63525    0.58222    0.57813    1.57418
  62.49620    0.65936    0.63553    0.86500    0.59143    0.57378    0.56974    1.69081
  71.54567    0.74303    0.63553    0.98500    0.50231    0.59582    0.59169    1.99080
  75.35199    0.77687    0.63553    1.03500    0.58349    0.60823    0.60407    1.71384
  70.02898    0.72931    0.63553    0.96500    0.62479    0.59029    0.58618    1.60054
  76.11571    0.78355    0.63553    1.04500    0.60994    0.61026    0.60608    1.63950
  80.71474    0.82308    0.63553    1.10500    0.56952    0.62643    0.62220    1.75585
  58.76125    0.62359    0.63553    0.81500    0.58427    0.59160    0.58759    1.71154
  58.01673    0.61639    0.63553    0.80500    0.56548    0.59709    0.59308    1.76842
  49.14411    0.52855    0.63553    0.68500    0.58491    0.61733    0.61335    1.70968
  81.48393    0.82956    0.63553    1.11500    0.58753    0.62987    0.62564    1.70205
  60.25275    0.63796    0.63553    0.83500    0.56328    0.58063    0.57660    1.77532
  52.82750    0.56543    0.63553    0.73500    0.70638    0.60425    0.60026    1.41566
  83.79583    0.84882    0.63553    1.14500    0.70968    0.64019    0.63593    1.40909
  61.74755    0.65224    0.63553    0.85500    0.59296    0.57577    0.57173    1.68644
  73.06571    0.75664    0.63553    1.00500    0.53560    0.60135    0.59721    1.86705
  72.30527    0.74985    0.63553    0.99500    0.59083    0.59859    0.59445    1.69252
  82.25385    0.83601    0.63553    1.12500    0.64200    0.63331    0.62907    1.55763
  69.27190    0.72242    0.63553    0.95500    0.53365    0.58752    0.58342    1.87390
  64.74717    0.68057    0.63553    0.89500    0.61993    0.57482    0.57075    1.61308
  84.56787    0.85518    0.63553    1.15500    0.56344    0.65494    0.65067    1.77481
  55.04671    0.58737    0.63553    0.76500    0.60417    0.60988    0.60589    1.65517
  49.87929    0.53596    0.63553    0.69500    0.51852    0.61472    0.61073    1.92857
  65.49918    0.68760    0.63553    0.90500    0.56975    0.57667    0.57260    1.75516
  70.78691    0.73618    0.63553    0.97500    0.64286    0.59305    0.58893    1.55556
  54.30619    0.58007    0.63553    0.75500    0.60465    0.60759    0.60359    1.65385
  76.88025    0.79021    0.63553    1.05500    0.60456    0.61228    0.60809    1.65409
  51.35189    0.55073    0.63553    0.71500    0.49689    0.60948    0.60549    2.01250
  52.08931    0.55809    0.63553    0.72500    0.67347    0.60686    0.60288    1.48485
  59.50659    0.63079    0.63553    0.82500    0.60634    0.58612    0.58209    1.64923
  60.99973    0.64511    0.63553    0.84500    0.56261    0.57776    0.57372    1.77744
  79.94630    0.81657    0.63553    1.09500    0.66284    0.62299    0.61877    1.50867
  67.00573    0.70160    0.63553    0.92500    0.54023    0.58037    0.57629    1.85106
  83.02449    0.84243    0.63553    1.13500    0.61706    0.63675    0.63250    1.62058
  77.64559    0.79685    0.63553    1.06500    0.63027    0.61430    0.61011    1.58663
  48.40966    0.52114    0.63553    0.67500    0.57143    0.59828    0.59430    1.75000
  79.17863    0.81002    0.63553    1.08500    0.59028    0.61953    0.61533    1.69412
  63.24568    0.66645    0.63553    0.87500    0.58444    0.57179    0.56774    1.71105
  55.78801    0.59465    0.63553    0.77500    0.59204    0.61218    0.60818    1.68908
  50.61522    0.54335    0.63553    0.70500    0.72034    0.61210    0.60811    1.38824
  63.99600    0.67352    0.63553    0.88500    0.56719    0.57297    0.56891    1.76308
  68.51566    0.71550    0.63553    0.94500    0.56190    0.58476    0.58066    1.77966
  78.41172    0.80345    0.63553    1.07500    0.63061    0.61632    0.61212    1.58576
  53.56646    0.57276    0.63553    0.74500    0.77734    0.60530    0.60130    1.28643
  60.20910    0.63830    0.63629    0.83500    0.59247    0.58016    0.57610    1.68786
  78.35650    0.80394    0.63629    1.07500    0.61462    0.61540    0.61123    1.62701
  52.05130    0.55838    0.63629    0.72500    0.78500    0.60718    0.60314    1.27389
  55.74742    0.59497    0.63629    0.77500    0.59137    0.61203    0.60798    1.69099
  54.26663    0.58038    0.63629    0.75500    0.66242    0.60744    0.60340    1.50962
  62.45104    0.65972    0.63629    0.86500    0.67979    0.57298    0.56891    1.47105
  58.71862    0.62393    0.63629    0.81500    0.51167    0.59114    0.58708    1.95437
  75.29859    0.77733    0.63629    1.03500    0.59074    0.60733    0.60318    1.69279
  82.19644    0.83654    0.63629    1.12500    0.58473    0.63243    0.62823    1.71019
  82.96665    0.84296    0.63629    1.13500    0.55797    0.63586    0.63166    1.79221
  72.25375    0.75029    0.63629    0.99500    0.60129    0.59782    0.59369    1.66310
  66.20438    0.69500    0.63629    0.91500    0.59223    0.57786    0.57377    1.68852
  49.84283    0.53624    0.63629    0.69500    0.59804    0.61503    0.61100    1.67213
  59.46345    0.63113    0.63629    0.82500    0.50733    0.58565    0.58159    1.97112
  51.31439    0.55101    0.63629    0.71500    0.69643    0.60980    0.60576    1.43590
  50.57823    0.54363    0.63629    0.70500    0.61789    0.61241    0.60838    1.61842
  53.52741    0.57306    0.63629    0.74500    0.63009    0.60515    0.60111    1.58706
  84.50919    0.85572    0.63629    1.15500    0.59091    0.65298    0.64878    1.69231
  73.01372    0.75709    0.63629    1.00500    0.65154    0.60058    0.59645    1.53483
  76.06186    0.78402    0.63629    1.04500    0.64338    0.60934    0.60519    1.55429
  81.42695    0.83008    0.63629    1.11500    0.60487    0.62899    0.62480    1.65325
  49.10817    0.52883    0.63629    0.68500    0.66667    0.61765    0.61361    1.50000
  70.73634    0.73661    0.63629    0.97500    0.59906    0.59229    0.58817    1.66929
  79.89020    0.81707    0.63629    1.09500    0.61152    0.62211    0.61794    1.63526
  48.37424    0.52140    0.63629    0.67500    0.42857    0.60349    0.59945    2.33333
  71.49463    0.74346    0.63629    0.98500    0.59936    0.59505    0.59093    1.66845
  65.45202    0.68799    0.63629    0.90500    0.62415    0.57601    0.57192    1.60218
  83.73758    0.84936    0.63629    1.14500    0.78689    0.63930    0.63510    1.27083
  76.82594    0.79069    0.63629    1.05500    0.54595    0.61136    0.60720    1.83168
  66.95759    0.70200    0.63629    0.92500    0.53662    0.57971    0.57561    1.86350
  57.97460    0.61672    0.63629    0.80500    0.47638    0.59662    0.59257    2.09917
  69.22229    0.72283    0.63629    0.95500    0.60749    0.58676    0.58265    1.64611
  61.70289    0.65260    0.63629    0.85500    0.56013    0.57497    0.57090    1.78529
  52.78897    0.56573    0.63629    0.73500    0.61686    0.60456    0.60052    1.62112
  80.65819    0.82359    0.63629    1.10500    0.66468    0.62555    0.62137    1.50448
  69.97889    0.72973    0.63629    0.96500    0.59630    0.58953    0.58541    1.67700
  67.71164    0.70896    0.63629    0.93500    0.53120    0.58155    0.57745    1.88253
  64.70051    0.68095    0.63629    0.89500    0.58182    0.57416    0.57008    1.71875
  68.46654    0.71591    0.63629    0.94500    0.61463    0.58400    0.57990    1.62698
  79.12296    0.81052    0.63629    1.08500    0.53794    0.61867    0.61449    1.85893
  60.95558    0.64546    0.63629    0.84500    0.56228    0.57695    0.57289    1.77846
  77.59082    0.79733    0.63629    1.06500    0.62996    0.61338    0.60921    1.58739
  63.20002    0.66682    0.63629    0.87500    0.58754    0.57099    0.56691    1.70201
  55.00663    0.58768    0.63629    0.76500    0.62059    0.60973    0.60569    1.61137
  63.94984    0.67390    0.63629    0.88500    0.54058    0.57231    0.56823    1.84985
  54.22705    0.58068    0.63706    0.75500    0.59091    0.60728    0.60321    1.69231
  72.96169    0.75753    0.63706    1.00500    0.62321    0.59978    0.59568    1.60459
  78.30125    0.80443    0.63706    1.07500    0.70850    0.61444    0.61033    1.41143
  79.83405    0.81757    0.63706    1.09500    0.62222    0.62121    0.61710    1.60714
  79.06726    0.81101    0.63706    1.08500    0.61261    0.61777    0.61366    1.63235
  71.44355    0.74389    0.63706    0.98500    0.59477    0.59426    0.59017    1.68132
  48.33880    0.52167    0.63706    0.67500    0.43478    0.60869    0.60460    2.30000
  53.48834    0.57336    0.63706    0.74500    0.64828    0.60499    0.60091    1.54255
  76.00797    0.78449    0.63706    1.04500    0.59883    0.60840    0.60430    1.66993
  62.40586    0.66008    0.63706    0.86500    0.54690    0.57215    0.56807    1.82849
  59.42029    0.63147    0.63706    0.82500    0.54545    0.58516    0.58108    1.83333
  76.77159    0.79117    0.63706    1.05500    0.63851    0.61041    0.60631    1.56615
  72.20220    0.75072    0.63706    0.99500    0.60033    0.59702    0.59293    1.66574
  77.53602    0.79781    0.63706    1.06500    0.54430    0.61243    0.60832    1.83721
  67.66299    0.70937    0.63706    0.93500    0.55085    0.58086    0.57678    1.81538
  60.16543    0.63865    0.63706    0.83500    0.58160    0.57967    0.57559    1.71940
  64.65383    0.68133    0.63706    0.89500    0.67845    0.57348    0.56940    1.47396
  63.90366    0.67427    0.63706    0.88500    0.60307    0.57163    0.56755    1.65819
  54.96653    0.58799    0.63706    0.76500    0.56111    0.60957    0.60550    1.78218
  70.68575    0.73703    0.63706    0.97500    0.58805    0.59150    0.58741    1.70055
  49.07221    0.52910    0.63706    0.68500    0.82927    0.61797    0.61388    1.20588
  52.75042    0.56602    0.63706    0.73500    0.56842    0.60486    0.60078    1.75926
  61.65821    0.65296    0.63706    0.85500    0.59191    0.57414    0.57007    1.68946
  52.01326    0.55867    0.63706    0.72500    0.59052    0.60748    0.60340    1.69343
  57.93246    0.61705    0.63706    0.80500    0.61963    0.59614    0.59207    1.61386
  82.90877    0.84349    0.63706    1.13500    0.60225    0.63494    0.63083    1.66044
  80.60161    0.82410    0.63706    1.10500    0.62205    0.62464    0.62053    1.60760
  65.40485    0.68837    0.63706    0.90500    0.59481    0.57533    0.57124    1.68120
  66.15671    0.69539    0.63706    0.91500    0.59054    0.57717    0.57309    1.69337
  63.15434    0.66719    0.63706    0.87500    0.63605    0.57016    0.56608    1.57221
  75.24516    0.77779    0.63706    1.03500    0.60595    0.60639    0.60228    1.65031
  58.67596    0.62427    0.63706    0.81500    0.54808    0.59065    0.58658    1.82456
  55.70681    0.59528    0.63706    0.77500    0.59517    0.61186    0.60779    1.68018
  81.36993    0.83059    0.63706    1.11500    0.58083    0.62807    0.62396    1.72168
  68.41740    0.71632    0.63706    0.94500    0.56788    0.58322    0.57913    1.76093
  66.90943    0.70239    0.63706    0.92500    0.58247    0.57902    0.57493    1.71681
  84.45048    0.85626    0.63706    1.15500    0.71335    0.65099    0.64688    1.40184
  69.17267    0.72325    0.63706    0.95500    0.60870    0.58598    0.58189    1.64286
  60.91141    0.64581    0.63706    0.84500    0.59044    0.57614    0.57206    1.69364
  83.67928    0.84990    0.63706    1.14500    0.63439    0.63837    0.63426    1.57632
  69.92878    0.73015    0.63706    0.96500    0.58204    0.58874    0.58465    1.71809
  51.27687    0.55130    0.63706    0.71500    0.68132    0.61010    0.60602    1.46774
  49.80635    0.53651    0.63706    0.69500    0.59341    0.61534    0.61126    1.68519
  82.13898    0.83706    0.63706    1.12500    0.61493    0.63150    0.62739    1.62620
  50.54124    0.54391    0.63706    0.70500    0.54839    0.61272    0.60864    1.82353
  69.87864    0.73057    0.63782    0.96500    0.60720    0.58795    0.58389    1.64691
  64.60713    0.68171    0.63782    0.89500    0.62626    0.57280    0.56872    1.59677
  77.48118    0.79829    0.63782    1.06500    0.67723    0.61147    0.60743    1.47661
  81.31287    0.83111    0.63782    1.11500    0.64043    0.62715    0.62312    1.56146
  51.23934    0.55158    0.63782    0.71500    0.55215    0.61041    0.60628    1.81111
  75.95405    0.78496    0.63782    1.04500    0.59891    0.60745    0.60340    1.66970
  52.71186    0.56632    0.63782    0.73500    0.74390    0.60517    0.60105    1.34426
  57.89030    0.61738    0.63782    0.80500    0.52987    0.59566    0.59156    1.88727
  49.03624    0.52937    0.63782    0.68500    0.73585    0.61828    0.61414    1.35897
  65.35765    0.68876    0.63782    0.90500    0.62306    0.57464    0.57056    1.60497
  66.10902    0.69578    0.63782    0.91500    0.61780    0.57648    0.57241    1.61864
  63.10864    0.66755    0.63782    0.87500    0.61388    0.56933    0.56525    1.62899
  69.12301    0.72366    0.63782    0.95500    0.56288    0.58519    0.58113    1.77657
  60.12175    0.63899    0.63782    0.83500    0.59233    0.57918    0.57508    1.68824
  84.39172    0.85681    0.63782    1.15500    0.56159    0.64900    0.64498    1.78067
  83.62093    0.85043    0.63782    1.14500    0.63355    0.63744    0.63342    1.57840
  48.30335    0.52193    0.63782    0.67500    0.73684    0.61390    0.60976    1.35714
  61.61352    0.65331    0.63782    0.85500    0.49507    0.57332    0.56923    2.01993
  71.39245    0.74432    0.63782    0.98500    0.60453    0.59346    0.58940    1.65418
  53.44926    0.57366    0.63782    0.74500    0.59868    0.60484    0.60072    1.67033
  82.85085    0.84402    0.63782    1.13500    0.58696    0.63401    0.62999    1.70370
  54.92643    0.58830    0.63782    0.76500    0.73529    0.60941    0.60530    1.36000
  82.08149    0.83758    0.63782    1.12500    0.63588    0.63058    0.62656    1.57263
  60.86722    0.64616    0.63782    0.84500    0.50084    0.57532    0.57123    1.99666
  79.77787    0.81807    0.63782    1.09500    0.57143    0.62029    0.61626    1.75000
  79.01152    0.81151    0.63782    1.08500    0.59963    0.61686    0.61282    1.66769
  54.18745    0.58099    0.63782    0.75500    0.63609    0.60713    0.60301    1.57209
  70.63513    0.73746    0.63782    0.97500    0.55912    0.59071    0.58664    1.78852
  68.36824    0.71673    0.63782    0.94500    0.59271    0.58244    0.57837    1.68717
  55.66619    0.59559    0.63782    0.77500    0.65625    0.61170    0.60759    1.52381
  58.63329    0.62460    0.63782    0.81500    0.54883    0.59017    0.58607    1.82206
  63.85746    0.67464    0.63782    0.88500    0.65997    0.57095    0.56687    1.51523
  67.61431    0.70977    0.63782    0.93500    0.60591    0.58017    0.57610    1.65041
  75.19171    0.77825    0.63782    1.03500    0.50248    0.60544    0.60139    1.99013
  78.24596    0.80491    0.63782    1.07500    0.59506    0.61348    0.60944    1.68051
  51.97522    0.55896    0.63782    0.72500    0.66507    0.60779    0.60367    1.50360
  80.54499    0.82461    0.63782    1.10500    0.61837    0.62372    0.61969    1.61716
  62.36066    0.66044    0.63782    0.86500    0.55214    0.57133    0.56724    1.81115
  66.86124    0.70279    0.63782    0.92500    0.58372    0.57832    0.57425    1.71314
  72.90964    0.75797    0.63782    1.00500    0.55657    0.59897    0.59492    1.79670
  49.76986    0.53679    0.63782    0.69500    0.61798    0.61566    0.61152    1.61818
  72.15063    0.75116    0.63782    0.99500    0.59528    0.59622    0.59216    1.67989
  50.50423    0.54419    0.63782    0.70500    0.64706    0.61304    0.60890    1.54545
  76.71721    0.79164    0.63782    1.05500    0.65226    0.60946    0.60542    1.53313
  59.37711    0.63181    0.63782    0.82500    0.54809    0.58467    0.58058    1.82450
  54.88630    0.58861    0.63859    0.76500    0.72810    0.60926    0.60511    1.37344
  82.02396    0.83810    0.63859    1.12500    0.65415    0.62968    0.62572    1.52870
  48.26789    0.52220    0.63859    0.67500    0.65217    0.61913    0.61492    1.53333
  79.72165    0.81857    0.63859    1.09500    0.55556    0.61940    0.61542    1.80000
  72.85756    0.75842    0.63859    1.00500    0.61709    0.59818    0.59415    1.62050
  61.56880    0.65367    0.63859    0.85500    0.66190    0.57250    0.56840    1.51081
  70.58448    0.73788    0.63859    0.97500    0.58372    0.58992    0.58588    1.71314
  51.20181    0.55187    0.63859    0.71500    0.62941    0.61073    0.60655    1.58878
  59.33391    0.63215    0.63859    0.82500    0.58437    0.58419    0.58007    1.71125
  64.56041    0.68209    0.63859    0.89500    0.60304    0.57212    0.56804    1.65826
  63.81124    0.67501    0.63859    0.88500    0.56055    0.57028    0.56619    1.78395
  57.84813    0.61771    0.63859    0.80500    0.55405    0.59519    0.59106    1.80488
  66.06131    0.69617    0.63859    0.91500    0.58085    0.57580    0.57173    1.72162
  52.67328    0.56661    0.63859    0.73500    0.60777    0.60548    0.60131    1.64535
  50.46721    0.54447    0.63859    0.70500    0.75000    0.61336    0.60917    1.33333
  51.93716    0.55925    0.63859    0.72500    0.58447    0.60811    0.60393    1.71094
  49.00026    0.52964    0.63859    0.68500    0.45763    0.61861    0.61441    2.18519
  75.13822    0.77872    0.63859    1.03500    0.58824    0.60451    0.60050    1.70000
  54.14784    0.58129    0.63859    0.75500    0.65409    0.60698    0.60282    1.52885
  71.34133    0.74475    0.63859    0.98500    0.69894    0.59267    0.58864    1.43073
  60.07804    0.63934    0.63859    0.83500    0.58333    0.57869    0.57458    1.71429
  63.06292    0.66792    0.63859    0.87500    0.56711    0.56851    0.56442    1.76331
  81.25577    0.83162    0.63859    1.11500    0.61326    0.62625    0.62228    1.63063
  78.19064    0.80540    0.63859    1.07500    0.54414    0.61253    0.60855    1.83775
  76.66280    0.79211    0.63859    1.05500    0.60521    0.60852    0.60452    1.65231
  75.90010    0.78543    0.63859    1.04500    0.64300    0.60651    0.60251    1.55521
  72.09902    0.75160    0.63859    0.99500    0.53083    0.59543    0.59140    1.88385
  69.82848    0.73099    0.63859    0.96500    0.55663    0.58717    0.58312    1.79651
  69.07334    0.72407    0.63859    0.95500    0.50224    0.58441    0.58036    1.99110
  65.31043    0.68914    0.63859    0.90500    0.58158    0.57396    0.56988    1.71944
  66.81303    0.70318    0.63859    0.92500    0.47671    0.57764    0.57357    2.09772
  60.82301    0.64651    0.63859    0.84500    0.58303    0.57450    0.57039    1.71517
  49.73336    0.53706    0.63859    0.69500    0.72527    0.61598    0.61179    1.37879
  62.31544    0.66080    0.63859    0.86500    0.55959    0.57051    0.56641    1.78704
  77.42631    0.79877    0.63859    1.06500    0.55616    0.61053    0.60653    1.79805
  68.31905    0.71713    0.63859    0.94500    0.56240    0.58166    0.57760    1.77808
  84.33292    0.85735    0.63859    1.15500    0.74051    0.64703    0.64308    1.35043
  78.95575    0.81200    0.63859    1.08500    0.54576    0.61597    0.61199    1.83230
  80.48833    0.82511    0.63859    1.10500    0.64476    0.62282    0.61885    1.55096
  55.62555    0.59591    0.63859    0.77500    0.61067    0.61155    0.60740    1.63755
  83.56255    0.85097    0.63859    1.14500    0.60124    0.63653    0.63258    1.66323
  58.59061    0.62494    0.63859    0.81500    0.62868    0.58969    0.58556    1.59062
  82.79290    0.84455    0.63859    1.13500    0.64417    0.63310    0.62915    1.55238
  53.41017    0.57396    0.63859    0.74500    0.73519    0.60469    0.60053    1.36019
  67.56561    0.71017    0.63859    0.93500    0.58007    0.57948    0.57542    1.72394
  53.37107    0.57426    0.63935    0.74500    0.67778    0.60456    0.60033    1.47541
  67.51689    0.71057    0.63935    0.93500    0.53616    0.57881    0.57474    1.86510
  54.84616    0.58892    0.63935    0.76500    0.64986    0.60912    0.60491    1.53879
  78.89994    0.81250    0.63935    1.08500    0.50266    0.61511    0.61115    1.98940
  72.80545    0.75886    0.63935    1.00500    0.59802    0.59741    0.59339    1.67218
  69.77829    0.73141    0.63935    0.96500    0.55483    0.58641    0.58235    1.80236
  59.29070    0.63249    0.63935    0.82500    0.58453    0.58373    0.57956    1.71077
  76.60835    0.79259    0.63935    1.05500    0.54710    0.60761    0.60363    1.82781
  51.89909    0.55954    0.63935    0.72500    0.73529    0.60844    0.60419    1.36000
  72.04739    0.75203    0.63935    0.99500    0.57026    0.59466    0.59063    1.75358
  66.76480    0.70358    0.63935    0.92500    0.54400    0.57698    0.57289    1.83824
  68.26983    0.71754    0.63935    0.94500    0.59075    0.58091    0.57684    1.69275
  54.10822    0.58160    0.63935    0.75500    0.58675    0.60684    0.60262    1.70430
  75.08470    0.77918    0.63935    1.03500    0.58046    0.60360    0.59960    1.72277
  80.43163    0.82562    0.63935    1.10500    0.59313    0.62196    0.61801    1.68598
  63.76500    0.67539    0.63935    0.88500    0.57778    0.56963    0.56551    1.73077
  49.69685    0.53734    0.63935    0.69500    0.66327    0.61632    0.61205    1.50769
  70.53381    0.73831    0.63935    0.97500    0.56850    0.58916    0.58511    1.75900
  75.84611    0.78590    0.63935    1.04500    0.62382    0.60561    0.60161    1.60303
  51.16425    0.55215    0.63935    0.71500    0.70414    0.61107    0.60681    1.42017
  48.23242    0.52247    0.63935    0.67500    0.91304    0.62158    0.61729    1.09524
  83.50413    0.85150    0.63935    1.14500    0.62781    0.63566    0.63174    1.59283
  63.01718    0.66829    0.63935    0.87500    0.60309    0.56779    0.56367    1.65812
  61.52407    0.65402    0.63935    0.85500    0.58885    0.57170    0.56757    1.69822
  84.27407    0.85789    0.63935    1.15500    0.65435    0.64510    0.64118    1.52824
  66.01357    0.69656    0.63935    0.91500    0.55215    0.57514    0.57105    1.81111
  57.80594    0.61803    0.63935    0.80500    0.62762    0.59473    0.59055    1.59333
  62.27020    0.66117    0.63935    0.86500    0.61345    0.56970    0.56557    1.63014
  60.77878    0.64686    0.63935    0.84500    0.59825    0.57370    0.56956    1.67155
  81.96639    0.83862    0.63935    1.12500    0.62253    0.62881    0.62488    1.60635
  65.26319    0.68952    0.63935    0.90500    0.65025    0.57330    0.56920    1.53786
  82.73490    0.84508    0.63935    1.13500    0.59925    0.63224    0.62831    1.66875
  69.02363    0.72448    0.63935    0.95500    0.55781    0.58366    0.57960    1.79272
  60.03432    0.63968    0.63935    0.83500    0.56567    0.57823    0.57407    1.76780
  64.51367    0.68247    0.63935    0.89500    0.59354    0.57147    0.56736    1.68481
  79.66540    0.81907    0.63935    1.09500    0.57386    0.61854    0.61458    1.74257
  77.37141    0.79925    0.63935    1.06500    0.53690    0.60962    0.60564    1.86254
  55.58490    0.59622    0.63935    0.77500    0.57664    0.61123    0.60703    1.73418
  71.29017    0.74518    0.63935    0.98500    0.64706    0.59191    0.58787    1.54545
  81.19863    0.83214    0.63935    1.11500    0.60640    0.62539    0.62144    1.64907
  52.63469    0.56691    0.63935    0.73500    0.60700    0.60581    0.60158    1.64744
  50.43017    0.54475    0.63935    0.70500    0.52593    0.61369    0.60943    1.90141
  78.13528    0.80589    0.63935    1.07500    0.54301    0.61166    0.60768    1.84158
  58.54791    0.62527    0.63935    0.81500    0.58607    0.58923    0.58506    1.70629
  48.96427    0.52991    0.63935    0.68500    0.89130    0.61895    0.61467    1.12195
  79.60911    0.81957    0.64012    1.09500    0.57721    0.61772    0.61374    1.73248
  78.84410    0.81299    0.64012    1.08500    0.69897    0.61430    0.61031    1.43068
  60.73454    0.64721    0.64012    0.84500    0.61063    0.57293    0.56872    1.63764
  83.44566    0.85204    0.64012    1.14500    0.57467    0.63484    0.63090    1.74013
  49.66033    0.53761    0.64012    0.69500    0.55556    0.61667    0.61232    1.80000
  54.80601    0.58923    0.64012    0.76500    0.65181    0.60900    0.60472    1.53419
  68.22060    0.71794    0.64012    0.94500    0.55778    0.58018    0.57607    1.79282
  82.67686    0.84561    0.64012    1.13500    0.60305    0.63142    0.62747    1.65823
  51.86101    0.55982    0.64012    0.72500    0.58407    0.60879    0.60446    1.71212
  81.14146    0.83265    0.64012    1.11500    0.66160    0.62457    0.62060    1.51149
  52.59609    0.56720    0.64012    0.73500    0.55405    0.60616    0.60184    1.80488
  77.31647    0.79973    0.64012    1.06500    0.61055    0.60875    0.60474    1.63787
  68.97391    0.72490    0.64012    0.95500    0.57861    0.58293    0.57883    1.72829
  59.99059    0.64003    0.64012    0.83500    0.55236    0.57778    0.57356    1.81040
  65.21593    0.68991    0.64012    0.90500    0.62129    0.57267    0.56852    1.60955
  62.22495    0.66153    0.64012    0.86500    0.55702    0.56893    0.56474    1.79525
  61.47932    0.65438    0.64012    0.85500    0.59115    0.57093    0.56673    1.69162
  75.03115    0.77964    0.64012    1.03500    0.63636    0.60274    0.59870    1.57143
  64.46691    0.68284    0.64012    0.89500    0.48780    0.57084    0.56668    2.05000
  70.48311    0.73873    0.64012    0.97500    0.55126    0.58843    0.58435    1.81402
  62.97142    0.66865    0.64012    0.87500    0.59130    0.56717    0.56299    1.69118
  72.75332    0.75930    0.64012    1.00500    0.59901    0.59668    0.59262    1.66942
  66.71655    0.70397    0.64012    0.92500    0.61389    0.57634    0.57221    1.62895
  51.12669    0.55244    0.64012    0.71500    0.55102    0.61141    0.60708    1.81481
  65.96581    0.69695    0.64012    0.91500    0.65034    0.57451    0.57037    1.53766
  59.24747    0.63283    0.64012    0.82500    0.57116    0.58328    0.57906    1.75082
  84.21519    0.85843    0.64012    1.15500    0.69444    0.64322    0.63928    1.44000
  67.46814    0.71097    0.64012    0.93500    0.54677    0.57818    0.57405    1.82891
  54.06859    0.58190    0.64012    0.75500    0.60057    0.60672    0.60243    1.66507
  55.54423    0.59654    0.64012    0.77500    0.64675    0.61079    0.60652    1.54618
  76.55387    0.79306    0.64012    1.05500    0.61355    0.60674    0.60273    1.62985
  69.72808    0.73183    0.64012    0.96500    0.52126    0.58568    0.58159    1.91843
  63.71874    0.67576    0.64012    0.88500    0.57307    0.56900    0.56483    1.74499
  48.92826    0.53018    0.64012    0.68500    0.71429    0.61930    0.61494    1.40000
  80.37490    0.82613    0.64012    1.10500    0.67780    0.62115    0.61717    1.47536
  58.50519    0.62560    0.64012    0.81500    0.58058    0.58878    0.58455    1.72241
  48.19694    0.52273    0.64012    0.67500    0.29032    0.62193    0.61755    3.44444
  81.90879    0.83914    0.64012    1.12500    0.54713    0.62799    0.62403    1.82770
  50.39313    0.54503    0.64012    0.70500    0.65079    0.61404    0.60970    1.53659
  53.33195    0.57456    0.64012    0.74500    0.60606    0.60444    0.60014    1.65000
  75.79210    0.78636    0.64012    1.04500    0.59733    0.60474    0.60072    1.67412
  57.76373    0.61836    0.64012    0.80500    0.66098    0.59429    0.59004    1.51290
  78.07989    0.80638    0.64012    1.07500    0.63738    0.61084    0.60684    1.56891
  84.98541    0.86480    0.64012    1.16500    0.74038    0.67142    0.66749    1.35065
  71.99573    0.75247    0.64012    0.99500    0.56372    0.59393    0.58986    1.77394
  71.23899    0.74561    0.64012    0.98500    0.53577    0.59118    0.58710    1.86647
  65.91803    0.69734    0.64089    0.91500    0.55368    0.57391    0.56968    1.80609
  64.42012    0.68322    0.64089    0.89500    0.61419    0.57024    0.56599    1.62817
  65.16865    0.69029    0.64089    0.90500    0.51553    0.57207    0.56784    1.93976
  84.15626    0.85897    0.64089    1.15500    0.70697    0.64139    0.63737    1.41449
  62.92564    0.66902    0.64089    0.87500    0.58279    0.56657    0.56230    1.71588
  83.38716    0.85257    0.64089    1.14500    0.56298    0.63408    0.63006    1.77627
  66.66827    0.70436    0.64089    0.92500    0.63333    0.57574    0.57153    1.57895
  68.92416    0.72531    0.64089    0.95500    0.54844    0.58224    0.57806    1.82337
  81.08425    0.83316    0.64089    1.11500    0.54440    0.62381    0.61976    1.83688
  55.50355    0.59685    0.64089    0.77500    0.62842    0.61038    0.60601    1.59130
  78.02446    0.80686    0.64089    1.07500    0.56979    0.61008    0.60601    1.75503
  75.73805    0.78683    0.64089    1.04500    0.62364    0.60392    0.59982    1.60350
  78.78822    0.81348    0.64089    1.08500    0.64030    0.61353    0.60946    1.56176
  58.46246    0.62594    0.64089    0.81500    0.59960    0.58837    0.58404    1.66779
  71.94404    0.75290    0.64089    0.99500    0.58444    0.59324    0.58909    1.71105
  76.49936    0.79353    0.64089    1.05500    0.56487    0.60592    0.60183    1.77032
  67.41937    0.71137    0.64089    0.93500    0.60906    0.57758    0.57337    1.64187
  80.31813    0.82663    0.64089    1.10500    0.60721    0.62038    0.61633    1.64686
  49.62379    0.53789    0.64089    0.69500    0.51667    0.61704    0.61258    1.93548
  68.17134    0.71835    0.64089    0.94500    0.60508    0.57949    0.57530    1.65266
  62.17967    0.66189    0.64089    0.86500    0.60535    0.56818    0.56390    1.65193
  82.61878    0.84613    0.64089    1.13500    0.70309    0.63065    0.62662    1.42229
  53.29282    0.57486    0.64089    0.74500    0.65845    0.60434    0.59994    1.51872
  69.67784    0.73224    0.64089    0.96500    0.49530    0.58499    0.58082    2.01899
  84.92606    0.86535    0.64089    1.16500    0.60086    0.66900    0.66499    1.66429
  77.26150    0.80021    0.64089    1.06500    0.58425    0.60793    0.60384    1.71160
  61.43455    0.65473    0.64089    0.85500    0.55366    0.57018    0.56589    1.80615
  48.16144    0.52299    0.64089    0.67500    0.75000    0.62230    0.61782    1.33333
  60.69027    0.64756    0.64089    0.84500    0.55556    0.57218    0.56789    1.80000
  54.02894    0.58220    0.64089    0.75500    0.58683    0.60662    0.60223    1.70408
  70.43239    0.73915    0.64089    0.97500    0.57869    0.58774    0.58358    1.72805
  51.08911    0.55272    0.64089    0.71500    0.51832    0.61178    0.60734    1.92929
  63.67245    0.67613    0.64089    0.88500    0.54375    0.56840    0.56415    1.83908
  52.55748    0.56749    0.64089    0.73500    0.68582    0.60652    0.60211    1.45810
  81.85114    0.83966    0.64089    1.12500    0.58922    0.62723    0.62319    1.69716
  59.94683    0.64037    0.64089    0.83500    0.50690    0.57736    0.57306    1.97279
  59.20423    0.63316    0.64089    0.82500    0.53636    0.58286    0.57855    1.86441
  48.89225    0.53045    0.64089    0.68500    0.76786    0.61967    0.61520    1.30233
  71.18779    0.74604    0.64089    0.98500    0.59194    0.59049    0.58634    1.68937
  73.45911    0.76655    0.64089    1.01500    0.55993    0.59791    0.59378    1.78594
  57.72151    0.61869    0.64089    0.80500    0.66942    0.59387    0.58953    1.49383
  79.55278    0.82007    0.64089    1.09500    0.68208    0.61696    0.61290    1.46610
  54.76585    0.58953    0.64089    0.76500    0.61580    0.60890    0.60452    1.62389
  72.70115    0.75974    0.64089    1.00500    0.63175    0.59590    0.59177    1.58291
  51.82291    0.56011    0.64089    0.72500    0.58696    0.60915    0.60472    1.70370
  50.35608    0.54531    0.64089    0.70500    0.62590    0.61441    0.60996    1.59770
  62.13438    0.66225    0.64166    0.86500    0.59895    0.56746    0.56306    1.66959
  68.12205    0.71875    0.64166    0.94500    0.63220    0.57885    0.57453    1.58177
  54.72567    0.58984    0.64166    0.76500    0.71386    0.60883    0.60433    1.40083
  84.86668    0.86589    0.64166    1.16500    0.77855    0.66664    0.66250    1.28443
  49.58724    0.53816    0.64166    0.69500    0.42000    0.61743    0.61285    2.38095
  76.44482    0.79401    0.64166    1.05500    0.54064    0.60515    0.60093    1.84965
  82.56066    0.84666    0.64166    1.13500    0.61407    0.62994    0.62578    1.62848
  81.02700    0.83368    0.64166    1.11500    0.65235    0.62309    0.61892    1.53292
  53.98928    0.58251    0.64166    0.75500    0.55469    0.60655    0.60204    1.80282
  70.38164    0.73958    0.64166    0.97500    0.53243    0.58709    0.58281    1.87819
  63.62615    0.67650    0.64166    0.88500    0.56739    0.56784    0.56347    1.76246
  71.89233    0.75334    0.64166    0.99500    0.60672    0.59259    0.58833    1.64820
  81.79345    0.84018    0.64166    1.12500    0.62986    0.62651    0.62235    1.58766
  78.73231    0.81397    0.64166    1.08500    0.59480    0.61282    0.60862    1.68125
  58.41971    0.62627    0.64166    0.81500    0.57611    0.58798    0.58353    1.73579
  79.49642    0.82057    0.64166    1.09500    0.58993    0.61624    0.61205    1.69512
  75.68397    0.78730    0.64166    1.04500    0.58582    0.60314    0.59892    1.70701
  66.61998    0.70476    0.64166    0.92500    0.61880    0.57518    0.57084    1.61602
  50.31901    0.54559    0.64166    0.70500    0.59854    0.61480    0.61023    1.67073
  77.96900    0.80735    0.64166    1.07500    0.65354    0.60937    0.60516    1.53012
  80.26132    0.82714    0.64166    1.10500    0.60405    0.61966    0.61548    1.65549
  77.20650    0.80069    0.64166    1.06500    0.65160    0.60715    0.60294    1.53468
  60.64599    0.64791    0.64166    0.84500    0.60387    0.57147    0.56705    1.65598
  65.12135    0.69067    0.64166    0.90500    0.49774    0.57151    0.56716    2.00906
  62.87984    0.66938    0.64166    0.87500    0.62013    0.56601    0.56162    1.61257
  59.90306    0.64072    0.64166    0.83500    0.51910    0.57697    0.57255    1.92642
  73.40644    0.76700    0.64166    1.01500    0.60261    0.59713    0.59288    1.65946
  72.64896    0.76018    0.64166    1.00500    0.59486    0.59513    0.59087    1.68108
  48.85622    0.53072    0.64166    0.68500    0.48810    0.62006    0.61547    2.04878
  84.09729    0.85952    0.64166    1.15500    0.70468    0.63961    0.63546    1.41908
  83.32861    0.85310    0.64166    1.14500    0.74786    0.63337    0.62921    1.33714
  67.37058    0.71177    0.64166    0.93500    0.62207    0.57701    0.57269    1.60753
  59.16097    0.63350    0.64166    0.82500    0.59600    0.58248    0.57804    1.67785
  53.25367    0.57515    0.64166    0.74500    0.56452    0.60428    0.59975    1.77143
  71.13655    0.74647    0.64166    0.98500    0.57997    0.58984    0.58557    1.72423
  48.12594    0.52326    0.64166    0.67500    0.57143    0.62269    0.61809    1.75000
  65.87023    0.69772    0.64166    0.91500    0.53513    0.57334    0.56900    1.86871
  55.46286    0.59716    0.64166    0.77500    0.57711    0.60999    0.60550    1.73276
  61.38977    0.65509    0.64166    0.85500    0.54633    0.56946    0.56506    1.83041
  52.51885    0.56779    0.64166    0.73500    0.73504    0.60691    0.60237    1.36047
  51.05153    0.55300    0.64166    0.71500    0.42233    0.61217    0.60761    2.36782
  57.67927    0.61902    0.64166    0.80500    0.60206    0.59348    0.58902    1.66096
  51.78481    0.56040    0.64166    0.72500    0.60000    0.60954    0.60499    1.66667
  69.62758    0.73266    0.64166    0.96500    0.56625    0.58434    0.58005    1.76602
  68.87438    0.72572    0.64166    0.95500    0.54180    0.58160    0.57729    1.84570
  64.37332    0.68360    0.64166    0.89500    0.61873    0.56967    0.56531    1.61622
  75.62986    0.78776    0.64243    1.04500    0.60487    0.60241    0.59802    1.65325
  57.63702    0.61935    0.64243    0.80500    0.52654    0.59312    0.58851    1.89919
  64.32650    0.68397    0.64243    0.89500    0.56926    0.56915    0.56463    1.75668
  77.91351    0.80783    0.64243    1.07500    0.61278    0.60870    0.60432    1.63190
  61.34496    0.65544    0.64243    0.85500    0.58348    0.56878    0.56422    1.71386
  53.94960    0.58281    0.64243    0.75500    0.52381    0.60650    0.60184    1.90909
  81.73573    0.84070    0.64243    1.12500    0.65966    0.62585    0.62150    1.51592
  71.84059    0.75377    0.64243    0.99500    0.60684    0.59199    0.58756    1.64789
  59.85927    0.64106    0.64243    0.83500    0.59218    0.57662    0.57204    1.68868
  48.09043    0.52352    0.64243    0.67500    0.45161    0.62309    0.61835    2.21429
  51.01393    0.55329    0.64243    0.71500    0.50000    0.61258    0.60788    2.00000
  69.57729    0.73308    0.64243    0.96500    0.62914    0.58374    0.57928    1.58947
  68.07274    0.71916    0.64243    0.94500    0.57668    0.57832    0.57385    1.73407
  82.50250    0.84719    0.64243    1.13500    0.64176    0.62927    0.62494    1.55821
  62.08907    0.66261    0.64243    0.86500    0.56459    0.56677    0.56222    1.77119
  51.74669    0.56069    0.64243    0.72500    0.53782    0.60995    0.60526    1.85938
  65.82241    0.69811    0.64243    0.91500    0.52396    0.57282    0.56832    1.90854
  84.80724    0.86644    0.64243    1.16500    0.63934    0.66432    0.66000    1.56410
  60.60170    0.64826    0.64243    0.84500    0.61296    0.57111    0.56654    1.63143
  77.15147    0.80117    0.64243    1.06500    0.62500    0.60642    0.60204    1.60000
  67.32177    0.71217    0.64243    0.93500    0.56645    0.57649    0.57201    1.76540
  55.42215    0.59747    0.64243    0.77500    0.54258    0.60963    0.60499    1.84305
  72.59674    0.76062    0.64243    1.00500    0.57143    0.59439    0.58997    1.75000
  78.67636    0.81447    0.64243    1.08500    0.61152    0.61214    0.60778    1.63526
  70.33086    0.74000    0.64243    0.97500    0.57699    0.58649    0.58204    1.73315
  80.96971    0.83419    0.64243    1.11500    0.61738    0.62242    0.61807    1.61976
  63.57983    0.67687    0.64243    0.88500    0.52229    0.56731    0.56278    1.91463
  73.35375    0.76745    0.64243    1.01500    0.55326    0.59640    0.59198    1.80747
  68.82458    0.72613    0.64243    0.95500    0.63889    0.58099    0.57652    1.56522
  65.07402    0.69105    0.64243    0.90500    0.59455    0.57098    0.56647    1.68194
  50.28193    0.54587    0.64243    0.70500    0.68148    0.61521    0.61049    1.46739
  83.27002    0.85364    0.64243    1.14500    0.64076    0.63270    0.62837    1.56066
  79.44002    0.82107    0.64243    1.09500    0.70196    0.61557    0.61121    1.42458
  54.68548    0.59015    0.64243    0.76500    0.56233    0.60878    0.60413    1.77830
  52.48021    0.56808    0.64243    0.73500    0.66667    0.60732    0.60264    1.50000
  58.37694    0.62660    0.64243    0.81500    0.53220    0.58762    0.58302    1.87900
  66.57166    0.70515    0.64243    0.92500    0.54886    0.57465    0.57016    1.82196
  80.20448    0.82764    0.64243    1.10500    0.60935    0.61899    0.61464    1.64110
  71.08530    0.74690    0.64243    0.98500    0.56962    0.58924    0.58480    1.75556
  48.82019    0.53099    0.64243    0.68500    0.52239    0.62046    0.61573    1.91429
  84.03827    0.86006    0.64243    1.15500    0.73742    0.63788    0.63355    1.35608
  59.11769    0.63384    0.64243    0.82500    0.54078    0.58212    0.57753    1.84918
  62.83402    0.66975    0.64243    0.87500    0.55624    0.56548    0.56094    1.79778
  76.39025    0.79448    0.64243    1.05500    0.58707    0.60442    0.60003    1.70336
  49.55069    0.53843    0.64243    0.69500    0.60000    0.61783    0.61311    1.66667
  53.21452    0.57545    0.64243    0.74500    0.49714    0.60469    0.60002    2.01149
  55.38143    0.59779    0.64320    0.77500    0.53960    0.60929    0.60448    1.85321
  79.38359    0.82157    0.64320    1.09500    0.57532    0.61494    0.61036    1.73817
  48.05490    0.52379    0.64320    0.67500    0.47826    0.62351    0.61862    2.09091
  71.78882    0.75421    0.64320    0.99500    0.55255    0.59142    0.58678    1.80980
  71.03401    0.74733    0.64320    0.98500    0.57413    0.58867    0.58403    1.74176
  50.97632    0.55357    0.64320    0.71500    0.79487    0.61300    0.60814    1.25806
  52.44156    0.56837    0.64320    0.73500    0.65779    0.60775    0.60290    1.52023
  51.70856    0.56098    0.64320    0.72500    0.62441    0.61038    0.60552    1.60150
  83.97922    0.86059    0.64320    1.15500    0.55508    0.63618    0.63164    1.80153
  66.52332    0.70554    0.64320    0.92500    0.61475    0.57416    0.56948    1.62667
  69.52698    0.73349    0.64320    0.96500    0.63087    0.58316    0.57851    1.58511
  65.77457    0.69850    0.64320    0.91500    0.56146    0.57232    0.56763    1.78107
  64.27966    0.68435    0.64320    0.89500    0.54516    0.56865    0.56394    1.83432
  54.64527    0.59046    0.64320    0.76500    0.66282    0.60876    0.60393    1.50870
  76.33564    0.79495    0.64320    1.05500    0.55776    0.60373    0.59913    1.79288
  61.30014    0.65580    0.64320    0.85500    0.55829    0.56812    0.56338    1.79118
  73.30102    0.76789    0.64320    1.01500    0.57054    0.59570    0.59108    1.75272
  63.53349    0.67724    0.64320    0.88500    0.57612    0.56682    0.56210    1.73575
  81.67796    0.84122    0.64320    1.12500    0.59252    0.62522    0.62066    1.68770
  62.78819    0.67011    0.64320    0.87500    0.53933    0.56498    0.56025    1.85417
  53.17534    0.57575    0.64320    0.74500    0.68864    0.60512    0.60028    1.45213
  59.81547    0.64140    0.64320    0.83500    0.51920    0.57629    0.57153    1.92604
  57.59475    0.61967    0.64320    0.80500    0.60648    0.59279    0.58800    1.64885
  53.90991    0.58311    0.64320    0.75500    0.50427    0.60647    0.60164    1.98305
  84.74777    0.86699    0.64320    1.16500    0.73594    0.66203    0.65749    1.35880
  72.54449    0.76106    0.64320    1.00500    0.58796    0.59370    0.58907    1.70081
  59.07440    0.63418    0.64320    0.82500    0.56272    0.58179    0.57702    1.77707
  80.14760    0.82815    0.64320    1.10500    0.56788    0.61837    0.61380    1.76094
  50.24484    0.54614    0.64320    0.70500    0.64780    0.61563    0.61076    1.54369
  70.28006    0.74042    0.64320    0.97500    0.57947    0.58592    0.58127    1.72571
  60.55738    0.64861    0.64320    0.84500    0.58319    0.57079    0.56603    1.71471
  68.77476    0.72654    0.64320    0.95500    0.59091    0.58041    0.57575    1.69231
  62.04374    0.66296    0.64320    0.86500    0.56684    0.56612    0.56139    1.76418
  78.62038    0.81496    0.64320    1.08500    0.63546    0.61151    0.60693    1.57367
  75.57572    0.78823    0.64320    1.04500    0.66471    0.60172    0.59712    1.50442
  77.85798    0.80832    0.64320    1.07500    0.60038    0.60807    0.60348    1.66561
  83.21139    0.85417    0.64320    1.14500    0.66208    0.63207    0.62752    1.51039
  67.27293    0.71256    0.64320    0.93500    0.62919    0.57600    0.57132    1.58933
  80.91239    0.83470    0.64320    1.11500    0.60448    0.62179    0.61723    1.65432
  49.51412    0.53871    0.64320    0.69500    0.64583    0.61826    0.61338    1.54839
  48.78414    0.53125    0.64320    0.68500    0.54098    0.62088    0.61600    1.84848
  77.09640    0.80165    0.64320    1.06500    0.57757    0.60573    0.60114    1.73139
  65.02668    0.69143    0.64320    0.90500    0.58871    0.57049    0.56579    1.69863
  82.44430    0.84771    0.64320    1.13500    0.65537    0.62865    0.62409    1.52586
  58.33416    0.62694    0.64320    0.81500    0.56907    0.58729    0.58251    1.75725
  68.02341    0.71956    0.64320    0.94500    0.60601    0.57784    0.57316    1.65013
  53.13616    0.57605    0.64397    0.74500    0.63545    0.60557    0.60055    1.57368
  63.48713    0.67761    0.64397    0.88500    0.59487    0.56635    0.56141    1.68103
  68.72492    0.72695    0.64397    0.95500    0.53543    0.57987    0.57498    1.86765
  82.38606    0.84824    0.64397    1.13500    0.63855    0.62806    0.62324    1.56604
  76.28101    0.79542    0.64397    1.05500    0.61815    0.60307    0.59823    1.61774
  81.62016    0.84174    0.64397    1.12500    0.63056    0.62463    0.61981    1.58589
  62.74233    0.67048    0.64397    0.87500    0.52923    0.56451    0.55957    1.88955
  64.23279    0.68472    0.64397    0.89500    0.58824    0.56819    0.56326    1.70000
  70.98270    0.74775    0.64397    0.98500    0.55662    0.58813    0.58325    1.79656
  61.25530    0.65615    0.64397    0.85500    0.58435    0.56749    0.56254    1.71131
  84.68825    0.86753    0.64397    1.16500    0.63067    0.65979    0.65499    1.58562
  67.22407    0.71296    0.64397    0.93500    0.58744    0.57554    0.57063    1.70231
  67.97406    0.71997    0.64397    0.94500    0.59298    0.57738    0.57248    1.68639
  80.85503    0.83521    0.64397    1.11500    0.60221    0.62120    0.61638    1.66055
  59.03109    0.63452    0.64397    0.82500    0.57227    0.58148    0.57651    1.74744
  57.55246    0.62000    0.64397    0.80500    0.51613    0.59248    0.58749    1.93750
  75.52155    0.78869    0.64397    1.04500    0.64452    0.60106    0.59621    1.55153
  49.47754    0.53898    0.64397    0.69500    0.59821    0.61870    0.61365    1.67164
  72.49222    0.76150    0.64397    1.00500    0.57818    0.59303    0.58816    1.72958
  53.87021    0.58341    0.64397    0.75500    0.53533    0.60646    0.60145    1.86802
  80.09068    0.82865    0.64397    1.10500    0.59280    0.61777    0.61295    1.68690
  70.22924    0.74084    0.64397    0.97500    0.57097    0.58538    0.58050    1.75140
  48.74809    0.53152    0.64397    0.68500    0.61017    0.62132    0.61626    1.63889
  65.72670    0.69888    0.64397    0.91500    0.57393    0.57186    0.56695    1.74238
  69.47664    0.73391    0.64397    0.96500    0.51623    0.58263    0.57774    1.93711
  51.67041    0.56126    0.64397    0.72500    0.71233    0.61082    0.60579    1.40385
  77.04130    0.80213    0.64397    1.06500    0.57935    0.60508    0.60024    1.72607
  52.40290    0.56866    0.64397    0.73500    0.67433    0.60820    0.60317    1.48295
  64.97932    0.69181    0.64397    0.90500    0.62914    0.57002    0.56510    1.58947
  60.51305    0.64896    0.64397    0.84500    0.54422    0.57048    0.56552    1.83750
  83.92012    0.86113    0.64397    1.15500    0.57350    0.63491    0.63011    1.74368
  77.80243    0.80880    0.64397    1.07500    0.53346    0.60747    0.60264    1.87455
  83.15272    0.85470    0.64397    1.14500    0.63209    0.63148    0.62668    1.58204
  66.47495    0.70593    0.64397    0.92500    0.53061    0.57370    0.56879    1.88462
  54.60505    0.59076    0.64397    0.76500    0.69293    0.60875    0.60374    1.44314
  55.34069    0.59810    0.64397    0.77500    0.53741    0.60898    0.60397    1.86076
  59.77165    0.64175    0.64397    0.83500    0.55932    0.57598    0.57102    1.78788
  50.93869    0.55385    0.64397    0.71500    0.64835    0.61345    0.60841    1.54237
  48.01937    0.52405    0.64397    0.67500    0.56667    0.62394    0.61888    1.76471
  79.32712    0.82206    0.64397    1.09500    0.66008    0.61434    0.60952    1.51497
  61.99839    0.66332    0.64397    0.86500    0.58911    0.56549    0.56054    1.69748
  73.24827    0.76834    0.64397    1.01500    0.61039    0.59504    0.59018    1.63830
  78.56437    0.81545    0.64397    1.08500    0.62380    0.61092    0.60608    1.60308
  50.20774    0.54642    0.64397    0.70500    0.65068    0.61607    0.61103    1.53684
  71.73703    0.75464    0.64397    0.99500    0.55116    0.59088    0.58601    1.81437
  58.29136    0.62727    0.64397    0.81500    0.56124    0.58698    0.58200    1.78176
  55.29994    0.59841    0.64474    0.77500    0.57314    0.60867    0.60346    1.74477
  62.69646    0.67084    0.64474    0.87500    0.63051    0.56406    0.55888    1.58602
  67.17519    0.71336    0.64474    0.93500    0.60960    0.57511    0.56995    1.64042
  60.46870    0.64931    0.64474    0.84500    0.61034    0.57020    0.56501    1.63842
  76.22634    0.79589    0.64474    1.05500    0.66667    0.60244    0.59732    1.50000
  57.51017    0.62033    0.64474    0.80500    0.57072    0.59219    0.58698    1.75217
  69.42628    0.73432    0.64474    0.96500    0.58775    0.58211    0.57696    1.70141
  83.86099    0.86167    0.64474    1.15500    0.61386    0.63435    0.62926    1.62903
  65.67882    0.69927    0.64474    0.91500    0.57166    0.57142    0.56626    1.74930
  78.50832    0.81594    0.64474    1.08500    0.58453    0.61035    0.60524    1.71077
  50.90106    0.55413    0.64474    0.71500    0.71605    0.61390    0.60867    1.39655
  61.21044    0.65650    0.64474    0.85500    0.55178    0.56688    0.56170    1.81231
  53.09697    0.57634    0.64474    0.74500    0.59044    0.60604    0.60082    1.69364
  80.03373    0.82916    0.64474    1.10500    0.54957    0.61720    0.61210    1.81962
  80.79763    0.83572    0.64474    1.11500    0.65347    0.62063    0.61553    1.53030
  79.27062    0.82256    0.64474    1.09500    0.62151    0.61378    0.60867    1.60897
  71.68521    0.75507    0.64474    0.99500    0.57818    0.59038    0.58524    1.72958
  54.56482    0.59107    0.64474    0.76500    0.58333    0.60876    0.60354    1.71429
  52.36422    0.56895    0.64474    0.73500    0.61961    0.60866    0.60344    1.61392
  66.42657    0.70633    0.64474    0.92500    0.58418    0.57326    0.56810    1.71182
  51.63226    0.56155    0.64474    0.72500    0.56809    0.61128    0.60606    1.76027
  58.24855    0.62760    0.64474    0.81500    0.47778    0.58669    0.58149    2.09302
  61.95302    0.66368    0.64474    0.86500    0.58333    0.56489    0.55970    1.71429
  73.19549    0.76878    0.64474    1.01500    0.64154    0.59440    0.58927    1.55875
  50.17063    0.54670    0.64474    0.70500    0.75172    0.61652    0.61129    1.33028
  58.98776    0.63485    0.64474    0.82500    0.60000    0.58119    0.57600    1.66667
  63.44076    0.67798    0.64474    0.88500    0.55592    0.56590    0.56073    1.79883
  68.67505    0.72736    0.64474    0.95500    0.59551    0.57936    0.57421    1.67925
  81.56232    0.84226    0.64474    1.12500    0.58601    0.62406    0.61897    1.70645
  64.93193    0.69219    0.64474    0.90500    0.55387    0.56958    0.56441    1.80548
  64.18591    0.68510    0.64474    0.89500    0.59783    0.56774    0.56257    1.67273
  47.98383    0.52432    0.64474    0.67500    0.84000    0.62438    0.61915    1.19048
  77.74683    0.80928    0.64474    1.07500    0.61390    0.60690    0.60179    1.62893
  70.17839    0.74126    0.64474    0.97500    0.51231    0.58487    0.57972    1.95195
  67.92468    0.72037    0.64474    0.94500    0.62081    0.57695    0.57179    1.61081
  53.83049    0.58371    0.64474    0.75500    0.57925    0.60647    0.60125    1.72637
  75.46735    0.78916    0.64474    1.04500    0.62577    0.60043    0.59531    1.59804
  76.98617    0.80260    0.64474    1.06500    0.64909    0.60445    0.59934    1.54063
  72.43992    0.76194    0.64474    1.00500    0.53798    0.59239    0.58726    1.85879
  48.71202    0.53179    0.64474    0.68500    0.60811    0.62176    0.61653    1.64444
  59.72781    0.64209    0.64474    0.83500    0.58226    0.57570    0.57050    1.71746
  70.93137    0.74818    0.64474    0.98500    0.59531    0.58762    0.58248    1.67979
  49.44095    0.53925    0.64474    0.69500    0.73626    0.61914    0.61391    1.35821
  82.32779    0.84876    0.64474    1.13500    0.64103    0.62749    0.62240    1.56000
  84.62869    0.86808    0.64474    1.16500    0.62316    0.65757    0.65248    1.60473
  83.09401    0.85523    0.64474    1.14500    0.65825    0.63092    0.62583    1.51917
  79.97674    0.82966    0.64552    1.10500    0.54080    0.61666    0.61125    1.84912
  76.17164    0.79636    0.64552    1.05500    0.55034    0.60183    0.59642    1.81707
  66.37816    0.70672    0.64552    0.92500    0.63979    0.57284    0.56742    1.56300
  84.56909    0.86862    0.64552    1.16500    0.64179    0.65536    0.64997    1.55814
  75.41312    0.78962    0.64552    1.04500    0.62340    0.59982    0.59441    1.60411
  58.20572    0.62793    0.64552    0.81500    0.48746    0.58641    0.58098    2.05147
  67.12629    0.71376    0.64552    0.93500    0.52090    0.57469    0.56926    1.91975
  71.63336    0.75550    0.64552    0.99500    0.57302    0.58976    0.58434    1.74515
  47.94827    0.52458    0.64552    0.67500    0.63333    0.62483    0.61942    1.57895
  70.12752    0.74168    0.64552    0.97500    0.60233    0.58437    0.57895    1.66022
  55.25917    0.59872    0.64552    0.77500    0.57457    0.60838    0.60295    1.74043
  50.13350    0.54698    0.64552    0.70500    0.66667    0.61698    0.61156    1.50000
  83.80181    0.86221    0.64552    1.15500    0.64344    0.63381    0.62841    1.55414
  54.52457    0.59138    0.64552    0.76500    0.67290    0.60878    0.60335    1.48611
  64.88453    0.69257    0.64552    0.90500    0.58754    0.56916    0.56373    1.70201
  52.32553    0.56925    0.64552    0.73500    0.45752    0.60913    0.60370    2.18571
  51.59409    0.56184    0.64552    0.72500    0.60166    0.61175    0.60632    1.66207
  76.93101    0.80308    0.64552    1.06500    0.59605    0.60384    0.59843    1.67771
  59.68396    0.64243    0.64552    0.83500    0.56027    0.57543    0.56999    1.78485
  48.67594    0.53206    0.64552    0.68500    0.57143    0.62221    0.61680    1.75000
  83.03526    0.85576    0.64552    1.14500    0.59034    0.63038    0.62498    1.69395
  61.90764    0.66404    0.64552    0.86500    0.51043    0.56429    0.55886    1.95912
  68.62515    0.72777    0.64552    0.95500    0.59259    0.57886    0.57343    1.68750
  67.87529    0.72077    0.64552    0.94500    0.58361    0.57653    0.57111    1.71348
  80.74020    0.83623    0.64552    1.11500    0.56069    0.62009    0.61468    1.78351
  49.40435    0.53953    0.64552    0.69500    0.68868    0.61960    0.61418    1.45205
  82.26947    0.84928    0.64552    1.13500    0.57491    0.62695    0.62155    1.73941
  55.99458    0.60605    0.64552    0.78500    0.55941    0.60289    0.59745    1.78761
  78.45224    0.81643    0.64552    1.08500    0.65112    0.60980    0.60439    1.53582
  60.42434    0.64965    0.64552    0.84500    0.54576    0.56993    0.56450    1.83232
  79.21408    0.82306    0.64552    1.09500    0.57482    0.61323    0.60782    1.73968
  65.63091    0.69966    0.64552    0.91500    0.61929    0.57100    0.56557    1.61475
  77.69121    0.80977    0.64552    1.07500    0.63241    0.60635    0.60095    1.58125
  81.50445    0.84277    0.64552    1.12500    0.59883    0.62352    0.61812    1.66993
  69.37590    0.73474    0.64552    0.96500    0.63014    0.58161    0.57619    1.58696
  50.86341    0.55442    0.64552    0.71500    0.66146    0.61437    0.60894    1.51181
  58.94442    0.63519    0.64552    0.82500    0.58647    0.58092    0.57548    1.70513
  61.16556    0.65686    0.64552    0.85500    0.51167    0.56629    0.56085    1.95440
  73.14268    0.76923    0.64552    1.01500    0.60093    0.59379    0.58837    1.66408
  53.05776    0.57664    0.64552    0.74500    0.54706    0.60651    0.60108    1.82796
  63.39436    0.67835    0.64552    0.88500    0.54591    0.56547    0.56004    1.83180
  70.88000    0.74861    0.64552    0.98500    0.61017    0.58713    0.58171    1.63889
  62.65057    0.67120    0.64552    0.87500    0.59585    0.56363    0.55819    1.67826
  72.38759    0.76238    0.64552    1.00500    0.59365    0.59177    0.58636    1.68451
  53.79077    0.58402    0.64552    0.75500    0.54217    0.60648    0.60105    1.84444
  64.13901    0.68547    0.64552    0.89500    0.61604    0.56731    0.56188    1.62327
  76.87581    0.80356    0.64629    1.06500    0.61742    0.60324    0.59753    1.61963
  83.74259    0.86275    0.64629    1.15500    0.61431    0.63328    0.62756    1.62783
  82.21112    0.84981    0.64629    1.13500    0.63566    0.62642    0.62070    1.57317
  50.82576    0.55470    0.64629    0.71500    0.57711    0.61483    0.60921    1.73276
  76.11691    0.79683    0.64629    1.05500    0.63864    0.60123    0.59551    1.56583
  54.48431    0.59168    0.64629    0.76500    0.52926    0.60880    0.60315    1.88945
  68.57524    0.72817    0.64629    0.95500    0.55394    0.57836    0.57266    1.80526
  72.33523    0.76282    0.64629    1.00500    0.58236    0.59116    0.58545    1.71714
  58.90106    0.63553    0.64629    0.82500    0.54307    0.58065    0.57497    1.84138
  64.09209    0.68585    0.64629    0.89500    0.57166    0.56689    0.56119    1.74930
  75.35886    0.79008    0.64629    1.04500    0.62572    0.59922    0.59350    1.59816
  82.97648    0.85629    0.64629    1.14500    0.67171    0.62985    0.62413    1.48875
  62.60466    0.67157    0.64629    0.87500    0.60000    0.56320    0.55751    1.66667
  49.36774    0.53980    0.64629    0.69500    0.80702    0.62005    0.61445    1.23913
  50.09637    0.54725    0.64629    0.70500    0.62319    0.61744    0.61183    1.60465
  59.64009    0.64277    0.64629    0.83500    0.55363    0.57516    0.56948    1.80625
  58.16288    0.62826    0.64629    0.81500    0.56966    0.58614    0.58046    1.75542
  70.07662    0.74210    0.64629    0.97500    0.57285    0.58388    0.57817    1.74566
  63.34794    0.67872    0.64629    0.88500    0.60702    0.56504    0.55935    1.64738
  79.15751    0.82355    0.64629    1.09500    0.56169    0.61269    0.60697    1.78033
  52.28683    0.56954    0.64629    0.73500    0.68110    0.60960    0.60397    1.46821
  61.86224    0.66440    0.64629    0.86500    0.54992    0.56370    0.55802    1.81846
  48.63985    0.53233    0.64629    0.68500    0.62687    0.62266    0.61707    1.59524
  77.63555    0.81025    0.64629    1.07500    0.62378    0.60582    0.60010    1.60312
  61.12067    0.65721    0.64629    0.85500    0.56588    0.56569    0.56001    1.76716
  80.68273    0.83674    0.64629    1.11500    0.63550    0.61955    0.61384    1.57357
  55.95329    0.60637    0.64629    0.78500    0.53828    0.60260    0.59694    1.85778
  78.39612    0.81692    0.64629    1.08500    0.61185    0.60926    0.60354    1.63437
  60.37995    0.65000    0.64629    0.84500    0.54243    0.56967    0.56399    1.84356
  67.82586    0.72117    0.64629    0.94500    0.62677    0.57612    0.57042    1.59548
  53.75103    0.58432    0.64629    0.75500    0.55775    0.60650    0.60086    1.79293
  51.55591    0.56212    0.64629    0.72500    0.60241    0.61221    0.60659    1.66000
  65.58299    0.70004    0.64629    0.91500    0.59167    0.57058    0.56488    1.69014
  81.44653    0.84329    0.64629    1.12500    0.64930    0.62298    0.61727    1.54012
  70.82862    0.74903    0.64629    0.98500    0.65391    0.58664    0.58093    1.52926
  69.32549    0.73515    0.64629    0.96500    0.59416    0.58112    0.57542    1.68306
  64.83710    0.69295    0.64629    0.90500    0.53743    0.56874    0.56304    1.86072
  55.21839    0.59903    0.64629    0.77500    0.66223    0.60809    0.60243    1.51004
  66.32974    0.70711    0.64629    0.92500    0.58176    0.57243    0.56673    1.71892
  47.91271    0.52484    0.64629    0.67500    0.55263    0.62527    0.61968    1.80952
  71.58149    0.75594    0.64629    0.99500    0.56180    0.58915    0.58344    1.78000
  73.08985    0.76967    0.64629    1.01500    0.58228    0.59318    0.58746    1.71739
  79.91972    0.83016    0.64629    1.10500    0.57786    0.61612    0.61040    1.73052
  84.50944    0.86917    0.64629    1.16500    0.82368    0.65317    0.64745    1.21407
  67.07736    0.71415    0.64629    0.93500    0.54312    0.57428    0.56857    1.84123
  53.01854    0.57693    0.64629    0.74500    0.63604    0.60699    0.60135    1.57222
  76.82058    0.80403    0.64707    1.06500    0.60594    0.60264    0.59662    1.65033
  81.38858    0.84381    0.64707    1.12500    0.65805    0.62245    0.61642    1.51964
  49.33111    0.54007    0.64707    0.69500    0.61062    0.62050    0.61471    1.63768
  80.62522    0.83725    0.64707    1.11500    0.69502    0.61902    0.61298    1.43881
  67.02842    0.71455    0.64707    0.93500    0.57516    0.57386    0.56788    1.73864
  78.33997    0.81741    0.64707    1.08500    0.64844    0.60872    0.60269    1.54217
  76.06215    0.79730    0.64707    1.05500    0.61765    0.60063    0.59461    1.61905
  65.53504    0.70043    0.64707    0.91500    0.58833    0.57016    0.56419    1.69972
  79.86266    0.83066    0.64707    1.10500    0.66122    0.61559    0.60955    1.51235
  68.52530    0.72858    0.64707    0.95500    0.64216    0.57787    0.57188    1.55725
  58.12002    0.62859    0.64707    0.81500    0.51881    0.58585    0.57995    1.92748
  67.77642    0.72158    0.64707    0.94500    0.57630    0.57571    0.56973    1.73521
  51.51772    0.56241    0.64707    0.72500    0.76987    0.61267    0.60686    1.29891
  83.68333    0.86328    0.64707    1.15500    0.63537    0.63275    0.62671    1.57388
  82.15273    0.85033    0.64707    1.13500    0.63685    0.62589    0.61985    1.57022
  60.33556    0.65035    0.64707    0.84500    0.50943    0.56940    0.56347    1.96296
  66.28129    0.70750    0.64707    0.92500    0.53245    0.57201    0.56604    1.87813
  55.17760    0.59934    0.64707    0.77500    0.61905    0.60779    0.60192    1.61538
  72.28285    0.76326    0.64707    1.00500    0.68807    0.59055    0.58454    1.45333
  62.55873    0.67193    0.64707    0.87500    0.61448    0.56276    0.55682    1.62740
  70.77721    0.74946    0.64707    0.98500    0.65620    0.58616    0.58016    1.52393
  70.02570    0.74252    0.64707    0.97500    0.58387    0.58340    0.57740    1.71271
  52.97930    0.57723    0.64707    0.74500    0.66337    0.60746    0.60162    1.50746
  63.30151    0.67908    0.64707    0.88500    0.58784    0.56461    0.55866    1.70115
  79.10090    0.82405    0.64707    1.09500    0.58140    0.61215    0.60612    1.72000
  73.03698    0.77012    0.64707    1.01500    0.64444    0.59257    0.58656    1.55172
  54.44404    0.59199    0.64707    0.76500    0.64826    0.60881    0.60295    1.54260
  64.78966    0.69333    0.64707    0.90500    0.62963    0.56831    0.56235    1.58824
  64.04515    0.68622    0.64707    0.89500    0.57143    0.56646    0.56051    1.75000
  52.24812    0.56983    0.64707    0.73500    0.47588    0.61007    0.60424    2.10135
  50.05922    0.54753    0.64707    0.70500    0.55000    0.61789    0.61210    1.81818
  82.91765    0.85682    0.64707    1.14500    0.73895    0.62932    0.62328    1.35328
  61.81682    0.66475    0.64707    0.86500    0.59768    0.56311    0.55717    1.67313
  58.85769    0.63586    0.64707    0.82500    0.53846    0.58037    0.57446    1.85714
  48.60375    0.53259    0.64707    0.68500    0.67500    0.62310    0.61733    1.48148
  55.91198    0.60668    0.64707    0.78500    0.58124    0.60231    0.59643    1.72047
  59.59620    0.64311    0.64707    0.83500    0.61257    0.57488    0.56897    1.63248
  77.57986    0.81073    0.64707    1.07500    0.70576    0.60528    0.59925    1.41691
  53.71127    0.58462    0.64707    0.75500    0.65421    0.60651    0.60066    1.52857
  71.52959    0.75637    0.64707    0.99500    0.64262    0.58854    0.58253    1.55614
  69.27506    0.73556    0.64707    0.96500    0.60912    0.58063    0.57464    1.64171
  84.44976    0.86971    0.64707    1.16500    0.73394    0.65136    0.64532    1.36250
  75.30457    0.79055    0.64707    1.04500    0.59848    0.59861    0.59259    1.67089
  50.78809    0.55498    0.64707    0.71500    0.63107    0.61528    0.60948    1.58462
  61.07576    0.65756    0.64707    0.85500    0.48697    0.56510    0.55916    2.05351
  47.87713    0.52510    0.64707    0.67500    0.47368    0.62571    0.61995    2.11111
  53.67151    0.58492    0.64784    0.75500    0.55655    0.60650    0.60046    1.79679
  72.98409    0.77056    0.64784    1.01500    0.52690    0.59195    0.58565    1.89790
  78.28379    0.81789    0.64784    1.08500    0.68347    0.60817    0.60184    1.46313
  47.84155    0.52537    0.64784    0.67500    0.70270    0.62613    0.62022    1.42308
  60.29114    0.65069    0.64784    0.84500    0.52886    0.56911    0.56296    1.89086
  52.94006    0.57753    0.64784    0.74500    0.57227    0.60791    0.60189    1.74742
  82.09430    0.85085    0.64784    1.13500    0.60370    0.62535    0.61900    1.65644
  72.23044    0.76369    0.64784    1.00500    0.59801    0.58993    0.58364    1.67222
  70.72577    0.74988    0.64784    0.98500    0.55943    0.58566    0.57938    1.78754
  58.81430    0.63620    0.64784    0.82500    0.54606    0.58007    0.57395    1.83129
  67.72695    0.72198    0.64784    0.94500    0.58306    0.57529    0.56904    1.71508
  66.23282    0.70789    0.64784    0.92500    0.55732    0.57158    0.56535    1.79429
  62.51278    0.67229    0.64784    0.87500    0.50534    0.56231    0.55613    1.97885
  80.56768    0.83776    0.64784    1.11500    0.64797    0.61848    0.61213    1.54328
  61.77138    0.66511    0.64784    0.86500    0.57261    0.56250    0.55633    1.74640
  61.03083    0.65791    0.64784    0.85500    0.62050    0.56448    0.55832    1.61159
  48.56765    0.53286    0.64784    0.68500    0.65823    0.62353    0.61760    1.51923
  50.02207    0.54781    0.64784    0.70500    0.79851    0.61832    0.61236    1.25234
  52.20940    0.57012    0.64784    0.73500    0.65900    0.61051    0.60451    1.51744
  75.25025    0.79101    0.64784    1.04500    0.61869    0.59800    0.59169    1.61631
  58.07714    0.62892    0.64784    0.81500    0.51724    0.58555    0.57944    1.93333
  55.87065    0.60700    0.64784    0.78500    0.58904    0.60199    0.59592    1.69767
  54.40375    0.59229    0.64784    0.76500    0.68997    0.60880    0.60275    1.44934
  68.47534    0.72899    0.64784    0.95500    0.57165    0.57736    0.57111    1.74931
  63.25505    0.67945    0.64784    0.88500    0.58080    0.56417    0.55797    1.72176
  69.22460    0.73598    0.64784    0.96500    0.58446    0.58013    0.57386    1.71098
  49.29448    0.54034    0.64784    0.69500    0.65049    0.62093    0.61498    1.53731
  51.47952    0.56270    0.64784    0.72500    0.64940    0.61312    0.60713    1.53988
  50.75041    0.55526    0.64784    0.71500    0.65241    0.61572    0.60974    1.53279
  69.97475    0.74294    0.64784    0.97500    0.60000    0.58289    0.57662    1.66667
  82.85878    0.85735    0.64784    1.14500    0.67273    0.62879    0.62243    1.48649
  76.76533    0.80451    0.64784    1.06500    0.59598    0.60204    0.59571    1.67791
  79.04426    0.82454    0.64784    1.09500    0.64800    0.61161    0.60527    1.54321
  59.55230    0.64345    0.64784    0.83500    0.60920    0.57459    0.56845    1.64151
  55.13680    0.59965    0.64784    0.77500    0.60714    0.60747    0.60141    1.64706
  65.48707    0.70081    0.64784    0.91500    0.56343    0.56973    0.56351    1.77485
  63.99819    0.68659    0.64784    0.89500    0.59259    0.56602    0.55982    1.68750
  76.00736    0.79777    0.64784    1.05500    0.56615    0.60002    0.59370    1.76632
  79.80556    0.83117    0.64784    1.10500    0.53680    0.61505    0.60870    1.86288
  84.39003    0.87026    0.64784    1.16500    0.69789    0.64976    0.64339    1.43289
  64.74219    0.69371    0.64784    0.90500    0.59038    0.56787    0.56166    1.69382
  83.62403    0.86382    0.64784    1.15500    0.68421    0.63222    0.62586    1.46154
  71.47767    0.75680    0.64784    0.99500    0.56684    0.58791    0.58162    1.76418
  81.33059    0.84432    0.64784    1.12500    0.65192    0.62192    0.61557    1.53392
  77.52414    0.81121    0.64784    1.07500    0.58601    0.60473    0.59840    1.70645
  66.97945    0.71494    0.64784    0.93500    0.58416    0.57343    0.56719    1.71186
  63.20858    0.67982    0.64862    0.88500    0.54267    0.56369    0.55728    1.84273
  78.98759    0.82504    0.64862    1.09500    0.57818    0.61105    0.60442    1.72956
  63.95121    0.68697    0.64862    0.89500    0.55082    0.56555    0.55913    1.81548
  69.92378    0.74336    0.64862    0.97500    0.66556    0.58237    0.57585    1.50249
  79.74843    0.83167    0.64862    1.10500    0.64762    0.61449    0.60785    1.54412
  80.51010    0.83827    0.64862    1.11500    0.73373    0.61793    0.61128    1.36290
  49.25784    0.54061    0.64862    0.69500    0.61062    0.62133    0.61525    1.63768
  68.42535    0.72940    0.64862    0.95500    0.60616    0.57683    0.57033    1.64972
  50.71272    0.55554    0.64862    0.71500    0.73889    0.61614    0.61001    1.35338
  58.03425    0.62925    0.64862    0.81500    0.52610    0.58523    0.57892    1.90076
  83.56469    0.86436    0.64862    1.15500    0.62725    0.63168    0.62501    1.59425
  84.33026    0.87080    0.64862    1.16500    0.68619    0.64814    0.64147    1.45732
  55.82932    0.60731    0.64862    0.78500    0.60497    0.60165    0.59540    1.65299
  59.50838    0.64380    0.64862    0.83500    0.53820    0.57428    0.56794    1.85804
  52.17066    0.57041    0.64862    0.73500    0.57823    0.61094    0.60478    1.72941
  69.17412    0.73639    0.64862    0.96500    0.54896    0.57960    0.57309    1.82164
  66.93046    0.71534    0.64862    0.93500    0.51672    0.57298    0.56650    1.93528
  48.53153    0.53313    0.64862    0.68500    0.56944    0.62393    0.61787    1.75610
  77.46838    0.81170    0.64862    1.07500    0.58167    0.60417    0.59755    1.71918
  60.98589    0.65826    0.64862    0.85500    0.55060    0.56384    0.55747    1.81620
  49.98490    0.54808    0.64862    0.70500    0.60000    0.61874    0.61263    1.66667
  82.79987    0.85788    0.64862    1.14500    0.64575    0.62824    0.62158    1.54859
  54.36345    0.59260    0.64862    0.76500    0.58777    0.60877    0.60256    1.70136
  81.27256    0.84484    0.64862    1.12500    0.63218    0.62137    0.61471    1.58182
  75.19590    0.79147    0.64862    1.04500    0.60821    0.59737    0.59078    1.64417
  66.18433    0.70828    0.64862    0.92500    0.54405    0.57112    0.56466    1.83807
  71.42572    0.75723    0.64862    0.99500    0.58974    0.58726    0.58072    1.69565
  53.63173    0.58522    0.64862    0.75500    0.62388    0.60647    0.60026    1.60287
  47.80596    0.52563    0.64862    0.67500    0.65714    0.62653    0.62049    1.52174
  55.09598    0.59996    0.64862    0.77500    0.65435    0.60713    0.60089    1.52823
  72.93118    0.77100    0.64862    1.01500    0.61789    0.59130    0.58474    1.61842
  60.24671    0.65104    0.64862    0.84500    0.60469    0.56880    0.56245    1.65373
  65.43908    0.70119    0.64862    0.91500    0.60410    0.56927    0.56281    1.65537
  52.90080    0.57782    0.64862    0.74500    0.58306    0.60834    0.60216    1.71508
  61.72592    0.66547    0.64862    0.86500    0.52517    0.56186    0.55548    1.90415
  58.77089    0.63653    0.64862    0.82500    0.59669    0.57975    0.57343    1.67593
  64.69471    0.69409    0.64862    0.90500    0.54006    0.56741    0.56097    1.85163
  67.67746    0.72238    0.64862    0.94500    0.58050    0.57484    0.56835    1.72267
  62.46682    0.67265    0.64862    0.87500    0.56406    0.56183    0.55544    1.77286
  76.71004    0.80498    0.64862    1.06500    0.62271    0.60141    0.59480    1.60588
  51.44130    0.56298    0.64862    0.72500    0.60851    0.61354    0.60739    1.64336
  70.67431    0.75031    0.64862    0.98500    0.53797    0.58514    0.57860    1.85882
  78.22757    0.81838    0.64862    1.08500    0.61850    0.60761    0.60099    1.61682
  82.03583    0.85137    0.64862    1.13500    0.61089    0.62480    0.61814    1.63694
  72.17801    0.76413    0.64862    1.00500    0.54459    0.58928    0.58273    1.83626
  75.95254    0.79824    0.64862    1.05500    0.58767    0.59939    0.59279    1.70164
  66.88145    0.71573    0.64940    0.93500    0.54927    0.57248    0.56581    1.82059
  69.12362    0.73680    0.64940    0.96500    0.58027    0.57903    0.57231    1.72335
  82.74093    0.85841    0.64940    1.14500    0.67583    0.62767    0.62072    1.47965
  64.64720    0.69447    0.64940    0.90500    0.61754    0.56690    0.56028    1.61932
  55.05514    0.60027    0.64940    0.77500    0.62000    0.60675    0.60038    1.61290
  72.12555    0.76457    0.64940    1.00500    0.62420    0.58859    0.58182    1.60204
  77.41260    0.81218    0.64940    1.07500    0.59962    0.60357    0.59670    1.66773
  49.94772    0.54836    0.64940    0.70500    0.66447    0.61912    0.61290    1.50495
  58.72747    0.63687    0.64940    0.82500    0.58951    0.57939    0.57292    1.69632
  47.77035    0.52589    0.64940    0.67500    0.91176    0.62690    0.62076    1.09677
  83.50531    0.86489    0.64940    1.15500    0.67413    0.63111    0.62416    1.48338
  66.13582    0.70867    0.64940    0.92500    0.53299    0.57062    0.56397    1.87619
  78.93088    0.82553    0.64940    1.09500    0.62069    0.61045    0.60356    1.61111
  54.32314    0.59290    0.64940    0.76500    0.59140    0.60871    0.60236    1.69091
  72.87823    0.77145    0.64940    1.01500    0.60672    0.59062    0.58383    1.64820
  50.67502    0.55582    0.64940    0.71500    0.66995    0.61652    0.61028    1.49265
  63.16209    0.68019    0.64940    0.88500    0.61626    0.56318    0.55659    1.62269
  75.89769    0.79871    0.64940    1.05500    0.50171    0.59872    0.59188    1.99320
  62.42084    0.67301    0.64940    0.87500    0.62500    0.56132    0.55474    1.60000
  52.86153    0.57812    0.64940    0.74500    0.57944    0.60873    0.60242    1.72581
  79.69127    0.83217    0.64940    1.10500    0.57791    0.61390    0.60700    1.73038
  70.62282    0.75073    0.64940    0.98500    0.56290    0.58454    0.57779    1.77650
  57.99135    0.62958    0.64940    0.81500    0.55492    0.58487    0.57841    1.80205
  52.13191    0.57070    0.64940    0.73500    0.64413    0.61133    0.60504    1.55249
  69.87278    0.74378    0.64940    0.97500    0.60697    0.58180    0.57507    1.64754
  48.49540    0.53339    0.64940    0.68500    0.73239    0.62431    0.61814    1.36538
  61.68045    0.66582    0.64940    0.86500    0.58124    0.56118    0.55463    1.72046
  78.17132    0.81887    0.64940    1.08500    0.60545    0.60701    0.60013    1.65165
  81.97732    0.85189    0.64940    1.13500    0.61460    0.62423    0.61729    1.62706
  53.59194    0.58552    0.64940    0.75500    0.72930    0.60640    0.60007    1.37118
  60.20226    0.65138    0.64940    0.84500    0.58185    0.56845    0.56193    1.71865
  68.37535    0.72980    0.64940    0.95500    0.67808    0.57625    0.56955    1.47475
  67.62795    0.72278    0.64940    0.94500    0.58117    0.57435    0.56766    1.72067
  84.27045    0.87134    0.64940    1.16500    0.67035    0.64650    0.63953    1.49175
  80.45248    0.83877    0.64940    1.11500    0.65469    0.61734    0.61043    1.52744
  55.78796    0.60763    0.64940    0.78500    0.66512    0.60128    0.59489    1.50350
  51.40308    0.56327    0.64940    0.72500    0.56000    0.61393    0.60766    1.78571
  76.65472    0.80545    0.64940    1.06500    0.66603    0.60075    0.59389    1.50143
  65.39107    0.70158    0.64940    0.91500    0.59813    0.56876    0.56212    1.67188
  71.37374    0.75766    0.64940    0.99500    0.59807    0.58657    0.57981    1.67204
  49.22118    0.54088    0.64940    0.69500    0.60156    0.62171    0.61552    1.66234
  81.21450    0.84535    0.64940    1.12500    0.63922    0.62078    0.61386    1.56442
  63.90421    0.68734    0.64940    0.89500    0.52941    0.56504    0.55843    1.88889
  60.94093    0.65861    0.64940    0.85500    0.58929    0.56316    0.55662    1.69697
  75.14152    0.79193    0.64940    1.04500    0.54930    0.59670    0.58987    1.82051
  59.46444    0.64414    0.64940    0.83500    0.57728    0.57392    0.56742    1.73226
  75.08711    0.79239    0.65018    1.04500    0.59266    0.59597    0.58896    1.68730
  53.55213    0.58582    0.65018    0.75500    0.56196    0.60650    0.60007    1.77949
  81.91878    0.85242    0.65018    1.13500    0.74594    0.62359    0.61644    1.34060
  62.37484    0.67338    0.65018    0.87500    0.65630    0.56075    0.55405    1.52368
  52.82225    0.57841    0.65018    0.74500    0.55799    0.60909    0.60269    1.79213
  79.63407    0.83267    0.65018    1.10500    0.62257    0.61325    0.60614    1.60625
  81.15640    0.84586    0.65018    1.12500    0.54265    0.62014    0.61300    1.84281
  78.11504    0.81936    0.65018    1.08500    0.52330    0.60635    0.59928    1.91096
  70.57131    0.75116    0.65018    0.98500    0.56897    0.58379    0.57688    1.75758
  69.82176    0.74420    0.65018    0.97500    0.56543    0.58118    0.57429    1.76857
  80.39483    0.83928    0.65018    1.11500    0.60000    0.61669    0.60957    1.66667
  57.94843    0.62991    0.65018    0.81500    0.63147    0.58446    0.57789    1.58361
  47.73474    0.52615    0.65018    0.67500    0.47727    0.62724    0.62103    2.09524
  60.89595    0.65896    0.65018    0.85500    0.52848    0.56258    0.55592    1.89222
  60.15779    0.65173    0.65018    0.84500    0.57912    0.56805    0.56142    1.72676
  66.83241    0.71613    0.65018    0.93500    0.60033    0.57194    0.56512    1.66575
  71.32174    0.75809    0.65018    0.99500    0.49560    0.58582    0.57889    2.01775
  75.84281    0.79917    0.65018    1.05500    0.65949    0.59800    0.59097    1.51632
  63.85719    0.68771    0.65018    0.89500    0.59696    0.56448    0.55774    1.67514
  65.34305    0.70196    0.65018    0.91500    0.63808    0.56821    0.56143    1.56720
  76.59936    0.80593    0.65018    1.06500    0.58679    0.60003    0.59298    1.70418
  78.87414    0.82603    0.65018    1.09500    0.61303    0.60980    0.60271    1.63125
  66.08729    0.70906    0.65018    0.92500    0.61224    0.57007    0.56328    1.63333
  77.35678    0.81266    0.65018    1.07500    0.63793    0.60290    0.59584    1.56757
  51.36484    0.56355    0.65018    0.72500    0.62295    0.61428    0.60793    1.60526
  72.07306    0.76500    0.65018    1.00500    0.60992    0.58785    0.58091    1.63957
  67.57842    0.72318    0.65018    0.94500    0.56082    0.57380    0.56696    1.78310
  55.01430    0.60058    0.65018    0.77500    0.76902    0.60633    0.59986    1.30035
  83.44589    0.86543    0.65018    1.15500    0.67486    0.63048    0.62330    1.48179
  84.97605    0.87831    0.65018    1.17500    0.67168    0.67409    0.66688    1.48881
  59.42049    0.64448    0.65018    0.83500    0.52880    0.57352    0.56691    1.89109
  64.59968    0.69485    0.65018    0.90500    0.54983    0.56634    0.55959    1.81875
  52.09316    0.57099    0.65018    0.73500    0.70652    0.61169    0.60531    1.41538
  63.11558    0.68055    0.65018    0.88500    0.55189    0.56261    0.55590    1.81197
  50.63731    0.55610    0.65018    0.71500    0.73118    0.61687    0.61055    1.36765
  49.91053    0.54863    0.65018    0.70500    0.54037    0.61947    0.61317    1.85057
  84.21060    0.87188    0.65018    1.16500    0.63482    0.64479    0.63760    1.57525
  54.28281    0.59321    0.65018    0.76500    0.61789    0.60861    0.60216    1.61842
  48.45926    0.53366    0.65018    0.68500    0.52809    0.62465    0.61841    1.89362
  61.63496    0.66618    0.65018    0.86500    0.59658    0.56046    0.55378    1.67622
  72.82526    0.77189    0.65018    1.01500    0.54854    0.58988    0.58292    1.82303
  58.68404    0.63720    0.65018    0.82500    0.60308    0.57899    0.57240    1.65815
  68.32532    0.73021    0.65018    0.95500    0.60561    0.57566    0.56881    1.65123
  55.74660    0.60794    0.65018    0.78500    0.55628    0.60087    0.59437    1.79767
  82.68194    0.85894    0.65018    1.14500    0.63673    0.62703    0.61987    1.57051
  49.18452    0.54115    0.65018    0.69500    0.75676    0.62206    0.61579    1.32143
  69.07310    0.73721    0.65018    0.96500    0.53188    0.57840    0.57153    1.88012
  47.69912    0.52641    0.65096    0.67500    0.71429    0.62755    0.62130    1.40000
  54.24248    0.59351    0.65096    0.76500    0.60519    0.60846    0.60196    1.65236
  60.11331    0.65207    0.65096    0.84500    0.63949    0.56759    0.56090    1.56374
  49.87333    0.54891    0.65096    0.70500    0.61268    0.61977    0.61344    1.63218
  53.51232    0.58612    0.65096    0.75500    0.62609    0.60681    0.60034    1.59722
  68.27526    0.73061    0.65096    0.95500    0.51057    0.57505    0.56812    1.95860
  78.81736    0.82652    0.65096    1.09500    0.61523    0.60906    0.60185    1.62541
  67.52887    0.72358    0.65096    0.94500    0.61562    0.57318    0.56627    1.62438
  72.77226    0.77233    0.65096    1.01500    0.53674    0.58906    0.58201    1.86310
  77.30093    0.81314    0.65096    1.07500    0.64151    0.60216    0.59499    1.55882
  84.15070    0.87242    0.65096    1.16500    0.68067    0.64299    0.63566    1.46914
  72.02055    0.76544    0.65096    1.00500    0.63590    0.58703    0.57999    1.57258
  63.06905    0.68092    0.65096    0.88500    0.63796    0.56199    0.55520    1.56749
  51.32660    0.56384    0.65096    0.72500    0.68996    0.61459    0.60820    1.44937
  64.55214    0.69522    0.65096    0.90500    0.55763    0.56572    0.55889    1.79330
  79.57684    0.83317    0.65096    1.10500    0.58761    0.61251    0.60529    1.70181
  71.26972    0.75852    0.65096    0.99500    0.57500    0.58500    0.57798    1.73913
  52.05438    0.57128    0.65096    0.73500    0.68093    0.61200    0.60558    1.46857
  76.54398    0.80640    0.65096    1.06500    0.58165    0.59922    0.59207    1.71924
  55.70522    0.60825    0.65096    0.78500    0.59491    0.60040    0.59385    1.68093
  48.42311    0.53393    0.65096    0.68500    0.60494    0.62496    0.61868    1.65306
  54.97344    0.60089    0.65096    0.77500    0.57240    0.60587    0.59935    1.74704
  65.29500    0.70234    0.65096    0.91500    0.60434    0.56759    0.56074    1.65470
  62.32882    0.67374    0.65096    0.87500    0.49447    0.56012    0.55336    2.02236
  78.05872    0.81984    0.65096    1.08500    0.68902    0.60561    0.59842    1.45133
  63.81016    0.68808    0.65096    0.89500    0.60237    0.56385    0.55705    1.66011
  75.03268    0.79285    0.65096    1.04500    0.63883    0.59516    0.58804    1.56536
  82.62292    0.85946    0.65096    1.14500    0.63469    0.62631    0.61901    1.57556
  66.03874    0.70944    0.65096    0.92500    0.55556    0.56945    0.56258    1.80000
  57.90550    0.63024    0.65096    0.81500    0.52696    0.58400    0.57738    1.89769
  50.59958    0.55638    0.65096    0.71500    0.60104    0.61718    0.61082    1.66379
  80.33714    0.83979    0.65096    1.11500    0.53873    0.61596    0.60872    1.85623
  66.78336    0.71652    0.65096    0.93500    0.50304    0.57132    0.56443    1.98792
  49.14785    0.54142    0.65096    0.69500    0.54918    0.62237    0.61606    1.82090
  81.09827    0.84638    0.65096    1.12500    0.59783    0.61941    0.61215    1.67273
  84.91573    0.87886    0.65096    1.17500    0.69182    0.67170    0.66435    1.44545
  70.51978    0.75158    0.65096    0.98500    0.59222    0.58296    0.57597    1.68856
  58.64059    0.63754    0.65096    0.82500    0.60595    0.57853    0.57188    1.65031
  75.78790    0.79964    0.65096    1.05500    0.55492    0.59719    0.59006    1.80205
  69.77072    0.74461    0.65096    0.97500    0.63620    0.58048    0.57351    1.57183
  81.86020    0.85294    0.65096    1.13500    0.64535    0.62286    0.61558    1.54955
  52.78296    0.57871    0.65096    0.74500    0.55132    0.60941    0.60296    1.81383
  60.85096    0.65931    0.65096    0.85500    0.55465    0.56212    0.55541    1.80294
  83.38643    0.86596    0.65096    1.15500    0.60081    0.62976    0.62245    1.66443
  59.37653    0.64481    0.65096    0.83500    0.57391    0.57306    0.56639    1.74242
  69.02255    0.73763    0.65096    0.96500    0.53880    0.57770    0.57075    1.85598
  61.58946    0.66653    0.65096    0.86500    0.58571    0.55967    0.55293    1.70732
  68.97198    0.73804    0.65174    0.96500    0.59459    0.57692    0.56997    1.68182
  84.09077    0.87297    0.65174    1.16500    0.71121    0.64107    0.63372    1.40606
  49.83613    0.54918    0.65174    0.70500    0.67683    0.62004    0.61371    1.47748
  82.56386    0.85999    0.65174    1.14500    0.60980    0.62547    0.61816    1.63987
  66.73429    0.71692    0.65174    0.93500    0.61448    0.57062    0.56373    1.62740
  59.33254    0.64515    0.65174    0.83500    0.55326    0.57254    0.56587    1.80745
  71.21767    0.75895    0.65174    0.99500    0.55086    0.58409    0.57707    1.81534
  63.02251    0.68128    0.65174    0.88500    0.56696    0.56129    0.55451    1.76380
  77.24505    0.81361    0.65174    1.07500    0.55776    0.60131    0.59413    1.79288
  84.85537    0.87940    0.65174    1.17500    0.68949    0.66918    0.66181    1.45035
  48.38695    0.53419    0.65174    0.68500    0.77941    0.62522    0.61895    1.28302
  83.32693    0.86649    0.65174    1.15500    0.69214    0.62892    0.62159    1.44479
  65.99017    0.70983    0.65174    0.92500    0.60313    0.56876    0.56189    1.65803
  61.54393    0.66689    0.65174    0.86500    0.60333    0.55882    0.55208    1.65746
  78.76055    0.82701    0.65174    1.09500    0.67505    0.60821    0.60100    1.48138
  81.04009    0.84689    0.65174    1.12500    0.65089    0.61856    0.61129    1.53636
  52.74365    0.57900    0.65174    0.74500    0.64744    0.60967    0.60323    1.54455
  58.59712    0.63787    0.65174    0.82500    0.62250    0.57801    0.57137    1.60641
  69.71965    0.74503    0.65174    0.97500    0.58214    0.57970    0.57273    1.71781
  81.80158    0.85346    0.65174    1.13500    0.60971    0.62201    0.61472    1.64013
  53.47249    0.58641    0.65174    0.75500    0.68678    0.60708    0.60061    1.45607
  60.80595    0.65966    0.65174    0.85500    0.57586    0.56160    0.55489    1.73653
  68.22519    0.73102    0.65174    0.95500    0.57964    0.57436    0.56742    1.72521
  75.73295    0.80011    0.65174    1.05500    0.61315    0.59628    0.58914    1.63091
  49.11116    0.54169    0.65174    0.69500    0.63810    0.62263    0.61633    1.56716
  78.00238    0.82033    0.65174    1.08500    0.61702    0.60476    0.59756    1.62069
  80.27942    0.84029    0.65174    1.11500    0.71032    0.61511    0.60786    1.40782
  50.56185    0.55666    0.65174    0.71500    0.62500    0.61745    0.61109    1.60000
  57.86255    0.63057    0.65174    0.81500    0.55826    0.58347    0.57686    1.79128
  73.47135    0.77964    0.65174    1.02500    0.54281    0.59018    0.58311    1.84228
  63.76310    0.68845    0.65174    0.89500    0.60174    0.56316    0.55635    1.66185
  70.46822    0.75200    0.65174    0.98500    0.54264    0.58205    0.57506    1.84286
  62.28279    0.67410    0.65174    0.87500    0.59240    0.55942    0.55267    1.68805
  47.66348    0.52667    0.65174    0.67500    0.89189    0.62781    0.62157    1.12121
  51.28834    0.56412    0.65174    0.72500    0.64629    0.61485    0.60847    1.54730
  60.06882    0.65242    0.65174    0.84500    0.64286    0.56707    0.56038    1.55556
  79.51957    0.83367    0.65174    1.10500    0.61011    0.61166    0.60443    1.63905
  54.93257    0.60120    0.65174    0.77500    0.65777    0.60534    0.59883    1.52030
  64.50458    0.69560    0.65174    0.90500    0.62520    0.56502    0.55820    1.59949
  72.71924    0.77277    0.65174    1.01500    0.58010    0.58815    0.58109    1.72384
  71.96801    0.76587    0.65174    1.00500    0.56786    0.58612    0.57908    1.76099
  67.47929    0.72398    0.65174    0.94500    0.55503    0.57249    0.56558    1.80170
  54.20213    0.59382    0.65174    0.76500    0.62274    0.60825    0.60176    1.60581
  55.66383    0.60857    0.65174    0.78500    0.53118    0.59988    0.59334    1.88261
  65.24693    0.70273    0.65174    0.91500    0.55349    0.56689    0.56004    1.80672
  52.01560    0.57157    0.65174    0.73500    0.54362    0.61226    0.60585    1.83951
  76.48857    0.80687    0.65174    1.06500    0.63303    0.59831    0.59116    1.57971
  63.71603    0.68882    0.65252    0.89500    0.54517    0.56239    0.55566    1.83430
  73.41782    0.78009    0.65252    1.02500    0.58932    0.58918    0.58219    1.69688
  58.55364    0.63821    0.65252    0.82500    0.56752    0.57743    0.57085    1.76206
  60.76092    0.66001    0.65252    0.85500    0.55833    0.56102    0.55437    1.79104
  65.94157    0.71022    0.65252    0.92500    0.56656    0.56799    0.56119    1.76504
  54.89169    0.60151    0.65252    0.77500    0.57277    0.60477    0.59831    1.74590
  72.66619    0.77321    0.65252    1.01500    0.62871    0.58715    0.58018    1.59055
  55.62242    0.60888    0.65252    0.78500    0.54585    0.59930    0.59282    1.83200
  80.22167    0.84080    0.65252    1.11500    0.52072    0.61416    0.60700    1.92042
  60.02430    0.65276    0.65252    0.84500    0.59107    0.56649    0.55986    1.69186
  84.79497    0.87995    0.65252    1.17500    0.74584    0.66653    0.65928    1.34076
  66.68519    0.71731    0.65252    0.93500    0.59545    0.56985    0.56304    1.67941
  79.46227    0.83417    0.65252    1.10500    0.62167    0.61071    0.60357    1.60856
  49.07447    0.54196    0.65252    0.69500    0.64167    0.62285    0.61660    1.55844
  48.35079    0.53446    0.65252    0.68500    0.74667    0.62545    0.61922    1.33929
  51.97681    0.57186    0.65252    0.73500    0.63787    0.61248    0.60612    1.56771
  81.74292    0.85397    0.65252    1.13500    0.62253    0.62105    0.61387    1.60635
  84.03080    0.87351    0.65252    1.16500    0.67797    0.63902    0.63178    1.47500
  54.16176    0.59412    0.65252    0.76500    0.59569    0.60800    0.60156    1.67871
  50.52410    0.55694    0.65252    0.71500    0.70833    0.61767    0.61136    1.41176
  76.43313    0.80735    0.65252    1.06500    0.61381    0.59731    0.59024    1.62918
  80.98189    0.84740    0.65252    1.12500    0.66342    0.61761    0.61044    1.50733
  47.62784    0.52693    0.65252    0.67500    0.65789    0.62804    0.62184    1.52000
  69.66856    0.74545    0.65252    0.97500    0.59217    0.57884    0.57194    1.68871
  71.16559    0.75938    0.65252    0.99500    0.56418    0.58309    0.57615    1.77247
  68.92138    0.73845    0.65252    0.96500    0.58095    0.57606    0.56919    1.72131
  75.67798    0.80057    0.65252    1.05500    0.61610    0.59528    0.58823    1.62310
  68.17509    0.73142    0.65252    0.95500    0.59441    0.57358    0.56673    1.68235
  64.45700    0.69598    0.65252    0.90500    0.58882    0.56426    0.55750    1.69832
  77.18913    0.81409    0.65252    1.07500    0.61498    0.60036    0.59328    1.62606
  51.25007    0.56441    0.65252    0.72500    0.52344    0.61508    0.60874    1.91045
  62.97594    0.68165    0.65252    0.88500    0.54362    0.56053    0.55382    1.83951
  61.49839    0.66724    0.65252    0.86500    0.61352    0.55790    0.55123    1.62994
  83.26739    0.86703    0.65252    1.15500    0.67807    0.62795    0.62073    1.47478
  62.23673    0.67446    0.65252    0.87500    0.54058    0.55866    0.55197    1.84986
  59.28855    0.64549    0.65252    0.83500    0.52414    0.57196    0.56536    1.90789
  67.42970    0.72438    0.65252    0.94500    0.52110    0.57172    0.56488    1.91900
  57.81958    0.63090    0.65252    0.81500    0.48116    0.58290    0.57634    2.07829
  82.50476    0.86052    0.65252    1.14500    0.66536    0.62450    0.61730    1.50294
  77.94600    0.82081    0.65252    1.08500    0.65242    0.60381    0.59671    1.53276
  70.41663    0.75242    0.65252    0.98500    0.52665    0.58106    0.57414    1.89881
  71.91545    0.76631    0.65252    1.00500    0.64576    0.58512    0.57817    1.54856
  53.43265    0.58671    0.65252    0.75500    0.60059    0.60729    0.60088    1.66502
  49.79891    0.54946    0.65252    0.70500    0.70253    0.62026    0.61398    1.42342
  52.70433    0.57929    0.65252    0.74500    0.59105    0.60989    0.60350    1.69189
  78.70371    0.82750    0.65252    1.09500    0.60547    0.60726    0.60014    1.65161
  65.19884    0.70311    0.65252    0.91500    0.53249    0.56612    0.55935    1.87798
  80.16387    0.84130    0.65331    1.11500    0.60550    0.61309    0.60614    1.65152
  71.11350    0.75981    0.65331    0.99500    0.55956    0.58201    0.57524    1.78711
  65.15074    0.70349    0.65331    0.91500    0.54148    0.56528    0.55865    1.84680
  55.58101    0.60919    0.65331    0.78500    0.58161    0.59868    0.59230    1.71937
  48.31461    0.53472    0.65331    0.68500    0.72289    0.62563    0.61949    1.38333
  75.62298    0.80104    0.65331    1.05500    0.56530    0.59418    0.58731    1.76898
  51.93800    0.57214    0.65331    0.73500    0.67658    0.61266    0.60639    1.47802
  61.45284    0.66760    0.65331    0.86500    0.62770    0.55692    0.55038    1.59312
  63.66894    0.68919    0.65331    0.89500    0.52870    0.56156    0.55496    1.89143
  77.88959    0.82130    0.65331    1.08500    0.60370    0.60275    0.59585    1.65644
  70.36503    0.75285    0.65331    0.98500    0.66556    0.57998    0.57323    1.50250
  53.39280    0.58701    0.65331    0.75500    0.58876    0.60747    0.60115    1.69849
  52.66500    0.57959    0.65331    0.74500    0.58805    0.61006    0.60377    1.70053
  77.13319    0.81457    0.65331    1.07500    0.64916    0.59931    0.59242    1.54046
  78.64684    0.82800    0.65331    1.09500    0.61969    0.60620    0.59928    1.61371
  79.40494    0.83466    0.65331    1.10500    0.63068    0.60965    0.60271    1.58559
  66.63608    0.71770    0.65331    0.93500    0.56693    0.56901    0.56234    1.76389
  65.89296    0.71061    0.65331    0.92500    0.56748    0.56715    0.56050    1.76218
  47.59219    0.52719    0.65331    0.67500    0.91429    0.62823    0.62211    1.09375
  69.61745    0.74586    0.65331    0.97500    0.56989    0.57790    0.57116    1.75472
  72.61311    0.77365    0.65331    1.01500    0.57307    0.58606    0.57926    1.74499
  84.73453    0.88050    0.65331    1.17500    0.74764    0.66376    0.65673    1.33754
  54.85079    0.60182    0.65331    0.77500    0.68049    0.60415    0.59779    1.46953
  59.97978    0.65311    0.65331    0.84500    0.59194    0.56585    0.55935    1.68935
  62.92936    0.68202    0.65331    0.88500    0.59965    0.55970    0.55312    1.66765
  83.20781    0.86756    0.65331    1.15500    0.67666    0.62688    0.61987    1.47785
  62.19066    0.67482    0.65331    0.87500    0.62644    0.55783    0.55128    1.59633
  57.77661    0.63123    0.65331    0.81500    0.56030    0.58226    0.57582    1.78477
  73.36425    0.78054    0.65331    1.02500    0.61863    0.58809    0.58128    1.61648
  71.86286    0.76674    0.65331    1.00500    0.55778    0.58404    0.57725    1.79282
  49.76168    0.54973    0.65331    0.70500    0.56688    0.62045    0.61425    1.76404
  58.51015    0.63854    0.65331    0.82500    0.55376    0.57679    0.57033    1.80583
  82.44562    0.86104    0.65331    1.14500    0.69114    0.62343    0.61644    1.44688
  68.12497    0.73183    0.65331    0.95500    0.55231    0.57273    0.56603    1.81058
  49.03777    0.54223    0.65331    0.69500    0.75472    0.62304    0.61687    1.32500
  54.12139    0.59442    0.65331    0.76500    0.67308    0.60770    0.60136    1.48571
  76.37765    0.80782    0.65331    1.06500    0.62218    0.59620    0.58933    1.60725
  50.48635    0.55722    0.65331    0.71500    0.47393    0.61785    0.61163    2.11000
  60.71588    0.66036    0.65331    0.85500    0.59831    0.56037    0.55385    1.67139
  68.87076    0.73886    0.65331    0.96500    0.64618    0.57512    0.56840    1.54756
  81.68423    0.85449    0.65331    1.13500    0.68924    0.61998    0.61301    1.45087
  51.21179    0.56469    0.65331    0.72500    0.71901    0.61525    0.60901    1.39080
  64.40940    0.69635    0.65331    0.90500    0.51482    0.56342    0.55681    1.94242
  67.38008    0.72478    0.65331    0.94500    0.60561    0.57087    0.56419    1.65123
  83.97079    0.87405    0.65331    1.16500    0.62630    0.63686    0.62984    1.59667
  80.92364    0.84791    0.65331    1.12500    0.59335    0.61654    0.60958    1.68536
  59.24453    0.64583    0.65331    0.83500    0.54201    0.57132    0.56484    1.84498
  51.89919    0.57243    0.65409    0.73500    0.59636    0.61280    0.60666    1.67683
  73.31067    0.78098    0.65409    1.02500    0.67320    0.58693    0.58036    1.48544
  52.62566    0.57988    0.65409    0.74500    0.50420    0.61020    0.60404    1.98333
  65.10261    0.70387    0.65409    0.91500    0.57003    0.56439    0.55796    1.75429
  51.17350    0.56497    0.65409    0.72500    0.73913    0.61539    0.60928    1.35294
  57.73362    0.63156    0.65409    0.81500    0.63074    0.58158    0.57530    1.58544
  70.31339    0.75327    0.65409    0.98500    0.54325    0.57883    0.57231    1.84078
  49.72444    0.55001    0.65409    0.70500    0.63068    0.62059    0.61452    1.58559
  63.62183    0.68956    0.65409    0.89500    0.65144    0.56067    0.55427    1.53507
  62.14458    0.67518    0.65409    0.87500    0.59330    0.55695    0.55058    1.68548
  61.40726    0.66795    0.65409    0.86500    0.53236    0.55588    0.54952    1.87842
  59.93523    0.65345    0.65409    0.84500    0.56931    0.56515    0.55883    1.75652
  83.14820    0.86809    0.65409    1.15500    0.62178    0.62571    0.61901    1.60828
  67.33044    0.72517    0.65409    0.94500    0.52395    0.56996    0.56349    1.90857
  55.53958    0.60951    0.65409    0.78500    0.58796    0.59801    0.59178    1.70079
  78.58993    0.82849    0.65409    1.09500    0.69772    0.60506    0.59842    1.43323
  48.27842    0.53499    0.65409    0.68500    0.67416    0.62579    0.61976    1.48333
  64.36178    0.69673    0.65409    0.90500    0.58882    0.56253    0.55611    1.69832
  60.67082    0.66071    0.65409    0.85500    0.52258    0.55968    0.55334    1.91358
  50.44858    0.55750    0.65409    0.71500    0.58571    0.61799    0.61190    1.70732
  69.56631    0.74628    0.65409    0.97500    0.58814    0.57681    0.57030    1.70028
  54.80988    0.60212    0.65409    0.77500    0.57611    0.60348    0.59727    1.73577
  80.86536    0.84842    0.65409    1.12500    0.56556    0.61539    0.60872    1.76817
  66.58694    0.71810    0.65409    0.93500    0.59222    0.56810    0.56165    1.68857
  80.10605    0.84181    0.65409    1.11500    0.62913    0.61195    0.60528    1.58951
  79.34757    0.83516    0.65409    1.10500    0.61237    0.60851    0.60185    1.63300
  81.62550    0.85501    0.65409    1.13500    0.72354    0.61883    0.61215    1.38209
  68.07483    0.73223    0.65409    0.95500    0.53153    0.57182    0.56534    1.88136
  83.91073    0.87458    0.65409    1.16500    0.65440    0.63460    0.62789    1.52813
  49.00105    0.54250    0.65409    0.69500    0.53488    0.62319    0.61714    1.86957
  84.67404    0.88105    0.65409    1.17500    0.75236    0.66090    0.65419    1.32915
  68.82013    0.73927    0.65409    0.96500    0.57450    0.57412    0.56762    1.74064
  82.38645    0.86157    0.65409    1.14500    0.63019    0.62227    0.61558    1.58683
  62.88276    0.68238    0.65409    0.88500    0.49429    0.55881    0.55242    2.02310
  72.56001    0.77409    0.65409    1.01500    0.55128    0.58490    0.57835    1.81395
  58.46664    0.63887    0.65409    0.82500    0.57326    0.57611    0.56981    1.74441
  47.55653    0.52746    0.65409    0.67500    0.57143    0.62839    0.62238    1.75000
  65.84433    0.71099    0.65409    0.92500    0.53168    0.56624    0.55980    1.88081
  53.35293    0.58731    0.65409    0.75500    0.62069    0.60760    0.60142    1.61111
  75.56795    0.80150    0.65409    1.05500    0.61698    0.59300    0.58640    1.62080
  77.83314    0.82178    0.65409    1.08500    0.59162    0.60162    0.59499    1.69027
  59.20051    0.64617    0.65409    0.83500    0.64552    0.57063    0.56432    1.54913
  54.08100    0.59472    0.65409    0.76500    0.61725    0.60735    0.60116    1.62009
  71.81024    0.76717    0.65409    1.00500    0.59804    0.58288    0.57633    1.67213
  71.06137    0.76023    0.65409    0.99500    0.62715    0.58086    0.57432    1.59452
  77.07722    0.81505    0.65409    1.07500    0.59415    0.59818    0.59156    1.68308
  76.32215    0.80829    0.65409    1.06500    0.52820    0.59502    0.58841    1.89324
  60.62574    0.66106    0.65487    0.85500    0.56939    0.55894    0.55282    1.75625
  66.53778    0.71849    0.65487    0.93500    0.60159    0.56715    0.56095    1.66227
  47.52086    0.52771    0.65487    0.67500    0.73810    0.62851    0.62265    1.35484
  79.29016    0.83566    0.65487    1.10500    0.58419    0.60731    0.60099    1.71176
  54.04060    0.59503    0.65487    0.76500    0.52051    0.60697    0.60096    1.92118
  81.56673    0.85553    0.65487    1.13500    0.61142    0.61762    0.61129    1.63554
  84.61351    0.88159    0.65487    1.17500    0.71230    0.65799    0.65164    1.40391
  68.02467    0.73264    0.65487    0.95500    0.63576    0.57086    0.56464    1.57292
  48.96433    0.54277    0.65487    0.69500    0.66667    0.62331    0.61741    1.50000
  58.42311    0.63920    0.65487    0.82500    0.62136    0.57538    0.56929    1.60938
  76.26662    0.80876    0.65487    1.06500    0.60735    0.59379    0.58749    1.64650
  54.76896    0.60243    0.65487    0.77500    0.57210    0.60278    0.59676    1.74793
  46.80024    0.52017    0.65487    0.66500    0.83333    0.61095    0.60510    1.20000
  69.51515    0.74669    0.65487    0.97500    0.59472    0.57561    0.56938    1.68146
  65.05447    0.70425    0.65487    0.91500    0.51380    0.56344    0.55726    1.94627
  55.49813    0.60982    0.65487    0.78500    0.57014    0.59730    0.59126    1.75397
  80.04819    0.84231    0.65487    1.11500    0.65914    0.61075    0.60442    1.51713
  65.79568    0.71138    0.65487    0.92500    0.56240    0.56530    0.55910    1.77810
  59.89067    0.65379    0.65487    0.84500    0.59375    0.56442    0.55831    1.68421
  51.13520    0.56526    0.65487    0.72500    0.60000    0.61550    0.60955    1.66667
  67.28078    0.72557    0.65487    0.94500    0.58994    0.56900    0.56279    1.69509
  68.76946    0.73968    0.65487    0.96500    0.58887    0.57306    0.56683    1.69816
  48.24222    0.53525    0.65487    0.68500    0.45055    0.62591    0.62003    2.21951
  77.02121    0.81553    0.65487    1.07500    0.59546    0.59700    0.59070    1.67937
  51.86036    0.57272    0.65487    0.73500    0.65580    0.61290    0.60693    1.52486
  83.85064    0.87512    0.65487    1.16500    0.71250    0.63229    0.62595    1.40351
  72.50688    0.77453    0.65487    1.01500    0.58162    0.58369    0.57743    1.71935
  59.15646    0.64651    0.65487    0.83500    0.49918    0.56990    0.56380    2.00330
  80.80705    0.84894    0.65487    1.12500    0.73600    0.61419    0.60786    1.35870
  78.53299    0.82898    0.65487    1.09500    0.57297    0.60387    0.59756    1.74528
  71.00922    0.76066    0.65487    0.99500    0.60784    0.57965    0.57340    1.64516
  64.31414    0.69710    0.65487    0.90500    0.59641    0.56159    0.55542    1.67671
  50.41081    0.55778    0.65487    0.71500    0.70507    0.61810    0.61217    1.41830
  77.77667    0.82227    0.65487    1.08500    0.64255    0.60044    0.59413    1.55629
  82.32723    0.86209    0.65487    1.14500    0.62545    0.62106    0.61472    1.59884
  73.25705    0.78143    0.65487    1.02500    0.63238    0.58571    0.57944    1.58133
  57.69061    0.63188    0.65487    0.81500    0.50712    0.58086    0.57479    1.97193
  70.26174    0.75369    0.65487    0.98500    0.55892    0.57763    0.57139    1.78917
  71.75760    0.76761    0.65487    1.00500    0.60948    0.58167    0.57542    1.64075
  62.09847    0.67553    0.65487    0.87500    0.55065    0.55602    0.54988    1.81602
  63.57470    0.68993    0.65487    0.89500    0.61084    0.55973    0.55357    1.63710
  61.36167    0.66831    0.65487    0.86500    0.58554    0.55480    0.54867    1.70783
  75.51290    0.80197    0.65487    1.05500    0.62786    0.59177    0.58548    1.59271
  49.68719    0.55028    0.65487    0.70500    0.60256    0.62071    0.61479    1.65957
  53.31306    0.58761    0.65487    0.75500    0.53760    0.60769    0.60170    1.86010
  62.83615    0.68274    0.65487    0.88500    0.57711    0.55788    0.55173    1.73276
  83.08854    0.86862    0.65487    1.15500    0.67021    0.62449    0.61815    1.49206
  52.58631    0.58017    0.65487    0.74500    0.64072    0.61029    0.60431    1.56075
  64.26649    0.69748    0.65566    0.90500    0.53647    0.56062    0.55472    1.86405
  62.78951    0.68311    0.65566    0.88500    0.54886    0.55692    0.55103    1.82196
  80.74869    0.84945    0.65566    1.12500    0.59238    0.61296    0.60699    1.68810
  77.72016    0.82275    0.65566    1.08500    0.51767    0.59923    0.59327    1.93174
  59.11241    0.64684    0.65566    0.83500    0.52658    0.56914    0.56328    1.89905
  51.82152    0.57301    0.65566    0.73500    0.62626    0.61298    0.60720    1.59677
  70.21006    0.75411    0.65566    0.98500    0.56278    0.57641    0.57047    1.77688
  76.96517    0.81600    0.65566    1.07500    0.61765    0.59579    0.58983    1.61905
  57.64759    0.63221    0.65566    0.81500    0.55556    0.58011    0.57427    1.80000
  72.45373    0.77497    0.65566    1.01500    0.59496    0.58246    0.57651    1.68079
  55.45667    0.61013    0.65566    0.78500    0.66988    0.59656    0.59074    1.49281
  59.84610    0.65413    0.65566    0.84500    0.58988    0.56366    0.55779    1.69527
  83.79051    0.87566    0.65566    1.16500    0.71005    0.62996    0.62400    1.40836
  71.70494    0.76804    0.65566    1.00500    0.53364    0.58044    0.57450    1.87393
  62.05235    0.67589    0.65566    0.87500    0.61463    0.55507    0.54918    1.62698
  79.99029    0.84281    0.65566    1.11500    0.68710    0.60953    0.60356    1.45538
  70.95705    0.76109    0.65566    0.99500    0.54470    0.57843    0.57249    1.83587
  61.31607    0.66866    0.65566    0.86500    0.53521    0.55369    0.54781    1.86842
  48.20602    0.53551    0.65566    0.68500    0.78873    0.62602    0.62030    1.26786
  67.23110    0.72597    0.65566    0.94500    0.61526    0.56802    0.56210    1.62534
  65.74701    0.71177    0.65566    0.92500    0.54327    0.56432    0.55841    1.84071
  75.45781    0.80243    0.65566    1.05500    0.58212    0.59052    0.58456    1.71787
  51.09688    0.56554    0.65566    0.72500    0.59259    0.61559    0.60982    1.68750
  46.76509    0.52042    0.65566    0.66500    0.43750    0.61609    0.61040    2.28571
  83.02885    0.86915    0.65566    1.15500    0.67597    0.62326    0.61729    1.47937
  69.46397    0.74711    0.65566    0.97500    0.61587    0.57440    0.56846    1.62371
  78.47602    0.82947    0.65566    1.09500    0.59313    0.60266    0.59670    1.68598
  79.23273    0.83616    0.65566    1.10500    0.62573    0.60609    0.60013    1.59813
  81.50793    0.85605    0.65566    1.13500    0.60311    0.61639    0.61043    1.65806
  49.64993    0.55055    0.65566    0.70500    0.55801    0.62080    0.61506    1.79208
  67.97449    0.73304    0.65566    0.95500    0.58803    0.56987    0.56394    1.70058
  65.00630    0.70463    0.65566    0.91500    0.51803    0.56247    0.55656    1.93038
  50.37302    0.55805    0.65566    0.71500    0.54852    0.61819    0.61244    1.82308
  84.55295    0.88214    0.65566    1.17500    0.73009    0.65506    0.64909    1.36970
  47.48518    0.52797    0.65566    0.67500    0.79545    0.62862    0.62292    1.25714
  82.26798    0.86262    0.65566    1.14500    0.58494    0.61983    0.61386    1.70957
  54.00019    0.59533    0.65566    0.76500    0.62821    0.60657    0.60077    1.59184
  66.48860    0.71888    0.65566    0.93500    0.61429    0.56617    0.56025    1.62791
  52.54695    0.58046    0.65566    0.74500    0.66246    0.61037    0.60459    1.50952
  54.72802    0.60274    0.65566    0.77500    0.62189    0.60205    0.59624    1.60800
  73.20341    0.78187    0.65566    1.02500    0.59418    0.58447    0.57852    1.68299
  76.21105    0.80923    0.65566    1.06500    0.62476    0.59253    0.58657    1.60061
  48.92760    0.54304    0.65566    0.69500    0.67626    0.62341    0.61768    1.47872
  68.71878    0.74009    0.65566    0.96500    0.59120    0.57198    0.56605    1.69149
  58.37957    0.63954    0.65566    0.82500    0.56747    0.57463    0.56877    1.76220
  63.52756    0.69030    0.65566    0.89500    0.49922    0.55877    0.55287    2.00312
  60.58065    0.66141    0.65566    0.85500    0.51783    0.55817    0.55230    1.93115
  53.27317    0.58790    0.65566    0.75500    0.55125    0.60776    0.60197    1.81407
  51.05856    0.56582    0.65645    0.72500    0.67811    0.61565    0.61010    1.47468
  81.44909    0.85656    0.65645    1.13500    0.61793    0.61516    0.60956    1.61830
  58.33602    0.63987    0.65645    0.82500    0.53616    0.57386    0.56825    1.86513
  67.92428    0.73344    0.65645    0.95500    0.61913    0.56887    0.56324    1.61518
  65.69832    0.71215    0.65645    0.92500    0.59801    0.56333    0.55771    1.67222
  48.89085    0.54331    0.65645    0.69500    0.70690    0.62349    0.61795    1.41463
  82.96912    0.86968    0.65645    1.15500    0.57593    0.62202    0.61643    1.73633
  59.80151    0.65448    0.65645    0.84500    0.61880    0.56288    0.55727    1.61602
  79.93236    0.84332    0.65645    1.11500    0.55636    0.60830    0.60270    1.79739
  68.66807    0.74049    0.65645    0.96500    0.55219    0.57089    0.56526    1.81096
  49.61266    0.55083    0.65645    0.70500    0.47761    0.62088    0.61533    2.09375
  80.69031    0.84995    0.65645    1.12500    0.62768    0.61173    0.60613    1.59317
  57.60456    0.63254    0.65645    0.81500    0.55773    0.57935    0.57374    1.79298
  59.06833    0.64718    0.65645    0.83500    0.45399    0.56837    0.56276    2.20270
  50.33522    0.55833    0.65645    0.71500    0.64706    0.61827    0.61271    1.54545
  76.15546    0.80970    0.65645    1.06500    0.57914    0.59127    0.58565    1.72669
  60.53554    0.66175    0.65645    0.85500    0.57686    0.55739    0.55178    1.73352
  82.20870    0.86314    0.65645    1.14500    0.52302    0.61859    0.61300    1.91197
  71.65225    0.76847    0.65645    1.00500    0.60891    0.57920    0.57358    1.64228
  83.73033    0.87620    0.65645    1.16500    0.73438    0.62764    0.62204    1.36170
  62.00621    0.67625    0.65645    0.87500    0.58651    0.55410    0.54848    1.70501
  53.95977    0.59563    0.65645    0.76500    0.60969    0.60615    0.60056    1.64017
  75.40269    0.80289    0.65645    1.05500    0.61765    0.58926    0.58364    1.61905
  64.21881    0.69785    0.65645    0.90500    0.56230    0.55964    0.55402    1.77843
  67.18140    0.72637    0.65645    0.94500    0.56869    0.56702    0.56140    1.75843
  73.14974    0.78232    0.65645    1.02500    0.60184    0.58322    0.57760    1.66158
  64.95812    0.70501    0.65645    0.91500    0.55943    0.56149    0.55586    1.78754
  78.41901    0.82996    0.65645    1.09500    0.59345    0.60144    0.59584    1.68507
  84.49234    0.88268    0.65645    1.17500    0.76484    0.65212    0.64653    1.30746
  51.78268    0.57330    0.65645    0.73500    0.66667    0.61304    0.60748    1.50000
  63.48039    0.69067    0.65645    0.89500    0.61831    0.55779    0.55217    1.61732
  76.90911    0.81648    0.65645    1.07500    0.53165    0.59458    0.58897    1.88095
  66.43941    0.71927    0.65645    0.93500    0.62829    0.56518    0.55955    1.59162
  70.15836    0.75453    0.65645    0.98500    0.54028    0.57518    0.56955    1.85088
  52.50758    0.58076    0.65645    0.74500    0.64968    0.61043    0.60486    1.53922
  54.68708    0.60304    0.65645    0.77500    0.60143    0.60130    0.59571    1.66270
  47.44950    0.52823    0.65645    0.67500    0.81818    0.62871    0.62319    1.22222
  72.40055    0.77541    0.65645    1.01500    0.62969    0.58121    0.57559    1.58808
  79.17526    0.83665    0.65645    1.10500    0.65430    0.60487    0.59927    1.52836
  53.23327    0.58820    0.65645    0.75500    0.58435    0.60781    0.60224    1.71130
  61.27044    0.66901    0.65645    0.86500    0.56376    0.55257    0.54696    1.77381
  77.66362    0.82323    0.65645    1.08500    0.64728    0.59801    0.59240    1.54493
  55.41521    0.61044    0.65645    0.78500    0.66114    0.59581    0.59022    1.51254
  46.72993    0.52068    0.65645    0.66500    0.60000    0.62123    0.61571    1.66667
  48.16980    0.53578    0.65645    0.68500    0.47573    0.62610    0.62057    2.10204
  70.90485    0.76151    0.65645    0.99500    0.62316    0.57719    0.57157    1.60471
  62.74286    0.68347    0.65645    0.88500    0.57980    0.55595    0.55033    1.72472
  69.41277    0.74752    0.65645    0.97500    0.61000    0.57316    0.56754    1.63934
  72.34734    0.77585    0.65723    1.01500    0.55740    0.57998    0.57467    1.79403
  71.59954    0.76890    0.65723    1.00500    0.56598    0.57797    0.57266    1.76685
  61.96006    0.67661    0.65723    0.87500    0.57903    0.55313    0.54778    1.72702
  60.49042    0.66210    0.65723    0.85500    0.54918    0.55660    0.55125    1.82090
  83.67012    0.87674    0.65723    1.16500    0.63126    0.62533    0.62009    1.58413
  76.09984    0.81017    0.65723    1.06500    0.59963    0.59002    0.58473    1.66768
  80.63189    0.85046    0.65723    1.12500    0.55420    0.61053    0.60527    1.80442
  82.14937    0.86366    0.65723    1.14500    0.53650    0.61738    0.61213    1.86395
  76.85301    0.81696    0.65723    1.07500    0.64200    0.59339    0.58811    1.55763
  49.57538    0.55110    0.65723    0.70500    0.54144    0.62095    0.61561    1.84694
  59.02425    0.64752    0.65723    0.83500    0.50607    0.56759    0.56224    1.97603
  53.19336    0.58850    0.65723    0.75500    0.64326    0.60786    0.60251    1.55459
  78.36197    0.83044    0.65723    1.09500    0.56654    0.60024    0.59497    1.76510
  54.64612    0.60335    0.65723    0.77500    0.63102    0.60055    0.59519    1.58475
  48.85410    0.54358    0.65723    0.69500    0.51493    0.62356    0.61822    1.94203
  64.17112    0.69823    0.65723    0.90500    0.54773    0.55866    0.55332    1.82571
  67.87406    0.73384    0.65723    0.95500    0.54559    0.56787    0.56254    1.83288
  84.43169    0.88323    0.65723    1.17500    0.62168    0.64921    0.64398    1.60855
  58.29245    0.64020    0.65723    0.82500    0.57989    0.57308    0.56773    1.72446
  51.74382    0.57358    0.65723    0.73500    0.55452    0.61310    0.60775    1.80337
  52.46819    0.58105    0.65723    0.74500    0.65569    0.61048    0.60513    1.52511
  79.11776    0.83715    0.65723    1.10500    0.61731    0.60367    0.59840    1.61994
  62.69620    0.68383    0.65723    0.88500    0.51691    0.55497    0.54963    1.93458
  64.90992    0.70539    0.65723    0.91500    0.53538    0.56050    0.55516    1.86782
  70.85263    0.76194    0.65723    0.99500    0.62376    0.57596    0.57065    1.60317
  82.90935    0.87021    0.65723    1.15500    0.58195    0.62081    0.61556    1.71835
  46.69476    0.52093    0.65723    0.66500    0.37500    0.62636    0.62103    2.66667
  55.37372    0.61075    0.65723    0.78500    0.61991    0.59506    0.58970    1.61314
  77.60706    0.82371    0.65723    1.08500    0.61152    0.59682    0.59154    1.63526
  79.87440    0.84382    0.65723    1.11500    0.68284    0.60710    0.60184    1.46448
  75.34755    0.80336    0.65723    1.05500    0.64074    0.58801    0.58272    1.56069
  61.22480    0.66936    0.65723    0.86500    0.53504    0.55145    0.54610    1.86901
  69.36154    0.74794    0.65723    0.97500    0.63681    0.57194    0.56662    1.57033
  70.10663    0.75495    0.65723    0.98500    0.60231    0.57395    0.56863    1.66027
  59.75690    0.65482    0.65723    0.84500    0.57662    0.56210    0.55675    1.73425
  81.39022    0.85708    0.65723    1.13500    0.61538    0.61396    0.60870    1.62500
  66.39019    0.71966    0.65723    0.93500    0.63230    0.56418    0.55885    1.58152
  63.43321    0.69104    0.65723    0.89500    0.59772    0.55682    0.55147    1.67302
  73.09605    0.78276    0.65723    1.02500    0.57846    0.58198    0.57668    1.72872
  51.02023    0.56610    0.65723    0.72500    0.63333    0.61571    0.61037    1.57895
  47.41380    0.52849    0.65723    0.67500    0.79167    0.62880    0.62346    1.26316
  57.56151    0.63286    0.65723    0.81500    0.56224    0.57858    0.57322    1.77860
  50.29742    0.55861    0.65723    0.71500    0.47660    0.61833    0.61299    2.09821
  53.91934    0.59593    0.65723    0.76500    0.66757    0.60572    0.60036    1.49796
  68.61735    0.74090    0.65723    0.96500    0.56390    0.56980    0.56447    1.77337
  67.13167    0.72676    0.65723    0.94500    0.64198    0.56603    0.56070    1.55769
  65.64961    0.71254    0.65723    0.92500    0.55872    0.56234    0.55701    1.78979
  48.13358    0.53604    0.65723    0.68500    0.45652    0.62618    0.62084    2.19048
  67.82381    0.73425    0.65802    0.95500    0.54101    0.56688    0.56184    1.84840
  81.33130    0.85759    0.65802    1.13500    0.71949    0.61278    0.60783    1.38988
  60.44528    0.66245    0.65802    0.85500    0.61189    0.55582    0.55073    1.63429
  47.37810    0.52875    0.65802    0.67500    0.90244    0.62887    0.62373    1.10811
  64.86170    0.70577    0.65802    0.91500    0.53762    0.55953    0.55446    1.86006
  58.24887    0.64053    0.65802    0.82500    0.58813    0.57231    0.56721    1.70032
  82.84954    0.87074    0.65802    1.15500    0.62941    0.61963    0.61470    1.58878
  77.55046    0.82420    0.65802    1.08500    0.62333    0.59565    0.59067    1.60429
  75.29238    0.80382    0.65802    1.05500    0.53621    0.58679    0.58180    1.86495
  61.17915    0.66972    0.65802    0.86500    0.54127    0.55033    0.54524    1.84751
  70.05489    0.75537    0.65802    0.98500    0.61881    0.57274    0.56771    1.61600
  63.38602    0.69141    0.65802    0.89500    0.50077    0.55585    0.55077    1.99692
  73.04233    0.78320    0.65802    1.02500    0.60235    0.58077    0.57576    1.66017
  53.15344    0.58879    0.65802    0.75500    0.64183    0.60791    0.60278    1.55804
  57.51845    0.63319    0.65802    0.81500    0.55625    0.57781    0.57270    1.79775
  52.42880    0.58134    0.65802    0.74500    0.64458    0.61053    0.60540    1.55140
  49.53809    0.55137    0.65802    0.70500    0.60109    0.62101    0.61588    1.66364
  61.91389    0.67697    0.65802    0.87500    0.55556    0.55217    0.54708    1.80000
  82.09001    0.86418    0.65802    1.14500    0.57088    0.61620    0.61127    1.75168
  62.64951    0.68420    0.65802    0.88500    0.62304    0.55401    0.54893    1.60504
  78.30491    0.83093    0.65802    1.09500    0.64683    0.59907    0.59411    1.54601
  84.37100    0.88377    0.65802    1.17500    0.76211    0.64634    0.64141    1.31214
  53.87889    0.59623    0.65802    0.76500    0.52778    0.60529    0.60016    1.89474
  48.81734    0.54385    0.65802    0.69500    0.67241    0.62363    0.61850    1.48718
  59.71228    0.65516    0.65802    0.84500    0.54257    0.56132    0.55622    1.84308
  80.57343    0.85097    0.65802    1.12500    0.57143    0.60935    0.60440    1.75000
  51.70495    0.57387    0.65802    0.73500    0.62816    0.61315    0.60802    1.59195
  83.60987    0.87727    0.65802    1.16500    0.70217    0.62306    0.61813    1.42415
  58.98015    0.64785    0.65802    0.83500    0.58524    0.56682    0.56172    1.70871
  55.33223    0.61106    0.65802    0.78500    0.63702    0.59430    0.58918    1.56981
  76.79688    0.81743    0.65802    1.07500    0.66732    0.59222    0.58724    1.49854
  67.08193    0.72716    0.65802    0.94500    0.53303    0.56504    0.56000    1.87606
  71.54680    0.76934    0.65802    1.00500    0.58529    0.57675    0.57174    1.70856
  64.12341    0.69860    0.65802    0.90500    0.57737    0.55769    0.55262    1.73199
  48.09735    0.53631    0.65802    0.68500    0.65556    0.62625    0.62112    1.52542
  79.06022    0.83764    0.65802    1.10500    0.56762    0.60250    0.59754    1.76175
  50.98189    0.56638    0.65802    0.72500    0.46454    0.61577    0.61064    2.15267
  54.60515    0.60366    0.65802    0.77500    0.69211    0.59979    0.59467    1.44487
  70.80039    0.76236    0.65802    0.99500    0.60417    0.57474    0.56972    1.65517
  68.56660    0.74131    0.65802    0.96500    0.57437    0.56872    0.56369    1.74105
  72.29411    0.77628    0.65802    1.01500    0.59709    0.57876    0.57375    1.67480
  65.60088    0.71292    0.65802    0.92500    0.56269    0.56137    0.55631    1.77717
  76.04419    0.81064    0.65802    1.06500    0.67383    0.58879    0.58381    1.48406
  46.65958    0.52118    0.65802    0.66500    0.61111    0.63149    0.62635    1.63636
  69.31029    0.74835    0.65802    0.97500    0.62197    0.57073    0.56570    1.60779
  66.34095    0.72005    0.65802    0.93500    0.58295    0.56321    0.55815    1.71540
  79.81640    0.84432    0.65802    1.11500    0.71111    0.60592    0.60097    1.40625
  50.25960    0.55889    0.65802    0.71500    0.66190    0.61839    0.61326    1.51079
  48.78057    0.54411    0.65881    0.69500    0.53383    0.62367    0.61872    1.87324
  79.75837    0.84482    0.65881    1.11500    0.60679    0.60597    0.60128    1.64803
  49.50079    0.55164    0.65881    0.70500    0.61842    0.62104    0.61610    1.61702
  75.23718    0.80428    0.65881    1.05500    0.63951    0.58683    0.58211    1.56369
  83.54958    0.87781    0.65881    1.16500    0.57853    0.62298    0.61831    1.72852
  70.00312    0.75579    0.65881    0.98500    0.52108    0.57279    0.56802    1.91908
  67.03217    0.72755    0.65881    0.94500    0.59129    0.56504    0.56024    1.69122
  65.55213    0.71331    0.65881    0.92500    0.58456    0.56137    0.55655    1.71067
  53.83843    0.59653    0.65881    0.76500    0.57882    0.60519    0.60028    1.72766
  71.49403    0.76977    0.65881    1.00500    0.54254    0.57680    0.57204    1.84320
  55.29072    0.61137    0.65881    0.78500    0.60100    0.59420    0.58930    1.66390
  72.98858    0.78365    0.65881    1.02500    0.56899    0.58082    0.57607    1.75749
  48.06110    0.53657    0.65881    0.68500    0.72727    0.62629    0.62134    1.37500
  59.66765    0.65550    0.65881    0.84500    0.51343    0.56121    0.55635    1.94769
  50.94353    0.56667    0.65881    0.72500    0.65417    0.61580    0.61086    1.52866
  63.33880    0.69178    0.65881    0.89500    0.59070    0.55585    0.55102    1.69291
  52.38939    0.58163    0.65881    0.74500    0.54783    0.61055    0.60562    1.82540
  66.29170    0.72044    0.65881    0.93500    0.60159    0.56320    0.55840    1.66227
  79.00266    0.83814    0.65881    1.10500    0.59041    0.60255    0.59785    1.69375
  61.86770    0.67732    0.65881    0.87500    0.59899    0.55218    0.54733    1.66947
  60.40013    0.66279    0.65881    0.85500    0.48499    0.55571    0.55085    2.06189
  69.25902    0.74876    0.65881    0.97500    0.60297    0.57079    0.56601    1.65847
  82.78969    0.87127    0.65881    1.15500    0.70172    0.61968    0.61501    1.42508
  62.60281    0.68456    0.65881    0.88500    0.59177    0.55401    0.54917    1.68986
  47.34238    0.52901    0.65881    0.67500    0.70370    0.62891    0.62396    1.42105
  61.13348    0.67007    0.65881    0.86500    0.51797    0.55038    0.54553    1.93060
  50.22178    0.55916    0.65881    0.71500    0.52609    0.61842    0.61348    1.90083
  81.27236    0.85811    0.65881    1.13500    0.62984    0.61282    0.60814    1.58769
  46.62440    0.52144    0.65881    0.66500    0.73684    0.63136    0.62640    1.35714
  70.74812    0.76279    0.65881    0.99500    0.57143    0.57480    0.57003    1.75000
  67.77354    0.73465    0.65881    0.95500    0.63980    0.56688    0.56209    1.56298
  75.98851    0.81111    0.65881    1.06500    0.56597    0.58886    0.58413    1.76687
  53.11351    0.58909    0.65881    0.75500    0.69206    0.60792    0.60300    1.44495
  68.51583    0.74172    0.65881    0.96500    0.53788    0.56877    0.56398    1.85915
  58.20528    0.64086    0.65881    0.82500    0.53345    0.57221    0.56733    1.87460
  77.49383    0.82468    0.65881    1.08500    0.57692    0.59569    0.59099    1.73333
  64.07568    0.69897    0.65881    0.90500    0.58675    0.55769    0.55286    1.70430
  84.31028    0.88431    0.65881    1.17500    0.63305    0.64599    0.64134    1.57966
  78.24780    0.83142    0.65881    1.09500    0.53265    0.59912    0.59442    1.87739
  54.56417    0.60396    0.65881    0.77500    0.59009    0.59970    0.59479    1.69466
  76.74073    0.81791    0.65881    1.07500    0.66850    0.59227    0.58755    1.49589
  58.93603    0.64819    0.65881    0.83500    0.60526    0.56671    0.56184    1.65217
  80.51494    0.85148    0.65881    1.12500    0.66335    0.60940    0.60471    1.50751
  51.66607    0.57416    0.65881    0.73500    0.56209    0.61317    0.60824    1.77907
  82.03061    0.86471    0.65881    1.14500    0.66260    0.61625    0.61158    1.50920
  72.24086    0.77672    0.65881    1.01500    0.55660    0.57881    0.57406    1.79661
  64.81346    0.70615    0.65881    0.91500    0.59272    0.55953    0.55471    1.68715
  70.69583    0.76321    0.65960    0.99500    0.54019    0.57488    0.57034    1.85119
  55.24920    0.61169    0.65960    0.78500    0.53111    0.59411    0.58942    1.88285
  69.20773    0.74918    0.65960    0.97500    0.60098    0.57087    0.56631    1.66396
  69.95132    0.75621    0.65960    0.98500    0.61450    0.57287    0.56833    1.62735
  66.24242    0.72083    0.65960    0.93500    0.66901    0.56322    0.55864    1.49474
  71.44125    0.77020    0.65960    1.00500    0.55294    0.57688    0.57235    1.80851
  66.98239    0.72795    0.65960    0.94500    0.59843    0.56506    0.56049    1.67105
  64.02794    0.69935    0.65960    0.90500    0.54516    0.55771    0.55311    1.83434
  68.46504    0.74212    0.65960    0.96500    0.58900    0.56884    0.56428    1.69780
  67.72326    0.73505    0.65960    0.95500    0.52615    0.56690    0.56233    1.90060
  58.16167    0.64119    0.65960    0.82500    0.58088    0.57211    0.56745    1.72152
  65.50336    0.71369    0.65960    0.92500    0.55663    0.56139    0.55680    1.79651
  55.97606    0.61909    0.65960    0.79500    0.54194    0.58861    0.58393    1.84524
  58.89190    0.64853    0.65960    0.83500    0.52492    0.56661    0.56196    1.90506
  64.76520    0.70653    0.65960    0.91500    0.58388    0.55955    0.55495    1.71268
  72.18758    0.77716    0.65960    1.01500    0.55594    0.57889    0.57437    1.79876
  76.68454    0.81838    0.65960    1.07500    0.58949    0.59235    0.58786    1.69637
  80.45642    0.85199    0.65960    1.12500    0.58220    0.60948    0.60502    1.71761
  77.43717    0.82516    0.65960    1.08500    0.52837    0.59578    0.59130    1.89262
  53.07357    0.58938    0.65960    0.75500    0.67183    0.60794    0.60323    1.48848
  81.97118    0.86523    0.65960    1.14500    0.54839    0.61633    0.61189    1.82353
  61.82150    0.67768    0.65960    0.87500    0.55212    0.55220    0.54758    1.81121
  62.55609    0.68492    0.65960    0.88500    0.58793    0.55404    0.54942    1.70088
  49.46348    0.55192    0.65960    0.70500    0.56471    0.62107    0.61632    1.77083
  82.72981    0.87180    0.65960    1.15500    0.73171    0.61976    0.61532    1.36667
  51.62718    0.57444    0.65960    0.73500    0.60943    0.61319    0.60846    1.64088
  72.93481    0.78409    0.65960    1.02500    0.65285    0.58090    0.57638    1.53175
  48.74379    0.54438    0.65960    0.69500    0.62602    0.62370    0.61894    1.59740
  83.48926    0.87834    0.65960    1.16500    0.67527    0.62293    0.61850    1.48089
  52.34997    0.58192    0.65960    0.74500    0.63975    0.61057    0.60584    1.56311
  81.21338    0.85862    0.65960    1.13500    0.67857    0.61291    0.60846    1.47368
  50.90517    0.56695    0.65960    0.72500    0.74396    0.61582    0.61108    1.34416
  75.93280    0.81157    0.65960    1.06500    0.59843    0.58895    0.58446    1.67105
  48.02485    0.53683    0.65960    0.68500    0.66667    0.62633    0.62156    1.50000
  79.70031    0.84532    0.65960    1.11500    0.56075    0.60605    0.60159    1.78333
  60.35496    0.66314    0.65960    0.85500    0.53215    0.55561    0.55098    1.87915
  46.58921    0.52169    0.65960    0.66500    0.73913    0.63123    0.62645    1.35294
  54.52317    0.60427    0.65960    0.77500    0.59709    0.59961    0.59491    1.67480
  78.94506    0.83863    0.65960    1.10500    0.61480    0.60263    0.59816    1.62654
  53.79796    0.59683    0.65960    0.76500    0.58747    0.60510    0.60039    1.70222
  47.30666    0.52927    0.65960    0.67500    0.43548    0.62895    0.62418    2.29630
  63.29157    0.69214    0.65960    0.89500    0.58091    0.55587    0.55126    1.72145
  75.18195    0.80474    0.65960    1.05500    0.53873    0.58691    0.58242    1.85623
  84.24951    0.88485    0.65960    1.17500    0.59722    0.64569    0.64126    1.67442
  61.08779    0.67042    0.65960    0.86500    0.62478    0.55045    0.54582    1.60057
  78.19067    0.83191    0.65960    1.09500    0.67780    0.59920    0.59473    1.47536
  59.62300    0.65584    0.65960    0.84500    0.57002    0.56111    0.55647    1.75434
  50.18394    0.55944    0.65960    0.71500    0.55556    0.61845    0.61370    1.80000
  78.13351    0.83240    0.66039    1.09500    0.67511    0.59933    0.59504    1.48125
  69.89951    0.75662    0.66039    0.98500    0.61600    0.57299    0.56864    1.62338
  77.38047    0.82564    0.66039    1.08500    0.60612    0.59590    0.59161    1.64985
  52.31054    0.58221    0.66039    0.74500    0.58501    0.61061    0.60607    1.70936
  62.50936    0.68528    0.66039    0.88500    0.56355    0.55409    0.54967    1.77448
  53.03361    0.58968    0.66039    0.75500    0.58380    0.60798    0.60345    1.71292
  76.62832    0.81885    0.66039    1.07500    0.55446    0.59247    0.58817    1.80357
  70.64352    0.76364    0.66039    0.99500    0.61960    0.57499    0.57065    1.61394
  75.87706    0.81204    0.66039    1.06500    0.56505    0.58908    0.58478    1.76976
  58.84776    0.64886    0.66039    0.83500    0.64706    0.56654    0.56208    1.54545
  53.75748    0.59713    0.66039    0.76500    0.63315    0.60503    0.60051    1.57940
  75.12669    0.80520    0.66039    1.05500    0.58704    0.58703    0.58272    1.70347
  71.38844    0.77063    0.66039    1.00500    0.63785    0.57700    0.57266    1.56777
  63.24432    0.69251    0.66039    0.89500    0.54839    0.55592    0.55151    1.82353
  54.48217    0.60457    0.66039    0.77500    0.58685    0.59955    0.59504    1.70400
  55.93401    0.61940    0.66039    0.79500    0.59957    0.58855    0.58405    1.66787
  78.88742    0.83912    0.66039    1.10500    0.61111    0.60275    0.59847    1.63636
  72.88101    0.78453    0.66039    1.02500    0.61000    0.58101    0.57669    1.63934
  51.58828    0.57473    0.66039    0.73500    0.73606    0.61323    0.60869    1.35859
  60.30978    0.66348    0.66039    0.85500    0.55987    0.55554    0.55110    1.78613
  46.55401    0.52195    0.66039    0.66500    0.65385    0.63111    0.62650    1.52941
  65.45457    0.71407    0.66039    0.92500    0.49624    0.56144    0.55705    2.01515
  58.11804    0.64152    0.66039    0.82500    0.53184    0.57204    0.56757    1.88026
  47.27093    0.52953    0.66039    0.67500    0.61538    0.62901    0.62440    1.62500
  84.94931    0.89188    0.66039    1.18500    0.68523    0.67001    0.66577    1.45936
  84.18870    0.88540    0.66039    1.17500    0.78636    0.64543    0.64118    1.27168
  61.04209    0.67077    0.66039    0.86500    0.52623    0.55054    0.54611    1.90030
  47.98859    0.53709    0.66039    0.68500    0.73034    0.62638    0.62178    1.36923
  66.19313    0.72122    0.66039    0.93500    0.58017    0.56327    0.55889    1.72365
  64.71693    0.70691    0.66039    0.91500    0.54378    0.55960    0.55520    1.83898
  66.93258    0.72834    0.66039    0.94500    0.58254    0.56511    0.56073    1.71662
  83.42889    0.87888    0.66039    1.16500    0.62933    0.62294    0.61868    1.58900
  48.70700    0.54465    0.66039    0.69500    0.68750    0.62375    0.61916    1.45455
  82.66989    0.87233    0.66039    1.15500    0.57514    0.61989    0.61563    1.73871
  49.42617    0.55219    0.66039    0.70500    0.57065    0.62112    0.61654    1.75238
  61.77528    0.67804    0.66039    0.87500    0.61847    0.55225    0.54782    1.61690
  81.91171    0.86575    0.66039    1.14500    0.59279    0.61646    0.61220    1.68693
  67.67295    0.73545    0.66039    0.95500    0.59135    0.56695    0.56258    1.69106
  81.15436    0.85914    0.66039    1.13500    0.62055    0.61303    0.60877    1.61146
  50.14609    0.55972    0.66039    0.71500    0.72959    0.61849    0.61392    1.37063
  68.41422    0.74253    0.66039    0.96500    0.57547    0.56894    0.56458    1.73770
  80.39786    0.85249    0.66039    1.12500    0.60803    0.60961    0.60533    1.64465
  72.13427    0.77759    0.66039    1.01500    0.58195    0.57901    0.57467    1.71835
  50.86680    0.56723    0.66039    0.72500    0.53633    0.61586    0.61130    1.86452
  59.57833    0.65618    0.66039    0.84500    0.63670    0.56104    0.55659    1.57061
  79.64221    0.84582    0.66039    1.11500    0.59004    0.60618    0.60190    1.69481
  69.15641    0.74959    0.66039    0.97500    0.51290    0.57098    0.56662    1.94970
  55.20767    0.61199    0.66039    0.78500    0.53304    0.59405    0.58954    1.87603
  63.98017    0.69972    0.66039    0.90500    0.57075    0.55776    0.55336    1.75209
  78.82976    0.83962    0.66119    1.10500    0.61121    0.60291    0.59878    1.63609
  81.09531    0.85965    0.66119    1.13500    0.65613    0.61319    0.60908    1.52410
  62.46260    0.68564    0.66119    0.88500    0.66832    0.55416    0.54991    1.49628
  55.16613    0.61230    0.66119    0.78500    0.60682    0.59400    0.58967    1.64794
  67.62262    0.73585    0.66119    0.95500    0.58387    0.56703    0.56283    1.71271
  76.57208    0.81933    0.66119    1.07500    0.66917    0.59263    0.58849    1.49438
  61.72905    0.67839    0.66119    0.87500    0.56176    0.55233    0.54807    1.78012
  70.59118    0.76406    0.66119    0.99500    0.49694    0.57514    0.57096    2.01231
  49.38884    0.55246    0.66119    0.70500    0.52660    0.62118    0.61676    1.89899
  81.85220    0.86627    0.66119    1.14500    0.65392    0.61662    0.61251    1.52923
  82.60993    0.87286    0.66119    1.15500    0.60624    0.62005    0.61594    1.64952
  75.82129    0.81251    0.66119    1.06500    0.60917    0.58925    0.58511    1.64157
  58.80360    0.64919    0.66119    0.83500    0.53058    0.56649    0.56220    1.88475
  53.71699    0.59743    0.66119    0.76500    0.61433    0.60498    0.60062    1.62780
  50.10824    0.55999    0.66119    0.71500    0.67327    0.61855    0.61415    1.48529
  48.67021    0.54491    0.66119    0.69500    0.66667    0.62381    0.61938    1.50000
  58.07441    0.64185    0.66119    0.82500    0.56552    0.57199    0.56770    1.76829
  66.88276    0.72874    0.66119    0.94500    0.67395    0.56519    0.56098    1.48379
  75.07141    0.80566    0.66119    1.05500    0.62095    0.58718    0.58303    1.61043
  71.33560    0.77106    0.66119    1.00500    0.56318    0.57714    0.57297    1.77562
  47.23519    0.52978    0.66119    0.67500    0.56364    0.62907    0.62462    1.77419
  64.66863    0.70728    0.66119    0.91500    0.65378    0.55967    0.55545    1.52957
  66.14381    0.72161    0.66119    0.93500    0.62598    0.56335    0.55914    1.59750
  47.95233    0.53736    0.66119    0.68500    0.65909    0.62644    0.62200    1.51724
  60.99637    0.67112    0.66119    0.86500    0.52791    0.55066    0.54640    1.89426
  84.12786    0.88594    0.66119    1.17500    0.66519    0.64520    0.64110    1.50333
  63.19705    0.69288    0.66119    0.89500    0.60185    0.55600    0.55176    1.66154
  54.44115    0.60488    0.66119    0.77500    0.62963    0.59950    0.59516    1.58824
  84.88803    0.89243    0.66119    1.18500    0.81654    0.66729    0.66319    1.22468
  83.36849    0.87941    0.66119    1.16500    0.72646    0.62297    0.61887    1.37654
  52.99365    0.58998    0.66119    0.75500    0.67324    0.60803    0.60367    1.48536
  72.08094    0.77803    0.66119    1.01500    0.57919    0.57915    0.57498    1.72654
  72.82719    0.78497    0.66119    1.02500    0.57305    0.58116    0.57700    1.74504
  80.33926    0.85300    0.66119    1.12500    0.56084    0.60977    0.60565    1.78305
  69.84767    0.75704    0.66119    0.98500    0.58920    0.57313    0.56895    1.69722
  60.26458    0.66383    0.66119    0.85500    0.56514    0.55549    0.55122    1.76946
  69.10507    0.75000    0.66119    0.97500    0.58509    0.57112    0.56693    1.70914
  77.32375    0.82612    0.66119    1.08500    0.63462    0.59605    0.59192    1.57576
  46.51880    0.52220    0.66119    0.66500    0.90000    0.63101    0.62654    1.11111
  63.93239    0.70009    0.66119    0.90500    0.57546    0.55784    0.55360    1.73775
  51.54936    0.57501    0.66119    0.73500    0.63605    0.61329    0.60891    1.57219
  50.82841    0.56751    0.66119    0.72500    0.59350    0.61592    0.61153    1.68493
  52.27111    0.58250    0.66119    0.74500    0.61280    0.61066    0.60629    1.63184
  55.89194    0.61972    0.66119    0.79500    0.52586    0.58850    0.58417    1.90164
  68.36339    0.74294    0.66119    0.96500    0.57385    0.56907    0.56488    1.74263
  78.07632    0.83288    0.66119    1.09500    0.62731    0.59948    0.59535    1.59412
  59.53365    0.65652    0.66119    0.84500    0.59925    0.56099    0.55671    1.66875
  65.40577    0.71446    0.66119    0.92500    0.58615    0.56151    0.55729    1.70604
  79.58408    0.84632    0.66119    1.11500    0.53395    0.60634    0.60221    1.87285
  69.79581    0.75746    0.66198    0.98500    0.63545    0.57330    0.56926    1.57368
  51.51044    0.57530    0.66198    0.73500    0.66197    0.61337    0.60913    1.51064
  75.01610    0.80612    0.66198    1.05500    0.62526    0.58736    0.58334    1.59933
  71.28274    0.77149    0.66198    1.00500    0.60336    0.57732    0.57328    1.65738
  52.95367    0.59027    0.66198    0.75500    0.60167    0.60811    0.60389    1.66204
  66.09448    0.72200    0.66198    0.93500    0.58983    0.56345    0.55938    1.69542
  60.95064    0.67147    0.66198    0.86500    0.53934    0.55081    0.54669    1.85410
  69.05371    0.75041    0.66198    0.97500    0.60531    0.57129    0.56724    1.65205
  52.23166    0.58279    0.66198    0.74500    0.60635    0.61074    0.60651    1.64921
  84.06697    0.88648    0.66198    1.17500    0.70526    0.64500    0.64102    1.41791
  72.02759    0.77846    0.66198    1.01500    0.53701    0.57932    0.57529    1.86217
  63.14977    0.69324    0.66198    0.89500    0.63589    0.55610    0.55200    1.57260
  54.40012    0.60518    0.66198    0.77500    0.64775    0.59948    0.59528    1.54380
  78.01909    0.83337    0.66198    1.09500    0.63776    0.59966    0.59566    1.56798
  64.62032    0.70766    0.66198    0.91500    0.56311    0.55978    0.55569    1.77586
  47.91605    0.53762    0.66198    0.68500    0.70000    0.62653    0.62222    1.42857
  48.63340    0.54518    0.66198    0.69500    0.77536    0.62390    0.61961    1.28972
  83.30805    0.87995    0.66198    1.16500    0.65751    0.62304    0.61905    1.52090
  50.07037    0.56027    0.66198    0.71500    0.65934    0.61863    0.61437    1.51667
  55.84986    0.62003    0.66198    0.79500    0.53800    0.58847    0.58430    1.85874
  81.03622    0.86016    0.66198    1.13500    0.64625    0.61338    0.60939    1.54740
  68.31253    0.74334    0.66198    0.96500    0.66010    0.56923    0.56518    1.51493
  62.41584    0.68600    0.66198    0.88500    0.54531    0.55426    0.55016    1.83383
  67.57227    0.73625    0.66198    0.95500    0.59706    0.56713    0.56307    1.67486
  63.88460    0.70046    0.66198    0.90500    0.64057    0.55794    0.55385    1.56111
  76.51580    0.81980    0.66198    1.07500    0.62289    0.59281    0.58880    1.60542
  84.82671    0.89298    0.66198    1.18500    0.66825    0.66460    0.66062    1.49645
  49.35150    0.55273    0.66198    0.70500    0.60326    0.62126    0.61699    1.65766
  77.26700    0.82660    0.66198    1.08500    0.69467    0.59623    0.59223    1.43953
  70.53882    0.76448    0.66198    0.99500    0.57524    0.57531    0.57127    1.73842
  80.28064    0.85351    0.66198    1.12500    0.59150    0.60995    0.60596    1.69063
  81.79266    0.86679    0.66198    1.14500    0.61538    0.61681    0.61282    1.62500
  78.77206    0.84011    0.66198    1.10500    0.56121    0.60309    0.59909    1.78188
  75.76550    0.81298    0.66198    1.06500    0.70962    0.58944    0.58543    1.40921
  50.79002    0.56779    0.66198    0.72500    0.68182    0.61600    0.61175    1.46667
  58.75943    0.64953    0.66198    0.83500    0.57217    0.56647    0.56233    1.74772
  59.48896    0.65686    0.66198    0.84500    0.53523    0.56097    0.55683    1.86834
  53.67649    0.59773    0.66198    0.76500    0.55990    0.60495    0.60074    1.78603
  79.52592    0.84682    0.66198    1.11500    0.59225    0.60652    0.60253    1.68847
  66.83292    0.72913    0.66198    0.94500    0.51198    0.56529    0.56123    1.95322
  61.68280    0.67875    0.66198    0.87500    0.59790    0.55243    0.54832    1.67251
  82.54994    0.87338    0.66198    1.15500    0.74354    0.62024    0.61625    1.34492
  60.21936    0.66417    0.66198    0.85500    0.56312    0.55547    0.55134    1.77581
  72.77335    0.78542    0.66198    1.02500    0.59661    0.58133    0.57731    1.67614
  47.19945    0.53004    0.66198    0.67500    0.50000    0.62916    0.62484    2.00000
  46.48358    0.52245    0.66198    0.66500    1.05882    0.63092    0.62659    0.94444
  65.35695    0.71484    0.66198    0.92500    0.55840    0.56162    0.55754    1.79083
  55.12458    0.61261    0.66198    0.78500    0.59508    0.59398    0.58979    1.68045
  58.03076    0.64218    0.66198    0.82500    0.66538    0.57197    0.56782    1.50291
  59.44425    0.65720    0.66278    0.84500    0.57417    0.56097    0.55696    1.74164
  60.90489    0.67182    0.66278    0.86500    0.60870    0.55098    0.54698    1.64286
  53.63597    0.59803    0.66278    0.76500    0.58886    0.60494    0.60085    1.69820
  47.87976    0.53788    0.66278    0.68500    0.54206    0.62663    0.62245    1.84483
  55.08301    0.61292    0.66278    0.78500    0.59132    0.59398    0.58991    1.69112
  66.04513    0.72238    0.66278    0.93500    0.52194    0.56358    0.55963    1.91594
  50.75162    0.56807    0.66278    0.72500    0.55390    0.61610    0.61197    1.80537
  79.46772    0.84732    0.66278    1.11500    0.62020    0.60672    0.60284    1.61238
  46.44836    0.52270    0.66278    0.66500    0.53571    0.63086    0.62664    1.86667
  73.46566    0.79279    0.66278    1.03500    0.61314    0.58354    0.57963    1.63095
  80.22198    0.85401    0.66278    1.12500    0.62934    0.61015    0.60627    1.58896
  84.00605    0.88702    0.66278    1.17500    0.63354    0.64481    0.64094    1.57843
  72.71947    0.78586    0.66278    1.02500    0.57749    0.58153    0.57762    1.73164
  67.52190    0.73665    0.66278    0.95500    0.51156    0.56726    0.56332    1.95482
  76.45950    0.82027    0.66278    1.07500    0.62620    0.59301    0.58911    1.59692
  64.57199    0.70804    0.66278    0.91500    0.56610    0.55990    0.55594    1.76648
  48.59658    0.54545    0.66278    0.69500    0.66892    0.62400    0.61983    1.49495
  63.83678    0.70083    0.66278    0.90500    0.55859    0.55807    0.55410    1.79023
  57.98709    0.64251    0.66278    0.82500    0.51923    0.57197    0.56794    1.92593
  83.24757    0.88048    0.66278    1.16500    0.59417    0.62312    0.61924    1.68301
  68.26166    0.74375    0.66278    0.96500    0.52977    0.56941    0.56547    1.88761
  62.36905    0.68636    0.66278    0.88500    0.57818    0.55439    0.55041    1.72958
  55.80777    0.62034    0.66278    0.79500    0.58929    0.58847    0.58442    1.69697
  65.30810    0.71522    0.66278    0.92500    0.51101    0.56174    0.55779    1.95692
  71.22986    0.77191    0.66278    1.00500    0.57571    0.57751    0.57359    1.73699
  52.91368    0.59056    0.66278    0.75500    0.56232    0.60821    0.60411    1.77835
  71.97421    0.77890    0.66278    1.01500    0.56309    0.57952    0.57560    1.77591
  66.78306    0.72953    0.66278    0.94500    0.59122    0.56542    0.56147    1.69143
  50.03250    0.56054    0.66278    0.71500    0.72864    0.61874    0.61459    1.37241
  77.21022    0.82708    0.66278    1.08500    0.64751    0.59644    0.59254    1.54438
  47.16369    0.53030    0.66278    0.67500    0.55000    0.62927    0.62507    1.81818
  80.97710    0.86067    0.66278    1.13500    0.59415    0.61358    0.60970    1.68308
  60.17414    0.66452    0.66278    0.85500    0.57265    0.55547    0.55146    1.74627
  54.35908    0.60549    0.66278    0.77500    0.62500    0.59948    0.59540    1.60000
  58.71524    0.64986    0.66278    0.83500    0.55839    0.56647    0.56245    1.79085
  49.31416    0.55300    0.66278    0.70500    0.68235    0.62137    0.61721    1.46552
  78.71434    0.84060    0.66278    1.10500    0.66023    0.60329    0.59941    1.51462
  77.96183    0.83385    0.66278    1.09500    0.61111    0.59987    0.59597    1.63636
  75.70968    0.81344    0.66278    1.06500    0.62545    0.58965    0.58576    1.59884
  70.48643    0.76491    0.66278    0.99500    0.57997    0.57550    0.57158    1.72423
  69.74392    0.75788    0.66278    0.98500    0.58242    0.57349    0.56957    1.71698
  84.76534    0.89353    0.66278    1.18500    0.70602    0.66191    0.65804    1.41639
  52.19220    0.58308    0.66278    0.74500    0.60909    0.61084    0.60673    1.64179
  82.48991    0.87391    0.66278    1.15500    0.69729    0.62044    0.61657    1.43413
  51.47151    0.57558    0.66278    0.73500    0.70956    0.61347    0.60935    1.40933
  69.00233    0.75082    0.66278    0.97500    0.58070    0.57149    0.56755    1.72207
  81.73308    0.86731    0.66278    1.14500    0.70825    0.61701    0.61313    1.41194
  61.63653    0.67910    0.66278    0.87500    0.59699    0.55255    0.54856    1.67507
  63.10247    0.69361    0.66278    0.89500    0.58843    0.55623    0.55225    1.69944
  57.94342    0.64284    0.66357    0.82500    0.53076    0.57199    0.56806    1.88411
  47.84347    0.53814    0.66357    0.68500    0.63830    0.62676    0.62267    1.56667
  54.31803    0.60579    0.66357    0.77500    0.58993    0.59950    0.59553    1.69512
  52.15273    0.58337    0.66357    0.74500    0.63975    0.61097    0.60696    1.56311
  83.18705    0.88101    0.66357    1.16500    0.63179    0.62320    0.61942    1.58280
  81.67347    0.86782    0.66357    1.14500    0.63708    0.61723    0.61345    1.56966
  63.78895    0.70120    0.66357    0.90500    0.54502    0.55821    0.55434    1.83478
  60.12889    0.66486    0.66357    0.85500    0.55724    0.55549    0.55159    1.79456
  62.32225    0.68672    0.66357    0.88500    0.57732    0.55454    0.55065    1.73214
  75.65383    0.81391    0.66357    1.06500    0.68972    0.58988    0.58608    1.44986
  55.76566    0.62066    0.66357    0.79500    0.55364    0.58850    0.58454    1.80623
  67.47151    0.73705    0.66357    0.95500    0.56543    0.56741    0.56357    1.76857
  65.25925    0.71560    0.66357    0.92500    0.56093    0.56189    0.55803    1.78274
  66.73317    0.72992    0.66357    0.94500    0.62774    0.56557    0.56172    1.59302
  71.17696    0.77234    0.66357    1.00500    0.59295    0.57772    0.57390    1.68649
  77.90455    0.83434    0.66357    1.09500    0.63878    0.60008    0.59629    1.56548
  52.87368    0.59086    0.66357    0.75500    0.66189    0.60833    0.60434    1.51082
  84.70394    0.89407    0.66357    1.18500    0.66157    0.65923    0.65546    1.51155
  49.99462    0.56082    0.66357    0.71500    0.62557    0.61886    0.61481    1.59854
  82.42984    0.87443    0.66357    1.15500    0.60870    0.62066    0.61688    1.64286
  71.92081    0.77933    0.66357    1.01500    0.50732    0.57973    0.57591    1.97115
  68.21076    0.74415    0.66357    0.96500    0.53473    0.56961    0.56577    1.87009
  78.65658    0.84109    0.66357    1.10500    0.56202    0.60351    0.59972    1.77931
  64.52364    0.70841    0.66357    0.91500    0.56322    0.56005    0.55619    1.77551
  70.43403    0.76533    0.66357    0.99500    0.56804    0.57571    0.57189    1.76045
  83.94508    0.88756    0.66357    1.17500    0.64989    0.64464    0.64086    1.53872
  63.05515    0.69397    0.66357    0.89500    0.60592    0.55637    0.55250    1.65039
  79.40949    0.84782    0.66357    1.11500    0.61622    0.60694    0.60315    1.62281
  61.59025    0.67946    0.66357    0.87500    0.56579    0.55270    0.54881    1.76744
  51.43257    0.57587    0.66357    0.73500    0.67208    0.61360    0.60958    1.48792
  72.66558    0.78630    0.66357    1.02500    0.55660    0.58174    0.57793    1.79661
  60.85913    0.67217    0.66357    0.86500    0.49010    0.55117    0.54727    2.04040
  59.39953    0.65754    0.66357    0.84500    0.59790    0.56099    0.55708    1.67251
  53.59545    0.59833    0.66357    0.76500    0.55388    0.60496    0.60097    1.80543
  58.67104    0.65020    0.66357    0.83500    0.53268    0.56649    0.56257    1.87730
  47.12793    0.53055    0.66357    0.67500    0.53846    0.62940    0.62529    1.85714
  48.55976    0.54571    0.66357    0.69500    0.57692    0.62413    0.62005    1.73333
  80.91795    0.86119    0.66357    1.13500    0.60811    0.61380    0.61001    1.64444
  50.71320    0.56835    0.66357    0.72500    0.77778    0.61623    0.61219    1.28571
  65.99575    0.72277    0.66357    0.93500    0.49847    0.56373    0.55988    2.00614
  49.27680    0.55327    0.66357    0.70500    0.67391    0.62149    0.61743    1.48387
  77.15341    0.82755    0.66357    1.08500    0.62429    0.59665    0.59285    1.60182
  68.95093    0.75123    0.66357    0.97500    0.56260    0.57170    0.56786    1.77745
  55.04143    0.61323    0.66357    0.78500    0.57080    0.59400    0.59003    1.75194
  46.41312    0.52296    0.66357    0.66500    0.79167    0.63081    0.62669    1.26316
  73.41127    0.79324    0.66357    1.03500    0.65932    0.58375    0.57994    1.51671
  80.16328    0.85452    0.66357    1.12500    0.63314    0.61037    0.60658    1.57944
  69.69202    0.75829    0.66357    0.98500    0.59968    0.57370    0.56988    1.66755
  76.40317    0.82074    0.66357    1.07500    0.66731    0.59322    0.58942    1.49856
  67.42110    0.73744    0.66437    0.95500    0.57302    0.56757    0.56381    1.74515
  80.85876    0.86170    0.66437    1.13500    0.58812    0.61403    0.61033    1.70033
  70.38160    0.76575    0.66437    0.99500    0.63029    0.57594    0.57220    1.58656
  48.52293    0.54598    0.66437    0.69500    0.48026    0.62428    0.62027    2.08219
  75.59795    0.81437    0.66437    1.06500    0.55495    0.59012    0.58641    1.80198
  62.27544    0.68708    0.66437    0.88500    0.61831    0.55470    0.55090    1.61732
  81.61382    0.86834    0.66437    1.14500    0.56351    0.61746    0.61376    1.77460
  61.54395    0.67981    0.66437    0.87500    0.58937    0.55287    0.54906    1.69672
  49.23944    0.55354    0.66437    0.70500    0.56701    0.62164    0.61766    1.76364
  58.62683    0.65053    0.66437    0.83500    0.55576    0.56653    0.56269    1.79934
  83.12649    0.88154    0.66437    1.16500    0.72068    0.62330    0.61961    1.38757
  57.89972    0.64317    0.66437    0.82500    0.59398    0.57203    0.56819    1.68354
  76.34681    0.82122    0.66437    1.07500    0.60506    0.59345    0.58974    1.65273
  66.68327    0.73031    0.66437    0.94500    0.57385    0.56573    0.56197    1.74260
  53.55491    0.59863    0.66437    0.76500    0.63918    0.60499    0.60109    1.56452
  54.99984    0.61354    0.66437    0.78500    0.62955    0.59404    0.59016    1.58845
  68.15984    0.74455    0.66437    0.96500    0.58091    0.56983    0.56607    1.72145
  71.86738    0.77977    0.66437    1.01500    0.63540    0.57996    0.57622    1.57382
  80.10456    0.85502    0.66437    1.12500    0.64218    0.61060    0.60690    1.55718
  46.37788    0.52321    0.66437    0.66500    0.60000    0.63079    0.62674    1.66667
  73.35685    0.79368    0.66437    1.03500    0.56633    0.58398    0.58025    1.76577
  65.94636    0.72316    0.66437    0.93500    0.59044    0.56389    0.56013    1.69364
  47.09216    0.53081    0.66437    0.67500    0.52239    0.62955    0.62551    1.91429
  79.35123    0.84832    0.66437    1.11500    0.59886    0.60717    0.60346    1.66984
  63.00782    0.69434    0.66437    0.89500    0.52373    0.55654    0.55275    1.90937
  51.39362    0.57615    0.66437    0.73500    0.61000    0.61374    0.60980    1.63934
  83.88408    0.88810    0.66437    1.17500    0.62687    0.64447    0.64078    1.59524
  69.64009    0.75871    0.66437    0.98500    0.66547    0.57393    0.57019    1.50269
  60.08364    0.66521    0.66437    0.85500    0.63720    0.55553    0.55171    1.56936
  68.89951    0.75164    0.66437    0.97500    0.55653    0.57192    0.56817    1.79683
  54.27696    0.60609    0.66437    0.77500    0.54545    0.59955    0.59565    1.83333
  52.11325    0.58366    0.66437    0.74500    0.71025    0.61111    0.60718    1.40796
  78.59879    0.84158    0.66437    1.10500    0.64397    0.60374    0.60003    1.55287
  77.84723    0.83482    0.66437    1.09500    0.52407    0.60031    0.59660    1.90813
  84.64250    0.89462    0.66437    1.18500    0.65207    0.65656    0.65287    1.53357
  77.09657    0.82803    0.66437    1.08500    0.57143    0.59688    0.59317    1.75000
  64.47528    0.70879    0.66437    0.91500    0.58095    0.56022    0.55644    1.72131
  50.67478    0.56863    0.66437    0.72500    0.64981    0.61638    0.61242    1.53892
  55.72355    0.62097    0.66437    0.79500    0.58483    0.58854    0.58466    1.70990
  47.80717    0.53840    0.66437    0.68500    0.75325    0.62691    0.62289    1.32759
  49.95672    0.56109    0.66437    0.71500    0.51707    0.61901    0.61504    1.93396
  59.35479    0.65788    0.66437    0.84500    0.59147    0.56103    0.55720    1.69069
  60.81335    0.67252    0.66437    0.86500    0.61343    0.55138    0.54756    1.63018
  71.12403    0.77277    0.66437    1.00500    0.58870    0.57795    0.57421    1.69867
  82.36974    0.87496    0.66437    1.15500    0.63136    0.62089    0.61719    1.58387
  72.61166    0.78674    0.66437    1.02500    0.56336    0.58197    0.57824    1.77508
  52.83368    0.59115    0.66437    0.75500    0.58247    0.60848    0.60456    1.71681
  65.21037    0.71598    0.66437    0.92500    0.61275    0.56206    0.55828    1.63200
  63.74110    0.70157    0.66437    0.90500    0.58946    0.55838    0.55459    1.69648
  52.79366    0.59144    0.66516    0.75500    0.57949    0.60865    0.60478    1.72566
  49.91882    0.56137    0.66516    0.71500    0.61778    0.61918    0.61526    1.61870
  68.84807    0.75205    0.66516    0.97500    0.60645    0.57217    0.56849    1.64894
  81.55414    0.86886    0.66516    1.14500    0.52471    0.61770    0.61407    1.90580
  70.32915    0.76617    0.66516    0.99500    0.56146    0.57619    0.57251    1.78107
  77.78988    0.83531    0.66516    1.09500    0.54982    0.60055    0.59691    1.81877
  80.79953    0.86221    0.66516    1.13500    0.66064    0.61427    0.61064    1.51368
  60.03836    0.66555    0.66516    0.85500    0.63287    0.55560    0.55183    1.58011
  67.37067    0.73784    0.66516    0.95500    0.63844    0.56776    0.56406    1.56633
  78.54097    0.84207    0.66516    1.10500    0.56262    0.60398    0.60035    1.77741
  52.07376    0.58395    0.66516    0.74500    0.60252    0.61128    0.60740    1.65969
  46.34263    0.52346    0.66516    0.66500    0.60000    0.63079    0.62679    1.66667
  51.35466    0.57643    0.66516    0.73500    0.72695    0.61392    0.61002    1.37561
  62.22860    0.68744    0.66516    0.88500    0.55063    0.55489    0.55115    1.81609
  77.03970    0.82851    0.66516    1.08500    0.59884    0.59712    0.59348    1.66990
  80.04580    0.85553    0.66516    1.12500    0.58965    0.61084    0.60721    1.69592
  63.69323    0.70194    0.66516    0.90500    0.53149    0.55857    0.55484    1.88150
  76.29042    0.82169    0.66516    1.07500    0.49069    0.59369    0.59005    2.03793
  68.10891    0.74496    0.66516    0.96500    0.60410    0.57007    0.56637    1.65537
  69.58815    0.75912    0.66516    0.98500    0.58645    0.57418    0.57050    1.70517
  65.16147    0.71636    0.66516    0.92500    0.57450    0.56224    0.55853    1.74063
  61.49764    0.68016    0.66516    0.87500    0.57424    0.55305    0.54931    1.74143
  50.63635    0.56891    0.66516    0.72500    0.58696    0.61655    0.61264    1.70370
  79.29294    0.84881    0.66516    1.11500    0.57791    0.60741    0.60378    1.73038
  59.31004    0.65822    0.66516    0.84500    0.56061    0.56110    0.55732    1.78378
  55.68142    0.62128    0.66516    0.79500    0.57500    0.58861    0.58479    1.73913
  49.20207    0.55381    0.66516    0.70500    0.66837    0.62182    0.61788    1.49618
  54.95824    0.61385    0.66516    0.78500    0.63680    0.59411    0.59028    1.57034
  82.30960    0.87548    0.66516    1.15500    0.71915    0.62113    0.61751    1.39053
  84.58101    0.89516    0.66516    1.18500    0.66964    0.65390    0.65028    1.49333
  62.96047    0.69470    0.66516    0.89500    0.57286    0.55673    0.55300    1.74561
  58.58260    0.65086    0.66516    0.83500    0.57793    0.56660    0.56282    1.73030
  83.82304    0.88864    0.66516    1.17500    0.61088    0.64432    0.64070    1.63699
  47.77086    0.53866    0.66516    0.68500    0.43590    0.62709    0.62312    2.29412
  53.51437    0.59893    0.66516    0.76500    0.74128    0.60506    0.60120    1.34902
  54.23589    0.60639    0.66516    0.77500    0.55069    0.59961    0.59577    1.81590
  71.07108    0.77320    0.66516    1.00500    0.59148    0.57820    0.57452    1.69067
  83.06590    0.88207    0.66516    1.16500    0.58753    0.62341    0.61980    1.70205
  72.55771    0.78718    0.66516    1.02500    0.59699    0.58221    0.57855    1.67507
  75.54204    0.81484    0.66516    1.06500    0.60688    0.59038    0.58673    1.64776
  73.30241    0.79413    0.66516    1.03500    0.60797    0.58422    0.58056    1.64481
  66.63335    0.73070    0.66516    0.94500    0.63699    0.56592    0.56222    1.56989
  71.81393    0.78020    0.66516    1.01500    0.61979    0.58020    0.57654    1.61345
  57.85602    0.64349    0.66516    0.82500    0.56336    0.57210    0.56831    1.77508
  65.89696    0.72354    0.66516    0.93500    0.58638    0.56408    0.56037    1.70538
  47.05638    0.53107    0.66516    0.67500    0.77778    0.62972    0.62574    1.28571
  60.76756    0.67287    0.66516    0.86500    0.56499    0.55161    0.54786    1.76994
  48.48609    0.54624    0.66516    0.69500    0.70455    0.62445    0.62050    1.41935
  64.42690    0.70916    0.66516    0.91500    0.54344    0.56040    0.55668    1.84012
  65.84753    0.72393    0.66596    0.93500    0.58713    0.56429    0.56062    1.70321
  58.53836    0.65120    0.66596    0.83500    0.54892    0.56669    0.56294    1.82175
  83.00527    0.88261    0.66596    1.16500    0.57019    0.62354    0.61998    1.75380
  76.98280    0.82899    0.66596    1.08500    0.53861    0.59738    0.59379    1.85664
  54.91663    0.61415    0.66596    0.78500    0.57952    0.59420    0.59040    1.72556
  50.59791    0.56919    0.66596    0.72500    0.61649    0.61674    0.61286    1.62209
  65.11256    0.71675    0.66596    0.92500    0.54720    0.56245    0.55878    1.82749
  57.81231    0.64382    0.66596    0.82500    0.56693    0.57219    0.56843    1.76389
  53.47381    0.59923    0.66596    0.76500    0.52605    0.60514    0.60132    1.90094
  79.98701    0.85603    0.66596    1.12500    0.55154    0.61110    0.60752    1.81311
  51.31569    0.57672    0.66596    0.73500    0.52117    0.61411    0.61025    1.91875
  62.18176    0.68780    0.66596    0.88500    0.54560    0.55510    0.55140    1.83284
  62.91310    0.69507    0.66596    0.89500    0.59428    0.55694    0.55324    1.68272
  76.23400    0.82216    0.66596    1.07500    0.56425    0.59396    0.59036    1.77228
  67.32022    0.73824    0.66596    0.95500    0.58638    0.56797    0.56431    1.70538
  66.58341    0.73110    0.66596    0.94500    0.58814    0.56613    0.56247    1.70028
  48.44924    0.54651    0.66596    0.69500    0.63636    0.62465    0.62072    1.57143
  64.37850    0.70954    0.66596    0.91500    0.57340    0.56061    0.55693    1.74398
  61.45131    0.68052    0.66596    0.87500    0.60777    0.55327    0.54955    1.64535
  80.74028    0.86272    0.66596    1.13500    0.58835    0.61452    0.61095    1.69967
  79.23462    0.84931    0.66596    1.11500    0.55091    0.60767    0.60409    1.81518
  84.51949    0.89571    0.66596    1.18500    0.67026    0.65124    0.64769    1.49196
  47.02059    0.53132    0.66596    0.67500    0.62667    0.62992    0.62596    1.59574
  49.16469    0.55408    0.66596    0.70500    0.66474    0.62201    0.61810    1.50435
  69.53618    0.75954    0.66596    0.98500    0.56651    0.57445    0.57081    1.76519
  59.26528    0.65855    0.66596    0.84500    0.64771    0.56119    0.55745    1.54391
  60.72175    0.67321    0.66596    0.86500    0.56944    0.55187    0.54815    1.75610
  77.73251    0.83579    0.66596    1.09500    0.59636    0.60081    0.59723    1.67683
  82.24942    0.87601    0.66596    1.15500    0.64887    0.62138    0.61782    1.54114
  68.05795    0.74536    0.66596    0.96500    0.61149    0.57032    0.56668    1.63536
  49.88091    0.56164    0.66596    0.71500    0.61468    0.61938    0.61548    1.62687
  55.63928    0.62160    0.66596    0.79500    0.57028    0.58870    0.58491    1.75352
  54.19480    0.60670    0.66596    0.77500    0.70637    0.59971    0.59589    1.41569
  52.03426    0.58423    0.66596    0.74500    0.69048    0.61148    0.60763    1.44828
  63.64535    0.70231    0.66596    0.90500    0.52589    0.55878    0.55509    1.90154
  71.76046    0.78063    0.66596    1.01500    0.59758    0.58047    0.57685    1.67342
  75.48611    0.81530    0.66596    1.06500    0.63055    0.59066    0.58706    1.58592
  47.73454    0.53892    0.66596    0.68500    0.74737    0.62728    0.62334    1.33803
  78.48311    0.84256    0.66596    1.10500    0.60649    0.60424    0.60066    1.64883
  81.49442    0.86938    0.66596    1.14500    0.55993    0.61795    0.61439    1.78595
  59.99308    0.66589    0.66596    0.85500    0.61667    0.55568    0.55195    1.62162
  83.76197    0.88917    0.66596    1.17500    0.55252    0.64418    0.64062    1.80989
  68.79660    0.75246    0.66596    0.97500    0.59532    0.57244    0.56880    1.67978
  52.75363    0.59174    0.66596    0.75500    0.58289    0.60885    0.60501    1.71560
  70.27668    0.76659    0.66596    0.99500    0.64636    0.57645    0.57282    1.54712
  72.50374    0.78761    0.66596    1.02500    0.51227    0.58248    0.57886    1.95210
  73.24795    0.79457    0.66596    1.03500    0.56994    0.58448    0.58087    1.75457
  46.30738    0.52371    0.66596    0.66500    0.60714    0.63081    0.62683    1.64706
  71.01811    0.77362    0.66596    1.00500    0.57191    0.57846    0.57484    1.74854
  58.49410    0.65153    0.66676    0.83500    0.53288    0.56680    0.56306    1.87658
  82.94461    0.88314    0.66676    1.16500    0.57760    0.62369    0.62017    1.73129
  52.71359    0.59203    0.66676    0.75500    0.62391    0.60907    0.60523    1.60280
  49.84299    0.56191    0.66676    0.71500    0.62736    0.61960    0.61571    1.59398
  67.26975    0.73864    0.66676    0.95500    0.56844    0.56820    0.56456    1.75921
  64.33008    0.70991    0.66676    0.91500    0.56740    0.56085    0.55718    1.76243
  70.96511    0.77405    0.66676    1.00500    0.49612    0.57875    0.57515    2.01563
  55.59713    0.62191    0.66676    0.79500    0.57849    0.58882    0.58503    1.72862
  63.59745    0.70268    0.66676    0.90500    0.62149    0.55901    0.55534    1.60904
  79.92818    0.85653    0.66676    1.12500    0.60491    0.61138    0.60784    1.65313
  80.68098    0.86323    0.66676    1.13500    0.57031    0.61480    0.61127    1.75342
  47.69821    0.53918    0.66676    0.68500    0.85859    0.62751    0.62356    1.16471
  65.06363    0.71713    0.66676    0.92500    0.52850    0.56269    0.55903    1.89216
  72.44975    0.78805    0.66676    1.02500    0.58713    0.58276    0.57917    1.70321
  76.92587    0.82946    0.66676    1.08500    0.59484    0.59767    0.59411    1.68111
  46.27212    0.52396    0.66676    0.66500    0.69697    0.63086    0.62688    1.43478
  68.00697    0.74576    0.66676    0.96500    0.55375    0.57061    0.56698    1.80588
  66.53346    0.73149    0.66676    0.94500    0.59432    0.56636    0.56272    1.68258
  60.67593    0.67356    0.66676    0.86500    0.56594    0.55215    0.54844    1.76696
  65.79808    0.72432    0.66676    0.93500    0.57447    0.56452    0.56087    1.74074
  51.99475    0.58452    0.66676    0.74500    0.59639    0.61170    0.60785    1.67677
  78.42523    0.84305    0.66676    1.10500    0.62427    0.60452    0.60097    1.60188
  54.15371    0.60700    0.66676    0.77500    0.56905    0.59983    0.59602    1.75732
  68.74512    0.75287    0.66676    0.97500    0.60522    0.57273    0.56911    1.65230
  70.22418    0.76701    0.66676    0.99500    0.61785    0.57674    0.57313    1.61853
  73.19346    0.79502    0.66676    1.03500    0.61600    0.58477    0.58118    1.62338
  59.94778    0.66623    0.66676    0.85500    0.57823    0.55580    0.55208    1.72941
  71.70696    0.78106    0.66676    1.01500    0.49163    0.58076    0.57716    2.03406
  83.70085    0.88971    0.66676    1.17500    0.65618    0.64406    0.64054    1.52396
  49.12730    0.55435    0.66676    0.70500    0.57949    0.62224    0.61833    1.72566
  69.48419    0.75995    0.66676    0.98500    0.60196    0.57474    0.57112    1.66125
  75.43015    0.81576    0.66676    1.06500    0.66996    0.59095    0.58739    1.49263
  51.27671    0.57700    0.66676    0.73500    0.60586    0.61433    0.61047    1.65054
  57.76858    0.64415    0.66676    0.82500    0.58195    0.57231    0.56856    1.71835
  53.43324    0.59952    0.66676    0.76500    0.56364    0.60526    0.60143    1.77419
  54.87500    0.61446    0.66676    0.78500    0.60636    0.59432    0.59052    1.64919
  62.86572    0.69543    0.66676    0.89500    0.56837    0.55718    0.55349    1.75942
  62.13489    0.68816    0.66676    0.88500    0.58103    0.55534    0.55165    1.72107
  50.55946    0.56946    0.66676    0.72500    0.58824    0.61697    0.61309    1.70000
  48.41238    0.54677    0.66676    0.69500    0.64384    0.62487    0.62094    1.55319
  59.22050    0.65889    0.66676    0.84500    0.61027    0.56130    0.55757    1.63863
  46.98479    0.53158    0.66676    0.67500    0.58462    0.63014    0.62618    1.71053
  77.67510    0.83627    0.66676    1.09500    0.56030    0.60109    0.59754    1.78477
  82.18921    0.87653    0.66676    1.15500    0.64215    0.62166    0.61813    1.55728
  81.43466    0.86989    0.66676    1.14500    0.61706    0.61823    0.61470    1.62058
  79.17626    0.84981    0.66676    1.11500    0.53237    0.60795    0.60440    1.87838
  61.40497    0.68087    0.66676    0.87500    0.48475    0.55351    0.54980    2.06294
  76.17755    0.82263    0.66676    1.07500    0.53371    0.59424    0.59068    1.87368
  84.45793    0.89625    0.66676    1.18500    0.62422    0.64861    0.64510    1.60201
  84.39633    0.89680    0.66756    1.18500    0.62863    0.64742    0.64392    1.59076
  63.54953    0.70305    0.66756    0.90500    0.59222    0.55928    0.55559    1.68857
  67.95597    0.74617    0.66756    0.96500    0.64799    0.57091    0.56728    1.54324
  73.13894    0.79546    0.66756    1.03500    0.57536    0.58508    0.58150    1.73803
  60.63009    0.67391    0.66756    0.86500    0.61796    0.55246    0.54873    1.61823
  59.90246    0.66658    0.66756    0.85500    0.56304    0.55594    0.55220    1.77607
  77.61766    0.83675    0.66756    1.09500    0.62402    0.60140    0.59786    1.60252
  47.66188    0.53944    0.66756    0.68500    0.65741    0.62776    0.62379    1.52113
  72.39573    0.78849    0.66756    1.02500    0.56007    0.58308    0.57948    1.78550
  83.63970    0.89025    0.66756    1.17500    0.59877    0.64397    0.64046    1.67010
  46.23684    0.52421    0.66756    0.66500    0.64286    0.63094    0.62693    1.55556
  78.36732    0.84354    0.66756    1.10500    0.67730    0.60483    0.60129    1.47645
  68.69361    0.75328    0.66756    0.97500    0.53859    0.57305    0.56942    1.85671
  65.74862    0.72470    0.66756    0.93500    0.61175    0.56478    0.56112    1.63467
  69.43217    0.76037    0.66756    0.98500    0.59098    0.57506    0.57143    1.69210
  58.44984    0.65186    0.66756    0.83500    0.52677    0.56695    0.56319    1.89836
  51.23772    0.57728    0.66756    0.73500    0.63467    0.61458    0.61069    1.57561
  62.81832    0.69579    0.66756    0.89500    0.55428    0.55744    0.55374    1.80415
  46.94899    0.53183    0.66756    0.67500    0.46835    0.63039    0.62641    2.13514
  76.86892    0.82994    0.66756    1.08500    0.59699    0.59798    0.59442    1.67508
  79.86932    0.85703    0.66756    1.12500    0.70614    0.61168    0.60815    1.41615
  79.11787    0.85030    0.66756    1.11500    0.65551    0.60826    0.60472    1.52553
  50.52100    0.56974    0.66756    0.72500    0.60392    0.61722    0.61331    1.65584
  64.28165    0.71029    0.66756    0.91500    0.60403    0.56111    0.55743    1.65556
  51.95523    0.58481    0.66756    0.74500    0.67463    0.61195    0.60807    1.48230
  59.17571    0.65923    0.66756    0.84500    0.50806    0.56144    0.55769    1.96825
  54.11260    0.60730    0.66756    0.77500    0.58486    0.59997    0.59614    1.70980
  48.37551    0.54704    0.66756    0.69500    0.61806    0.62512    0.62117    1.61798
  65.01468    0.71751    0.66756    0.92500    0.62901    0.56295    0.55928    1.58981
  80.62166    0.86374    0.66756    1.13500    0.54530    0.61511    0.61158    1.83387
  67.21926    0.73903    0.66756    0.95500    0.54093    0.56845    0.56481    1.84866
  82.88391    0.88367    0.66756    1.16500    0.59883    0.62387    0.62036    1.66993
  70.17167    0.76743    0.66756    0.99500    0.56833    0.57706    0.57345    1.75953
  52.67354    0.59232    0.66756    0.75500    0.57143    0.60932    0.60546    1.75000
  66.48348    0.73188    0.66756    0.94500    0.57259    0.56662    0.56296    1.74644
  81.37488    0.87041    0.66756    1.14500    0.60329    0.61854    0.61502    1.65758
  70.91209    0.77448    0.66756    1.00500    0.60134    0.57907    0.57546    1.66295
  62.08802    0.68852    0.66756    0.88500    0.53355    0.55561    0.55190    1.87423
  71.65344    0.78150    0.66756    1.01500    0.55354    0.58107    0.57747    1.80655
  55.55497    0.62222    0.66756    0.79500    0.57816    0.58896    0.58516    1.72963
  54.83337    0.61477    0.66756    0.78500    0.60850    0.59447    0.59065    1.64338
  53.39266    0.59982    0.66756    0.76500    0.67784    0.60540    0.60155    1.47529
  75.37416    0.81623    0.66756    1.06500    0.61266    0.59128    0.58771    1.63222
  82.12896    0.87705    0.66756    1.15500    0.53743    0.62196    0.61845    1.86071
  49.08990    0.55462    0.66756    0.70500    0.66234    0.62249    0.61855    1.50980
  57.72483    0.64447    0.66756    0.82500    0.49559    0.57245    0.56868    2.01779
  49.80506    0.56219    0.66756    0.71500    0.61905    0.61985    0.61593    1.61538
  76.12108    0.82309    0.66756    1.07500    0.57061    0.59455    0.59099    1.75251
  61.35861    0.68122    0.66756    0.87500    0.52648    0.55377    0.55005    1.89939
  76.06458    0.82356    0.66836    1.07500    0.62919    0.59490    0.59131    1.58934
  70.11913    0.76785    0.66836    0.99500    0.56529    0.57742    0.57376    1.76901
  59.13091    0.65956    0.66836    0.84500    0.63080    0.56162    0.55782    1.58529
  64.23320    0.71066    0.66836    0.91500    0.55420    0.56141    0.55768    1.80441
  48.33864    0.54730    0.66836    0.69500    0.64341    0.62540    0.62139    1.55422
  67.16876    0.73943    0.66836    0.95500    0.50455    0.56875    0.56506    1.98198
  53.35207    0.60012    0.66836    0.76500    0.70027    0.60557    0.60167    1.42802
  68.64208    0.75368    0.66836    0.97500    0.52990    0.57341    0.56973    1.88715
  69.38014    0.76078    0.66836    0.98500    0.57971    0.57541    0.57175    1.72500
  65.69914    0.72509    0.66836    0.93500    0.53135    0.56508    0.56137    1.88201
  66.43349    0.73227    0.66836    0.94500    0.50316    0.56691    0.56321    1.98742
  73.08441    0.79591    0.66836    1.03500    0.57484    0.58543    0.58181    1.73961
  46.91318    0.53209    0.66836    0.67500    0.32308    0.63068    0.62663    3.09524
  71.59990    0.78193    0.66836    1.01500    0.55099    0.58142    0.57779    1.81493
  62.04112    0.68888    0.66836    0.88500    0.60891    0.55591    0.55215    1.64228
  50.48253    0.57002    0.66836    0.72500    0.56081    0.61750    0.61354    1.78313
  58.40556    0.65219    0.66836    0.83500    0.58106    0.56712    0.56331    1.72100
  54.79172    0.61507    0.66836    0.78500    0.65116    0.59465    0.59077    1.53571
  72.34169    0.78893    0.66836    1.02500    0.60672    0.58343    0.57980    1.64820
  57.68108    0.64480    0.66836    0.82500    0.55405    0.57263    0.56880    1.80488
  79.05945    0.85080    0.66836    1.11500    0.66802    0.60860    0.60503    1.49695
  62.77091    0.69616    0.66836    0.89500    0.56336    0.55774    0.55399    1.77508
  49.05250    0.55489    0.66836    0.70500    0.67978    0.62277    0.61877    1.47107
  61.31223    0.68157    0.66836    0.87500    0.56774    0.55407    0.55030    1.76136
  51.19872    0.57757    0.66836    0.73500    0.71233    0.61486    0.61092    1.40385
  80.56230    0.86424    0.66836    1.13500    0.62427    0.61545    0.61190    1.60188
  77.56020    0.83723    0.66836    1.09500    0.58192    0.60175    0.59817    1.71845
  82.06868    0.87757    0.66836    1.15500    0.57714    0.62230    0.61876    1.73267
  46.20157    0.52446    0.66836    0.66500    0.56410    0.63104    0.62698    1.77273
  49.76713    0.56246    0.66836    0.71500    0.58261    0.62013    0.61616    1.71642
  75.31815    0.81669    0.66836    1.06500    0.58736    0.59164    0.58804    1.70253
  55.51279    0.62253    0.66836    0.79500    0.53498    0.58914    0.58528    1.86923
  67.90496    0.74657    0.66836    0.96500    0.55323    0.57126    0.56758    1.80758
  84.33469    0.89734    0.66836    1.18500    0.65471    0.64706    0.64354    1.52740
  59.85713    0.66692    0.66836    0.85500    0.60507    0.55612    0.55232    1.65269
  63.50160    0.70342    0.66836    0.90500    0.59643    0.55957    0.55584    1.67663
  60.58424    0.67426    0.66836    0.86500    0.60032    0.55281    0.54903    1.66577
  47.62554    0.53970    0.66836    0.68500    0.73786    0.62804    0.62401    1.35526
  83.57851    0.89078    0.66836    1.17500    0.60852    0.64391    0.64038    1.64333
  81.31506    0.87092    0.66836    1.14500    0.58595    0.61888    0.61533    1.70662
  54.07148    0.60760    0.66836    0.77500    0.59305    0.60015    0.59626    1.68619
  82.82317    0.88419    0.66836    1.16500    0.56415    0.62408    0.62054    1.77256
  78.30937    0.84403    0.66836    1.10500    0.66602    0.60518    0.60160    1.50147
  51.91570    0.58510    0.66836    0.74500    0.56948    0.61223    0.60830    1.75598
  79.81043    0.85754    0.66836    1.12500    0.62672    0.61203    0.60847    1.59561
  76.81193    0.83041    0.66836    1.08500    0.53014    0.59832    0.59474    1.88629
  64.96571    0.71788    0.66836    0.92500    0.56187    0.56324    0.55952    1.77976
  70.85905    0.77490    0.66836    1.00500    0.61165    0.57942    0.57577    1.63492
  52.63348    0.59261    0.66836    0.75500    0.52645    0.60960    0.60568    1.89952
  77.50270    0.83772    0.66916    1.09500    0.57836    0.60213    0.59849    1.72903
  51.15971    0.57785    0.66916    0.73500    0.63230    0.61517    0.61114    1.58152
  82.00836    0.87810    0.66916    1.15500    0.60563    0.62268    0.61908    1.65116
  69.32809    0.76119    0.66916    0.98500    0.60035    0.57580    0.57206    1.66571
  70.06657    0.76827    0.66916    0.99500    0.59494    0.57780    0.57407    1.68085
  75.26210    0.81715    0.66916    1.06500    0.61993    0.59204    0.58837    1.61310
  64.91673    0.71826    0.66916    0.92500    0.58678    0.56357    0.55977    1.70423
  81.25520    0.87144    0.66916    1.14500    0.58692    0.61925    0.61565    1.70382
  59.81179    0.66726    0.66916    0.85500    0.54215    0.55632    0.55245    1.84451
  83.51728    0.89132    0.66916    1.17500    0.61422    0.64389    0.64030    1.62807
  54.03035    0.60790    0.66916    0.77500    0.53728    0.60035    0.59639    1.86122
  51.87616    0.58538    0.66916    0.74500    0.65385    0.61253    0.60852    1.52941
  71.54634    0.78236    0.66916    1.01500    0.61642    0.58181    0.57810    1.62228
  78.25140    0.84452    0.66916    1.10500    0.64717    0.60555    0.60192    1.54518
  54.75006    0.61538    0.66916    0.78500    0.59598    0.59485    0.59089    1.67790
  48.30176    0.54757    0.66916    0.69500    0.69032    0.62570    0.62162    1.44860
  84.27302    0.89788    0.66916    1.18500    0.64027    0.64673    0.64315    1.56184
  64.18473    0.71104    0.66916    0.91500    0.56908    0.56173    0.55793    1.75723
  57.63731    0.64513    0.66916    0.82500    0.58076    0.57283    0.56893    1.72187
  68.59054    0.75409    0.66916    0.97500    0.60196    0.57379    0.57005    1.66125
  59.08609    0.65990    0.66916    0.84500    0.54963    0.56182    0.55794    1.81940
  65.64964    0.72547    0.66916    0.93500    0.61881    0.56540    0.56162    1.61600
  70.80598    0.77533    0.66916    1.00500    0.64666    0.57980    0.57609    1.54642
  63.45365    0.70379    0.66916    0.90500    0.50866    0.55990    0.55608    1.96594
  79.75151    0.85804    0.66916    1.12500    0.54264    0.61240    0.60878    1.84286
  82.76239    0.88472    0.66916    1.16500    0.57515    0.62432    0.62073    1.73868
  52.59341    0.59291    0.66916    0.75500    0.60615    0.60990    0.60590    1.64977
  73.02984    0.79635    0.66916    1.03500    0.60067    0.58582    0.58212    1.66482
  49.01508    0.55516    0.66916    0.70500    0.65641    0.62307    0.61900    1.52344
  76.75492    0.83089    0.66916    1.08500    0.57495    0.59870    0.59505    1.73927
  80.50291    0.86475    0.66916    1.13500    0.55744    0.61583    0.61221    1.79392
  58.36127    0.65252    0.66916    0.83500    0.51773    0.56732    0.56343    1.93151
  67.11823    0.73982    0.66916    0.95500    0.58685    0.56907    0.56531    1.70402
  67.85392    0.74697    0.66916    0.96500    0.56331    0.57164    0.56788    1.77522
  66.38347    0.73266    0.66916    0.94500    0.50457    0.56724    0.56346    1.98187
  62.72348    0.69652    0.66916    0.89500    0.56027    0.55807    0.55424    1.78485
  55.47061    0.62284    0.66916    0.79500    0.57660    0.58934    0.58540    1.73432
  60.53837    0.67460    0.66916    0.86500    0.62546    0.55318    0.54932    1.59882
  47.58919    0.53996    0.66916    0.68500    0.45217    0.62834    0.62424    2.21154
  53.31147    0.60041    0.66916    0.76500    0.55388    0.60576    0.60178    1.80543
  61.99421    0.68923    0.66916    0.88500    0.59661    0.55623    0.55240    1.67614
  49.72918    0.56273    0.66916    0.71500    0.70647    0.62043    0.61638    1.41549
  46.16628    0.52471    0.66916    0.66500    0.93333    0.63117    0.62703    1.07143
  46.87736    0.53234    0.66916    0.67500    0.61972    0.63098    0.62686    1.61364
  76.00805    0.82403    0.66916    1.07500    0.57091    0.59528    0.59162    1.75159
  50.44406    0.57030    0.66916    0.72500    0.62816    0.61780    0.61376    1.59195
  79.00100    0.85129    0.66916    1.11500    0.59649    0.60898    0.60535    1.67647
  61.26585    0.68193    0.66916    0.87500    0.59386    0.55440    0.55055    1.68391
  72.28762    0.78937    0.66916    1.02500    0.63009    0.58381    0.58011    1.58706
  59.04126    0.66024    0.66997    0.84500    0.61210    0.56205    0.55806    1.63372
  63.40569    0.70415    0.66997    0.90500    0.56381    0.56026    0.55633    1.77364
  49.69123    0.56301    0.66997    0.71500    0.59740    0.62077    0.61661    1.67391
  48.26487    0.54783    0.66997    0.69500    0.63571    0.62604    0.62184    1.57303
  46.13099    0.52496    0.66997    0.66500    0.51724    0.63132    0.62708    1.93333
  67.80286    0.74737    0.66997    0.96500    0.62437    0.57205    0.56818    1.60163
  59.76644    0.66760    0.66997    0.85500    0.58979    0.55655    0.55257    1.69553
  64.86773    0.71864    0.66997    0.92500    0.60272    0.56393    0.56002    1.65915
  47.55283    0.54022    0.66997    0.68500    0.63810    0.62867    0.62446    1.56716
  83.45602    0.89185    0.66997    1.17500    0.65971    0.64391    0.64022    1.51582
  48.97766    0.55542    0.66997    0.70500    0.60116    0.62340    0.61922    1.66346
  84.96743    0.90497    0.66997    1.19500    0.69142    0.67041    0.66674    1.44631
  81.19531    0.87195    0.66997    1.14500    0.60352    0.61967    0.61596    1.65696
  64.13625    0.71141    0.66997    0.91500    0.62787    0.56210    0.55818    1.59270
  46.84154    0.53260    0.66997    0.67500    0.53165    0.63131    0.62708    1.88095
  78.94252    0.85178    0.66997    1.11500    0.63187    0.60940    0.60567    1.58261
  72.23353    0.78980    0.66997    1.02500    0.63295    0.58424    0.58042    1.57990
  61.21944    0.68228    0.66997    0.87500    0.54240    0.55476    0.55080    1.84365
  51.12069    0.57813    0.66997    0.73500    0.58844    0.61550    0.61137    1.69942
  50.40557    0.57058    0.66997    0.72500    0.60976    0.61813    0.61399    1.64000
  66.33344    0.73305    0.66997    0.94500    0.59543    0.56760    0.56371    1.67945
  65.60012    0.72586    0.66997    0.93500    0.67071    0.56576    0.56187    1.49096
  67.06769    0.74022    0.66997    0.95500    0.56796    0.56943    0.56556    1.76068
  80.44349    0.86526    0.66997    1.13500    0.58755    0.61625    0.61253    1.70199
  68.53897    0.75450    0.66997    0.97500    0.58029    0.57422    0.57036    1.72329
  78.19339    0.84500    0.66997    1.10500    0.63189    0.60598    0.60223    1.58255
  84.21130    0.89843    0.66997    1.18500    0.57479    0.64645    0.64277    1.73978
  57.59353    0.64545    0.66997    0.82500    0.55126    0.57306    0.56905    1.81403
  79.69256    0.85854    0.66997    1.12500    0.60159    0.61282    0.60910    1.66225
  82.70158    0.88525    0.66997    1.16500    0.63834    0.62461    0.62092    1.56656
  60.49250    0.67495    0.66997    0.86500    0.66667    0.55359    0.54962    1.50000
  81.94801    0.87862    0.66997    1.15500    0.56226    0.62310    0.61939    1.77852
  72.97526    0.79679    0.66997    1.03500    0.57717    0.58624    0.58244    1.73259
  58.31696    0.65285    0.66997    0.83500    0.55119    0.56756    0.56356    1.81424
  61.94729    0.68959    0.66997    0.88500    0.62238    0.55659    0.55265    1.60674
  75.95150    0.82450    0.66997    1.07500    0.53259    0.59571    0.59194    1.87762
  71.49275    0.78279    0.66997    1.01500    0.54475    0.58223    0.57841    1.83569
  52.55333    0.59320    0.66997    0.75500    0.58706    0.61023    0.60613    1.70339
  55.42841    0.62315    0.66997    0.79500    0.56584    0.58958    0.58553    1.76727
  70.01399    0.76869    0.66997    0.99500    0.55810    0.57823    0.57439    1.79179
  69.27601    0.76161    0.66997    0.98500    0.56094    0.57622    0.57237    1.78273
  75.20604    0.81761    0.66997    1.06500    0.56406    0.59248    0.58870    1.77287
  53.27087    0.60071    0.66997    0.76500    0.60825    0.60599    0.60190    1.64407
  51.83661    0.58567    0.66997    0.74500    0.54039    0.61287    0.60875    1.85052
  53.98922    0.60821    0.66997    0.77500    0.57073    0.60059    0.59651    1.75214
  77.44518    0.83820    0.66997    1.09500    0.65021    0.60255    0.59880    1.53797
  70.75290    0.77575    0.66997    1.00500    0.59649    0.58023    0.57640    1.67647
  76.69787    0.83136    0.66997    1.08500    0.65408    0.59913    0.59537    1.52888
  62.67603    0.69688    0.66997    0.89500    0.61242    0.55843    0.55449    1.63288
  54.70840    0.61569    0.66997    0.78500    0.57395    0.59508    0.59102    1.74231
  65.55059    0.72624    0.67077    0.93500    0.57990    0.56616    0.56212    1.72443
  76.64081    0.83183    0.67077    1.08500    0.59375    0.59959    0.59569    1.68421
  64.81871    0.71902    0.67077    0.92500    0.61930    0.56432    0.56027    1.61473
  84.90523    0.90551    0.67077    1.19500    0.65217    0.66795    0.66413    1.53333
  51.08167    0.57841    0.67077    0.73500    0.55422    0.61585    0.61159    1.80435
  81.13539    0.87247    0.67077    1.14500    0.66667    0.62014    0.61628    1.50000
  69.96138    0.76911    0.67077    0.99500    0.62376    0.57869    0.57470    1.60317
  50.36707    0.57085    0.67077    0.72500    0.62642    0.61848    0.61421    1.59639
  49.65326    0.56328    0.67077    0.71500    0.63677    0.62112    0.61683    1.57042
  48.94023    0.55569    0.67077    0.70500    0.65143    0.62375    0.61945    1.53509
  55.38620    0.62346    0.67077    0.79500    0.57500    0.58983    0.58565    1.73913
  64.08775    0.71178    0.67077    0.91500    0.54160    0.56249    0.55843    1.84638
  68.48739    0.75490    0.67077    0.97500    0.64298    0.57468    0.57068    1.55526
  52.51325    0.59349    0.67077    0.75500    0.58726    0.61059    0.60635    1.70283
  47.51646    0.54048    0.67077    0.68500    0.48000    0.62902    0.62469    2.08333
  54.66672    0.61599    0.67077    0.78500    0.61369    0.59534    0.59114    1.62950
  58.27264    0.65318    0.67077    0.83500    0.57220    0.56782    0.56368    1.74763
  61.17303    0.68263    0.67077    0.87500    0.62847    0.55515    0.55105    1.59118
  80.38403    0.86577    0.67077    1.13500    0.59719    0.61671    0.61284    1.67450
  67.01712    0.74061    0.67077    0.95500    0.61684    0.56983    0.56581    1.62117
  59.72107    0.66794    0.67077    0.85500    0.62738    0.55681    0.55270    1.59394
  61.90035    0.68995    0.67077    0.88500    0.58615    0.55698    0.55290    1.70605
  71.43914    0.78322    0.67077    1.01500    0.52722    0.58269    0.57873    1.89676
  84.14955    0.89897    0.67077    1.18500    0.67928    0.64645    0.64262    1.47214
  72.92065    0.79723    0.67077    1.03500    0.63652    0.58670    0.58275    1.57103
  62.62857    0.69724    0.67077    0.89500    0.62862    0.55882    0.55474    1.59078
  75.14994    0.81807    0.67077    1.06500    0.64207    0.59295    0.58903    1.55747
  81.88763    0.87914    0.67077    1.15500    0.64082    0.62356    0.61971    1.56051
  69.22392    0.76202    0.67077    0.98500    0.50615    0.57668    0.57269    1.97568
  57.54974    0.64578    0.67077    0.82500    0.47126    0.57332    0.56917    2.12195
  51.79706    0.58596    0.67077    0.74500    0.65782    0.61322    0.60897    1.52018
  53.94807    0.60851    0.67077    0.77500    0.66244    0.60084    0.59663    1.50958
  58.99642    0.66057    0.67077    0.84500    0.58621    0.56231    0.55819    1.70588
  83.39472    0.89239    0.67077    1.17500    0.60377    0.64398    0.64014    1.65625
  66.28339    0.73344    0.67077    0.94500    0.55766    0.56799    0.56396    1.79320
  63.35771    0.70452    0.67077    0.90500    0.65880    0.56065    0.55658    1.51791
  78.13536    0.84549    0.67077    1.10500    0.63525    0.60644    0.60255    1.57419
  77.38762    0.83868    0.67077    1.09500    0.71767    0.60302    0.59912    1.39339
  72.17942    0.79024    0.67077    1.02500    0.55840    0.58470    0.58074    1.79083
  79.63357    0.85904    0.67077    1.12500    0.60148    0.61329    0.60941    1.66258
  67.75179    0.74777    0.67077    0.96500    0.62437    0.57250    0.56849    1.60160
  53.23025    0.60100    0.67077    0.76500    0.56140    0.60624    0.60202    1.78125
  60.44660    0.67529    0.67077    0.86500    0.62143    0.55402    0.54991    1.60920
  70.69979    0.77617    0.67077    1.00500    0.59609    0.58069    0.57671    1.67760
  48.22797    0.54809    0.67077    0.69500    0.65468    0.62638    0.62207    1.52747
  46.80571    0.53285    0.67077    0.67500    0.47312    0.63165    0.62731    2.11364
  75.89491    0.82497    0.67077    1.07500    0.59160    0.59617    0.59225    1.69032
  78.88401    0.85228    0.67077    1.11500    0.62500    0.60987    0.60598    1.60000
  82.64074    0.88578    0.67077    1.16500    0.64557    0.62495    0.62110    1.54902
  46.09569    0.52521    0.67077    0.66500    0.45946    0.63149    0.62712    2.17647
  46.06038    0.52546    0.67158    0.66500    1.00000    0.63168    0.62717    1.00000
  80.32454    0.86627    0.67158    1.13500    0.60156    0.61723    0.61316    1.66234
  78.82547    0.85277    0.67158    1.11500    0.66142    0.61038    0.60630    1.51190
  66.96654    0.74101    0.67158    0.95500    0.62392    0.57026    0.56606    1.60278
  84.08776    0.89951    0.67158    1.18500    0.62395    0.64671    0.64268    1.60269
  58.95156    0.66091    0.67158    0.84500    0.52310    0.56260    0.55831    1.91167
  54.62503    0.61630    0.67158    0.78500    0.54889    0.59562    0.59127    1.82186
  76.58371    0.83231    0.67158    1.08500    0.64436    0.60011    0.59600    1.55193
  64.76967    0.71940    0.67158    0.92500    0.64098    0.56475    0.56052    1.56010
  52.47315    0.59378    0.67158    0.75500    0.61757    0.61097    0.60658    1.61925
  57.50594    0.64610    0.67158    0.82500    0.58237    0.57361    0.56930    1.71713
  50.32857    0.57113    0.67158    0.72500    0.60223    0.61886    0.61444    1.66049
  55.34398    0.62377    0.67158    0.79500    0.58193    0.59012    0.58577    1.71841
  63.30971    0.70489    0.67158    0.90500    0.57712    0.56107    0.55684    1.73273
  67.70069    0.74817    0.67158    0.96500    0.62651    0.57298    0.56879    1.59615
  49.61529    0.56355    0.67158    0.71500    0.66816    0.62149    0.61706    1.49664
  51.04263    0.57869    0.67158    0.73500    0.66885    0.61623    0.61182    1.49510
  69.17180    0.76243    0.67158    0.98500    0.57313    0.57718    0.57300    1.74481
  84.84299    0.90606    0.67158    1.19500    0.65688    0.66554    0.66152    1.52234
  79.57456    0.85954    0.67158    1.12500    0.66226    0.61381    0.60973    1.50997
  75.83830    0.82543    0.67158    1.07500    0.59168    0.59668    0.59257    1.69010
  59.67569    0.66828    0.67158    0.85500    0.57778    0.55710    0.55282    1.73077
  71.38550    0.78365    0.67158    1.01500    0.55276    0.58319    0.57904    1.80912
  51.75749    0.58624    0.67158    0.74500    0.64881    0.61360    0.60920    1.54128
  66.23332    0.73383    0.67158    0.94500    0.57886    0.56842    0.56421    1.72754
  53.18962    0.60130    0.67158    0.76500    0.59079    0.60651    0.60213    1.69264
  48.19106    0.54835    0.67158    0.69500    0.71739    0.62676    0.62229    1.39394
  72.86601    0.79767    0.67158    1.03500    0.61211    0.58720    0.58306    1.63369
  53.90691    0.60881    0.67158    0.77500    0.58216    0.60112    0.59676    1.71774
  72.12529    0.79067    0.67158    1.02500    0.55312    0.58520    0.58105    1.80793
  82.57986    0.88631    0.67158    1.16500    0.65789    0.62534    0.62129    1.52000
  81.82720    0.87966    0.67158    1.15500    0.62313    0.62408    0.62003    1.60479
  75.09382    0.81853    0.67158    1.06500    0.54038    0.59348    0.58936    1.85053
  77.33004    0.83916    0.67158    1.09500    0.59738    0.60353    0.59943    1.67398
  81.07543    0.87298    0.67158    1.14500    0.59289    0.62066    0.61659    1.68667
  65.50104    0.72662    0.67158    0.93500    0.52396    0.56658    0.56237    1.90854
  83.33338    0.89292    0.67158    1.17500    0.59836    0.64410    0.64006    1.67123
  48.90279    0.55596    0.67158    0.70500    0.57592    0.62413    0.61968    1.73636
  69.90876    0.76952    0.67158    0.99500    0.56786    0.57918    0.57501    1.76099
  60.40069    0.67564    0.67158    0.86500    0.52545    0.55448    0.55021    1.90312
  62.58110    0.69760    0.67158    0.89500    0.65729    0.55924    0.55499    1.52139
  61.85340    0.69030    0.67158    0.88500    0.57213    0.55740    0.55315    1.74785
  58.22831    0.65351    0.67158    0.83500    0.60000    0.56811    0.56380    1.66667
  46.76986    0.53311    0.67158    0.67500    0.64000    0.63202    0.62753    1.56250
  47.48009    0.54074    0.67158    0.68500    0.63158    0.62939    0.62491    1.58333
  61.12660    0.68298    0.67158    0.87500    0.57052    0.55557    0.55130    1.75278
  78.07730    0.84598    0.67158    1.10500    0.59117    0.60696    0.60287    1.69156
  64.03923    0.71215    0.67158    0.91500    0.57216    0.56291    0.55868    1.74775
  70.64666    0.77660    0.67158    1.00500    0.48604    0.58119    0.57703    2.05743
  68.43578    0.75531    0.67158    0.97500    0.58265    0.57517    0.57099    1.71629
  54.58333    0.61660    0.67238    0.78500    0.55769    0.59593    0.59139    1.79310
  76.52658    0.83278    0.67238    1.08500    0.51661    0.60066    0.59632    1.93571
  79.51551    0.86003    0.67238    1.12500    0.57537    0.61437    0.61005    1.73802
  66.18324    0.73421    0.67238    0.94500    0.49242    0.56888    0.56446    2.03077
  60.35477    0.67598    0.67238    0.86500    0.61340    0.55497    0.55050    1.63025
  65.45147    0.72700    0.67238    0.93500    0.54992    0.56704    0.56262    1.81844
  58.18397    0.65384    0.67238    0.83500    0.56944    0.56842    0.56393    1.75610
  46.02507    0.52571    0.67238    0.66500    0.80769    0.63189    0.62722    1.23810
  50.29006    0.57141    0.67238    0.72500    0.61887    0.61926    0.61466    1.61585
  64.72062    0.71977    0.67238    0.92500    0.67921    0.56520    0.56078    1.47230
  47.44371    0.54099    0.67238    0.68500    0.77143    0.62978    0.62514    1.29630
  70.59351    0.77702    0.67238    1.00500    0.56270    0.58172    0.57734    1.77714
  82.51894    0.88683    0.67238    1.16500    0.61876    0.62578    0.62148    1.61613
  72.07113    0.79111    0.67238    1.02500    0.57867    0.58574    0.58137    1.72810
  48.15415    0.54862    0.67238    0.69500    0.52795    0.62715    0.62252    1.89412
  83.27201    0.89346    0.67238    1.17500    0.76078    0.64428    0.63998    1.31445
  66.91594    0.74140    0.67238    0.95500    0.54860    0.57072    0.56631    1.82282
  84.02594    0.90005    0.67238    1.18500    0.59623    0.64703    0.64274    1.67719
  80.26502    0.86678    0.67238    1.13500    0.62231    0.61780    0.61348    1.60692
  61.08015    0.68333    0.67238    0.87500    0.56607    0.55601    0.55155    1.76657
  61.80643    0.69066    0.67238    0.88500    0.54469    0.55785    0.55340    1.83591
  52.43304    0.59407    0.67238    0.75500    0.57106    0.61137    0.60681    1.75113
  63.99070    0.71252    0.67238    0.91500    0.56678    0.56336    0.55893    1.76437
  71.33185    0.78408    0.67238    1.01500    0.59022    0.58373    0.57935    1.69429
  46.73402    0.53336    0.67238    0.67500    0.67143    0.63242    0.62776    1.48936
  48.86535    0.55623    0.67238    0.70500    0.51163    0.62452    0.61990    1.95455
  63.26170    0.70525    0.67238    0.90500    0.59112    0.56153    0.55709    1.69171
  55.30175    0.62408    0.67238    0.79500    0.57692    0.59043    0.58590    1.73333
  49.57731    0.56382    0.67238    0.71500    0.57551    0.62189    0.61728    1.73759
  69.85612    0.76994    0.67238    0.99500    0.64057    0.57972    0.57533    1.56111
  81.01544    0.87349    0.67238    1.14500    0.62083    0.62122    0.61691    1.61074
  81.76675    0.88018    0.67238    1.15500    0.61296    0.62465    0.62034    1.63142
  84.78071    0.90661    0.67238    1.19500    0.75485    0.66319    0.65890    1.32476
  58.90669    0.66124    0.67238    0.84500    0.52595    0.56292    0.55844    1.90132
  53.86574    0.60911    0.67238    0.77500    0.50773    0.60143    0.59688    1.96957
  53.14898    0.60160    0.67238    0.76500    0.59847    0.60681    0.60225    1.67094
  67.64958    0.74857    0.67238    0.96500    0.58374    0.57350    0.56909    1.71309
  75.78166    0.82590    0.67238    1.07500    0.60788    0.59723    0.59289    1.64505
  75.03768    0.81899    0.67238    1.06500    0.59695    0.59404    0.58969    1.67518
  62.53361    0.69796    0.67238    0.89500    0.59652    0.55969    0.55524    1.67638
  77.27243    0.83964    0.67238    1.09500    0.60612    0.60409    0.59975    1.64983
  78.76690    0.85326    0.67238    1.11500    0.66046    0.61094    0.60661    1.51411
  78.01920    0.84646    0.67238    1.10500    0.56589    0.60751    0.60318    1.76712
  72.81135    0.79812    0.67238    1.03500    0.61698    0.58775    0.58338    1.62079
  59.63029    0.66862    0.67238    0.85500    0.53912    0.55742    0.55294    1.85489
  51.00359    0.57897    0.67238    0.73500    0.62676    0.61663    0.61204    1.59551
  68.38415    0.75572    0.67238    0.97500    0.53822    0.57570    0.57130    1.85799
  51.71791    0.58653    0.67238    0.74500    0.51524    0.61400    0.60943    1.94083
  69.11967    0.76284    0.67238    0.98500    0.53312    0.57771    0.57332    1.87576
  83.96407    0.90059    0.67319    1.18500    0.64008    0.64739    0.64279    1.56230
  47.40732    0.54125    0.67319    0.68500    0.42308    0.63019    0.62536    2.36364
  63.94215    0.71290    0.67319    0.91500    0.56536    0.56384    0.55918    1.76879
  73.49734    0.80555    0.67319    1.04500    0.54776    0.59032    0.58571    1.82562
  71.27817    0.78450    0.67319    1.01500    0.59160    0.58429    0.57967    1.69034
  58.86181    0.66157    0.67319    0.84500    0.58907    0.56326    0.55856    1.69760
  48.82789    0.55649    0.67319    0.70500    0.58108    0.62494    0.62013    1.72093
  64.67156    0.72015    0.67319    0.92500    0.59520    0.56568    0.56103    1.68011
  50.96454    0.57925    0.67319    0.73500    0.51634    0.61705    0.61227    1.93671
  76.46943    0.83325    0.67319    1.08500    0.61209    0.60124    0.59664    1.63376
  81.70626    0.88070    0.67319    1.15500    0.61036    0.62526    0.62066    1.63836
  82.45799    0.88736    0.67319    1.16500    0.73499    0.62626    0.62167    1.36056
  55.97825    0.63186    0.67319    0.80500    0.54507    0.58526    0.58053    1.83462
  72.01695    0.79154    0.67319    1.02500    0.59386    0.58630    0.58168    1.68391
  72.75667    0.79856    0.67319    1.03500    0.60984    0.58831    0.58369    1.63978
  79.45643    0.86053    0.67319    1.12500    0.58140    0.61496    0.61036    1.72000
  80.20547    0.86728    0.67319    1.13500    0.60536    0.61839    0.61380    1.65190
  68.33251    0.75612    0.67319    0.97500    0.62333    0.57625    0.57162    1.60428
  55.25951    0.62439    0.67319    0.79500    0.58874    0.59076    0.58602    1.69853
  51.67833    0.58681    0.67319    0.74500    0.64672    0.61442    0.60965    1.54626
  59.58488    0.66896    0.67319    0.85500    0.56894    0.55776    0.55307    1.75767
  54.54162    0.61691    0.67319    0.78500    0.50307    0.59626    0.59151    1.98780
  65.40188    0.72739    0.67319    0.93500    0.54690    0.56752    0.56287    1.82849
  78.70830    0.85375    0.67319    1.11500    0.61885    0.61153    0.60693    1.61589
  75.72500    0.82636    0.67319    1.07500    0.57299    0.59781    0.59320    1.74522
  83.21060    0.89399    0.67319    1.17500    0.59120    0.64449    0.63990    1.69149
  66.13314    0.73460    0.67319    0.94500    0.56000    0.56936    0.56472    1.78571
  77.21479    0.84011    0.67319    1.09500    0.66255    0.60467    0.60007    1.50932
  52.39292    0.59436    0.67319    0.75500    0.61892    0.61180    0.60703    1.61572
  58.13961    0.65417    0.67319    0.83500    0.51852    0.56876    0.56405    1.92857
  48.11723    0.54888    0.67319    0.69500    0.72549    0.62757    0.62275    1.37838
  70.54034    0.77744    0.67319    1.00500    0.61709    0.58228    0.57766    1.62051
  61.03369    0.68368    0.67319    0.87500    0.56146    0.55648    0.55180    1.78107
  61.75944    0.69101    0.67319    0.88500    0.56995    0.55832    0.55365    1.75455
  69.80345    0.77036    0.67319    0.99500    0.58533    0.58027    0.57564    1.70845
  62.48610    0.69833    0.67319    0.89500    0.53722    0.56016    0.55549    1.86145
  60.30884    0.67633    0.67319    0.86500    0.66667    0.55548    0.55080    1.50000
  66.86532    0.74180    0.67319    0.95500    0.61538    0.57120    0.56656    1.62500
  49.53933    0.56409    0.67319    0.71500    0.71361    0.62231    0.61751    1.40132
  69.06751    0.76325    0.67319    0.98500    0.58359    0.57826    0.57363    1.71353
  77.96108    0.84695    0.67319    1.10500    0.60314    0.60810    0.60350    1.65798
  53.10833    0.60189    0.67319    0.76500    0.52206    0.60712    0.60237    1.91549
  80.95542    0.87400    0.67319    1.14500    0.64205    0.62183    0.61723    1.55752
  45.98975    0.52596    0.67319    0.66500    0.44186    0.63212    0.62727    2.26316
  84.71840    0.90716    0.67319    1.19500    0.61325    0.66087    0.65628    1.63066
  46.69816    0.53361    0.67319    0.67500    0.57812    0.63282    0.62798    1.72973
  53.82456    0.60941    0.67319    0.77500    0.53007    0.60176    0.59701    1.88655
  50.25154    0.57168    0.67319    0.72500    0.56738    0.61968    0.61489    1.76250
  67.59845    0.74897    0.67319    0.96500    0.67766    0.57403    0.56940    1.47568
  63.21367    0.70562    0.67319    0.90500    0.56607    0.56200    0.55734    1.76657
  45.95442    0.52621    0.67400    0.66500    0.77143    0.63236    0.62732    1.29630
  71.22447    0.78493    0.67400    1.01500    0.59436    0.58487    0.57998    1.68249
  65.35228    0.72777    0.67400    0.93500    0.56784    0.56802    0.56312    1.76106
  58.09524    0.65450    0.67400    0.83500    0.47766    0.56911    0.56418    2.09353
  46.66230    0.53387    0.67400    0.67500    0.75385    0.63325    0.62821    1.32653
  52.35280    0.59465    0.67400    0.75500    0.67791    0.61224    0.60726    1.47511
  69.75077    0.77077    0.67400    0.99500    0.60353    0.58085    0.57596    1.65691
  83.14915    0.89452    0.67400    1.17500    0.70526    0.64472    0.63982    1.41791
  75.66831    0.82683    0.67400    1.07500    0.62428    0.59840    0.59352    1.60185
  68.28085    0.75653    0.67400    0.97500    0.57390    0.57682    0.57193    1.74247
  79.39732    0.86103    0.67400    1.12500    0.62475    0.61557    0.61068    1.60063
  60.26289    0.67667    0.67400    0.86500    0.56964    0.55601    0.55109    1.75549
  48.79043    0.55676    0.67400    0.70500    0.55288    0.62537    0.62035    1.80870
  51.63873    0.58710    0.67400    0.74500    0.63450    0.61487    0.60988    1.57604
  82.39700    0.88788    0.67400    1.16500    0.59722    0.62675    0.62186    1.67442
  80.89536    0.87452    0.67400    1.14500    0.56989    0.62244    0.61754    1.75472
  67.54730    0.74937    0.67400    0.96500    0.56042    0.57459    0.56970    1.78437
  80.14589    0.86779    0.67400    1.13500    0.66932    0.61900    0.61411    1.49405
  54.49990    0.61721    0.67400    0.78500    0.61939    0.59660    0.59164    1.61450
  63.16563    0.70599    0.67400    0.90500    0.55751    0.56249    0.55759    1.79370
  78.64966    0.85425    0.67400    1.11500    0.56917    0.61214    0.60725    1.75694
  63.89359    0.71327    0.67400    0.91500    0.57215    0.56434    0.55943    1.74780
  64.62247    0.72053    0.67400    0.92500    0.60828    0.56618    0.56128    1.64398
  72.70196    0.79900    0.67400    1.03500    0.55108    0.58889    0.58401    1.81461
  49.50133    0.56437    0.67400    0.71500    0.80711    0.62274    0.61773    1.23899
  53.06767    0.60218    0.67400    0.76500    0.58209    0.60746    0.60248    1.71795
  50.21301    0.57196    0.67400    0.72500    0.56803    0.62012    0.61512    1.76048
  84.65605    0.90770    0.67400    1.19500    0.70208    0.65857    0.65366    1.42434
  77.90293    0.84743    0.67400    1.10500    0.62692    0.60870    0.60382    1.59509
  61.71245    0.69137    0.67400    0.88500    0.58304    0.55881    0.55390    1.71515
  66.81469    0.74219    0.67400    0.95500    0.57372    0.57170    0.56681    1.74302
  71.96274    0.79198    0.67400    1.02500    0.59235    0.58688    0.58200    1.68820
  62.43858    0.69869    0.67400    0.89500    0.59626    0.56065    0.55574    1.67712
  60.98722    0.68403    0.67400    0.87500    0.52931    0.55697    0.55205    1.88925
  48.08030    0.54914    0.67400    0.69500    0.56364    0.62799    0.62297    1.77419
  77.15712    0.84059    0.67400    1.09500    0.68958    0.60527    0.60038    1.45015
  73.44213    0.80599    0.67400    1.04500    0.57554    0.59091    0.58602    1.73750
  83.90217    0.90113    0.67400    1.18500    0.63057    0.64775    0.64285    1.58586
  70.48715    0.77786    0.67400    1.00500    0.58433    0.58286    0.57797    1.71137
  47.37092    0.54151    0.67400    0.68500    0.94253    0.63062    0.62559    1.06098
  50.92547    0.57953    0.67400    0.73500    0.57143    0.61749    0.61250    1.75000
  53.78337    0.60970    0.67400    0.77500    0.52885    0.60210    0.59713    1.89091
  58.81691    0.66191    0.67400    0.84500    0.60385    0.56361    0.55868    1.65605
  59.53946    0.66930    0.67400    0.85500    0.59116    0.55812    0.55319    1.69159
  76.41225    0.83372    0.67400    1.08500    0.52660    0.60184    0.59695    1.89899
  81.64574    0.88121    0.67400    1.15500    0.64815    0.62587    0.62098    1.54286
[truncated: 11,966,938 more chars]
