# Supplementary material for: Multidimensional Rietveld refinement of high-pressure neutron diffraction data of PbNCN
Source: J Appl Crystallogr. 2024 Sep 5;57(Pt 5):1436–45. doi: 10.1107/S1600576724007635 (PMC11460395; doi:10.1107/S1600576724007635)
Supplement: Supplementary file 1 [file j-57-01436-sup1.zip › 2D_PbNCN_Pb_0600bar.cif]

data_PbNCN_+_Lead_refinement_0600bar_publ
_audit_creation_method  "created in GSAS-II"
_audit_creation_date  2023-11-10T12:47
_audit_author_name  "Meinerzhagen, Yannick"
_audit_update_record
   "2023-11-10T12:47  Initial software-generated CIF"
_pd_block_id
;
2023-11-10T12:47|PbNCN_+_Lead_refinement_0600bar|MeinerzhagenYannick|Overall
;
# GSAS-II edited template follows Publication_Template
#=============================================================================
# this information describes the project, paper etc. for the CIF             #
# Acta Cryst. Section C papers and editorial correspondence is generated     #
# from the information in this section                                       #
#                                                                            #
#   (from)   CIF submission form for Rietveld refinements (Acta Cryst. C)    #
#                                                 Version 14 December 1998   #
#=============================================================================
# 1. SUBMISSION DETAILS

_publ_contact_author_name        'Prof. Richard Dronskowski'
_publ_contact_author_address
;    
Institute of Inorganic Chemistry
RWTH Aachen University     
D-52056 Aachen
Germany
;
_publ_contact_author_email       drons@HAL9000.ac.rwth-aachen.de
_publ_contact_author_phone       00492418093642
_publ_contact_author_fax         00492418092642

_publ_requested_journal              'Journal of Applied Crystallography'

#==============================================================================

# 2. PROCESSING SUMMARY (IUCr Office Use Only)

_journal_data_validation_number      ?

_journal_date_recd_electronic        ?
_journal_date_to_coeditor            ?
_journal_date_from_coeditor          ?
_journal_date_accepted               ?
_journal_date_printers_first         ?
_journal_date_printers_final         ?
_journal_date_proofs_out             ?
_journal_date_proofs_in              ?
_journal_coeditor_name               ?
_journal_coeditor_code               ?
_journal_coeditor_notes
; ?
;
_journal_techeditor_code             ?
_journal_techeditor_notes
; ?
;
_journal_coden_ASTM                  ?
_journal_name_full                   ?
_journal_year                        ?
_journal_volume                      ?
_journal_issue                       ?
_journal_page_first                  ?
_journal_page_last                   ?
_journal_paper_category              ?
_journal_suppl_publ_number           ?
_journal_suppl_publ_pages            ?

#==============================================================================

# 3. TITLE AND AUTHOR LIST

_publ_section_title
; ?
;       
 
# The loop structure below should contain the names and addresses of all 
# authors, in the required order of publication. Repeat as necessary.

loop_
	_publ_author_name
	_publ_author_address
'Meinerzhagen, Yannick'
; 
Chair of Solid-State and Quantum Chemistry
Institute of Inorganic Chemistry
RWTH Aachen University
D-52056 Aachen
Germany
;

'Eickmeier, Katharina'
; 
Chair of Solid-State and Quantum Chemistry
Institute of Inorganic Chemistry
RWTH Aachen University
D-52056 Aachen
Germany
;

'Mueller, Peter C.'
; 
Chair of Solid-State and Quantum Chemistry
Institute of Inorganic Chemistry
RWTH Aachen University
D-52056 Aachen
Germany
;

'Hempelmann, Jan'
; 
Chair of Solid-State and Quantum Chemistry
Institute of Inorganic Chemistry
RWTH Aachen University
D-52056 Aachen
Germany
;

'Houben, Andreas'
; 
Chair of Solid-State and Quantum Chemistry
Institute of Inorganic Chemistry
RWTH Aachen University
D-52056 Aachen
Germany
;

'Dronskowski, Richard'
; 
Chair of Solid-State and Quantum Chemistry
Institute of Inorganic Chemistry
RWTH Aachen University
D-52056 Aachen
Germany
;

#==============================================================================
# 4. TEXT

#=============================================================================
# 5. OVERALL REFINEMENT & COMPUTING DETAILS

#==============================================================================
# 6. SAMPLE PREPARATION DATA

# (In the unusual case where multiple samples are used in a single
#  Rietveld study, this information should be moved into the phase
#  blocks)

# The following three fields describe the preparation of the material.
# The cooling rate is in K/min.  The pressure at which the sample was  
# prepared is in kPa.  The temperature of preparation is in K.
        
data_PbNCN_+_Lead_refinement_0600bar_overall
_pd_proc_info_datetime  2023-11-10T12:47
_pd_calc_method  "Rietveld Refinement"
_computing_structure_refinement
   "GSAS-II (Toby & Von Dreele, J. Appl. Cryst. 46, 544-549, 2013)"
_refine_ls_number_parameters  5
_refine_ls_goodness_of_fit_all  0.084

# OVERALL WEIGHTED R-FACTOR
_refine_ls_wR_factor_obs  0.11608
_refine_ls_matrix_type  full
# POINTERS TO PHASE AND HISTOGRAM BLOCKS
loop_   _pd_phase_block_id
;
2023-11-10T12:47|PbNCN_+_Lead_refinement_0600bar|phase_0|MeinerzhagenYannick
;
;
2023-11-10T12:47|PbNCN_+_Lead_refinement_0600bar|phase_1|MeinerzhagenYannick
;

data_PbNCN_+_Lead_refinement_0600bar_phase_0
# Information for phase 0
_pd_block_id
;
2023-11-10T12:47|PbNCN_+_Lead_refinement_0600bar|phase_0|MeinerzhagenYannick
;
# GSAS-II edited template follows Phase_Template
#==============================================================================
# 7. CHEMICAL, STRUCTURAL AND CRYSTAL DATA

_chemical_name_common             'Lead'
_chemical_formula_structural      Pb
_cell_measurement_temperature     293

#==============================================================================

# 8. Phase information from GSAS


# phase info for Lead follows
_pd_phase_name  Lead
_cell_length_a  4.7987(5)
_cell_length_b  4.7987(5)
_cell_length_c  4.7987(5)
_cell_angle_alpha  90
_cell_angle_beta   90
_cell_angle_gamma  90
_cell_volume  110.50(4)
_exptl_crystal_density_diffrn  12.4545
_symmetry_cell_setting  cubic
_symmetry_space_group_name_H-M  "F m -3 m"
_symmetry_space_group_name_Hall  "-F 4 2 3"
_diffrn_ambient_temperature  293
_diffrn_ambient_pressure  100
loop_
    _space_group_symop_id
    _space_group_symop_operation_xyz
     1  x,y,z
     2  z,x,y
     3  y,z,x
     4  x,y,-z
     5  -z,x,y
     6  y,-z,x
     7  -z,x,-y
     8  -y,-z,x
     9  y,-z,-x
    10  -x,y,-z
    11  -z,-x,y
    12  x,-y,-z
    13  y,x,z
    14  z,y,x
    15  x,z,y
    16  y,x,-z
    17  -z,y,x
    18  x,-z,y
    19  -z,y,-x
    20  -x,-z,y
    21  x,-z,-y
    22  -y,x,-z
    23  -z,-y,x
    24  y,-x,-z
    25  -x,-y,-z
    26  -z,-x,-y
    27  -y,-z,-x
    28  -x,-y,z
    29  z,-x,-y
    30  -y,z,-x
    31  z,-x,y
    32  y,z,-x
    33  -y,z,x
    34  x,-y,z
    35  z,x,-y
    36  -x,y,z
    37  -y,-x,-z
    38  -z,-y,-x
    39  -x,-z,-y
    40  -y,-x,z
    41  z,-y,-x
    42  -x,z,-y
    43  z,-y,x
    44  x,z,-y
    45  -x,z,y
    46  y,-x,z
    47  z,y,-x
    48  -y,x,z
    49  x,1/2+y,1/2+z
    50  z,1/2+x,1/2+y
    51  y,1/2+z,1/2+x
    52  x,1/2+y,1/2-z
    53  -z,1/2+x,1/2+y
    54  y,1/2-z,1/2+x
    55  -z,1/2+x,1/2-y
    56  -y,1/2-z,1/2+x
    57  y,1/2-z,1/2-x
    58  -x,1/2+y,1/2-z
    59  -z,1/2-x,1/2+y
    60  x,1/2-y,1/2-z
    61  y,1/2+x,1/2+z
    62  z,1/2+y,1/2+x
    63  x,1/2+z,1/2+y
    64  y,1/2+x,1/2-z
    65  -z,1/2+y,1/2+x
    66  x,1/2-z,1/2+y
    67  -z,1/2+y,1/2-x
    68  -x,1/2-z,1/2+y
    69  x,1/2-z,1/2-y
    70  -y,1/2+x,1/2-z
    71  -z,1/2-y,1/2+x
    72  y,1/2-x,1/2-z
    73  -x,1/2-y,1/2-z
    74  -z,1/2-x,1/2-y
    75  -y,1/2-z,1/2-x
    76  -x,1/2-y,1/2+z
    77  z,1/2-x,1/2-y
    78  -y,1/2+z,1/2-x
    79  z,1/2-x,1/2+y
    80  y,1/2+z,1/2-x
    81  -y,1/2+z,1/2+x
    82  x,1/2-y,1/2+z
    83  z,1/2+x,1/2-y
    84  -x,1/2+y,1/2+z
    85  -y,1/2-x,1/2-z
    86  -z,1/2-y,1/2-x
    87  -x,1/2-z,1/2-y
    88  -y,1/2-x,1/2+z
    89  z,1/2-y,1/2-x
    90  -x,1/2+z,1/2-y
    91  z,1/2-y,1/2+x
    92  x,1/2+z,1/2-y
    93  -x,1/2+z,1/2+y
    94  y,1/2-x,1/2+z
    95  z,1/2+y,1/2-x
    96  -y,1/2+x,1/2+z
    97  1/2+x,y,1/2+z
    98  1/2+z,x,1/2+y
    99  1/2+y,z,1/2+x
   100  1/2+x,y,1/2-z
   101  1/2-z,x,1/2+y
   102  1/2+y,-z,1/2+x
   103  1/2-z,x,1/2-y
   104  1/2-y,-z,1/2+x
   105  1/2+y,-z,1/2-x
   106  1/2-x,y,1/2-z
   107  1/2-z,-x,1/2+y
   108  1/2+x,-y,1/2-z
   109  1/2+y,x,1/2+z
   110  1/2+z,y,1/2+x
   111  1/2+x,z,1/2+y
   112  1/2+y,x,1/2-z
   113  1/2-z,y,1/2+x
   114  1/2+x,-z,1/2+y
   115  1/2-z,y,1/2-x
   116  1/2-x,-z,1/2+y
   117  1/2+x,-z,1/2-y
   118  1/2-y,x,1/2-z
   119  1/2-z,-y,1/2+x
   120  1/2+y,-x,1/2-z
   121  1/2-x,-y,1/2-z
   122  1/2-z,-x,1/2-y
   123  1/2-y,-z,1/2-x
   124  1/2-x,-y,1/2+z
   125  1/2+z,-x,1/2-y
   126  1/2-y,z,1/2-x
   127  1/2+z,-x,1/2+y
   128  1/2+y,z,1/2-x
   129  1/2-y,z,1/2+x
   130  1/2+x,-y,1/2+z
   131  1/2+z,x,1/2-y
   132  1/2-x,y,1/2+z
   133  1/2-y,-x,1/2-z
   134  1/2-z,-y,1/2-x
   135  1/2-x,-z,1/2-y
   136  1/2-y,-x,1/2+z
   137  1/2+z,-y,1/2-x
   138  1/2-x,z,1/2-y
   139  1/2+z,-y,1/2+x
   140  1/2+x,z,1/2-y
   141  1/2-x,z,1/2+y
   142  1/2+y,-x,1/2+z
   143  1/2+z,y,1/2-x
   144  1/2-y,x,1/2+z
   145  1/2+x,1/2+y,z
   146  1/2+z,1/2+x,y
   147  1/2+y,1/2+z,x
   148  1/2+x,1/2+y,-z
   149  1/2-z,1/2+x,y
   150  1/2+y,1/2-z,x
   151  1/2-z,1/2+x,-y
   152  1/2-y,1/2-z,x
   153  1/2+y,1/2-z,-x
   154  1/2-x,1/2+y,-z
   155  1/2-z,1/2-x,y
   156  1/2+x,1/2-y,-z
   157  1/2+y,1/2+x,z
   158  1/2+z,1/2+y,x
   159  1/2+x,1/2+z,y
   160  1/2+y,1/2+x,-z
   161  1/2-z,1/2+y,x
   162  1/2+x,1/2-z,y
   163  1/2-z,1/2+y,-x
   164  1/2-x,1/2-z,y
   165  1/2+x,1/2-z,-y
   166  1/2-y,1/2+x,-z
   167  1/2-z,1/2-y,x
   168  1/2+y,1/2-x,-z
   169  1/2-x,1/2-y,-z
   170  1/2-z,1/2-x,-y
   171  1/2-y,1/2-z,-x
   172  1/2-x,1/2-y,z
   173  1/2+z,1/2-x,-y
   174  1/2-y,1/2+z,-x
   175  1/2+z,1/2-x,y
   176  1/2+y,1/2+z,-x
   177  1/2-y,1/2+z,x
   178  1/2+x,1/2-y,z
   179  1/2+z,1/2+x,-y
   180  1/2-x,1/2+y,z
   181  1/2-y,1/2-x,-z
   182  1/2-z,1/2-y,-x
   183  1/2-x,1/2-z,-y
   184  1/2-y,1/2-x,z
   185  1/2+z,1/2-y,-x
   186  1/2-x,1/2+z,-y
   187  1/2+z,1/2-y,x
   188  1/2+x,1/2+z,-y
   189  1/2-x,1/2+z,y
   190  1/2+y,1/2-x,z
   191  1/2+z,1/2+y,-x
   192  1/2-y,1/2+x,z
# Note: phase has no associated data

# ATOMIC COORDINATES AND DISPLACEMENT PARAMETERS
loop_ 
   _atom_site_label
   _atom_site_type_symbol
   _atom_site_fract_x
   _atom_site_fract_y
   _atom_site_fract_z
   _atom_site_occupancy
   _atom_site_adp_type
   _atom_site_U_iso_or_equiv
   _atom_site_symmetry_multiplicity
Pb1    Pb   0.00000     0.00000     0.00000     1.000      Uiso 0.033      4   

loop_  _atom_type_symbol _atom_type_number_in_cell
  Pb   4

# Note that Z affects _cell_formula_sum and _weight
_cell_formula_units_Z  4
_chemical_formula_sum  Pb
_chemical_formula_weight  207.2

# MOLECULAR GEOMETRY
loop_
   _geom_bond_atom_site_label_1
   _geom_bond_atom_site_label_2
   _geom_bond_distance
   _geom_bond_site_symmetry_1
   _geom_bond_site_symmetry_2
   _geom_bond_publ_flag
  Pb1    Pb1    0(0)    1_555    1_555 yes
  
loop_
   _geom_angle_atom_site_label_1
   _geom_angle_atom_site_label_2
   _geom_angle_atom_site_label_3
   _geom_angle
   _geom_angle_site_symmetry_1
   _geom_angle_site_symmetry_2
   _geom_angle_site_symmetry_3
   _geom_angle_publ_flag
  Pb1    Pb1     Pb1     180(0)     1_555  1_555    1_555 yes

_pd_proc_ls_pref_orient_corr
   "March-Dollase correction coef. = 1.000 axis = [0, 0, 1]"
_pd_proc_ls_profile_function
;
  Crystallite size in microns with "isotropic" model:
  parameters: Size, G/L mix
    1.000, 1.000, 
  Microstrain, "isotropic" model (10^6^ * delta Q/Q)
    parameters: Mustrain, G/L mix
    1000.000, 1.000, 

;

data_PbNCN_+_Lead_refinement_0600bar_phase_1
# Information for phase 1
_pd_block_id
;
2023-11-10T12:47|PbNCN_+_Lead_refinement_0600bar|phase_1|MeinerzhagenYannick
;
# GSAS-II edited template follows Phase_Template
#==============================================================================
# 7. CHEMICAL, STRUCTURAL AND CRYSTAL DATA

_chemical_name_common             'Lead Cyanamide'
_chemical_formula_structural      PbNCN
_cell_measurement_temperature     293      

#==============================================================================

# 8. Phase information from GSAS


# phase info for Lead cyanamide follows
_pd_phase_name  "Lead cyanamide"
_cell_length_a  5.5286(4)
_cell_length_b  3.74581(17)
_cell_length_c  10.9173(6)
_cell_angle_alpha  90
_cell_angle_beta   90
_cell_angle_gamma  90
_cell_volume  226.085(16)
_exptl_crystal_density_diffrn  7.2632
_symmetry_cell_setting  orthorhombic
_symmetry_space_group_name_H-M  "P n m a"
_symmetry_space_group_name_Hall  "-P 2ac 2n"
_diffrn_ambient_temperature  293
_diffrn_ambient_pressure  100
loop_
    _space_group_symop_id
    _space_group_symop_operation_xyz
     1  x,y,z
     2  1/2-x,1/2+y,1/2+z
     3  x,1/2-y,z
     4  1/2-x,-y,1/2+z
     5  -x,-y,-z
     6  1/2+x,1/2-y,1/2-z
     7  -x,1/2+y,-z
     8  1/2+x,y,1/2-z
# Note: phase has no associated data

# ATOMIC COORDINATES AND DISPLACEMENT PARAMETERS
loop_ 
   _atom_site_label
   _atom_site_type_symbol
   _atom_site_fract_x
   _atom_site_fract_y
   _atom_site_fract_z
   _atom_site_occupancy
   _atom_site_adp_type
   _atom_site_U_iso_or_equiv
   _atom_site_symmetry_multiplicity
Pb1    Pb   0.36550     0.25000     0.63841     1.000      Uiso 0.037      4   
N1     N    0.38840     0.25000     0.45734     1.000      Uiso 0.037      4   
N2     N    0.92340     0.25000     0.36773     1.000      Uiso 0.037      4   
C1     C    0.08960     0.25000     0.42351     1.000      Uiso 0.037      4   

loop_  _atom_type_symbol _atom_type_number_in_cell
  C    4
  N    8
  Pb   4

# Note that Z affects _cell_formula_sum and _weight
_cell_formula_units_Z  4
_chemical_formula_sum  "C N2 Pb"
_chemical_formula_weight  247.22

# MOLECULAR GEOMETRY
loop_
   _geom_bond_atom_site_label_1
   _geom_bond_atom_site_label_2
   _geom_bond_distance
   _geom_bond_site_symmetry_1
   _geom_bond_site_symmetry_2
   _geom_bond_publ_flag
  Pb1    N1     1.98090(10)      1_555    1_555 yes
  Pb1    N1     2.5400(2)      1_555    5_656 yes
  Pb1    N1     2.5400(2)      1_555    5_666 yes
  Pb1    N2     2.4624(2)      1_555    5_656 yes
  Pb1    N2     2.4624(2)      1_555    5_666 yes
  N1     Pb1    1.98090(10)      1_555    1_555 yes
  N1     Pb1    2.5400(2)      1_555    5_656 yes
  N1     Pb1    2.5400(2)      1_555    5_666 yes
  N1     C1     1.69270(10)      1_555    1_555 yes
  N2     Pb1    2.4624(2)      1_555    5_656 yes
  N2     Pb1    2.4624(2)      1_555    5_666 yes
  N2     C1     1.10230(10)      1_555    1_655 yes
  C1     N1     1.69270(10)      1_555    1_555 yes
  C1     N2     1.10230(10)      1_555    1_455 yes

loop_
   _geom_angle_atom_site_label_1
   _geom_angle_atom_site_label_2
   _geom_angle_atom_site_label_3
   _geom_angle
   _geom_angle_site_symmetry_1
   _geom_angle_site_symmetry_2
   _geom_angle_site_symmetry_3
   _geom_angle_publ_flag
  Pb1    N1     C1     98.9381(15)       1_555  1_555    1_555 yes
  N1     C1     N2     159.0683(13)       1_555  1_555    1_455 yes

_pd_proc_ls_pref_orient_corr
   "March-Dollase correction coef. = 1.000 axis = [0, 0, 1]"
_pd_proc_ls_profile_function
;
Houben-Jacobs-Meinerzhagen function parameters for multi-dimensional data sets (pfType = 8.0)
   similar to Von Dreele-Jorgenson-Windsor function parameters
   alpha-0,alpha-1,beta-0,beta-1,beta-q,L2A,L2B,div,DthDet,Dtt,DL,DthF,Add,W-Pixel,W-Sample,Eta
302.560526, 416.110419, 334.561780, 682.162588, 0.000000, 0.810000, 0.000000, 0.001920, 0.006780, 0.000623, 0.002000, 1.031257, 0.001480, 0.000000, 0.004330, 0.210000, 
  Crystallite size in microns with "isotropic" model:
  parameters: Size, G/L mix
    1.000, 1.000, 
  Microstrain, "isotropic" model (10^6^ * delta Q/Q)
    parameters: Mustrain, G/L mix
    1000.000, 1.000, 

;
# Standard version of Instrument_Template template follows
#==============================================================================
# 9. INSTRUMENT CHARACTERIZATION

# The following item is used to identify the equipment used to record 
# the powder pattern when the diffractogram was measured at a laboratory 
# other than the authors' home institution, e.g. when neutron or synchrotron
# radiation is used.

_pd_instr_location
; ?
;

_diffrn_source                    'neutron spallation source'       

_pd_meas_scan_method              tof       


# The following two items identify the program(s) used (if appropriate).      
_computing_data_reduction         'PowderReduceP2D in Mantid'                     

# The following items are used to define the size of the instrument.
# Not all distances are appropriate for all instrument types.

_pd_instr_dist_src/spec           15000
#==============================================================================
# 10. Specimen size and mounting information


_pd_spec_mount_mode               transmission       
                                          
    
_pd_spec_shape                    irregular

_refine_ls_R_F_factor        0.9977
_refine_ls_R_Fsqd_factor     1.0
_pd_proc_ls_prof_R_factor     0.0917
_pd_proc_ls_prof_wR_factor    0.1161
_gsas_proc_ls_prof_R_B_factor   0.1140
_gsas_proc_ls_prof_wR_B_factor  0.1600
_refine_ls_goodness_of_fit_all  0.08

_diffrn_radiation_probe  neutron
_pd_meas_2theta_fixed  65.549

# POWDER DATA TABLE
_pd_meas_number_of_points  140335

loop_
   _pd_meas_2theta_scan
   _pd_proc_wavelength
   _pd_proc_d_spacing
   _pd_proc_ls_special_details
   _pd_meas_intensity_total
   _pd_calc_intensity_total
   _pd_proc_intensity_bkg_calc
   _pd_proc_ls_weight
  59.20920    0.59350    0.60070    0.79500    0.55991    0.52383    0.52352    1.78601
  63.82311    0.63507    0.60070    0.85500    0.52115    0.50175    0.50145    1.91882
  80.96472    0.77996    0.60070    1.07500    0.53649    0.49926    0.49901    1.86397
  77.03982    0.74821    0.60070    1.02500    0.42523    0.49586    0.49561    2.35170
  63.05226    0.62820    0.60070    0.84500    0.51565    0.50543    0.50513    1.93929
  66.91400    0.66234    0.60070    0.89500    0.45411    0.48703    0.48675    2.20213
  58.44282    0.58651    0.60070    0.78500    0.52125    0.52308    0.52276    1.91848
  68.46391    0.67584    0.60070    0.91500    0.47627    0.48839    0.48811    2.09966
  72.35148    0.70914    0.60070    0.96500    0.48233    0.49179    0.49152    2.07326
  53.09870    0.53699    0.60070    0.71500    0.43956    0.51784    0.51750    2.27500
  64.59471    0.64192    0.60070    0.86500    0.46078    0.49807    0.49778    2.17021
  70.01676    0.68924    0.60070    0.93500    0.50502    0.48975    0.48947    1.98013
  54.62196    0.55123    0.60070    0.73500    0.47222    0.51934    0.51901    2.11765
  84.11511    0.80479    0.60070    1.11500    0.55532    0.51590    0.51566    1.80075
  70.79428    0.69590    0.60070    0.94500    0.47068    0.49043    0.49015    2.12457
  78.60792    0.76101    0.60070    1.04500    0.47863    0.49722    0.49697    2.08929
  67.68858    0.66910    0.60070    0.90500    0.47368    0.48771    0.48743    2.11111
  77.82355    0.75463    0.60070    1.03500    0.53890    0.49654    0.49629    1.85563
  76.25674    0.74177    0.60070    1.01500    0.48276    0.49518    0.49492    2.07143
  79.39291    0.76736    0.60070    1.05500    0.47203    0.49790    0.49765    2.11852
  69.23997    0.68255    0.60070    0.92500    0.48590    0.48907    0.48879    2.05802
  61.51279    0.61438    0.60070    0.82500    0.50000    0.51279    0.51249    2.00000
  80.17852    0.77368    0.60070    1.06500    0.48995    0.49858    0.49833    2.04104
  51.57827    0.52268    0.60070    0.69500    0.36111    0.51634    0.51600    2.76923
  84.90401    0.81091    0.60070    1.12500    0.57296    0.52354    0.52330    1.74532
  83.32671    0.79863    0.60070    1.10500    0.54244    0.50826    0.50802    1.84354
  73.13115    0.71572    0.60070    0.97500    0.44538    0.49246    0.49220    2.24528
  60.74418    0.60744    0.60070    0.81500    0.53409    0.51647    0.51616    1.87234
  71.57252    0.70253    0.60070    0.95500    0.50230    0.49111    0.49084    1.99085
  57.67718    0.57949    0.60070    0.77500    0.50445    0.52233    0.52201    1.98235
  65.36706    0.64875    0.60070    0.87500    0.50358    0.49439    0.49410    1.98577
  53.85997    0.54412    0.60070    0.72500    0.61290    0.51859    0.51826    1.63158
  75.47432    0.73530    0.60070    1.00500    0.51499    0.49450    0.49424    1.94178
  81.75150    0.78622    0.60070    1.08500    0.50595    0.49994    0.49970    1.97647
  59.97632    0.60048    0.60070    0.80500    0.50873    0.52015    0.51984    1.96569
  62.28215    0.62130    0.60070    0.83500    0.45941    0.50911    0.50881    2.17672
  82.53883    0.79244    0.60070    1.09500    0.51509    0.50062    0.50038    1.94139
  66.14016    0.65556    0.60070    0.88500    0.51607    0.49071    0.49042    1.93770
  55.38468    0.55832    0.60070    0.74500    0.58491    0.52009    0.51976    1.70968
  52.33813    0.52984    0.60070    0.70500    0.50847    0.51709    0.51675    1.96667
  72.30276    0.70958    0.60142    0.96500    0.44949    0.49109    0.49076    2.22472
  78.55575    0.76150    0.60142    1.04500    0.40773    0.49652    0.49621    2.45259
  57.63741    0.57982    0.60142    0.77500    0.58333    0.52183    0.52146    1.71429
  76.20583    0.74224    0.60142    1.01500    0.48485    0.49449    0.49417    2.06250
  61.47059    0.61474    0.60142    0.82500    0.55258    0.51202    0.51167    1.80970
  80.12553    0.77418    0.60142    1.06500    0.51630    0.49788    0.49758    1.93684
  84.84866    0.81146    0.60142    1.12500    0.55098    0.52289    0.52259    1.81496
  53.82267    0.54442    0.60142    0.72500    0.53509    0.51809    0.51770    1.86885
  59.16845    0.59385    0.60142    0.79500    0.45098    0.52313    0.52277    2.21739
  70.74646    0.69632    0.60142    0.94500    0.51203    0.48973    0.48940    1.95302
  58.40256    0.58684    0.60142    0.78500    0.50000    0.52258    0.52221    2.00000
  66.86847    0.66274    0.60142    0.89500    0.49016    0.48640    0.48606    2.04013
  59.93508    0.60083    0.60142    0.80500    0.49436    0.51938    0.51902    2.02283
  69.96939    0.68966    0.60142    0.93500    0.51208    0.48905    0.48872    1.95283
  51.54246    0.52297    0.60142    0.69500    0.45455    0.51641    0.51602    2.20000
  73.08198    0.71617    0.60142    0.97500    0.50000    0.49177    0.49144    2.00000
  65.32247    0.64914    0.60142    0.87500    0.45146    0.49363    0.49328    2.21505
  80.91132    0.78047    0.60142    1.07500    0.51215    0.49856    0.49826    1.95255
  67.64259    0.66951    0.60142    0.90500    0.47428    0.48701    0.48667    2.10847
  69.19306    0.68297    0.60142    0.92500    0.50984    0.48837    0.48804    1.96141
  55.34638    0.55863    0.60142    0.74500    0.44000    0.51959    0.51921    2.27273
  75.42384    0.73577    0.60142    1.00500    0.44444    0.49381    0.49349    2.25000
  60.70246    0.60779    0.60142    0.81500    0.47018    0.51570    0.51534    2.12683
  52.30182    0.53014    0.60142    0.70500    0.63492    0.51659    0.51620    1.57500
  83.27213    0.79916    0.60142    1.10500    0.44946    0.50799    0.50769    2.22490
  71.52425    0.70297    0.60142    0.95500    0.45781    0.49041    0.49008    2.18430
  82.48464    0.79297    0.60142    1.09500    0.54762    0.50035    0.50005    1.82609
  62.23946    0.62166    0.60142    0.83500    0.46549    0.50835    0.50799    2.14829
  66.09510    0.65595    0.60142    0.88500    0.49922    0.48995    0.48960    2.00314
  63.77947    0.63544    0.60142    0.85500    0.50182    0.50099    0.50064    1.99275
  76.98848    0.74869    0.60142    1.02500    0.57261    0.49516    0.49485    1.74638
  63.00909    0.62856    0.60142    0.84500    0.46824    0.50467    0.50431    2.13566
  64.55060    0.64230    0.60142    0.86500    0.51404    0.49731    0.49696    1.94539
  81.69770    0.78674    0.60142    1.08500    0.44021    0.49924    0.49894    2.27165
  79.34033    0.76785    0.60142    1.05500    0.48393    0.49720    0.49690    2.06642
  68.41746    0.67625    0.60142    0.91500    0.51506    0.48769    0.48735    1.94154
  77.77179    0.75511    0.60142    1.03500    0.47166    0.49584    0.49553    2.12016
  53.06189    0.53729    0.60142    0.71500    0.50909    0.51734    0.51695    1.96429
  54.58416    0.55153    0.60142    0.73500    0.37500    0.51884    0.51845    2.66667
  84.06015    0.80533    0.60142    1.11500    0.47639    0.51563    0.51534    2.09914
  70.69860    0.69675    0.60214    0.94500    0.48510    0.48904    0.48864    2.06143
  55.30806    0.55895    0.60214    0.74500    0.59204    0.51909    0.51865    1.68908
  66.82292    0.66314    0.60214    0.89500    0.50725    0.48578    0.48538    1.97143
  79.28770    0.76835    0.60214    1.05500    0.56178    0.49652    0.49614    1.78007
  75.37333    0.73623    0.60214    1.00500    0.51346    0.49312    0.49273    1.94755
  84.79327    0.81200    0.60214    1.12500    0.55889    0.52225    0.52188    1.78926
  84.00513    0.80586    0.60214    1.11500    0.50522    0.51538    0.51501    1.97934
  83.21750    0.79969    0.60214    1.10500    0.49808    0.50774    0.50737    2.00772
  82.43041    0.79349    0.60214    1.09500    0.47885    0.50010    0.49973    2.08835
  59.89382    0.60118    0.60214    0.80500    0.47706    0.51862    0.51820    2.09615
  81.64386    0.78725    0.60214    1.08500    0.48956    0.49856    0.49819    2.04264
  62.19675    0.62202    0.60214    0.83500    0.47505    0.50759    0.50717    2.10504
  76.15489    0.74271    0.60214    1.01500    0.46071    0.49380    0.49341    2.17054
  64.50646    0.64268    0.60214    0.86500    0.61804    0.49655    0.49614    1.61801
  69.14612    0.68338    0.60214    0.92500    0.45733    0.48768    0.48728    2.18662
  54.54634    0.55184    0.60214    0.73500    0.55367    0.51834    0.51790    1.80612
  63.73580    0.63582    0.60214    0.85500    0.49825    0.50023    0.49981    2.00702
  62.96590    0.62893    0.60214    0.84500    0.49636    0.50391    0.50349    2.01465
  80.07249    0.77468    0.60214    1.06500    0.46848    0.49720    0.49682    2.13455
  65.27786    0.64952    0.60214    0.87500    0.47890    0.49287    0.49246    2.08814
  78.50353    0.76199    0.60214    1.04500    0.48315    0.49584    0.49546    2.06977
  71.47594    0.70340    0.60214    0.95500    0.45327    0.48972    0.48933    2.20619
  69.92199    0.69008    0.60214    0.93500    0.48058    0.48836    0.48796    2.08081
  53.78534    0.54472    0.60214    0.72500    0.74336    0.51759    0.51715    1.34524
  66.05002    0.65634    0.60214    0.88500    0.50582    0.48919    0.48878    1.97697
  61.42836    0.61509    0.60214    0.82500    0.49407    0.51126    0.51085    2.02400
  77.72000    0.75559    0.60214    1.03500    0.47802    0.49516    0.49478    2.09195
  53.02506    0.53758    0.60214    0.71500    0.67033    0.51684    0.51640    1.49180
  68.37098    0.67666    0.60214    0.91500    0.45977    0.48700    0.48660    2.17500
  80.85788    0.78098    0.60214    1.07500    0.45283    0.49788    0.49750    2.20833
  73.03279    0.71661    0.60214    0.97500    0.46860    0.49108    0.49069    2.13402
  58.36227    0.58718    0.60214    0.78500    0.57910    0.52209    0.52166    1.72683
  60.66071    0.60815    0.60214    0.81500    0.60321    0.51494    0.51452    1.65779
  51.50663    0.52326    0.60214    0.69500    0.47222    0.51648    0.51604    2.11765
  57.59761    0.58015    0.60214    0.77500    0.51420    0.52134    0.52091    1.94479
  76.93711    0.74917    0.60214    1.02500    0.50469    0.49448    0.49410    1.98141
  72.25401    0.71002    0.60214    0.96500    0.43721    0.49040    0.49001    2.28723
  59.12767    0.59419    0.60214    0.79500    0.55190    0.52244    0.52202    1.81193
  52.26549    0.53043    0.60214    0.70500    0.59375    0.51609    0.51565    1.68421
  67.59658    0.66991    0.60214    0.90500    0.49558    0.48632    0.48592    2.01786
  77.66817    0.75607    0.60286    1.03500    0.48276    0.49448    0.49402    2.07143
  71.42761    0.70383    0.60286    0.95500    0.47452    0.48904    0.48857    2.10738
  79.23503    0.76884    0.60286    1.05500    0.53360    0.49584    0.49538    1.87407
  69.09915    0.68379    0.60286    0.92500    0.50243    0.48700    0.48652    1.99032
  62.15402    0.62238    0.60286    0.83500    0.46964    0.50683    0.50635    2.12931
  65.23322    0.64991    0.60286    0.87500    0.47735    0.49212    0.49164    2.09489
  64.46229    0.64306    0.60286    0.86500    0.47555    0.49580    0.49532    2.10284
  67.55053    0.67031    0.60286    0.90500    0.49511    0.48564    0.48516    2.01974
  80.80440    0.78149    0.60286    1.07500    0.47359    0.49720    0.49675    2.11152
  52.98821    0.53788    0.60286    0.71500    0.48315    0.51635    0.51585    2.06977
  54.50850    0.55215    0.60286    0.73500    0.47027    0.51785    0.51735    2.12644
  76.88571    0.74964    0.60286    1.02500    0.52290    0.49380    0.49334    1.91241
  68.32447    0.67706    0.60286    0.91500    0.47604    0.48632    0.48584    2.10067
  81.58998    0.78777    0.60286    1.08500    0.49720    0.49788    0.49743    2.01128
  66.00490    0.65673    0.60286    0.88500    0.46885    0.48844    0.48796    2.13289
  63.69211    0.63619    0.60286    0.85500    0.40000    0.49947    0.49899    2.50000
  62.92269    0.62930    0.60286    0.84500    0.52783    0.50315    0.50267    1.89455
  66.77734    0.66353    0.60286    0.89500    0.43486    0.48517    0.48469    2.29961
  72.20522    0.71046    0.60286    0.96500    0.46116    0.48972    0.48925    2.16842
  83.95008    0.80640    0.60286    1.11500    0.53586    0.51514    0.51469    1.86617
  61.38611    0.61545    0.60286    0.82500    0.45962    0.51051    0.51002    2.17573
  80.01941    0.77518    0.60286    1.06500    0.55000    0.49652    0.49607    1.81818
  75.32278    0.73669    0.60286    1.00500    0.48540    0.49244    0.49198    2.06015
  53.74800    0.54503    0.60286    0.72500    0.60163    0.51710    0.51660    1.66216
  57.55779    0.58048    0.60286    0.77500    0.55063    0.52085    0.52036    1.81609
  59.85254    0.60152    0.60286    0.80500    0.49670    0.51787    0.51738    2.01327
  72.98355    0.71706    0.60286    0.97500    0.48826    0.49040    0.48993    2.04808
  60.61895    0.60850    0.60286    0.81500    0.52258    0.51419    0.51370    1.91358
  83.16283    0.80022    0.60286    1.10500    0.52157    0.50749    0.50704    1.91729
  84.73784    0.81254    0.60286    1.12500    0.61485    0.52162    0.52117    1.62642
  69.87457    0.69050    0.60286    0.93500    0.48071    0.48768    0.48721    2.08027
  78.45128    0.76247    0.60286    1.04500    0.49734    0.49516    0.49470    2.01071
  58.32196    0.58751    0.60286    0.78500    0.53039    0.52160    0.52111    1.88542
  55.26972    0.55926    0.60286    0.74500    0.49746    0.51860    0.51810    2.01020
  59.08688    0.59452    0.60286    0.79500    0.53186    0.52175    0.52127    1.88021
  70.65072    0.69718    0.60286    0.94500    0.40480    0.48836    0.48789    2.47036
  51.47079    0.52355    0.60286    0.69500    0.42857    0.51656    0.51606    2.33333
  82.37613    0.79401    0.60286    1.09500    0.45455    0.49985    0.49940    2.20000
  76.10391    0.74318    0.60286    1.01500    0.54312    0.49312    0.49266    1.84122
  52.22914    0.53072    0.60286    0.70500    0.49315    0.51560    0.51509    2.02778
  60.57716    0.60885    0.60359    0.81500    0.50208    0.51343    0.51288    1.99170
  59.04606    0.59486    0.60359    0.79500    0.45433    0.52107    0.52051    2.20103
  52.19278    0.53102    0.60359    0.70500    0.50877    0.51510    0.51454    1.96552
  76.83426    0.75012    0.60359    1.02500    0.56164    0.49313    0.49258    1.78049
  62.11126    0.62275    0.60359    0.83500    0.46911    0.50608    0.50552    2.13169
  64.41810    0.64344    0.60359    0.86500    0.52205    0.49505    0.49449    1.91554
  80.75088    0.78200    0.60359    1.07500    0.44485    0.49653    0.49599    2.24797
  83.10812    0.80075    0.60359    1.10500    0.55576    0.50726    0.50672    1.79933
  82.32180    0.79453    0.60359    1.09500    0.54528    0.49962    0.49908    1.83391
  71.37924    0.70426    0.60359    0.95500    0.53739    0.48836    0.48781    1.86084
  75.27220    0.73716    0.60359    1.00500    0.44858    0.49176    0.49122    2.22925
  63.64840    0.63656    0.60359    0.85500    0.48754    0.49872    0.49817    2.05109
  65.18856    0.65029    0.60359    0.87500    0.49030    0.49137    0.49082    2.03957
  55.23137    0.55957    0.60359    0.74500    0.51613    0.51811    0.51755    1.93750
  57.51796    0.58080    0.60359    0.77500    0.55303    0.52036    0.51980    1.80822
  69.82711    0.69091    0.60359    0.93500    0.50000    0.48700    0.48645    2.00000
  53.71064    0.54533    0.60359    0.72500    0.51807    0.51660    0.51604    1.93023
  59.81123    0.60186    0.60359    0.80500    0.46667    0.51711    0.51656    2.14286
  72.93429    0.71750    0.60359    0.97500    0.50160    0.48972    0.48917    1.99361
  58.28164    0.58784    0.60359    0.78500    0.52646    0.52111    0.52055    1.89950
  70.60281    0.69760    0.60359    0.94500    0.46955    0.48768    0.48713    2.12969
  76.05289    0.74365    0.60359    1.01500    0.44348    0.49245    0.49190    2.25490
  65.95977    0.65712    0.60359    0.88500    0.46296    0.48769    0.48714    2.16000
  51.43493    0.52383    0.60359    0.69500    1.04167    0.51664    0.51608    0.96000
  72.15640    0.71089    0.60359    0.96500    0.43981    0.48904    0.48849    2.27372
  69.05215    0.68420    0.60359    0.92500    0.49591    0.48632    0.48577    2.01650
  84.68235    0.81309    0.60359    1.12500    0.58296    0.52100    0.52046    1.71538
  52.95135    0.53818    0.60359    0.71500    0.61111    0.51585    0.51529    1.63636
  78.39899    0.76296    0.60359    1.04500    0.50394    0.49449    0.49395    1.98438
  79.18233    0.76934    0.60359    1.05500    0.49716    0.49517    0.49463    2.01141
  66.73174    0.66393    0.60359    0.89500    0.52491    0.48455    0.48400    1.90508
  83.89497    0.80694    0.60359    1.11500    0.55044    0.51490    0.51436    1.81673
  55.99283    0.56667    0.60359    0.75500    0.59426    0.51886    0.51830    1.68276
  67.50446    0.67071    0.60359    0.90500    0.51541    0.48495    0.48440    1.94020
  54.47064    0.55246    0.60359    0.73500    0.49282    0.51736    0.51679    2.02913
  68.27793    0.67747    0.60359    0.91500    0.49744    0.48564    0.48509    2.01027
  81.53605    0.78828    0.60359    1.08500    0.47445    0.49721    0.49667    2.10769
  62.87945    0.62966    0.60359    0.84500    0.49817    0.50240    0.50185    2.00735
  61.34383    0.61581    0.60359    0.82500    0.53291    0.50976    0.50920    1.87649
  77.61630    0.75655    0.60359    1.03500    0.49813    0.49381    0.49326    2.00752
  79.96629    0.77569    0.60359    1.06500    0.48864    0.49585    0.49531    2.04651
  55.95396    0.56699    0.60431    0.75500    0.46667    0.51837    0.51774    2.14286
  69.77962    0.69133    0.60431    0.93500    0.44864    0.48632    0.48569    2.22896
  81.48208    0.78880    0.60431    1.08500    0.51145    0.49655    0.49591    1.95522
  82.26743    0.79506    0.60431    1.09500    0.45488    0.49938    0.49875    2.19838
  80.69731    0.78251    0.60431    1.07500    0.51776    0.49586    0.49523    1.93141
  66.68610    0.66432    0.60431    0.89500    0.48112    0.48394    0.48331    2.07850
  61.30154    0.61616    0.60431    0.82500    0.43738    0.50900    0.50838    2.28634
  79.91314    0.77619    0.60431    1.06500    0.45872    0.49518    0.49455    2.18000
  59.00523    0.59520    0.60431    0.79500    0.55660    0.52039    0.51976    1.79661
  76.00184    0.74412    0.60431    1.01500    0.51657    0.49177    0.49114    1.93585
  71.33084    0.70469    0.60431    0.95500    0.49414    0.48768    0.48705    2.02373
  59.76991    0.60221    0.60431    0.80500    0.48899    0.51636    0.51573    2.04504
  76.78278    0.75059    0.60431    1.02500    0.46961    0.49245    0.49182    2.12941
  84.62682    0.81363    0.60431    1.12500    0.59318    0.52038    0.51975    1.68582
  78.34666    0.76345    0.60431    1.04500    0.46181    0.49382    0.49319    2.16538
  65.14387    0.65067    0.60431    0.87500    0.55379    0.49062    0.48999    1.80573
  55.19300    0.55989    0.60431    0.74500    0.53623    0.51762    0.51699    1.86486
  72.88499    0.71794    0.60431    0.97500    0.53094    0.48905    0.48842    1.88344
  68.23136    0.67788    0.60431    0.91500    0.45652    0.48495    0.48433    2.19048
  77.56439    0.75704    0.60431    1.03500    0.47585    0.49314    0.49251    2.10150
  53.67326    0.54563    0.60431    0.72500    0.42361    0.51611    0.51549    2.36066
  52.91447    0.53848    0.60431    0.71500    0.51402    0.51536    0.51474    1.94545
  65.91461    0.65751    0.60431    0.88500    0.43569    0.48694    0.48632    2.29520
  58.24129    0.58818    0.60431    0.78500    0.58774    0.52062    0.52000    1.70142
  51.39905    0.52412    0.60431    0.69500    0.41935    0.51672    0.51610    2.38462
  67.45836    0.67111    0.60431    0.90500    0.57303    0.48427    0.48365    1.74510
  70.55486    0.69802    0.60431    0.94500    0.55166    0.48700    0.48637    1.81270
  72.10755    0.71133    0.60431    0.96500    0.46293    0.48836    0.48774    2.16013
  62.83619    0.63003    0.60431    0.84500    0.46540    0.50165    0.50102    2.14870
  75.22158    0.73762    0.60431    1.00500    0.50087    0.49109    0.49046    1.99652
  79.12958    0.76983    0.60431    1.05500    0.48837    0.49450    0.49387    2.04762
  83.05335    0.80128    0.60431    1.10500    0.42712    0.50703    0.50639    2.34127
  83.83982    0.80747    0.60431    1.11500    0.56224    0.51467    0.51403    1.77860
  54.43276    0.55277    0.60431    0.73500    0.50785    0.51687    0.51624    1.96907
  60.53535    0.60920    0.60431    0.81500    0.48546    0.51268    0.51206    2.05991
  62.06849    0.62311    0.60431    0.83500    0.48369    0.50533    0.50470    2.06746
  69.00512    0.68462    0.60431    0.92500    0.46417    0.48564    0.48501    2.15439
  63.60466    0.63693    0.60431    0.85500    0.54453    0.49797    0.49735    1.83643
  52.15641    0.53131    0.60431    0.70500    0.71739    0.51461    0.51399    1.39394
  64.37388    0.64381    0.60431    0.86500    0.47518    0.49430    0.49367    2.10448
  60.49351    0.60955    0.60504    0.81500    0.45776    0.51193    0.51123    2.18455
  52.87758    0.53878    0.60504    0.71500    0.55556    0.51487    0.51418    1.80000
  58.96437    0.59554    0.60504    0.79500    0.48039    0.51970    0.51901    2.08163
  68.18477    0.67828    0.60504    0.91500    0.50847    0.48427    0.48357    1.96667
  61.25922    0.61652    0.60504    0.82500    0.43320    0.50825    0.50755    2.30841
  71.28241    0.70512    0.60504    0.95500    0.49845    0.48700    0.48629    2.00623
  52.12001    0.53160    0.60504    0.70500    0.60000    0.51412    0.51343    1.66667
  82.21302    0.79558    0.60504    1.09500    0.54143    0.49914    0.49842    1.84698
  65.09915    0.65106    0.60504    0.87500    0.48034    0.48987    0.48917    2.08185
  51.36316    0.52441    0.60504    0.69500    0.67742    0.51680    0.51611    1.47619
  82.99855    0.80181    0.60504    1.10500    0.57228    0.50679    0.50607    1.74740
  62.02568    0.62347    0.60504    0.83500    0.48399    0.50457    0.50388    2.06615
  81.42806    0.78931    0.60504    1.08500    0.57227    0.49587    0.49515    1.74744
  62.79291    0.63040    0.60504    0.84500    0.52151    0.50090    0.50020    1.91753
  54.39487    0.55307    0.60504    0.73500    0.47027    0.51637    0.51568    2.12644
  83.78463    0.80801    0.60504    1.11500    0.51550    0.51443    0.51371    1.93985
  72.05867    0.71177    0.60504    0.96500    0.46624    0.48768    0.48698    2.14483
  70.50689    0.69845    0.60504    0.94500    0.52554    0.48632    0.48561    1.90282
  59.72856    0.60255    0.60504    0.80500    0.49028    0.51560    0.51491    2.03965
  84.57124    0.81417    0.60504    1.12500    0.58969    0.51976    0.51903    1.69582
  55.91507    0.56730    0.60504    0.75500    0.58392    0.51788    0.51719    1.71257
  69.73210    0.69175    0.60504    0.93500    0.59201    0.48564    0.48493    1.68915
  53.63586    0.54593    0.60504    0.72500    0.50769    0.51562    0.51493    1.96970
  65.86942    0.65790    0.60504    0.88500    0.50720    0.48619    0.48549    1.97161
  72.83566    0.71838    0.60504    0.97500    0.49530    0.48837    0.48766    2.01899
  68.95806    0.68503    0.60504    0.92500    0.51270    0.48495    0.48425    1.95046
  55.15461    0.56020    0.60504    0.74500    0.57477    0.51713    0.51644    1.73984
  75.95075    0.74459    0.60504    1.01500    0.46655    0.49110    0.49038    2.14341
  64.32964    0.64419    0.60504    0.86500    0.54234    0.49355    0.49285    1.84385
  80.64370    0.78302    0.60504    1.07500    0.53131    0.49519    0.49447    1.88215
  76.73126    0.75107    0.60504    1.02500    0.52788    0.49178    0.49107    1.89437
  63.56090    0.63731    0.60504    0.85500    0.45024    0.49722    0.49652    2.22105
  67.41223    0.67151    0.60504    0.90500    0.56655    0.48359    0.48289    1.76506
  58.20092    0.58851    0.60504    0.78500    0.52478    0.52014    0.51944    1.90556
  75.17092    0.73808    0.60504    1.00500    0.46350    0.49041    0.48970    2.15751
  79.85994    0.77669    0.60504    1.06500    0.44330    0.49451    0.49379    2.25581
  66.64044    0.66472    0.60504    0.89500    0.58550    0.48333    0.48263    1.70794
  79.07679    0.77033    0.60504    1.05500    0.55186    0.49383    0.49311    1.81206
  77.51245    0.75752    0.60504    1.03500    0.45693    0.49246    0.49175    2.18852
  78.29430    0.76394    0.60504    1.04500    0.44909    0.49314    0.49243    2.22672
  60.45166    0.60989    0.60576    0.81500    0.52328    0.51117    0.51041    1.91102
  83.72938    0.80854    0.60576    1.11500    0.51619    0.51419    0.51338    1.93726
  77.46046    0.75800    0.60576    1.03500    0.48195    0.49178    0.49099    2.07491
  79.02397    0.77082    0.60576    1.05500    0.50089    0.49315    0.49235    1.99643
  67.36608    0.67191    0.60576    0.90500    0.49580    0.48290    0.48213    2.01695
  54.35696    0.55338    0.60576    0.73500    0.47568    0.51588    0.51513    2.10227
  69.68456    0.69217    0.60576    0.93500    0.45271    0.48495    0.48417    2.20890
  62.74960    0.63076    0.60576    0.84500    0.48141    0.50014    0.49938    2.07722
  63.51711    0.63768    0.60576    0.85500    0.51079    0.49647    0.49570    1.95775
  61.98286    0.62383    0.60576    0.83500    0.48073    0.50382    0.50305    2.08017
  76.67970    0.75154    0.60576    1.02500    0.47514    0.49110    0.49031    2.10465
  52.08360    0.53189    0.60576    0.70500    0.77586    0.51362    0.51287    1.28889
  82.94369    0.80234    0.60576    1.10500    0.50089    0.50654    0.50574    1.99645
  75.12024    0.73854    0.60576    1.00500    0.51515    0.48973    0.48894    1.94118
  55.11620    0.56051    0.60576    0.74500    0.50870    0.51663    0.51588    1.96581
  71.23395    0.70555    0.60576    0.95500    0.51935    0.48632    0.48553    1.92547
  55.87617    0.56762    0.60576    0.75500    0.56184    0.51739    0.51663    1.77987
  82.15856    0.79610    0.60576    1.09500    0.49608    0.49890    0.49810    2.01581
  79.80670    0.77719    0.60576    1.06500    0.45880    0.49383    0.49303    2.17959
  66.59476    0.66511    0.60576    0.89500    0.43077    0.48271    0.48194    2.32143
  68.13815    0.67869    0.60576    0.91500    0.48520    0.48358    0.48281    2.06102
  64.28538    0.64457    0.60576    0.86500    0.50676    0.49279    0.49202    1.97333
  81.37401    0.78983    0.60576    1.08500    0.52581    0.49539    0.49459    1.90182
  75.89963    0.74505    0.60576    1.01500    0.48950    0.49041    0.48962    2.04292
  61.21688    0.61687    0.60576    0.82500    0.46887    0.50749    0.50673    2.13278
  80.59005    0.78352    0.60576    1.07500    0.50000    0.49451    0.49371    2.00000
  59.68720    0.60290    0.60576    0.80500    0.60154    0.51484    0.51408    1.66239
  84.51561    0.81471    0.60576    1.12500    0.55932    0.51912    0.51832    1.78788
  78.24189    0.76442    0.60576    1.04500    0.50180    0.49246    0.49167    1.99283
  53.59845    0.54624    0.60576    0.72500    0.45517    0.51513    0.51438    2.19697
  72.00976    0.71220    0.60576    0.96500    0.50580    0.48700    0.48622    1.97705
  72.78630    0.71883    0.60576    0.97500    0.50744    0.48768    0.48690    1.97068
  51.32725    0.52470    0.60576    0.69500    0.51515    0.51688    0.51613    1.94118
  58.92349    0.59588    0.60576    0.79500    0.61594    0.51901    0.51825    1.62353
  68.91098    0.68544    0.60576    0.92500    0.58185    0.48427    0.48349    1.71865
  52.84067    0.53907    0.60576    0.71500    0.44538    0.51437    0.51363    2.24528
  65.05441    0.65144    0.60576    0.87500    0.44828    0.48911    0.48834    2.23077
  70.45888    0.69887    0.60576    0.94500    0.52239    0.48563    0.48485    1.91429
  65.82420    0.65829    0.60576    0.88500    0.45411    0.48544    0.48467    2.20213
  58.16054    0.58884    0.60576    0.78500    0.58667    0.51964    0.51889    1.70455
  82.10406    0.79662    0.60649    1.09500    0.52052    0.49864    0.49777    1.92115
  55.07777    0.56082    0.60649    0.74500    0.46753    0.51614    0.51532    2.13889
  51.29133    0.52498    0.60649    0.69500    0.61290    0.51696    0.51615    1.63158
  65.00965    0.65182    0.60649    0.87500    0.49057    0.48835    0.48752    2.03846
  53.56103    0.54654    0.60649    0.72500    0.41975    0.51463    0.51382    2.38235
  58.12013    0.58918    0.60649    0.78500    0.46438    0.51915    0.51833    2.15341
  75.06951    0.73900    0.60649    1.00500    0.54059    0.48904    0.48818    1.84982
  82.88880    0.80286    0.60649    1.10500    0.45971    0.50629    0.50541    2.17530
  71.18546    0.70598    0.60649    0.95500    0.51625    0.48562    0.48477    1.93706
  59.64581    0.60324    0.60649    0.80500    0.46953    0.51408    0.51326    2.12981
  71.96082    0.71264    0.60649    0.96500    0.53859    0.48631    0.48546    1.85669
  75.84847    0.74552    0.60649    1.01500    0.48491    0.48972    0.48886    2.06224
  70.41085    0.69930    0.60649    0.94500    0.43769    0.48494    0.48409    2.28472
  81.31991    0.79034    0.60649    1.08500    0.54023    0.49492    0.49405    1.85106
  77.40844    0.75848    0.60649    1.03500    0.44920    0.49109    0.49023    2.22619
  78.97110    0.77131    0.60649    1.05500    0.46920    0.49246    0.49159    2.13127
  52.80374    0.53937    0.60649    0.71500    0.59794    0.51388    0.51307    1.67241
  67.31989    0.67231    0.60649    0.90500    0.52277    0.48221    0.48137    1.91290
  76.62811    0.75201    0.60649    1.02500    0.49275    0.49041    0.48954    2.02941
  72.73691    0.71927    0.60649    0.97500    0.47032    0.48699    0.48614    2.12621
  62.70628    0.63113    0.60649    0.84500    0.48816    0.49938    0.49855    2.04851
  78.18944    0.76491    0.60649    1.04500    0.48633    0.49177    0.49091    2.05623
  63.47330    0.63805    0.60649    0.85500    0.48195    0.49570    0.49487    2.07491
  84.45994    0.81525    0.60649    1.12500    0.56828    0.51848    0.51760    1.75969
  64.24109    0.64494    0.60649    0.86500    0.46358    0.49203    0.49119    2.15714
  68.09150    0.67909    0.60649    0.91500    0.47927    0.48289    0.48205    2.08651
  61.94001    0.62419    0.60649    0.83500    0.43727    0.50305    0.50223    2.28692
  54.31903    0.55369    0.60649    0.73500    0.57895    0.51538    0.51457    1.72727
  83.67410    0.80908    0.60649    1.11500    0.55230    0.51393    0.51305    1.81061
  65.77896    0.65867    0.60649    0.88500    0.45888    0.48468    0.48384    2.17921
  80.53636    0.78403    0.60649    1.07500    0.55513    0.49382    0.49295    1.80139
  66.54905    0.66550    0.60649    0.89500    0.46429    0.48208    0.48124    2.15385
  58.88260    0.59622    0.60649    0.79500    0.46118    0.51832    0.51750    2.16837
  79.75341    0.77769    0.60649    1.06500    0.46429    0.49314    0.49227    2.15385
  60.40979    0.61024    0.60649    0.81500    0.52008    0.51040    0.50958    1.92276
  68.86386    0.68585    0.60649    0.92500    0.48553    0.48357    0.48273    2.05960
  69.63698    0.69259    0.60649    0.93500    0.42631    0.48426    0.48341    2.34573
  61.17452    0.61723    0.60649    0.82500    0.50100    0.50673    0.50590    1.99602
  52.04718    0.53218    0.60649    0.70500    0.60000    0.51312    0.51232    1.66667
  55.83725    0.56794    0.60649    0.75500    0.57500    0.51689    0.51608    1.73913
  58.84168    0.59656    0.60722    0.79500    0.50773    0.51762    0.51674    1.96954
  78.91820    0.77181    0.60722    1.05500    0.48733    0.49175    0.49083    2.05200
  71.91184    0.71307    0.60722    0.96500    0.51020    0.48560    0.48469    1.96000
  52.76680    0.53967    0.60722    0.71500    0.64078    0.51337    0.51251    1.56061
  83.61876    0.80961    0.60722    1.11500    0.55922    0.51366    0.51273    1.78819
  76.57648    0.75249    0.60722    1.02500    0.51009    0.48970    0.48878    1.96043
  71.13694    0.70641    0.60722    0.95500    0.43457    0.48492    0.48401    2.30112
  59.60440    0.60358    0.60722    0.80500    0.51905    0.51331    0.51243    1.92661
  73.46385    0.72632    0.60722    0.98500    0.46324    0.48697    0.48606    2.15873
  75.79727    0.74599    0.60722    1.01500    0.45489    0.48902    0.48810    2.19835
  68.81672    0.68626    0.60722    0.92500    0.53141    0.48287    0.48197    1.88179
  55.03933    0.56113    0.60722    0.74500    0.53604    0.51563    0.51477    1.86555
  60.36789    0.61059    0.60722    0.81500    0.55484    0.50964    0.50875    1.80233
  84.40422    0.81580    0.60722    1.12500    0.54762    0.51782    0.51689    1.82609
  61.13214    0.61758    0.60722    0.82500    0.48065    0.50596    0.50508    2.08051
  66.50331    0.66590    0.60722    0.89500    0.49497    0.48145    0.48055    2.02034
  55.79831    0.56826    0.60722    0.75500    0.62097    0.51639    0.51552    1.61039
  77.35638    0.75896    0.60722    1.03500    0.40174    0.49039    0.48946    2.48918
  53.52358    0.54684    0.60722    0.72500    0.57447    0.51413    0.51326    1.74074
  82.83386    0.80339    0.60722    1.10500    0.52855    0.50602    0.50508    1.89199
  52.01074    0.53248    0.60722    0.70500    0.67500    0.51262    0.51176    1.48148
  81.26577    0.79085    0.60722    1.08500    0.47212    0.49444    0.49351    2.11811
  63.42947    0.63842    0.60722    0.85500    0.48173    0.49493    0.49404    2.07586
  69.58938    0.69300    0.60722    0.93500    0.43256    0.48355    0.48265    2.31183
  65.73370    0.65906    0.60722    0.88500    0.46429    0.48391    0.48301    2.15385
  58.07971    0.58951    0.60722    0.78500    0.53383    0.51865    0.51777    1.87324
  62.66292    0.63149    0.60722    0.84500    0.49722    0.49861    0.49772    2.01119
  75.01875    0.73946    0.60722    1.00500    0.46976    0.48834    0.48742    2.12876
  64.96486    0.65220    0.60722    0.87500    0.53710    0.48758    0.48669    1.86184
  70.36278    0.69972    0.60722    0.94500    0.48282    0.48424    0.48333    2.07119
  67.27369    0.67271    0.60722    0.90500    0.51510    0.48150    0.48060    1.94138
  68.04483    0.67950    0.60722    0.91500    0.51575    0.48219    0.48129    1.93891
  51.25539    0.52527    0.60722    0.69500    0.58537    0.51703    0.51617    1.70833
  54.28109    0.55400    0.60722    0.73500    0.60989    0.51488    0.51401    1.63964
  80.48262    0.78454    0.60722    1.07500    0.58835    0.49312    0.49219    1.69968
  61.89715    0.62455    0.60722    0.83500    0.45866    0.50229    0.50140    2.18026
  64.19678    0.64532    0.60722    0.86500    0.50732    0.49126    0.49037    1.97115
  79.70009    0.77819    0.60722    1.06500    0.48571    0.49244    0.49151    2.05882
  82.04952    0.79714    0.60722    1.09500    0.56863    0.49837    0.49744    1.75862
  72.68748    0.71971    0.60722    0.97500    0.46933    0.48629    0.48538    2.13072
  78.13696    0.76540    0.60722    1.04500    0.54857    0.49107    0.49015    1.82292
  75.74604    0.74645    0.60795    1.01500    0.50304    0.48831    0.48734    1.98790
  82.77887    0.80392    0.60795    1.10500    0.54140    0.50574    0.50476    1.84706
  61.08973    0.61793    0.60795    0.82500    0.50000    0.50518    0.50425    2.00000
  78.86526    0.77230    0.60795    1.05500    0.51124    0.49104    0.49006    1.95604
  73.41395    0.72677    0.60795    0.98500    0.46500    0.48626    0.48529    2.15054
  83.56338    0.81014    0.60795    1.11500    0.50095    0.51338    0.51240    1.99621
  68.76955    0.68667    0.60795    0.92500    0.57045    0.48216    0.48120    1.75301
  51.97428    0.53277    0.60795    0.70500    0.50667    0.51211    0.51120    1.97368
  79.64673    0.77869    0.60795    1.06500    0.52000    0.49172    0.49075    1.92308
  61.85426    0.62491    0.60795    0.83500    0.47809    0.50151    0.50057    2.09167
  54.24313    0.55430    0.60795    0.73500    0.53005    0.51437    0.51346    1.88660
  67.99812    0.67990    0.60795    0.91500    0.50000    0.48148    0.48052    2.00000
  67.22745    0.67311    0.60795    0.90500    0.47986    0.48079    0.47984    2.08394
  62.61955    0.63186    0.60795    0.84500    0.46098    0.49783    0.49689    2.16929
  60.32597    0.61094    0.60795    0.81500    0.46787    0.50886    0.50792    2.13734
  70.31469    0.70014    0.60795    0.94500    0.51364    0.48353    0.48257    1.94687
  77.30429    0.75944    0.60795    1.03500    0.50092    0.48967    0.48870    1.99631
  52.72984    0.53996    0.60795    0.71500    0.43810    0.51287    0.51195    2.28261
  81.21159    0.79137    0.60795    1.08500    0.46226    0.49394    0.49297    2.16327
  65.68841    0.65945    0.60795    0.88500    0.46504    0.48313    0.48219    2.15035
  64.92004    0.65258    0.60795    0.87500    0.54083    0.48681    0.48586    1.84899
  58.03926    0.58984    0.60795    0.78500    0.54795    0.51814    0.51721    1.82500
  80.42885    0.78504    0.60795    1.07500    0.47834    0.49240    0.49143    2.09055
  51.21944    0.52556    0.60795    0.69500    0.55814    0.51710    0.51619    1.79167
  64.15244    0.64570    0.60795    0.86500    0.47469    0.49048    0.48954    2.10662
  81.99493    0.79766    0.60795    1.09500    0.43816    0.49809    0.49711    2.28226
  53.48612    0.54714    0.60795    0.72500    0.55625    0.51362    0.51270    1.79775
  59.56298    0.60393    0.60795    0.80500    0.53721    0.51253    0.51160    1.86147
  76.52482    0.75296    0.60795    1.02500    0.48282    0.48899    0.48802    2.07116
  58.80074    0.59689    0.60795    0.79500    0.52357    0.51691    0.51598    1.90995
  84.34845    0.81634    0.60795    1.12500    0.54818    0.51715    0.51617    1.82422
  71.86284    0.71351    0.60795    0.96500    0.52357    0.48489    0.48393    1.90997
  55.75935    0.56857    0.60795    0.75500    0.60938    0.51588    0.51496    1.64103
  72.63802    0.72015    0.60795    0.97500    0.45861    0.48558    0.48461    2.18051
  55.00087    0.56145    0.60795    0.74500    0.57511    0.51513    0.51421    1.73881
  78.08444    0.76588    0.60795    1.04500    0.42955    0.49036    0.48938    2.32800
  66.45755    0.66629    0.60795    0.89500    0.47020    0.48081    0.47986    2.12676
  63.38561    0.63879    0.60795    0.85500    0.48350    0.49416    0.49322    2.06827
  69.54174    0.69342    0.60795    0.93500    0.44273    0.48284    0.48189    2.25869
  71.08839    0.70684    0.60795    0.95500    0.48178    0.48421    0.48325    2.07566
  52.69286    0.54026    0.60868    0.71500    0.59459    0.51236    0.51139    1.68182
  61.04731    0.61829    0.60868    0.82500    0.49800    0.50440    0.50342    2.00803
  65.64309    0.65983    0.60868    0.88500    0.43520    0.48235    0.48136    2.29779
  64.87520    0.65296    0.60868    0.87500    0.46571    0.48603    0.48503    2.14726
  72.58854    0.72059    0.60868    0.97500    0.49833    0.48486    0.48385    2.00669
  62.57615    0.63222    0.60868    0.84500    0.46886    0.49705    0.49606    2.13281
  67.18119    0.67351    0.60868    0.90500    0.43791    0.48008    0.47908    2.28358
  75.69477    0.74692    0.60868    1.01500    0.46306    0.48759    0.48657    2.15953
  54.20515    0.55461    0.60868    0.73500    0.51546    0.51386    0.51290    1.94000
  57.99880    0.59017    0.60868    0.78500    0.51343    0.51763    0.51666    1.94767
  80.37503    0.78555    0.60868    1.07500    0.49526    0.49168    0.49066    2.01916
  58.75979    0.59723    0.60868    0.79500    0.48019    0.51620    0.51523    2.08252
  51.18347    0.52584    0.60868    0.69500    0.45455    0.51717    0.51621    2.20000
  83.50796    0.81068    0.60868    1.11500    0.56017    0.51309    0.51207    1.78519
  77.25216    0.75991    0.60868    1.03500    0.51619    0.48895    0.48794    1.93727
  78.03188    0.76637    0.60868    1.04500    0.48375    0.48963    0.48862    2.06719
  53.44864    0.54744    0.60868    0.72500    0.50000    0.51311    0.51215    2.00000
  79.59333    0.77918    0.60868    1.06500    0.47646    0.49100    0.48998    2.09881
  78.81227    0.77279    0.60868    1.05500    0.49267    0.49032    0.48930    2.02974
  71.81380    0.71394    0.60868    0.96500    0.46805    0.48417    0.48317    2.13652
  70.26657    0.70056    0.60868    0.94500    0.52564    0.48281    0.48180    1.90244
  59.52153    0.60427    0.60868    0.80500    0.47797    0.51175    0.51077    2.09217
  60.28403    0.61129    0.60868    0.81500    0.44764    0.50808    0.50710    2.23394
  84.29263    0.81688    0.60868    1.12500    0.51172    0.51647    0.51545    1.95420
  51.93781    0.53306    0.60868    0.70500    0.36145    0.51160    0.51064    2.76667
  63.34173    0.63916    0.60868    0.85500    0.46655    0.49338    0.49239    2.14340
  82.72384    0.80444    0.60868    1.10500    0.58592    0.50545    0.50443    1.70671
  71.03981    0.70726    0.60868    0.95500    0.49103    0.48349    0.48249    2.03654
  61.81134    0.62526    0.60868    0.83500    0.52372    0.50073    0.49974    1.90943
  67.95139    0.68031    0.60868    0.91500    0.51852    0.48076    0.47976    1.92857
  66.41176    0.66668    0.60868    0.89500    0.49180    0.48016    0.47917    2.03333
  68.72236    0.68708    0.60868    0.92500    0.50412    0.48144    0.48044    1.98366
  55.72037    0.56889    0.60868    0.75500    0.53793    0.51537    0.51440    1.85897
  54.96239    0.56176    0.60868    0.74500    0.62222    0.51462    0.51365    1.60714
  73.36401    0.72721    0.60868    0.98500    0.42593    0.48554    0.48453    2.34783
  64.10808    0.64607    0.60868    0.86500    0.55576    0.48970    0.48871    1.79934
  81.94030    0.79818    0.60868    1.09500    0.51565    0.49781    0.49679    1.93929
  81.15736    0.79188    0.60868    1.08500    0.45312    0.49344    0.49242    2.20690
  69.49408    0.69384    0.60868    0.93500    0.48860    0.48212    0.48112    2.04667
  76.47312    0.75343    0.60868    1.02500    0.49908    0.48827    0.48726    2.00370
  80.32118    0.78605    0.60941    1.07500    0.46346    0.49095    0.48990    2.15768
  72.53901    0.72103    0.60941    0.97500    0.49065    0.48413    0.48308    2.03810
  52.65587    0.54055    0.60941    0.71500    0.57018    0.51184    0.51084    1.75385
  51.14749    0.52613    0.60941    0.69500    0.48485    0.51723    0.51623    2.06250
  61.00486    0.61864    0.60941    0.82500    0.44378    0.50362    0.50259    2.25339
  71.76473    0.71437    0.60941    0.96500    0.47342    0.48345    0.48240    2.11228
  70.21842    0.70098    0.60941    0.94500    0.49304    0.48208    0.48104    2.02821
  82.66877    0.80497    0.60941    1.10500    0.50094    0.50515    0.50410    1.99625
  51.90132    0.53335    0.60941    0.70500    0.44565    0.51150    0.51049    2.24390
  64.83034    0.65335    0.60941    0.87500    0.45512    0.48524    0.48420    2.19723
  55.68138    0.56920    0.60941    0.75500    0.61702    0.51486    0.51384    1.62069
  75.64347    0.74738    0.60941    1.01500    0.49170    0.48686    0.48581    2.03376
  57.95832    0.59050    0.60941    0.78500    0.45257    0.51712    0.51610    2.20958
  63.29783    0.63953    0.60941    0.85500    0.46970    0.49259    0.49156    2.12903
  77.97928    0.76685    0.60941    1.04500    0.54495    0.48891    0.48785    1.83502
  81.88563    0.79870    0.60941    1.09500    0.50664    0.49751    0.49646    1.97378
  83.45249    0.81121    0.60941    1.11500    0.54472    0.51280    0.51174    1.83582
  53.41115    0.54774    0.60941    0.72500    0.53103    0.51259    0.51159    1.88312
  60.24208    0.61164    0.60941    0.81500    0.46693    0.50729    0.50626    2.14163
  77.19999    0.76039    0.60941    1.03500    0.47638    0.48822    0.48717    2.09917
  58.71881    0.59757    0.60941    0.79500    0.46135    0.51549    0.51447    2.16757
  59.48006    0.60461    0.60941    0.80500    0.44764    0.51102    0.50999    2.23394
  76.42138    0.75390    0.60941    1.02500    0.57582    0.48754    0.48649    1.73667
  54.92390    0.56207    0.60941    0.74500    0.61000    0.51410    0.51309    1.63934
  84.23677    0.81742    0.60941    1.12500    0.60086    0.51579    0.51473    1.66429
  70.99120    0.70769    0.60941    0.95500    0.47476    0.48277    0.48172    2.10631
  66.36594    0.66707    0.60941    0.89500    0.53717    0.47951    0.47847    1.86159
  73.31404    0.72766    0.60941    0.98500    0.54317    0.48481    0.48377    1.84104
  64.06370    0.64645    0.60941    0.86500    0.44407    0.48891    0.48788    2.25188
  79.53989    0.77968    0.60941    1.06500    0.48257    0.49027    0.48922    2.07224
  68.67513    0.68749    0.60941    0.92500    0.49057    0.48072    0.47968    2.03846
  54.16716    0.55491    0.60941    0.73500    0.54497    0.51335    0.51234    1.83495
  78.75925    0.77328    0.60941    1.05500    0.46555    0.48959    0.48854    2.14801
  65.59775    0.66022    0.60941    0.88500    0.48173    0.48156    0.48053    2.07586
  67.90463    0.68071    0.60941    0.91500    0.50556    0.48004    0.47900    1.97799
  81.10309    0.79239    0.60941    1.08500    0.50292    0.49293    0.49188    1.98837
  67.13490    0.67390    0.60941    0.90500    0.50836    0.47940    0.47836    1.96711
  61.76841    0.62562    0.60941    0.83500    0.50298    0.49994    0.49891    1.98814
  62.53273    0.63259    0.60941    0.84500    0.49531    0.49626    0.49523    2.01894
  69.44639    0.69425    0.60941    0.93500    0.50495    0.48140    0.48036    1.98039
  81.04879    0.79290    0.61014    1.08500    0.44828    0.49242    0.49133    2.23077
  75.59214    0.74785    0.61014    1.01500    0.46529    0.48613    0.48504    2.14919
  52.61887    0.54085    0.61014    0.71500    0.54237    0.51132    0.51028    1.84375
  84.96531    0.82413    0.61014    1.13500    0.51416    0.51751    0.51642    1.94492
  63.25390    0.63990    0.61014    0.85500    0.51132    0.49180    0.49073    1.95572
  77.92665    0.76734    0.61014    1.04500    0.43902    0.48818    0.48709    2.27778
  51.11149    0.52641    0.61014    0.69500    0.47917    0.51729    0.51625    2.08696
  68.62788    0.68790    0.61014    0.92500    0.54252    0.47999    0.47891    1.84326
  66.32010    0.66747    0.61014    0.89500    0.46633    0.47885    0.47778    2.14440
  69.39867    0.69467    0.61014    0.93500    0.46040    0.48067    0.47959    2.17204
  81.83091    0.79921    0.61014    1.09500    0.47761    0.49722    0.49613    2.09375
  59.43857    0.60495    0.61014    0.80500    0.53364    0.51030    0.50923    1.87391
  51.86482    0.53364    0.61014    0.70500    0.52000    0.51156    0.51051    1.92308
  77.14778    0.76087    0.61014    1.03500    0.45640    0.48749    0.48641    2.19106
  58.67781    0.59790    0.61014    0.79500    0.44963    0.51477    0.51371    2.22404
  65.55239    0.66061    0.61014    0.88500    0.52456    0.48077    0.47969    1.90635
  70.94255    0.70812    0.61014    0.95500    0.55634    0.48204    0.48096    1.79747
  67.08859    0.67430    0.61014    0.90500    0.51265    0.47875    0.47767    1.95066
  84.18087    0.81795    0.61014    1.12500    0.53239    0.51510    0.51401    1.87833
  54.88538    0.56238    0.61014    0.74500    0.62326    0.51358    0.51253    1.60448
  53.37364    0.54804    0.61014    0.72500    0.71429    0.51207    0.51103    1.40000
  57.91782    0.59084    0.61014    0.78500    0.59118    0.51660    0.51554    1.69154
  64.01929    0.64682    0.61014    0.86500    0.48704    0.48812    0.48705    2.05323
  62.48929    0.63295    0.61014    0.84500    0.44658    0.49547    0.49440    2.23922
  76.36961    0.75437    0.61014    1.02500    0.47312    0.48681    0.48573    2.11364
  54.12914    0.55522    0.61014    0.73500    0.50725    0.51283    0.51178    1.97143
  64.78545    0.65373    0.61014    0.87500    0.53345    0.48444    0.48337    1.87459
  70.17023    0.70141    0.61014    0.94500    0.52532    0.48135    0.48027    1.90361
  67.85785    0.68111    0.61014    0.91500    0.49153    0.47931    0.47823    2.03448
  61.72545    0.62598    0.61014    0.83500    0.45720    0.49915    0.49808    2.18723
  72.48946    0.72147    0.61014    0.97500    0.47231    0.48340    0.48232    2.11724
  78.70619    0.77377    0.61014    1.05500    0.46835    0.48886    0.48777    2.13514
  80.26728    0.78656    0.61014    1.07500    0.52142    0.49041    0.48932    1.91786
  83.39697    0.81174    0.61014    1.11500    0.57320    0.51250    0.51141    1.74460
  82.61365    0.80549    0.61014    1.10500    0.50094    0.50486    0.50377    1.99625
  55.64237    0.56952    0.61014    0.75500    0.48496    0.51434    0.51328    2.06202
  79.48641    0.78018    0.61014    1.06500    0.43893    0.48954    0.48845    2.27826
  73.26403    0.72811    0.61014    0.98500    0.45815    0.48408    0.48300    2.18269
  60.96239    0.61899    0.61014    0.82500    0.46169    0.50282    0.50176    2.16594
  60.20010    0.61198    0.61014    0.81500    0.53864    0.50650    0.50543    1.85654
  71.71563    0.71481    0.61014    0.96500    0.53231    0.48272    0.48164    1.87859
  70.89388    0.70855    0.61087    0.95500    0.46029    0.48130    0.48019    2.17254
  60.15810    0.61233    0.61087    0.81500    0.41837    0.50570    0.50460    2.39024
  62.44583    0.63331    0.61087    0.84500    0.49338    0.49467    0.49357    2.02682
  54.84686    0.56269    0.61087    0.74500    0.46154    0.51306    0.51197    2.16667
  59.39706    0.60529    0.61087    0.80500    0.43515    0.50957    0.50847    2.29808
  82.55849    0.80602    0.61087    1.10500    0.49627    0.50456    0.50344    2.01504
  63.97486    0.64720    0.61087    0.86500    0.52102    0.48732    0.48622    1.91930
  57.87729    0.59117    0.61087    0.78500    0.45729    0.51607    0.51498    2.18681
  51.07548    0.52670    0.61087    0.69500    0.64286    0.51734    0.51627    1.55556
  53.33611    0.54834    0.61087    0.72500    0.60127    0.51155    0.51047    1.66316
  80.99444    0.79341    0.61087    1.08500    0.49242    0.49191    0.49079    2.03077
  79.43289    0.78068    0.61087    1.06500    0.50286    0.48880    0.48769    1.98864
  81.77616    0.79973    0.61087    1.09500    0.46928    0.49692    0.49580    2.13091
  83.34141    0.81227    0.61087    1.11500    0.44898    0.51187    0.51075    2.22727
  69.35093    0.69508    0.61087    0.93500    0.51541    0.47994    0.47883    1.94020
  64.74054    0.65411    0.61087    0.87500    0.50641    0.48364    0.48254    1.97468
  76.31780    0.75485    0.61087    1.02500    0.48624    0.48608    0.48496    2.05660
  84.12492    0.81849    0.61087    1.12500    0.49241    0.51441    0.51329    2.03084
  67.04225    0.67470    0.61087    0.90500    0.51092    0.47808    0.47697    1.95724
  68.58060    0.68831    0.61087    0.92500    0.55420    0.47925    0.47814    1.80442
  77.87397    0.76782    0.61087    1.04500    0.49442    0.48744    0.48632    2.02256
  63.20996    0.64027    0.61087    0.85500    0.47089    0.49100    0.48989    2.12364
  78.65309    0.77426    0.61087    1.05500    0.50095    0.48812    0.48700    1.99621
  60.91990    0.61934    0.61087    0.82500    0.46047    0.50202    0.50092    2.17167
  80.21334    0.78706    0.61087    1.07500    0.50282    0.48989    0.48878    1.98876
  73.21400    0.72855    0.61087    0.98500    0.44214    0.48335    0.48223    2.26174
  84.90897    0.82468    0.61087    1.13500    0.54853    0.51701    0.51589    1.82305
  70.12202    0.70183    0.61087    0.94500    0.43789    0.48062    0.47951    2.28369
  58.63680    0.59824    0.61087    0.79500    0.46135    0.51404    0.51295    2.16754
  67.81104    0.68152    0.61087    0.91500    0.43792    0.47857    0.47746    2.28352
  52.58184    0.54114    0.61087    0.71500    0.67961    0.51079    0.50971    1.47143
  51.82830    0.53393    0.61087    0.70500    0.47297    0.51161    0.51053    2.11429
  54.09112    0.55552    0.61087    0.73500    0.55319    0.51230    0.51122    1.80769
  61.68247    0.62634    0.61087    0.83500    0.47961    0.49835    0.49725    2.08502
  77.09554    0.76135    0.61087    1.03500    0.50860    0.48676    0.48564    1.96617
  65.50700    0.66099    0.61087    0.88500    0.50517    0.47997    0.47886    1.97952
  55.60334    0.56983    0.61087    0.75500    0.54789    0.51381    0.51272    1.82517
  72.43988    0.72191    0.61087    0.97500    0.44535    0.48267    0.48155    2.24542
  71.66650    0.71524    0.61087    0.96500    0.44113    0.48198    0.48087    2.26690
  75.54076    0.74831    0.61087    1.01500    0.45645    0.48539    0.48428    2.19084
  66.27423    0.66786    0.61087    0.89500    0.47189    0.47819    0.47708    2.11913
  60.11608    0.61268    0.61160    0.81500    0.52061    0.50489    0.50377    1.92083
  84.85259    0.82523    0.61160    1.13500    0.51549    0.51652    0.51537    1.93991
  71.61734    0.71567    0.61160    0.96500    0.47403    0.48125    0.48010    2.10959
  57.83675    0.59150    0.61160    0.78500    0.49751    0.51554    0.51441    2.01000
  51.79177    0.53422    0.61160    0.70500    0.49383    0.51166    0.51055    2.02500
  77.04326    0.76183    0.61160    1.03500    0.48073    0.48602    0.48487    2.08015
  64.69560    0.65449    0.61160    0.87500    0.48505    0.48284    0.48171    2.06164
  65.46158    0.66138    0.61160    0.88500    0.44901    0.47916    0.47803    2.22711
  80.94004    0.79392    0.61160    1.08500    0.55828    0.49139    0.49024    1.79121
  63.93040    0.64757    0.61160    0.86500    0.50802    0.48652    0.48538    1.96842
  77.82126    0.76831    0.61160    1.04500    0.46824    0.48670    0.48556    2.13566
  51.03945    0.52698    0.61160    0.69500    0.34091    0.51739    0.51629    2.93333
  53.29857    0.54864    0.61160    0.72500    0.60714    0.51102    0.50990    1.64706
  55.56429    0.57015    0.61160    0.75500    0.54307    0.51328    0.51216    1.84138
  82.50328    0.80654    0.61160    1.10500    0.46525    0.50426    0.50311    2.14938
  68.53329    0.68872    0.61160    0.92500    0.45800    0.47852    0.47738    2.18339
  83.28581    0.81280    0.61160    1.11500    0.50389    0.51118    0.51003    1.98456
  67.76420    0.68192    0.61160    0.91500    0.47941    0.47783    0.47670    2.08591
  70.84518    0.70897    0.61160    0.95500    0.45116    0.48056    0.47942    2.21649
  79.37933    0.78118    0.61160    1.06500    0.47834    0.48807    0.48692    2.09055
  78.59996    0.77476    0.61160    1.05500    0.50870    0.48738    0.48624    1.96578
  63.16598    0.64063    0.61160    0.85500    0.43456    0.49019    0.48906    2.30116
  54.05307    0.55583    0.61160    0.73500    0.58031    0.51177    0.51066    1.72321
  69.30315    0.69550    0.61160    0.93500    0.49186    0.47920    0.47806    2.03311
  66.99588    0.67510    0.61160    0.90500    0.48622    0.47741    0.47628    2.05667
  62.40234    0.63368    0.61160    0.84500    0.50628    0.49387    0.49274    1.97518
  61.63947    0.62670    0.61160    0.83500    0.43292    0.49754    0.49641    2.30992
  66.22834    0.66825    0.61160    0.89500    0.49551    0.47752    0.47639    2.01812
  80.15936    0.78756    0.61160    1.07500    0.53484    0.48938    0.48823    1.86972
  72.39026    0.72235    0.61160    0.97500    0.47910    0.48193    0.48079    2.08725
  81.72136    0.80025    0.61160    1.09500    0.45683    0.49662    0.49547    2.18898
  76.26595    0.75532    0.61160    1.02500    0.48491    0.48534    0.48419    2.06226
  59.35553    0.60564    0.61160    0.80500    0.46241    0.50883    0.50771    2.16256
  54.80831    0.56300    0.61160    0.74500    0.48148    0.51252    0.51141    2.07692
  70.07378    0.70225    0.61160    0.94500    0.43109    0.47988    0.47874    2.31970
  75.48936    0.74878    0.61160    1.01500    0.47784    0.48466    0.48351    2.09274
  58.59576    0.59858    0.61160    0.79500    0.50623    0.51331    0.51218    1.97537
  84.06892    0.81903    0.61160    1.12500    0.44536    0.51372    0.51257    2.24537
  52.54481    0.54144    0.61160    0.71500    0.41727    0.51026    0.50915    2.39655
  60.87739    0.61970    0.61160    0.82500    0.45401    0.50122    0.50009    2.20259
  73.16393    0.72900    0.61160    0.98500    0.49221    0.48261    0.48147    2.03165
  52.50775    0.54173    0.61234    0.71500    0.51402    0.50973    0.50859    1.94545
  68.48595    0.68913    0.61234    0.92500    0.42988    0.47777    0.47661    2.32624
  76.21407    0.75579    0.61234    1.02500    0.46332    0.48460    0.48342    2.15833
  76.99094    0.76230    0.61234    1.03500    0.46182    0.48528    0.48411    2.16532
  60.07403    0.61302    0.61234    0.81500    0.51299    0.50409    0.50293    1.94937
  51.75522    0.53451    0.61234    0.70500    0.60870    0.51171    0.51057    1.64286
  70.79645    0.70940    0.61234    0.95500    0.44410    0.47982    0.47865    2.25175
  66.94949    0.67549    0.61234    0.90500    0.43922    0.47674    0.47558    2.27675
  51.00341    0.52727    0.61234    0.69500    0.80000    0.51744    0.51631    1.25000
  67.71733    0.68232    0.61234    0.91500    0.44081    0.47709    0.47593    2.26855
  71.56815    0.71611    0.61234    0.96500    0.49150    0.48050    0.47934    2.03460
  70.02551    0.70267    0.61234    0.94500    0.45377    0.47914    0.47797    2.20377
  77.76852    0.76879    0.61234    1.04500    0.47541    0.48596    0.48479    2.10345
  63.88593    0.64794    0.61234    0.86500    0.44811    0.48571    0.48455    2.23162
  80.88561    0.79443    0.61234    1.08500    0.53860    0.49087    0.48970    1.85666
  63.12199    0.64100    0.61234    0.85500    0.49113    0.48938    0.48823    2.03610
  75.43792    0.74924    0.61234    1.01500    0.60624    0.48391    0.48274    1.64952
  83.23016    0.81333    0.61234    1.11500    0.44771    0.51049    0.50931    2.23361
  78.54678    0.77525    0.61234    1.05500    0.56566    0.48664    0.48547    1.76786
  59.31399    0.60598    0.61234    0.80500    0.52796    0.50810    0.50695    1.89407
  54.01501    0.55613    0.61234    0.73500    0.46632    0.51124    0.51009    2.14444
  81.66651    0.80077    0.61234    1.09500    0.45693    0.49632    0.49514    2.18852
  69.25535    0.69591    0.61234    0.93500    0.51899    0.47846    0.47729    1.92683
  62.35883    0.63404    0.61234    0.84500    0.44870    0.49306    0.49190    2.22868
  53.26102    0.54894    0.61234    0.72500    0.45161    0.51048    0.50934    2.21429
  72.34061    0.72279    0.61234    0.97500    0.48680    0.48119    0.48002    2.05424
  57.79620    0.59183    0.61234    0.78500    0.60490    0.51500    0.51385    1.65315
  84.01287    0.81957    0.61234    1.12500    0.42115    0.51303    0.51185    2.37443
  79.32573    0.78167    0.61234    1.06500    0.49009    0.48733    0.48615    2.04044
  55.52523    0.57046    0.61234    0.75500    0.50903    0.51274    0.51160    1.96454
  73.11383    0.72944    0.61234    0.98500    0.42982    0.48187    0.48070    2.32653
  58.55471    0.59891    0.61234    0.79500    0.55759    0.51257    0.51142    1.79343
  80.10535    0.78807    0.61234    1.07500    0.42146    0.48886    0.48768    2.37273
  66.18242    0.66864    0.61234    0.89500    0.48480    0.47685    0.47569    2.06272
  84.79615    0.82577    0.61234    1.13500    0.59189    0.51595    0.51477    1.68952
  54.76975    0.56331    0.61234    0.74500    0.43697    0.51199    0.51085    2.28846
  82.44804    0.80707    0.61234    1.10500    0.45756    0.50396    0.50278    2.18548
  64.65064    0.65487    0.61234    0.87500    0.44197    0.48203    0.48087    2.26259
  61.59645    0.62705    0.61234    0.83500    0.44697    0.49673    0.49558    2.23729
  50.25232    0.52001    0.61234    0.68500    0.45000    0.52152    0.52039    2.22222
  60.83486    0.62005    0.61234    0.82500    0.47035    0.50041    0.49926    2.12609
  65.41614    0.66176    0.61234    0.88500    0.54676    0.47836    0.47720    1.82895
  63.84142    0.64832    0.61307    0.86500    0.50000    0.48489    0.48371    2.00000
  69.97722    0.70309    0.61307    0.94500    0.45455    0.47839    0.47720    2.20000
  72.29094    0.72323    0.61307    0.97500    0.44848    0.48044    0.47925    2.22973
  80.83114    0.79494    0.61307    1.08500    0.47753    0.49035    0.48915    2.09412
  83.17447    0.81386    0.61307    1.11500    0.47475    0.50979    0.50859    2.10638
  82.39274    0.80759    0.61307    1.10500    0.50207    0.50365    0.50245    1.99177
  54.73117    0.56362    0.61307    0.74500    0.52586    0.51145    0.51028    1.90164
  50.21677    0.52029    0.61307    0.68500    0.69231    0.52173    0.52057    1.44444
  53.97693    0.55644    0.61307    0.73500    0.51613    0.51070    0.50953    1.93750
  51.71866    0.53480    0.61307    0.70500    0.75362    0.51175    0.51059    1.32692
  62.31530    0.63440    0.61307    0.84500    0.51698    0.49225    0.49107    1.93431
  67.67044    0.68272    0.61307    0.91500    0.47826    0.47634    0.47516    2.09091
  66.90307    0.67589    0.61307    0.90500    0.49259    0.47607    0.47488    2.03010
  81.61163    0.80128    0.61307    1.09500    0.52372    0.49601    0.49481    1.90941
  61.55341    0.62741    0.61307    0.83500    0.42300    0.49592    0.49474    2.36406
  78.49357    0.77573    0.61307    1.05500    0.49101    0.48590    0.48470    2.03663
  73.06370    0.72989    0.61307    0.98500    0.45977    0.48112    0.47993    2.17500
  64.60566    0.65524    0.61307    0.87500    0.45876    0.48122    0.48004    2.17978
  77.71573    0.76927    0.61307    1.04500    0.50000    0.48522    0.48402    2.00000
  60.03197    0.61337    0.61307    0.81500    0.46108    0.50327    0.50210    2.16883
  71.51893    0.71654    0.61307    0.96500    0.46322    0.47976    0.47857    2.15878
  65.37068    0.66215    0.61307    0.88500    0.50087    0.47754    0.47636    1.99654
  80.05129    0.78857    0.61307    1.07500    0.50403    0.48834    0.48714    1.98400
  84.73967    0.82632    0.61307    1.13500    0.52370    0.51515    0.51394    1.90948
  58.51363    0.59925    0.61307    0.79500    0.46948    0.51183    0.51066    2.13000
  76.93859    0.76278    0.61307    1.03500    0.42962    0.48453    0.48334    2.32766
  60.79230    0.62040    0.61307    0.82500    0.45714    0.49960    0.49842    2.18750
  83.95679    0.82011    0.61307    1.12500    0.56468    0.51233    0.51112    1.77091
  57.75562    0.59216    0.61307    0.78500    0.49874    0.51446    0.51329    2.00505
  55.48615    0.57078    0.61307    0.75500    0.47811    0.51220    0.51103    2.09155
  53.22344    0.54924    0.61307    0.72500    0.62069    0.50994    0.50878    1.61111
  50.96735    0.52755    0.61307    0.69500    0.44898    0.51749    0.51632    2.22727
  69.20752    0.69632    0.61307    0.93500    0.50345    0.47771    0.47652    1.98630
  79.27209    0.78217    0.61307    1.06500    0.53137    0.48658    0.48538    1.88192
  75.38644    0.74971    0.61307    1.01500    0.51326    0.48317    0.48197    1.94834
  66.13648    0.66903    0.61307    0.89500    0.54707    0.47618    0.47499    1.82792
  52.47068    0.54203    0.61307    0.71500    0.59292    0.50919    0.50803    1.68657
  76.16216    0.75626    0.61307    1.02500    0.46257    0.48385    0.48266    2.16183
  63.07797    0.64137    0.61307    0.85500    0.55750    0.48857    0.48739    1.79371
  70.74769    0.70983    0.61307    0.95500    0.46959    0.47907    0.47788    2.12950
  59.27242    0.60632    0.61307    0.80500    0.53244    0.50736    0.50618    1.87815
  68.43859    0.68954    0.61307    0.92500    0.53162    0.47703    0.47584    1.88103
  63.79690    0.64869    0.61381    0.86500    0.42735    0.48408    0.48288    2.34000
  58.47254    0.59958    0.61381    0.79500    0.51365    0.51109    0.50989    1.94686
  55.44705    0.57109    0.61381    0.75500    0.56506    0.51166    0.51047    1.76974
  79.99719    0.78907    0.61381    1.07500    0.48845    0.48781    0.48659    2.04727
  73.01353    0.73033    0.61381    0.98500    0.47819    0.48037    0.47916    2.09122
  59.98989    0.61371    0.61381    0.81500    0.49091    0.50246    0.50126    2.03704
  61.51035    0.62777    0.61381    0.83500    0.45312    0.49510    0.49391    2.20690
  79.21842    0.78266    0.61381    1.06500    0.50962    0.48583    0.48461    1.96226
  76.11021    0.75673    0.61381    1.02500    0.43321    0.48310    0.48189    2.30837
  69.15966    0.69674    0.61381    0.93500    0.43939    0.47696    0.47575    2.27586
  60.74973    0.62075    0.61381    0.82500    0.45657    0.49878    0.49759    2.19027
  80.77662    0.79545    0.61381    1.08500    0.44106    0.48982    0.48860    2.26724
  54.69257    0.56393    0.61381    0.74500    0.54297    0.51091    0.50972    1.84173
  68.39120    0.68994    0.61381    0.92500    0.46764    0.47627    0.47507    2.13841
  81.55670    0.80180    0.61381    1.09500    0.49551    0.49570    0.49448    2.01812
  51.68208    0.53509    0.61381    0.70500    0.56180    0.51180    0.51061    1.78000
  66.09052    0.66942    0.61381    0.89500    0.47488    0.47550    0.47429    2.10580
  76.88620    0.76325    0.61381    1.03500    0.52174    0.48378    0.48257    1.91667
  69.92889    0.70351    0.61381    0.94500    0.50489    0.47764    0.47643    1.98065
  83.11873    0.81439    0.61381    1.11500    0.54600    0.50909    0.50786    1.83150
  72.24123    0.72366    0.61381    0.97500    0.49841    0.47969    0.47848    2.00637
  70.69890    0.71025    0.61381    0.95500    0.46901    0.47832    0.47711    2.13214
  53.93884    0.55674    0.61381    0.73500    0.56522    0.51016    0.50897    1.76923
  57.71502    0.59249    0.61381    0.78500    0.54264    0.51392    0.51273    1.84286
  62.27175    0.63476    0.61381    0.84500    0.49358    0.49143    0.49023    2.02602
  59.23083    0.60666    0.61381    0.80500    0.48124    0.50661    0.50542    2.07798
  83.90065    0.82064    0.61381    1.12500    0.52632    0.51162    0.51040    1.90000
  78.44032    0.77622    0.61381    1.05500    0.54215    0.48515    0.48393    1.84452
  77.66291    0.76975    0.61381    1.04500    0.51316    0.48447    0.48325    1.94872
  53.18585    0.54954    0.61381    0.72500    0.40984    0.50940    0.50822    2.44000
  50.93128    0.52784    0.61381    0.69500    0.52941    0.51753    0.51634    1.88889
  84.68315    0.82686    0.61381    1.13500    0.53112    0.51434    0.51311    1.88281
  64.56065    0.65562    0.61381    0.87500    0.51618    0.48040    0.47920    1.93729
  50.18120    0.52057    0.61381    0.68500    0.48000    0.52193    0.52075    2.08333
  63.03393    0.64174    0.61381    0.85500    0.41265    0.48775    0.48655    2.42339
  67.62352    0.68313    0.61381    0.91500    0.46504    0.47559    0.47439    2.15035
  65.32519    0.66253    0.61381    0.88500    0.41815    0.47672    0.47552    2.39147
  71.46968    0.71697    0.61381    0.96500    0.50579    0.47900    0.47780    1.97712
  66.85663    0.67629    0.61381    0.90500    0.47642    0.47539    0.47418    2.09898
  75.33494    0.75017    0.61381    1.01500    0.47920    0.48242    0.48120    2.08679
  82.33741    0.80811    0.61381    1.10500    0.48491    0.50334    0.50212    2.06224
  52.43360    0.54232    0.61381    0.71500    0.62857    0.50865    0.50746    1.59091
  53.14825    0.54984    0.61454    0.72500    0.51572    0.50886    0.50765    1.93902
  70.65008    0.71068    0.61454    0.95500    0.50165    0.47757    0.47634    1.99342
  79.16470    0.78316    0.61454    1.06500    0.43275    0.48526    0.48403    2.31081
  57.67441    0.59282    0.61454    0.78500    0.47696    0.51337    0.51216    2.09659
  83.84447    0.82118    0.61454    1.12500    0.54098    0.51091    0.50967    1.84848
  76.83378    0.76373    0.61454    1.03500    0.47801    0.48302    0.48180    2.09200
  79.94305    0.78957    0.61454    1.07500    0.49543    0.48727    0.48604    2.01845
  84.62658    0.82740    0.61454    1.13500    0.49788    0.51352    0.51228    2.00851
  71.42040    0.71740    0.61454    0.96500    0.46580    0.47825    0.47703    2.14685
  75.28339    0.75063    0.61454    1.01500    0.50090    0.48166    0.48043    1.99642
  59.18922    0.60700    0.61454    0.80500    0.51927    0.50586    0.50465    1.92576
  77.61005    0.77024    0.61454    1.04500    0.48211    0.48371    0.48248    2.07422
  55.40793    0.57141    0.61454    0.75500    0.53585    0.51112    0.50991    1.86620
  66.81016    0.67668    0.61454    0.90500    0.45370    0.47470    0.47348    2.20408
  67.57658    0.68353    0.61454    0.91500    0.45755    0.47484    0.47362    2.18557
  72.96334    0.73077    0.61454    0.98500    0.46154    0.47961    0.47839    2.16667
  82.28203    0.80864    0.61454    1.10500    0.54150    0.50302    0.50179    1.84672
  54.65396    0.56424    0.61454    0.74500    0.54812    0.51036    0.50916    1.82443
  66.04452    0.66981    0.61454    0.89500    0.45964    0.47481    0.47359    2.17563
  78.38703    0.77671    0.61454    1.05500    0.48148    0.48439    0.48316    2.07692
  61.46726    0.62812    0.61454    0.83500    0.47081    0.49428    0.49307    2.12400
  81.50173    0.80231    0.61454    1.09500    0.45180    0.49538    0.49415    2.21339
  65.27968    0.66292    0.61454    0.88500    0.51546    0.47590    0.47469    1.94000
  51.64548    0.53538    0.61454    0.70500    0.88235    0.51184    0.51063    1.13333
  53.90073    0.55705    0.61454    0.73500    0.45320    0.50961    0.50840    2.20652
  80.72207    0.79596    0.61454    1.08500    0.46931    0.48929    0.48805    2.13080
  62.22817    0.63512    0.61454    0.84500    0.46739    0.49061    0.48939    2.13953
  83.06295    0.81492    0.61454    1.11500    0.44199    0.50837    0.50714    2.26250
  72.19149    0.72410    0.61454    0.97500    0.52492    0.47893    0.47771    1.90506
  52.39650    0.54262    0.61454    0.71500    0.51786    0.50811    0.50690    1.93103
  58.43143    0.59992    0.61454    0.79500    0.52736    0.51034    0.50913    1.89623
  59.94779    0.61406    0.61454    0.81500    0.49142    0.50164    0.50043    2.03493
  76.05822    0.75719    0.61454    1.02500    0.45951    0.48234    0.48111    2.17623
  64.51562    0.65600    0.61454    0.87500    0.46555    0.47958    0.47836    2.14801
  62.98987    0.64210    0.61454    0.85500    0.52247    0.48693    0.48572    1.91398
  69.11177    0.69715    0.61454    0.93500    0.46906    0.47620    0.47498    2.13194
  50.89520    0.52812    0.61454    0.69500    0.66667    0.51757    0.51636    1.50000
  68.34378    0.69035    0.61454    0.92500    0.48276    0.47552    0.47430    2.07143
  60.70714    0.62110    0.61454    0.82500    0.54202    0.49796    0.49675    1.84496
  69.88054    0.70393    0.61454    0.94500    0.45167    0.47688    0.47566    2.21402
  63.75235    0.64906    0.61454    0.86500    0.46724    0.48326    0.48204    2.14022
  50.14563    0.52085    0.61454    0.68500    0.82353    0.52214    0.52093    1.21429
  50.11004    0.52113    0.61528    0.68500    0.52174    0.52235    0.52111    1.91667
  84.56996    0.82795    0.61528    1.13500    0.53813    0.51273    0.51149    1.85830
  72.14172    0.72454    0.61528    0.97500    0.45687    0.47817    0.47693    2.18881
  57.63377    0.59315    0.61528    0.78500    0.51596    0.51282    0.51160    1.93814
  58.39030    0.60025    0.61528    0.79500    0.52983    0.50959    0.50836    1.88739
  69.83216    0.70434    0.61528    0.94500    0.48873    0.47612    0.47489    2.04610
  53.86260    0.55735    0.61528    0.73500    0.61307    0.50907    0.50784    1.63115
  76.78132    0.76420    0.61528    1.03500    0.42344    0.48226    0.48102    2.36161
  78.33370    0.77720    0.61528    1.05500    0.43705    0.48362    0.48239    2.28807
  72.91311    0.73122    0.61528    0.98500    0.46474    0.47885    0.47762    2.15172
  70.60124    0.71110    0.61528    0.95500    0.44765    0.47680    0.47557    2.23390
  80.66747    0.79647    0.61528    1.08500    0.45841    0.48874    0.48750    2.18145
  83.78825    0.82172    0.61528    1.12500    0.53386    0.51019    0.50895    1.87313
  59.14760    0.60734    0.61528    0.80500    0.48491    0.50511    0.50389    2.06222
  81.44672    0.80283    0.61528    1.09500    0.41727    0.49505    0.49381    2.39655
  62.18458    0.63549    0.61528    0.84500    0.47153    0.48978    0.48856    2.12075
  55.36880    0.57172    0.61528    0.75500    0.57500    0.51057    0.50934    1.73913
  53.11063    0.55014    0.61528    0.72500    0.61147    0.50832    0.50709    1.63542
  69.06386    0.69756    0.61528    0.93500    0.49673    0.47544    0.47421    2.01316
  75.23182    0.75109    0.61528    1.01500    0.51044    0.48090    0.47966    1.95911
  61.42416    0.62848    0.61528    0.83500    0.52140    0.49346    0.49223    1.91791
  66.76366    0.67708    0.61528    0.90500    0.46242    0.47401    0.47278    2.16254
  64.47057    0.65638    0.61528    0.87500    0.44059    0.47875    0.47753    2.26966
  65.23414    0.66330    0.61528    0.88500    0.44695    0.47508    0.47385    2.23741
  76.00620    0.75766    0.61528    1.02500    0.44858    0.48158    0.48034    2.22925
  60.66452    0.62145    0.61528    0.82500    0.54777    0.49714    0.49591    1.82558
  52.35938    0.54291    0.61528    0.71500    0.40690    0.50757    0.50634    2.45763
  83.00713    0.81545    0.61528    1.11500    0.43649    0.50765    0.50641    2.29098
  79.11095    0.78365    0.61528    1.06500    0.49071    0.48472    0.48348    2.03788
  67.52961    0.68393    0.61528    0.91500    0.42923    0.47408    0.47285    2.32975
  68.29634    0.69076    0.61528    0.92500    0.46656    0.47476    0.47353    2.14337
  79.88887    0.79008    0.61528    1.07500    0.41021    0.48673    0.48549    2.43777
  82.22661    0.80916    0.61528    1.10500    0.44123    0.50270    0.50146    2.26639
  62.94579    0.64247    0.61528    0.85500    0.47858    0.48611    0.48488    2.08949
  50.85910    0.52841    0.61528    0.69500    0.55172    0.51761    0.51638    1.81250
  51.60888    0.53567    0.61528    0.70500    0.52326    0.51188    0.51065    1.91111
  63.70778    0.64944    0.61528    0.86500    0.54276    0.48243    0.48120    1.84244
  77.55716    0.77072    0.61528    1.04500    0.51901    0.48294    0.48171    1.92674
  54.61533    0.56454    0.61528    0.74500    0.54077    0.50982    0.50859    1.84921
  65.99851    0.67020    0.61528    0.89500    0.44691    0.47412    0.47289    2.23759
  71.37109    0.71783    0.61528    0.96500    0.48067    0.47749    0.47625    2.08042
  59.90567    0.61440    0.61528    0.81500    0.47288    0.50081    0.49959    2.11468
  53.82446    0.55765    0.61602    0.73500    0.45532    0.50852    0.50727    2.19626
  77.50423    0.77120    0.61602    1.04500    0.41248    0.48217    0.48093    2.42437
  72.09192    0.72497    0.61602    0.97500    0.43171    0.47740    0.47616    2.31636
  59.10595    0.60768    0.61602    0.80500    0.44111    0.50436    0.50312    2.26699
  82.95126    0.81598    0.61602    1.11500    0.51367    0.50693    0.50568    1.94677
  59.86353    0.61475    0.61602    0.81500    0.40514    0.49999    0.49875    2.46829
  81.39167    0.80334    0.61602    1.09500    0.44134    0.49472    0.49348    2.26582
  65.95247    0.67059    0.61602    0.89500    0.45705    0.47343    0.47219    2.18794
  62.90168    0.64284    0.61602    0.85500    0.42662    0.48528    0.48404    2.34400
  68.24887    0.69116    0.61602    0.92500    0.47176    0.47399    0.47275    2.11972
  57.59312    0.59348    0.61602    0.78500    0.46900    0.51228    0.51103    2.13218
  51.57225    0.53595    0.61602    0.70500    0.43678    0.51192    0.51067    2.28947
  80.61283    0.79698    0.61602    1.08500    0.43212    0.48820    0.48695    2.31416
  60.62189    0.62180    0.61602    0.82500    0.43604    0.49631    0.49507    2.29339
  69.78375    0.70476    0.61602    0.94500    0.44212    0.47536    0.47412    2.26182
  69.01592    0.69798    0.61602    0.93500    0.44408    0.47468    0.47344    2.25185
  70.55236    0.71153    0.61602    0.95500    0.49244    0.47604    0.47480    2.03072
  72.86285    0.73166    0.61602    0.98500    0.47496    0.47808    0.47684    2.10544
  62.14096    0.63585    0.61602    0.84500    0.44883    0.48896    0.48772    2.22800
  71.32175    0.71826    0.61602    0.96500    0.45807    0.47672    0.47548    2.18305
  64.42549    0.65676    0.61602    0.87500    0.47525    0.47793    0.47669    2.10417
  54.57668    0.56485    0.61602    0.74500    0.54018    0.50927    0.50803    1.85124
  50.82298    0.52869    0.61602    0.69500    0.58333    0.51766    0.51640    1.71429
  84.51329    0.82849    0.61602    1.13500    0.44493    0.51200    0.51076    2.24752
  50.07443    0.52141    0.61602    0.68500    0.94118    0.52255    0.52130    1.06250
  58.34915    0.60059    0.61602    0.79500    0.46070    0.50884    0.50759    2.17062
  76.72883    0.76468    0.61602    1.03500    0.47013    0.48149    0.48025    2.12705
  79.83466    0.79058    0.61602    1.07500    0.38515    0.48618    0.48494    2.59641
  82.17115    0.80968    0.61602    1.10500    0.52128    0.50237    0.50112    1.91837
  75.95415    0.75813    0.61602    1.02500    0.46029    0.48081    0.47957    2.17257
  66.71714    0.67747    0.61602    0.90500    0.46141    0.47332    0.47208    2.16726
  67.48261    0.68433    0.61602    0.91500    0.48253    0.47331    0.47207    2.07241
  55.32965    0.57203    0.61602    0.75500    0.49451    0.51002    0.50878    2.02222
  61.38103    0.62883    0.61602    0.83500    0.50394    0.49264    0.49139    1.98438
  75.18021    0.75155    0.61602    1.01500    0.46252    0.48013    0.47889    2.16206
  53.07299    0.55044    0.61602    0.72500    0.44848    0.50777    0.50652    2.22973
  65.18858    0.66368    0.61602    0.88500    0.46644    0.47425    0.47301    2.14388
  78.28034    0.77769    0.61602    1.05500    0.49438    0.48286    0.48161    2.02273
  52.32225    0.54320    0.61602    0.71500    0.69912    0.50702    0.50577    1.43038
  63.66319    0.64981    0.61602    0.86500    0.44815    0.48160    0.48036    2.23137
  83.73198    0.82225    0.61602    1.12500    0.47984    0.50946    0.50822    2.08403
  79.05715    0.78415    0.61602    1.06500    0.48544    0.48417    0.48293    2.06000
  79.78040    0.79108    0.61676    1.07500    0.48023    0.48563    0.48439    2.08235
  79.00332    0.78464    0.61676    1.06500    0.47004    0.48362    0.48238    2.12749
  62.09732    0.63621    0.61676    0.84500    0.39791    0.48813    0.48688    2.51316
  82.89535    0.81651    0.61676    1.11500    0.49231    0.50620    0.50496    2.03125
  51.53562    0.53624    0.61676    0.70500    0.53061    0.51196    0.51069    1.88462
  71.27238    0.71869    0.61676    0.96500    0.48366    0.47595    0.47471    2.06757
  50.78685    0.52897    0.61676    0.69500    0.50000    0.51770    0.51642    2.00000
  52.28511    0.54350    0.61676    0.71500    0.55462    0.50648    0.50520    1.80303
  53.03534    0.55073    0.61676    0.72500    0.53448    0.50723    0.50596    1.87097
  77.45126    0.77168    0.61676    1.04500    0.42481    0.48140    0.48016    2.35398
  59.06428    0.60802    0.61676    0.80500    0.49163    0.50361    0.50235    2.03404
  55.29049    0.57235    0.61676    0.75500    0.54647    0.50948    0.50821    1.82993
  68.96795    0.69839    0.61676    0.93500    0.45880    0.47391    0.47266    2.17958
  67.43559    0.68473    0.61676    0.91500    0.54049    0.47255    0.47130    1.85016
  83.67567    0.82279    0.61676    1.12500    0.46092    0.50874    0.50749    2.16957
  68.20137    0.69157    0.61676    0.92500    0.48983    0.47323    0.47198    2.04153
  80.55816    0.79748    0.61676    1.08500    0.43199    0.48765    0.48640    2.31489
  66.67060    0.67786    0.61676    0.90500    0.44536    0.47263    0.47138    2.24535
  69.73531    0.70518    0.61676    0.94500    0.45705    0.47459    0.47334    2.18794
  76.67630    0.76515    0.61676    1.03500    0.50473    0.48072    0.47948    1.98127
  58.30798    0.60092    0.61676    0.79500    0.47677    0.50809    0.50682    2.09744
  72.04209    0.72541    0.61676    0.97500    0.41467    0.47663    0.47539    2.41155
  70.50345    0.71195    0.61676    0.95500    0.50417    0.47527    0.47403    1.98344
  57.55245    0.59380    0.61676    0.78500    0.47009    0.51173    0.51047    2.12727
  64.38039    0.65713    0.61676    0.87500    0.47232    0.47710    0.47585    2.11722
  63.61857    0.65018    0.61676    0.86500    0.39866    0.48078    0.47952    2.50840
  84.45658    0.82903    0.61676    1.13500    0.61045    0.51127    0.51003    1.63813
  60.57923    0.62215    0.61676    0.82500    0.46586    0.49549    0.49423    2.14655
  61.33788    0.62919    0.61676    0.83500    0.44343    0.49181    0.49055    2.25514
  62.85755    0.64320    0.61676    0.85500    0.44623    0.48446    0.48320    2.24101
  65.90640    0.67098    0.61676    0.89500    0.48631    0.47274    0.47149    2.05629
  75.90206    0.75860    0.61676    1.02500    0.49432    0.48004    0.47880    2.02299
  53.78631    0.55796    0.61676    0.73500    0.42051    0.50798    0.50671    2.37805
  54.53802    0.56516    0.61676    0.74500    0.49580    0.50873    0.50746    2.01695
  82.11564    0.81020    0.61676    1.10500    0.48485    0.50203    0.50079    2.06250
  78.22694    0.77818    0.61676    1.05500    0.53402    0.48208    0.48084    1.87259
  65.14300    0.66407    0.61676    0.88500    0.49340    0.47342    0.47217    2.02676
  81.33657    0.80386    0.61676    1.09500    0.50391    0.49439    0.49315    1.98450
  50.03881    0.52169    0.61676    0.68500    0.33333    0.52276    0.52148    3.00000
  75.12856    0.75202    0.61676    1.01500    0.49808    0.47936    0.47811    2.00769
  59.82137    0.61509    0.61676    0.81500    0.45436    0.49917    0.49791    2.20089
  72.81256    0.73210    0.61676    0.98500    0.48107    0.47732    0.47607    2.07869
  50.75071    0.52925    0.61750    0.69500    0.45283    0.51775    0.51644    2.20833
  54.49934    0.56547    0.61750    0.74500    0.60268    0.50819    0.50689    1.65926
  71.22298    0.71912    0.61750    0.96500    0.50164    0.47519    0.47393    1.99344
  81.28144    0.80437    0.61750    1.09500    0.47689    0.49406    0.49281    2.09690
  57.51177    0.59413    0.61750    0.78500    0.42169    0.51118    0.50990    2.37143
  68.91995    0.69880    0.61750    0.93500    0.47546    0.47315    0.47189    2.10323
  62.05366    0.63657    0.61750    0.84500    0.55307    0.48731    0.48604    1.80808
  71.99223    0.72585    0.61750    0.97500    0.44204    0.47587    0.47461    2.26224
  59.02260    0.60835    0.61750    0.80500    0.42637    0.50286    0.50158    2.34536
  63.57394    0.65055    0.61750    0.86500    0.50000    0.47995    0.47868    2.00000
  67.38854    0.68513    0.61750    0.91500    0.51773    0.47183    0.47057    1.93151
  53.74813    0.55826    0.61750    0.73500    0.58794    0.50744    0.50614    1.70085
  69.68684    0.70560    0.61750    0.94500    0.48366    0.47383    0.47257    2.06757
  58.26680    0.60125    0.61750    0.79500    0.45433    0.50734    0.50606    2.20106
  64.33526    0.65751    0.61750    0.87500    0.45183    0.47627    0.47500    2.21324
  75.84994    0.75907    0.61750    1.02500    0.43345    0.47927    0.47802    2.30705
  50.00318    0.52196    0.61750    0.68500    0.65000    0.52297    0.52166    1.53846
  84.39983    0.82957    0.61750    1.13500    0.46591    0.51055    0.50930    2.14634
  80.50344    0.79799    0.61750    1.08500    0.50791    0.48710    0.48585    1.96887
  76.62373    0.76563    0.61750    1.03500    0.43796    0.47995    0.47870    2.28333
  65.86031    0.67137    0.61750    0.89500    0.44677    0.47205    0.47079    2.23827
  68.15385    0.69198    0.61750    0.92500    0.52773    0.47247    0.47121    1.89492
  77.39825    0.77216    0.61750    1.04500    0.47400    0.48063    0.47938    2.10970
  75.07689    0.75248    0.61750    1.01500    0.45747    0.47859    0.47734    2.18595
  72.76224    0.73254    0.61750    0.98500    0.46302    0.47655    0.47529    2.15972
  65.09739    0.66445    0.61750    0.88500    0.46101    0.47260    0.47133    2.16917
  55.25130    0.57266    0.61750    0.75500    0.44876    0.50894    0.50764    2.22835
  78.94945    0.78514    0.61750    1.06500    0.45324    0.48307    0.48183    2.20635
  60.53656    0.62250    0.61750    0.82500    0.50287    0.49467    0.49339    1.98859
  70.45452    0.71237    0.61750    0.95500    0.40495    0.47451    0.47325    2.46947
  52.24795    0.54379    0.61750    0.71500    0.57353    0.50627    0.50497    1.74359
  66.62403    0.67826    0.61750    0.90500    0.45130    0.47194    0.47068    2.21583
  82.83939    0.81704    0.61750    1.11500    0.49895    0.50547    0.50423    2.00422
  61.29471    0.62954    0.61750    0.83500    0.57564    0.49099    0.48971    1.73720
  52.99767    0.55103    0.61750    0.72500    0.46032    0.50669    0.50539    2.17241
  83.61931    0.82332    0.61750    1.12500    0.50895    0.50801    0.50677    1.96484
  62.81340    0.64357    0.61750    0.85500    0.48364    0.48363    0.48236    2.06767
  51.49896    0.53653    0.61750    0.70500    0.37634    0.51201    0.51071    2.65714
  59.77919    0.61544    0.61750    0.81500    0.52371    0.49839    0.49711    1.90947
  78.17350    0.77866    0.61750    1.05500    0.47013    0.48131    0.48007    2.12705
  79.72611    0.79158    0.61750    1.07500    0.50851    0.48509    0.48384    1.96654
  82.06010    0.81072    0.61750    1.10500    0.52209    0.50170    0.50046    1.91538
  68.87193    0.69921    0.61824    0.93500    0.45645    0.47239    0.47111    2.19081
  68.10630    0.69238    0.61824    0.92500    0.52090    0.47171    0.47043    1.91975
  84.34303    0.83011    0.61824    1.13500    0.49889    0.50982    0.50857    2.00446
  78.12002    0.77915    0.61824    1.05500    0.47985    0.48055    0.47929    2.08400
  55.21210    0.57297    0.61824    0.75500    0.49511    0.50840    0.50708    2.01974
  49.96753    0.52224    0.61824    0.68500    0.86364    0.52319    0.52185    1.15789
  55.96432    0.58015    0.61824    0.76500    0.53560    0.50915    0.50783    1.86705
  70.40556    0.71280    0.61824    0.95500    0.49103    0.47375    0.47247    2.03654
  66.57743    0.67865    0.61824    0.90500    0.44221    0.47125    0.46997    2.26136
  58.22559    0.60159    0.61824    0.79500    0.51421    0.50660    0.50529    1.94472
  81.22626    0.80488    0.61824    1.09500    0.46286    0.49373    0.49248    2.16049
  65.05176    0.66483    0.61824    0.88500    0.52166    0.47177    0.47049    1.91694
  76.57113    0.76610    0.61824    1.03500    0.47500    0.47919    0.47793    2.10526
  67.34147    0.68553    0.61824    0.91500    0.47452    0.47114    0.46986    2.10738
  83.56291    0.82386    0.61824    1.12500    0.56561    0.50728    0.50604    1.76800
  52.95999    0.55133    0.61824    0.72500    0.53293    0.50615    0.50482    1.87640
  58.98090    0.60869    0.61824    0.80500    0.47706    0.50212    0.50081    2.09615
  75.02517    0.75294    0.61824    1.01500    0.54860    0.47783    0.47656    1.82283
  63.52928    0.65092    0.61824    0.86500    0.43886    0.47913    0.47784    2.27863
  61.25152    0.62990    0.61824    0.83500    0.45113    0.49017    0.48887    2.21667
  50.71455    0.52954    0.61824    0.69500    0.76744    0.51780    0.51646    1.30303
  82.00451    0.81124    0.61824    1.10500    0.53045    0.50137    0.50012    1.88519
  82.78339    0.81756    0.61824    1.11500    0.51089    0.50475    0.50350    1.95736
  59.73699    0.61578    0.61824    0.81500    0.41016    0.49764    0.49634    2.43810
  62.76923    0.64394    0.61824    0.85500    0.40885    0.48281    0.48152    2.44589
  60.49386    0.62285    0.61824    0.82500    0.46714    0.49385    0.49255    2.14068
  52.21078    0.54408    0.61824    0.71500    0.51145    0.50633    0.50499    1.95522
  71.94234    0.72628    0.61824    0.97500    0.40123    0.47511    0.47384    2.49231
  54.46065    0.56577    0.61824    0.74500    0.45318    0.50765    0.50632    2.20661
  65.81420    0.67175    0.61824    0.89500    0.41259    0.47137    0.47008    2.42373
  79.67177    0.79208    0.61824    1.07500    0.44865    0.48454    0.48329    2.22892
  69.63835    0.70602    0.61824    0.94500    0.49436    0.47307    0.47179    2.02280
  71.17356    0.71955    0.61824    0.96500    0.45268    0.47443    0.47316    2.20906
  73.48222    0.73966    0.61824    0.99500    0.45185    0.47647    0.47520    2.21311
  51.46230    0.53682    0.61824    0.70500    0.52381    0.51206    0.51073    1.90909
  72.71189    0.73299    0.61824    0.98500    0.49225    0.47579    0.47452    2.03147
  64.29012    0.65789    0.61824    0.87500    0.48911    0.47545    0.47416    2.04452
  75.79778    0.75953    0.61824    1.02500    0.50181    0.47851    0.47725    1.99278
  53.70994    0.55856    0.61824    0.73500    0.48095    0.50690    0.50557    2.07921
  80.44868    0.79850    0.61824    1.08500    0.47419    0.48655    0.48530    2.10887
  62.00998    0.63693    0.61824    0.84500    0.45863    0.48649    0.48519    2.18039
  78.89555    0.78563    0.61824    1.06500    0.48381    0.48253    0.48127    2.06691
  77.34521    0.77264    0.61824    1.04500    0.47868    0.47987    0.47861    2.08907
  84.28618    0.83066    0.61898    1.13500    0.54312    0.50910    0.50784    1.84120
  55.17289    0.57328    0.61898    0.75500    0.46128    0.50787    0.50651    2.16788
  72.66151    0.73343    0.61898    0.98500    0.43636    0.47503    0.47374    2.29167
  78.84160    0.78612    0.61898    1.06500    0.44128    0.48199    0.48072    2.26613
  60.45114    0.62320    0.61898    0.82500    0.51594    0.49304    0.49170    1.93822
  52.17359    0.54437    0.61898    0.71500    0.60448    0.50638    0.50501    1.65432
  79.61740    0.79258    0.61898    1.07500    0.45936    0.48400    0.48273    2.17695
  65.00610    0.66521    0.61898    0.88500    0.46305    0.47096    0.46964    2.15957
  76.51850    0.76657    0.61898    1.03500    0.46124    0.47843    0.47715    2.16807
  78.06651    0.77963    0.61898    1.05500    0.43836    0.47998    0.47871    2.28125
  50.67838    0.52982    0.61898    0.69500    0.42029    0.51786    0.51648    2.37931
  81.94888    0.81176    0.61898    1.10500    0.43956    0.50105    0.49979    2.27500
  66.53081    0.67905    0.61898    0.90500    0.52768    0.47058    0.46927    1.89510
  63.48459    0.65129    0.61898    0.86500    0.51672    0.47832    0.47700    1.93528
  54.42194    0.56608    0.61898    0.74500    0.44649    0.50712    0.50576    2.23967
  58.18437    0.60192    0.61898    0.79500    0.53009    0.50586    0.50451    1.88646
  55.92460    0.58047    0.61898    0.76500    0.55799    0.50861    0.50726    1.79213
  64.24495    0.65826    0.61898    0.87500    0.48877    0.47464    0.47332    2.04594
  49.93187    0.52252    0.61898    0.68500    0.40000    0.52341    0.52203    2.50000
  75.74559    0.76000    0.61898    1.02500    0.48429    0.47775    0.47647    2.06489
  83.50646    0.82439    0.61898    1.12500    0.52724    0.50656    0.50531    1.89668
  71.12410    0.71998    0.61898    0.96500    0.46656    0.47367    0.47238    2.14333
  80.39388    0.79900    0.61898    1.08500    0.50380    0.48602    0.48475    1.98491
  58.93917    0.60903    0.61898    0.80500    0.49672    0.50138    0.50004    2.01322
  68.82388    0.69962    0.61898    0.93500    0.41602    0.47164    0.47034    2.40370
  82.72735    0.81809    0.61898    1.11500    0.47531    0.50403    0.50277    2.10390
  73.43139    0.74011    0.61898    0.99500    0.45486    0.47571    0.47442    2.19850
  77.29214    0.77312    0.61898    1.04500    0.47948    0.47911    0.47783    2.08560
  53.67174    0.55886    0.61898    0.73500    0.70053    0.50637    0.50501    1.42748
  52.92229    0.55163    0.61898    0.72500    0.51807    0.50562    0.50425    1.93023
  81.17105    0.80540    0.61898    1.09500    0.51810    0.49341    0.49215    1.93015
  59.69477    0.61612    0.61898    0.81500    0.50391    0.49690    0.49557    1.98450
  65.76806    0.67214    0.61898    0.89500    0.44857    0.47069    0.46938    2.22932
  69.58983    0.70643    0.61898    0.94500    0.45896    0.47232    0.47102    2.17883
  67.29437    0.68593    0.61898    0.91500    0.42205    0.47046    0.46916    2.36940
  61.20831    0.63025    0.61898    0.83500    0.41712    0.48936    0.48803    2.39738
  62.72504    0.64430    0.61898    0.85500    0.46892    0.48200    0.48067    2.13258
  61.96628    0.63729    0.61898    0.84500    0.47350    0.48568    0.48435    2.11194
  70.35657    0.71322    0.61898    0.95500    0.45114    0.47299    0.47170    2.21661
  71.89242    0.72672    0.61898    0.97500    0.46166    0.47435    0.47306    2.16608
  51.42562    0.53710    0.61898    0.70500    0.48421    0.51212    0.51074    2.06522
  68.05873    0.69279    0.61898    0.92500    0.42613    0.47096    0.46965    2.34672
  55.88487    0.58079    0.61973    0.76500    0.54426    0.50809    0.50669    1.83735
  79.56299    0.79308    0.61973    1.07500    0.49002    0.48348    0.48218    2.04074
  53.63352    0.55916    0.61973    0.73500    0.58216    0.50584    0.50444    1.71774
  68.77580    0.70003    0.61973    0.93500    0.51384    0.47089    0.46956    1.94613
  68.01113    0.69319    0.61973    0.92500    0.45862    0.47022    0.46888    2.18045
  51.38892    0.53739    0.61973    0.70500    0.35644    0.51218    0.51076    2.80556
  50.64220    0.53010    0.61973    0.69500    0.39683    0.51792    0.51650    2.52000
  75.69336    0.76047    0.61973    1.02500    0.47162    0.47700    0.47569    2.12033
  80.33905    0.79951    0.61973    1.08500    0.56092    0.48549    0.48420    1.78277
  77.23903    0.77360    0.61973    1.04500    0.45506    0.47836    0.47705    2.19753
  64.19975    0.65864    0.61973    0.87500    0.50168    0.47383    0.47247    1.99329
  66.48417    0.67944    0.61973    0.90500    0.48093    0.46991    0.46856    2.07931
  59.65253    0.61647    0.61973    0.81500    0.48544    0.49617    0.49479    2.06000
  81.89320    0.81228    0.61973    1.10500    0.54656    0.50074    0.49946    1.82963
  71.07461    0.72041    0.61973    0.96500    0.37634    0.47293    0.47160    2.65714
  69.54128    0.70685    0.61973    0.94500    0.46393    0.47157    0.47024    2.15548
  54.38321    0.56639    0.61973    0.74500    0.60515    0.50659    0.50519    1.65248
  62.68082    0.64466    0.61973    0.85500    0.49479    0.48119    0.47983    2.02105
  84.22929    0.83120    0.61973    1.13500    0.48283    0.50839    0.50711    2.07113
  71.84247    0.72715    0.61973    0.97500    0.45344    0.47361    0.47228    2.20539
  63.43989    0.65166    0.61973    0.86500    0.50000    0.47751    0.47615    2.00000
  52.88458    0.55192    0.61973    0.72500    0.45918    0.50510    0.50368    2.17778
  64.96042    0.66560    0.61973    0.88500    0.47150    0.47015    0.46880    2.12088
  76.46582    0.76705    0.61973    1.03500    0.47985    0.47768    0.47637    2.08397
  81.11579    0.80591    0.61973    1.09500    0.50835    0.49310    0.49181    1.96715
  61.16508    0.63061    0.61973    0.83500    0.47015    0.48855    0.48718    2.12698
  60.40841    0.62355    0.61973    0.82500    0.50194    0.49223    0.49086    1.99228
  78.78762    0.78661    0.61973    1.06500    0.42939    0.48147    0.48017    2.32889
  83.44997    0.82492    0.61973    1.12500    0.47953    0.50586    0.50457    2.08537
  58.89743    0.60937    0.61973    0.80500    0.47758    0.50065    0.49927    2.09390
  73.38052    0.74056    0.61973    0.99500    0.46764    0.47497    0.47365    2.13841
  65.72189    0.67253    0.61973    0.89500    0.47343    0.47002    0.46867    2.11224
  78.01296    0.78012    0.61973    1.05500    0.46360    0.47946    0.47815    2.15702
  82.67127    0.81862    0.61973    1.11500    0.51638    0.50332    0.50204    1.93657
  49.89620    0.52280    0.61973    0.68500    0.41379    0.52364    0.52221    2.41667
  61.92255    0.63765    0.61973    0.84500    0.44790    0.48487    0.48351    2.23265
  52.13638    0.54466    0.61973    0.71500    0.45342    0.50645    0.50503    2.20548
  55.13366    0.57360    0.61973    0.75500    0.44037    0.50734    0.50594    2.27083
  58.14313    0.60225    0.61973    0.79500    0.45958    0.50513    0.50374    2.17588
  70.30755    0.71364    0.61973    0.95500    0.49466    0.47225    0.47092    2.02160
  67.24725    0.68633    0.61973    0.91500    0.45340    0.46979    0.46845    2.20558
  72.61110    0.73387    0.61973    0.98500    0.44833    0.47429    0.47297    2.23051
  81.83749    0.81280    0.62047    1.10500    0.45192    0.50010    0.49877    2.21277
  64.91472    0.66598    0.62047    0.88500    0.45695    0.46948    0.46808    2.18841
  59.61027    0.61681    0.62047    0.81500    0.50406    0.49545    0.49402    1.98387
  71.79249    0.72759    0.62047    0.97500    0.46472    0.47288    0.47151    2.15185
  78.73360    0.78711    0.62047    1.06500    0.54475    0.48096    0.47961    1.83571
  61.87881    0.63800    0.62047    0.84500    0.49732    0.48408    0.48266    2.01079
  72.56066    0.73431    0.62047    0.98500    0.46578    0.47355    0.47219    2.14695
  73.32961    0.74100    0.62047    0.99500    0.50927    0.47423    0.47287    1.96358
  77.18588    0.77408    0.62047    1.04500    0.46484    0.47762    0.47628    2.15126
  61.12183    0.63096    0.62047    0.83500    0.54442    0.48776    0.48634    1.83681
  50.60600    0.53038    0.62047    0.69500    0.54717    0.51799    0.51652    1.82759
  79.50854    0.79357    0.62047    1.07500    0.41135    0.48297    0.48163    2.43103
  60.36565    0.62389    0.62047    0.82500    0.41852    0.49144    0.49001    2.38938
  51.35221    0.53768    0.62047    0.70500    0.38318    0.51225    0.51078    2.60976
  52.09916    0.54496    0.62047    0.71500    0.54074    0.50652    0.50505    1.84932
  82.61514    0.81914    0.62047    1.11500    0.47328    0.50263    0.50130    2.11290
  66.43750    0.67983    0.62047    0.90500    0.48099    0.46925    0.46785    2.07904
  71.02510    0.72084    0.62047    0.96500    0.47504    0.47220    0.47082    2.10508
  55.09441    0.57391    0.62047    0.75500    0.54019    0.50682    0.50537    1.85119
  62.63659    0.64503    0.62047    0.85500    0.44228    0.48040    0.47898    2.26103
  67.96350    0.69360    0.62047    0.92500    0.42880    0.46949    0.46810    2.33210
  68.72770    0.70044    0.62047    0.93500    0.43444    0.47016    0.46878    2.30182
  55.84511    0.58110    0.62047    0.76500    0.51815    0.50757    0.50612    1.92994
  63.39516    0.65203    0.62047    0.86500    0.44953    0.47672    0.47531    2.22456
  58.10187    0.60258    0.62047    0.79500    0.44804    0.50441    0.50297    2.23196
  77.95938    0.78061    0.62047    1.05500    0.44920    0.47895    0.47760    2.22619
  54.34447    0.56669    0.62047    0.74500    0.47674    0.50607    0.50462    2.09756
  65.67571    0.67292    0.62047    0.89500    0.43612    0.46937    0.46797    2.29297
  58.85567    0.60971    0.62047    0.80500    0.47702    0.49993    0.49850    2.09633
  76.41312    0.76752    0.62047    1.03500    0.46654    0.47695    0.47559    2.14343
  52.84685    0.55222    0.62047    0.72500    0.65244    0.50458    0.50312    1.53271
  83.39344    0.82546    0.62047    1.12500    0.51154    0.50516    0.50384    1.95489
  49.86051    0.52307    0.62047    0.68500    0.40000    0.52373    0.52225    2.50000
  81.06049    0.80642    0.62047    1.09500    0.41839    0.49281    0.49148    2.39013
  53.59528    0.55947    0.62047    0.73500    0.48744    0.50533    0.50387    2.05155
  75.64110    0.76093    0.62047    1.02500    0.46082    0.47627    0.47491    2.17004
  67.20010    0.68673    0.62047    0.91500    0.46496    0.46914    0.46774    2.15074
  64.15454    0.65902    0.62047    0.87500    0.48576    0.47304    0.47163    2.05862
  70.25850    0.71406    0.62047    0.95500    0.46434    0.47152    0.47014    2.15357
  80.28417    0.80001    0.62047    1.08500    0.48944    0.48517    0.48384    2.04314
  69.49270    0.70727    0.62047    0.94500    0.40134    0.47084    0.46946    2.49167
  84.95188    0.83798    0.62047    1.14500    0.56325    0.51021    0.50890    1.77542
  84.17235    0.83174    0.62047    1.13500    0.42770    0.50770    0.50638    2.33810
  79.45405    0.79407    0.62121    1.07500    0.44444    0.48247    0.48107    2.25000
  52.80911    0.55251    0.62121    0.72500    0.54190    0.50407    0.50254    1.84536
  73.27868    0.74145    0.62121    0.99500    0.42671    0.47352    0.47209    2.34351
  76.36038    0.76799    0.62121    1.03500    0.45472    0.47623    0.47482    2.19913
  83.33686    0.82599    0.62121    1.12500    0.48387    0.50449    0.50311    2.06667
  61.83505    0.63836    0.62121    0.84500    0.48727    0.48329    0.48181    2.05224
  62.59233    0.64539    0.62121    0.85500    0.43954    0.47961    0.47814    2.27509
  49.82481    0.52335    0.62121    0.68500    0.67857    0.52381    0.52227    1.47368
  55.05515    0.57422    0.62121    0.75500    0.51163    0.50631    0.50480    1.95455
  61.07856    0.63131    0.62121    0.83500    0.42376    0.48697    0.48549    2.35983
  71.74248    0.72802    0.62121    0.97500    0.47619    0.47216    0.47073    2.10000
  81.78173    0.81332    0.62121    1.10500    0.46468    0.49942    0.49803    2.15200
  58.81390    0.61004    0.62121    0.80500    0.49796    0.49922    0.49772    2.00820
  53.55703    0.55977    0.62121    0.73500    0.50870    0.50481    0.50330    1.96581
  72.51019    0.73475    0.62121    0.98500    0.46288    0.47284    0.47141    2.16041
  64.10930    0.65939    0.62121    0.87500    0.44620    0.47225    0.47078    2.24113
  77.13270    0.77455    0.62121    1.04500    0.51503    0.47691    0.47550    1.94163
  58.06059    0.60291    0.62121    0.79500    0.47922    0.50369    0.50220    2.08673
  52.06193    0.54525    0.62121    0.71500    0.44805    0.50659    0.50507    2.23188
  64.86900    0.66636    0.62121    0.88500    0.45172    0.46883    0.46737    2.21374
  69.44410    0.70768    0.62121    0.94500    0.46333    0.47013    0.46868    2.15827
  80.22926    0.80052    0.62121    1.08500    0.46365    0.48490    0.48350    2.15678
  68.67957    0.70085    0.62121    0.93500    0.47436    0.46945    0.46800    2.10811
  84.11537    0.83227    0.62121    1.13500    0.51050    0.50702    0.50565    1.95885
  54.30571    0.56700    0.62121    0.74500    0.49180    0.50556    0.50405    2.03333
  82.55897    0.81967    0.62121    1.11500    0.44944    0.50196    0.50057    2.22500
  50.56979    0.53066    0.62121    0.69500    0.60938    0.51807    0.51654    1.64103
  70.97556    0.72127    0.62121    0.96500    0.44495    0.47148    0.47004    2.24742
  81.00516    0.80693    0.62121    1.09500    0.52918    0.49254    0.49114    1.88971
  77.90575    0.78109    0.62121    1.05500    0.46529    0.47845    0.47705    2.14919
  67.91585    0.69400    0.62121    0.92500    0.41429    0.46877    0.46732    2.41379
  84.89450    0.83853    0.62121    1.14500    0.57471    0.50974    0.50836    1.74000
  78.67954    0.78760    0.62121    1.06500    0.54832    0.48046    0.47906    1.82374
  70.20943    0.71449    0.62121    0.95500    0.47496    0.47080    0.46936    2.10544
  66.39081    0.68022    0.62121    0.90500    0.50000    0.46861    0.46715    2.00000
  75.58881    0.76140    0.62121    1.02500    0.45489    0.47555    0.47413    2.19831
  60.32288    0.62424    0.62121    0.82500    0.52519    0.49065    0.48917    1.90406
  59.56799    0.61715    0.62121    0.81500    0.39806    0.49474    0.49325    2.51219
  51.31549    0.53796    0.62121    0.70500    0.71250    0.51233    0.51080    1.40351
  63.35041    0.65240    0.62121    0.86500    0.40204    0.47593    0.47446    2.48729
  55.80535    0.58142    0.62121    0.76500    0.51553    0.50706    0.50555    1.93976
  67.15292    0.68712    0.62121    0.91500    0.44712    0.46849    0.46704    2.23656
  65.62950    0.67330    0.62121    0.89500    0.48328    0.46872    0.46726    2.06920
  67.10573    0.68752    0.62196    0.91500    0.42448    0.46786    0.46633    2.35581
  64.06404    0.65977    0.62196    0.87500    0.46701    0.47148    0.46994    2.14126
  60.28009    0.62459    0.62196    0.82500    0.50600    0.48988    0.48832    1.97628
  68.63142    0.70126    0.62196    0.93500    0.45755    0.46875    0.46722    2.18557
  53.51877    0.56007    0.62196    0.73500    0.62911    0.50431    0.50273    1.58955
  65.58326    0.67369    0.62196    0.89500    0.47021    0.46809    0.46655    2.12671
  67.86817    0.69440    0.62196    0.92500    0.44516    0.46807    0.46654    2.24638
  78.62545    0.78809    0.62196    1.06500    0.42913    0.47999    0.47850    2.33032
  80.17430    0.80102    0.62196    1.08500    0.50087    0.48464    0.48317    1.99654
  66.34409    0.68062    0.62196    0.90500    0.46308    0.46797    0.46644    2.15947
  62.54805    0.64576    0.62196    0.85500    0.54874    0.47884    0.47729    1.82237
  50.53356    0.53095    0.62196    0.69500    0.56452    0.51815    0.51656    1.77143
  59.52570    0.61749    0.62196    0.81500    0.45382    0.49403    0.49247    2.20354
  61.03527    0.63167    0.62196    0.83500    0.53802    0.48620    0.48464    1.85866
  69.39547    0.70810    0.62196    0.94500    0.47791    0.46942    0.46790    2.09247
  71.69244    0.72845    0.62196    0.97500    0.44219    0.47146    0.46995    2.26148
  61.79126    0.63872    0.62196    0.84500    0.50000    0.48252    0.48097    2.00000
  79.39952    0.79457    0.62196    1.07500    0.44238    0.48200    0.48052    2.26050
  51.27876    0.53825    0.62196    0.70500    0.32479    0.51241    0.51082    3.07895
  73.22772    0.74190    0.62196    0.99500    0.46602    0.47282    0.47131    2.14583
  52.02468    0.54554    0.62196    0.71500    0.44521    0.50668    0.50509    2.24615
  58.77210    0.61038    0.62196    0.80500    0.54654    0.49851    0.49695    1.82969
  63.30564    0.65277    0.62196    0.86500    0.51429    0.47516    0.47361    1.94444
  80.94978    0.80745    0.62196    1.09500    0.45385    0.49228    0.49081    2.20339
  84.05835    0.83281    0.62196    1.13500    0.51148    0.50638    0.50491    1.95510
  55.76556    0.58174    0.62196    0.76500    0.54054    0.50656    0.50498    1.85000
  58.01929    0.60325    0.62196    0.79500    0.48492    0.50299    0.50142    2.06220
  72.45969    0.73519    0.62196    0.98500    0.40193    0.47214    0.47063    2.48800
  76.30761    0.76846    0.62196    1.03500    0.46881    0.47553    0.47403    2.13305
  64.82325    0.66674    0.62196    0.88500    0.44628    0.46820    0.46666    2.24074
  83.28024    0.82652    0.62196    1.12500    0.49693    0.50384    0.50238    2.01235
  81.72594    0.81384    0.62196    1.10500    0.45375    0.49877    0.49730    2.20385
  55.01587    0.57453    0.62196    0.75500    0.51171    0.50581    0.50423    1.95425
  70.16033    0.71491    0.62196    0.95500    0.44190    0.47010    0.46858    2.26296
  75.53649    0.76186    0.62196    1.02500    0.41519    0.47485    0.47335    2.40851
  54.26694    0.56731    0.62196    0.74500    0.45956    0.50506    0.50348    2.17600
  82.50276    0.82019    0.62196    1.11500    0.48109    0.50131    0.49984    2.07860
  70.92598    0.72169    0.62196    0.96500    0.43622    0.47078    0.46926    2.29242
  49.78910    0.52363    0.62196    0.68500    0.75000    0.52389    0.52229    1.33333
  84.83707    0.83907    0.62196    1.14500    0.53538    0.50928    0.50782    1.86784
  77.07948    0.77503    0.62196    1.04500    0.44952    0.47621    0.47472    2.22458
  77.85210    0.78157    0.62196    1.05500    0.40925    0.47798    0.47649    2.44348
  52.77135    0.55281    0.62196    0.72500    0.42188    0.50356    0.50197    2.37037
  82.44651    0.82072    0.62271    1.11500    0.46741    0.50068    0.49910    2.13944
  73.17673    0.74234    0.62271    0.99500    0.52496    0.47213    0.47053    1.90491
  84.77960    0.83962    0.62271    1.14500    0.55333    0.50886    0.50729    1.80723
  84.00128    0.83335    0.62271    1.13500    0.48441    0.50575    0.50418    2.06438
  55.72576    0.58205    0.62271    0.76500    0.50000    0.50606    0.50441    2.00000
  79.34496    0.79507    0.62271    1.07500    0.45421    0.48155    0.47996    2.20161
  71.64237    0.72889    0.62271    0.97500    0.49423    0.47077    0.46916    2.02333
  63.26085    0.65314    0.62271    0.86500    0.44426    0.47439    0.47276    2.25094
  57.97798    0.60358    0.62271    0.79500    0.45045    0.50229    0.50065    2.22000
  67.82046    0.69481    0.62271    0.92500    0.43178    0.46738    0.46576    2.31599
  76.25480    0.76893    0.62271    1.03500    0.41941    0.47485    0.47325    2.38430
  70.87638    0.72212    0.62271    0.96500    0.45307    0.47009    0.46848    2.20714
  83.22357    0.82705    0.62271    1.12500    0.45539    0.50321    0.50164    2.19592
  80.11931    0.80153    0.62271    1.08500    0.51167    0.48441    0.48283    1.95437
  66.29735    0.68101    0.62271    0.90500    0.48348    0.46735    0.46573    2.06835
  67.05850    0.68792    0.62271    0.91500    0.44984    0.46724    0.46562    2.22302
  58.73028    0.61072    0.62271    0.80500    0.46799    0.49781    0.49617    2.13679
  77.02623    0.77551    0.62271    1.04500    0.52087    0.47553    0.47394    1.91985
  70.11120    0.71533    0.62271    0.95500    0.42793    0.46941    0.46780    2.33684
  52.73358    0.55311    0.62271    0.72500    0.47929    0.50306    0.50140    2.08642
  68.58323    0.70167    0.62271    0.93500    0.46141    0.46806    0.46644    2.16725
  69.34681    0.70851    0.62271    0.94500    0.49188    0.46873    0.46712    2.03300
  54.97657    0.57484    0.62271    0.75500    0.57895    0.50531    0.50366    1.72727
  51.24200    0.53854    0.62271    0.70500    0.60194    0.51250    0.51084    1.66129
  54.22815    0.56761    0.62271    0.74500    0.51812    0.50456    0.50291    1.93007
  50.49732    0.53123    0.62271    0.69500    0.40000    0.51824    0.51658    2.50000
  65.53701    0.67407    0.62271    0.89500    0.45194    0.46747    0.46584    2.21269
  53.48049    0.56037    0.62271    0.73500    0.57798    0.50381    0.50215    1.73016
  60.23727    0.62494    0.62271    0.82500    0.41393    0.48911    0.48747    2.41589
  80.89436    0.80796    0.62271    1.09500    0.49899    0.49205    0.49047    2.00407
  51.98742    0.54583    0.62271    0.71500    0.54286    0.50677    0.50511    1.84211
  75.48413    0.76233    0.62271    1.02500    0.50291    0.47417    0.47257    1.98842
  49.75337    0.52390    0.62271    0.68500    0.54545    0.52398    0.52231    1.83333
  59.48338    0.61784    0.62271    0.81500    0.50429    0.49334    0.49170    1.98298
  60.99196    0.63202    0.62271    0.83500    0.40722    0.48543    0.48380    2.45570
  81.67010    0.81435    0.62271    1.10500    0.45359    0.49814    0.49657    2.20463
  72.40915    0.73563    0.62271    0.98500    0.41845    0.47145    0.46985    2.38976
  62.50375    0.64612    0.62271    0.85500    0.48479    0.47807    0.47644    2.06273
  78.57132    0.78858    0.62271    1.06500    0.43939    0.47954    0.47795    2.27586
  77.79840    0.78206    0.62271    1.05500    0.39243    0.47753    0.47594    2.54825
  64.01876    0.66014    0.62271    0.87500    0.48259    0.47072    0.46909    2.07216
  61.74745    0.63908    0.62271    0.84500    0.46085    0.48175    0.48012    2.16988
  64.77748    0.66712    0.62271    0.88500    0.52504    0.46758    0.46595    1.90461
  72.35859    0.73607    0.62345    0.98500    0.55235    0.47078    0.46906    1.81046
  78.51715    0.78907    0.62345    1.06500    0.54721    0.47910    0.47739    1.82745
  77.74467    0.78254    0.62345    1.05500    0.44485    0.47709    0.47538    2.24797
  65.49073    0.67446    0.62345    0.89500    0.41149    0.46685    0.46513    2.43019
  55.68594    0.58237    0.62345    0.76500    0.51343    0.50557    0.50384    1.94767
  57.93665    0.60391    0.62345    0.79500    0.52804    0.50160    0.49987    1.89381
  70.82676    0.72255    0.62345    0.96500    0.41114    0.46942    0.46770    2.43223
  58.68845    0.61105    0.62345    0.80500    0.49886    0.49712    0.49539    2.00459
  64.73168    0.66750    0.62345    0.88500    0.53442    0.46696    0.46524    1.87119
  76.97294    0.77599    0.62345    1.04500    0.49703    0.47507    0.47337    2.01195
  83.16687    0.82758    0.62345    1.12500    0.49064    0.50261    0.50090    2.03817
  84.72209    0.84016    0.62345    1.14500    0.50897    0.50845    0.50675    1.96476
  52.69580    0.55340    0.62345    0.72500    0.50296    0.50256    0.50083    1.98824
  54.18934    0.56792    0.62345    0.74500    0.52778    0.50406    0.50233    1.89474
  67.77273    0.69521    0.62345    0.92500    0.48862    0.46669    0.46497    2.04659
  62.45943    0.64648    0.62345    0.85500    0.45259    0.47731    0.47559    2.20949
  81.61422    0.81487    0.62345    1.10500    0.50094    0.49753    0.49583    1.99625
  70.06204    0.71575    0.62345    0.95500    0.45534    0.46873    0.46702    2.19615
  76.20196    0.76940    0.62345    1.03500    0.41547    0.47418    0.47247    2.40693
  54.93726    0.57515    0.62345    0.75500    0.47619    0.50481    0.50308    2.10000
  49.71763    0.52418    0.62345    0.68500    0.72414    0.52407    0.52233    1.38095
  82.39021    0.82124    0.62345    1.11500    0.50791    0.50007    0.49837    1.96887
  80.83890    0.80847    0.62345    1.09500    0.46805    0.49184    0.49014    2.13655
  50.46107    0.53151    0.62345    0.69500    0.52727    0.51833    0.51660    1.89655
  67.01125    0.68831    0.62345    0.91500    0.45439    0.46663    0.46491    2.20073
  73.12570    0.74279    0.62345    0.99500    0.40292    0.47146    0.46975    2.48188
  61.70363    0.63944    0.62345    0.84500    0.44940    0.48099    0.47927    2.22519
  51.20524    0.53882    0.62345    0.70500    0.50000    0.51260    0.51086    2.00000
  79.29036    0.79556    0.62345    1.07500    0.45614    0.48111    0.47941    2.19231
  71.59228    0.72932    0.62345    0.97500    0.42925    0.47010    0.46838    2.32963
  63.97346    0.66051    0.62345    0.87500    0.48421    0.46996    0.46824    2.06522
  69.29813    0.70893    0.62345    0.94500    0.48000    0.46805    0.46634    2.08333
  66.25058    0.68140    0.62345    0.90500    0.47261    0.46674    0.46502    2.11589
  80.06428    0.80203    0.62345    1.08500    0.40789    0.48420    0.48249    2.45161
  59.44105    0.61818    0.62345    0.81500    0.42363    0.49265    0.49092    2.36058
  75.43173    0.76279    0.62345    1.02500    0.40248    0.47350    0.47179    2.48458
  60.94863    0.63237    0.62345    0.83500    0.46085    0.48467    0.48295    2.16988
  83.94416    0.83389    0.62345    1.13500    0.60220    0.50514    0.50344    1.66058
  53.44219    0.56067    0.62345    0.73500    0.43590    0.50331    0.50158    2.29412
  51.95015    0.54612    0.62345    0.71500    0.54362    0.50686    0.50513    1.83951
  68.53503    0.70208    0.62345    0.93500    0.43719    0.46737    0.46566    2.28731
  60.19444    0.62528    0.62345    0.82500    0.46126    0.48835    0.48662    2.16797
  63.21604    0.65351    0.62345    0.86500    0.42031    0.47364    0.47191    2.37918
  76.14908    0.76987    0.62420    1.03500    0.46226    0.47352    0.47169    2.16327
  66.96398    0.68871    0.62420    0.91500    0.42735    0.46602    0.46420    2.34000
  65.44442    0.67484    0.62420    0.89500    0.51865    0.46624    0.46442    1.92808
  57.89530    0.60424    0.62420    0.79500    0.42981    0.50090    0.49909    2.32663
  61.65978    0.63979    0.62420    0.84500    0.43621    0.48023    0.47842    2.29249
  55.64610    0.58268    0.62420    0.76500    0.53754    0.50507    0.50326    1.86034
  77.69091    0.78302    0.62420    1.05500    0.46139    0.47665    0.47482    2.16736
  83.11012    0.82811    0.62420    1.12500    0.51483    0.50201    0.50017    1.94239
  73.07465    0.74323    0.62420    0.99500    0.43974    0.47079    0.46896    2.27407
  60.90528    0.63272    0.62420    0.83500    0.50091    0.48391    0.48210    1.99635
  63.17120    0.65388    0.62420    0.86500    0.48205    0.47288    0.47106    2.07447
  82.33388    0.82177    0.62420    1.11500    0.44782    0.49947    0.49763    2.23305
  64.68587    0.66788    0.62420    0.88500    0.44172    0.46635    0.46453    2.26389
  51.16846    0.53911    0.62420    0.70500    0.54639    0.51269    0.51088    1.83019
  75.37931    0.76325    0.62420    1.02500    0.60765    0.47284    0.47101    1.64570
  80.78341    0.80898    0.62420    1.09500    0.49903    0.49163    0.48980    2.00389
  59.39869    0.61852    0.62420    0.81500    0.47904    0.49196    0.49014    2.08750
  52.65799    0.55370    0.62420    0.72500    0.53005    0.50207    0.50026    1.88660
  58.64660    0.61139    0.62420    0.80500    0.46218    0.49643    0.49462    2.16364
  54.15052    0.56822    0.62420    0.74500    0.56589    0.50357    0.50176    1.76712
  80.00921    0.80253    0.62420    1.08500    0.44310    0.48399    0.48216    2.25681
  67.72498    0.69561    0.62420    0.92500    0.48801    0.46601    0.46419    2.04912
  69.24942    0.70934    0.62420    0.94500    0.51987    0.46738    0.46555    1.92355
  81.55830    0.81539    0.62420    1.10500    0.55809    0.49693    0.49509    1.79182
  62.41509    0.64685    0.62420    0.85500    0.45307    0.47656    0.47474    2.20714
  53.40388    0.56097    0.62420    0.73500    0.61927    0.50282    0.50101    1.61481
  70.01285    0.71617    0.62420    0.95500    0.44553    0.46806    0.46624    2.24453
  63.92813    0.66089    0.62420    0.87500    0.48511    0.46920    0.46739    2.06137
  72.30800    0.73650    0.62420    0.98500    0.44204    0.47011    0.46828    2.26224
  68.48679    0.70249    0.62420    0.93500    0.50887    0.46669    0.46487    1.96516
  54.89793    0.57546    0.62420    0.75500    0.45875    0.50432    0.50251    2.17986
  49.68188    0.52445    0.62420    0.68500    0.30233    0.52416    0.52235    3.30769
  71.54215    0.72975    0.62420    0.97500    0.50163    0.46942    0.46760    1.99349
  76.91962    0.77646    0.62420    1.04500    0.48490    0.47464    0.47281    2.06227
  78.46295    0.78956    0.62420    1.06500    0.47388    0.47867    0.47684    2.11024
  83.88701    0.83443    0.62420    1.13500    0.50526    0.50455    0.50271    1.97917
  66.20379    0.68179    0.62420    0.90500    0.40354    0.46613    0.46431    2.47809
  79.23572    0.79606    0.62420    1.07500    0.48000    0.48068    0.47885    2.08333
  51.91286    0.54641    0.62420    0.71500    0.64963    0.50696    0.50515    1.53933
  84.66453    0.84071    0.62420    1.14500    0.52459    0.50782    0.50598    1.90625
  60.15159    0.62563    0.62420    0.82500    0.45251    0.48759    0.48577    2.20988
  50.42481    0.53179    0.62420    0.69500    0.62857    0.51842    0.51662    1.59091
  70.77710    0.72297    0.62420    0.96500    0.45178    0.46874    0.46692    2.21348
  83.82980    0.83497    0.62495    1.13500    0.52174    0.50394    0.50197    1.91667
  51.13167    0.53939    0.62495    0.70500    0.71287    0.51278    0.51090    1.40278
  79.18104    0.79656    0.62495    1.07500    0.49518    0.48025    0.47829    2.01946
  69.20068    0.70975    0.62495    0.94500    0.45576    0.46670    0.46477    2.19414
  79.95410    0.80304    0.62495    1.08500    0.44717    0.48378    0.48182    2.23629
  70.72742    0.72340    0.62495    0.96500    0.44892    0.46806    0.46613    2.22759
  58.60473    0.61172    0.62495    0.80500    0.46712    0.49574    0.49384    2.14078
  63.12635    0.65425    0.62495    0.86500    0.48772    0.47212    0.47021    2.05036
  52.62018    0.55399    0.62495    0.72500    0.48901    0.50157    0.49968    2.04494
  84.60692    0.84125    0.62495    1.14500    0.47153    0.50711    0.50513    2.12077
  67.67720    0.69601    0.62495    0.92500    0.47324    0.46533    0.46341    2.11307
  69.96364    0.71659    0.62495    0.95500    0.43077    0.46738    0.46545    2.32143
  83.05332    0.82864    0.62495    1.12500    0.42272    0.50140    0.49943    2.36564
  54.85859    0.57577    0.62495    0.75500    0.57762    0.50383    0.50194    1.73125
  76.86626    0.77694    0.62495    1.04500    0.50570    0.47420    0.47225    1.97744
  73.02356    0.74367    0.62495    0.99500    0.47394    0.47012    0.46818    2.10997
  82.27750    0.82229    0.62495    1.11500    0.44633    0.49886    0.49689    2.24051
  61.61591    0.64015    0.62495    0.84500    0.44262    0.47947    0.47757    2.25926
  60.86191    0.63307    0.62495    0.83500    0.53519    0.48315    0.48124    1.86851
  78.40870    0.79005    0.62495    1.06500    0.51931    0.47823    0.47628    1.92565
  77.63711    0.78351    0.62495    1.05500    0.45471    0.47622    0.47426    2.19919
  64.64003    0.66826    0.62495    0.88500    0.39587    0.46573    0.46382    2.52610
  72.25738    0.73694    0.62495    0.98500    0.43498    0.46943    0.46750    2.29893
  81.50234    0.81590    0.62495    1.10500    0.46794    0.49632    0.49436    2.13704
  49.64612    0.52473    0.62495    0.68500    0.65714    0.52425    0.52237    1.52174
  54.11169    0.56853    0.62495    0.74500    0.57875    0.50308    0.50119    1.72785
  62.37073    0.64721    0.62495    0.85500    0.45812    0.47580    0.47389    2.18284
  68.43853    0.70290    0.62495    0.93500    0.43657    0.46601    0.46409    2.29057
  66.91668    0.68911    0.62495    0.91500    0.48264    0.46541    0.46349    2.07194
  71.49200    0.73018    0.62495    0.97500    0.43902    0.46875    0.46682    2.27778
  65.39810    0.67523    0.62495    0.89500    0.52013    0.46562    0.46371    1.92258
  50.38853    0.53207    0.62495    0.69500    0.48718    0.51852    0.51664    2.05263
  53.36556    0.56127    0.62495    0.73500    0.53922    0.50232    0.50044    1.85455
  60.10872    0.62598    0.62495    0.82500    0.49020    0.48682    0.48492    2.04000
  51.87555    0.54670    0.62495    0.71500    0.55814    0.50705    0.50517    1.79167
  75.32685    0.76372    0.62495    1.02500    0.48566    0.47217    0.47022    2.05905
  59.35632    0.61886    0.62495    0.81500    0.43883    0.49126    0.48936    2.27876
  63.88278    0.66126    0.62495    0.87500    0.47087    0.46845    0.46654    2.12371
  76.09617    0.77034    0.62495    1.03500    0.49784    0.47285    0.47090    2.00866
  80.72787    0.80949    0.62495    1.09500    0.45889    0.49142    0.48946    2.17917
  57.85393    0.60457    0.62495    0.79500    0.46446    0.50021    0.49831    2.15306
  66.15698    0.68218    0.62495    0.90500    0.50088    0.46552    0.46360    1.99650
  55.60625    0.58300    0.62495    0.76500    0.44479    0.50458    0.50269    2.24823
  63.08147    0.65461    0.62570    0.86500    0.48925    0.47136    0.46936    2.04396
  75.27436    0.76418    0.62570    1.02500    0.44615    0.47148    0.46944    2.24138
  76.81287    0.77741    0.62570    1.04500    0.42736    0.47375    0.47169    2.33992
  72.20673    0.73738    0.62570    0.98500    0.46942    0.46874    0.46671    2.13029
  63.83741    0.66163    0.62570    0.87500    0.47130    0.46768    0.46568    2.12177
  71.44181    0.73061    0.62570    0.97500    0.41512    0.46806    0.46603    2.40892
  49.61034    0.52500    0.62570    0.68500    0.75000    0.52434    0.52239    1.33333
  54.81923    0.57608    0.62570    0.75500    0.44340    0.50333    0.50136    2.25532
  60.06583    0.62632    0.62570    0.82500    0.41552    0.48610    0.48411    2.40664
  79.89895    0.80354    0.62570    1.08500    0.50288    0.48355    0.48148    1.98855
  60.81852    0.63342    0.62570    0.83500    0.50482    0.48238    0.48039    1.98092
  68.39025    0.70330    0.62570    0.93500    0.44741    0.46532    0.46330    2.23509
  52.58235    0.55429    0.62570    0.72500    0.49112    0.50141    0.49945    2.03614
  61.57203    0.64051    0.62570    0.84500    0.45652    0.47871    0.47671    2.19048
  82.99649    0.82917    0.62570    1.12500    0.47206    0.50078    0.49869    2.11837
  66.86936    0.68950    0.62570    0.91500    0.50241    0.46479    0.46277    1.99042
  82.22108    0.82281    0.62570    1.11500    0.53157    0.49823    0.49616    1.88123
  84.54927    0.84180    0.62570    1.14500    0.49672    0.50638    0.50429    2.01322
  64.59417    0.66863    0.62570    0.88500    0.47673    0.46511    0.46311    2.09764
  72.97245    0.74412    0.62570    0.99500    0.43034    0.46943    0.46739    2.32374
  66.11014    0.68257    0.62570    0.90500    0.46952    0.46489    0.46289    2.12982
  51.09487    0.53968    0.62570    0.70500    0.52500    0.51288    0.51092    1.90476
  59.31393    0.61920    0.62570    0.81500    0.52643    0.49057    0.48858    1.89958
  67.62940    0.69641    0.62570    0.92500    0.49003    0.46468    0.46266    2.04068
  69.15192    0.71017    0.62570    0.94500    0.43465    0.46601    0.46399    2.30070
  54.07284    0.56883    0.62570    0.74500    0.48413    0.50258    0.50061    2.06557
  69.91440    0.71701    0.62570    0.95500    0.46434    0.46669    0.46467    2.15358
  76.04323    0.77081    0.62570    1.03500    0.44382    0.47217    0.47012    2.25316
  62.32634    0.64757    0.62570    0.85500    0.44615    0.47503    0.47304    2.24138
  79.12633    0.79705    0.62570    1.07500    0.41877    0.47980    0.47773    2.38793
  77.58327    0.78399    0.62570    1.05500    0.41288    0.47576    0.47371    2.42202
  58.56284    0.61206    0.62570    0.80500    0.44958    0.49504    0.49306    2.22430
  70.67770    0.72382    0.62570    0.96500    0.43556    0.46738    0.46535    2.29588
  81.44634    0.81642    0.62570    1.10500    0.42776    0.49569    0.49362    2.33778
  53.32722    0.56157    0.62570    0.73500    0.43089    0.50182    0.49986    2.32075
  80.67229    0.80999    0.62570    1.09500    0.48819    0.49120    0.48912    2.04839
  65.35175    0.67561    0.62570    0.89500    0.42973    0.46500    0.46300    2.32707
  55.56639    0.58331    0.62570    0.76500    0.56081    0.50409    0.50212    1.78313
  57.81255    0.60490    0.62570    0.79500    0.45708    0.49951    0.49753    2.18779
  51.83824    0.54699    0.62570    0.71500    0.49655    0.50715    0.50519    2.01389
  78.35443    0.79054    0.62570    1.06500    0.46918    0.47778    0.47572    2.13136
  50.35224    0.53235    0.62570    0.69500    0.48649    0.51861    0.51666    2.05556
  83.77256    0.83550    0.62570    1.13500    0.45809    0.50332    0.50123    2.18298
  84.49158    0.84234    0.62645    1.14500    0.51562    0.50562    0.50344    1.93939
  51.05805    0.53996    0.62645    0.70500    0.57692    0.51297    0.51094    1.73333
  83.71527    0.83604    0.62645    1.13500    0.46761    0.50266    0.50049    2.13853
  77.52940    0.78447    0.62645    1.05500    0.44752    0.47529    0.47315    2.23451
  67.58157    0.69682    0.62645    0.92500    0.42717    0.46405    0.46195    2.34100
  68.34194    0.70371    0.62645    0.93500    0.48425    0.46462    0.46252    2.06507
  82.93961    0.82970    0.62645    1.12500    0.51957    0.50012    0.49795    1.92469
  57.77115    0.60523    0.62645    0.79500    0.41432    0.49881    0.49675    2.41361
  62.28194    0.64793    0.62645    0.85500    0.50340    0.47426    0.47218    1.98649
  69.10313    0.71058    0.62645    0.94500    0.45253    0.46530    0.46320    2.20979
  65.30537    0.67600    0.62645    0.89500    0.39082    0.46437    0.46228    2.55870
  52.54451    0.55458    0.62645    0.72500    0.47317    0.50150    0.49947    2.11340
  49.57455    0.52528    0.62645    0.68500    0.58537    0.52443    0.52241    1.70833
  70.62796    0.72425    0.62645    0.96500    0.51575    0.46667    0.46456    1.93891
  66.06328    0.68296    0.62645    0.90500    0.38567    0.46426    0.46217    2.59289
  55.52650    0.58363    0.62645    0.76500    0.53231    0.50358    0.50154    1.87861
  72.92130    0.74456    0.62645    0.99500    0.42500    0.46873    0.46661    2.35294
  58.52094    0.61239    0.62645    0.80500    0.48073    0.49434    0.49228    2.08019
  82.16462    0.82333    0.62645    1.11500    0.40672    0.49758    0.49542    2.45872
  79.84376    0.80404    0.62645    1.08500    0.45781    0.48330    0.48114    2.18433
  64.54829    0.66901    0.62645    0.88500    0.50159    0.46448    0.46239    1.99365
  75.99025    0.77128    0.62645    1.03500    0.50000    0.47147    0.46933    2.00000
  76.75944    0.77789    0.62645    1.04500    0.48362    0.47327    0.47113    2.06773
  63.03657    0.65498    0.62645    0.86500    0.45222    0.47058    0.46851    2.21132
  75.22183    0.76464    0.62645    1.02500    0.44345    0.47078    0.46865    2.25506
  78.30011    0.79102    0.62645    1.06500    0.41286    0.47731    0.47516    2.42213
  51.80090    0.54728    0.62645    0.71500    0.57857    0.50724    0.50521    1.72840
  69.86514    0.71743    0.62645    0.95500    0.44681    0.46599    0.46388    2.23810
  72.15605    0.73782    0.62645    0.98500    0.48973    0.46804    0.46593    2.04196
  79.07157    0.79755    0.62645    1.07500    0.47421    0.47932    0.47717    2.10879
  66.82202    0.68990    0.62645    0.91500    0.54878    0.46415    0.46206    1.82222
  60.77511    0.63378    0.62645    0.83500    0.40577    0.48160    0.47954    2.46444
  59.27153    0.61954    0.62645    0.81500    0.47131    0.48986    0.48780    2.12174
  50.31593    0.53263    0.62645    0.69500    0.62500    0.51870    0.51667    1.60000
  80.61668    0.81050    0.62645    1.09500    0.49057    0.49094    0.48879    2.03846
  71.39160    0.73104    0.62645    0.97500    0.49073    0.46736    0.46524    2.03780
  54.03397    0.56914    0.62645    0.74500    0.48638    0.50208    0.50004    2.05600
  60.02292    0.62667    0.62645    0.82500    0.41652    0.48539    0.48333    2.40084
  54.77985    0.57639    0.62645    0.75500    0.54817    0.50283    0.50079    1.82424
  61.52812    0.64086    0.62645    0.84500    0.47529    0.47793    0.47586    2.10400
  53.28886    0.56187    0.62645    0.73500    0.43210    0.50132    0.49929    2.31429
  81.39030    0.81693    0.62645    1.10500    0.45387    0.49504    0.49288    2.20325
  63.79202    0.66201    0.62645    0.87500    0.44804    0.46691    0.46483    2.23194
  79.01679    0.79804    0.62720    1.07500    0.45053    0.47882    0.47661    2.21961
  69.05431    0.71099    0.62720    0.94500    0.44572    0.46458    0.46241    2.24354
  68.29360    0.70412    0.62720    0.93500    0.47523    0.46390    0.46173    2.10423
  59.22910    0.61988    0.62720    0.81500    0.40154    0.48915    0.48702    2.49038
  79.78854    0.80454    0.62720    1.08500    0.47932    0.48302    0.48081    2.08627
  72.10534    0.73825    0.62720    0.98500    0.41061    0.46732    0.46514    2.43542
  58.47902    0.61273    0.62720    0.80500    0.41483    0.49362    0.49150    2.41063
  52.50665    0.55487    0.62720    0.72500    0.58252    0.50159    0.49949    1.71667
  59.97999    0.62701    0.62720    0.82500    0.45666    0.48468    0.48255    2.18981
  50.27961    0.53291    0.62720    0.69500    0.45946    0.51878    0.51669    2.17647
  81.33422    0.81745    0.62720    1.10500    0.51429    0.49436    0.49214    1.94444
  62.99165    0.65535    0.62720    0.86500    0.43311    0.46980    0.46765    2.30888
  66.77465    0.69029    0.62720    0.91500    0.46053    0.46351    0.46135    2.17143
  83.65794    0.83657    0.62720    1.13500    0.45808    0.50198    0.49975    2.18304
  84.43384    0.84288    0.62720    1.14500    0.57479    0.50483    0.50260    1.73978
  66.01640    0.68335    0.62720    0.90500    0.44051    0.46362    0.46146    2.27007
  70.57820    0.72467    0.62720    0.96500    0.43863    0.46595    0.46378    2.27985
  53.99509    0.56944    0.62720    0.74500    0.52697    0.50157    0.49946    1.89764
  64.50238    0.66939    0.62720    0.88500    0.46959    0.46383    0.46168    2.12950
  61.48420    0.64122    0.62720    0.84500    0.44930    0.47714    0.47501    2.22568
  69.81584    0.71784    0.62720    0.95500    0.43792    0.46527    0.46309    2.28352
  71.34136    0.73148    0.62720    0.97500    0.42880    0.46664    0.46446    2.33208
  63.74661    0.66238    0.62720    0.87500    0.40216    0.46612    0.46398    2.48659
  51.76356    0.54757    0.62720    0.71500    0.49669    0.50732    0.50523    2.01333
  77.47549    0.78495    0.62720    1.05500    0.46786    0.47479    0.47259    2.13740
  75.93724    0.77175    0.62720    1.03500    0.43617    0.47076    0.46856    2.29268
  76.70598    0.77836    0.62720    1.04500    0.52207    0.47278    0.47057    1.91544
  80.56102    0.81101    0.62720    1.09500    0.45574    0.49066    0.48845    2.19421
  53.25049    0.56217    0.62720    0.73500    0.62319    0.50081    0.49871    1.60465
  67.53371    0.69722    0.62720    0.92500    0.39500    0.46340    0.46124    2.53165
  65.25898    0.67638    0.62720    0.89500    0.41894    0.46372    0.46157    2.38697
  55.48661    0.58394    0.62720    0.76500    0.57771    0.50308    0.50096    1.73096
  57.72973    0.60556    0.62720    0.79500    0.44325    0.49809    0.49597    2.25604
  60.73169    0.63413    0.62720    0.83500    0.47482    0.48082    0.47868    2.10606
  75.16928    0.76510    0.62720    1.02500    0.46727    0.47006    0.46786    2.14008
  54.74046    0.57670    0.62720    0.75500    0.48765    0.50232    0.50021    2.05063
  51.02122    0.54024    0.62720    0.70500    0.55455    0.51305    0.51096    1.80328
  62.23752    0.64829    0.62720    0.85500    0.41419    0.47347    0.47133    2.41434
  72.87013    0.74500    0.62720    0.99500    0.46228    0.46801    0.46582    2.16319
  78.24576    0.79151    0.62720    1.06500    0.43805    0.47681    0.47460    2.28287
  82.88269    0.83023    0.62720    1.12500    0.44808    0.49944    0.49721    2.23176
  82.10811    0.82386    0.62720    1.11500    0.44141    0.49690    0.49468    2.26549
  49.53875    0.52555    0.62720    0.68500    0.54545    0.52451    0.52243    1.83333
  53.95620    0.56974    0.62795    0.74500    0.56226    0.50105    0.49889    1.77852
  58.43708    0.61306    0.62795    0.80500    0.46707    0.49290    0.49072    2.14103
  65.96949    0.68374    0.62795    0.90500    0.47619    0.46296    0.46074    2.10000
  80.50533    0.81152    0.62795    1.09500    0.45238    0.49037    0.48811    2.21053
  65.21256    0.67676    0.62795    0.89500    0.48229    0.46307    0.46085    2.07343
  53.21211    0.56246    0.62795    0.73500    0.59414    0.50029    0.49813    1.68310
  78.96196    0.79853    0.62795    1.07500    0.49515    0.47831    0.47605    2.01961
  69.00547    0.71140    0.62795    0.94500    0.43230    0.46385    0.46162    2.31321
  81.27810    0.81796    0.62795    1.10500    0.46243    0.49366    0.49140    2.16250
  66.72725    0.69069    0.62795    0.91500    0.42948    0.46285    0.46063    2.32841
  75.11669    0.76556    0.62795    1.02500    0.44071    0.46932    0.46708    2.26908
  68.24524    0.70452    0.62795    0.93500    0.49408    0.46317    0.46094    2.02397
  49.50293    0.52583    0.62795    0.68500    0.59459    0.52459    0.52245    1.68182
  51.72620    0.54786    0.62795    0.71500    0.38994    0.50740    0.50525    2.56452
  63.70117    0.66275    0.62795    0.87500    0.53041    0.46533    0.46312    1.88535
  59.18666    0.62022    0.62795    0.81500    0.40396    0.48843    0.48624    2.47549
  62.19307    0.64865    0.62795    0.85500    0.47282    0.47267    0.47047    2.11498
  79.73328    0.80504    0.62795    1.08500    0.41423    0.48272    0.48047    2.41410
  59.93704    0.62736    0.62795    0.82500    0.43623    0.48396    0.48177    2.29237
  71.29110    0.73191    0.62795    0.97500    0.43627    0.46590    0.46367    2.29213
  72.81892    0.74545    0.62795    0.99500    0.44276    0.46727    0.46503    2.25856
  61.44025    0.64157    0.62795    0.84500    0.42491    0.47635    0.47415    2.35345
  60.68824    0.63448    0.62795    0.83500    0.42908    0.48002    0.47783    2.33058
  50.98437    0.54053    0.62795    0.70500    0.45000    0.51313    0.51098    2.22222
  82.05157    0.82438    0.62795    1.11500    0.51677    0.49620    0.49394    1.93511
  50.24328    0.53319    0.62795    0.69500    0.56338    0.51886    0.51671    1.77500
  82.82573    0.83076    0.62795    1.12500    0.51951    0.49874    0.49647    1.92490
  78.19138    0.79200    0.62795    1.06500    0.45471    0.47629    0.47404    2.19922
  76.65249    0.77884    0.62795    1.04500    0.48263    0.47226    0.47001    2.07197
  52.46878    0.55517    0.62795    0.72500    0.47783    0.50167    0.49951    2.09278
  54.70106    0.57701    0.62795    0.75500    0.59866    0.50180    0.49964    1.67039
  69.76652    0.71826    0.62795    0.95500    0.47394    0.46453    0.46231    2.10997
  62.94671    0.65571    0.62795    0.86500    0.47266    0.46900    0.46680    2.11567
  64.45645    0.66977    0.62795    0.88500    0.52222    0.46317    0.46096    1.91489
  84.37606    0.84343    0.62795    1.14500    0.49210    0.50402    0.50175    2.03211
  70.52840    0.72510    0.62795    0.96500    0.43364    0.46522    0.46299    2.30605
  75.88420    0.77221    0.62795    1.03500    0.59499    0.47025    0.46800    1.68070
  55.44669    0.58425    0.62795    0.76500    0.45714    0.50256    0.50039    2.18750
  67.48583    0.69762    0.62795    0.92500    0.41720    0.46274    0.46052    2.39695
  77.42155    0.78543    0.62795    1.05500    0.52975    0.47428    0.47203    1.88768
  72.05460    0.73869    0.62795    0.98500    0.50168    0.46659    0.46435    1.99329
  57.68829    0.60589    0.62795    0.79500    0.49292    0.49737    0.49519    2.02871
  83.60056    0.83711    0.62795    1.13500    0.49812    0.50128    0.49901    2.00755
  52.43089    0.55546    0.62871    0.72500    0.48980    0.50174    0.49953    2.04167
  59.89408    0.62770    0.62871    0.82500    0.39815    0.48323    0.48098    2.51163
  71.24080    0.73233    0.62871    0.97500    0.46451    0.46516    0.46288    2.15282
  54.66164    0.57731    0.62871    0.75500    0.58485    0.50128    0.49906    1.70984
  83.54315    0.83764    0.62871    1.13500    0.47863    0.50057    0.49827    2.08929
  65.92256    0.68413    0.62871    0.90500    0.43056    0.46229    0.46003    2.32258
  63.65572    0.66312    0.62871    0.87500    0.42789    0.46452    0.46226    2.33704
  81.99499    0.82490    0.62871    1.11500    0.49240    0.49549    0.49319    2.03089
  51.68883    0.54814    0.62871    0.71500    0.44079    0.50747    0.50527    2.26866
  78.90710    0.79903    0.62871    1.07500    0.47772    0.47778    0.47549    2.09328
  62.14861    0.64901    0.62871    0.85500    0.49822    0.47187    0.46962    2.00714
  68.95660    0.71182    0.62871    0.94500    0.51104    0.46311    0.46084    1.95681
  82.76873    0.83129    0.62871    1.12500    0.48708    0.49803    0.49573    2.05303
  67.43793    0.69802    0.62871    0.92500    0.42834    0.46207    0.45981    2.33457
  64.41051    0.67014    0.62871    0.88500    0.45867    0.46251    0.46025    2.18021
  61.39628    0.64193    0.62871    0.84500    0.45812    0.47554    0.47329    2.18284
  77.36757    0.78591    0.62871    1.05500    0.42782    0.47376    0.47147    2.33745
  53.91729    0.57005    0.62871    0.74500    0.48889    0.50053    0.49831    2.04545
  78.13696    0.79249    0.62871    1.06500    0.43808    0.47577    0.47348    2.28270
  75.06407    0.76602    0.62871    1.02500    0.41045    0.46857    0.46629    2.43636
  59.14420    0.62056    0.62871    0.81500    0.45385    0.48770    0.48546    2.20339
  70.47858    0.72552    0.62871    0.96500    0.48039    0.46448    0.46220    2.08163
  84.31823    0.84397    0.62871    1.14500    0.59111    0.50320    0.50090    1.69173
  60.64477    0.63483    0.62871    0.83500    0.41084    0.47922    0.47697    2.43404
  68.19685    0.70493    0.62871    0.93500    0.48179    0.46242    0.46015    2.07560
  79.67798    0.80554    0.62871    1.08500    0.46617    0.48242    0.48013    2.14516
  72.76769    0.74589    0.62871    0.99500    0.47350    0.46653    0.46424    2.11191
  50.94751    0.54081    0.62871    0.70500    0.40876    0.51320    0.51100    2.44643
  49.46710    0.52610    0.62871    0.68500    0.43243    0.52467    0.52247    2.31250
  76.59896    0.77931    0.62871    1.04500    0.46984    0.47174    0.46945    2.12840
  58.39512    0.61340    0.62871    0.80500    0.51448    0.49217    0.48993    1.94372
  69.71718    0.71868    0.62871    0.95500    0.43719    0.46379    0.46152    2.28736
  75.83112    0.77268    0.62871    1.03500    0.42884    0.46973    0.46744    2.33190
  62.90175    0.65608    0.62871    0.86500    0.46481    0.46819    0.46594    2.15141
  81.22194    0.81848    0.62871    1.10500    0.48800    0.49295    0.49066    2.04918
  66.67983    0.69108    0.62871    0.91500    0.44793    0.46218    0.45992    2.23247
  80.44960    0.81202    0.62871    1.09500    0.46214    0.49006    0.48777    2.16387
  50.20694    0.53346    0.62871    0.69500    0.35366    0.51894    0.51673    2.82759
  53.17371    0.56276    0.62871    0.73500    0.49561    0.49977    0.49756    2.01770
  65.16612    0.67715    0.62871    0.89500    0.48731    0.46240    0.46014    2.05208
  57.64684    0.60622    0.62871    0.79500    0.40481    0.49664    0.49441    2.47027
  72.00384    0.73912    0.62871    0.98500    0.46129    0.46584    0.46356    2.16786
  55.40676    0.58457    0.62871    0.76500    0.56731    0.50204    0.49981    1.76271
  77.31356    0.78639    0.62946    1.05500    0.53797    0.47323    0.47090    1.85882
  84.26036    0.84451    0.62946    1.14500    0.58186    0.50239    0.50006    1.71863
  50.17059    0.53374    0.62946    0.69500    0.52564    0.51901    0.51675    1.90244
  49.43126    0.52638    0.62946    0.68500    0.59459    0.52474    0.52249    1.68182
  53.87837    0.57035    0.62946    0.74500    0.50871    0.50000    0.49773    1.96575
  79.62264    0.80604    0.62946    1.08500    0.45174    0.48211    0.47979    2.21367
  58.35314    0.61373    0.62946    0.80500    0.52268    0.49143    0.48915    1.91322
  68.90771    0.71223    0.62946    0.94500    0.40582    0.46236    0.46005    2.46415
  71.95304    0.73956    0.62946    0.98500    0.50839    0.46509    0.46277    1.96700
  75.01142    0.76648    0.62946    1.02500    0.44694    0.46782    0.46550    2.23744
  82.71168    0.83181    0.62946    1.12500    0.43494    0.49732    0.49499    2.29918
  65.11966    0.67753    0.62946    0.89500    0.47533    0.46172    0.45942    2.10381
  59.10172    0.62090    0.62946    0.81500    0.55741    0.48696    0.48467    1.79401
  57.60537    0.60654    0.62946    0.79500    0.49744    0.49590    0.49362    2.01031
  55.36682    0.58488    0.62946    0.76500    0.46064    0.50151    0.49923    2.17089
  61.35230    0.64228    0.62946    0.84500    0.54545    0.47473    0.47244    1.83333
  53.13530    0.56306    0.62946    0.73500    0.45960    0.49924    0.49698    2.17582
  67.39000    0.69842    0.62946    0.92500    0.45827    0.46140    0.45909    2.18214
  60.60129    0.63517    0.62946    0.83500    0.42612    0.47840    0.47611    2.34677
  78.08250    0.79297    0.62946    1.06500    0.48496    0.47524    0.47292    2.06202
  69.66781    0.71910    0.62946    0.95500    0.44779    0.46304    0.46073    2.23320
  64.36454    0.67052    0.62946    0.88500    0.40711    0.46183    0.45953    2.45635
  70.42873    0.72594    0.62946    0.96500    0.51510    0.46372    0.46141    1.94137
  76.54540    0.77978    0.62946    1.04500    0.43993    0.47121    0.46889    2.27309
  50.91064    0.54110    0.62946    0.70500    0.44167    0.51327    0.51102    2.26415
  81.16574    0.81899    0.62946    1.10500    0.47464    0.49224    0.48991    2.10684
  51.65144    0.54843    0.62946    0.71500    0.51807    0.50754    0.50528    1.93023
  81.93836    0.82542    0.62946    1.11500    0.50102    0.49478    0.49245    1.99594
  66.63239    0.69148    0.62946    0.91500    0.43770    0.46151    0.45920    2.28464
  63.61024    0.66349    0.62946    0.87500    0.48130    0.46371    0.46141    2.07770
  80.39383    0.81253    0.62946    1.09500    0.43575    0.48970    0.48738    2.29487
  75.77801    0.77315    0.62946    1.03500    0.36427    0.46920    0.46688    2.74519
  62.10413    0.64937    0.62946    0.85500    0.45000    0.47106    0.46876    2.22222
  78.85220    0.79952    0.62946    1.07500    0.41906    0.47726    0.47493    2.38627
  72.71642    0.74633    0.62946    0.99500    0.47436    0.46577    0.46345    2.10811
  65.87561    0.68451    0.62946    0.90500    0.46423    0.46162    0.45931    2.15412
  59.85110    0.62805    0.62946    0.82500    0.42029    0.48249    0.48020    2.37931
  54.62220    0.57762    0.62946    0.75500    0.47962    0.50075    0.49848    2.08497
  68.14844    0.70533    0.62946    0.93500    0.43568    0.46168    0.45936    2.29528
  62.85677    0.65644    0.62946    0.86500    0.38961    0.46738    0.46508    2.56667
  52.39299    0.55575    0.62946    0.72500    0.49541    0.50181    0.49955    2.01852
  71.19048    0.73276    0.62946    0.97500    0.47611    0.46441    0.46209    2.10033
  73.48062    0.75308    0.62946    1.00500    0.47706    0.46646    0.46414    2.09615
  83.48569    0.83818    0.62946    1.13500    0.54060    0.49985    0.49753    1.84980
  49.39541    0.52665    0.63022    0.68500    0.44681    0.52480    0.52251    2.23810
  50.87376    0.54138    0.63022    0.70500    0.59821    0.51334    0.51104    1.67164
  69.61841    0.71951    0.63022    0.95500    0.44668    0.46229    0.45994    2.23875
  71.90222    0.74000    0.63022    0.98500    0.42901    0.46433    0.46198    2.33094
  81.88170    0.82594    0.63022    1.11500    0.43750    0.49407    0.49171    2.28571
  70.37885    0.72637    0.63022    0.96500    0.44937    0.46297    0.46062    2.22535
  75.72487    0.77362    0.63022    1.03500    0.48463    0.46867    0.46631    2.06343
  73.42886    0.75352    0.63022    1.00500    0.45299    0.46570    0.46334    2.20755
  77.25952    0.78687    0.63022    1.05500    0.48689    0.47270    0.47034    2.05385
  53.83943    0.57065    0.63022    0.74500    0.43836    0.49946    0.49715    2.28125
  65.07317    0.67791    0.63022    0.89500    0.45095    0.46104    0.45870    2.21754
  72.66513    0.74677    0.63022    0.99500    0.47778    0.46502    0.46266    2.09302
  67.34205    0.69882    0.63022    0.92500    0.49199    0.46072    0.45837    2.03257
  60.55779    0.63552    0.63022    0.83500    0.43573    0.47759    0.47526    2.29502
  59.05922    0.62124    0.63022    0.81500    0.42096    0.48622    0.48389    2.37555
  84.20244    0.84505    0.63022    1.14500    0.43725    0.50168    0.49932    2.28700
  66.58493    0.69187    0.63022    0.91500    0.43820    0.46083    0.45848    2.28205
  81.10950    0.81950    0.63022    1.10500    0.51670    0.49153    0.48917    1.93536
  80.33802    0.81304    0.63022    1.09500    0.50497    0.48899    0.48663    1.98031
  51.61404    0.54872    0.63022    0.71500    0.65605    0.50761    0.50530    1.52427
  50.13422    0.53402    0.63022    0.69500    0.40000    0.51907    0.51677    2.50000
  59.80810    0.62839    0.63022    0.82500    0.38879    0.48174    0.47941    2.57209
  78.79726    0.80001    0.63022    1.07500    0.50870    0.47673    0.47437    1.96578
  78.02801    0.79346    0.63022    1.06500    0.51985    0.47471    0.47235    1.92364
  63.56474    0.66386    0.63022    0.87500    0.50943    0.46289    0.46055    1.96296
  62.05962    0.64973    0.63022    0.85500    0.52347    0.47024    0.46790    1.91034
  58.31115    0.61406    0.63022    0.80500    0.48747    0.49069    0.48836    2.05140
  64.31854    0.67090    0.63022    0.88500    0.45484    0.46115    0.45881    2.19858
  76.49180    0.78026    0.63022    1.04500    0.47913    0.47068    0.46833    2.08714
  57.56388    0.60687    0.63022    0.79500    0.47643    0.49516    0.49284    2.09896
  79.56727    0.80654    0.63022    1.08500    0.45672    0.48181    0.47945    2.18952
  68.85879    0.71264    0.63022    0.94500    0.48243    0.46160    0.45926    2.07285
  61.30829    0.64264    0.63022    0.84500    0.52585    0.47391    0.47158    1.90169
  82.65460    0.83234    0.63022    1.12500    0.43123    0.49661    0.49424    2.31897
  84.97736    0.85135    0.63022    1.15500    0.47253    0.50415    0.50179    2.11628
  65.82863    0.68490    0.63022    0.90500    0.47213    0.46094    0.45859    2.11806
  55.32686    0.58519    0.63022    0.76500    0.42817    0.50097    0.49866    2.33553
  54.58275    0.57793    0.63022    0.75500    0.48077    0.50022    0.49790    2.08000
  62.81177    0.65681    0.63022    0.86500    0.49147    0.46656    0.46422    2.03472
  83.42818    0.83871    0.63022    1.13500    0.37179    0.49914    0.49678    2.68965
  52.35508    0.55605    0.63022    0.72500    0.51934    0.50188    0.49957    1.92553
  71.14013    0.73319    0.63022    0.97500    0.40895    0.46365    0.46130    2.44531
  68.10001    0.70574    0.63022    0.93500    0.45246    0.46092    0.45857    2.21015
  53.09687    0.56336    0.63022    0.73500    0.50628    0.49871    0.49640    1.97521
  76.43818    0.78073    0.63097    1.04500    0.43774    0.47015    0.46776    2.28448
  53.05843    0.56365    0.63097    0.73500    0.46800    0.49817    0.49582    2.13675
  57.52238    0.60720    0.63097    0.79500    0.45604    0.49441    0.49205    2.19277
  50.09784    0.53430    0.63097    0.69500    0.66216    0.51913    0.51679    1.51020
  81.82499    0.82646    0.63097    1.11500    0.41361    0.49336    0.49096    2.41772
  49.35955    0.52692    0.63097    0.68500    0.85000    0.52487    0.52253    1.17647
  63.51922    0.66423    0.63097    0.87500    0.42400    0.46206    0.45969    2.35849
  83.37064    0.83925    0.63097    1.13500    0.49102    0.49843    0.49604    2.03659
  80.28217    0.81354    0.63097    1.09500    0.40143    0.48828    0.48589    2.49107
  64.27253    0.67127    0.63097    0.88500    0.49123    0.46047    0.45810    2.03571
  70.32895    0.72679    0.63097    0.96500    0.40957    0.46221    0.45983    2.44161
  51.57663    0.54901    0.63097    0.71500    0.57595    0.50767    0.50532    1.73626
  54.54329    0.57824    0.63097    0.75500    0.53211    0.49968    0.49732    1.87931
  67.29408    0.69921    0.63097    0.92500    0.46678    0.46003    0.45765    2.14234
  84.91899    0.85190    0.63097    1.15500    0.46725    0.50364    0.50125    2.14019
  71.08975    0.73362    0.63097    0.97500    0.39423    0.46289    0.46051    2.53659
  72.61381    0.74721    0.63097    0.99500    0.49556    0.46426    0.46187    2.01792
  82.59747    0.83287    0.63097    1.12500    0.46531    0.49590    0.49350    2.14912
  84.14448    0.84559    0.63097    1.14500    0.55481    0.50097    0.49857    1.80242
  71.85137    0.74043    0.63097    0.98500    0.41883    0.46358    0.46119    2.38760
  50.83686    0.54166    0.63097    0.70500    0.47727    0.51340    0.51106    2.09524
  68.05155    0.70614    0.63097    0.93500    0.42114    0.46016    0.45778    2.37453
  78.74229    0.80051    0.63097    1.07500    0.49071    0.47620    0.47380    2.03788
  59.76508    0.62873    0.63097    0.82500    0.49038    0.48100    0.47863    2.03922
  58.26914    0.61440    0.63097    0.80500    0.46045    0.48994    0.48758    2.17181
  79.51186    0.80704    0.63097    1.08500    0.45599    0.48150    0.47911    2.19305
  61.26427    0.64299    0.63097    0.84500    0.50186    0.47309    0.47072    1.99259
  55.28688    0.58550    0.63097    0.76500    0.46089    0.50043    0.49808    2.16970
  68.80985    0.71305    0.63097    0.94500    0.43910    0.46085    0.45846    2.27737
  66.53744    0.69226    0.63097    0.91500    0.42504    0.46014    0.45776    2.35273
  77.97348    0.79394    0.63097    1.06500    0.43750    0.47418    0.47179    2.28571
  53.80047    0.57095    0.63097    0.74500    0.43092    0.49893    0.49657    2.32061
  73.37707    0.75397    0.63097    1.00500    0.51304    0.46494    0.46255    1.94915
  81.05322    0.82002    0.63097    1.10500    0.48767    0.49082    0.48843    2.05058
  65.02667    0.67829    0.63097    0.89500    0.50256    0.46036    0.45798    1.98980
  52.31715    0.55634    0.63097    0.72500    0.47283    0.50194    0.49959    2.11494
  59.01670    0.62157    0.63097    0.81500    0.43725    0.48547    0.48310    2.28700
  65.78164    0.68529    0.63097    0.90500    0.48860    0.46025    0.45787    2.04667
  69.56898    0.71993    0.63097    0.95500    0.46357    0.46153    0.45915    2.15719
  60.51426    0.63587    0.63097    0.83500    0.44708    0.47677    0.47440    2.23673
  62.01510    0.65009    0.63097    0.85500    0.46179    0.46941    0.46704    2.16549
  77.20544    0.78735    0.63097    1.05500    0.44241    0.47217    0.46978    2.26033
  62.76675    0.65717    0.63097    0.86500    0.49281    0.46574    0.46337    2.02920
  75.67170    0.77408    0.63097    1.03500    0.45298    0.46814    0.46575    2.20763
  55.99075    0.59307    0.63173    0.77500    0.54381    0.50064    0.49825    1.83889
  80.22629    0.81405    0.63173    1.09500    0.48375    0.48757    0.48514    2.06719
  52.27921    0.55663    0.63173    0.72500    0.47317    0.50200    0.49961    2.11340
  66.48993    0.69266    0.63173    0.91500    0.51852    0.45945    0.45704    1.92857
  71.03934    0.73405    0.63173    0.97500    0.45016    0.46213    0.45972    2.22145
  79.45641    0.80754    0.63173    1.08500    0.48246    0.48119    0.47877    2.07273
  64.22649    0.67165    0.63173    0.88500    0.47360    0.45978    0.45738    2.11150
  61.97056    0.65045    0.63173    0.85500    0.46333    0.46859    0.46618    2.15827
  50.06144    0.53458    0.63173    0.69500    0.48889    0.51919    0.51681    2.04545
  77.91892    0.79443    0.63173    1.06500    0.50099    0.47365    0.47123    1.99606
  55.24689    0.58582    0.63173    0.76500    0.42012    0.49989    0.49750    2.38028
  68.00306    0.70655    0.63173    0.93500    0.47563    0.45940    0.45699    2.10247
  78.68729    0.80100    0.63173    1.07500    0.48333    0.47566    0.47324    2.06897
  54.50381    0.57854    0.63173    0.75500    0.49221    0.49914    0.49674    2.03165
  67.24608    0.69961    0.63173    0.92500    0.39545    0.45935    0.45693    2.52874
  80.99690    0.82053    0.63173    1.10500    0.43310    0.49011    0.48768    2.30894
  59.72204    0.62908    0.63173    0.82500    0.45810    0.48024    0.47784    2.18293
  72.56246    0.74765    0.63173    0.99500    0.46384    0.46350    0.46108    2.15593
  51.53921    0.54929    0.63173    0.71500    0.67442    0.50773    0.50534    1.48276
  69.51953    0.72035    0.63173    0.95500    0.42270    0.46077    0.45835    2.36576
  76.38451    0.78120    0.63173    1.04500    0.45660    0.46962    0.46720    2.19008
  63.47368    0.66461    0.63173    0.87500    0.42881    0.46123    0.45883    2.33203
  75.61849    0.77455    0.63173    1.03500    0.44186    0.46761    0.46519    2.26316
  65.73462    0.68568    0.63173    0.90500    0.40781    0.45956    0.45715    2.45211
  58.97417    0.62191    0.63173    0.81500    0.50000    0.48472    0.48232    2.00000
  71.80049    0.74086    0.63173    0.98500    0.46417    0.46281    0.46040    2.15439
  70.27902    0.72721    0.63173    0.96500    0.47731    0.46145    0.45903    2.09507
  53.01998    0.56395    0.63173    0.73500    0.48374    0.49763    0.49524    2.06723
  83.31305    0.83978    0.63173    1.13500    0.49046    0.49772    0.49529    2.03891
  84.86058    0.85245    0.63173    1.15500    0.53759    0.50313    0.50070    1.86017
  53.76151    0.57126    0.63173    0.74500    0.48339    0.49838    0.49599    2.06870
  50.79995    0.54194    0.63173    0.70500    0.39850    0.51346    0.51108    2.50943
  49.32367    0.52719    0.63173    0.68500    0.55263    0.52492    0.52255    1.80952
  73.32525    0.75442    0.63173    1.00500    0.44393    0.46418    0.46176    2.25263
  58.22711    0.61473    0.63173    0.80500    0.57549    0.48919    0.48679    1.73764
  68.76088    0.71346    0.63173    0.94500    0.41800    0.46008    0.45767    2.39236
  61.22023    0.64335    0.63173    0.84500    0.54167    0.47226    0.46986    1.84615
  60.47072    0.63622    0.63173    0.83500    0.41809    0.47594    0.47354    2.39184
  84.08648    0.84613    0.63173    1.14500    0.41961    0.50026    0.49783    2.38318
  62.72171    0.65754    0.63173    0.86500    0.44578    0.46491    0.46250    2.24324
  77.15132    0.78783    0.63173    1.05500    0.40696    0.47163    0.46921    2.45727
  82.54030    0.83339    0.63173    1.12500    0.40406    0.49518    0.49275    2.47489
  64.98014    0.67867    0.63173    0.89500    0.47266    0.45967    0.45727    2.11567
  81.76825    0.82698    0.63173    1.11500    0.43566    0.49264    0.49022    2.29536
  80.17037    0.81455    0.63249    1.09500    0.51200    0.48685    0.48440    1.95312
  78.63224    0.80149    0.63249    1.07500    0.46286    0.47513    0.47268    2.16049
  80.94055    0.82104    0.63249    1.10500    0.50973    0.48939    0.48693    1.96183
  67.19805    0.70001    0.63249    0.92500    0.43450    0.45866    0.45621    2.30147
  84.02844    0.84667    0.63249    1.14500    0.53463    0.49954    0.49708    1.87045
  58.93162    0.62225    0.63249    0.81500    0.39703    0.48396    0.48153    2.51869
  76.33082    0.78167    0.63249    1.04500    0.40555    0.46908    0.46664    2.46581
  77.86432    0.79491    0.63249    1.06500    0.43148    0.47311    0.47066    2.31760
  58.18507    0.61506    0.63249    0.80500    0.44650    0.48844    0.48600    2.23963
  55.95024    0.59339    0.63249    0.77500    0.49091    0.50010    0.49767    2.03704
  62.67664    0.65790    0.63249    0.86500    0.41801    0.46408    0.46164    2.39231
  66.44240    0.69305    0.63249    0.91500    0.44646    0.45877    0.45632    2.23985
  64.18044    0.67203    0.63249    0.88500    0.44554    0.45910    0.45666    2.24444
  52.98151    0.56425    0.63249    0.73500    0.45259    0.49709    0.49466    2.20952
  69.47006    0.72076    0.63249    0.95500    0.43750    0.46000    0.45756    2.28571
  64.93359    0.67905    0.63249    0.89500    0.42880    0.45899    0.45655    2.33208
  77.09718    0.78831    0.63249    1.05500    0.45315    0.47110    0.46865    2.20675
  63.42812    0.66497    0.63249    0.87500    0.45364    0.46041    0.45797    2.20438
  50.02504    0.53485    0.63249    0.69500    0.51807    0.51925    0.51683    1.93023
  61.17617    0.64370    0.63249    0.84500    0.43739    0.47143    0.46900    2.28629
  73.27340    0.75486    0.63249    1.00500    0.50000    0.46341    0.46097    2.00000
  70.22907    0.72763    0.63249    0.96500    0.45743    0.46069    0.45824    2.18613
  82.48309    0.83392    0.63249    1.12500    0.52805    0.49446    0.49201    1.89377
  84.80212    0.85300    0.63249    1.15500    0.49781    0.50261    0.50016    2.00881
  50.76303    0.54223    0.63249    0.70500    0.43478    0.51352    0.51110    2.30000
  75.56526    0.77501    0.63249    1.03500    0.47985    0.46707    0.46462    2.08400
  83.25542    0.84031    0.63249    1.13500    0.49548    0.49700    0.49455    2.01825
  60.42716    0.63657    0.63249    0.83500    0.52622    0.47511    0.47267    1.90036
  81.71146    0.82749    0.63249    1.11500    0.43623    0.49193    0.48947    2.29237
  49.28778    0.52747    0.63249    0.68500    0.47059    0.52498    0.52257    2.12500
  53.72253    0.57156    0.63249    0.74500    0.47588    0.49784    0.49541    2.10135
  65.68757    0.68606    0.63249    0.90500    0.45994    0.45888    0.45643    2.17422
  52.24126    0.55692    0.63249    0.72500    0.52151    0.50205    0.49963    1.91753
  54.46431    0.57885    0.63249    0.75500    0.57009    0.49859    0.49616    1.75410
  70.98891    0.73448    0.63249    0.97500    0.47449    0.46137    0.45892    2.10753
  68.71189    0.71387    0.63249    0.94500    0.44073    0.45932    0.45688    2.26894
  72.51108    0.74809    0.63249    0.99500    0.45440    0.46273    0.46029    2.20069
  59.67899    0.62942    0.63249    0.82500    0.41777    0.47949    0.47705    2.39367
  48.55126    0.52007    0.63249    0.67500    0.42857    0.52929    0.52688    2.33333
  67.95455    0.70695    0.63249    0.93500    0.40123    0.45864    0.45620    2.49237
  79.40093    0.80804    0.63249    1.08500    0.50471    0.48088    0.47843    1.98134
  55.20688    0.58613    0.63249    0.76500    0.42730    0.49934    0.49692    2.34028
  71.74958    0.74130    0.63249    0.98500    0.45440    0.46205    0.45960    2.20069
  61.92599    0.65081    0.63249    0.85500    0.45150    0.46776    0.46532    2.21484
  51.50177    0.54958    0.63249    0.71500    0.50625    0.50779    0.50536    1.97531
  70.93845    0.73490    0.63325    0.97500    0.48997    0.46060    0.45813    2.04096
  49.25188    0.52774    0.63325    0.68500    0.29310    0.52503    0.52259    3.41177
  80.11441    0.81506    0.63325    1.09500    0.50667    0.48613    0.48365    1.97368
  58.88905    0.62259    0.63325    0.81500    0.49194    0.48320    0.48074    2.03279
  84.74363    0.85354    0.63325    1.15500    0.51441    0.50209    0.49961    1.94397
  71.69864    0.74173    0.63325    0.98500    0.45527    0.46128    0.45881    2.19649
  77.80969    0.79540    0.63325    1.06500    0.58763    0.47257    0.47010    1.70175
  83.97035    0.84721    0.63325    1.14500    0.49667    0.49881    0.49634    2.01339
  67.90602    0.70735    0.63325    0.93500    0.49918    0.45787    0.45540    2.00327
  64.13436    0.67240    0.63325    0.88500    0.42564    0.45840    0.45593    2.34940
  49.98862    0.53513    0.63325    0.69500    0.49474    0.51930    0.51685    2.02128
  55.90970    0.59370    0.63325    0.77500    0.43672    0.49955    0.49709    2.28977
  77.04299    0.78878    0.63325    1.05500    0.52885    0.47056    0.46808    1.89091
  53.68353    0.57186    0.63325    0.74500    0.42807    0.49729    0.49483    2.33607
  80.88415    0.82155    0.63325    1.10500    0.48008    0.48866    0.48619    2.08299
  83.19775    0.84084    0.63325    1.13500    0.54971    0.49628    0.49380    1.81915
  70.17908    0.72805    0.63325    0.96500    0.49198    0.45992    0.45745    2.03261
  63.38254    0.66534    0.63325    0.87500    0.43559    0.45957    0.45710    2.29572
  51.46432    0.54987    0.63325    0.71500    0.54762    0.50784    0.50538    1.82609
  62.63156    0.65827    0.63325    0.86500    0.42834    0.46325    0.46078    2.33457
  48.51588    0.52033    0.63325    0.67500    0.56250    0.52951    0.52707    1.77778
  61.13209    0.64405    0.63325    0.84500    0.46875    0.47060    0.46813    2.13333
  52.20329    0.55721    0.63325    0.72500    0.53140    0.50210    0.49965    1.88182
  64.88701    0.67943    0.63325    0.89500    0.46088    0.45829    0.45582    2.16974
  79.34541    0.80853    0.63325    1.08500    0.51653    0.48056    0.47808    1.93600
  59.63591    0.62976    0.63325    0.82500    0.42553    0.47873    0.47626    2.35000
  50.72610    0.54251    0.63325    0.70500    0.57018    0.51357    0.51112    1.75385
  60.38359    0.63692    0.63325    0.83500    0.50466    0.47428    0.47181    1.98155
  65.64051    0.68645    0.63325    0.90500    0.45325    0.45818    0.45571    2.20629
  75.51199    0.77548    0.63325    1.03500    0.50000    0.46653    0.46406    2.00000
  69.42056    0.72118    0.63325    0.95500    0.47273    0.45924    0.45677    2.11538
  73.22152    0.75531    0.63325    1.00500    0.49242    0.46265    0.46017    2.03077
  81.65464    0.82801    0.63325    1.11500    0.48956    0.49120    0.48872    2.04264
  54.42481    0.57916    0.63325    0.75500    0.50000    0.49804    0.49558    2.00000
  68.66287    0.71428    0.63325    0.94500    0.43653    0.45855    0.45608    2.29078
  82.42584    0.83444    0.63325    1.12500    0.51789    0.49374    0.49126    1.93091
  76.27709    0.78214    0.63325    1.04500    0.47992    0.46854    0.46607    2.08368
  58.14301    0.61539    0.63325    0.80500    0.47295    0.48768    0.48521    2.11441
  52.94303    0.56454    0.63325    0.73500    0.52471    0.49654    0.49408    1.90580
  66.39484    0.69344    0.63325    0.91500    0.47386    0.45807    0.45560    2.11032
  78.57717    0.80198    0.63325    1.07500    0.41489    0.47459    0.47211    2.41026
  72.45967    0.74853    0.63325    0.99500    0.43673    0.46196    0.45949    2.28975
  61.88141    0.65117    0.63325    0.85500    0.43811    0.46693    0.46446    2.28253
  67.15001    0.70041    0.63325    0.92500    0.53199    0.45796    0.45549    1.87975
  55.16686    0.58644    0.63325    0.76500    0.42939    0.49880    0.49633    2.32886
  69.37103    0.72159    0.63401    0.95500    0.44393    0.45847    0.45597    2.25263
  58.10093    0.61572    0.63401    0.80500    0.45168    0.48692    0.48442    2.21397
  84.68508    0.85409    0.63401    1.15500    0.52941    0.50156    0.49906    1.88889
  77.75502    0.79588    0.63401    1.06500    0.47445    0.47203    0.46953    2.10769
  55.12682    0.58675    0.63401    0.76500    0.47564    0.49824    0.49575    2.10241
  60.33999    0.63726    0.63401    0.83500    0.46449    0.47350    0.47100    2.15289
  49.21597    0.52801    0.63401    0.68500    0.48980    0.52508    0.52261    2.04167
  81.59777    0.82853    0.63401    1.11500    0.49902    0.49047    0.48798    2.00394
  79.28985    0.80903    0.63401    1.08500    0.45310    0.48024    0.47774    2.20703
  75.45868    0.77594    0.63401    1.03500    0.46990    0.46599    0.46349    2.12810
  66.34726    0.69383    0.63401    0.91500    0.42047    0.45738    0.45488    2.37828
  67.85746    0.70776    0.63401    0.93500    0.46477    0.45716    0.45466    2.15162
  50.68915    0.54279    0.63401    0.70500    0.56303    0.51362    0.51114    1.77612
  71.64768    0.74216    0.63401    0.98500    0.48649    0.46051    0.45801    2.05556
  53.64452    0.57216    0.63401    0.74500    0.61044    0.49674    0.49425    1.63816
  61.83681    0.65153    0.63401    0.85500    0.43257    0.46609    0.46359    2.31179
  59.59282    0.63010    0.63401    0.82500    0.42751    0.47797    0.47548    2.33913
  68.61382    0.71469    0.63401    0.94500    0.43252    0.45779    0.45529    2.31206
  64.84042    0.67981    0.63401    0.89500    0.44620    0.45760    0.45510    2.24113
  83.91222    0.84775    0.63401    1.14500    0.50638    0.49809    0.49559    1.97479
  49.95219    0.53541    0.63401    0.69500    0.72840    0.51935    0.51687    1.37288
  80.82772    0.82206    0.63401    1.10500    0.50200    0.48794    0.48544    1.99203
  76.22333    0.78262    0.63401    1.04500    0.49705    0.46800    0.46550    2.01186
  55.86916    0.59402    0.63401    0.77500    0.49618    0.49900    0.49650    2.01538
  62.58646    0.65863    0.63401    0.86500    0.49225    0.46242    0.45992    2.03147
  52.16531    0.55751    0.63401    0.72500    0.49048    0.50216    0.49967    2.03883
  76.98878    0.78926    0.63401    1.05500    0.49156    0.47002    0.46752    2.03435
  78.52205    0.80247    0.63401    1.07500    0.42531    0.47404    0.47155    2.35124
  61.08799    0.64441    0.63401    0.84500    0.43074    0.46977    0.46727    2.32157
  58.84647    0.62292    0.63401    0.81500    0.48065    0.48245    0.47995    2.08051
  70.88796    0.73533    0.63401    0.97500    0.43317    0.45983    0.45733    2.30855
  54.38528    0.57946    0.63401    0.75500    0.58065    0.49749    0.49500    1.72222
  51.42685    0.55015    0.63401    0.71500    0.54819    0.50789    0.50540    1.82418
  70.12908    0.72847    0.63401    0.96500    0.40758    0.45915    0.45665    2.45353
  72.40823    0.74897    0.63401    0.99500    0.47587    0.46120    0.45870    2.10140
  64.08826    0.67277    0.63401    0.88500    0.49660    0.45771    0.45521    2.01370
  67.10194    0.70081    0.63401    0.92500    0.38872    0.45727    0.45477    2.57252
  80.05841    0.81556    0.63401    1.09500    0.43649    0.48540    0.48290    2.29098
  82.36855    0.83497    0.63401    1.12500    0.47441    0.49301    0.49051    2.10788
  52.90453    0.56484    0.63401    0.73500    0.49057    0.49642    0.49394    2.03846
  73.16961    0.75575    0.63401    1.00500    0.45979    0.46188    0.45938    2.17492
  48.48048    0.52060    0.63401    0.67500    0.64286    0.52973    0.52725    1.55556
  83.14004    0.84137    0.63401    1.13500    0.52860    0.49555    0.49305    1.89179
  65.59342    0.68683    0.63401    0.90500    0.42326    0.45749    0.45499    2.36264
  63.33694    0.66571    0.63401    0.87500    0.46906    0.45874    0.45624    2.13194
  76.93453    0.78974    0.63477    1.05500    0.44891    0.46948    0.46695    2.22764
  61.04387    0.64476    0.63477    0.84500    0.44354    0.46893    0.46641    2.25461
  52.12732    0.55780    0.63477    0.72500    0.55080    0.50220    0.49969    1.81553
  69.32148    0.72201    0.63477    0.95500    0.49327    0.45770    0.45517    2.02730
  51.38938    0.55044    0.63477    0.71500    0.49425    0.50794    0.50542    2.02326
  55.82859    0.59433    0.63477    0.77500    0.46389    0.49844    0.49592    2.15569
  79.23426    0.80953    0.63477    1.08500    0.48030    0.47992    0.47740    2.08203
  65.54631    0.68722    0.63477    0.90500    0.48756    0.45680    0.45427    2.05102
  80.00238    0.81606    0.63477    1.09500    0.50000    0.48468    0.48215    2.00000
  67.05384    0.70120    0.63477    0.92500    0.45426    0.45658    0.45405    2.20137
  68.56475    0.71510    0.63477    0.94500    0.47981    0.45702    0.45449    2.08414
  58.05884    0.61605    0.63477    0.80500    0.49348    0.48616    0.48363    2.02643
  77.70032    0.79636    0.63477    1.06500    0.50096    0.47149    0.46897    1.99618
  52.86602    0.56514    0.63477    0.73500    0.53419    0.49647    0.49396    1.87200
  66.29966    0.69422    0.63477    0.91500    0.41597    0.45669    0.45416    2.40400
  72.35677    0.74941    0.63477    0.99500    0.49495    0.46043    0.45790    2.02041
  60.29638    0.63761    0.63477    0.83500    0.47143    0.47274    0.47021    2.12121
  63.29132    0.66608    0.63477    0.87500    0.49254    0.45790    0.45537    2.03030
  61.79219    0.65189    0.63477    0.85500    0.51478    0.46526    0.46273    1.94257
  70.07904    0.72889    0.63477    0.96500    0.45484    0.45838    0.45585    2.19856
  71.59669    0.74260    0.63477    0.98500    0.45866    0.45975    0.45722    2.18027
  67.80888    0.70816    0.63477    0.93500    0.45779    0.45647    0.45394    2.18440
  49.91575    0.53568    0.63477    0.69500    0.51765    0.51940    0.51689    1.93182
  55.08677    0.58706    0.63477    0.76500    0.51304    0.49769    0.49517    1.94915
  62.54134    0.65899    0.63477    0.86500    0.46103    0.46158    0.45905    2.16906
  80.77125    0.82257    0.63477    1.10500    0.46063    0.48721    0.48469    2.17094
  83.08228    0.84190    0.63477    1.13500    0.48915    0.49482    0.49230    2.04435
  53.60550    0.57246    0.63477    0.74500    0.51736    0.49618    0.49367    1.93289
  54.34574    0.57977    0.63477    0.75500    0.48012    0.49694    0.49442    2.08280
  70.83745    0.73576    0.63477    0.97500    0.46584    0.45907    0.45654    2.14667
  75.40535    0.77640    0.63477    1.03500    0.39899    0.46545    0.46292    2.50633
  64.04214    0.67315    0.63477    0.88500    0.45089    0.45702    0.45449    2.21786
  58.80387    0.62326    0.63477    0.81500    0.50936    0.48168    0.47916    1.96327
  50.65219    0.54307    0.63477    0.70500    0.53279    0.51367    0.51116    1.87692
  78.46690    0.80296    0.63477    1.07500    0.45818    0.47350    0.47098    2.18254
  81.54087    0.82905    0.63477    1.11500    0.48767    0.48975    0.48723    2.05058
  76.16954    0.78309    0.63477    1.04500    0.49814    0.46747    0.46494    2.00746
  73.11768    0.75620    0.63477    1.00500    0.46466    0.46111    0.45858    2.15210
  49.18005    0.52828    0.63477    0.68500    0.50000    0.52513    0.52263    2.00000
  84.62650    0.85463    0.63477    1.15500    0.51542    0.50104    0.49852    1.94017
  83.85405    0.84828    0.63477    1.14500    0.46753    0.49736    0.49484    2.13889
  59.54971    0.63044    0.63477    0.82500    0.48491    0.47721    0.47468    2.06226
  48.44508    0.52087    0.63477    0.67500    0.44000    0.52994    0.52744    2.27273
  82.31122    0.83549    0.63477    1.12500    0.51540    0.49229    0.48976    1.94024
  64.79380    0.68019    0.63477    0.89500    0.42114    0.45691    0.45438    2.37450
  66.25203    0.69461    0.63553    0.91500    0.44514    0.45600    0.45343    2.24648
  67.76027    0.70856    0.63553    0.93500    0.50087    0.45578    0.45321    1.99652
  62.49620    0.65936    0.63553    0.86500    0.51730    0.46075    0.45819    1.93312
  71.54567    0.74303    0.63553    0.98500    0.43914    0.45898    0.45642    2.27719
  75.35199    0.77687    0.63553    1.03500    0.45321    0.46492    0.46236    2.20648
  70.02898    0.72931    0.63553    0.96500    0.44143    0.45762    0.45506    2.26538
  76.11571    0.78355    0.63553    1.04500    0.49140    0.46693    0.46437    2.03502
  80.71474    0.82308    0.63553    1.10500    0.47810    0.48650    0.48394    2.09163
  58.76125    0.62359    0.63553    0.81500    0.41573    0.48092    0.47837    2.40541
  58.01673    0.61639    0.63553    0.80500    0.44246    0.48540    0.48284    2.26009
  49.14411    0.52855    0.63553    0.68500    0.56604    0.52518    0.52265    1.76667
  81.48393    0.82956    0.63553    1.11500    0.50905    0.48903    0.48648    1.96443
  60.25275    0.63796    0.63553    0.83500    0.49554    0.47198    0.46942    2.01799
  52.82750    0.56543    0.63553    0.73500    0.52766    0.49652    0.49398    1.89516
  83.79583    0.84882    0.63553    1.14500    0.51183    0.49664    0.49409    1.95378
  61.74755    0.65224    0.63553    0.85500    0.45561    0.46442    0.46186    2.19485
  73.06571    0.75664    0.63553    1.00500    0.47833    0.46035    0.45778    2.09061
  72.30527    0.74985    0.63553    0.99500    0.53846    0.45967    0.45710    1.85714
  82.25385    0.83601    0.63553    1.12500    0.47400    0.49157    0.48901    2.10970
  69.27190    0.72242    0.63553    0.95500    0.45853    0.45694    0.45438    2.18089
  64.74717    0.68057    0.63553    0.89500    0.52872    0.45622    0.45366    1.89137
  84.56787    0.85518    0.63553    1.15500    0.51398    0.50034    0.49779    1.94561
  55.04671    0.58737    0.63553    0.76500    0.48438    0.49714    0.49459    2.06452
  49.87929    0.53596    0.63553    0.69500    0.49074    0.51945    0.51691    2.03774
  65.49918    0.68760    0.63553    0.90500    0.47059    0.45611    0.45355    2.12500
  70.78691    0.73618    0.63553    0.97500    0.47727    0.45830    0.45574    2.09524
  54.30619    0.58007    0.63553    0.75500    0.46802    0.49638    0.49383    2.13665
  76.88025    0.79021    0.63553    1.05500    0.46768    0.46895    0.46638    2.13821
  51.35189    0.55073    0.63553    0.71500    0.59006    0.50798    0.50544    1.69474
  52.08931    0.55809    0.63553    0.72500    0.50510    0.50225    0.49971    1.97980
  59.50659    0.63079    0.63553    0.82500    0.44216    0.47645    0.47389    2.26160
  60.99973    0.64511    0.63553    0.84500    0.48542    0.46810    0.46554    2.06007
  79.94630    0.81657    0.63553    1.09500    0.48467    0.48396    0.48140    2.06324
  67.00573    0.70160    0.63553    0.92500    0.48112    0.45589    0.45332    2.07850
  83.02449    0.84243    0.63553    1.13500    0.46230    0.49411    0.49155    2.16309
  77.64559    0.79685    0.63553    1.06500    0.50766    0.47096    0.46840    1.96981
  48.40966    0.52114    0.63553    0.67500    0.52381    0.53016    0.52763    1.90909
  79.17863    0.81002    0.63553    1.08500    0.42014    0.47962    0.47706    2.38017
  63.24568    0.66645    0.63553    0.87500    0.43212    0.45707    0.45451    2.31418
  55.78801    0.59465    0.63553    0.77500    0.41045    0.49789    0.49534    2.43636
  50.61522    0.54335    0.63553    0.70500    0.53390    0.51371    0.51118    1.87302
  63.99600    0.67352    0.63553    0.88500    0.44852    0.45633    0.45377    2.22957
  68.51566    0.71550    0.63553    0.94500    0.44921    0.45626    0.45369    2.22615
  78.41172    0.80345    0.63553    1.07500    0.54694    0.47297    0.47041    1.82836
  53.56646    0.57276    0.63553    0.74500    0.55078    0.49563    0.49308    1.81560
  60.20910    0.63830    0.63629    0.83500    0.46062    0.47121    0.46863    2.17100
  78.35650    0.80394    0.63629    1.07500    0.57115    0.47244    0.46984    1.75087
  52.05130    0.55838    0.63629    0.72500    0.61500    0.50229    0.49973    1.62602
  55.74742    0.59497    0.63629    0.77500    0.52284    0.49733    0.49475    1.91262
  54.26663    0.58038    0.63629    0.75500    0.54140    0.49582    0.49325    1.84706
  62.45104    0.65972    0.63629    0.86500    0.51699    0.45991    0.45732    1.93426
  58.71862    0.62393    0.63629    0.81500    0.48833    0.48016    0.47757    2.04781
  75.29859    0.77733    0.63629    1.03500    0.46111    0.46439    0.46179    2.16867
  82.19644    0.83654    0.63629    1.12500    0.48603    0.49086    0.48826    2.05747
  82.96665    0.84296    0.63629    1.13500    0.44565    0.49340    0.49080    2.24390
  72.25375    0.75029    0.63629    0.99500    0.50000    0.45890    0.45630    2.00000
  66.20438    0.69500    0.63629    0.91500    0.44175    0.45531    0.45271    2.26374
  49.84283    0.53624    0.63629    0.69500    0.44118    0.51949    0.51693    2.26667
  59.46345    0.63113    0.63629    0.82500    0.45238    0.47569    0.47310    2.21053
  51.31439    0.55101    0.63629    0.71500    0.55357    0.50803    0.50546    1.80645
  50.57823    0.54363    0.63629    0.70500    0.51220    0.51376    0.51120    1.95238
  53.52741    0.57306    0.63629    0.74500    0.41066    0.49507    0.49250    2.43511
  84.50919    0.85572    0.63629    1.15500    0.47314    0.49952    0.49693    2.11354
  73.01372    0.75709    0.63629    1.00500    0.50243    0.45959    0.45699    1.99032
  76.06186    0.78402    0.63629    1.04500    0.48713    0.46640    0.46380    2.05283
  81.42695    0.83008    0.63629    1.11500    0.45506    0.48832    0.48573    2.19753
  49.10817    0.52883    0.63629    0.68500    0.37500    0.52522    0.52267    2.66667
  70.73634    0.73661    0.63629    0.97500    0.47327    0.45754    0.45494    2.11296
  79.89020    0.81707    0.63629    1.09500    0.49442    0.48325    0.48065    2.02256
  48.37424    0.52140    0.63629    0.67500    0.28571    0.53037    0.52782    3.50000
  71.49463    0.74346    0.63629    0.98500    0.40705    0.45822    0.45562    2.45669
  65.45202    0.68799    0.63629    0.90500    0.48469    0.45542    0.45282    2.06316
  83.73758    0.84936    0.63629    1.14500    0.45287    0.49593    0.49334    2.20814
  76.82594    0.79069    0.63629    1.05500    0.39459    0.46842    0.46582    2.53425
  66.95759    0.70200    0.63629    0.92500    0.47611    0.45520    0.45260    2.10033
  57.97460    0.61672    0.63629    0.80500    0.45276    0.48463    0.48205    2.20870
  69.22229    0.72283    0.63629    0.95500    0.47231    0.45618    0.45358    2.11724
  61.70289    0.65260    0.63629    0.85500    0.42669    0.46359    0.46100    2.34363
  52.78897    0.56573    0.63629    0.73500    0.45594    0.49656    0.49400    2.19328
  80.65819    0.82359    0.63629    1.10500    0.46825    0.48579    0.48319    2.13559
  69.97889    0.72973    0.63629    0.96500    0.40832    0.45686    0.45426    2.44906
  67.71164    0.70896    0.63629    0.93500    0.43520    0.45509    0.45249    2.29779
  64.70051    0.68095    0.63629    0.89500    0.47934    0.45553    0.45293    2.08621
  68.46654    0.71591    0.63629    0.94500    0.45203    0.45550    0.45290    2.21223
  79.12296    0.81052    0.63629    1.08500    0.38786    0.47931    0.47671    2.57826
  60.95558    0.64546    0.63629    0.84500    0.41003    0.46726    0.46467    2.43882
  77.59082    0.79733    0.63629    1.06500    0.44585    0.47043    0.46783    2.24291
  63.20002    0.66682    0.63629    0.87500    0.43771    0.45624    0.45364    2.28462
  55.00663    0.58768    0.63629    0.76500    0.56765    0.49658    0.49400    1.76166
  63.94984    0.67390    0.63629    0.88500    0.45455    0.45564    0.45304    2.20000
  54.22705    0.58068    0.63706    0.75500    0.48485    0.49526    0.49267    2.06250
  72.96169    0.75753    0.63706    1.00500    0.44038    0.45883    0.45619    2.27076
  78.30125    0.80443    0.63706    1.07500    0.53846    0.47192    0.46927    1.85714
  79.83405    0.81757    0.63706    1.09500    0.43889    0.48254    0.47990    2.27848
  79.06726    0.81101    0.63706    1.08500    0.46126    0.47901    0.47637    2.16797
  71.44355    0.74389    0.63706    0.98500    0.45915    0.45746    0.45482    2.17794
  48.33880    0.52167    0.63706    0.67500    0.34783    0.53058    0.52801    2.87500
  53.48834    0.57336    0.63706    0.74500    0.50345    0.49451    0.49191    1.98630
  76.00797    0.78449    0.63706    1.04500    0.54990    0.46588    0.46323    1.81851
  62.40586    0.66008    0.63706    0.86500    0.39905    0.45907    0.45645    2.50598
  59.42029    0.63147    0.63706    0.82500    0.45644    0.47492    0.47231    2.19087
  76.77159    0.79117    0.63706    1.05500    0.49312    0.46789    0.46525    2.02789
  72.20220    0.75072    0.63706    0.99500    0.45652    0.45814    0.45550    2.19048
  77.53602    0.79781    0.63706    1.06500    0.46474    0.46990    0.46726    2.15175
  67.66299    0.70937    0.63706    0.93500    0.48136    0.45440    0.45176    2.07746
  60.16543    0.63865    0.63706    0.83500    0.41667    0.47045    0.46783    2.40000
  64.65383    0.68133    0.63706    0.89500    0.52120    0.45483    0.45221    1.91864
  63.90366    0.67427    0.63706    0.88500    0.47019    0.45494    0.45232    2.12681
  54.96653    0.58799    0.63706    0.76500    0.46944    0.49602    0.49342    2.13018
  70.68575    0.73703    0.63706    0.97500    0.49919    0.45678    0.45414    2.00324
  49.07221    0.52910    0.63706    0.68500    0.51220    0.52526    0.52269    1.95238
  52.75042    0.56602    0.63706    0.73500    0.52982    0.49660    0.49402    1.88742
  61.65821    0.65296    0.63706    0.85500    0.43845    0.46275    0.46013    2.28077
  52.01326    0.55867    0.63706    0.72500    0.51293    0.50233    0.49975    1.94958
  57.93246    0.61705    0.63706    0.80500    0.49284    0.48386    0.48125    2.02905
  82.90877    0.84349    0.63706    1.13500    0.48218    0.49269    0.49005    2.07393
  80.60161    0.82410    0.63706    1.10500    0.47638    0.48508    0.48244    2.09917
  65.40485    0.68837    0.63706    0.90500    0.45543    0.45473    0.45210    2.19573
  66.15671    0.69539    0.63706    0.91500    0.47635    0.45462    0.45198    2.09932
  63.15434    0.66719    0.63706    0.87500    0.44714    0.45540    0.45277    2.23643
  75.24516    0.77779    0.63706    1.03500    0.50743    0.46386    0.46122    1.97070
  58.67596    0.62427    0.63706    0.81500    0.46154    0.47939    0.47678    2.16667
  55.70681    0.59528    0.63706    0.77500    0.53619    0.49677    0.49417    1.86500
  81.36993    0.83059    0.63706    1.11500    0.41541    0.48762    0.48497    2.40724
  68.41740    0.71632    0.63706    0.94500    0.44702    0.45473    0.45210    2.23704
  66.90943    0.70239    0.63706    0.92500    0.46048    0.45451    0.45187    2.17164
  84.45048    0.85626    0.63706    1.15500    0.52516    0.49871    0.49607    1.90417
  69.17267    0.72325    0.63706    0.95500    0.48348    0.45541    0.45278    2.06835
  60.91141    0.64581    0.63706    0.84500    0.44027    0.46642    0.46380    2.27132
  83.67928    0.84990    0.63706    1.14500    0.47036    0.49523    0.49259    2.12605
  69.92878    0.73015    0.63706    0.96500    0.41486    0.45610    0.45346    2.41045
  51.27687    0.55130    0.63706    0.71500    0.48352    0.50806    0.50548    2.06818
  49.80635    0.53651    0.63706    0.69500    0.48352    0.51953    0.51695    2.06818
  82.13898    0.83706    0.63706    1.12500    0.49312    0.49016    0.48751    2.02789
  50.54124    0.54391    0.63706    0.70500    0.62097    0.51380    0.51122    1.61039
  69.87864    0.73057    0.63782    0.96500    0.48357    0.45533    0.45266    2.06796
  64.60713    0.68171    0.63782    0.89500    0.42593    0.45414    0.45148    2.34783
  77.48118    0.79829    0.63782    1.06500    0.50099    0.46938    0.46669    1.99605
  81.31287    0.83111    0.63782    1.11500    0.54468    0.48692    0.48422    1.83594
  51.23934    0.55158    0.63782    0.71500    0.50307    0.50810    0.50550    1.98780
  75.95405    0.78496    0.63782    1.04500    0.49909    0.46535    0.46267    2.00364
  52.71186    0.56632    0.63782    0.73500    0.53252    0.49664    0.49404    1.87786
  57.89030    0.61738    0.63782    0.80500    0.43738    0.48309    0.48046    2.28634
  49.03624    0.52937    0.63782    0.68500    0.67925    0.52529    0.52271    1.47222
  65.35765    0.68876    0.63782    0.90500    0.49225    0.45403    0.45137    2.03147
  66.10902    0.69578    0.63782    0.91500    0.50436    0.45392    0.45126    1.98270
  63.10864    0.66755    0.63782    0.87500    0.52135    0.45456    0.45190    1.91809
  69.12301    0.72366    0.63782    0.95500    0.40644    0.45465    0.45198    2.46038
  60.12175    0.63899    0.63782    0.83500    0.42509    0.46968    0.46704    2.35246
  84.39172    0.85681    0.63782    1.15500    0.51357    0.49791    0.49521    1.94715
  83.62093    0.85043    0.63782    1.14500    0.47020    0.49453    0.49183    2.12676
  48.30335    0.52193    0.63782    0.67500    0.52632    0.53078    0.52820    1.90000
  61.61352    0.65331    0.63782    0.85500    0.44243    0.46190    0.45926    2.26022
  71.39245    0.74432    0.63782    0.98500    0.51568    0.45670    0.45402    1.93919
  53.44926    0.57366    0.63782    0.74500    0.55263    0.49394    0.49133    1.80952
  82.85085    0.84402    0.63782    1.13500    0.42572    0.49199    0.48930    2.34894
  54.92643    0.58830    0.63782    0.76500    0.48824    0.49545    0.49283    2.04819
  82.08149    0.83758    0.63782    1.12500    0.41030    0.48945    0.48676    2.43723
  60.86722    0.64616    0.63782    0.84500    0.42881    0.46558    0.46294    2.33203
  79.77787    0.81807    0.63782    1.09500    0.40110    0.48184    0.47915    2.49315
  79.01152    0.81151    0.63782    1.08500    0.49446    0.47872    0.47603    2.02239
  54.18745    0.58099    0.63782    0.75500    0.54438    0.49469    0.49208    1.83696
  70.63513    0.73746    0.63782    0.97500    0.46115    0.45602    0.45334    2.16850
  68.36824    0.71673    0.63782    0.94500    0.51030    0.45397    0.45130    1.95963
  55.66619    0.59559    0.63782    0.77500    0.52273    0.49620    0.49358    1.91304
  58.63329    0.62460    0.63782    0.81500    0.42969    0.47862    0.47599    2.32727
  63.85746    0.67464    0.63782    0.88500    0.48409    0.45424    0.45159    2.06574
  67.61431    0.70977    0.63782    0.93500    0.46798    0.45370    0.45104    2.13684
  75.19171    0.77825    0.63782    1.03500    0.42645    0.46334    0.46065    2.34496
  78.24596    0.80491    0.63782    1.07500    0.47338    0.47140    0.46871    2.11245
  51.97522    0.55896    0.63782    0.72500    0.53110    0.50237    0.49977    1.88288
  80.54499    0.82461    0.63782    1.10500    0.46531    0.48438    0.48168    2.14912
  62.36066    0.66044    0.63782    0.86500    0.45470    0.45823    0.45558    2.19925
  66.86124    0.70279    0.63782    0.92500    0.42567    0.45381    0.45115    2.34926
  72.90964    0.75797    0.63782    1.00500    0.47859    0.45807    0.45539    2.08946
  49.76986    0.53679    0.63782    0.69500    0.62921    0.51956    0.51697    1.58929
  72.15063    0.75116    0.63782    0.99500    0.42833    0.45738    0.45470    2.33465
  50.50423    0.54419    0.63782    0.70500    0.55147    0.51383    0.51124    1.81333
  76.71721    0.79164    0.63782    1.05500    0.48134    0.46737    0.46468    2.07755
  59.37711    0.63181    0.63782    0.82500    0.44102    0.47415    0.47151    2.26749
  54.88630    0.58861    0.63859    0.76500    0.51662    0.49488    0.49225    1.93567
  82.02396    0.83810    0.63859    1.12500    0.45059    0.48875    0.48601    2.21930
  48.26789    0.52220    0.63859    0.67500    0.56522    0.53098    0.52839    1.76923
  79.72165    0.81857    0.63859    1.09500    0.44821    0.48113    0.47839    2.23109
  72.85756    0.75842    0.63859    1.00500    0.45299    0.45730    0.45458    2.20755
  61.56880    0.65367    0.63859    0.85500    0.49553    0.46106    0.45839    2.01805
  70.58448    0.73788    0.63859    0.97500    0.43349    0.45525    0.45254    2.30686
  51.20181    0.55187    0.63859    0.71500    0.45294    0.50813    0.50552    2.20779
  59.33391    0.63215    0.63859    0.82500    0.49023    0.47337    0.47072    2.03986
  64.56041    0.68209    0.63859    0.89500    0.47128    0.45344    0.45075    2.12186
  63.81124    0.67501    0.63859    0.88500    0.50519    0.45354    0.45086    1.97945
  57.84813    0.61771    0.63859    0.80500    0.44208    0.48231    0.47966    2.26201
  66.06131    0.69617    0.63859    0.91500    0.45369    0.45322    0.45053    2.20415
  52.67328    0.56661    0.63859    0.73500    0.45583    0.49667    0.49406    2.19380
  50.46721    0.54447    0.63859    0.70500    0.50862    0.51386    0.51126    1.96610
  51.93716    0.55925    0.63859    0.72500    0.49315    0.50240    0.49979    2.02778
  49.00026    0.52964    0.63859    0.68500    0.59322    0.52532    0.52273    1.68571
  75.13822    0.77872    0.63859    1.03500    0.50000    0.46281    0.46008    2.00000
  54.14784    0.58129    0.63859    0.75500    0.50629    0.49412    0.49149    1.97516
  71.34133    0.74475    0.63859    0.98500    0.48239    0.45593    0.45322    2.07299
  60.07804    0.63934    0.63859    0.83500    0.42021    0.46890    0.46624    2.37975
  63.06292    0.66792    0.63859    0.87500    0.51007    0.45371    0.45103    1.96053
  81.25577    0.83162    0.63859    1.11500    0.44567    0.48621    0.48347    2.24380
  78.19064    0.80540    0.63859    1.07500    0.42703    0.47087    0.46814    2.34177
  76.66280    0.79211    0.63859    1.05500    0.45810    0.46684    0.46411    2.18293
  75.90010    0.78543    0.63859    1.04500    0.52663    0.46482    0.46210    1.89888
  72.09902    0.75160    0.63859    0.99500    0.38797    0.45662    0.45390    2.57752
  69.82848    0.73099    0.63859    0.96500    0.51294    0.45457    0.45186    1.94953
  69.07334    0.72407    0.63859    0.95500    0.42176    0.45388    0.45118    2.37102
  65.31043    0.68914    0.63859    0.90500    0.44265    0.45333    0.45064    2.25912
  66.81303    0.70318    0.63859    0.92500    0.41460    0.45311    0.45042    2.41198
  60.82301    0.64651    0.63859    0.84500    0.47653    0.46473    0.46207    2.09848
  49.73336    0.53706    0.63859    0.69500    0.48352    0.51959    0.51699    2.06818
  62.31544    0.66080    0.63859    0.86500    0.46978    0.45738    0.45471    2.12868
  77.42631    0.79877    0.63859    1.06500    0.42391    0.46886    0.46612    2.35897
  68.31905    0.71713    0.63859    0.94500    0.44376    0.45320    0.45050    2.25347
  84.33292    0.85735    0.63859    1.15500    0.45148    0.49710    0.49435    2.21495
  78.95575    0.81200    0.63859    1.08500    0.38644    0.47842    0.47568    2.58772
  80.48833    0.82511    0.63859    1.10500    0.51129    0.48367    0.48093    1.95582
  55.62555    0.59591    0.63859    0.77500    0.48000    0.49563    0.49300    2.08333
  83.56255    0.85097    0.63859    1.14500    0.46694    0.49383    0.49108    2.14159
  58.59061    0.62494    0.63859    0.81500    0.43026    0.47784    0.47519    2.32420
  82.79290    0.84455    0.63859    1.13500    0.55828    0.49129    0.48854    1.79121
  53.41017    0.57396    0.63859    0.74500    0.54007    0.49336    0.49074    1.85161
  67.56561    0.71017    0.63859    0.93500    0.47059    0.45301    0.45031    2.12500
  53.37107    0.57426    0.63935    0.74500    0.54074    0.49278    0.49016    1.84932
  67.51689    0.71057    0.63935    0.93500    0.47484    0.45229    0.44958    2.10596
  54.84616    0.58892    0.63935    0.76500    0.51260    0.49429    0.49166    1.95082
  78.89994    0.81250    0.63935    1.08500    0.47425    0.47787    0.47510    2.10861
  72.80545    0.75886    0.63935    1.00500    0.48600    0.45652    0.45378    2.05763
  69.77829    0.73141    0.63935    0.96500    0.49918    0.45378    0.45106    2.00328
  59.29070    0.63249    0.63935    0.82500    0.40468    0.47258    0.46992    2.47111
  76.60835    0.79259    0.63935    1.05500    0.45290    0.46630    0.46354    2.20800
  51.89909    0.55954    0.63935    0.72500    0.46569    0.50243    0.49981    2.14737
  72.04739    0.75203    0.63935    0.99500    0.48203    0.45584    0.45310    2.07458
  66.76480    0.70358    0.63935    0.92500    0.44480    0.45240    0.44969    2.24820
  68.26983    0.71754    0.63935    0.94500    0.47603    0.45241    0.44969    2.10072
  54.10822    0.58160    0.63935    0.75500    0.52681    0.49354    0.49091    1.89820
  75.08470    0.77918    0.63935    1.03500    0.51724    0.46227    0.45951    1.93333
  80.43163    0.82562    0.63935    1.10500    0.43400    0.48296    0.48018    2.30417
  63.76500    0.67539    0.63935    0.88500    0.40317    0.45283    0.45014    2.48031
  49.69685    0.53734    0.63935    0.69500    0.69388    0.51961    0.51701    1.44118
  70.53381    0.73831    0.63935    0.97500    0.42992    0.45447    0.45174    2.32601
  75.84611    0.78590    0.63935    1.04500    0.46503    0.46428    0.46152    2.15041
  51.16425    0.55215    0.63935    0.71500    0.60947    0.50815    0.50554    1.64078
  48.23242    0.52247    0.63935    0.67500    0.21739    0.53107    0.52848    4.60000
  83.50413    0.85150    0.63935    1.14500    0.51125    0.49312    0.49033    1.95600
  63.01718    0.66829    0.63935    0.87500    0.44502    0.45293    0.45025    2.24710
  61.52407    0.65402    0.63935    0.85500    0.46341    0.46019    0.45752    2.15789
  84.27407    0.85789    0.63935    1.15500    0.52391    0.49628    0.49348    1.90871
  66.01357    0.69656    0.63935    0.91500    0.46166    0.45251    0.44980    2.16611
  57.80594    0.61803    0.63935    0.80500    0.50000    0.48152    0.47887    2.00000
  62.27020    0.66117    0.63935    0.86500    0.41849    0.45652    0.45384    2.38956
  60.77878    0.64686    0.63935    0.84500    0.48596    0.46387    0.46119    2.05776
  81.96639    0.83862    0.63935    1.12500    0.48221    0.48804    0.48525    2.07377
  65.26319    0.68952    0.63935    0.90500    0.44992    0.45261    0.44991    2.22264
  82.73490    0.84508    0.63935    1.13500    0.50000    0.49058    0.48779    2.00000
  69.02363    0.72448    0.63935    0.95500    0.46250    0.45310    0.45038    2.16216
  60.03432    0.63968    0.63935    0.83500    0.38879    0.46811    0.46545    2.57207
  64.51367    0.68247    0.63935    0.89500    0.49150    0.45272    0.45002    2.03460
  79.66540    0.81907    0.63935    1.09500    0.46970    0.48042    0.47764    2.12903
  77.37141    0.79925    0.63935    1.06500    0.48339    0.46832    0.46555    2.06870
  55.58490    0.59622    0.63935    0.77500    0.51825    0.49493    0.49229    1.92958
  71.29017    0.74518    0.63935    0.98500    0.46405    0.45515    0.45242    2.15493
  81.19863    0.83214    0.63935    1.11500    0.48399    0.48550    0.48271    2.06615
  52.63469    0.56691    0.63935    0.73500    0.62257    0.49670    0.49408    1.60625
  50.43017    0.54475    0.63935    0.70500    0.59259    0.51388    0.51128    1.68750
  78.13528    0.80589    0.63935    1.07500    0.44982    0.47046    0.46769    2.22311
  58.54791    0.62527    0.63935    0.81500    0.46926    0.47705    0.47439    2.13100
  48.96427    0.52991    0.63935    0.68500    0.58696    0.52534    0.52275    1.70370
  79.60911    0.81957    0.64012    1.09500    0.45772    0.47968    0.47688    2.18474
  78.84410    0.81299    0.64012    1.08500    0.50722    0.47713    0.47435    1.97154
  60.73454    0.64721    0.64012    0.84500    0.50772    0.46299    0.46032    1.96959
  83.44566    0.85204    0.64012    1.14500    0.48771    0.49239    0.48957    2.05039
  49.66033    0.53761    0.64012    0.69500    0.45370    0.51963    0.51703    2.20408
  54.80601    0.58923    0.64012    0.76500    0.49861    0.49370    0.49107    2.00559
  68.22060    0.71794    0.64012    0.94500    0.42065    0.45161    0.44889    2.37729
  82.67686    0.84561    0.64012    1.13500    0.47519    0.48984    0.48703    2.10442
  51.86101    0.55982    0.64012    0.72500    0.45575    0.50244    0.49983    2.19417
  81.14146    0.83265    0.64012    1.11500    0.48099    0.48476    0.48196    2.07905
  52.59609    0.56720    0.64012    0.73500    0.51351    0.49671    0.49410    1.94737
  77.31647    0.79973    0.64012    1.06500    0.48276    0.46776    0.46498    2.07143
  68.97391    0.72490    0.64012    0.95500    0.43760    0.45230    0.44957    2.28519
  59.99059    0.64003    0.64012    0.83500    0.41723    0.46731    0.46465    2.39676
  65.21593    0.68991    0.64012    0.90500    0.50436    0.45188    0.44919    1.98270
  62.22495    0.66153    0.64012    0.86500    0.43802    0.45565    0.45297    2.28302
  61.47932    0.65438    0.64012    0.85500    0.49735    0.45932    0.45665    2.01068
  75.03115    0.77964    0.64012    1.03500    0.50117    0.46170    0.45894    1.99535
  64.46691    0.68284    0.64012    0.89500    0.44390    0.45199    0.44930    2.25275
  70.48311    0.73873    0.64012    0.97500    0.42199    0.45367    0.45094    2.36972
  62.97142    0.66865    0.64012    0.87500    0.45913    0.45220    0.44952    2.17803
  72.75332    0.75930    0.64012    1.00500    0.43729    0.45573    0.45298    2.28679
  66.71655    0.70397    0.64012    0.92500    0.41680    0.45167    0.44896    2.39922
  51.12669    0.55244    0.64012    0.71500    0.49490    0.50817    0.50556    2.02062
  65.96581    0.69695    0.64012    0.91500    0.50000    0.45178    0.44907    2.00000
  59.24747    0.63283    0.64012    0.82500    0.38577    0.47178    0.46912    2.59223
  84.21519    0.85843    0.64012    1.15500    0.50000    0.49544    0.49262    2.00000
  67.46814    0.71097    0.64012    0.93500    0.44194    0.45157    0.44885    2.26277
  54.06859    0.58190    0.64012    0.75500    0.51149    0.49294    0.49032    1.95506
  55.54423    0.59654    0.64012    0.77500    0.49610    0.49413    0.49149    2.01571
  76.55387    0.79306    0.64012    1.05500    0.48352    0.46574    0.46297    2.06818
  69.72808    0.73183    0.64012    0.96500    0.42047    0.45298    0.45025    2.37828
  63.71874    0.67576    0.64012    0.88500    0.42693    0.45209    0.44941    2.34231
  48.92826    0.53018    0.64012    0.68500    0.67857    0.52536    0.52277    1.47368
  80.37490    0.82613    0.64012    1.10500    0.49312    0.48222    0.47942    2.02789
  58.50519    0.62560    0.64012    0.81500    0.48932    0.47625    0.47360    2.04365
  48.19694    0.52273    0.64012    0.67500    0.35484    0.53109    0.52850    2.81818
  81.90879    0.83914    0.64012    1.12500    0.51386    0.48730    0.48450    1.94604
  50.39313    0.54503    0.64012    0.70500    0.55556    0.51390    0.51130    1.80000
  53.33195    0.57456    0.64012    0.74500    0.48822    0.49219    0.48957    2.04828
  75.79210    0.78636    0.64012    1.04500    0.48855    0.46372    0.46095    2.04688
  57.76373    0.61836    0.64012    0.80500    0.53092    0.48072    0.47807    1.88353
  78.07989    0.80638    0.64012    1.07500    0.45607    0.47013    0.46735    2.19262
  84.98541    0.86480    0.64012    1.16500    0.57692    0.49740    0.49458    1.73333
  71.99573    0.75247    0.64012    0.99500    0.42129    0.45504    0.45230    2.37367
  71.23899    0.74561    0.64012    0.98500    0.43720    0.45436    0.45162    2.28727
  65.91803    0.69734    0.64089    0.91500    0.46779    0.45103    0.44834    2.13770
  64.42012    0.68322    0.64089    0.89500    0.44291    0.45124    0.44857    2.25781
  65.16865    0.69029    0.64089    0.90500    0.47981    0.45114    0.44846    2.08414
  84.15626    0.85897    0.64089    1.15500    0.45492    0.49457    0.49175    2.19820
  62.92564    0.66902    0.64089    0.87500    0.50487    0.45145    0.44879    1.98071
  83.38716    0.85257    0.64089    1.14500    0.44084    0.49162    0.48882    2.26840
  66.66827    0.70436    0.64089    0.92500    0.46833    0.45093    0.44823    2.13523
  68.92416    0.72531    0.64089    0.95500    0.40686    0.45148    0.44877    2.45788
  81.08425    0.83316    0.64089    1.11500    0.49035    0.48400    0.48120    2.03937
  55.50355    0.59685    0.64089    0.77500    0.49180    0.49331    0.49069    2.03333
  78.02446    0.80686    0.64089    1.07500    0.47801    0.46977    0.46700    2.09200
  75.73805    0.78683    0.64089    1.04500    0.45455    0.46314    0.46038    2.20000
  78.78822    0.81348    0.64089    1.08500    0.41055    0.47637    0.47359    2.43578
  58.46246    0.62594    0.64089    0.81500    0.50302    0.47544    0.47280    1.98800
  71.94404    0.75290    0.64089    0.99500    0.43874    0.45422    0.45149    2.27925
  76.49936    0.79353    0.64089    1.05500    0.50299    0.46516    0.46239    1.98810
  67.41937    0.71137    0.64089    0.93500    0.52685    0.45082    0.44812    1.89809
  80.31813    0.82663    0.64089    1.10500    0.50902    0.48145    0.47867    1.96457
  49.62379    0.53789    0.64089    0.69500    0.34167    0.51964    0.51705    2.92683
  68.17134    0.71835    0.64089    0.94500    0.51864    0.45079    0.44809    1.92810
  62.17967    0.66189    0.64089    0.86500    0.46321    0.45476    0.45210    2.15884
  82.61878    0.84613    0.64089    1.13500    0.53814    0.48908    0.48628    1.85824
  53.29282    0.57486    0.64089    0.74500    0.48239    0.49159    0.48898    2.07299
  69.67784    0.73224    0.64089    0.96500    0.44514    0.45216    0.44945    2.24648
  84.92606    0.86535    0.64089    1.16500    0.48927    0.49684    0.49402    2.04386
  77.26150    0.80021    0.64089    1.06500    0.41209    0.46717    0.46441    2.42667
  61.43455    0.65473    0.64089    0.85500    0.43441    0.45843    0.45577    2.30196
  48.16144    0.52299    0.64089    0.67500    0.21429    0.53110    0.52852    4.66667
  60.69027    0.64756    0.64089    0.84500    0.43791    0.46210    0.45945    2.28358
  54.02894    0.58220    0.64089    0.75500    0.50000    0.49234    0.48973    2.00000
  70.43239    0.73915    0.64089    0.97500    0.40000    0.45285    0.45013    2.50000
  51.08911    0.55272    0.64089    0.71500    0.50262    0.50818    0.50558    1.98958
  63.67245    0.67613    0.64089    0.88500    0.42969    0.45135    0.44868    2.32727
  52.55748    0.56749    0.64089    0.73500    0.50575    0.49672    0.49412    1.97727
  81.85114    0.83966    0.64089    1.12500    0.40520    0.48654    0.48374    2.46789
  59.94683    0.64037    0.64089    0.83500    0.46552    0.46650    0.46385    2.14815
  59.20423    0.63316    0.64089    0.82500    0.49091    0.47097    0.46832    2.03704
  48.89225    0.53045    0.64089    0.68500    0.73214    0.52537    0.52279    1.36585
  71.18779    0.74604    0.64089    0.98500    0.49677    0.45354    0.45081    2.01299
  73.45911    0.76655    0.64089    1.01500    0.45259    0.45708    0.45434    2.20949
  57.72151    0.61869    0.64089    0.80500    0.48967    0.47991    0.47727    2.04219
  79.55278    0.82007    0.64089    1.09500    0.43545    0.47891    0.47613    2.29646
  54.76585    0.58953    0.64089    0.76500    0.45232    0.49310    0.49048    2.21084
  72.70115    0.75974    0.64089    1.00500    0.44921    0.45506    0.45233    2.22615
  51.82291    0.56011    0.64089    0.72500    0.56957    0.50245    0.49985    1.75573
  50.35608    0.54531    0.64089    0.70500    0.45324    0.51391    0.51132    2.20635
  62.13438    0.66225    0.64166    0.86500    0.50263    0.45385    0.45122    1.98955
  68.12205    0.71875    0.64166    0.94500    0.50169    0.44995    0.44728    1.99324
  54.72567    0.58984    0.64166    0.76500    0.55162    0.49249    0.48989    1.81283
  84.86668    0.86589    0.64166    1.16500    0.54545    0.49625    0.49347    1.83333
  49.58724    0.53816    0.64166    0.69500    0.44000    0.51964    0.51707    2.27273
  76.44482    0.79401    0.64166    1.05500    0.41588    0.46454    0.46182    2.40455
  82.56066    0.84666    0.64166    1.13500    0.51521    0.48828    0.48552    1.94096
  81.02700    0.83368    0.64166    1.11500    0.52147    0.48320    0.48045    1.91765
  53.98928    0.58251    0.64166    0.75500    0.41667    0.49173    0.48914    2.40000
  70.38164    0.73958    0.64166    0.97500    0.42986    0.45201    0.44933    2.32632
  63.62615    0.67650    0.64166    0.88500    0.44759    0.45059    0.44795    2.23420
  71.89233    0.75334    0.64166    0.99500    0.53445    0.45338    0.45069    1.87107
  81.79345    0.84018    0.64166    1.12500    0.49284    0.48574    0.48298    2.02905
  78.73231    0.81397    0.64166    1.08500    0.47212    0.47557    0.47283    2.11811
  58.41971    0.62627    0.64166    0.81500    0.45087    0.47461    0.47200    2.21795
  79.49642    0.82057    0.64166    1.09500    0.42086    0.47811    0.47537    2.37607
  75.68397    0.78730    0.64166    1.04500    0.47575    0.46252    0.45981    2.10196
  66.61998    0.70476    0.64166    0.92500    0.48205    0.45016    0.44750    2.07447
  50.31901    0.54559    0.64166    0.70500    0.51095    0.51391    0.51134    1.95714
  77.96900    0.80735    0.64166    1.07500    0.49606    0.46939    0.46666    2.01587
  80.26132    0.82714    0.64166    1.10500    0.42173    0.48065    0.47791    2.37118
  77.20650    0.80069    0.64166    1.06500    0.49341    0.46656    0.46384    2.02672
  60.64599    0.64791    0.64166    0.84500    0.49472    0.46120    0.45858    2.02135
  65.12135    0.69067    0.64166    0.90500    0.39699    0.45037    0.44772    2.51894
  62.87984    0.66938    0.64166    0.87500    0.46753    0.45069    0.44806    2.13889
  59.90306    0.64072    0.64166    0.83500    0.46181    0.46567    0.46305    2.16541
  73.40644    0.76700    0.64166    1.01500    0.44788    0.45647    0.45377    2.23273
  72.64896    0.76018    0.64166    1.00500    0.47910    0.45445    0.45175    2.08725
  48.85622    0.53072    0.64166    0.68500    0.38095    0.52537    0.52281    2.62500
  84.09729    0.85952    0.64166    1.15500    0.45621    0.49366    0.49089    2.19196
  83.32861    0.85310    0.64166    1.14500    0.55769    0.49083    0.48806    1.79310
  67.37058    0.71177    0.64166    0.93500    0.45819    0.45006    0.44739    2.18248
  59.16097    0.63350    0.64166    0.82500    0.56400    0.47014    0.46752    1.77305
  53.25367    0.57515    0.64166    0.74500    0.45161    0.49099    0.48840    2.21429
  71.13655    0.74647    0.64166    0.98500    0.45719    0.45269    0.45001    2.18728
  48.12594    0.52326    0.64166    0.67500    0.57143    0.53110    0.52854    1.75000
  65.87023    0.69772    0.64166    0.91500    0.46786    0.45027    0.44761    2.13738
  55.46286    0.59716    0.64166    0.77500    0.41791    0.49249    0.48990    2.39286
  61.38977    0.65509    0.64166    0.85500    0.42013    0.45753    0.45490    2.38023
  52.51885    0.56779    0.64166    0.73500    0.48718    0.49672    0.49414    2.05263
  51.05153    0.55300    0.64166    0.71500    0.52427    0.50818    0.50560    1.90741
  57.67927    0.61902    0.64166    0.80500    0.50309    0.47908    0.47647    1.98770
  51.78481    0.56040    0.64166    0.72500    0.49333    0.50245    0.49987    2.02703
  69.62758    0.73266    0.64166    0.96500    0.42429    0.45132    0.44864    2.35688
  68.87438    0.72572    0.64166    0.95500    0.47428    0.45063    0.44796    2.10847
  64.37332    0.68360    0.64166    0.89500    0.48161    0.45048    0.44784    2.07639
  75.62986    0.78776    0.64243    1.04500    0.49625    0.46189    0.45924    2.01509
  57.63702    0.61935    0.64243    0.80500    0.47983    0.47824    0.47567    2.08407
  64.32650    0.68397    0.64243    0.89500    0.48818    0.44970    0.44710    2.04844
  77.91351    0.80783    0.64243    1.07500    0.44925    0.46897    0.46631    2.22594
  61.34496    0.65544    0.64243    0.85500    0.45095    0.45661    0.45402    2.21756
  53.94960    0.58281    0.64243    0.75500    0.45938    0.49111    0.48855    2.17683
  81.73573    0.84070    0.64243    1.12500    0.50630    0.48491    0.48223    1.97510
  71.84059    0.75377    0.64243    0.99500    0.52308    0.45251    0.44988    1.91176
  59.85927    0.64106    0.64243    0.83500    0.45065    0.46483    0.46225    2.21901
  48.09043    0.52352    0.64243    0.67500    0.48387    0.53110    0.52856    2.06667
  51.01393    0.55329    0.64243    0.71500    0.47525    0.50817    0.50562    2.10417
  69.57729    0.73308    0.64243    0.96500    0.40894    0.45046    0.44784    2.44534
  68.07274    0.71916    0.64243    0.94500    0.39457    0.44917    0.44655    2.53441
  82.50250    0.84719    0.64243    1.13500    0.46743    0.48745    0.48476    2.13934
  62.08907    0.66261    0.64243    0.86500    0.42743    0.45294    0.45035    2.33955
  51.74669    0.56069    0.64243    0.72500    0.47059    0.50244    0.49989    2.12500
  65.82241    0.69811    0.64243    0.91500    0.46166    0.44949    0.44688    2.16609
  84.80724    0.86644    0.64243    1.16500    0.53630    0.49561    0.49292    1.86463
  60.60170    0.64826    0.64243    0.84500    0.47285    0.46036    0.45778    2.11481
  77.15147    0.80117    0.64243    1.06500    0.47575    0.46592    0.46326    2.10196
  67.32177    0.71217    0.64243    0.93500    0.51495    0.44927    0.44666    1.94194
  55.42215    0.59747    0.64243    0.77500    0.44282    0.49166    0.48910    2.25824
  72.59674    0.76062    0.64243    1.00500    0.44370    0.45382    0.45118    2.25379
  78.67636    0.81447    0.64243    1.08500    0.47770    0.47474    0.47208    2.09339
  70.33086    0.74000    0.64243    0.97500    0.44408    0.45114    0.44852    2.25182
  80.96971    0.83419    0.64243    1.11500    0.48799    0.48237    0.47969    2.04924
  63.57983    0.67687    0.64243    0.88500    0.45223    0.44981    0.44721    2.21127
  73.35375    0.76745    0.64243    1.01500    0.45310    0.45583    0.45319    2.20702
  68.82458    0.72613    0.64243    0.95500    0.52083    0.44977    0.44716    1.92000
  65.07402    0.69105    0.64243    0.90500    0.43590    0.44959    0.44699    2.29412
  50.28193    0.54587    0.64243    0.70500    0.49630    0.51390    0.51136    2.01493
  83.27002    0.85364    0.64243    1.14500    0.47899    0.48999    0.48730    2.08772
  79.44002    0.82107    0.64243    1.09500    0.46471    0.47728    0.47461    2.15190
  54.68548    0.59015    0.64243    0.76500    0.44297    0.49187    0.48930    2.25749
  52.48021    0.56808    0.64243    0.73500    0.55417    0.49671    0.49416    1.80451
  58.37694    0.62660    0.64243    0.81500    0.48485    0.47377    0.47120    2.06250
  66.57166    0.70515    0.64243    0.92500    0.42508    0.44938    0.44677    2.35249
  80.20448    0.82764    0.64243    1.10500    0.48224    0.47982    0.47715    2.07364
  71.08530    0.74690    0.64243    0.98500    0.41614    0.45183    0.44920    2.40304
  48.82019    0.53099    0.64243    0.68500    0.41791    0.52537    0.52283    2.39286
  84.03827    0.86006    0.64243    1.15500    0.50766    0.49271    0.49002    1.96983
  59.11769    0.63384    0.64243    0.82500    0.44149    0.46930    0.46672    2.26506
  62.83402    0.66975    0.64243    0.87500    0.40524    0.44992    0.44733    2.46768
  76.39025    0.79448    0.64243    1.05500    0.39138    0.46390    0.46125    2.55505
  49.55069    0.53843    0.64243    0.69500    0.49091    0.51964    0.51709    2.03704
  53.21452    0.57545    0.64243    0.74500    0.44286    0.49098    0.48842    2.25806
  55.38143    0.59779    0.64320    0.77500    0.47772    0.49082    0.48829    2.09326
  79.38359    0.82157    0.64320    1.09500    0.45009    0.47643    0.47385    2.22177
  48.05490    0.52379    0.64320    0.67500    0.60870    0.53110    0.52858    1.64286
  71.78882    0.75421    0.64320    0.99500    0.48089    0.45163    0.44908    2.07947
  71.03401    0.74733    0.64320    0.98500    0.44637    0.45095    0.44839    2.24028
  50.97632    0.55357    0.64320    0.71500    0.69231    0.50816    0.50564    1.44444
  52.44156    0.56837    0.64320    0.73500    0.49810    0.49670    0.49418    2.00763
  51.70856    0.56098    0.64320    0.72500    0.53521    0.50243    0.49991    1.86842
  83.97922    0.86059    0.64320    1.15500    0.55508    0.49174    0.48915    1.80153
  66.52332    0.70554    0.64320    0.92500    0.46066    0.44858    0.44604    2.17082
  69.52698    0.73349    0.64320    0.96500    0.45805    0.44958    0.44703    2.18315
  65.77457    0.69850    0.64320    0.91500    0.42857    0.44869    0.44615    2.33333
  64.27966    0.68435    0.64320    0.89500    0.45645    0.44891    0.44637    2.19081
  54.64527    0.59046    0.64320    0.76500    0.49280    0.49124    0.48871    2.02924
  76.33564    0.79495    0.64320    1.05500    0.46570    0.46324    0.46067    2.14729
  61.30014    0.65580    0.64320    0.85500    0.49754    0.45568    0.45315    2.00990
  73.30102    0.76789    0.64320    1.01500    0.44341    0.45518    0.45262    2.25524
  63.53349    0.67724    0.64320    0.88500    0.44776    0.44902    0.44648    2.23333
  81.67796    0.84122    0.64320    1.12500    0.46916    0.48405    0.48147    2.13147
  62.78819    0.67011    0.64320    0.87500    0.44302    0.44913    0.44659    2.25725
  53.17534    0.57575    0.64320    0.74500    0.53114    0.49096    0.48844    1.88276
  59.81547    0.64140    0.64320    0.83500    0.41903    0.46398    0.46145    2.38645
  57.59475    0.61967    0.64320    0.80500    0.54861    0.47740    0.47487    1.82278
  53.90991    0.58311    0.64320    0.75500    0.39886    0.49049    0.48796    2.50714
  84.74777    0.86699    0.64320    1.16500    0.55012    0.49495    0.49236    1.81778
  72.54449    0.76106    0.64320    1.00500    0.46593    0.45317    0.45061    2.14626
  59.07440    0.63418    0.64320    0.82500    0.50896    0.46846    0.46592    1.96479
  80.14760    0.82815    0.64320    1.10500    0.46654    0.47897    0.47639    2.14344
  50.24484    0.54614    0.64320    0.70500    0.52201    0.51390    0.51138    1.91566
  70.28006    0.74042    0.64320    0.97500    0.42384    0.45027    0.44771    2.35937
  60.55738    0.64861    0.64320    0.84500    0.46410    0.45951    0.45698    2.15472
  68.77476    0.72654    0.64320    0.95500    0.41667    0.44890    0.44635    2.40000
  62.04374    0.66296    0.64320    0.86500    0.47547    0.45201    0.44947    2.10320
  78.62038    0.81496    0.64320    1.08500    0.54582    0.47389    0.47132    1.83212
  75.57572    0.78823    0.64320    1.04500    0.49020    0.46123    0.45866    2.04000
  77.85798    0.80832    0.64320    1.07500    0.47419    0.46853    0.46596    2.10887
  83.21139    0.85417    0.64320    1.14500    0.45972    0.48913    0.48654    2.17521
  67.27293    0.71256    0.64320    0.93500    0.48658    0.44848    0.44593    2.05517
  80.91239    0.83470    0.64320    1.11500    0.48507    0.48151    0.47893    2.06154
  49.51412    0.53871    0.64320    0.69500    0.41667    0.51963    0.51711    2.40000
  48.78414    0.53125    0.64320    0.68500    0.45902    0.52536    0.52285    2.17857
  77.09640    0.80165    0.64320    1.06500    0.43738    0.46526    0.46269    2.28632
  65.02668    0.69143    0.64320    0.90500    0.45484    0.44880    0.44626    2.19858
  82.44430    0.84771    0.64320    1.13500    0.38795    0.48659    0.48400    2.57767
  58.33416    0.62694    0.64320    0.81500    0.47216    0.47293    0.47040    2.11790
  68.02341    0.71956    0.64320    0.94500    0.44304    0.44837    0.44582    2.25714
  53.13616    0.57605    0.64397    0.74500    0.39465    0.49095    0.48846    2.53390
  63.48713    0.67761    0.64397    0.88500    0.44273    0.44823    0.44575    2.25869
  68.72492    0.72695    0.64397    0.95500    0.44409    0.44802    0.44554    2.25177
  82.38606    0.84824    0.64397    1.13500    0.47390    0.48571    0.48324    2.11017
  76.28101    0.79542    0.64397    1.05500    0.47259    0.46257    0.46010    2.11600
  81.62016    0.84174    0.64397    1.12500    0.50484    0.48317    0.48071    1.98084
  62.74233    0.67048    0.64397    0.87500    0.43444    0.44834    0.44586    2.30182
  64.23279    0.68472    0.64397    0.89500    0.51144    0.44812    0.44564    1.95527
  70.98270    0.74775    0.64397    0.98500    0.44498    0.45006    0.44759    2.24731
  61.25530    0.65615    0.64397    0.85500    0.43652    0.45475    0.45227    2.29084
  84.68825    0.86753    0.64397    1.16500    0.48380    0.49427    0.49181    2.06696
  67.22407    0.71296    0.64397    0.93500    0.45161    0.44767    0.44520    2.21429
  67.97406    0.71997    0.64397    0.94500    0.52456    0.44756    0.44509    1.90635
  80.85503    0.83521    0.64397    1.11500    0.48435    0.48064    0.47817    2.06464
  59.03109    0.63452    0.64397    0.82500    0.47852    0.46761    0.46512    2.08980
  57.55246    0.62000    0.64397    0.80500    0.44700    0.47656    0.47407    2.23711
  75.52155    0.78869    0.64397    1.04500    0.39318    0.46056    0.45809    2.54338
  49.47754    0.53898    0.64397    0.69500    0.62500    0.51962    0.51713    1.60000
  72.49222    0.76150    0.64397    1.00500    0.47883    0.45251    0.45003    2.08844
  53.87021    0.58341    0.64397    0.75500    0.50272    0.48986    0.48737    1.98919
  80.09068    0.82865    0.64397    1.10500    0.46780    0.47810    0.47563    2.13765
  70.22924    0.74084    0.64397    0.97500    0.44338    0.44938    0.44691    2.25540
  48.74809    0.53152    0.64397    0.68500    0.54237    0.52536    0.52287    1.84375
  65.72670    0.69888    0.64397    0.91500    0.45628    0.44790    0.44542    2.19164
  69.47664    0.73391    0.64397    0.96500    0.49188    0.44870    0.44622    2.03300
  51.67041    0.56126    0.64397    0.72500    0.64840    0.50242    0.49993    1.54225
  77.04130    0.80213    0.64397    1.06500    0.42447    0.46458    0.46211    2.35586
  52.40290    0.56866    0.64397    0.73500    0.50192    0.49669    0.49420    1.99237
  64.97932    0.69181    0.64397    0.90500    0.40397    0.44801    0.44553    2.47541
  60.51305    0.64896    0.64397    0.84500    0.40306    0.45866    0.45617    2.48101
  83.92012    0.86113    0.64397    1.15500    0.56108    0.49078    0.48832    1.78229
  77.80243    0.80880    0.64397    1.07500    0.50478    0.46808    0.46562    1.98106
  83.15272    0.85470    0.64397    1.14500    0.44618    0.48825    0.48578    2.24123
  66.47495    0.70593    0.64397    0.92500    0.44898    0.44778    0.44531    2.22727
  54.60505    0.59076    0.64397    0.76500    0.52717    0.49061    0.48812    1.89691
  55.34069    0.59810    0.64397    0.77500    0.40136    0.48998    0.48749    2.49153
  59.77165    0.64175    0.64397    0.83500    0.48136    0.46313    0.46065    2.07746
  50.93869    0.55385    0.64397    0.71500    0.45604    0.50815    0.50566    2.19277
  48.01937    0.52405    0.64397    0.67500    0.46667    0.53109    0.52860    2.14286
  79.32712    0.82206    0.64397    1.09500    0.53360    0.47556    0.47309    1.87407
  61.99839    0.66332    0.64397    0.86500    0.44224    0.45107    0.44859    2.26119
  73.24827    0.76834    0.64397    1.01500    0.42370    0.45452    0.45205    2.36015
  78.56437    0.81545    0.64397    1.08500    0.48560    0.47303    0.47056    2.05929
  50.20774    0.54642    0.64397    0.70500    0.61644    0.51389    0.51140    1.62222
  71.73703    0.75464    0.64397    0.99500    0.50165    0.45074    0.44827    1.99342
  58.29136    0.62727    0.64397    0.81500    0.43876    0.47208    0.46960    2.27917
  55.29994    0.59841    0.64474    0.77500    0.49880    0.48914    0.48669    2.00481
  62.69646    0.67084    0.64474    0.87500    0.44915    0.44755    0.44513    2.22642
  67.17519    0.71336    0.64474    0.93500    0.46080    0.44687    0.44446    2.17014
  60.46870    0.64931    0.64474    0.84500    0.47759    0.45780    0.45537    2.09386
  76.22634    0.79589    0.64474    1.05500    0.46394    0.46190    0.45952    2.15546
  57.51017    0.62033    0.64474    0.80500    0.47891    0.47571    0.47327    2.08808
  69.42628    0.73432    0.64474    0.96500    0.43212    0.44782    0.44541    2.31418
  83.86099    0.86167    0.64474    1.15500    0.41188    0.48990    0.48756    2.42788
  65.67882    0.69927    0.64474    0.91500    0.42994    0.44710    0.44468    2.32593
  78.50832    0.81594    0.64474    1.08500    0.50899    0.47216    0.46980    1.96466
  50.90106    0.55413    0.64474    0.71500    0.72222    0.50815    0.50569    1.38462
  61.21044    0.65650    0.64474    0.85500    0.41426    0.45382    0.45139    2.41393
  53.09697    0.57634    0.64474    0.74500    0.52901    0.49094    0.48848    1.89032
  80.03373    0.82916    0.64474    1.10500    0.47304    0.47723    0.47487    2.11397
  80.79763    0.83572    0.64474    1.11500    0.48317    0.47977    0.47741    2.06967
  79.27062    0.82256    0.64474    1.09500    0.49004    0.47470    0.47233    2.04065
  71.68521    0.75507    0.64474    0.99500    0.43322    0.44985    0.44746    2.30827
  54.56482    0.59107    0.64474    0.76500    0.45161    0.48998    0.48753    2.21429
  52.36422    0.56895    0.64474    0.73500    0.59608    0.49667    0.49422    1.67763
  66.42657    0.70633    0.64474    0.92500    0.43098    0.44699    0.44457    2.32031
  51.63226    0.56155    0.64474    0.72500    0.40078    0.50241    0.49995    2.49515
  58.24855    0.62760    0.64474    0.81500    0.45926    0.47123    0.46879    2.17742
  61.95302    0.66368    0.64474    0.86500    0.42974    0.45014    0.44771    2.32700
  73.19549    0.76878    0.64474    1.01500    0.44615    0.45386    0.45147    2.24138
  50.17063    0.54670    0.64474    0.70500    0.52414    0.51388    0.51142    1.90789
  58.98776    0.63485    0.64474    0.82500    0.53269    0.46676    0.46432    1.87726
  63.44076    0.67798    0.64474    0.88500    0.44084    0.44744    0.44501    2.26838
  68.67505    0.72736    0.64474    0.95500    0.50883    0.44714    0.44473    1.96530
  81.56232    0.84226    0.64474    1.12500    0.47259    0.48230    0.47995    2.11600
  64.93193    0.69219    0.64474    0.90500    0.43399    0.44721    0.44479    2.30420
  64.18591    0.68510    0.64474    0.89500    0.41304    0.44733    0.44490    2.42105
  47.98383    0.52432    0.64474    0.67500    0.68000    0.53109    0.52862    1.47059
  77.74683    0.80928    0.64474    1.07500    0.48456    0.46764    0.46527    2.06374
  70.17839    0.74126    0.64474    0.97500    0.44615    0.44850    0.44610    2.24138
  67.92468    0.72037    0.64474    0.94500    0.47651    0.44676    0.44435    2.09859
  53.83049    0.58371    0.64474    0.75500    0.50720    0.48923    0.48678    1.97159
  75.46735    0.78916    0.64474    1.04500    0.47648    0.45989    0.45751    2.09871
  76.98617    0.80260    0.64474    1.06500    0.50710    0.46391    0.46154    1.97200
  72.43992    0.76194    0.64474    1.00500    0.37054    0.45185    0.44946    2.69875
  48.71202    0.53179    0.64474    0.68500    0.51351    0.52535    0.52289    1.94737
  59.72781    0.64209    0.64474    0.83500    0.45287    0.46228    0.45984    2.20816
  70.93137    0.74818    0.64474    0.98500    0.42500    0.44918    0.44678    2.35294
  49.44095    0.53925    0.64474    0.69500    0.59341    0.51962    0.51715    1.68519
  82.32779    0.84876    0.64474    1.13500    0.55227    0.48484    0.48248    1.81071
  84.62869    0.86808    0.64474    1.16500    0.48211    0.49359    0.49125    2.07424
  83.09401    0.85523    0.64474    1.14500    0.45437    0.48737    0.48502    2.20085
  79.97674    0.82966    0.64552    1.10500    0.50474    0.47639    0.47411    1.98120
  76.17164    0.79636    0.64552    1.05500    0.45470    0.46125    0.45895    2.19926
  66.37816    0.70672    0.64552    0.92500    0.49914    0.44620    0.44384    2.00344
  84.56909    0.86862    0.64552    1.16500    0.50320    0.49294    0.49069    1.98729
  75.41312    0.78962    0.64552    1.04500    0.43144    0.45924    0.45693    2.31780
  58.20572    0.62793    0.64552    0.81500    0.40860    0.47039    0.46799    2.44737
  67.12629    0.71376    0.64552    0.93500    0.41158    0.44608    0.44373    2.42969
  71.63336    0.75550    0.64552    0.99500    0.46190    0.44920    0.44687    2.16495
  47.94827    0.52458    0.64552    0.67500    0.56667    0.53109    0.52864    1.76471
  70.12752    0.74168    0.64552    0.97500    0.47920    0.44763    0.44529    2.08681
  55.25917    0.59872    0.64552    0.77500    0.45232    0.48830    0.48588    2.21081
  50.13350    0.54698    0.64552    0.70500    0.46528    0.51388    0.51144    2.14925
  83.80181    0.86221    0.64552    1.15500    0.53074    0.48905    0.48680    1.88417
  54.52457    0.59138    0.64552    0.76500    0.52960    0.48936    0.48694    1.88824
  64.88453    0.69257    0.64552    0.90500    0.48485    0.44643    0.44406    2.06250
  52.32553    0.56925    0.64552    0.73500    0.39869    0.49667    0.49424    2.50820
  51.59409    0.56184    0.64552    0.72500    0.46888    0.50240    0.49997    2.13274
  76.93101    0.80308    0.64552    1.06500    0.46320    0.46326    0.46096    2.15891
  59.68396    0.64243    0.64552    0.83500    0.42105    0.46144    0.45904    2.37500
  48.67594    0.53206    0.64552    0.68500    0.41429    0.52535    0.52291    2.41379
  83.03526    0.85576    0.64552    1.14500    0.44538    0.48652    0.48426    2.24528
  61.90764    0.66404    0.64552    0.86500    0.41573    0.44922    0.44683    2.40541
  68.62515    0.72777    0.64552    0.95500    0.42834    0.44627    0.44392    2.33459
  67.87529    0.72077    0.64552    0.94500    0.48361    0.44597    0.44362    2.06780
  80.74020    0.83623    0.64552    1.11500    0.42582    0.47892    0.47665    2.34842
  49.40435    0.53953    0.64552    0.69500    0.53774    0.51962    0.51717    1.85965
  82.26947    0.84928    0.64552    1.13500    0.44382    0.48398    0.48172    2.25316
  55.99458    0.60605    0.64552    0.78500    0.40099    0.48383    0.48141    2.49383
  78.45224    0.81643    0.64552    1.08500    0.43284    0.47132    0.46903    2.31034
  60.42434    0.64965    0.64552    0.84500    0.41098    0.45696    0.45457    2.43320
  79.21408    0.82306    0.64552    1.09500    0.51277    0.47385    0.47157    1.95018
  65.63091    0.69966    0.64552    0.91500    0.46701    0.44631    0.44395    2.14130
  77.69121    0.80977    0.64552    1.07500    0.46640    0.46721    0.46492    2.14407
  81.50445    0.84277    0.64552    1.12500    0.49511    0.48145    0.47918    2.01976
  69.37590    0.73474    0.64552    0.96500    0.49829    0.44695    0.44460    2.00687
  50.86341    0.55442    0.64552    0.71500    0.58333    0.50814    0.50571    1.71429
  58.94442    0.63519    0.64552    0.82500    0.46992    0.46592    0.46351    2.12800
  61.16556    0.65686    0.64552    0.85500    0.45333    0.45290    0.45051    2.20588
  73.14268    0.76923    0.64552    1.01500    0.48292    0.45322    0.45089    2.07074
  53.05776    0.57664    0.64552    0.74500    0.48824    0.49093    0.48850    2.04819
  63.39436    0.67835    0.64552    0.88500    0.43740    0.44666    0.44428    2.28626
  70.88000    0.74861    0.64552    0.98500    0.42542    0.44830    0.44597    2.35060
  62.65057    0.67120    0.64552    0.87500    0.43351    0.44677    0.44439    2.30677
  72.38759    0.76238    0.64552    1.00500    0.48495    0.45121    0.44888    2.06207
  53.79077    0.58402    0.64552    0.75500    0.50301    0.48861    0.48619    1.98802
  64.13901    0.68547    0.64552    0.89500    0.47270    0.44654    0.44417    2.11552
  76.87581    0.80356    0.64629    1.06500    0.46591    0.46263    0.46038    2.14634
  83.74259    0.86275    0.64629    1.15500    0.43936    0.48823    0.48603    2.27602
  82.21112    0.84981    0.64629    1.13500    0.49031    0.48317    0.48096    2.03953
  50.82576    0.55470    0.64629    0.71500    0.50249    0.50814    0.50573    1.99010
  76.11691    0.79683    0.64629    1.05500    0.46512    0.46063    0.45837    2.15000
  54.48431    0.59168    0.64629    0.76500    0.46277    0.48874    0.48635    2.16092
  68.57524    0.72817    0.64629    0.95500    0.39796    0.44542    0.44311    2.51282
  72.33523    0.76282    0.64629    1.00500    0.44759    0.45059    0.44830    2.23420
  58.90106    0.63553    0.64629    0.82500    0.50375    0.46508    0.46271    1.98513
  64.09209    0.68585    0.64629    0.89500    0.42995    0.44578    0.44343    2.32584
  75.35886    0.79008    0.64629    1.04500    0.53551    0.45862    0.45636    1.86738
  82.97648    0.85629    0.64629    1.14500    0.49460    0.48570    0.48350    2.02183
  62.60466    0.67157    0.64629    0.87500    0.47333    0.44601    0.44365    2.11268
  49.36774    0.53980    0.64629    0.69500    0.52632    0.51962    0.51719    1.90000
  50.09637    0.54725    0.64629    0.70500    0.50000    0.51388    0.51146    2.00000
  59.64009    0.64277    0.64629    0.83500    0.43945    0.46061    0.45823    2.27559
  58.16288    0.62826    0.64629    0.81500    0.37390    0.46956    0.46718    2.67453
  70.07662    0.74210    0.64629    0.97500    0.45861    0.44678    0.44448    2.18051
  63.34794    0.67872    0.64629    0.88500    0.43980    0.44589    0.44354    2.27376
  79.15751    0.82355    0.64629    1.09500    0.52302    0.47304    0.47081    1.91197
  52.28683    0.56954    0.64629    0.73500    0.53937    0.49667    0.49426    1.85401
  61.86224    0.66440    0.64629    0.86500    0.47885    0.44831    0.44595    2.08834
  48.63985    0.53233    0.64629    0.68500    0.46269    0.52536    0.52293    2.16129
  77.63555    0.81025    0.64629    1.07500    0.44834    0.46681    0.46457    2.23043
  61.12067    0.65721    0.64629    0.85500    0.40203    0.45199    0.44963    2.48740
  80.68273    0.83674    0.64629    1.11500    0.45229    0.47810    0.47588    2.21097
  55.95329    0.60637    0.64629    0.78500    0.44019    0.48300    0.48061    2.27174
  78.39612    0.81692    0.64629    1.08500    0.48375    0.47051    0.46827    2.06719
  60.37995    0.65000    0.64629    0.84500    0.42762    0.45613    0.45376    2.33852
  67.82586    0.72117    0.64629    0.94500    0.37165    0.44520    0.44288    2.69068
  53.75103    0.58432    0.64629    0.75500    0.50704    0.48800    0.48559    1.97222
  51.55591    0.56212    0.64629    0.72500    0.44177    0.50240    0.49999    2.26364
  65.58299    0.70004    0.64629    0.91500    0.38833    0.44554    0.44321    2.57511
  81.44653    0.84329    0.64629    1.12500    0.47896    0.48063    0.47842    2.08787
  70.82862    0.74903    0.64629    0.98500    0.40765    0.44745    0.44516    2.45306
  69.32549    0.73515    0.64629    0.96500    0.44481    0.44610    0.44379    2.24818
  64.83710    0.69295    0.64629    0.90500    0.39371    0.44566    0.44332    2.53992
  55.21839    0.59903    0.64629    0.77500    0.50266    0.48748    0.48508    1.98942
  66.32974    0.70711    0.64629    0.92500    0.41038    0.44543    0.44310    2.43678
  47.91271    0.52484    0.64629    0.67500    0.55263    0.53109    0.52866    1.80952
  71.58149    0.75594    0.64629    0.99500    0.44944    0.44858    0.44629    2.22500
  73.08985    0.76967    0.64629    1.01500    0.40190    0.45260    0.45032    2.48819
  79.91972    0.83016    0.64629    1.10500    0.49719    0.47557    0.47335    2.01132
  84.50944    0.86917    0.64629    1.16500    0.50630    0.49232    0.49013    1.97512
  67.07736    0.71415    0.64629    0.93500    0.39183    0.44531    0.44299    2.55212
  53.01854    0.57693    0.64629    0.74500    0.54064    0.49093    0.48852    1.84967
  76.82058    0.80403    0.64707    1.06500    0.47129    0.46204    0.45981    2.12185
  81.38858    0.84381    0.64707    1.12500    0.47316    0.47986    0.47766    2.11345
  49.33111    0.54007    0.64707    0.69500    0.61947    0.51963    0.51721    1.61429
  80.62522    0.83725    0.64707    1.11500    0.47718    0.47733    0.47512    2.09565
  67.02842    0.71455    0.64707    0.93500    0.47712    0.44456    0.44225    2.09589
  78.33997    0.81741    0.64707    1.08500    0.43359    0.46973    0.46751    2.30631
  76.06215    0.79730    0.64707    1.05500    0.42745    0.46004    0.45779    2.33945
  65.53504    0.70043    0.64707    0.91500    0.46333    0.44479    0.44248    2.15827
  79.86266    0.83066    0.64707    1.10500    0.47959    0.47480    0.47258    2.08511
  68.52530    0.72858    0.64707    0.95500    0.45261    0.44460    0.44230    2.20939
  58.12002    0.62859    0.64707    0.81500    0.44950    0.46874    0.46638    2.22467
  67.77642    0.72158    0.64707    0.94500    0.43344    0.44445    0.44214    2.30712
  51.51772    0.56241    0.64707    0.72500    0.50628    0.50241    0.50001    1.97521
  83.68333    0.86328    0.64707    1.15500    0.47380    0.48746    0.48527    2.11060
  82.15273    0.85033    0.64707    1.13500    0.44723    0.48239    0.48020    2.23600
  60.33556    0.65035    0.64707    0.84500    0.43225    0.45531    0.45295    2.31349
  66.28129    0.70750    0.64707    0.92500    0.48586    0.44468    0.44236    2.05822
  55.17760    0.59934    0.64707    0.77500    0.41855    0.48666    0.48427    2.38922
  72.28285    0.76326    0.64707    1.00500    0.51927    0.45000    0.44773    1.92579
  62.55873    0.67193    0.64707    0.87500    0.44444    0.44526    0.44292    2.25000
  70.77721    0.74946    0.64707    0.98500    0.48760    0.44663    0.44435    2.05085
  70.02570    0.74252    0.64707    0.97500    0.39677    0.44595    0.44366    2.52033
  52.97930    0.57723    0.64707    0.74500    0.57756    0.49094    0.48854    1.73143
  63.30151    0.67908    0.64707    0.88500    0.46622    0.44514    0.44281    2.14493
  79.10090    0.82405    0.64707    1.09500    0.42934    0.47227    0.47005    2.32917
  73.03698    0.77012    0.64707    1.01500    0.43968    0.45201    0.44974    2.27437
  54.44404    0.59199    0.64707    0.76500    0.58721    0.48814    0.48575    1.70297
  64.78966    0.69333    0.64707    0.90500    0.44613    0.44491    0.44259    2.24151
  64.04515    0.68622    0.64707    0.89500    0.51597    0.44503    0.44270    1.93811
  52.24812    0.56983    0.64707    0.73500    0.41479    0.49668    0.49428    2.41085
  50.05922    0.54753    0.64707    0.70500    0.58125    0.51389    0.51148    1.72043
  82.91765    0.85682    0.64707    1.14500    0.53053    0.48492    0.48273    1.88492
  61.81682    0.66475    0.64707    0.86500    0.47517    0.44742    0.44507    2.10453
  58.85769    0.63586    0.64707    0.82500    0.54251    0.46426    0.46190    1.84328
  48.60375    0.53259    0.64707    0.68500    0.57500    0.52537    0.52295    1.73913
  55.91198    0.60668    0.64707    0.78500    0.39130    0.48218    0.47980    2.55556
  59.59620    0.64311    0.64707    0.83500    0.44154    0.45979    0.45743    2.26482
  77.57986    0.81073    0.64707    1.07500    0.58025    0.46645    0.46422    1.72340
  53.71127    0.58462    0.64707    0.75500    0.56698    0.48739    0.48500    1.76374
  71.52959    0.75637    0.64707    0.99500    0.48825    0.44799    0.44571    2.04811
  69.27506    0.73556    0.64707    0.96500    0.46743    0.44528    0.44298    2.13937
  84.44976    0.86971    0.64707    1.16500    0.49771    0.49155    0.48937    2.00922
  75.30457    0.79055    0.64707    1.04500    0.42614    0.45803    0.45578    2.34667
  50.78809    0.55498    0.64707    0.71500    0.48058    0.50815    0.50575    2.08081
  61.07576    0.65756    0.64707    0.85500    0.35179    0.45110    0.44875    2.84259
  47.87713    0.52510    0.64707    0.67500    0.34211    0.53110    0.52868    2.92308
  53.67151    0.58492    0.64784    0.75500    0.54167    0.48679    0.48441    1.84615
  72.98409    0.77056    0.64784    1.01500    0.48418    0.45144    0.44916    2.06536
  78.28379    0.81789    0.64784    1.08500    0.46573    0.46900    0.46674    2.14719
  47.84155    0.52537    0.64784    0.67500    0.54054    0.53112    0.52870    1.85000
  60.29114    0.65069    0.64784    0.84500    0.41498    0.45450    0.45215    2.40977
  52.94006    0.57753    0.64784    0.74500    0.39823    0.49095    0.48856    2.51111
  82.09430    0.85085    0.64784    1.13500    0.40741    0.48166    0.47943    2.45455
  72.23044    0.76369    0.64784    1.00500    0.51329    0.44943    0.44715    1.94822
  70.72577    0.74988    0.64784    0.98500    0.43899    0.44583    0.44353    2.27798
  58.81430    0.63620    0.64784    0.82500    0.41206    0.46346    0.46110    2.42683
  67.72695    0.72198    0.64784    0.94500    0.40717    0.44372    0.44141    2.45600
  66.23282    0.70789    0.64784    0.92500    0.41242    0.44395    0.44163    2.42471
  62.51278    0.67229    0.64784    0.87500    0.41832    0.44452    0.44218    2.39051
  80.56768    0.83776    0.64784    1.11500    0.45841    0.47659    0.47436    2.18143
  61.77138    0.66511    0.64784    0.86500    0.46040    0.44654    0.44419    2.17204
  61.03083    0.65791    0.64784    0.85500    0.47122    0.45022    0.44787    2.12214
  48.56765    0.53286    0.64784    0.68500    0.43038    0.52538    0.52297    2.32353
  50.02207    0.54781    0.64784    0.70500    0.61940    0.51390    0.51150    1.61446
  52.20940    0.57012    0.64784    0.73500    0.47893    0.49669    0.49430    2.08800
  75.25025    0.79101    0.64784    1.04500    0.47103    0.45747    0.45520    2.12302
  58.07714    0.62892    0.64784    0.81500    0.40290    0.46793    0.46557    2.48198
  55.87065    0.60700    0.64784    0.78500    0.46804    0.48137    0.47899    2.13659
  54.40375    0.59229    0.64784    0.76500    0.57143    0.48754    0.48516    1.75000
  68.47534    0.72899    0.64784    0.95500    0.45512    0.44380    0.44149    2.19723
  63.25505    0.67945    0.64784    0.88500    0.38560    0.44441    0.44207    2.59336
  69.22460    0.73598    0.64784    0.96500    0.43750    0.44447    0.44217    2.28571
  49.29448    0.54034    0.64784    0.69500    0.51456    0.51964    0.51723    1.94340
  51.47952    0.56270    0.64784    0.72500    0.46215    0.50243    0.50003    2.16379
  50.75041    0.55526    0.64784    0.71500    0.57219    0.50817    0.50577    1.74766
  69.97475    0.74294    0.64784    0.97500    0.41789    0.44515    0.44285    2.39300
  82.85878    0.85735    0.64784    1.14500    0.45859    0.48419    0.48197    2.18062
  76.76533    0.80451    0.64784    1.06500    0.45887    0.46149    0.45923    2.17928
  79.04426    0.82454    0.64784    1.09500    0.50800    0.47153    0.46928    1.96850
  59.55230    0.64345    0.64784    0.83500    0.48851    0.45898    0.45662    2.04706
  55.13680    0.59965    0.64784    0.77500    0.49745    0.48585    0.48347    2.01026
  65.48707    0.70081    0.64784    0.91500    0.44975    0.44406    0.44174    2.22344
  63.99819    0.68659    0.64784    0.89500    0.46970    0.44429    0.44196    2.12903
  76.00736    0.79777    0.64784    1.05500    0.45720    0.45948    0.45722    2.18723
  79.80556    0.83117    0.64784    1.10500    0.41652    0.47406    0.47182    2.40086
  84.39003    0.87026    0.64784    1.16500    0.48009    0.49071    0.48849    2.08293
  64.74219    0.69371    0.64784    0.90500    0.43947    0.44418    0.44185    2.27547
  83.62403    0.86382    0.64784    1.15500    0.48178    0.48673    0.48451    2.07563
  71.47767    0.75680    0.64784    0.99500    0.48393    0.44743    0.44513    2.06643
  81.33059    0.84432    0.64784    1.12500    0.49615    0.47913    0.47689    2.01550
  77.52414    0.81121    0.64784    1.07500    0.51040    0.46613    0.46387    1.95926
  66.97945    0.71494    0.64784    0.93500    0.43399    0.44383    0.44152    2.30418
  63.20858    0.67982    0.64862    0.88500    0.46538    0.44369    0.44133    2.14879
  78.98759    0.82504    0.64862    1.09500    0.41636    0.47082    0.46852    2.40175
  63.95121    0.68697    0.64862    0.89500    0.46721    0.44357    0.44122    2.14035
  69.92378    0.74336    0.64862    0.97500    0.47020    0.44437    0.44204    2.12676
  79.74843    0.83167    0.64862    1.10500    0.44952    0.47335    0.47105    2.22458
  80.51010    0.83827    0.64862    1.11500    0.48521    0.47589    0.47359    2.06098
  49.25784    0.54061    0.64862    0.69500    0.47788    0.51966    0.51726    2.09259
  68.42535    0.72940    0.64862    0.95500    0.46575    0.44301    0.44067    2.14706
  50.71272    0.55554    0.64862    0.71500    0.52222    0.50819    0.50579    1.91489
  58.03425    0.62925    0.64862    0.81500    0.48996    0.46714    0.46476    2.04098
  83.56469    0.86436    0.64862    1.15500    0.45691    0.48603    0.48374    2.18860
  84.33026    0.87080    0.64862    1.16500    0.49791    0.48991    0.48762    2.00840
  55.82932    0.60731    0.64862    0.78500    0.41084    0.48057    0.47818    2.43407
  59.50838    0.64380    0.64862    0.83500    0.43803    0.45818    0.45581    2.28295
  52.17066    0.57041    0.64862    0.73500    0.43197    0.49672    0.49432    2.31496
  69.17412    0.73639    0.64862    0.96500    0.46067    0.44369    0.44136    2.17073
  66.93046    0.71534    0.64862    0.93500    0.48495    0.44312    0.44078    2.06207
  48.53153    0.53313    0.64862    0.68500    0.47222    0.52540    0.52299    2.11765
  77.46838    0.81170    0.64862    1.07500    0.48606    0.46575    0.46344    2.05738
  60.98589    0.65826    0.64862    0.85500    0.46827    0.44935    0.44698    2.13553
  49.98490    0.54808    0.64862    0.70500    0.41212    0.51393    0.51152    2.42647
  82.79987    0.85788    0.64862    1.14500    0.45749    0.48349    0.48120    2.18584
  54.36345    0.59260    0.64862    0.76500    0.44415    0.48695    0.48456    2.25150
  81.27256    0.84484    0.64862    1.12500    0.41762    0.47842    0.47613    2.39450
  75.19590    0.79147    0.64862    1.04500    0.44030    0.45694    0.45462    2.27119
  66.18433    0.70828    0.64862    0.92500    0.50696    0.44323    0.44089    1.97256
  71.42572    0.75723    0.64862    0.99500    0.44872    0.44688    0.44456    2.22857
  53.63173    0.58522    0.64862    0.75500    0.50448    0.48620    0.48381    1.98225
  47.80596    0.52563    0.64862    0.67500    0.62857    0.53114    0.52872    1.59091
  55.09598    0.59996    0.64862    0.77500    0.53826    0.48505    0.48266    1.85784
  72.93118    0.77100    0.64862    1.01500    0.42927    0.45090    0.44858    2.32955
  60.24671    0.65104    0.64862    0.84500    0.48917    0.45371    0.45134    2.04428
  65.43908    0.70119    0.64862    0.91500    0.45563    0.44335    0.44100    2.19476
  52.90080    0.57782    0.64862    0.74500    0.53746    0.49098    0.48858    1.86061
  61.72592    0.66547    0.64862    0.86500    0.45134    0.44567    0.44331    2.21561
  58.77089    0.63653    0.64862    0.82500    0.47330    0.46266    0.46029    2.11284
  64.69471    0.69409    0.64862    0.90500    0.42788    0.44346    0.44111    2.33708
  67.67746    0.72238    0.64862    0.94500    0.43963    0.44301    0.44067    2.27465
  62.46682    0.67265    0.64862    0.87500    0.41597    0.44380    0.44144    2.40400
  76.71004    0.80498    0.64862    1.06500    0.41758    0.46096    0.45865    2.39474
  51.44130    0.56298    0.64862    0.72500    0.54043    0.50245    0.50005    1.85039
  70.67431    0.75031    0.64862    0.98500    0.42563    0.44505    0.44272    2.34944
  78.22757    0.81838    0.64862    1.08500    0.47013    0.46828    0.46598    2.12705
  82.03583    0.85137    0.64862    1.13500    0.50195    0.48096    0.47867    1.99225
  72.17801    0.76413    0.64862    1.00500    0.43949    0.44889    0.44657    2.27536
  75.95254    0.79824    0.64862    1.05500    0.45087    0.45895    0.45664    2.21795
  66.88145    0.71573    0.64940    0.93500    0.45396    0.44242    0.44004    2.20285
  69.12362    0.73680    0.64940    0.96500    0.41532    0.44292    0.44054    2.40780
  82.74093    0.85841    0.64940    1.14500    0.54420    0.48281    0.48044    1.83755
  64.64720    0.69447    0.64940    0.90500    0.46316    0.44275    0.44037    2.15909
  55.05514    0.60027    0.64940    0.77500    0.51250    0.48425    0.48185    1.95122
  72.12555    0.76457    0.64940    1.00500    0.43471    0.44836    0.44599    2.30037
  77.41260    0.81218    0.64940    1.07500    0.50000    0.46505    0.46268    2.00000
  49.94772    0.54836    0.64940    0.70500    0.46711    0.51396    0.51154    2.14084
  58.72747    0.63687    0.64940    0.82500    0.43038    0.46187    0.45948    2.32353
  47.77035    0.52589    0.64940    0.67500    0.52941    0.53116    0.52874    1.88889
  83.50531    0.86489    0.64940    1.15500    0.45621    0.48535    0.48297    2.19196
  66.13582    0.70867    0.64940    0.92500    0.48223    0.44253    0.44015    2.07368
  78.93088    0.82553    0.64940    1.09500    0.44465    0.47012    0.46775    2.24898
  54.32314    0.59290    0.64940    0.76500    0.44086    0.48637    0.48397    2.26829
  72.87823    0.77145    0.64940    1.01500    0.50588    0.45038    0.44800    1.97674
  50.67502    0.55582    0.64940    0.71500    0.48768    0.50822    0.50581    2.05051
  63.16209    0.68019    0.64940    0.88500    0.47154    0.44298    0.44059    2.12069
  75.89769    0.79871    0.64940    1.05500    0.43003    0.45843    0.45606    2.32540
  62.42084    0.67301    0.64940    0.87500    0.45777    0.44309    0.44070    2.18450
  52.86153    0.57812    0.64940    0.74500    0.48287    0.49101    0.48860    2.07097
  79.69127    0.83217    0.64940    1.10500    0.43787    0.47266    0.47029    2.28378
  70.62282    0.75073    0.64940    0.98500    0.44516    0.44434    0.44196    2.24638
  57.99135    0.62958    0.64940    0.81500    0.45833    0.46635    0.46395    2.18182
  52.13191    0.57070    0.64940    0.73500    0.44840    0.49675    0.49434    2.23016
  69.87278    0.74378    0.64940    0.97500    0.50415    0.44360    0.44122    1.98355
  48.49540    0.53339    0.64940    0.68500    0.56338    0.52543    0.52301    1.77500
  61.68045    0.66582    0.64940    0.86500    0.46901    0.44481    0.44242    2.13214
  78.17132    0.81887    0.64940    1.08500    0.47818    0.46758    0.46521    2.09125
  81.97732    0.85189    0.64940    1.13500    0.54564    0.48027    0.47790    1.83271
  53.59194    0.58552    0.64940    0.75500    0.47771    0.48562    0.48321    2.09333
  60.20226    0.65138    0.64940    0.84500    0.46975    0.45292    0.45053    2.12879
  68.37535    0.72980    0.64940    0.95500    0.47089    0.44224    0.43986    2.12364
  67.62795    0.72278    0.64940    0.94500    0.43994    0.44231    0.43993    2.27306
  84.27045    0.87134    0.64940    1.16500    0.45796    0.48911    0.48674    2.18357
  80.45248    0.83877    0.64940    1.11500    0.50499    0.47520    0.47282    1.98024
  55.78796    0.60763    0.64940    0.78500    0.45814    0.47977    0.47738    2.18274
  51.40308    0.56327    0.64940    0.72500    0.54400    0.50248    0.50007    1.83824
  76.65472    0.80545    0.64940    1.06500    0.45802    0.46044    0.45807    2.18333
  65.39107    0.70158    0.64940    0.91500    0.44548    0.44264    0.44026    2.24476
  71.37374    0.75766    0.64940    0.99500    0.41318    0.44635    0.44398    2.42023
  49.22118    0.54088    0.64940    0.69500    0.45312    0.51969    0.51728    2.20690
  81.21450    0.84535    0.64940    1.12500    0.50196    0.47773    0.47536    1.99219
  63.90421    0.68734    0.64940    0.89500    0.37707    0.44286    0.44048    2.65200
  60.94093    0.65861    0.64940    0.85500    0.37987    0.44849    0.44610    2.63248
  75.14152    0.79193    0.64940    1.04500    0.44894    0.45642    0.45404    2.22745
  59.46444    0.64414    0.64940    0.83500    0.47672    0.45740    0.45500    2.09766
  75.08711    0.79239    0.65018    1.04500    0.42278    0.45589    0.45346    2.36530
  53.55213    0.58582    0.65018    0.75500    0.45245    0.48531    0.48289    2.21019
  81.91878    0.85242    0.65018    1.13500    0.48780    0.47958    0.47713    2.05000
  62.37484    0.67338    0.65018    0.87500    0.39724    0.44238    0.43996    2.51739
  52.82225    0.57841    0.65018    0.74500    0.47649    0.49104    0.48862    2.09868
  79.63407    0.83267    0.65018    1.10500    0.49805    0.47196    0.46952    2.00781
  81.15640    0.84586    0.65018    1.12500    0.38113    0.47704    0.47460    2.62381
  78.11504    0.81936    0.65018    1.08500    0.47849    0.46688    0.46445    2.08989
  70.57131    0.75116    0.65018    0.98500    0.45768    0.44381    0.44138    2.18493
  69.82176    0.74420    0.65018    0.97500    0.44911    0.44283    0.44041    2.22662
  80.39483    0.83928    0.65018    1.11500    0.47238    0.47450    0.47206    2.11694
  57.94843    0.62991    0.65018    0.81500    0.53209    0.46556    0.46314    1.87938
  47.73474    0.52615    0.65018    0.67500    0.36364    0.53119    0.52876    2.75000
  60.89595    0.65896    0.65018    0.85500    0.43513    0.44766    0.44525    2.29818
  60.15779    0.65173    0.65018    0.84500    0.40294    0.45214    0.44972    2.48178
  66.83241    0.71613    0.65018    0.93500    0.43118    0.44172    0.43930    2.31923
  71.32174    0.75809    0.65018    0.99500    0.42082    0.44582    0.44340    2.37631
  75.84281    0.79917    0.65018    1.05500    0.45988    0.45791    0.45548    2.17447
  63.85719    0.68771    0.65018    0.89500    0.49747    0.44216    0.43974    2.01017
  65.34305    0.70196    0.65018    0.91500    0.49571    0.44194    0.43952    2.01730
  76.59936    0.80593    0.65018    1.06500    0.43774    0.45992    0.45749    2.28448
  78.87414    0.82603    0.65018    1.09500    0.43870    0.46942    0.46698    2.27948
  66.08729    0.70906    0.65018    0.92500    0.41287    0.44183    0.43941    2.42205
  77.35678    0.81266    0.65018    1.07500    0.50383    0.46434    0.46191    1.98479
  51.36484    0.56355    0.65018    0.72500    0.47541    0.50252    0.50009    2.10345
  72.07306    0.76500    0.65018    1.00500    0.45620    0.44784    0.44541    2.19203
  67.57842    0.72318    0.65018    0.94500    0.44076    0.44161    0.43919    2.26882
  55.01430    0.60058    0.65018    0.77500    0.51087    0.48346    0.48104    1.95745
  83.44589    0.86543    0.65018    1.15500    0.43478    0.48466    0.48221    2.30000
  84.97605    0.87831    0.65018    1.17500    0.56642    0.48970    0.48725    1.76549
  59.42049    0.64448    0.65018    0.83500    0.48168    0.45661    0.45420    2.07609
  64.59968    0.69485    0.65018    0.90500    0.43471    0.44205    0.43963    2.30040
  52.09316    0.57099    0.65018    0.73500    0.43478    0.49678    0.49436    2.30000
  63.11558    0.68055    0.65018    0.88500    0.45597    0.44227    0.43985    2.19310
  50.63731    0.55610    0.65018    0.71500    0.60753    0.50825    0.50583    1.64602
  49.91053    0.54863    0.65018    0.70500    0.45963    0.51399    0.51156    2.17568
  84.21060    0.87188    0.65018    1.16500    0.49045    0.48832    0.48586    2.03896
  54.28281    0.59321    0.65018    0.76500    0.46341    0.48579    0.48337    2.15789
  48.45926    0.53366    0.65018    0.68500    0.38202    0.52546    0.52303    2.61765
  61.63496    0.66618    0.65018    0.86500    0.42393    0.44395    0.44154    2.35887
  72.82526    0.77189    0.65018    1.01500    0.42219    0.44985    0.44742    2.36861
  58.68404    0.63720    0.65018    0.82500    0.47784    0.46109    0.45867    2.09274
  68.32532    0.73021    0.65018    0.95500    0.49505    0.44150    0.43908    2.02000
  55.74660    0.60794    0.65018    0.78500    0.43939    0.47898    0.47657    2.27586
  82.68194    0.85894    0.65018    1.14500    0.46531    0.48212    0.47967    2.14912
  49.18452    0.54115    0.65018    0.69500    0.62162    0.51972    0.51730    1.60870
  69.07310    0.73721    0.65018    0.96500    0.41991    0.44215    0.43973    2.38148
  47.69912    0.52641    0.65096    0.67500    0.30952    0.53123    0.52879    3.23077
  54.24248    0.59351    0.65096    0.76500    0.52987    0.48521    0.48277    1.88726
  60.11331    0.65207    0.65096    0.84500    0.41304    0.45136    0.44891    2.42105
  49.87333    0.54891    0.65096    0.70500    0.52113    0.51403    0.51158    1.91892
  53.51232    0.58612    0.65096    0.75500    0.49275    0.48535    0.48291    2.02941
  68.27526    0.73061    0.65096    0.95500    0.46829    0.44080    0.43834    2.13542
  78.81736    0.82652    0.65096    1.09500    0.49900    0.46871    0.46621    2.00402
  67.52887    0.72358    0.65096    0.94500    0.40276    0.44091    0.43845    2.48289
  72.77226    0.77233    0.65096    1.01500    0.48083    0.44932    0.44684    2.07973
  77.30093    0.81314    0.65096    1.07500    0.45283    0.46363    0.46114    2.20833
  84.15070    0.87242    0.65096    1.16500    0.51681    0.48750    0.48498    1.93496
  72.02055    0.76544    0.65096    1.00500    0.47009    0.44730    0.44483    2.12727
  63.06905    0.68092    0.65096    0.88500    0.43585    0.44156    0.43911    2.29435
  51.32660    0.56384    0.65096    0.72500    0.54148    0.50256    0.50011    1.84677
  64.55214    0.69522    0.65096    0.90500    0.44548    0.44134    0.43889    2.24476
  79.57684    0.83317    0.65096    1.10500    0.43363    0.47125    0.46875    2.30612
  71.26972    0.75852    0.65096    0.99500    0.41094    0.44529    0.44282    2.43346
  52.05438    0.57128    0.65096    0.73500    0.51362    0.49682    0.49438    1.94697
  76.54398    0.80640    0.65096    1.06500    0.42936    0.45940    0.45691    2.32906
  55.70522    0.60825    0.65096    0.78500    0.46759    0.47820    0.47575    2.13861
  48.42311    0.53393    0.65096    0.68500    0.59259    0.52550    0.52305    1.68750
  54.97344    0.60089    0.65096    0.77500    0.45701    0.48267    0.48023    2.18812
  65.29500    0.70234    0.65096    0.91500    0.45242    0.44123    0.43878    2.21033
  62.32882    0.67374    0.65096    0.87500    0.42338    0.44167    0.43922    2.36194
  78.05872    0.81984    0.65096    1.08500    0.46748    0.46617    0.46368    2.13913
  63.81016    0.68808    0.65096    0.89500    0.47716    0.44145    0.43900    2.09574
  75.03268    0.79285    0.65096    1.04500    0.45929    0.45537    0.45288    2.17727
  82.62292    0.85946    0.65096    1.14500    0.54898    0.48142    0.47890    1.82156
  66.03874    0.70944    0.65096    0.92500    0.46103    0.44113    0.43867    2.16906
  57.90550    0.63024    0.65096    0.81500    0.41913    0.46478    0.46233    2.38589
  50.59958    0.55638    0.65096    0.71500    0.50259    0.50829    0.50585    1.98969
  80.33714    0.83979    0.65096    1.11500    0.39759    0.47379    0.47129    2.51515
  66.78336    0.71652    0.65096    0.93500    0.38906    0.44102    0.43856    2.57031
  49.14785    0.54142    0.65096    0.69500    0.50820    0.51976    0.51732    1.96774
  81.09827    0.84638    0.65096    1.12500    0.45109    0.47634    0.47383    2.21687
  84.91573    0.87886    0.65096    1.17500    0.48008    0.48921    0.48669    2.08297
  70.51978    0.75158    0.65096    0.98500    0.38329    0.44327    0.44080    2.60902
  58.64059    0.63754    0.65096    0.82500    0.48513    0.46030    0.45786    2.06130
  75.78790    0.79964    0.65096    1.05500    0.41098    0.45738    0.45490    2.43318
  69.77072    0.74461    0.65096    0.97500    0.53405    0.44206    0.43959    1.87248
  81.86020    0.85294    0.65096    1.13500    0.53876    0.47888    0.47636    1.85612
  52.78296    0.57871    0.65096    0.74500    0.48387    0.49109    0.48864    2.06667
  60.85096    0.65931    0.65096    0.85500    0.49755    0.44688    0.44444    2.00984
  83.38643    0.86596    0.65096    1.15500    0.50605    0.48396    0.48144    1.97610
  59.37653    0.64481    0.65096    0.83500    0.45913    0.45583    0.45338    2.17803
  69.02255    0.73763    0.65096    0.96500    0.37921    0.44137    0.43891    2.63707
  61.58946    0.66653    0.65096    0.86500    0.41587    0.44310    0.44065    2.40458
  68.97198    0.73804    0.65174    0.96500    0.41494    0.44059    0.43809    2.40996
  84.09077    0.87297    0.65174    1.16500    0.45474    0.48667    0.48410    2.19905
  49.83613    0.54918    0.65174    0.70500    0.54268    0.51406    0.51160    1.84270
  82.56386    0.85999    0.65174    1.14500    0.51569    0.48069    0.47813    1.93916
  66.73429    0.71692    0.65174    0.93500    0.46128    0.44031    0.43781    2.16788
  59.33254    0.64515    0.65174    0.83500    0.43127    0.45504    0.45257    2.31872
  71.21767    0.75895    0.65174    0.99500    0.42097    0.44474    0.44223    2.37546
  63.02251    0.68128    0.65174    0.88500    0.49217    0.44085    0.43837    2.03180
  77.24505    0.81361    0.65174    1.07500    0.44224    0.46290    0.46037    2.26122
  84.85537    0.87940    0.65174    1.17500    0.52323    0.48869    0.48612    1.91121
  48.38695    0.53419    0.65174    0.68500    0.63235    0.52553    0.52307    1.58140
  83.32693    0.86649    0.65174    1.15500    0.53079    0.48323    0.48067    1.88400
  65.99017    0.70983    0.65174    0.92500    0.42656    0.44041    0.43793    2.34432
  61.54393    0.66689    0.65174    0.86500    0.45500    0.44224    0.43976    2.19780
  78.76055    0.82701    0.65174    1.09500    0.46809    0.46799    0.46545    2.13636
  81.04009    0.84689    0.65174    1.12500    0.47732    0.47561    0.47306    2.09504
  52.74365    0.57900    0.65174    0.74500    0.49679    0.49113    0.48867    2.01290
  58.59712    0.63787    0.65174    0.82500    0.49365    0.45952    0.45705    2.02574
  69.71965    0.74503    0.65174    0.97500    0.40351    0.44128    0.43877    2.47826
  81.80158    0.85346    0.65174    1.13500    0.46796    0.47815    0.47560    2.13693
  53.47249    0.58641    0.65174    0.75500    0.44540    0.48539    0.48293    2.24516
  60.80595    0.65966    0.65174    0.85500    0.45690    0.44610    0.44362    2.18868
  68.22519    0.73102    0.65174    0.95500    0.45813    0.44009    0.43759    2.18280
  75.73295    0.80011    0.65174    1.05500    0.41973    0.45684    0.45431    2.38249
  49.11116    0.54169    0.65174    0.69500    0.55238    0.51980    0.51734    1.81034
  78.00238    0.82033    0.65174    1.08500    0.46809    0.46545    0.46291    2.13636
  80.27942    0.84029    0.65174    1.11500    0.44246    0.47307    0.47052    2.26009
  50.56185    0.55666    0.65174    0.71500    0.53704    0.50833    0.50587    1.86207
  57.86255    0.63057    0.65174    0.81500    0.47826    0.46399    0.46152    2.09091
  73.47135    0.77964    0.65174    1.02500    0.43898    0.45079    0.44827    2.27801
  63.76310    0.68845    0.65174    0.89500    0.48696    0.44074    0.43826    2.05357
  70.46822    0.75200    0.65174    0.98500    0.43566    0.44273    0.44022    2.29537
  62.28279    0.67410    0.65174    0.87500    0.46114    0.44096    0.43848    2.16854
  47.66348    0.52667    0.65174    0.67500    0.54054    0.53127    0.52881    1.85000
  51.28834    0.56412    0.65174    0.72500    0.50218    0.50259    0.50013    1.99130
  60.06882    0.65242    0.65174    0.84500    0.42674    0.45057    0.44810    2.34335
  79.51957    0.83367    0.65174    1.10500    0.43502    0.47053    0.46798    2.29875
  54.93257    0.60120    0.65174    0.77500    0.50243    0.48188    0.47942    1.99034
  64.50458    0.69560    0.65174    0.90500    0.44817    0.44063    0.43815    2.23132
  72.71924    0.77277    0.65174    1.01500    0.48904    0.44877    0.44626    2.04483
  71.96801    0.76587    0.65174    1.00500    0.43526    0.44676    0.44425    2.29749
  67.47929    0.72398    0.65174    0.94500    0.39465    0.44020    0.43770    2.53386
  54.20213    0.59382    0.65174    0.76500    0.44186    0.48463    0.48217    2.26316
  55.66383    0.60857    0.65174    0.78500    0.47806    0.47741    0.47494    2.09179
  65.24693    0.70273    0.65174    0.91500    0.43411    0.44052    0.43804    2.30357
  52.01560    0.57157    0.65174    0.73500    0.46644    0.49686    0.49440    2.14388
  76.48857    0.80687    0.65174    1.06500    0.45138    0.45886    0.45633    2.21545
  63.71603    0.68882    0.65252    0.89500    0.44849    0.44002    0.43751    2.22968
  73.41782    0.78009    0.65252    1.02500    0.36728    0.45023    0.44769    2.72273
  58.55364    0.63821    0.65252    0.82500    0.47993    0.45872    0.45623    2.08365
  60.76092    0.66001    0.65252    0.85500    0.47333    0.44531    0.44281    2.11268
  65.94157    0.71022    0.65252    0.92500    0.48214    0.43969    0.43718    2.07407
  54.89169    0.60151    0.65252    0.77500    0.47887    0.48108    0.47860    2.08824
  72.66619    0.77321    0.65252    1.01500    0.39769    0.44821    0.44568    2.51452
  55.62242    0.60888    0.65252    0.78500    0.45633    0.47661    0.47413    2.19139
  80.22167    0.84080    0.65252    1.11500    0.41622    0.47232    0.46975    2.40260
  60.02430    0.65276    0.65252    0.84500    0.42440    0.44978    0.44729    2.35628
  84.79497    0.87995    0.65252    1.17500    0.54157    0.48815    0.48556    1.84649
  66.68519    0.71731    0.65252    0.93500    0.50438    0.43959    0.43707    1.98264
  79.46227    0.83417    0.65252    1.10500    0.47719    0.46978    0.46721    2.09562
  49.07447    0.54196    0.65252    0.69500    0.50000    0.51983    0.51736    2.00000
  48.35079    0.53446    0.65252    0.68500    0.53333    0.52557    0.52309    1.87500
  51.97681    0.57186    0.65252    0.73500    0.52159    0.49690    0.49442    1.91720
  81.74292    0.85397    0.65252    1.13500    0.45652    0.47740    0.47483    2.19048
  84.03080    0.87351    0.65252    1.16500    0.46398    0.48580    0.48322    2.15525
  54.16176    0.59412    0.65252    0.76500    0.46651    0.48405    0.48157    2.14359
  50.52410    0.55694    0.65252    0.71500    0.57292    0.50836    0.50589    1.74545
  76.43313    0.80735    0.65252    1.06500    0.43657    0.45830    0.45574    2.29060
  80.98189    0.84740    0.65252    1.12500    0.47276    0.47486    0.47229    2.11523
  47.62784    0.52693    0.65252    0.67500    0.68421    0.53130    0.52883    1.46154
  69.66856    0.74545    0.65252    0.97500    0.42741    0.44048    0.43795    2.33969
  71.16559    0.75938    0.65252    0.99500    0.43423    0.44418    0.44165    2.30292
  68.92138    0.73845    0.65252    0.96500    0.47302    0.43979    0.43727    2.11409
  75.67798    0.80057    0.65252    1.05500    0.45318    0.45628    0.45373    2.20661
  68.17509    0.73142    0.65252    0.95500    0.49301    0.43937    0.43685    2.02837
  64.45700    0.69598    0.65252    0.90500    0.48026    0.43991    0.43740    2.08219
  77.18913    0.81409    0.65252    1.07500    0.47909    0.46216    0.45960    2.08727
  51.25007    0.56441    0.65252    0.72500    0.46094    0.50263    0.50015    2.16949
  62.97594    0.68165    0.65252    0.88500    0.52852    0.44013    0.43762    1.89206
  61.49839    0.66724    0.65252    0.86500    0.44367    0.44137    0.43887    2.25391
  83.26739    0.86703    0.65252    1.15500    0.44064    0.48248    0.47990    2.26941
  62.23673    0.67446    0.65252    0.87500    0.39663    0.44023    0.43774    2.52124
  59.28855    0.64549    0.65252    0.83500    0.43276    0.45425    0.45176    2.31076
  67.42970    0.72438    0.65252    0.94500    0.42045    0.43948    0.43696    2.37838
  57.81958    0.63090    0.65252    0.81500    0.43322    0.46319    0.46071    2.30830
  82.50476    0.86052    0.65252    1.14500    0.49706    0.47994    0.47736    2.01181
  77.94600    0.82081    0.65252    1.08500    0.44052    0.46470    0.46214    2.27004
  70.41663    0.75242    0.65252    0.98500    0.44357    0.44217    0.43964    2.25442
  71.91545    0.76631    0.65252    1.00500    0.48644    0.44620    0.44366    2.05575
  53.43265    0.58671    0.65252    0.75500    0.48225    0.48543    0.48295    2.07362
  49.79891    0.54946    0.65252    0.70500    0.55696    0.51410    0.51162    1.79545
  52.70433    0.57929    0.65252    0.74500    0.41853    0.49116    0.48869    2.38931
  78.70371    0.82750    0.65252    1.09500    0.48242    0.46724    0.46468    2.07287
  65.19884    0.70311    0.65252    0.91500    0.50555    0.43980    0.43729    1.97806
  80.16387    0.84130    0.65331    1.11500    0.46972    0.47155    0.46898    2.12891
  71.11350    0.75981    0.65331    0.99500    0.44514    0.44361    0.44107    2.24648
  65.15074    0.70349    0.65331    0.91500    0.41478    0.43907    0.43655    2.41091
  55.58101    0.60919    0.65331    0.78500    0.47356    0.47581    0.47332    2.11165
  48.31461    0.53472    0.65331    0.68500    0.38554    0.52560    0.52311    2.59375
  75.62298    0.80104    0.65331    1.05500    0.46828    0.45570    0.45315    2.13546
  51.93800    0.57214    0.65331    0.73500    0.56506    0.49693    0.49444    1.76974
  61.45284    0.66760    0.65331    0.86500    0.50899    0.44049    0.43798    1.96466
  63.66894    0.68919    0.65331    0.89500    0.43505    0.43929    0.43677    2.29861
  77.88959    0.82130    0.65331    1.08500    0.47407    0.46393    0.46137    2.10937
  70.36503    0.75285    0.65331    0.98500    0.42263    0.44159    0.43905    2.36614
  53.39280    0.58701    0.65331    0.75500    0.46450    0.48547    0.48297    2.15287
  52.66500    0.57959    0.65331    0.74500    0.51572    0.49120    0.48871    1.93902
  77.13319    0.81457    0.65331    1.07500    0.45216    0.46139    0.45883    2.21162
  78.64684    0.82800    0.65331    1.09500    0.42085    0.46647    0.46391    2.37615
  79.40494    0.83466    0.65331    1.10500    0.47727    0.46901    0.46644    2.09524
  66.63608    0.71770    0.65331    0.93500    0.51654    0.43885    0.43633    1.93598
  65.89296    0.71061    0.65331    0.92500    0.42927    0.43896    0.43644    2.32955
  47.59219    0.52719    0.65331    0.67500    0.54286    0.53134    0.52885    1.84211
  69.61745    0.74586    0.65331    0.97500    0.41167    0.43967    0.43713    2.42910
  72.61311    0.77365    0.65331    1.01500    0.42529    0.44764    0.44509    2.35135
  84.73453    0.88050    0.65331    1.17500    0.47642    0.48758    0.48500    2.09901
  54.85079    0.60182    0.65331    0.77500    0.50244    0.48029    0.47779    1.99029
  59.97978    0.65311    0.65331    0.84500    0.42732    0.44898    0.44647    2.34016
  62.92936    0.68202    0.65331    0.88500    0.44621    0.43940    0.43688    2.24111
  83.20781    0.86756    0.65331    1.15500    0.49465    0.48171    0.47913    2.02164
  62.19066    0.67482    0.65331    0.87500    0.53065    0.43950    0.43699    1.88448
  57.77661    0.63123    0.65331    0.81500    0.45269    0.46240    0.45989    2.20902
  73.36425    0.78054    0.65331    1.02500    0.53251    0.44966    0.44711    1.87789
  71.86286    0.76674    0.65331    1.00500    0.45146    0.44562    0.44308    2.21502
  49.76168    0.54973    0.65331    0.70500    0.52229    0.51413    0.51164    1.91463
  58.51015    0.63854    0.65331    0.82500    0.41039    0.45792    0.45542    2.43668
  82.44562    0.86104    0.65331    1.14500    0.53132    0.47917    0.47659    1.88211
  68.12497    0.73183    0.65331    0.95500    0.40769    0.43864    0.43611    2.45283
  49.03777    0.54223    0.65331    0.69500    0.58491    0.51987    0.51738    1.70968
  54.12139    0.59442    0.65331    0.76500    0.56319    0.48347    0.48097    1.77561
  76.37765    0.80782    0.65331    1.06500    0.48308    0.45772    0.45516    2.07004
  50.48635    0.55722    0.65331    0.71500    0.50711    0.50840    0.50591    1.97196
  60.71588    0.66036    0.65331    0.85500    0.42034    0.44451    0.44200    2.37903
  68.87076    0.73886    0.65331    0.96500    0.46678    0.43899    0.43645    2.14235
  81.68423    0.85449    0.65331    1.13500    0.48406    0.47663    0.47405    2.06584
  51.21179    0.56469    0.65331    0.72500    0.47934    0.50267    0.50017    2.08621
  64.40940    0.69635    0.65331    0.90500    0.43526    0.43918    0.43666    2.29749
  67.38008    0.72478    0.65331    0.94500    0.40759    0.43875    0.43622    2.45344
  83.97079    0.87405    0.65331    1.16500    0.46764    0.48492    0.48234    2.13839
  80.92364    0.84791    0.65331    1.12500    0.44362    0.47409    0.47152    2.25417
  59.24453    0.64583    0.65331    0.83500    0.41516    0.45345    0.45095    2.40873
  51.89919    0.57243    0.65409    0.73500    0.62182    0.49697    0.49446    1.60819
  73.31067    0.78098    0.65409    1.02500    0.46732    0.44907    0.44652    2.13986
  52.62566    0.57988    0.65409    0.74500    0.41737    0.49123    0.48873    2.39597
  65.10261    0.70387    0.65409    0.91500    0.44625    0.43833    0.43580    2.24088
  51.17350    0.56497    0.65409    0.72500    0.55556    0.50270    0.50020    1.80000
  57.73362    0.63156    0.65409    0.81500    0.46507    0.46159    0.45908    2.15021
  70.31339    0.75327    0.65409    0.98500    0.41730    0.44101    0.43847    2.39636
  49.72444    0.55001    0.65409    0.70500    0.43750    0.51417    0.51166    2.28571
  63.62183    0.68956    0.65409    0.89500    0.48223    0.43855    0.43603    2.07368
  62.14458    0.67518    0.65409    0.87500    0.47687    0.43877    0.43625    2.09699
  61.40726    0.66795    0.65409    0.86500    0.46602    0.43961    0.43709    2.14583
  59.93523    0.65345    0.65409    0.84500    0.43069    0.44817    0.44566    2.32184
  83.14820    0.86809    0.65409    1.15500    0.49901    0.48092    0.47836    2.00397
  67.33044    0.72517    0.65409    0.94500    0.38922    0.43800    0.43547    2.56923
  55.53958    0.60951    0.65409    0.78500    0.47685    0.47501    0.47250    2.09709
  78.58993    0.82849    0.65409    1.09500    0.46377    0.46569    0.46313    2.15625
  48.27842    0.53499    0.65409    0.68500    0.53933    0.52564    0.52313    1.85417
  64.36178    0.69673    0.65409    0.90500    0.46711    0.43844    0.43591    2.14084
  60.67082    0.66071    0.65409    0.85500    0.39677    0.44370    0.44118    2.52033
  50.44858    0.55750    0.65409    0.71500    0.45238    0.50844    0.50593    2.21053
  69.56631    0.74628    0.65409    0.97500    0.41845    0.43899    0.43646    2.38976
  54.80988    0.60212    0.65409    0.77500    0.47307    0.47948    0.47698    2.11386
  80.86536    0.84842    0.65409    1.12500    0.48532    0.47330    0.47075    2.06048
  66.58694    0.71810    0.65409    0.93500    0.42470    0.43811    0.43558    2.35458
  80.10605    0.84181    0.65409    1.11500    0.41942    0.47077    0.46821    2.38426
  79.34757    0.83516    0.65409    1.10500    0.46804    0.46823    0.46567    2.13656
  81.62550    0.85501    0.65409    1.13500    0.54428    0.47584    0.47328    1.83730
  68.07483    0.73223    0.65409    0.95500    0.41441    0.43790    0.43536    2.41304
  83.91073    0.87458    0.65409    1.16500    0.50920    0.48402    0.48146    1.96386
  49.00105    0.54250    0.65409    0.69500    0.43411    0.51991    0.51740    2.30357
  84.67404    0.88105    0.65409    1.17500    0.48821    0.48700    0.48443    2.04831
  68.82013    0.73927    0.65409    0.96500    0.40553    0.43817    0.43563    2.46591
  82.38645    0.86157    0.65409    1.14500    0.44528    0.47838    0.47582    2.24576
  62.88276    0.68238    0.65409    0.88500    0.38499    0.43866    0.43614    2.59746
  72.56001    0.77409    0.65409    1.01500    0.42949    0.44705    0.44451    2.32836
  58.46664    0.63887    0.65409    0.82500    0.41941    0.45712    0.45460    2.38428
  47.55653    0.52746    0.65409    0.67500    0.57143    0.53137    0.52887    1.75000
  65.84433    0.71099    0.65409    0.92500    0.44668    0.43822    0.43569    2.23875
  53.35293    0.58731    0.65409    0.75500    0.50000    0.48550    0.48299    2.00000
  75.56795    0.80150    0.65409    1.05500    0.48679    0.45511    0.45256    2.05426
  77.83314    0.82178    0.65409    1.08500    0.41885    0.46315    0.46060    2.38750
  59.20051    0.64617    0.65409    0.83500    0.45336    0.45265    0.45013    2.20576
  54.08100    0.59472    0.65409    0.76500    0.49326    0.48288    0.48037    2.02732
  71.81024    0.76717    0.65409    1.00500    0.42810    0.44504    0.44250    2.33588
  71.06137    0.76023    0.65409    0.99500    0.53780    0.44302    0.44048    1.85942
  77.07722    0.81505    0.65409    1.07500    0.45704    0.46061    0.45806    2.18800
  76.32215    0.80829    0.65409    1.06500    0.45865    0.45713    0.45458    2.18033
  60.62574    0.66106    0.65487    0.85500    0.52135    0.44289    0.44037    1.91809
  66.53778    0.71849    0.65487    0.93500    0.45238    0.43737    0.43484    2.21053
  47.52086    0.52771    0.65487    0.67500    0.40476    0.53141    0.52889    2.47059
  79.29016    0.83566    0.65487    1.10500    0.40550    0.46743    0.46490    2.46610
  54.04060    0.59503    0.65487    0.76500    0.45385    0.48229    0.47977    2.20339
  81.56673    0.85553    0.65487    1.13500    0.44015    0.47505    0.47251    2.27197
  84.61351    0.88159    0.65487    1.17500    0.48956    0.48641    0.48387    2.04265
  68.02467    0.73264    0.65487    0.95500    0.45695    0.43715    0.43462    2.18841
  48.96433    0.54277    0.65487    0.69500    0.45833    0.51994    0.51742    2.18182
  58.42311    0.63920    0.65487    0.82500    0.51456    0.45631    0.45379    1.94340
  76.26662    0.80876    0.65487    1.06500    0.41393    0.45653    0.45399    2.41589
  54.76896    0.60243    0.65487    0.77500    0.46809    0.47868    0.47616    2.13636
  46.80024    0.52017    0.65487    0.66500    0.50000    0.53645    0.53392    2.00000
  69.51515    0.74669    0.65487    0.97500    0.44099    0.43840    0.43587    2.26761
  65.05447    0.70425    0.65487    0.91500    0.44785    0.43759    0.43506    2.23288
  55.49813    0.60982    0.65487    0.78500    0.45023    0.47421    0.47169    2.22111
  80.04819    0.84231    0.65487    1.11500    0.54004    0.46997    0.46744    1.85171
  65.79568    0.71138    0.65487    0.92500    0.41329    0.43748    0.43495    2.41961
  59.89067    0.65379    0.65487    0.84500    0.47697    0.44736    0.44484    2.09655
  51.13520    0.56526    0.65487    0.72500    0.48980    0.50274    0.50022    2.04167
  67.28078    0.72557    0.65487    0.94500    0.41463    0.43726    0.43473    2.41176
  68.76946    0.73968    0.65487    0.96500    0.45750    0.43734    0.43481    2.18581
  48.24222    0.53525    0.65487    0.68500    0.49451    0.52568    0.52315    2.02222
  77.02121    0.81553    0.65487    1.07500    0.41777    0.45982    0.45729    2.39367
  51.86036    0.57272    0.65487    0.73500    0.39855    0.49700    0.49448    2.50909
  83.85064    0.87512    0.65487    1.16500    0.47708    0.48311    0.48057    2.09607
  72.50688    0.77453    0.65487    1.01500    0.42631    0.44646    0.44393    2.34573
  59.15646    0.64651    0.65487    0.83500    0.38715    0.45184    0.44932    2.58298
  80.80705    0.84894    0.65487    1.12500    0.44400    0.47251    0.46997    2.25225
  78.53299    0.82898    0.65487    1.09500    0.43063    0.46490    0.46236    2.32218
  71.00922    0.76066    0.65487    0.99500    0.46569    0.44243    0.43990    2.14737
  64.31414    0.69710    0.65487    0.90500    0.44444    0.43770    0.43517    2.25000
  50.41081    0.55778    0.65487    0.71500    0.51152    0.50847    0.50595    1.95496
  77.77667    0.82227    0.65487    1.08500    0.55319    0.46236    0.45982    1.80769
  82.32723    0.86209    0.65487    1.14500    0.48364    0.47758    0.47505    2.06767
  73.25705    0.78143    0.65487    1.02500    0.49410    0.44847    0.44594    2.02389
  57.69061    0.63188    0.65487    0.81500    0.44128    0.46079    0.45826    2.26613
  70.26174    0.75369    0.65487    0.98500    0.49841    0.44042    0.43789    2.00639
  71.75760    0.76761    0.65487    1.00500    0.42974    0.44445    0.44191    2.32700
  62.09847    0.67553    0.65487    0.87500    0.42647    0.43803    0.43550    2.34483
  63.57470    0.68993    0.65487    0.89500    0.43350    0.43781    0.43528    2.30682
  61.36167    0.66831    0.65487    0.86500    0.50617    0.43872    0.43620    1.97561
  75.51290    0.80197    0.65487    1.05500    0.40649    0.45451    0.45198    2.46009
  49.68719    0.55028    0.65487    0.70500    0.50641    0.51421    0.51168    1.97468
  53.31306    0.58761    0.65487    0.75500    0.47911    0.48553    0.48301    2.08721
  62.83615    0.68274    0.65487    0.88500    0.47595    0.43792    0.43539    2.10105
  83.08854    0.86862    0.65487    1.15500    0.49787    0.48012    0.47759    2.00855
  52.58631    0.58017    0.65487    0.74500    0.44012    0.49127    0.48875    2.27211
  64.26649    0.69748    0.65566    0.90500    0.45219    0.43695    0.43442    2.21147
  62.78951    0.68311    0.65566    0.88500    0.40554    0.43717    0.43464    2.46586
  80.74869    0.84945    0.65566    1.12500    0.39048    0.47171    0.46920    2.56098
  77.72016    0.82275    0.65566    1.08500    0.39399    0.46157    0.45905    2.53812
  59.11241    0.64684    0.65566    0.83500    0.44518    0.45103    0.44850    2.24627
  51.82152    0.57301    0.65566    0.73500    0.47811    0.49704    0.49450    2.09155
  70.21006    0.75411    0.65566    0.98500    0.41755    0.43982    0.43730    2.39493
  76.96517    0.81600    0.65566    1.07500    0.45404    0.45903    0.45651    2.20243
  57.64759    0.63221    0.65566    0.81500    0.44253    0.45998    0.45745    2.25974
  72.45373    0.77497    0.65566    1.01500    0.44874    0.44586    0.44334    2.22846
  55.45667    0.61013    0.65566    0.78500    0.49880    0.47340    0.47087    2.00483
  59.84610    0.65413    0.65566    0.84500    0.43805    0.44655    0.44402    2.28287
  83.79051    0.87566    0.65566    1.16500    0.51598    0.48219    0.47969    1.93805
  71.70494    0.76804    0.65566    1.00500    0.43731    0.44385    0.44133    2.28671
  62.05235    0.67589    0.65566    0.87500    0.40000    0.43728    0.43475    2.50000
  79.99029    0.84281    0.65566    1.11500    0.54968    0.46918    0.46666    1.81923
  70.95705    0.76109    0.65566    0.99500    0.44702    0.44184    0.43931    2.23704
  61.31607    0.66866    0.65566    0.86500    0.41628    0.43783    0.43531    2.40226
  48.20602    0.53551    0.65566    0.68500    0.66197    0.52572    0.52317    1.51064
  67.23110    0.72597    0.65566    0.94500    0.46600    0.43651    0.43398    2.14591
  65.74701    0.71177    0.65566    0.92500    0.43109    0.43673    0.43420    2.31970
  75.45781    0.80243    0.65566    1.05500    0.46168    0.45391    0.45139    2.16601
  51.09688    0.56554    0.65566    0.72500    0.46914    0.50277    0.50024    2.13158
  46.76509    0.52042    0.65566    0.66500    0.56250    0.53667    0.53412    1.77778
  83.02885    0.86915    0.65566    1.15500    0.52575    0.47932    0.47681    1.90204
  69.46397    0.74711    0.65566    0.97500    0.39206    0.43781    0.43529    2.55061
  78.47602    0.82947    0.65566    1.09500    0.47378    0.46410    0.46159    2.11069
  79.23273    0.83616    0.65566    1.10500    0.49903    0.46664    0.46412    2.00391
  81.50793    0.85605    0.65566    1.13500    0.47665    0.47425    0.47174    2.09796
  49.64993    0.55055    0.65566    0.70500    0.48066    0.51425    0.51171    2.08046
  67.97449    0.73304    0.65566    0.95500    0.44957    0.43639    0.43387    2.22433
  65.00630    0.70463    0.65566    0.91500    0.41311    0.43684    0.43431    2.42063
  50.37302    0.55805    0.65566    0.71500    0.35865    0.50851    0.50597    2.78824
  84.55295    0.88214    0.65566    1.17500    0.47788    0.48581    0.48330    2.09259
  47.48518    0.52797    0.65566    0.67500    0.43182    0.53145    0.52891    2.31579
  82.26798    0.86262    0.65566    1.14500    0.49614    0.47679    0.47427    2.01556
  54.00019    0.59533    0.65566    0.76500    0.53333    0.48170    0.47917    1.87500
  66.48860    0.71888    0.65566    0.93500    0.42857    0.43662    0.43409    2.33333
  52.54695    0.58046    0.65566    0.74500    0.50473    0.49130    0.48877    1.98125
  54.72802    0.60274    0.65566    0.77500    0.53483    0.47788    0.47534    1.86977
  73.20341    0.78187    0.65566    1.02500    0.45176    0.44788    0.44535    2.21356
  76.21105    0.80923    0.65566    1.06500    0.46095    0.45593    0.45341    2.16942
  48.92760    0.54304    0.65566    0.69500    0.49640    0.51998    0.51744    2.01449
  68.71878    0.74009    0.65566    0.96500    0.47327    0.43651    0.43399    2.11296
  58.37957    0.63954    0.65566    0.82500    0.44810    0.45550    0.45297    2.23166
  63.52756    0.69030    0.65566    0.89500    0.42434    0.43706    0.43453    2.35662
  60.58065    0.66141    0.65566    0.85500    0.44822    0.44208    0.43955    2.23106
  53.27317    0.58790    0.65566    0.75500    0.48753    0.48557    0.48303    2.05114
  51.05856    0.56582    0.65645    0.72500    0.49356    0.50281    0.50026    2.02609
  81.44909    0.85656    0.65645    1.13500    0.50097    0.47346    0.47096    1.99611
  58.33602    0.63987    0.65645    0.82500    0.45503    0.45469    0.45215    2.19767
  67.92428    0.73344    0.65645    0.95500    0.46980    0.43564    0.43312    2.12857
  65.69832    0.71215    0.65645    0.92500    0.44186    0.43598    0.43345    2.26316
  48.89085    0.54331    0.65645    0.69500    0.43966    0.52002    0.51746    2.27451
  82.96912    0.86968    0.65645    1.15500    0.43519    0.47853    0.47604    2.29787
  59.80151    0.65448    0.65645    0.84500    0.38120    0.44574    0.44321    2.62332
  79.93236    0.84332    0.65645    1.11500    0.46182    0.46839    0.46589    2.16535
  68.66807    0.74049    0.65645    0.96500    0.39788    0.43568    0.43316    2.51331
  49.61266    0.55083    0.65645    0.70500    0.51741    0.51429    0.51173    1.93269
  80.69031    0.84995    0.65645    1.12500    0.45809    0.47092    0.46842    2.18298
  57.60456    0.63254    0.65645    0.81500    0.44031    0.45917    0.45663    2.27111
  59.06833    0.64718    0.65645    0.83500    0.42025    0.45022    0.44768    2.37956
  50.33522    0.55833    0.65645    0.71500    0.61275    0.50855    0.50599    1.63200
  76.15546    0.80970    0.65645    1.06500    0.42644    0.45533    0.45282    2.34498
  60.53554    0.66175    0.65645    0.85500    0.41488    0.44127    0.43873    2.41036
  82.20870    0.86314    0.65645    1.14500    0.43462    0.47599    0.47350    2.30085
  71.65225    0.76847    0.65645    1.00500    0.47195    0.44326    0.44074    2.11888
  83.73033    0.87620    0.65645    1.16500    0.45089    0.48129    0.47880    2.21782
  62.00621    0.67625    0.65645    0.87500    0.46194    0.43654    0.43401    2.16479
  53.95977    0.59563    0.65645    0.76500    0.41071    0.48112    0.47857    2.43478
  75.40269    0.80289    0.65645    1.05500    0.51654    0.45332    0.45081    1.93594
  64.21881    0.69785    0.65645    0.90500    0.42459    0.43620    0.43368    2.35521
  67.18140    0.72637    0.65645    0.94500    0.39457    0.43576    0.43323    2.53441
  73.14974    0.78232    0.65645    1.02500    0.40582    0.44728    0.44477    2.46415
  64.95812    0.70501    0.65645    0.91500    0.43740    0.43609    0.43356    2.28623
  78.41901    0.82996    0.65645    1.09500    0.52216    0.46331    0.46081    1.91513
  84.49234    0.88268    0.65645    1.17500    0.51370    0.48523    0.48274    1.94667
  51.78268    0.57330    0.65645    0.73500    0.50549    0.49708    0.49452    1.97826
  63.48039    0.69067    0.65645    0.89500    0.48014    0.43632    0.43379    2.08273
  76.90911    0.81648    0.65645    1.07500    0.42134    0.45824    0.45574    2.37339
  66.43941    0.71927    0.65645    0.93500    0.45888    0.43587    0.43334    2.17921
  70.15836    0.75453    0.65645    0.98500    0.43602    0.43923    0.43671    2.29348
  52.50758    0.58076    0.65645    0.74500    0.47134    0.49134    0.48879    2.12162
  54.68708    0.60304    0.65645    0.77500    0.45585    0.47707    0.47453    2.19372
  47.44950    0.52823    0.65645    0.67500    0.75758    0.53150    0.52893    1.32000
  72.40055    0.77541    0.65645    1.01500    0.49147    0.44527    0.44276    2.03472
  79.17526    0.83665    0.65645    1.10500    0.46680    0.46585    0.46335    2.14226
  53.23327    0.58820    0.65645    0.75500    0.43521    0.48561    0.48305    2.29775
  61.27044    0.66901    0.65645    0.86500    0.47819    0.43695    0.43441    2.09123
  77.66362    0.82323    0.65645    1.08500    0.48593    0.46078    0.45828    2.05792
  55.41521    0.61044    0.65645    0.78500    0.47630    0.47260    0.47005    2.09950
  46.72993    0.52068    0.65645    0.66500    0.46667    0.53689    0.53431    2.14286
  48.16980    0.53578    0.65645    0.68500    0.55340    0.52576    0.52319    1.80702
  70.90485    0.76151    0.65645    0.99500    0.45024    0.44124    0.43873    2.22101
  62.74286    0.68347    0.65645    0.88500    0.44463    0.43643    0.43390    2.24908
  69.41277    0.74752    0.65645    0.97500    0.43833    0.43722    0.43470    2.28137
  72.34734    0.77585    0.65723    1.01500    0.42429    0.44468    0.44217    2.35686
  71.59954    0.76890    0.65723    1.00500    0.45469    0.44267    0.44016    2.19930
  61.96006    0.67661    0.65723    0.87500    0.41452    0.43580    0.43326    2.41245
  60.49042    0.66210    0.65723    0.85500    0.42295    0.44046    0.43791    2.36434
  83.67012    0.87674    0.65723    1.16500    0.48898    0.48040    0.47791    2.04508
  76.09984    0.81017    0.65723    1.06500    0.45155    0.45474    0.45224    2.21458
  80.63189    0.85046    0.65723    1.12500    0.40909    0.47014    0.46765    2.44444
  82.14937    0.86366    0.65723    1.14500    0.41788    0.47521    0.47272    2.39301
  76.85301    0.81696    0.65723    1.07500    0.47600    0.45747    0.45496    2.10084
  49.57538    0.55110    0.65723    0.70500    0.46409    0.51433    0.51175    2.15476
  59.02425    0.64752    0.65723    0.83500    0.47140    0.44941    0.44686    2.12132
  53.19336    0.58850    0.65723    0.75500    0.48034    0.48565    0.48307    2.08187
  78.36197    0.83044    0.65723    1.09500    0.46958    0.46254    0.46004    2.12955
  54.64612    0.60335    0.65723    0.77500    0.57487    0.47627    0.47371    1.73953
  48.85410    0.54358    0.65723    0.69500    0.55970    0.52007    0.51748    1.78667
  64.17112    0.69823    0.65723    0.90500    0.44288    0.43546    0.43293    2.25795
  67.87406    0.73384    0.65723    0.95500    0.43199    0.43490    0.43237    2.31488
  84.43169    0.88323    0.65723    1.17500    0.48057    0.48465    0.48217    2.08085
  58.29245    0.64020    0.65723    0.82500    0.42729    0.45389    0.45134    2.34034
  51.74382    0.57358    0.65723    0.73500    0.48287    0.49712    0.49454    2.07097
  52.46819    0.58105    0.65723    0.74500    0.47305    0.49138    0.48881    2.11392
  79.11776    0.83715    0.65723    1.10500    0.47692    0.46507    0.46257    2.09677
  62.69620    0.68383    0.65723    0.88500    0.45572    0.43569    0.43315    2.19435
  64.90992    0.70539    0.65723    0.91500    0.43231    0.43535    0.43282    2.31317
  70.85263    0.76194    0.65723    0.99500    0.45049    0.44066    0.43814    2.21978
  82.90935    0.87021    0.65723    1.15500    0.46409    0.47775    0.47526    2.15476
  46.69476    0.52093    0.65723    0.66500    0.54167    0.53711    0.53451    1.84615
  55.37372    0.61075    0.65723    0.78500    0.44118    0.47180    0.46923    2.26667
  77.60706    0.82371    0.65723    1.08500    0.41450    0.46000    0.45750    2.41256
  79.87440    0.84382    0.65723    1.11500    0.48134    0.46761    0.46511    2.07752
  75.34755    0.80336    0.65723    1.05500    0.39074    0.45273    0.45022    2.55924
  61.22480    0.66936    0.65723    0.86500    0.45812    0.43606    0.43352    2.18284
  69.36154    0.74794    0.65723    0.97500    0.45765    0.43664    0.43411    2.18505
  70.10663    0.75495    0.65723    0.98500    0.42739    0.43865    0.43613    2.33977
  59.75690    0.65482    0.65723    0.84500    0.43128    0.44494    0.44239    2.31868
  81.39022    0.85708    0.65723    1.13500    0.46943    0.47268    0.47019    2.13025
  66.39019    0.71966    0.65723    0.93500    0.46735    0.43512    0.43260    2.13971
  63.43321    0.69104    0.65723    0.89500    0.43648    0.43558    0.43304    2.29104
  73.09605    0.78276    0.65723    1.02500    0.45846    0.44669    0.44418    2.18121
  51.02023    0.56610    0.65723    0.72500    0.52083    0.50286    0.50028    1.92000
  47.41380    0.52849    0.65723    0.67500    0.47917    0.53155    0.52895    2.08696
  57.56151    0.63286    0.65723    0.81500    0.45851    0.45837    0.45581    2.18100
  50.29742    0.55861    0.65723    0.71500    0.46809    0.50860    0.50601    2.13636
  53.91934    0.59593    0.65723    0.76500    0.46594    0.48053    0.47797    2.14620
  68.61735    0.74090    0.65723    0.96500    0.44089    0.43486    0.43234    2.26812
  67.13167    0.72676    0.65723    0.94500    0.42328    0.43501    0.43248    2.36250
  65.64961    0.71254    0.65723    0.92500    0.52852    0.43524    0.43271    1.89206
  48.13358    0.53604    0.65723    0.68500    0.48913    0.52581    0.52322    2.04444
  67.82381    0.73425    0.65802    0.95500    0.41798    0.43416    0.43162    2.39245
  81.33130    0.85759    0.65802    1.13500    0.51606    0.47191    0.46941    1.93776
  60.44528    0.66245    0.65802    0.85500    0.46503    0.43966    0.43709    2.15038
  47.37810    0.52875    0.65802    0.67500    0.53659    0.53160    0.52897    1.86364
  64.86170    0.70577    0.65802    0.91500    0.47335    0.43462    0.43207    2.11258
  58.24887    0.64053    0.65802    0.82500    0.47495    0.45309    0.45052    2.10547
  82.84954    0.87074    0.65802    1.15500    0.45294    0.47698    0.47449    2.20779
  77.55046    0.82420    0.65802    1.08500    0.43977    0.45923    0.45672    2.27391
  75.29238    0.80382    0.65802    1.05500    0.44655    0.45215    0.44963    2.23938
  61.17915    0.66972    0.65802    0.86500    0.41905    0.43518    0.43262    2.38636
  70.05489    0.75537    0.65802    0.98500    0.41254    0.43807    0.43554    2.42400
  63.38602    0.69141    0.65802    0.89500    0.41448    0.43484    0.43229    2.41264
  73.04233    0.78320    0.65802    1.02500    0.49497    0.44612    0.44359    2.02034
  53.15344    0.58879    0.65802    0.75500    0.52149    0.48570    0.48310    1.91758
  57.51845    0.63319    0.65802    0.81500    0.39792    0.45757    0.45499    2.51309
  52.42880    0.58134    0.65802    0.74500    0.46386    0.49143    0.48883    2.15584
  49.53809    0.55137    0.65802    0.70500    0.40437    0.51439    0.51177    2.47297
  61.91389    0.67697    0.65802    0.87500    0.46895    0.43507    0.43251    2.13240
  82.09001    0.86418    0.65802    1.14500    0.49425    0.47445    0.47195    2.02326
  62.64951    0.68420    0.65802    0.88500    0.45026    0.43496    0.43240    2.22093
  78.30491    0.83093    0.65802    1.09500    0.52778    0.46177    0.45926    1.89474
  84.37100    0.88377    0.65802    1.17500    0.49780    0.48410    0.48160    2.00885
  53.87889    0.59623    0.65802    0.76500    0.48232    0.47996    0.47736    2.07330
  48.81734    0.54385    0.65802    0.69500    0.65517    0.52013    0.51750    1.52632
  59.71228    0.65516    0.65802    0.84500    0.41736    0.44414    0.44157    2.39600
  80.57343    0.85097    0.65802    1.12500    0.41558    0.46938    0.46687    2.40625
  51.70495    0.57387    0.65802    0.73500    0.52708    0.49717    0.49456    1.89726
  83.60987    0.87727    0.65802    1.16500    0.49348    0.47952    0.47702    2.02643
  58.98015    0.64785    0.65802    0.83500    0.39895    0.44862    0.44604    2.50661
  55.33223    0.61106    0.65802    0.78500    0.49519    0.47100    0.46841    2.01942
  76.79688    0.81743    0.65802    1.07500    0.48833    0.45670    0.45419    2.04781
  67.08193    0.72716    0.65802    0.94500    0.38589    0.43428    0.43174    2.59144
  71.54680    0.76934    0.65802    1.00500    0.38811    0.44210    0.43957    2.57661
  64.12341    0.69860    0.65802    0.90500    0.43095    0.43473    0.43218    2.32046
  48.09735    0.53631    0.65802    0.68500    0.50000    0.52586    0.52324    2.00000
  79.06022    0.83764    0.65802    1.10500    0.43619    0.46431    0.46180    2.29258
  50.98189    0.56638    0.65802    0.72500    0.45390    0.50291    0.50030    2.20313
  54.60515    0.60366    0.65802    0.77500    0.51053    0.47548    0.47289    1.95876
  70.80039    0.76236    0.65802    0.99500    0.44551    0.44008    0.43755    2.24460
  68.56660    0.74131    0.65802    0.96500    0.42405    0.43405    0.43151    2.35821
  72.29411    0.77628    0.65802    1.01500    0.41909    0.44411    0.44158    2.38610
  65.60088    0.71292    0.65802    0.92500    0.40826    0.43450    0.43196    2.44944
  76.04419    0.81064    0.65802    1.06500    0.44727    0.45416    0.45165    2.23581
  46.65958    0.52118    0.65802    0.66500    0.72222    0.53734    0.53470    1.38462
  69.31029    0.74835    0.65802    0.97500    0.44103    0.43606    0.43353    2.26740
  66.34095    0.72005    0.65802    0.93500    0.39269    0.43439    0.43185    2.54651
  79.81640    0.84432    0.65802    1.11500    0.42424    0.46684    0.46434    2.35714
  50.25960    0.55889    0.65802    0.71500    0.45714    0.50865    0.50603    2.18750
  48.78057    0.54411    0.65881    0.69500    0.58647    0.52002    0.51736    1.70513
  79.75837    0.84482    0.65881    1.11500    0.45110    0.46674    0.46421    2.21681
  49.50079    0.55164    0.65881    0.70500    0.52632    0.51429    0.51163    1.90000
  75.23718    0.80428    0.65881    1.05500    0.41768    0.45217    0.44963    2.39419
  83.54958    0.87781    0.65881    1.16500    0.45129    0.47945    0.47693    2.21586
  70.00312    0.75579    0.65881    0.98500    0.39910    0.43809    0.43554    2.50566
  67.03217    0.72755    0.65881    0.94500    0.49916    0.43441    0.43184    2.00336
  65.55213    0.71331    0.65881    0.92500    0.44007    0.43463    0.43206    2.27239
  53.83843    0.59653    0.65881    0.76500    0.44335    0.47993    0.47730    2.25556
  71.49403    0.76977    0.65881    1.00500    0.43339    0.44212    0.43957    2.30741
  55.29072    0.61137    0.65881    0.78500    0.48628    0.47105    0.46843    2.05641
  72.98858    0.78365    0.65881    1.02500    0.43411    0.44614    0.44359    2.30357
  48.06110    0.53657    0.65881    0.68500    0.48485    0.52576    0.52310    2.06250
  59.66765    0.65550    0.65881    0.84500    0.40442    0.44418    0.44158    2.47266
  50.94353    0.56667    0.65881    0.72500    0.63750    0.50281    0.50016    1.56863
  63.33880    0.69178    0.65881    0.89500    0.37519    0.43497    0.43239    2.66529
  52.38939    0.58163    0.65881    0.74500    0.41449    0.49133    0.48869    2.41259
  66.29170    0.72044    0.65881    0.93500    0.41746    0.43452    0.43195    2.39544
  79.00266    0.83814    0.65881    1.10500    0.46310    0.46420    0.46168    2.15936
  61.86770    0.67732    0.65881    0.87500    0.47987    0.43520    0.43262    2.08392
  60.40013    0.66279    0.65881    0.85500    0.38547    0.43970    0.43711    2.59426
  69.25902    0.74876    0.65881    0.97500    0.45634    0.43608    0.43353    2.19134
  82.78969    0.87127    0.65881    1.15500    0.50429    0.47688    0.47436    1.98298
  62.60281    0.68456    0.65881    0.88500    0.47170    0.43509    0.43250    2.12000
  47.34238    0.52901    0.65881    0.67500    0.38889    0.53150    0.52883    2.57143
  61.13348    0.67007    0.65881    0.86500    0.38889    0.43530    0.43271    2.57143
  50.22178    0.55916    0.65881    0.71500    0.45652    0.50855    0.50589    2.19048
  81.27236    0.85811    0.65881    1.13500    0.48450    0.47181    0.46929    2.06400
  46.62440    0.52144    0.65881    0.66500    0.52632    0.53708    0.53440    1.90000
  70.74812    0.76279    0.65881    0.99500    0.41429    0.44011    0.43755    2.41379
  67.77354    0.73465    0.65881    0.95500    0.47697    0.43429    0.43173    2.09655
  75.98851    0.81111    0.65881    1.06500    0.40799    0.45414    0.45160    2.45106
  53.11351    0.58909    0.65881    0.75500    0.55238    0.48559    0.48296    1.81034
  68.51583    0.74172    0.65881    0.96500    0.40000    0.43416    0.43160    2.50000
  58.20528    0.64086    0.65881    0.82500    0.47170    0.45314    0.45053    2.12000
  77.49383    0.82468    0.65881    1.08500    0.47619    0.45913    0.45660    2.10000
  64.07568    0.69897    0.65881    0.90500    0.41167    0.43486    0.43228    2.42912
  84.31028    0.88431    0.65881    1.17500    0.51717    0.48398    0.48146    1.93361
  78.24780    0.83142    0.65881    1.09500    0.51224    0.46167    0.45914    1.95219
  54.56417    0.60396    0.65881    0.77500    0.44144    0.47553    0.47290    2.26531
  76.74073    0.81791    0.65881    1.07500    0.45971    0.45660    0.45406    2.17530
  58.93603    0.64819    0.65881    0.83500    0.48070    0.44866    0.44606    2.08029
  80.51494    0.85148    0.65881    1.12500    0.44223    0.46928    0.46675    2.26126
  51.66607    0.57416    0.65881    0.73500    0.50980    0.49707    0.49442    1.96154
  82.03061    0.86471    0.65881    1.14500    0.45732    0.47435    0.47183    2.18667
  72.24086    0.77672    0.65881    1.01500    0.43711    0.44413    0.44158    2.28777
  64.81346    0.70615    0.65881    0.91500    0.47682    0.43475    0.43217    2.09722
  70.69583    0.76321    0.65960    0.99500    0.45498    0.44014    0.43755    2.19788
  55.24920    0.61169    0.65960    0.78500    0.44667    0.47111    0.46845    2.23881
  69.20773    0.74918    0.65960    0.97500    0.44625    0.43612    0.43353    2.24088
  69.95132    0.75621    0.65960    0.98500    0.40692    0.43813    0.43554    2.45749
  66.24242    0.72083    0.65960    0.93500    0.46303    0.43466    0.43206    2.15970
  71.44125    0.77020    0.65960    1.00500    0.45042    0.44215    0.43957    2.22015
  66.98239    0.72795    0.65960    0.94500    0.38740    0.43455    0.43195    2.58130
  64.02794    0.69935    0.65960    0.90500    0.44992    0.43500    0.43239    2.22263
  68.46504    0.74212    0.65960    0.96500    0.48058    0.43427    0.43168    2.08081
  67.72326    0.73505    0.65960    0.95500    0.43582    0.43443    0.43184    2.29455
  58.16167    0.64119    0.65960    0.82500    0.45588    0.45319    0.45055    2.19355
  65.50336    0.71369    0.65960    0.92500    0.42880    0.43477    0.43217    2.33208
  55.97606    0.61909    0.65960    0.79500    0.46452    0.46663    0.46397    2.15278
  58.89190    0.64853    0.65960    0.83500    0.43189    0.44872    0.44607    2.31538
  64.76520    0.70653    0.65960    0.91500    0.45724    0.43489    0.43228    2.18705
  72.18758    0.77716    0.65960    1.01500    0.45095    0.44416    0.44158    2.21756
  76.68454    0.81838    0.65960    1.07500    0.49027    0.45651    0.45394    2.03968
  80.45642    0.85199    0.65960    1.12500    0.45261    0.46919    0.46663    2.20940
  77.43717    0.82516    0.65960    1.08500    0.49113    0.45904    0.45648    2.03610
  53.07357    0.58938    0.65960    0.75500    0.47059    0.48549    0.48282    2.12500
  81.97118    0.86523    0.65960    1.14500    0.51233    0.47426    0.47170    1.95185
  61.82150    0.67768    0.65960    0.87500    0.41368    0.43535    0.43272    2.41732
  62.55609    0.68492    0.65960    0.88500    0.43966    0.43523    0.43261    2.27451
  49.46348    0.55192    0.65960    0.70500    0.54706    0.51419    0.51149    1.82796
  82.72981    0.87180    0.65960    1.15500    0.53659    0.47679    0.47424    1.86364
  51.62718    0.57444    0.65960    0.73500    0.52862    0.49697    0.49428    1.89172
  72.93481    0.78409    0.65960    1.02500    0.50259    0.44617    0.44359    1.98969
  48.74379    0.54438    0.65960    0.69500    0.58537    0.51993    0.51722    1.70833
  83.48926    0.87834    0.65960    1.16500    0.46882    0.47939    0.47684    2.13303
  52.34997    0.58192    0.65960    0.74500    0.52795    0.49123    0.48855    1.89412
  81.21338    0.85862    0.65960    1.13500    0.46849    0.47172    0.46917    2.13453
  50.90517    0.56695    0.65960    0.72500    0.61353    0.50271    0.50002    1.62992
  75.93280    0.81157    0.65960    1.06500    0.48228    0.45413    0.45156    2.07347
  48.02485    0.53683    0.65960    0.68500    0.66667    0.52567    0.52296    1.50000
  79.70031    0.84532    0.65960    1.11500    0.44860    0.46665    0.46409    2.22917
  60.35496    0.66314    0.65960    0.85500    0.40354    0.43976    0.43713    2.47809
  46.58921    0.52169    0.65960    0.66500    0.39130    0.53683    0.53410    2.55556
  54.52317    0.60427    0.65960    0.77500    0.47573    0.47559    0.47292    2.10204
  78.94506    0.83863    0.65960    1.10500    0.51423    0.46411    0.46155    1.94465
  53.79796    0.59683    0.65960    0.76500    0.51697    0.47990    0.47723    1.93434
  47.30666    0.52927    0.65960    0.67500    0.51613    0.53141    0.52869    1.93750
  63.29157    0.69214    0.65960    0.89500    0.39806    0.43512    0.43250    2.51219
  75.18195    0.80474    0.65960    1.05500    0.40275    0.45220    0.44963    2.48291
  84.24951    0.88485    0.65960    1.17500    0.46825    0.48387    0.48131    2.13559
  61.08779    0.67042    0.65960    0.86500    0.43894    0.43543    0.43281    2.27823
  78.19067    0.83191    0.65960    1.09500    0.49705    0.46158    0.45902    2.01186
  59.62300    0.65584    0.65960    0.84500    0.40527    0.44424    0.44160    2.46748
  50.18394    0.55944    0.65960    0.71500    0.46377    0.50845    0.50575    2.15625
  78.13351    0.83240    0.66039    1.09500    0.46203    0.46150    0.45889    2.16438
  69.89951    0.75662    0.66039    0.98500    0.43040    0.43817    0.43554    2.32342
  77.38047    0.82564    0.66039    1.08500    0.46583    0.45896    0.45636    2.14672
  52.31054    0.58221    0.66039    0.74500    0.43804    0.49115    0.48841    2.28289
  62.50936    0.68528    0.66039    0.88500    0.43980    0.43539    0.43272    2.27376
  53.03361    0.58968    0.66039    0.75500    0.51955    0.48541    0.48267    1.92473
  76.62832    0.81885    0.66039    1.07500    0.47327    0.45643    0.45382    2.11297
  70.64352    0.76364    0.66039    0.99500    0.45515    0.44018    0.43755    2.19708
  75.87706    0.81204    0.66039    1.06500    0.44466    0.45412    0.45151    2.24891
  58.84776    0.64886    0.66039    0.83500    0.43750    0.44878    0.44609    2.28571
  53.75748    0.59713    0.66039    0.76500    0.48641    0.47989    0.47716    2.05587
  75.12669    0.80520    0.66039    1.05500    0.47037    0.45225    0.44963    2.12598
  71.38844    0.77063    0.66039    1.00500    0.37031    0.44219    0.43957    2.70044
  63.24432    0.69251    0.66039    0.89500    0.41935    0.43527    0.43261    2.38462
  54.48217    0.60457    0.66039    0.77500    0.52113    0.47566    0.47294    1.91892
  55.93401    0.61940    0.66039    0.79500    0.48052    0.46670    0.46399    2.08108
  78.88742    0.83912    0.66039    1.10500    0.47126    0.46403    0.46143    2.12195
  72.88101    0.78453    0.66039    1.02500    0.39000    0.44621    0.44359    2.56410
  51.58828    0.57473    0.66039    0.73500    0.53903    0.49689    0.49414    1.85517
  60.30978    0.66348    0.66039    0.85500    0.41424    0.43983    0.43714    2.41406
  46.55401    0.52195    0.66039    0.66500    0.42308    0.53658    0.53380    2.36364
  65.45457    0.71407    0.66039    0.92500    0.40000    0.43493    0.43227    2.50000
  58.11804    0.64152    0.66039    0.82500    0.40275    0.45326    0.45057    2.48291
  47.27093    0.52953    0.66039    0.67500    0.52308    0.53132    0.52855    1.91176
  84.94931    0.89188    0.66039    1.18500    0.57627    0.48429    0.48170    1.73529
  84.18870    0.88540    0.66039    1.17500    0.54091    0.48376    0.48117    1.84874
  61.04209    0.67077    0.66039    0.86500    0.40064    0.43558    0.43290    2.49603
  47.98859    0.53709    0.66039    0.68500    0.56180    0.52558    0.52281    1.78000
  66.19313    0.72122    0.66039    0.93500    0.46942    0.43481    0.43216    2.13028
  64.71693    0.70691    0.66039    0.91500    0.46083    0.43504    0.43239    2.17000
  66.93258    0.72834    0.66039    0.94500    0.43333    0.43470    0.43205    2.30769
  83.42889    0.87888    0.66039    1.16500    0.49084    0.47934    0.47675    2.03734
  48.70700    0.54465    0.66039    0.69500    0.48611    0.51984    0.51708    2.05714
  82.66989    0.87233    0.66039    1.15500    0.41929    0.47671    0.47412    2.38496
  49.42617    0.55219    0.66039    0.70500    0.43478    0.51411    0.51135    2.30000
  61.77528    0.67804    0.66039    0.87500    0.51394    0.43550    0.43283    1.94576
  81.91171    0.86575    0.66039    1.14500    0.47748    0.47417    0.47158    2.09434
  67.67295    0.73545    0.66039    0.95500    0.42788    0.43459    0.43194    2.33708
  81.15436    0.85914    0.66039    1.13500    0.42095    0.47164    0.46904    2.37559
  50.14609    0.55972    0.66039    0.71500    0.59694    0.50837    0.50561    1.67521
  68.41422    0.74253    0.66039    0.96500    0.46384    0.43440    0.43176    2.15593
  80.39786    0.85249    0.66039    1.12500    0.51434    0.46910    0.46650    1.94424
  72.13427    0.77759    0.66039    1.01500    0.44211    0.44420    0.44158    2.26190
  50.86680    0.56723    0.66039    0.72500    0.40830    0.50263    0.49988    2.44915
  59.57833    0.65618    0.66039    0.84500    0.46972    0.44431    0.44162    2.12891
  79.64221    0.84582    0.66039    1.11500    0.49425    0.46657    0.46397    2.02326
  69.15641    0.74959    0.66039    0.97500    0.46282    0.43616    0.43353    2.16066
  55.20767    0.61199    0.66039    0.78500    0.36564    0.47118    0.46846    2.73494
  63.98017    0.69972    0.66039    0.90500    0.41176    0.43516    0.43250    2.42857
  78.82976    0.83962    0.66119    1.10500    0.48644    0.46396    0.46131    2.05576
  81.09531    0.85965    0.66119    1.13500    0.45455    0.47156    0.46892    2.20000
  62.46260    0.68564    0.66119    0.88500    0.54892    0.43556    0.43282    1.82175
  55.16613    0.61230    0.66119    0.78500    0.50227    0.47126    0.46848    1.99095
  67.62262    0.73585    0.66119    0.95500    0.38548    0.43475    0.43205    2.59414
  76.57208    0.81933    0.66119    1.07500    0.46053    0.45636    0.45369    2.17143
  61.72905    0.67839    0.66119    0.87500    0.43824    0.43567    0.43293    2.28185
  70.59118    0.76406    0.66119    0.99500    0.45107    0.44024    0.43755    2.21695
  49.38884    0.55246    0.66119    0.70500    0.42021    0.51403    0.51121    2.37975
  81.85220    0.86627    0.66119    1.14500    0.46881    0.47410    0.47146    2.13305
  82.60993    0.87286    0.66119    1.15500    0.44444    0.47663    0.47399    2.25000
  75.82129    0.81251    0.66119    1.06500    0.48073    0.45413    0.45147    2.08015
  58.80360    0.64919    0.66119    0.83500    0.46043    0.44886    0.44611    2.17187
  53.71699    0.59743    0.66119    0.76500    0.47383    0.47989    0.47710    2.11047
  50.10824    0.55999    0.66119    0.71500    0.55941    0.50829    0.50547    1.78761
  48.67021    0.54491    0.66119    0.69500    0.51515    0.51977    0.51694    1.94118
  58.07441    0.64185    0.66119    0.82500    0.42414    0.45334    0.45058    2.35772
  66.88276    0.72874    0.66119    0.94500    0.49244    0.43487    0.43216    2.03072
  75.07141    0.80566    0.66119    1.05500    0.44381    0.45230    0.44963    2.25322
  71.33560    0.77106    0.66119    1.00500    0.41810    0.44225    0.43957    2.39179
  47.23519    0.52978    0.66119    0.67500    0.63636    0.53125    0.52841    1.57143
  64.66863    0.70728    0.66119    0.91500    0.45870    0.43521    0.43249    2.18008
  66.14381    0.72161    0.66119    0.93500    0.43818    0.43498    0.43227    2.28214
  47.95233    0.53736    0.66119    0.68500    0.52273    0.52551    0.52267    1.91304
  60.99637    0.67112    0.66119    0.86500    0.37799    0.43573    0.43299    2.64557
  84.12786    0.88594    0.66119    1.17500    0.47672    0.48366    0.48102    2.09767
  63.19705    0.69288    0.66119    0.89500    0.42747    0.43544    0.43271    2.33935
  54.44115    0.60488    0.66119    0.77500    0.46667    0.47574    0.47295    2.14286
  84.88803    0.89243    0.66119    1.18500    0.52455    0.48435    0.48171    1.90640
  83.36849    0.87941    0.66119    1.16500    0.57848    0.47930    0.47666    1.72868
  52.99365    0.58998    0.66119    0.75500    0.46761    0.48533    0.48253    2.13855
  72.08094    0.77803    0.66119    1.01500    0.45497    0.44426    0.44158    2.19795
  72.82719    0.78497    0.66119    1.02500    0.43669    0.44627    0.44359    2.28996
  80.33926    0.85300    0.66119    1.12500    0.46388    0.46903    0.46638    2.15574
  69.84767    0.75704    0.66119    0.98500    0.42881    0.43823    0.43554    2.33206
  60.26458    0.66383    0.66119    0.85500    0.44162    0.43991    0.43716    2.26437
  69.10507    0.75000    0.66119    0.97500    0.49919    0.43622    0.43352    2.00325
  77.32375    0.82612    0.66119    1.08500    0.48077    0.45889    0.45623    2.08000
  46.51880    0.52220    0.66119    0.66500    0.75000    0.53634    0.53349    1.33333
  63.93239    0.70009    0.66119    0.90500    0.44776    0.43533    0.43260    2.23333
  51.54936    0.57501    0.66119    0.73500    0.57143    0.49681    0.49400    1.75000
  50.82841    0.56751    0.66119    0.72500    0.54472    0.50255    0.49974    1.83582
  52.27111    0.58250    0.66119    0.74500    0.51524    0.49107    0.48827    1.94083
  55.89194    0.61972    0.66119    0.79500    0.44181    0.46678    0.46400    2.26341
  68.36339    0.74294    0.66119    0.96500    0.42154    0.43455    0.43185    2.37226
  78.07632    0.83288    0.66119    1.09500    0.45756    0.46143    0.45877    2.18548
  59.53365    0.65652    0.66119    0.84500    0.47378    0.44438    0.44163    2.11067
  65.40577    0.71446    0.66119    0.92500    0.42995    0.43510    0.43238    2.32584
  79.58408    0.84632    0.66119    1.11500    0.44587    0.46649    0.46384    2.24280
  69.79581    0.75746    0.66198    0.98500    0.45150    0.43831    0.43554    2.21481
  51.51044    0.57530    0.66198    0.73500    0.51056    0.49674    0.49386    1.95862
  75.01610    0.80612    0.66198    1.05500    0.45263    0.45237    0.44963    2.20930
  71.28274    0.77149    0.66198    1.00500    0.44370    0.44232    0.43956    2.25379
  52.95367    0.59027    0.66198    0.75500    0.48468    0.48526    0.48239    2.06322
  66.09448    0.72200    0.66198    0.93500    0.40700    0.43517    0.43238    2.45703
  60.95064    0.67147    0.66198    0.86500    0.48689    0.43590    0.43309    2.05387
  69.05371    0.75041    0.66198    0.97500    0.45937    0.43630    0.43352    2.17690
  52.23166    0.58279    0.66198    0.74500    0.46349    0.49100    0.48813    2.15753
  84.06697    0.88648    0.66198    1.17500    0.44211    0.48358    0.48088    2.26190
  72.02759    0.77846    0.66198    1.01500    0.44724    0.44433    0.44158    2.23592
  63.14977    0.69324    0.66198    0.89500    0.49477    0.43563    0.43282    2.02113
  54.40012    0.60518    0.66198    0.77500    0.43972    0.47583    0.47297    2.27419
  78.01909    0.83337    0.66198    1.09500    0.47977    0.46137    0.45865    2.08434
  64.62032    0.70766    0.66198    0.91500    0.42880    0.43540    0.43260    2.33208
  47.91605    0.53762    0.66198    0.68500    0.39000    0.52544    0.52253    2.56410
  48.63340    0.54518    0.66198    0.69500    0.48551    0.51970    0.51680    2.05970
  83.30805    0.87995    0.66198    1.16500    0.47780    0.47927    0.47657    2.09292
  50.07037    0.56027    0.66198    0.71500    0.56044    0.50822    0.50533    1.78431
  55.84986    0.62003    0.66198    0.79500    0.45800    0.46687    0.46402    2.18341
  81.03622    0.86016    0.66198    1.13500    0.50000    0.47151    0.46880    2.00000
  68.31253    0.74334    0.66198    0.96500    0.45977    0.43471    0.43193    2.17500
  62.41584    0.68600    0.66198    0.88500    0.46440    0.43574    0.43293    2.15331
  67.57227    0.73625    0.66198    0.95500    0.46819    0.43494    0.43216    2.13589
  63.88460    0.70046    0.66198    0.90500    0.50534    0.43551    0.43271    1.97887
  76.51580    0.81980    0.66198    1.07500    0.44090    0.45630    0.45357    2.26808
  84.82671    0.89298    0.66198    1.18500    0.49526    0.48441    0.48172    2.01914
  49.35150    0.55273    0.66198    0.70500    0.46196    0.51396    0.51107    2.16471
  77.26700    0.82660    0.66198    1.08500    0.45287    0.45884    0.45611    2.20814
  70.53882    0.76448    0.66198    0.99500    0.43730    0.44031    0.43755    2.28674
  80.28064    0.85351    0.66198    1.12500    0.41220    0.46897    0.46626    2.42601
  81.79266    0.86679    0.66198    1.14500    0.44808    0.47404    0.47133    2.23176
  78.77206    0.84011    0.66198    1.10500    0.42938    0.46391    0.46118    2.32895
  75.76550    0.81298    0.66198    1.06500    0.49808    0.45416    0.45143    2.00772
  50.79002    0.56779    0.66198    0.72500    0.58678    0.50248    0.49960    1.70423
  58.75943    0.64953    0.66198    0.83500    0.44696    0.44896    0.44612    2.23735
  59.48896    0.65686    0.66198    0.84500    0.42617    0.44448    0.44165    2.34646
  53.67649    0.59773    0.66198    0.76500    0.51100    0.47990    0.47703    1.95694
  79.52592    0.84682    0.66198    1.11500    0.42989    0.46644    0.46372    2.32618
  66.83292    0.72913    0.66198    0.94500    0.42964    0.43505    0.43227    2.32753
  61.68280    0.67875    0.66198    0.87500    0.48776    0.43586    0.43304    2.05018
  82.54994    0.87338    0.66198    1.15500    0.47913    0.47657    0.47387    2.08714
  60.21936    0.66417    0.66198    0.85500    0.42193    0.44000    0.43718    2.37008
  72.77335    0.78542    0.66198    1.02500    0.50000    0.44634    0.44359    2.00000
  47.19945    0.53004    0.66198    0.67500    0.37879    0.53118    0.52827    2.64000
  46.48358    0.52245    0.66198    0.66500    0.35294    0.53610    0.53319    2.83333
  65.35695    0.71484    0.66198    0.92500    0.45120    0.43528    0.43249    2.21631
  55.12458    0.61261    0.66198    0.78500    0.48546    0.47135    0.46849    2.05991
  58.03076    0.64218    0.66198    0.82500    0.50870    0.45344    0.45060    1.96578
  59.44425    0.65720    0.66278    0.84500    0.45201    0.44458    0.44167    2.21236
  60.90489    0.67182    0.66278    0.86500    0.42642    0.43609    0.43318    2.34510
  53.63597    0.59803    0.66278    0.76500    0.50398    0.47992    0.47697    1.98421
  47.87976    0.53788    0.66278    0.68500    0.42056    0.52538    0.52239    2.37778
  55.08301    0.61292    0.66278    0.78500    0.37215    0.47145    0.46851    2.68712
  66.04513    0.72238    0.66278    0.93500    0.42965    0.43537    0.43248    2.32747
  50.75162    0.56807    0.66278    0.72500    0.46840    0.50242    0.49946    2.13492
  79.46772    0.84732    0.66278    1.11500    0.51515    0.46641    0.46360    1.94118
  46.44836    0.52270    0.66278    0.66500    0.64286    0.53588    0.53289    1.55556
  73.46566    0.79279    0.66278    1.03500    0.43978    0.44845    0.44560    2.27386
  80.22198    0.85401    0.66278    1.12500    0.37452    0.46894    0.46614    2.67010
  84.00605    0.88702    0.66278    1.17500    0.45135    0.48352    0.48073    2.21560
  72.71947    0.78586    0.66278    1.02500    0.45514    0.44644    0.44359    2.19713
  67.52190    0.73665    0.66278    0.95500    0.42065    0.43514    0.43226    2.37729
  76.45950    0.82027    0.66278    1.07500    0.49904    0.45627    0.45345    2.00386
  64.57199    0.70804    0.66278    0.91500    0.41058    0.43560    0.43271    2.43561
  48.59658    0.54545    0.66278    0.69500    0.40541    0.51964    0.51666    2.46667
  63.83678    0.70083    0.66278    0.90500    0.45104    0.43571    0.43282    2.21708
  57.98709    0.64251    0.66278    0.82500    0.39423    0.45354    0.45061    2.53659
  83.24757    0.88048    0.66278    1.16500    0.51262    0.47926    0.47648    1.95076
  68.26166    0.74375    0.66278    0.96500    0.45191    0.43488    0.43201    2.21284
  62.36905    0.68636    0.66278    0.88500    0.44951    0.43594    0.43304    2.22464
  55.80777    0.62034    0.66278    0.79500    0.45437    0.46698    0.46404    2.20087
  65.30810    0.71522    0.66278    0.92500    0.43082    0.43548    0.43259    2.32117
  71.22986    0.77191    0.66278    1.00500    0.43060    0.44242    0.43956    2.32234
  52.91368    0.59056    0.66278    0.75500    0.52754    0.48521    0.48225    1.89560
  71.97421    0.77890    0.66278    1.01500    0.41956    0.44443    0.44158    2.38346
  66.78306    0.72953    0.66278    0.94500    0.45270    0.43525    0.43237    2.20896
  50.03250    0.56054    0.66278    0.71500    0.53266    0.50816    0.50519    1.87736
  77.21022    0.82708    0.66278    1.08500    0.47126    0.45881    0.45599    2.12195
  47.16369    0.53030    0.66278    0.67500    0.60000    0.53112    0.52813    1.66667
  80.97710    0.86067    0.66278    1.13500    0.43510    0.47147    0.46867    2.29832
  60.17414    0.66452    0.66278    0.85500    0.42393    0.44011    0.43719    2.35887
  54.35908    0.60549    0.66278    0.77500    0.46065    0.47593    0.47299    2.17085
  58.71524    0.64986    0.66278    0.83500    0.44526    0.44906    0.44614    2.24590
  49.31416    0.55300    0.66278    0.70500    0.45294    0.51390    0.51092    2.20779
  78.71434    0.84060    0.66278    1.10500    0.42278    0.46387    0.46106    2.36530
  77.96183    0.83385    0.66278    1.09500    0.42262    0.46134    0.45852    2.36620
  75.70968    0.81344    0.66278    1.06500    0.45273    0.45421    0.45138    2.20884
  70.48643    0.76491    0.66278    0.99500    0.42165    0.44041    0.43755    2.37165
  69.74392    0.75788    0.66278    0.98500    0.45055    0.43840    0.43554    2.21951
  84.76534    0.89353    0.66278    1.18500    0.54861    0.48451    0.48173    1.82278
  52.19220    0.58308    0.66278    0.74500    0.40606    0.49095    0.48799    2.46269
  82.48991    0.87391    0.66278    1.15500    0.51357    0.47654    0.47375    1.94715
  51.47151    0.57558    0.66278    0.73500    0.51103    0.49669    0.49372    1.95683
  69.00233    0.75082    0.66278    0.97500    0.47468    0.43639    0.43352    2.10667
  81.73308    0.86731    0.66278    1.14500    0.50529    0.47401    0.47121    1.97908
  61.63653    0.67910    0.66278    0.87500    0.44314    0.43605    0.43315    2.25660
  63.10247    0.69361    0.66278    0.89500    0.48264    0.43582    0.43293    2.07192
  57.94342    0.64284    0.66357    0.82500    0.41828    0.45366    0.45063    2.39076
  47.84347    0.53814    0.66357    0.68500    0.52128    0.52532    0.52225    1.91837
  54.31803    0.60579    0.66357    0.77500    0.47002    0.47605    0.47300    2.12755
  52.15273    0.58337    0.66357    0.74500    0.45963    0.49090    0.48785    2.17568
  83.18705    0.88101    0.66357    1.16500    0.50302    0.47929    0.47639    1.98800
  81.67347    0.86782    0.66357    1.14500    0.41617    0.47400    0.47109    2.40284
  63.78895    0.70120    0.66357    0.90500    0.46603    0.43592    0.43292    2.14576
  60.12889    0.66486    0.66357    0.85500    0.40067    0.44023    0.43721    2.49580
  62.32225    0.68672    0.66357    0.88500    0.43814    0.43615    0.43314    2.28235
  75.65383    0.81391    0.66357    1.06500    0.49407    0.45428    0.45134    2.02400
  55.76566    0.62066    0.66357    0.79500    0.45594    0.46709    0.46405    2.19328
  67.47151    0.73705    0.66357    0.95500    0.42973    0.43535    0.43237    2.32707
  65.25925    0.71560    0.66357    0.92500    0.48247    0.43570    0.43270    2.07266
  66.73317    0.72992    0.66357    0.94500    0.48175    0.43547    0.43248    2.07576
  71.17696    0.77234    0.66357    1.00500    0.44071    0.44253    0.43956    2.26909
  77.90455    0.83434    0.66357    1.09500    0.42205    0.46133    0.45840    2.36937
  52.87368    0.59086    0.66357    0.75500    0.49857    0.48516    0.48211    2.00575
  84.70394    0.89407    0.66357    1.18500    0.45852    0.48463    0.48174    2.18095
  49.99462    0.56082    0.66357    0.71500    0.55708    0.50811    0.50505    1.79508
  82.42984    0.87443    0.66357    1.15500    0.52795    0.47654    0.47362    1.89412
  71.92081    0.77933    0.66357    1.01500    0.45854    0.44454    0.44158    2.18085
  68.21076    0.74415    0.66357    0.96500    0.48788    0.43508    0.43210    2.04967
  78.65658    0.84109    0.66357    1.10500    0.52132    0.46387    0.46094    1.91822
  64.52364    0.70841    0.66357    0.91500    0.45156    0.43581    0.43281    2.21455
  70.43403    0.76533    0.66357    0.99500    0.45570    0.44052    0.43755    2.19444
  83.94508    0.88756    0.66357    1.17500    0.48796    0.48349    0.48059    2.04933
  63.05515    0.69397    0.66357    0.89500    0.41745    0.43604    0.43303    2.39552
  79.40949    0.84782    0.66357    1.11500    0.48108    0.46640    0.46347    2.07865
  61.59025    0.67946    0.66357    0.87500    0.45230    0.43627    0.43325    2.21091
  51.43257    0.57587    0.66357    0.73500    0.48701    0.49664    0.49358    2.05333
  72.66558    0.78630    0.66357    1.02500    0.40094    0.44655    0.44359    2.49412
  60.85913    0.67217    0.66357    0.86500    0.44719    0.43629    0.43327    2.23616
  59.39953    0.65754    0.66357    0.84500    0.41783    0.44470    0.44168    2.39331
  53.59545    0.59833    0.66357    0.76500    0.52130    0.47995    0.47690    1.91827
  58.67104    0.65020    0.66357    0.83500    0.42974    0.44918    0.44616    2.32700
  47.12793    0.53055    0.66357    0.67500    0.38462    0.53106    0.52799    2.60000
  48.55976    0.54571    0.66357    0.69500    0.53846    0.51959    0.51652    1.85714
  80.91795    0.86119    0.66357    1.13500    0.49421    0.47147    0.46855    2.02344
  50.71320    0.56835    0.66357    0.72500    0.52490    0.50237    0.49931    1.90511
  65.99575    0.72277    0.66357    0.93500    0.43884    0.43558    0.43259    2.27875
  49.27680    0.55327    0.66357    0.70500    0.39674    0.51385    0.51078    2.52055
  77.15341    0.82755    0.66357    1.08500    0.48008    0.45880    0.45586    2.08300
  68.95093    0.75123    0.66357    0.97500    0.46578    0.43650    0.43352    2.14695
  55.04143    0.61323    0.66357    0.78500    0.40044    0.47157    0.46853    2.49724
  46.41312    0.52296    0.66357    0.66500    0.50000    0.53566    0.53258    2.00000
  73.41127    0.79324    0.66357    1.03500    0.44576    0.44856    0.44560    2.24335
  80.16328    0.85452    0.66357    1.12500    0.49901    0.46894    0.46601    2.00395
  69.69202    0.75829    0.66357    0.98500    0.50000    0.43851    0.43554    2.00000
  76.40317    0.82074    0.66357    1.07500    0.46923    0.45627    0.45333    2.13115
  67.42110    0.73744    0.66437    0.95500    0.41429    0.43559    0.43248    2.41379
  80.85876    0.86170    0.66437    1.13500    0.41188    0.47149    0.46843    2.42791
  70.38160    0.76575    0.66437    0.99500    0.48860    0.44065    0.43755    2.04667
  48.52293    0.54598    0.66437    0.69500    0.51316    0.51954    0.51638    1.94872
  75.59795    0.81437    0.66437    1.06500    0.44322    0.45438    0.45129    2.25620
  62.27544    0.68708    0.66437    0.88500    0.46114    0.43638    0.43325    2.16854
  81.61382    0.86834    0.66437    1.14500    0.37209    0.47403    0.47096    2.68750
  61.54395    0.67981    0.66437    0.87500    0.40419    0.43649    0.43336    2.47410
  49.23944    0.55354    0.66437    0.70500    0.45361    0.51380    0.51064    2.20455
  58.62683    0.65053    0.66437    0.83500    0.45704    0.44931    0.44617    2.18800
  83.12649    0.88154    0.66437    1.16500    0.52452    0.47935    0.47629    1.90650
  57.89972    0.64317    0.66437    0.82500    0.42857    0.45379    0.45065    2.33333
  76.34681    0.82122    0.66437    1.07500    0.48444    0.45629    0.45320    2.06426
  66.68327    0.73031    0.66437    0.94500    0.47199    0.43570    0.43259    2.11871
  53.55491    0.59863    0.66437    0.76500    0.46134    0.47999    0.47683    2.16760
  54.99984    0.61354    0.66437    0.78500    0.48636    0.47169    0.46854    2.05607
  68.15984    0.74455    0.66437    0.96500    0.46602    0.43529    0.43218    2.14583
  71.86738    0.77977    0.66437    1.01500    0.48319    0.44468    0.44158    2.06960
  80.10456    0.85502    0.66437    1.12500    0.44256    0.46896    0.46589    2.25957
  46.37788    0.52321    0.66437    0.66500    0.85000    0.53544    0.53228    1.17647
  73.35685    0.79368    0.66437    1.03500    0.49320    0.44870    0.44560    2.02759
  65.94636    0.72316    0.66437    0.93500    0.43515    0.43582    0.43270    2.29804
  47.09216    0.53081    0.66437    0.67500    0.50746    0.53101    0.52784    1.97059
  79.35123    0.84832    0.66437    1.11500    0.47719    0.46643    0.46335    2.09562
  63.00782    0.69434    0.66437    0.89500    0.41930    0.43627    0.43314    2.38491
  51.39362    0.57615    0.66437    0.73500    0.48000    0.49660    0.49344    2.08333
  83.88408    0.88810    0.66437    1.17500    0.43710    0.48350    0.48044    2.28780
  69.64009    0.75871    0.66437    0.98500    0.56887    0.43864    0.43554    1.75786
  60.08364    0.66521    0.66437    0.85500    0.46961    0.44036    0.43722    2.12941
  68.89951    0.75164    0.66437    0.97500    0.39501    0.43663    0.43352    2.53160
  54.27696    0.60609    0.66437    0.77500    0.45676    0.47617    0.47302    2.18932
  52.11325    0.58366    0.66437    0.74500    0.57597    0.49086    0.48770    1.73620
  78.59879    0.84158    0.66437    1.10500    0.39300    0.46389    0.46081    2.54455
  77.84723    0.83482    0.66437    1.09500    0.43889    0.46136    0.45828    2.27848
  84.64250    0.89462    0.66437    1.18500    0.47696    0.48480    0.48174    2.09662
  77.09657    0.82803    0.66437    1.08500    0.45208    0.45882    0.45574    2.21200
  64.47528    0.70879    0.66437    0.91500    0.40159    0.43604    0.43292    2.49012
  50.67478    0.56863    0.66437    0.72500    0.48249    0.50233    0.49917    2.07258
  55.72355    0.62097    0.66437    0.79500    0.45908    0.46722    0.46407    2.17826
  47.80717    0.53840    0.66437    0.68500    0.68831    0.52528    0.52211    1.45283
  49.95672    0.56109    0.66437    0.71500    0.58537    0.50807    0.50491    1.70833
  59.35479    0.65788    0.66437    0.84500    0.44760    0.44484    0.44170    2.23413
  60.81335    0.67252    0.66437    0.86500    0.47368    0.43650    0.43337    2.11111
  71.12403    0.77277    0.66437    1.00500    0.41444    0.44266    0.43956    2.41288
  82.36974    0.87496    0.66437    1.15500    0.54379    0.47656    0.47350    1.83895
  72.61166    0.78674    0.66437    1.02500    0.47260    0.44669    0.44359    2.11594
  52.83368    0.59115    0.66437    0.75500    0.44330    0.48512    0.48197    2.25581
  65.21037    0.71598    0.66437    0.92500    0.40850    0.43593    0.43281    2.44800
  63.74110    0.70157    0.66437    0.90500    0.44569    0.43615    0.43303    2.24373
  52.79366    0.59144    0.66516    0.75500    0.41795    0.48509    0.48183    2.39264
  49.91882    0.56137    0.66516    0.71500    0.46667    0.50803    0.50477    2.14286
  68.84807    0.75205    0.66516    0.97500    0.45323    0.43677    0.43352    2.20641
  81.55414    0.86886    0.66516    1.14500    0.43726    0.47408    0.47084    2.28696
  70.32915    0.76617    0.66516    0.99500    0.45681    0.44080    0.43755    2.18909
  77.78988    0.83531    0.66516    1.09500    0.40214    0.46140    0.45815    2.48673
  80.79953    0.86221    0.66516    1.13500    0.44980    0.47154    0.46830    2.22321
  60.03836    0.66555    0.66516    0.85500    0.50874    0.44050    0.43724    1.96564
  67.37067    0.73784    0.66516    0.95500    0.44951    0.43584    0.43258    2.22464
  78.54097    0.84207    0.66516    1.10500    0.44299    0.46393    0.46069    2.25738
  52.07376    0.58395    0.66516    0.74500    0.49842    0.49083    0.48756    2.00633
  46.34263    0.52346    0.66516    0.66500    0.36000    0.53523    0.53197    2.77778
  51.35466    0.57643    0.66516    0.73500    0.53191    0.49656    0.49330    1.88000
  62.22860    0.68744    0.66516    0.88500    0.40348    0.43662    0.43336    2.47843
  77.03970    0.82851    0.66516    1.08500    0.42636    0.45886    0.45562    2.34545
  80.04580    0.85553    0.66516    1.12500    0.46396    0.46901    0.46577    2.15538
  63.69323    0.70194    0.66516    0.90500    0.48080    0.43639    0.43314    2.07987
  76.29042    0.82169    0.66516    1.07500    0.39255    0.45632    0.45308    2.54741
  68.10891    0.74496    0.66516    0.96500    0.45904    0.43552    0.43227    2.17844
  69.58815    0.75912    0.66516    0.98500    0.48485    0.43879    0.43554    2.06250
  65.16147    0.71636    0.66516    0.92500    0.40728    0.43617    0.43292    2.45528
  61.49764    0.68016    0.66516    0.87500    0.47764    0.43673    0.43347    2.09363
  50.63635    0.56891    0.66516    0.72500    0.51449    0.50230    0.49903    1.94366
  79.29294    0.84881    0.66516    1.11500    0.48915    0.46647    0.46323    2.04435
  59.31004    0.65822    0.66516    0.84500    0.44613    0.44498    0.44172    2.24151
  55.68142    0.62128    0.66516    0.79500    0.43542    0.46735    0.46409    2.29665
  49.20207    0.55381    0.66516    0.70500    0.52551    0.51376    0.51050    1.90291
  54.95824    0.61385    0.66516    0.78500    0.49637    0.47182    0.46856    2.01463
  82.30960    0.87548    0.66516    1.15500    0.53404    0.47662    0.47338    1.87251
  84.58101    0.89516    0.66516    1.18500    0.51562    0.48499    0.48175    1.93939
  62.96047    0.69470    0.66516    0.89500    0.47236    0.43651    0.43325    2.11702
  58.58260    0.65086    0.66516    0.83500    0.45884    0.44945    0.44619    2.17939
  83.82304    0.88864    0.66516    1.17500    0.47490    0.48354    0.48030    2.10573
  47.77086    0.53866    0.66516    0.68500    0.34188    0.52523    0.52197    2.92500
  53.51437    0.59893    0.66516    0.76500    0.54942    0.48003    0.47677    1.82011
  54.23589    0.60639    0.66516    0.77500    0.43318    0.47630    0.47303    2.30851
  71.07108    0.77320    0.66516    1.00500    0.43060    0.44281    0.43956    2.32234
  83.06590    0.88207    0.66516    1.16500    0.50101    0.47944    0.47620    1.99598
  72.55771    0.78718    0.66516    1.02500    0.47157    0.44684    0.44359    2.12057
  75.54204    0.81484    0.66516    1.06500    0.45290    0.45449    0.45125    2.20800
  73.30241    0.79413    0.66516    1.03500    0.44020    0.44885    0.44560    2.27170
  66.63335    0.73070    0.66516    0.94500    0.45205    0.43595    0.43269    2.21212
  71.81393    0.78020    0.66516    1.01500    0.43403    0.44483    0.44158    2.30400
  57.85602    0.64349    0.66516    0.82500    0.44692    0.45393    0.45066    2.23755
  65.89696    0.72354    0.66516    0.93500    0.45183    0.43606    0.43280    2.21324
  47.05638    0.53107    0.66516    0.67500    0.42857    0.53097    0.52770    2.33333
  60.76756    0.67287    0.66516    0.86500    0.44194    0.43672    0.43346    2.26274
  48.48609    0.54624    0.66516    0.69500    0.53030    0.51950    0.51623    1.88571
  64.42690    0.70916    0.66516    0.91500    0.43128    0.43628    0.43303    2.31868
  65.84753    0.72393    0.66596    0.93500    0.43328    0.43631    0.43291    2.30797
  58.53836    0.65120    0.66596    0.83500    0.43781    0.44959    0.44621    2.28409
  83.00527    0.88261    0.66596    1.16500    0.38995    0.47954    0.47611    2.56444
  76.98280    0.82899    0.66596    1.08500    0.43126    0.45891    0.45549    2.31878
  54.91663    0.61415    0.66596    0.78500    0.48148    0.47195    0.46858    2.07692
  50.59791    0.56919    0.66596    0.72500    0.48029    0.50226    0.49889    2.08209
  65.11256    0.71675    0.66596    0.92500    0.47360    0.43642    0.43302    2.11149
  57.81231    0.64382    0.66596    0.82500    0.54134    0.45406    0.45068    1.84727
  53.47381    0.59923    0.66596    0.76500    0.46402    0.48008    0.47670    2.15508
  79.98701    0.85603    0.66596    1.12500    0.44304    0.46906    0.46564    2.25714
  51.31569    0.57672    0.66596    0.73500    0.50489    0.49653    0.49316    1.98065
  62.18176    0.68780    0.66596    0.88500    0.44640    0.43686    0.43346    2.24014
  62.91310    0.69507    0.66596    0.89500    0.48317    0.43675    0.43335    2.06969
  76.23400    0.82216    0.66596    1.07500    0.42272    0.45637    0.45295    2.36564
  67.32022    0.73824    0.66596    0.95500    0.46346    0.43609    0.43269    2.15771
  66.58341    0.73110    0.66596    0.94500    0.45470    0.43620    0.43280    2.19928
  48.44924    0.54651    0.66596    0.69500    0.46753    0.51945    0.51609    2.13889
  64.37850    0.70954    0.66596    0.91500    0.48532    0.43653    0.43313    2.06050
  61.45131    0.68052    0.66596    0.87500    0.43463    0.43696    0.43358    2.30081
  80.74028    0.86272    0.66596    1.13500    0.47379    0.47160    0.46818    2.11066
  79.23462    0.84931    0.66596    1.11500    0.51091    0.46652    0.46310    1.95730
  84.51949    0.89571    0.66596    1.18500    0.48922    0.48519    0.48176    2.04405
  47.02059    0.53132    0.66596    0.67500    0.40000    0.53092    0.52756    2.50000
  49.16469    0.55408    0.66596    0.70500    0.57803    0.51372    0.51036    1.73000
  69.53618    0.75954    0.66596    0.98500    0.51487    0.43894    0.43553    1.94225
  59.26528    0.65855    0.66596    0.84500    0.46789    0.44512    0.44173    2.13725
  60.72175    0.67321    0.66596    0.86500    0.46528    0.43694    0.43355    2.14925
  77.73251    0.83579    0.66596    1.09500    0.41818    0.46145    0.45803    2.39130
  82.24942    0.87601    0.66596    1.15500    0.46407    0.47668    0.47325    2.15487
  68.05795    0.74536    0.66596    0.96500    0.41892    0.43575    0.43235    2.38710
  49.88091    0.56164    0.66596    0.71500    0.56881    0.50799    0.50462    1.75806
  55.63928    0.62160    0.66596    0.79500    0.47992    0.46748    0.46410    2.08368
  54.19480    0.60670    0.66596    0.77500    0.55402    0.47643    0.47305    1.80500
  52.03426    0.58423    0.66596    0.74500    0.42262    0.49079    0.48742    2.36620
  63.64535    0.70231    0.66596    0.90500    0.39320    0.43664    0.43324    2.54321
  71.76046    0.78063    0.66596    1.01500    0.45991    0.44498    0.44157    2.17434
  75.48611    0.81530    0.66596    1.06500    0.43694    0.45461    0.45120    2.28862
  47.73454    0.53892    0.66596    0.68500    0.67368    0.52519    0.52183    1.48438
  78.48311    0.84256    0.66596    1.10500    0.55781    0.46398    0.46057    1.79273
  81.49442    0.86938    0.66596    1.14500    0.43446    0.47414    0.47072    2.30172
  59.99308    0.66589    0.66596    0.85500    0.44815    0.44065    0.43726    2.23141
  83.76197    0.88917    0.66596    1.17500    0.44538    0.48358    0.48015    2.24528
  68.79660    0.75246    0.66596    0.97500    0.44147    0.43692    0.43352    2.26515
  52.75363    0.59174    0.66596    0.75500    0.45989    0.48506    0.48169    2.17442
  70.27668    0.76659    0.66596    0.99500    0.51100    0.44095    0.43755    1.95695
  72.50374    0.78761    0.66596    1.02500    0.42791    0.44700    0.44359    2.33692
  73.24795    0.79457    0.66596    1.03500    0.43452    0.44901    0.44560    2.30137
  46.30738    0.52371    0.66596    0.66500    0.50000    0.53502    0.53167    2.00000
  71.01811    0.77362    0.66596    1.00500    0.43478    0.44297    0.43956    2.30000
  58.49410    0.65153    0.66676    0.83500    0.46543    0.44973    0.44622    2.14855
  82.94461    0.88314    0.66676    1.16500    0.44990    0.47963    0.47602    2.22271
  52.71359    0.59203    0.66676    0.75500    0.53644    0.48503    0.48155    1.86413
  49.84299    0.56191    0.66676    0.71500    0.50943    0.50795    0.50448    1.96296
  67.26975    0.73864    0.66676    0.95500    0.46377    0.43634    0.43280    2.15625
  64.33008    0.70991    0.66676    0.91500    0.47962    0.43677    0.43324    2.08497
  70.96511    0.77405    0.66676    1.00500    0.42171    0.44312    0.43956    2.37132
  55.59713    0.62191    0.66676    0.79500    0.44086    0.46761    0.46412    2.26829
  63.59745    0.70268    0.66676    0.90500    0.45785    0.43688    0.43335    2.18412
  79.92818    0.85653    0.66676    1.12500    0.43289    0.46911    0.46552    2.31004
  80.68098    0.86323    0.66676    1.13500    0.43359    0.47165    0.46805    2.30631
  47.69821    0.53918    0.66676    0.68500    0.52525    0.52514    0.52169    1.90385
  65.06363    0.71713    0.66676    0.92500    0.49741    0.43666    0.43313    2.01042
  72.44975    0.78805    0.66676    1.02500    0.50392    0.44715    0.44359    1.98442
  76.92587    0.82946    0.66676    1.08500    0.42173    0.45895    0.45537    2.37118
  46.27212    0.52396    0.66676    0.66500    0.45455    0.53481    0.53136    2.20000
  68.00697    0.74576    0.66676    0.96500    0.44300    0.43598    0.43244    2.25735
  66.53346    0.73149    0.66676    0.94500    0.45743    0.43645    0.43291    2.18613
  60.67593    0.67356    0.66676    0.86500    0.42070    0.43716    0.43365    2.37698
  65.79808    0.72432    0.66676    0.93500    0.47300    0.43655    0.43302    2.11419
  51.99475    0.58452    0.66676    0.74500    0.48494    0.49076    0.48728    2.06211
  78.42523    0.84305    0.66676    1.10500    0.45793    0.46403    0.46044    2.18376
  54.15371    0.60700    0.66676    0.77500    0.46667    0.47656    0.47307    2.14286
  68.74512    0.75287    0.66676    0.97500    0.48348    0.43707    0.43352    2.06835
  70.22418    0.76701    0.66676    0.99500    0.44444    0.44110    0.43755    2.25000
  73.19346    0.79502    0.66676    1.03500    0.44320    0.44916    0.44560    2.25632
  59.94778    0.66623    0.66676    0.85500    0.42687    0.44079    0.43727    2.34263
  71.70696    0.78106    0.66676    1.01500    0.41705    0.44513    0.44157    2.39781
  83.70085    0.88971    0.66676    1.17500    0.41929    0.48362    0.48001    2.38500
  49.12730    0.55435    0.66676    0.70500    0.47179    0.51368    0.51022    2.11957
  69.48419    0.75995    0.66676    0.98500    0.44535    0.43908    0.43553    2.24542
  75.43015    0.81576    0.66676    1.06500    0.52174    0.45473    0.45116    1.91667
  51.27671    0.57700    0.66676    0.73500    0.45603    0.49649    0.49301    2.19286
  57.76858    0.64415    0.66676    0.82500    0.50276    0.45420    0.45070    1.98901
  53.43324    0.59952    0.66676    0.76500    0.47045    0.48012    0.47663    2.12560
  54.87500    0.61446    0.66676    0.78500    0.50122    0.47208    0.46859    1.99512
  62.86572    0.69543    0.66676    0.89500    0.48270    0.43699    0.43346    2.07167
  62.13489    0.68816    0.66676    0.88500    0.44310    0.43709    0.43357    2.25681
  50.55946    0.56946    0.66676    0.72500    0.53309    0.50222    0.49875    1.87586
  48.41238    0.54677    0.66676    0.69500    0.47260    0.51941    0.51595    2.11594
  59.22050    0.65889    0.66676    0.84500    0.49620    0.44526    0.44175    2.01533
  46.98479    0.53158    0.66676    0.67500    0.56923    0.53087    0.52742    1.75676
  77.67510    0.83627    0.66676    1.09500    0.45640    0.46149    0.45791    2.19106
  82.18921    0.87653    0.66676    1.15500    0.45328    0.47673    0.47313    2.20614
  81.43466    0.86989    0.66676    1.14500    0.49206    0.47419    0.47059    2.03226
  79.17626    0.84981    0.66676    1.11500    0.44604    0.46657    0.46298    2.24194
  61.40497    0.68087    0.66676    0.87500    0.44407    0.43720    0.43368    2.25191
  76.17755    0.82263    0.66676    1.07500    0.41386    0.45641    0.45283    2.41629
  84.45793    0.89625    0.66676    1.18500    0.47808    0.48538    0.48177    2.09170
  84.39633    0.89680    0.66756    1.18500    0.53112    0.48542    0.48165    1.88281
  63.54953    0.70305    0.66756    0.90500    0.47716    0.43711    0.43346    2.09574
  67.95597    0.74617    0.66756    0.96500    0.47986    0.43620    0.43252    2.08394
  73.13894    0.79546    0.66756    1.03500    0.43274    0.44930    0.44560    2.31086
  60.63009    0.67391    0.66756    0.86500    0.44718    0.43738    0.43374    2.23622
  59.90246    0.66658    0.66756    0.85500    0.41278    0.44092    0.43729    2.42259
  77.61766    0.83675    0.66756    1.09500    0.51181    0.46151    0.45778    1.95385
  47.66188    0.53944    0.66756    0.68500    0.51852    0.52509    0.52154    1.92857
  72.39573    0.78849    0.66756    1.02500    0.44332    0.44729    0.44359    2.25573
  83.63970    0.89025    0.66756    1.17500    0.50000    0.48363    0.47986    2.00000
  46.23684    0.52421    0.66756    0.66500    0.50000    0.53458    0.53105    2.00000
  78.36732    0.84354    0.66756    1.10500    0.45779    0.46405    0.46032    2.18443
  68.69361    0.75328    0.66756    0.97500    0.41379    0.43720    0.43352    2.41667
  65.74862    0.72470    0.66756    0.93500    0.43556    0.43679    0.43313    2.29588
  69.43217    0.76037    0.66756    0.98500    0.46538    0.43922    0.43553    2.14879
  58.44984    0.65186    0.66756    0.83500    0.40069    0.44986    0.44624    2.49569
  51.23772    0.57728    0.66756    0.73500    0.47988    0.49644    0.49287    2.08387
  62.81832    0.69579    0.66756    0.89500    0.43914    0.43722    0.43357    2.27715
  46.94899    0.53183    0.66756    0.67500    0.49367    0.53081    0.52728    2.02564
  76.86892    0.82994    0.66756    1.08500    0.50471    0.45897    0.45524    1.98134
  79.86932    0.85703    0.66756    1.12500    0.51535    0.46914    0.46539    1.94043
  79.11787    0.85030    0.66756    1.11500    0.48425    0.46659    0.46286    2.06504
  50.52100    0.56974    0.66756    0.72500    0.50980    0.50217    0.49861    1.96154
  64.28165    0.71029    0.66756    0.91500    0.47651    0.43700    0.43335    2.09859
  51.95523    0.58481    0.66756    0.74500    0.49552    0.49072    0.48714    2.01807
  59.17571    0.65923    0.66756    0.84500    0.42419    0.44539    0.44177    2.35741
  54.11260    0.60730    0.66756    0.77500    0.45642    0.47668    0.47308    2.19095
  48.37551    0.54704    0.66756    0.69500    0.46528    0.51936    0.51581    2.14925
  65.01468    0.71751    0.66756    0.92500    0.41484    0.43690    0.43324    2.41057
  80.62166    0.86374    0.66756    1.13500    0.43031    0.47168    0.46793    2.32389
  67.21926    0.73903    0.66756    0.95500    0.45586    0.43658    0.43291    2.19366
  82.88391    0.88367    0.66756    1.16500    0.44423    0.47969    0.47593    2.25110
  70.17167    0.76743    0.66756    0.99500    0.47000    0.44123    0.43755    2.12766
  52.67354    0.59232    0.66756    0.75500    0.44444    0.48499    0.48140    2.25000
  66.48348    0.73188    0.66756    0.94500    0.43883    0.43668    0.43302    2.27881
  81.37488    0.87041    0.66756    1.14500    0.45887    0.47422    0.47047    2.17928
  70.91209    0.77448    0.66756    1.00500    0.43886    0.44325    0.43956    2.27863
  62.08802    0.68852    0.66756    0.88500    0.42062    0.43732    0.43368    2.37743
  71.65344    0.78150    0.66756    1.01500    0.39209    0.44527    0.44157    2.55042
  55.55497    0.62222    0.66756    0.79500    0.46681    0.46774    0.46414    2.14220
  54.83337    0.61477    0.66756    0.78500    0.49664    0.47221    0.46861    2.01351
  53.39266    0.59982    0.66756    0.76500    0.45103    0.48016    0.47657    2.21714
  75.37416    0.81623    0.66756    1.06500    0.42272    0.45483    0.45111    2.36564
  82.12896    0.87705    0.66756    1.15500    0.46641    0.47676    0.47301    2.14403
  49.08990    0.55462    0.66756    0.70500    0.68182    0.51363    0.51008    1.46667
  57.72483    0.64447    0.66756    0.82500    0.41446    0.45433    0.45071    2.41277
  49.80506    0.56219    0.66756    0.71500    0.58571    0.50790    0.50434    1.70732
  76.12108    0.82309    0.66756    1.07500    0.46947    0.45643    0.45271    2.13008
  61.35861    0.68122    0.66756    0.87500    0.37400    0.43743    0.43379    2.67382
  76.06458    0.82356    0.66836    1.07500    0.47732    0.45643    0.45258    2.09504
  70.11913    0.76785    0.66836    0.99500    0.41653    0.44135    0.43755    2.40079
  59.13091    0.65956    0.66836    0.84500    0.48423    0.44552    0.44178    2.06513
  64.23320    0.71066    0.66836    0.91500    0.43053    0.43723    0.43346    2.32269
  48.33864    0.54730    0.66836    0.69500    0.63566    0.51930    0.51567    1.57317
  67.16876    0.73943    0.66836    0.95500    0.40909    0.43680    0.43301    2.44444
  53.35207    0.60012    0.66836    0.76500    0.52044    0.48019    0.47650    1.92147
  68.64208    0.75368    0.66836    0.97500    0.46844    0.43732    0.43352    2.13475
  69.38014    0.76078    0.66836    0.98500    0.47343    0.43934    0.43553    2.11224
  65.69914    0.72509    0.66836    0.93500    0.46238    0.43701    0.43323    2.16271
  66.43349    0.73227    0.66836    0.94500    0.41297    0.43691    0.43312    2.42146
  73.08441    0.79591    0.66836    1.03500    0.44904    0.44943    0.44560    2.22695
  46.91318    0.53209    0.66836    0.67500    0.56923    0.53075    0.52714    1.75676
  71.59990    0.78193    0.66836    1.01500    0.42599    0.44539    0.44157    2.34749
  62.04112    0.68888    0.66836    0.88500    0.43894    0.43754    0.43379    2.27820
  50.48253    0.57002    0.66836    0.72500    0.49324    0.50212    0.49846    2.02740
  58.40556    0.65219    0.66836    0.83500    0.48087    0.44998    0.44626    2.07955
  54.79172    0.61507    0.66836    0.78500    0.53953    0.47232    0.46863    1.85345
  72.34169    0.78893    0.66836    1.02500    0.48067    0.44741    0.44359    2.08042
  57.68108    0.64480    0.66836    0.82500    0.48649    0.45445    0.45073    2.05556
  79.05945    0.85080    0.66836    1.11500    0.49695    0.46659    0.46273    2.01230
  62.77091    0.69616    0.66836    0.89500    0.46233    0.43744    0.43368    2.16296
  49.05250    0.55489    0.66836    0.70500    0.66854    0.51357    0.50993    1.49580
  61.31223    0.68157    0.66836    0.87500    0.38871    0.43765    0.43390    2.57261
  51.19872    0.57757    0.66836    0.73500    0.56849    0.49639    0.49273    1.75904
  80.56230    0.86424    0.66836    1.13500    0.46380    0.47168    0.46781    2.15612
  77.56020    0.83723    0.66836    1.09500    0.45574    0.46151    0.45766    2.19421
  82.06868    0.87757    0.66836    1.15500    0.46095    0.47676    0.47288    2.16942
  46.20157    0.52446    0.66836    0.66500    0.43590    0.53436    0.53075    2.29412
  49.76713    0.56246    0.66836    0.71500    0.48696    0.50785    0.50420    2.05357
  75.31815    0.81669    0.66836    1.06500    0.45911    0.45491    0.45107    2.17814
  55.51279    0.62253    0.66836    0.79500    0.45267    0.46786    0.46415    2.20909
  67.90496    0.74657    0.66836    0.96500    0.45645    0.43640    0.43260    2.19081
  84.33469    0.89734    0.66836    1.18500    0.49776    0.48522    0.48133    2.00901
  59.85713    0.66692    0.66836    0.85500    0.47645    0.44105    0.43731    2.09886
  63.50160    0.70342    0.66836    0.90500    0.46191    0.43733    0.43357    2.16491
  60.58424    0.67426    0.66836    0.86500    0.44822    0.43758    0.43384    2.23105
  47.62554    0.53970    0.66836    0.68500    0.55340    0.52503    0.52140    1.80702
  83.57851    0.89078    0.66836    1.17500    0.50304    0.48360    0.47971    1.98790
  81.31506    0.87092    0.66836    1.14500    0.44362    0.47422    0.47034    2.25417
  54.07148    0.60760    0.66836    0.77500    0.53102    0.47679    0.47310    1.88318
  82.82317    0.88419    0.66836    1.16500    0.48065    0.47972    0.47584    2.08051
  78.30937    0.84403    0.66836    1.10500    0.54102    0.46405    0.46019    1.84838
  51.91570    0.58510    0.66836    0.74500    0.38965    0.49067    0.48700    2.56643
  79.81043    0.85754    0.66836    1.12500    0.52849    0.46913    0.46527    1.89219
  76.81193    0.83041    0.66836    1.08500    0.43794    0.45897    0.45512    2.28340
  64.96571    0.71788    0.66836    0.92500    0.46990    0.43712    0.43334    2.12811
  70.85905    0.77490    0.66836    1.00500    0.47573    0.44337    0.43956    2.10204
  52.63348    0.59261    0.66836    0.75500    0.41310    0.48494    0.48126    2.42073
  77.50270    0.83772    0.66916    1.09500    0.44776    0.46149    0.45753    2.23333
  51.15971    0.57785    0.66916    0.73500    0.45704    0.49633    0.49259    2.18797
  82.00836    0.87810    0.66916    1.15500    0.47284    0.47673    0.47276    2.11489
  69.32809    0.76119    0.66916    0.98500    0.44637    0.43944    0.43553    2.24031
  70.06657    0.76827    0.66916    0.99500    0.46994    0.44146    0.43755    2.12795
  75.26210    0.81715    0.66916    1.06500    0.48155    0.45496    0.45102    2.07663
  64.91673    0.71826    0.66916    0.92500    0.46116    0.43733    0.43345    2.16846
  81.25520    0.87144    0.66916    1.14500    0.43738    0.47419    0.47022    2.28632
  59.81179    0.66726    0.66916    0.85500    0.42314    0.44116    0.43732    2.36328
  83.51728    0.89132    0.66916    1.17500    0.49569    0.48355    0.47957    2.01739
  54.03035    0.60790    0.66916    0.77500    0.45833    0.47689    0.47312    2.18182
  51.87616    0.58538    0.66916    0.74500    0.44872    0.49061    0.48685    2.22857
  71.54634    0.78236    0.66916    1.01500    0.49916    0.44549    0.44157    2.00336
  78.25140    0.84452    0.66916    1.10500    0.43080    0.46403    0.46007    2.32127
  54.75006    0.61538    0.66916    0.78500    0.47098    0.47243    0.46864    2.12322
  48.30176    0.54757    0.66916    0.69500    0.42581    0.51923    0.51553    2.34848
  84.27302    0.89788    0.66916    1.18500    0.53620    0.48499    0.48101    1.86498
  64.18473    0.71104    0.66916    0.91500    0.50329    0.43743    0.43356    1.98693
  57.63731    0.64513    0.66916    0.82500    0.42105    0.45456    0.45075    2.37500
  68.59054    0.75409    0.66916    0.97500    0.43067    0.43742    0.43352    2.32197
  59.08609    0.65990    0.66916    0.84500    0.46875    0.44563    0.44180    2.13333
  65.64964    0.72547    0.66916    0.93500    0.47195    0.43722    0.43334    2.11888
  70.80598    0.77533    0.66916    1.00500    0.43396    0.44347    0.43956    2.30435
  63.45365    0.70379    0.66916    0.90500    0.42677    0.43754    0.43367    2.34317
  79.75151    0.85804    0.66916    1.12500    0.44574    0.46911    0.46514    2.24348
  82.76239    0.88472    0.66916    1.16500    0.47094    0.47972    0.47574    2.12340
  52.59341    0.59291    0.66916    0.75500    0.48045    0.48488    0.48112    2.08140
  73.02984    0.79635    0.66916    1.03500    0.41930    0.44953    0.44560    2.38492
  49.01508    0.55516    0.66916    0.70500    0.56410    0.51351    0.50979    1.77273
  76.75492    0.83089    0.66916    1.08500    0.48197    0.45894    0.45500    2.07480
  80.50291    0.86475    0.66916    1.13500    0.45198    0.47165    0.46768    2.21250
  58.36127    0.65252    0.66916    0.83500    0.45213    0.45009    0.44627    2.21176
  67.11823    0.73982    0.66916    0.95500    0.47386    0.43701    0.43312    2.11032
  67.85392    0.74697    0.66916    0.96500    0.48864    0.43659    0.43269    2.04651
  66.38347    0.73266    0.66916    0.94500    0.38110    0.43712    0.43323    2.62400
  62.72348    0.69652    0.66916    0.89500    0.47029    0.43764    0.43378    2.12635
  55.47061    0.62284    0.66916    0.79500    0.41915    0.46796    0.46417    2.38579
  60.53837    0.67460    0.66916    0.86500    0.54613    0.43777    0.43393    1.83108
  47.58919    0.53996    0.66916    0.68500    0.46957    0.52496    0.52126    2.12963
  53.31147    0.60041    0.66916    0.76500    0.42607    0.48020    0.47643    2.34706
  61.99421    0.68923    0.66916    0.88500    0.40169    0.43775    0.43389    2.48945
  49.72918    0.56273    0.66916    0.71500    0.54229    0.50778    0.50406    1.84404
  46.16628    0.52471    0.66916    0.66500    0.43333    0.53412    0.53044    2.30769
  46.87736    0.53234    0.66916    0.67500    0.56338    0.53068    0.52699    1.77500
  76.00805    0.82403    0.66916    1.07500    0.47455    0.45640    0.45246    2.10728
  50.44406    0.57030    0.66916    0.72500    0.45126    0.50206    0.49832    2.21600
  79.00100    0.85129    0.66916    1.11500    0.47563    0.46657    0.46261    2.10246
  61.26585    0.68193    0.66916    0.87500    0.47952    0.43785    0.43401    2.08541
  72.28762    0.78937    0.66916    1.02500    0.43260    0.44751    0.44359    2.31159
  59.04126    0.66024    0.66997    0.84500    0.46619    0.44572    0.44181    2.14504
  63.40569    0.70415    0.66997    0.90500    0.42165    0.43773    0.43378    2.37165
  49.69123    0.56301    0.66997    0.71500    0.45887    0.50770    0.50391    2.17925
  48.26487    0.54783    0.66997    0.69500    0.60000    0.51915    0.51538    1.66667
  46.13099    0.52496    0.66997    0.66500    0.34483    0.53387    0.53013    2.90000
  67.80286    0.74737    0.66997    0.96500    0.47547    0.43675    0.43277    2.10320
  59.76644    0.66760    0.66997    0.85500    0.47941    0.44125    0.43734    2.08591
  64.86773    0.71864    0.66997    0.92500    0.44822    0.43752    0.43356    2.23106
  47.55283    0.54022    0.66997    0.68500    0.54286    0.52487    0.52112    1.84211
  83.45602    0.89185    0.66997    1.17500    0.50522    0.48348    0.47942    1.97934
  48.97766    0.55542    0.66997    0.70500    0.50289    0.51343    0.50965    1.98851
  84.96743    0.90497    0.66997    1.19500    0.54988    0.48594    0.48188    1.81857
  81.19531    0.87195    0.66997    1.14500    0.43359    0.47414    0.47009    2.30631
  64.13625    0.71141    0.66997    0.91500    0.47619    0.43762    0.43367    2.10000
  46.84154    0.53260    0.66997    0.67500    0.40506    0.53060    0.52685    2.46875
  78.94252    0.85178    0.66997    1.11500    0.43407    0.46652    0.46248    2.30380
  72.23353    0.78980    0.66997    1.02500    0.47635    0.44759    0.44358    2.09932
  61.21944    0.68228    0.66997    0.87500    0.49470    0.43804    0.43411    2.02143
  51.12069    0.57813    0.66997    0.73500    0.56122    0.49625    0.49245    1.78182
  50.40557    0.57058    0.66997    0.72500    0.51220    0.50198    0.49818    1.95238
  66.33344    0.73305    0.66997    0.94500    0.46493    0.43731    0.43334    2.15088
  65.60012    0.72586    0.66997    0.93500    0.47140    0.43741    0.43345    2.12132
  67.06769    0.74022    0.66997    0.95500    0.47087    0.43720    0.43323    2.12371
  80.44349    0.86526    0.66997    1.13500    0.42802    0.47160    0.46756    2.33636
  68.53897    0.75450    0.66997    0.97500    0.45310    0.43750    0.43352    2.20702
  78.19339    0.84500    0.66997    1.10500    0.45079    0.46398    0.45995    2.21834
  84.21130    0.89843    0.66997    1.18500    0.46154    0.48475    0.48069    2.16667
  57.59353    0.64545    0.66997    0.82500    0.42553    0.45465    0.45076    2.35000
  79.69256    0.85854    0.66997    1.12500    0.55179    0.46906    0.46502    1.81227
  82.70158    0.88525    0.66997    1.16500    0.43478    0.47970    0.47565    2.30000
  60.49250    0.67495    0.66997    0.86500    0.44149    0.43794    0.43403    2.26506
  81.94801    0.87862    0.66997    1.15500    0.40377    0.47668    0.47263    2.47664
  72.97526    0.79679    0.66997    1.03500    0.40997    0.44961    0.44560    2.43922
  58.31696    0.65285    0.66997    0.83500    0.41297    0.45019    0.44629    2.42149
  61.94729    0.68959    0.66997    0.88500    0.41259    0.43794    0.43400    2.42373
  75.95150    0.82450    0.66997    1.07500    0.45251    0.45636    0.45233    2.20988
  71.49275    0.78279    0.66997    1.01500    0.43673    0.44558    0.44157    2.28975
  52.55333    0.59320    0.66997    0.75500    0.46269    0.48481    0.48098    2.16129
  55.42841    0.62315    0.66997    0.79500    0.45473    0.46805    0.46419    2.19910
  70.01399    0.76869    0.66997    0.99500    0.39444    0.44154    0.43754    2.53527
  69.27601    0.76161    0.66997    0.98500    0.45469    0.43952    0.43553    2.19931
  75.20604    0.81761    0.66997    1.06500    0.47509    0.45500    0.45098    2.10487
  53.27087    0.60071    0.66997    0.76500    0.46907    0.48020    0.47637    2.13187
  51.83661    0.58567    0.66997    0.74500    0.51253    0.49053    0.48671    1.95109
  53.98922    0.60821    0.66997    0.77500    0.52927    0.47698    0.47313    1.88940
  77.44518    0.83820    0.66997    1.09500    0.49794    0.46144    0.45741    2.00826
  70.75290    0.77575    0.66997    1.00500    0.45136    0.44356    0.43956    2.21555
  76.69787    0.83136    0.66997    1.08500    0.45527    0.45890    0.45487    2.19651
  62.67603    0.69688    0.66997    0.89500    0.47315    0.43783    0.43389    2.11348
  54.70840    0.61569    0.66997    0.78500    0.45695    0.47252    0.46866    2.18841
  65.55059    0.72624    0.67077    0.93500    0.45140    0.43759    0.43356    2.21533
  76.64081    0.83183    0.67077    1.08500    0.47743    0.45885    0.45475    2.09455
  64.81871    0.71902    0.67077    0.92500    0.46491    0.43769    0.43367    2.15094
  84.90523    0.90551    0.67077    1.19500    0.44622    0.48601    0.48189    2.24103
  51.08167    0.57841    0.67077    0.73500    0.44277    0.49616    0.49230    2.25850
  81.13539    0.87247    0.67077    1.14500    0.43519    0.47409    0.46997    2.29787
  69.96138    0.76911    0.67077    0.99500    0.49175    0.44161    0.43754    2.03356
  50.36707    0.57085    0.67077    0.72500    0.58868    0.50188    0.49804    1.69872
  49.65326    0.56328    0.67077    0.71500    0.48430    0.50761    0.50377    2.06481
  48.94023    0.55569    0.67077    0.70500    0.60000    0.51333    0.50951    1.66667
  55.38620    0.62346    0.67077    0.79500    0.45000    0.46812    0.46420    2.22222
  64.08775    0.71178    0.67077    0.91500    0.44270    0.43779    0.43378    2.25887
  68.48739    0.75490    0.67077    0.97500    0.44367    0.43757    0.43352    2.25391
  52.51325    0.59349    0.67077    0.75500    0.44598    0.48471    0.48083    2.24224
  47.51646    0.54048    0.67077    0.68500    0.54400    0.52477    0.52097    1.83824
  54.66672    0.61599    0.67077    0.78500    0.48124    0.47259    0.46868    2.07798
  58.27264    0.65318    0.67077    0.83500    0.45848    0.45026    0.44631    2.18110
  61.17303    0.68263    0.67077    0.87500    0.48059    0.43821    0.43422    2.08077
  80.38403    0.86577    0.67077    1.13500    0.49299    0.47155    0.46743    2.02846
  67.01712    0.74061    0.67077    0.95500    0.44502    0.43738    0.43334    2.24710
  59.72107    0.66794    0.67077    0.85500    0.48669    0.44133    0.43736    2.05469
  61.90035    0.68995    0.67077    0.88500    0.45101    0.43810    0.43411    2.21723
  71.43914    0.78322    0.67077    1.01500    0.37792    0.44564    0.44157    2.64609
  84.14955    0.89897    0.67077    1.18500    0.48606    0.48450    0.48038    2.05738
  72.92065    0.79723    0.67077    1.03500    0.56383    0.44968    0.44560    1.77358
  62.62857    0.69724    0.67077    0.89500    0.47826    0.43800    0.43400    2.09091
  75.14994    0.81807    0.67077    1.06500    0.48155    0.45502    0.45093    2.07663
  81.88763    0.87914    0.67077    1.15500    0.40816    0.47663    0.47251    2.45000
  69.22392    0.76202    0.67077    0.98500    0.41231    0.43959    0.43553    2.42537
  57.54974    0.64578    0.67077    0.82500    0.38314    0.45473    0.45078    2.61000
  51.79706    0.58596    0.67077    0.74500    0.54572    0.49044    0.48657    1.83243
  53.94807    0.60851    0.67077    0.77500    0.51523    0.47705    0.47315    1.94089
  58.99642    0.66057    0.67077    0.84500    0.46724    0.44579    0.44183    2.14022
  83.39472    0.89239    0.67077    1.17500    0.50524    0.48340    0.47927    1.97925
  66.28339    0.73344    0.67077    0.94500    0.40916    0.43748    0.43345    2.44402
  63.35771    0.70452    0.67077    0.90500    0.54628    0.43790    0.43389    1.83056
  78.13536    0.84549    0.67077    1.10500    0.51025    0.46393    0.45982    1.95984
  77.38762    0.83868    0.67077    1.09500    0.50647    0.46139    0.45728    1.97447
  72.17942    0.79024    0.67077    1.02500    0.47200    0.44766    0.44358    2.11864
  79.63357    0.85904    0.67077    1.12500    0.39852    0.46901    0.46490    2.50926
  67.75179    0.74777    0.67077    0.96500    0.48414    0.43690    0.43286    2.06552
  53.23025    0.60100    0.67077    0.76500    0.43609    0.48019    0.47630    2.29310
  60.44660    0.67529    0.67077    0.86500    0.43929    0.43810    0.43412    2.27642
  70.69979    0.77617    0.67077    1.00500    0.43974    0.44362    0.43956    2.27407
  48.22797    0.54809    0.67077    0.69500    0.54676    0.51905    0.51524    1.82895
  46.80571    0.53285    0.67077    0.67500    0.21505    0.53050    0.52671    4.65000
  75.89491    0.82497    0.67077    1.07500    0.44275    0.45631    0.45221    2.25862
  78.88401    0.85228    0.67077    1.11500    0.42235    0.46647    0.46236    2.36771
  82.64074    0.88578    0.67077    1.16500    0.49578    0.47968    0.47556    2.01702
  46.09569    0.52521    0.67077    0.66500    0.29730    0.53360    0.52983    3.36364
  46.06038    0.52546    0.67158    0.66500    0.37931    0.53332    0.52952    2.63636
  80.32454    0.86627    0.67158    1.13500    0.41602    0.47148    0.46731    2.40376
  78.82547    0.85277    0.67158    1.11500    0.46850    0.46640    0.46223    2.13445
  66.96654    0.74101    0.67158    0.95500    0.47140    0.43754    0.43344    2.12132
  84.08776    0.89951    0.67158    1.18500    0.45798    0.48426    0.48007    2.18349
  58.95156    0.66091    0.67158    0.84500    0.38449    0.44585    0.44185    2.60086
  54.62503    0.61630    0.67158    0.78500    0.41111    0.47264    0.46869    2.43243
  76.58371    0.83231    0.67158    1.08500    0.45315    0.45878    0.45462    2.20675
  64.76967    0.71940    0.67158    0.92500    0.44918    0.43785    0.43378    2.22628
  52.47315    0.59378    0.67158    0.75500    0.46770    0.48461    0.48069    2.13812
  57.50594    0.64610    0.67158    0.82500    0.46404    0.45478    0.45080    2.15500
  50.32857    0.57113    0.67158    0.72500    0.51673    0.50178    0.49789    1.93525
  55.34398    0.62377    0.67158    0.79500    0.45588    0.46818    0.46422    2.19355
  63.30971    0.70489    0.67158    0.90500    0.47314    0.43805    0.43400    2.11355
  67.70069    0.74817    0.67158    0.96500    0.51463    0.43704    0.43294    1.94314
  49.61529    0.56355    0.67158    0.71500    0.53363    0.50750    0.50363    1.87395
  51.04263    0.57869    0.67158    0.73500    0.46230    0.49605    0.49216    2.16312
  69.17180    0.76243    0.67158    0.98500    0.50510    0.43964    0.43553    1.97980
  84.84299    0.90606    0.67158    1.19500    0.49887    0.48609    0.48189    2.00453
  79.57456    0.85954    0.67158    1.12500    0.46792    0.46894    0.46477    2.13710
  75.83830    0.82543    0.67158    1.07500    0.37618    0.45624    0.45208    2.65829
  59.67569    0.66828    0.67158    0.85500    0.49444    0.44139    0.43737    2.02247
  71.38550    0.78365    0.67158    1.01500    0.42362    0.44570    0.44157    2.36060
  51.75749    0.58624    0.67158    0.74500    0.46726    0.49033    0.48643    2.14013
  66.23332    0.73383    0.67158    0.94500    0.48490    0.43764    0.43356    2.06228
  53.18962    0.60130    0.67158    0.76500    0.51918    0.48016    0.47623    1.92611
  48.19106    0.54835    0.67158    0.69500    0.67391    0.51894    0.51510    1.48387
  72.86601    0.79767    0.67158    1.03500    0.39116    0.44973    0.44560    2.55649
  53.90691    0.60881    0.67158    0.77500    0.49296    0.47710    0.47317    2.02857
  72.12529    0.79067    0.67158    1.02500    0.51096    0.44771    0.44358    1.95710
  82.57986    0.88631    0.67158    1.16500    0.49190    0.47965    0.47547    2.03292
  81.82720    0.87966    0.67158    1.15500    0.41418    0.47657    0.47238    2.41441
  75.09382    0.81853    0.67158    1.06500    0.43846    0.45503    0.45088    2.28070
  77.33004    0.83916    0.67158    1.09500    0.45693    0.46132    0.45716    2.18852
  81.07543    0.87298    0.67158    1.14500    0.50198    0.47403    0.46985    1.99213
  65.50104    0.72662    0.67158    0.93500    0.43610    0.43774    0.43367    2.29304
  83.33338    0.89292    0.67158    1.17500    0.52254    0.48332    0.47913    1.91373
  48.90279    0.55596    0.67158    0.70500    0.53927    0.51322    0.50936    1.85437
  69.90876    0.76952    0.67158    0.99500    0.39314    0.44166    0.43754    2.54365
  60.40069    0.67564    0.67158    0.86500    0.41872    0.43824    0.43422    2.38824
  62.58110    0.69760    0.67158    0.89500    0.48682    0.43816    0.43411    2.05415
  61.85340    0.69030    0.67158    0.88500    0.42623    0.43826    0.43422    2.34615
  58.22831    0.65351    0.67158    0.83500    0.44828    0.45032    0.44632    2.23077
  46.76986    0.53311    0.67158    0.67500    0.64000    0.53038    0.52657    1.56250
  47.48009    0.54074    0.67158    0.68500    0.55263    0.52466    0.52083    1.80952
  61.12660    0.68298    0.67158    0.87500    0.42948    0.43836    0.43433    2.32841
  78.07730    0.84598    0.67158    1.10500    0.41843    0.46386    0.45970    2.38991
  64.03923    0.71215    0.67158    0.91500    0.46564    0.43795    0.43389    2.14760
  70.64666    0.77660    0.67158    1.00500    0.46798    0.44368    0.43956    2.13684
  68.43578    0.75531    0.67158    0.97500    0.50736    0.43762    0.43352    1.97097
  54.58333    0.61660    0.67238    0.78500    0.43269    0.47267    0.46871    2.31111
  76.52658    0.83278    0.67238    1.08500    0.44649    0.45869    0.45450    2.23967
  79.51551    0.86003    0.67238    1.12500    0.45037    0.46886    0.46465    2.22041
  66.18324    0.73421    0.67238    0.94500    0.45000    0.43777    0.43366    2.22222
  60.35477    0.67598    0.67238    0.86500    0.43986    0.43835    0.43431    2.27344
  65.45147    0.72700    0.67238    0.93500    0.48494    0.43788    0.43377    2.06209
  58.18397    0.65384    0.67238    0.83500    0.46181    0.45035    0.44634    2.16541
  46.02507    0.52571    0.67238    0.66500    0.53846    0.53303    0.52921    1.85714
  50.29006    0.57141    0.67238    0.72500    0.43396    0.50165    0.49775    2.30435
  64.72062    0.71977    0.67238    0.92500    0.45341    0.43798    0.43388    2.20553
  47.44371    0.54099    0.67238    0.68500    0.58095    0.52453    0.52069    1.72131
  70.59351    0.77702    0.67238    1.00500    0.43248    0.44371    0.43956    2.31227
  82.51894    0.88683    0.67238    1.16500    0.47904    0.47961    0.47537    2.08750
  72.07113    0.79111    0.67238    1.02500    0.50699    0.44775    0.44358    1.97241
  48.15415    0.54862    0.67238    0.69500    0.59627    0.51881    0.51495    1.67708
  83.27201    0.89346    0.67238    1.17500    0.49353    0.48322    0.47898    2.02620
  66.91594    0.74140    0.67238    0.95500    0.40857    0.43767    0.43355    2.44758
  84.02594    0.90005    0.67238    1.18500    0.48536    0.48419    0.47994    2.06035
  80.26502    0.86678    0.67238    1.13500    0.45793    0.47140    0.46718    2.18376
  61.08015    0.68333    0.67238    0.87500    0.45188    0.43849    0.43444    2.21300
  61.80643    0.69066    0.67238    0.88500    0.46037    0.43839    0.43433    2.17216
  52.43304    0.59407    0.67238    0.75500    0.47545    0.48448    0.48055    2.10326
  63.99070    0.71252    0.67238    0.91500    0.40879    0.43808    0.43400    2.44622
  71.33185    0.78408    0.67238    1.01500    0.37605    0.44573    0.44157    2.65919
  46.73402    0.53336    0.67238    0.67500    0.37143    0.53025    0.52642    2.69231
  48.86535    0.55623    0.67238    0.70500    0.37209    0.51309    0.50922    2.68750
  63.26170    0.70525    0.67238    0.90500    0.40888    0.43818    0.43411    2.44569
  55.30175    0.62408    0.67238    0.79500    0.47059    0.46821    0.46424    2.12500
  49.57731    0.56382    0.67238    0.71500    0.50612    0.50737    0.50349    1.97581
  69.85612    0.76994    0.67238    0.99500    0.45730    0.44169    0.43754    2.18677
  81.01544    0.87349    0.67238    1.14500    0.50417    0.47394    0.46972    1.98347
  81.76675    0.88018    0.67238    1.15500    0.45370    0.47649    0.47226    2.20408
  84.78071    0.90661    0.67238    1.19500    0.54126    0.48615    0.48190    1.84753
  58.90669    0.66124    0.67238    0.84500    0.48616    0.44589    0.44186    2.05694
  53.86574    0.60911    0.67238    0.77500    0.46578    0.47714    0.47318    2.14692
  53.14898    0.60160    0.67238    0.76500    0.49616    0.48011    0.47617    2.01546
  67.64958    0.74857    0.67238    0.96500    0.46667    0.43715    0.43303    2.14286
  75.78166    0.82590    0.67238    1.07500    0.50830    0.45615    0.45196    1.96735
  75.03768    0.81899    0.67238    1.06500    0.49237    0.45502    0.45084    2.03097
  62.53361    0.69796    0.67238    0.89500    0.46435    0.43829    0.43422    2.15356
  77.27243    0.83964    0.67238    1.09500    0.45714    0.46123    0.45703    2.18750
  78.76690    0.85326    0.67238    1.11500    0.53416    0.46632    0.46211    1.87209
  78.01920    0.84646    0.67238    1.10500    0.50388    0.46378    0.45957    1.98462
  72.81135    0.79812    0.67238    1.03500    0.49047    0.44976    0.44560    2.03887
  59.63029    0.66862    0.67238    0.85500    0.43537    0.44143    0.43739    2.29688
  51.00359    0.57897    0.67238    0.73500    0.48944    0.49592    0.49202    2.04317
  68.38415    0.75572    0.67238    0.97500    0.46656    0.43765    0.43352    2.14334
  51.71791    0.58653    0.67238    0.74500    0.52439    0.49020    0.48628    1.90698
  69.11967    0.76284    0.67238    0.98500    0.43134    0.43967    0.43553    2.31835
  83.96407    0.90059    0.67319    1.18500    0.47648    0.48409    0.47982    2.09871
  47.40732    0.54125    0.67319    0.68500    0.50769    0.52438    0.52055    1.96970
  63.94215    0.71290    0.67319    0.91500    0.46895    0.43819    0.43410    2.13240
  73.49734    0.80555    0.67319    1.04500    0.43080    0.45179    0.44761    2.32127
  71.27817    0.78450    0.67319    1.01500    0.48571    0.44573    0.44157    2.05882
  58.86181    0.66157    0.67319    0.84500    0.42504    0.44590    0.44188    2.35270
  48.82789    0.55649    0.67319    0.70500    0.36036    0.51294    0.50908    2.77500
  64.67156    0.72015    0.67319    0.92500    0.48640    0.43809    0.43399    2.05592
  50.96454    0.57925    0.67319    0.73500    0.53268    0.49577    0.49187    1.87730
  76.46943    0.83325    0.67319    1.08500    0.42690    0.45858    0.45437    2.34247
  81.70626    0.88070    0.67319    1.15500    0.46065    0.47638    0.47213    2.17083
  82.45799    0.88736    0.67319    1.16500    0.44721    0.47954    0.47528    2.23611
  55.97825    0.63186    0.67319    0.80500    0.42977    0.46376    0.45978    2.32683
  72.01695    0.79154    0.67319    1.02500    0.47611    0.44775    0.44358    2.10036
  72.75667    0.79856    0.67319    1.03500    0.42623    0.44977    0.44560    2.34615
  79.45643    0.86053    0.67319    1.12500    0.45930    0.46875    0.46452    2.17722
  80.20547    0.86728    0.67319    1.13500    0.45785    0.47130    0.46706    2.18410
  68.33251    0.75612    0.67319    0.97500    0.50167    0.43765    0.43352    1.99336
  55.25951    0.62439    0.67319    0.79500    0.46104    0.46822    0.46425    2.16901
  51.67833    0.58681    0.67319    0.74500    0.47863    0.49005    0.48614    2.08929
  59.58488    0.66896    0.67319    0.85500    0.46073    0.44144    0.43741    2.17045
  54.54162    0.61691    0.67319    0.78500    0.40695    0.47269    0.46873    2.45729
  65.40188    0.72739    0.67319    0.93500    0.42766    0.43799    0.43388    2.33829
  78.70830    0.85375    0.67319    1.11500    0.49180    0.46621    0.46198    2.03333
  75.72500    0.82636    0.67319    1.07500    0.44343    0.45603    0.45183    2.25514
  83.21060    0.89399    0.67319    1.17500    0.54298    0.48309    0.47883    1.84170
  66.13314    0.73460    0.67319    0.94500    0.46500    0.43788    0.43377    2.15054
  77.21479    0.84011    0.67319    1.09500    0.57407    0.46112    0.45691    1.74194
  52.39292    0.59436    0.67319    0.75500    0.49459    0.48433    0.48041    2.02186
  58.13961    0.65417    0.67319    0.83500    0.40388    0.45037    0.44636    2.47598
  48.11723    0.54888    0.67319    0.69500    0.51634    0.51866    0.51481    1.93671
  70.54034    0.77744    0.67319    1.00500    0.42880    0.44371    0.43956    2.33210
  61.03369    0.68368    0.67319    0.87500    0.43522    0.43860    0.43455    2.29771
  61.75944    0.69101    0.67319    0.88500    0.43869    0.43850    0.43444    2.27953
  69.80345    0.77036    0.67319    0.99500    0.45933    0.44169    0.43754    2.17708
  62.48610    0.69833    0.67319    0.89500    0.43689    0.43839    0.43432    2.28889
  60.30884    0.67633    0.67319    0.86500    0.48452    0.43845    0.43441    2.06391
  66.86532    0.74180    0.67319    0.95500    0.47070    0.43778    0.43366    2.12451
  49.53933    0.56409    0.67319    0.71500    0.66197    0.50722    0.50334    1.51064
  69.06751    0.76325    0.67319    0.98500    0.41176    0.43967    0.43553    2.42857
  77.96108    0.84695    0.67319    1.10500    0.49116    0.46367    0.45945    2.03600
  53.10833    0.60189    0.67319    0.76500    0.49510    0.48004    0.47610    2.01980
  80.95542    0.87400    0.67319    1.14500    0.43561    0.47384    0.46960    2.29565
  45.98975    0.52596    0.67319    0.66500    0.34884    0.53271    0.52890    2.86667
  84.71840    0.90716    0.67319    1.19500    0.45726    0.48618    0.48191    2.18692
  46.69816    0.53361    0.67319    0.67500    0.54688    0.53010    0.52628    1.82857
  53.82456    0.60941    0.67319    0.77500    0.44989    0.47715    0.47320    2.22277
  50.25154    0.57168    0.67319    0.72500    0.55674    0.50150    0.49761    1.79618
  67.59845    0.74897    0.67319    0.96500    0.45971    0.43724    0.43311    2.17530
  63.21367    0.70562    0.67319    0.90500    0.43883    0.43829    0.43421    2.27881
  45.95442    0.52621    0.67400    0.66500    0.51429    0.53238    0.52859    1.94444
  71.22447    0.78493    0.67400    1.01500    0.52557    0.44571    0.44157    1.90268
  65.35228    0.72777    0.67400    0.93500    0.48074    0.43807    0.43399    2.08014
  58.09524    0.65450    0.67400    0.83500    0.42268    0.45036    0.44637    2.36585
  46.66230    0.53387    0.67400    0.67500    0.46154    0.52994    0.52614    2.16667
  52.35280    0.59465    0.67400    0.75500    0.51534    0.48416    0.48026    1.94048
  69.75077    0.77077    0.67400    0.99500    0.42055    0.44167    0.43754    2.37786
  83.14915    0.89452    0.67400    1.17500    0.51789    0.48293    0.47868    1.93089
  75.66831    0.82683    0.67400    1.07500    0.49326    0.45589    0.45171    2.02734
  68.28085    0.75653    0.67400    0.97500    0.40094    0.43762    0.43351    2.49412
  79.39732    0.86103    0.67400    1.12500    0.45187    0.46861    0.46440    2.21304
  60.26289    0.67667    0.67400    0.86500    0.45714    0.43852    0.43450    2.18750
  48.79043    0.55676    0.67400    0.70500    0.54327    0.51277    0.50893    1.84071
  51.63873    0.58710    0.67400    0.74500    0.52339    0.48988    0.48600    1.91061
  82.39700    0.88788    0.67400    1.16500    0.54167    0.47943    0.47519    1.84615
  80.89536    0.87452    0.67400    1.14500    0.46595    0.47370    0.46947    2.14615
  67.54730    0.74937    0.67400    0.96500    0.40786    0.43730    0.43320    2.45185
  80.14589    0.86779    0.67400    1.13500    0.47410    0.47115    0.46693    2.10924
  54.49990    0.61721    0.67400    0.78500    0.54137    0.47268    0.46874    1.84716
  63.16563    0.70599    0.67400    0.90500    0.40735    0.43837    0.43432    2.45490
  78.64966    0.85425    0.67400    1.11500    0.48221    0.46607    0.46186    2.07377
  63.89359    0.71327    0.67400    0.91500    0.48322    0.43827    0.43421    2.06944
  64.62247    0.72053    0.67400    0.92500    0.44586    0.43817    0.43410    2.24286
  72.70196    0.79900    0.67400    1.03500    0.40557    0.44975    0.44559    2.46565
  49.50133    0.56437    0.67400    0.71500    0.54822    0.50705    0.50320    1.82407
  53.06767    0.60218    0.67400    0.76500    0.46766    0.47994    0.47603    2.13830
  50.21301    0.57196    0.67400    0.72500    0.46939    0.50133    0.49746    2.13043
  84.65605    0.90770    0.67400    1.19500    0.51732    0.48618    0.48192    1.93304
  77.90293    0.84743    0.67400    1.10500    0.45000    0.46352    0.45932    2.22222
  61.71245    0.69137    0.67400    0.88500    0.49823    0.43858    0.43454    2.00709
  66.81469    0.74219    0.67400    0.95500    0.46635    0.43786    0.43377    2.14433
  71.96274    0.79198    0.67400    1.02500    0.47255    0.44773    0.44358    2.11620
  62.43858    0.69869    0.67400    0.89500    0.46916    0.43848    0.43443    2.13147
  60.98722    0.68403    0.67400    0.87500    0.49138    0.43868    0.43465    2.03509
  48.08030    0.54914    0.67400    0.69500    0.55152    0.51849    0.51467    1.81319
  77.15712    0.84059    0.67400    1.09500    0.46250    0.46098    0.45678    2.16216
  73.44213    0.80599    0.67400    1.04500    0.49281    0.45177    0.44761    2.02920
  83.90217    0.90113    0.67400    1.18500    0.51380    0.48395    0.47970    1.94628
  70.48715    0.77786    0.67400    1.00500    0.47189    0.44369    0.43955    2.11913
  47.37092    0.54151    0.67400    0.68500    0.73563    0.52422    0.52040    1.35937
  50.92547    0.57953    0.67400    0.73500    0.44948    0.49561    0.49173    2.22481
  53.78337    0.60970    0.67400    0.77500    0.45913    0.47714    0.47322    2.17801
  58.81691    0.66191    0.67400    0.84500    0.52885    0.44589    0.44190    1.89091
[truncated: 11,967,202 more chars]
