# Supplementary material for: Multidimensional Rietveld refinement of high-pressure neutron diffraction data of PbNCN
Source: J Appl Crystallogr. 2024 Sep 5;57(Pt 5):1436–45. doi: 10.1107/S1600576724007635 (PMC11460395; doi:10.1107/S1600576724007635)
Supplement: Supplementary file 1 [file j-57-01436-sup1.zip › 2D_PbNCN_Pb_0800bar.cif]

data_PbNCN_+_Lead_refinement_0800bar_publ
_audit_creation_method  "created in GSAS-II"
_audit_creation_date  2023-11-10T12:48
_audit_author_name  "Meinerzhagen, Yannick"
_audit_update_record
   "2023-11-10T12:48  Initial software-generated CIF"
_pd_block_id
;
2023-11-10T12:48|PbNCN_+_Lead_refinement_0800bar|MeinerzhagenYannick|Overall
;
# GSAS-II edited template follows Publication_Template
#=============================================================================
# this information describes the project, paper etc. for the CIF             #
# Acta Cryst. Section C papers and editorial correspondence is generated     #
# from the information in this section                                       #
#                                                                            #
#   (from)   CIF submission form for Rietveld refinements (Acta Cryst. C)    #
#                                                 Version 14 December 1998   #
#=============================================================================
# 1. SUBMISSION DETAILS

_publ_contact_author_name        'Prof. Richard Dronskowski'
_publ_contact_author_address
;    
Institute of Inorganic Chemistry
RWTH Aachen University     
D-52056 Aachen
Germany
;
_publ_contact_author_email       drons@HAL9000.ac.rwth-aachen.de
_publ_contact_author_phone       00492418093642
_publ_contact_author_fax         00492418092642

_publ_requested_journal              'Journal of Applied Crystallography'

#==============================================================================

# 2. PROCESSING SUMMARY (IUCr Office Use Only)

_journal_data_validation_number      ?

_journal_date_recd_electronic        ?
_journal_date_to_coeditor            ?
_journal_date_from_coeditor          ?
_journal_date_accepted               ?
_journal_date_printers_first         ?
_journal_date_printers_final         ?
_journal_date_proofs_out             ?
_journal_date_proofs_in              ?
_journal_coeditor_name               ?
_journal_coeditor_code               ?
_journal_coeditor_notes
; ?
;
_journal_techeditor_code             ?
_journal_techeditor_notes
; ?
;
_journal_coden_ASTM                  ?
_journal_name_full                   ?
_journal_year                        ?
_journal_volume                      ?
_journal_issue                       ?
_journal_page_first                  ?
_journal_page_last                   ?
_journal_paper_category              ?
_journal_suppl_publ_number           ?
_journal_suppl_publ_pages            ?

#==============================================================================

# 3. TITLE AND AUTHOR LIST

_publ_section_title
; ?
;       
 
# The loop structure below should contain the names and addresses of all 
# authors, in the required order of publication. Repeat as necessary.

loop_
	_publ_author_name
	_publ_author_address
'Meinerzhagen, Yannick'
; 
Chair of Solid-State and Quantum Chemistry
Institute of Inorganic Chemistry
RWTH Aachen University
D-52056 Aachen
Germany
;

'Eickmeier, Katharina'
; 
Chair of Solid-State and Quantum Chemistry
Institute of Inorganic Chemistry
RWTH Aachen University
D-52056 Aachen
Germany
;

'Mueller, Peter C.'
; 
Chair of Solid-State and Quantum Chemistry
Institute of Inorganic Chemistry
RWTH Aachen University
D-52056 Aachen
Germany
;

'Hempelmann, Jan'
; 
Chair of Solid-State and Quantum Chemistry
Institute of Inorganic Chemistry
RWTH Aachen University
D-52056 Aachen
Germany
;

'Houben, Andreas'
; 
Chair of Solid-State and Quantum Chemistry
Institute of Inorganic Chemistry
RWTH Aachen University
D-52056 Aachen
Germany
;

'Dronskowski, Richard'
; 
Chair of Solid-State and Quantum Chemistry
Institute of Inorganic Chemistry
RWTH Aachen University
D-52056 Aachen
Germany
;

#==============================================================================
# 4. TEXT

#=============================================================================
# 5. OVERALL REFINEMENT & COMPUTING DETAILS

#==============================================================================
# 6. SAMPLE PREPARATION DATA

# (In the unusual case where multiple samples are used in a single
#  Rietveld study, this information should be moved into the phase
#  blocks)

# The following three fields describe the preparation of the material.
# The cooling rate is in K/min.  The pressure at which the sample was  
# prepared is in kPa.  The temperature of preparation is in K.
        
data_PbNCN_+_Lead_refinement_0800bar_overall
_pd_proc_info_datetime  2023-11-10T12:48
_pd_calc_method  "Rietveld Refinement"
_computing_structure_refinement
   "GSAS-II (Toby & Von Dreele, J. Appl. Cryst. 46, 544-549, 2013)"
_refine_ls_number_parameters  5
_refine_ls_goodness_of_fit_all  0.090

# OVERALL WEIGHTED R-FACTOR
_refine_ls_wR_factor_obs  0.11568
_refine_ls_matrix_type  full
# POINTERS TO PHASE AND HISTOGRAM BLOCKS
loop_   _pd_phase_block_id
;
2023-11-10T12:48|PbNCN_+_Lead_refinement_0800bar|phase_0|MeinerzhagenYannick
;
;
2023-11-10T12:48|PbNCN_+_Lead_refinement_0800bar|phase_1|MeinerzhagenYannick
;

data_PbNCN_+_Lead_refinement_0800bar_phase_0
# Information for phase 0
_pd_block_id
;
2023-11-10T12:48|PbNCN_+_Lead_refinement_0800bar|phase_0|MeinerzhagenYannick
;
# GSAS-II edited template follows Phase_Template
#==============================================================================
# 7. CHEMICAL, STRUCTURAL AND CRYSTAL DATA

_chemical_name_common             'Lead'
_chemical_formula_structural      Pb
_cell_measurement_temperature     293

#==============================================================================

# 8. Phase information from GSAS


# phase info for Lead follows
_pd_phase_name  Lead
_cell_length_a  4.7383(6)
_cell_length_b  4.7383(6)
_cell_length_c  4.7383(6)
_cell_angle_alpha  90
_cell_angle_beta   90
_cell_angle_gamma  90
_cell_volume  106.38(4)
_exptl_crystal_density_diffrn  12.9369
_symmetry_cell_setting  cubic
_symmetry_space_group_name_H-M  "F m -3 m"
_symmetry_space_group_name_Hall  "-F 4 2 3"
_diffrn_ambient_temperature  293
_diffrn_ambient_pressure  100
loop_
    _space_group_symop_id
    _space_group_symop_operation_xyz
     1  x,y,z
     2  z,x,y
     3  y,z,x
     4  x,y,-z
     5  -z,x,y
     6  y,-z,x
     7  -z,x,-y
     8  -y,-z,x
     9  y,-z,-x
    10  -x,y,-z
    11  -z,-x,y
    12  x,-y,-z
    13  y,x,z
    14  z,y,x
    15  x,z,y
    16  y,x,-z
    17  -z,y,x
    18  x,-z,y
    19  -z,y,-x
    20  -x,-z,y
    21  x,-z,-y
    22  -y,x,-z
    23  -z,-y,x
    24  y,-x,-z
    25  -x,-y,-z
    26  -z,-x,-y
    27  -y,-z,-x
    28  -x,-y,z
    29  z,-x,-y
    30  -y,z,-x
    31  z,-x,y
    32  y,z,-x
    33  -y,z,x
    34  x,-y,z
    35  z,x,-y
    36  -x,y,z
    37  -y,-x,-z
    38  -z,-y,-x
    39  -x,-z,-y
    40  -y,-x,z
    41  z,-y,-x
    42  -x,z,-y
    43  z,-y,x
    44  x,z,-y
    45  -x,z,y
    46  y,-x,z
    47  z,y,-x
    48  -y,x,z
    49  x,1/2+y,1/2+z
    50  z,1/2+x,1/2+y
    51  y,1/2+z,1/2+x
    52  x,1/2+y,1/2-z
    53  -z,1/2+x,1/2+y
    54  y,1/2-z,1/2+x
    55  -z,1/2+x,1/2-y
    56  -y,1/2-z,1/2+x
    57  y,1/2-z,1/2-x
    58  -x,1/2+y,1/2-z
    59  -z,1/2-x,1/2+y
    60  x,1/2-y,1/2-z
    61  y,1/2+x,1/2+z
    62  z,1/2+y,1/2+x
    63  x,1/2+z,1/2+y
    64  y,1/2+x,1/2-z
    65  -z,1/2+y,1/2+x
    66  x,1/2-z,1/2+y
    67  -z,1/2+y,1/2-x
    68  -x,1/2-z,1/2+y
    69  x,1/2-z,1/2-y
    70  -y,1/2+x,1/2-z
    71  -z,1/2-y,1/2+x
    72  y,1/2-x,1/2-z
    73  -x,1/2-y,1/2-z
    74  -z,1/2-x,1/2-y
    75  -y,1/2-z,1/2-x
    76  -x,1/2-y,1/2+z
    77  z,1/2-x,1/2-y
    78  -y,1/2+z,1/2-x
    79  z,1/2-x,1/2+y
    80  y,1/2+z,1/2-x
    81  -y,1/2+z,1/2+x
    82  x,1/2-y,1/2+z
    83  z,1/2+x,1/2-y
    84  -x,1/2+y,1/2+z
    85  -y,1/2-x,1/2-z
    86  -z,1/2-y,1/2-x
    87  -x,1/2-z,1/2-y
    88  -y,1/2-x,1/2+z
    89  z,1/2-y,1/2-x
    90  -x,1/2+z,1/2-y
    91  z,1/2-y,1/2+x
    92  x,1/2+z,1/2-y
    93  -x,1/2+z,1/2+y
    94  y,1/2-x,1/2+z
    95  z,1/2+y,1/2-x
    96  -y,1/2+x,1/2+z
    97  1/2+x,y,1/2+z
    98  1/2+z,x,1/2+y
    99  1/2+y,z,1/2+x
   100  1/2+x,y,1/2-z
   101  1/2-z,x,1/2+y
   102  1/2+y,-z,1/2+x
   103  1/2-z,x,1/2-y
   104  1/2-y,-z,1/2+x
   105  1/2+y,-z,1/2-x
   106  1/2-x,y,1/2-z
   107  1/2-z,-x,1/2+y
   108  1/2+x,-y,1/2-z
   109  1/2+y,x,1/2+z
   110  1/2+z,y,1/2+x
   111  1/2+x,z,1/2+y
   112  1/2+y,x,1/2-z
   113  1/2-z,y,1/2+x
   114  1/2+x,-z,1/2+y
   115  1/2-z,y,1/2-x
   116  1/2-x,-z,1/2+y
   117  1/2+x,-z,1/2-y
   118  1/2-y,x,1/2-z
   119  1/2-z,-y,1/2+x
   120  1/2+y,-x,1/2-z
   121  1/2-x,-y,1/2-z
   122  1/2-z,-x,1/2-y
   123  1/2-y,-z,1/2-x
   124  1/2-x,-y,1/2+z
   125  1/2+z,-x,1/2-y
   126  1/2-y,z,1/2-x
   127  1/2+z,-x,1/2+y
   128  1/2+y,z,1/2-x
   129  1/2-y,z,1/2+x
   130  1/2+x,-y,1/2+z
   131  1/2+z,x,1/2-y
   132  1/2-x,y,1/2+z
   133  1/2-y,-x,1/2-z
   134  1/2-z,-y,1/2-x
   135  1/2-x,-z,1/2-y
   136  1/2-y,-x,1/2+z
   137  1/2+z,-y,1/2-x
   138  1/2-x,z,1/2-y
   139  1/2+z,-y,1/2+x
   140  1/2+x,z,1/2-y
   141  1/2-x,z,1/2+y
   142  1/2+y,-x,1/2+z
   143  1/2+z,y,1/2-x
   144  1/2-y,x,1/2+z
   145  1/2+x,1/2+y,z
   146  1/2+z,1/2+x,y
   147  1/2+y,1/2+z,x
   148  1/2+x,1/2+y,-z
   149  1/2-z,1/2+x,y
   150  1/2+y,1/2-z,x
   151  1/2-z,1/2+x,-y
   152  1/2-y,1/2-z,x
   153  1/2+y,1/2-z,-x
   154  1/2-x,1/2+y,-z
   155  1/2-z,1/2-x,y
   156  1/2+x,1/2-y,-z
   157  1/2+y,1/2+x,z
   158  1/2+z,1/2+y,x
   159  1/2+x,1/2+z,y
   160  1/2+y,1/2+x,-z
   161  1/2-z,1/2+y,x
   162  1/2+x,1/2-z,y
   163  1/2-z,1/2+y,-x
   164  1/2-x,1/2-z,y
   165  1/2+x,1/2-z,-y
   166  1/2-y,1/2+x,-z
   167  1/2-z,1/2-y,x
   168  1/2+y,1/2-x,-z
   169  1/2-x,1/2-y,-z
   170  1/2-z,1/2-x,-y
   171  1/2-y,1/2-z,-x
   172  1/2-x,1/2-y,z
   173  1/2+z,1/2-x,-y
   174  1/2-y,1/2+z,-x
   175  1/2+z,1/2-x,y
   176  1/2+y,1/2+z,-x
   177  1/2-y,1/2+z,x
   178  1/2+x,1/2-y,z
   179  1/2+z,1/2+x,-y
   180  1/2-x,1/2+y,z
   181  1/2-y,1/2-x,-z
   182  1/2-z,1/2-y,-x
   183  1/2-x,1/2-z,-y
   184  1/2-y,1/2-x,z
   185  1/2+z,1/2-y,-x
   186  1/2-x,1/2+z,-y
   187  1/2+z,1/2-y,x
   188  1/2+x,1/2+z,-y
   189  1/2-x,1/2+z,y
   190  1/2+y,1/2-x,z
   191  1/2+z,1/2+y,-x
   192  1/2-y,1/2+x,z
# Note: phase has no associated data

# ATOMIC COORDINATES AND DISPLACEMENT PARAMETERS
loop_ 
   _atom_site_label
   _atom_site_type_symbol
   _atom_site_fract_x
   _atom_site_fract_y
   _atom_site_fract_z
   _atom_site_occupancy
   _atom_site_adp_type
   _atom_site_U_iso_or_equiv
   _atom_site_symmetry_multiplicity
Pb1    Pb   0.00000     0.00000     0.00000     1.000      Uiso 0.033      4   

loop_  _atom_type_symbol _atom_type_number_in_cell
  Pb   4

# Note that Z affects _cell_formula_sum and _weight
_cell_formula_units_Z  4
_chemical_formula_sum  Pb
_chemical_formula_weight  207.2

# MOLECULAR GEOMETRY
loop_
   _geom_bond_atom_site_label_1
   _geom_bond_atom_site_label_2
   _geom_bond_distance
   _geom_bond_site_symmetry_1
   _geom_bond_site_symmetry_2
   _geom_bond_publ_flag
  Pb1    Pb1    0(0)    1_555    1_555 yes
  
loop_
   _geom_angle_atom_site_label_1
   _geom_angle_atom_site_label_2
   _geom_angle_atom_site_label_3
   _geom_angle
   _geom_angle_site_symmetry_1
   _geom_angle_site_symmetry_2
   _geom_angle_site_symmetry_3
   _geom_angle_publ_flag
  Pb1    Pb1     Pb1     180(0)     1_555  1_555    1_555 yes

_pd_proc_ls_pref_orient_corr
   "March-Dollase correction coef. = 1.000 axis = [0, 0, 1]"
_pd_proc_ls_profile_function
;
  Crystallite size in microns with "isotropic" model:
  parameters: Size, G/L mix
    1.000, 1.000, 
  Microstrain, "isotropic" model (10^6^ * delta Q/Q)
    parameters: Mustrain, G/L mix
    1000.000, 1.000, 

;

data_PbNCN_+_Lead_refinement_0800bar_phase_1
# Information for phase 1
_pd_block_id
;
2023-11-10T12:48|PbNCN_+_Lead_refinement_0800bar|phase_1|MeinerzhagenYannick
;
# GSAS-II edited template follows Phase_Template
#==============================================================================
# 7. CHEMICAL, STRUCTURAL AND CRYSTAL DATA

_chemical_name_common             'Lead Cyanamide'
_chemical_formula_structural      PbNCN
_cell_measurement_temperature     293      

#==============================================================================

# 8. Phase information from GSAS


# phase info for Lead cyanamide follows
_pd_phase_name  "Lead cyanamide"
_cell_length_a  5.5155(5)
_cell_length_b  3.73197(22)
_cell_length_c  10.6578(7)
_cell_angle_alpha  90
_cell_angle_beta   90
_cell_angle_gamma  90
_cell_volume  219.378(15)
_exptl_crystal_density_diffrn  7.4853
_symmetry_cell_setting  orthorhombic
_symmetry_space_group_name_H-M  "P n m a"
_symmetry_space_group_name_Hall  "-P 2ac 2n"
_diffrn_ambient_temperature  293
_diffrn_ambient_pressure  100
loop_
    _space_group_symop_id
    _space_group_symop_operation_xyz
     1  x,y,z
     2  1/2-x,1/2+y,1/2+z
     3  x,1/2-y,z
     4  1/2-x,-y,1/2+z
     5  -x,-y,-z
     6  1/2+x,1/2-y,1/2-z
     7  -x,1/2+y,-z
     8  1/2+x,y,1/2-z
# Note: phase has no associated data

# ATOMIC COORDINATES AND DISPLACEMENT PARAMETERS
loop_ 
   _atom_site_label
   _atom_site_type_symbol
   _atom_site_fract_x
   _atom_site_fract_y
   _atom_site_fract_z
   _atom_site_occupancy
   _atom_site_adp_type
   _atom_site_U_iso_or_equiv
   _atom_site_symmetry_multiplicity
Pb1    Pb   0.37290     0.25000     0.63850     1.000      Uiso 0.037      4   
N1     N    0.38820     0.25000     0.45733     1.000      Uiso 0.037      4   
N2     N    0.92160     0.25000     0.37133     1.000      Uiso 0.037      4   
C1     C    0.08770     0.25000     0.43072     1.000      Uiso 0.037      4   

loop_  _atom_type_symbol _atom_type_number_in_cell
  C    4
  N    8
  Pb   4

# Note that Z affects _cell_formula_sum and _weight
_cell_formula_units_Z  4
_chemical_formula_sum  "C N2 Pb"
_chemical_formula_weight  247.22

# MOLECULAR GEOMETRY
loop_
   _geom_bond_atom_site_label_1
   _geom_bond_atom_site_label_2
   _geom_bond_distance
   _geom_bond_site_symmetry_1
   _geom_bond_site_symmetry_2
   _geom_bond_publ_flag
  Pb1    N1     1.9327(2)      1_555    1_555 yes
  Pb1    N1     2.5023(2)      1_555    5_656 yes
  Pb1    N1     2.5023(2)      1_555    5_666 yes
  Pb1    N2     2.4762(2)      1_555    5_656 yes
  Pb1    N2     2.4762(2)      1_555    5_666 yes
  N1     Pb1    1.9327(2)      1_555    1_555 yes
  N1     Pb1    2.5023(2)      1_555    5_656 yes
  N1     Pb1    2.5023(2)      1_555    5_666 yes
  N1     C1     1.6815(2)      1_555    1_555 yes
  N2     Pb1    2.4762(2)      1_555    5_656 yes
  N2     Pb1    2.4762(2)      1_555    5_666 yes
  N2     C1     1.11350(10)      1_555    1_655 yes
  C1     N1     1.6815(2)      1_555    1_555 yes
  C1     N2     1.11350(10)      1_555    1_455 yes

loop_
   _geom_angle_atom_site_label_1
   _geom_angle_atom_site_label_2
   _geom_angle_atom_site_label_3
   _geom_angle
   _geom_angle_site_symmetry_1
   _geom_angle_site_symmetry_2
   _geom_angle_site_symmetry_3
   _geom_angle_publ_flag
  Pb1    N1     C1     97.2075(14)       1_555  1_555    1_555 yes
  N1     C1     N2     155.069(2)        1_555  1_555    1_455 yes

_pd_proc_ls_pref_orient_corr
   "March-Dollase correction coef. = 1.000 axis = [0, 0, 1]"
_pd_proc_ls_profile_function
;
Houben-Jacobs-Meinerzhagen function parameters for multi-dimensional data sets (pfType = 8.0)
   similar to Von Dreele-Jorgenson-Windsor function parameters
   alpha-0,alpha-1,beta-0,beta-1,beta-q,L2A,L2B,div,DthDet,Dtt,DL,DthF,Add,W-Pixel,W-Sample,Eta
302.560526, 416.110419, 334.561780, 682.162588, 0.000000, 0.810000, 0.000000, 0.001920, 0.006780, 0.000623, 0.002000, 1.031257, 0.001480, 0.000000, 0.004330, 0.210000, 
  Crystallite size in microns with "isotropic" model:
  parameters: Size, G/L mix
    1.000, 1.000, 
  Microstrain, "isotropic" model (10^6^ * delta Q/Q)
    parameters: Mustrain, G/L mix
    1000.000, 1.000, 

;
# Standard version of Instrument_Template template follows
#==============================================================================
# 9. INSTRUMENT CHARACTERIZATION

# The following item is used to identify the equipment used to record 
# the powder pattern when the diffractogram was measured at a laboratory 
# other than the authors' home institution, e.g. when neutron or synchrotron
# radiation is used.

_pd_instr_location
; ?
;

_diffrn_source                    'neutron spallation source'       

_pd_meas_scan_method              tof       


# The following two items identify the program(s) used (if appropriate).      
_computing_data_reduction         'PowderReduceP2D in Mantid'                     

# The following items are used to define the size of the instrument.
# Not all distances are appropriate for all instrument types.

_pd_instr_dist_src/spec           15000
#==============================================================================
# 10. Specimen size and mounting information


_pd_spec_mount_mode               transmission       
                                          
    
_pd_spec_shape                    irregular

_refine_ls_R_F_factor        0.9977
_refine_ls_R_Fsqd_factor     1.0
_pd_proc_ls_prof_R_factor     0.0915
_pd_proc_ls_prof_wR_factor    0.1157
_gsas_proc_ls_prof_R_B_factor   0.1187
_gsas_proc_ls_prof_wR_B_factor  0.1592
_refine_ls_goodness_of_fit_all  0.09

_diffrn_radiation_probe  neutron
_pd_meas_2theta_fixed  65.549


# POWDER DATA TABLE
_pd_meas_number_of_points  140335

loop_
   _pd_meas_2theta_scan
   _pd_proc_wavelength
   _pd_proc_d_spacing
   _pd_proc_ls_special_details
   _pd_meas_intensity_total
   _pd_calc_intensity_total
   _pd_proc_intensity_bkg_calc
   _pd_proc_ls_weight
  59.20920    0.59350    0.60070    0.79500    0.76267    0.76217    0.76166    1.31118
  63.82311    0.63507    0.60070    0.85500    0.77885    0.71661    0.71611    1.28395
  80.96472    0.77996    0.60070    1.07500    0.75542    0.70079    0.70034    1.32376
  77.03982    0.74821    0.60070    1.02500    0.70090    0.69675    0.69628    1.42674
  63.05226    0.62820    0.60070    0.84500    0.66114    0.72420    0.72370    1.51253
  66.91400    0.66234    0.60070    0.89500    0.66667    0.68623    0.68574    1.50000
  58.44282    0.58651    0.60070    0.78500    0.70538    0.75803    0.75752    1.41767
  68.46391    0.67584    0.60070    0.91500    0.68740    0.68785    0.68736    1.45476
  72.35148    0.70914    0.60070    0.96500    0.75795    0.69189    0.69142    1.31935
  53.09870    0.53699    0.60070    0.71500    0.76923    0.72903    0.72850    1.30000
  64.59471    0.64192    0.60070    0.86500    0.66993    0.70901    0.70852    1.49268
  70.01676    0.68924    0.60070    0.93500    0.70736    0.68947    0.68898    1.41371
  54.62196    0.55123    0.60070    0.73500    0.78889    0.73732    0.73679    1.26761
  84.11511    0.80479    0.60070    1.11500    0.68894    0.71173    0.71129    1.45152
  70.79428    0.69590    0.60070    0.94500    0.73290    0.69027    0.68979    1.36444
  78.60792    0.76101    0.60070    1.04500    0.63932    0.69836    0.69791    1.56417
  67.68858    0.66910    0.60070    0.90500    0.65231    0.68704    0.68655    1.53301
  77.82355    0.75463    0.60070    1.03500    0.70968    0.69756    0.69710    1.40909
  76.25674    0.74177    0.60070    1.01500    0.77778    0.69594    0.69547    1.28571
  79.39291    0.76736    0.60070    1.05500    0.73252    0.69917    0.69872    1.36516
  69.23997    0.68255    0.60070    0.92500    0.74295    0.68866    0.68817    1.34598
  61.51279    0.61438    0.60070    0.82500    0.76653    0.73939    0.73888    1.30458
  80.17852    0.77368    0.60070    1.06500    0.68373    0.69998    0.69953    1.46257
  51.57827    0.52268    0.60070    0.69500    0.61111    0.72075    0.72022    1.63636
  84.90401    0.81091    0.60070    1.12500    0.67382    0.71639    0.71595    1.48408
  83.32671    0.79863    0.60070    1.10500    0.64576    0.70707    0.70663    1.54857
  73.13115    0.71572    0.60070    0.97500    0.70252    0.69270    0.69223    1.42344
  60.74418    0.60744    0.60070    0.81500    0.76136    0.74698    0.74648    1.31343
  71.57252    0.70253    0.60070    0.95500    0.65391    0.69108    0.69061    1.52927
  57.67718    0.57949    0.60070    0.77500    0.70623    0.75389    0.75337    1.41597
  65.36706    0.64875    0.60070    0.87500    0.76703    0.70142    0.70092    1.30374
  53.85997    0.54412    0.60070    0.72500    0.83065    0.73317    0.73265    1.20388
  75.47432    0.73530    0.60070    1.00500    0.67725    0.69513    0.69466    1.47656
  81.75150    0.78622    0.60070    1.08500    0.67063    0.70160    0.70115    1.49112
  59.97632    0.60048    0.60070    0.80500    0.80050    0.75458    0.75407    1.24922
  62.28215    0.62130    0.60070    0.83500    0.68515    0.73180    0.73129    1.45954
  82.53883    0.79244    0.60070    1.09500    0.69811    0.70241    0.70196    1.43243
  66.14016    0.65556    0.60070    0.88500    0.70558    0.69382    0.69333    1.41727
  55.38468    0.55832    0.60070    0.74500    0.76887    0.74146    0.74094    1.30061
  52.33813    0.52984    0.60070    0.70500    0.67797    0.72489    0.72436    1.47500
  72.30276    0.70958    0.60142    0.96500    0.74916    0.69106    0.69048    1.33483
  78.55575    0.76150    0.60142    1.04500    0.58348    0.69754    0.69697    1.71386
  57.63741    0.57982    0.60142    0.77500    0.90064    0.75310    0.75250    1.11032
  76.20583    0.74224    0.60142    1.01500    0.70053    0.69511    0.69453    1.42748
  61.47059    0.61474    0.60142    0.82500    0.73402    0.73820    0.73761    1.36236
  80.12553    0.77418    0.60142    1.06500    0.67935    0.69916    0.69859    1.47200
  84.84866    0.81146    0.60142    1.12500    0.72451    0.71544    0.71488    1.38024
  53.82267    0.54442    0.60142    0.72500    1.11404    0.73238    0.73177    0.89764
  59.16845    0.59385    0.60142    0.79500    0.73775    0.76095    0.76035    1.35548
  70.74646    0.69632    0.60142    0.94500    0.72165    0.68944    0.68885    1.38571
  58.40256    0.58684    0.60142    0.78500    0.77692    0.75724    0.75664    1.28713
  66.86847    0.66274    0.60142    0.89500    0.69836    0.68537    0.68479    1.43192
  59.93508    0.60083    0.60142    0.80500    0.67269    0.75339    0.75279    1.48658
  69.96939    0.68966    0.60142    0.93500    0.58776    0.68863    0.68804    1.70137
  51.54246    0.52297    0.60142    0.69500    0.90909    0.72191    0.72131    1.10000
  73.08198    0.71617    0.60142    0.97500    0.65147    0.69187    0.69129    1.53500
  65.32247    0.64914    0.60142    0.87500    0.69256    0.70023    0.69964    1.44393
  80.91132    0.78047    0.60142    1.07500    0.67103    0.69997    0.69940    1.49025
  67.64259    0.66951    0.60142    0.90500    0.64952    0.68620    0.68561    1.53960
  69.19306    0.68297    0.60142    0.92500    0.69836    0.68782    0.68723    1.43192
  55.34638    0.55863    0.60142    0.74500    0.76000    0.74066    0.74006    1.31579
  75.42384    0.73577    0.60142    1.00500    0.80370    0.69430    0.69372    1.24424
  60.70246    0.60779    0.60142    0.81500    0.80963    0.74579    0.74520    1.23513
  52.30182    0.53014    0.60142    0.70500    0.73016    0.72409    0.72348    1.36957
  83.27213    0.79916    0.60142    1.10500    0.69856    0.70629    0.70572    1.43152
  71.52425    0.70297    0.60142    0.95500    0.65938    0.69025    0.68967    1.51659
  82.48464    0.79297    0.60142    1.09500    0.76786    0.70163    0.70106    1.30233
  62.23946    0.62166    0.60142    0.83500    0.73628    0.73061    0.73001    1.35817
  66.09510    0.65595    0.60142    0.88500    0.69231    0.69264    0.69205    1.44444
  63.77947    0.63544    0.60142    0.85500    0.72545    0.71542    0.71483    1.37845
  76.98848    0.74869    0.60142    1.02500    0.81328    0.69592    0.69534    1.22959
  63.00909    0.62856    0.60142    0.84500    0.67877    0.72301    0.72242    1.47326
  64.55060    0.64230    0.60142    0.86500    0.68246    0.70783    0.70724    1.46530
  81.69770    0.78674    0.60142    1.08500    0.63778    0.70078    0.70021    1.56793
  79.34033    0.76785    0.60142    1.05500    0.62857    0.69835    0.69778    1.59091
  68.41746    0.67625    0.60142    0.91500    0.66244    0.68701    0.68642    1.50957
  77.77179    0.75511    0.60142    1.03500    0.70201    0.69673    0.69616    1.42448
  53.06189    0.53729    0.60142    0.71500    0.68182    0.72823    0.72763    1.46667
  54.58416    0.55153    0.60142    0.73500    0.79891    0.73652    0.73592    1.25170
  84.06015    0.80533    0.60142    1.11500    0.75770    0.71095    0.71039    1.31978
  70.69860    0.69675    0.60214    0.94500    0.75993    0.68861    0.68791    1.31590
  55.30806    0.55895    0.60214    0.74500    0.80597    0.73987    0.73918    1.24074
  66.82292    0.66314    0.60214    0.89500    0.61675    0.68452    0.68383    1.62141
  79.28770    0.76835    0.60214    1.05500    0.71042    0.69753    0.69684    1.40761
  75.37333    0.73623    0.60214    1.00500    0.66966    0.69347    0.69278    1.49330
  84.79327    0.81200    0.60214    1.12500    0.83603    0.71449    0.71380    1.19613
  84.00513    0.80586    0.60214    1.11500    0.69520    0.71018    0.70948    1.43844
  83.21750    0.79969    0.60214    1.10500    0.72308    0.70551    0.70482    1.38298
  82.43041    0.79349    0.60214    1.09500    0.71923    0.70085    0.70016    1.39037
  59.89382    0.60118    0.60214    0.80500    0.70642    0.75220    0.75151    1.41558
  81.64386    0.78725    0.60214    1.08500    0.69450    0.69997    0.69927    1.43989
  62.19675    0.62202    0.60214    0.83500    0.66866    0.72942    0.72873    1.49552
  76.15489    0.74271    0.60214    1.01500    0.67321    0.69429    0.69359    1.48541
  64.50646    0.64268    0.60214    0.86500    0.80230    0.70664    0.70596    1.24641
  69.14612    0.68338    0.60214    0.92500    0.68116    0.68698    0.68629    1.46809
  54.54634    0.55184    0.60214    0.73500    0.85876    0.73572    0.73504    1.16447
  63.73580    0.63582    0.60214    0.85500    0.69580    0.71424    0.71355    1.43719
  62.96590    0.62893    0.60214    0.84500    0.65091    0.72183    0.72114    1.53631
  80.07249    0.77468    0.60214    1.06500    0.63714    0.69834    0.69765    1.56952
  65.27786    0.64952    0.60214    0.87500    0.67208    0.69905    0.69836    1.48792
  78.50353    0.76199    0.60214    1.04500    0.68539    0.69672    0.69603    1.45902
  71.47594    0.70340    0.60214    0.95500    0.68536    0.68942    0.68873    1.45909
  69.92199    0.69008    0.60214    0.93500    0.71683    0.68779    0.68710    1.39503
  53.78534    0.54472    0.60214    0.72500    0.90265    0.73158    0.73090    1.10784
  66.05002    0.65634    0.60214    0.88500    0.67388    0.69146    0.69077    1.48395
  61.42836    0.61509    0.60214    0.82500    0.70553    0.73701    0.73632    1.41737
  77.72000    0.75559    0.60214    1.03500    0.70513    0.69591    0.69522    1.41818
  53.02506    0.53758    0.60214    0.71500    0.76923    0.72743    0.72675    1.30000
  68.37098    0.67666    0.60214    0.91500    0.68637    0.68617    0.68548    1.45694
  80.85788    0.78098    0.60214    1.07500    0.70566    0.69915    0.69846    1.41711
  73.03279    0.71661    0.60214    0.97500    0.72786    0.69104    0.69035    1.37389
  58.36227    0.58718    0.60214    0.78500    0.77966    0.75645    0.75576    1.28261
  60.66071    0.60815    0.60214    0.81500    0.77523    0.74460    0.74392    1.28994
  51.50663    0.52326    0.60214    0.69500    0.58333    0.72309    0.72241    1.71429
  57.59761    0.58015    0.60214    0.77500    0.77287    0.75230    0.75162    1.29388
  76.93711    0.74917    0.60214    1.02500    0.70919    0.69510    0.69440    1.41005
  72.25401    0.71002    0.60214    0.96500    0.60000    0.69023    0.68954    1.66667
  59.12767    0.59419    0.60214    0.79500    0.75696    0.75972    0.75904    1.32107
  52.26549    0.53043    0.60214    0.70500    0.75000    0.72329    0.72261    1.33333
  67.59658    0.66991    0.60214    0.90500    0.76283    0.68536    0.68467    1.31090
  77.66817    0.75607    0.60286    1.03500    0.62759    0.69509    0.69427    1.59341
  71.42761    0.70383    0.60286    0.95500    0.67357    0.68858    0.68778    1.48463
  79.23503    0.76884    0.60286    1.05500    0.77075    0.69671    0.69590    1.29744
  69.09915    0.68379    0.60286    0.92500    0.71799    0.68614    0.68535    1.39278
  62.15402    0.62238    0.60286    0.83500    0.73887    0.72823    0.72745    1.35342
  65.23322    0.64991    0.60286    0.87500    0.72474    0.69787    0.69708    1.37981
  64.46229    0.64306    0.60286    0.86500    0.69646    0.70546    0.70467    1.43584
  67.55053    0.67031    0.60286    0.90500    0.72801    0.68452    0.68373    1.37360
  80.80440    0.78149    0.60286    1.07500    0.67782    0.69834    0.69752    1.47532
  52.98821    0.53788    0.60286    0.71500    0.77528    0.72663    0.72587    1.28986
  54.50850    0.55215    0.60286    0.73500    0.78919    0.73492    0.73416    1.26712
  76.88571    0.74964    0.60286    1.02500    0.79008    0.69427    0.69346    1.26570
  68.32447    0.67706    0.60286    0.91500    0.69489    0.68533    0.68454    1.43908
  81.58998    0.78777    0.60286    1.08500    0.69346    0.69915    0.69833    1.44205
  66.00490    0.65673    0.60286    0.88500    0.66822    0.69028    0.68949    1.49650
  63.69211    0.63619    0.60286    0.85500    0.70442    0.71305    0.71227    1.41960
  62.92269    0.62930    0.60286    0.84500    0.75432    0.72064    0.71986    1.32570
  66.77734    0.66353    0.60286    0.89500    0.65821    0.68367    0.68288    1.51928
  72.20522    0.71046    0.60286    0.96500    0.70227    0.68940    0.68859    1.42396
  83.95008    0.80640    0.60286    1.11500    0.73705    0.70940    0.70858    1.35676
  61.38611    0.61545    0.60286    0.82500    0.69615    0.73582    0.73504    1.43646
  80.01941    0.77518    0.60286    1.06500    0.74038    0.69752    0.69671    1.35065
  75.32278    0.73669    0.60286    1.00500    0.72628    0.69265    0.69184    1.37688
  53.74800    0.54503    0.60286    0.72500    0.88618    0.73078    0.73002    1.12844
  57.55779    0.58048    0.60286    0.77500    0.69620    0.75151    0.75074    1.43636
  59.85254    0.60152    0.60286    0.80500    0.66813    0.75100    0.75023    1.49671
  72.98355    0.71706    0.60286    0.97500    0.60720    0.69021    0.68941    1.64691
  60.61895    0.60850    0.60286    0.81500    0.76129    0.74341    0.74263    1.31356
  83.16283    0.80022    0.60286    1.10500    0.73333    0.70474    0.70391    1.36364
  84.73784    0.81254    0.60286    1.12500    0.77030    0.71354    0.71271    1.29819
  69.87457    0.69050    0.60286    0.93500    0.71383    0.68696    0.68616    1.40090
  78.45128    0.76247    0.60286    1.04500    0.67140    0.69590    0.69508    1.48942
  58.32196    0.58751    0.60286    0.78500    0.72652    0.75566    0.75488    1.37643
  55.26972    0.55926    0.60286    0.74500    0.77665    0.73907    0.73831    1.28758
  59.08688    0.59452    0.60286    0.79500    0.79224    0.75849    0.75772    1.26224
  70.65072    0.69718    0.60286    0.94500    0.67040    0.68777    0.68697    1.49165
  51.47079    0.52355    0.60286    0.69500    0.80000    0.72426    0.72350    1.25000
  82.37613    0.79401    0.60286    1.09500    0.62032    0.70007    0.69925    1.61207
  76.10391    0.74318    0.60286    1.01500    0.63670    0.69346    0.69265    1.57061
  52.22914    0.53072    0.60286    0.70500    0.80822    0.72248    0.72173    1.23729
  60.57716    0.60885    0.60359    0.81500    0.73750    0.74221    0.74135    1.35593
  59.04606    0.59486    0.60359    0.79500    0.73068    0.75726    0.75641    1.36859
  52.19278    0.53102    0.60359    0.70500    0.70175    0.72168    0.72085    1.42500
  76.83426    0.75012    0.60359    1.02500    0.70841    0.69344    0.69252    1.41160
  62.11126    0.62275    0.60359    0.83500    0.75097    0.72703    0.72617    1.33162
  64.41810    0.64344    0.60359    0.86500    0.72487    0.70426    0.70339    1.37956
  80.75088    0.78200    0.60359    1.07500    0.71971    0.69751    0.69658    1.38945
  83.10812    0.80075    0.60359    1.10500    0.72862    0.70395    0.70301    1.37245
  82.32180    0.79453    0.60359    1.09500    0.68679    0.69928    0.69834    1.45604
  71.37924    0.70426    0.60359    0.95500    0.78087    0.68774    0.68684    1.28062
  75.27220    0.73716    0.60359    1.00500    0.67731    0.69181    0.69090    1.47644
  63.64840    0.63656    0.60359    0.85500    0.69573    0.71185    0.71098    1.43734
  65.18856    0.65029    0.60359    0.87500    0.73192    0.69667    0.69580    1.36627
  55.23137    0.55957    0.60359    0.74500    0.91244    0.73827    0.73743    1.09596
  57.51796    0.58080    0.60359    0.77500    0.80303    0.75071    0.74986    1.24528
  69.82711    0.69091    0.60359    0.93500    0.73115    0.68611    0.68522    1.36771
  53.71064    0.54533    0.60359    0.72500    0.77108    0.72997    0.72914    1.29688
  59.81123    0.60186    0.60359    0.80500    0.81282    0.74980    0.74894    1.23028
  72.93429    0.71750    0.60359    0.97500    0.65385    0.68937    0.68846    1.52941
  58.28164    0.58784    0.60359    0.78500    0.71429    0.75486    0.75401    1.40000
  70.60281    0.69760    0.60359    0.94500    0.67788    0.68693    0.68603    1.47518
  76.05289    0.74365    0.60359    1.01500    0.67130    0.69263    0.69171    1.48964
  65.95977    0.65712    0.60359    0.88500    0.72391    0.68908    0.68820    1.38140
  51.43493    0.52383    0.60359    0.69500    0.95833    0.72543    0.72460    1.04348
  72.15640    0.71089    0.60359    0.96500    0.66132    0.68856    0.68765    1.51214
  69.05215    0.68420    0.60359    0.92500    0.72668    0.68530    0.68441    1.37613
  84.68235    0.81309    0.60359    1.12500    0.76682    0.71258    0.71163    1.30409
  52.95135    0.53818    0.60359    0.71500    0.78889    0.72582    0.72499    1.26761
  78.39899    0.76296    0.60359    1.04500    0.71260    0.69507    0.69414    1.40331
  79.18233    0.76934    0.60359    1.05500    0.69754    0.69588    0.69495    1.43360
  66.73174    0.66393    0.60359    0.89500    0.70463    0.68281    0.68192    1.41919
  83.89497    0.80694    0.60359    1.11500    0.80263    0.70862    0.70767    1.24590
  55.99283    0.56667    0.60359    0.75500    0.72541    0.74241    0.74157    1.37853
  67.50446    0.67071    0.60359    0.90500    0.69521    0.68367    0.68278    1.43842
  54.47064    0.55246    0.60359    0.73500    0.62201    0.73412    0.73328    1.60769
  68.27793    0.67747    0.60359    0.91500    0.75639    0.68448    0.68360    1.32207
  81.53605    0.78828    0.60359    1.08500    0.65693    0.69832    0.69739    1.52222
  62.87945    0.62966    0.60359    0.84500    0.73626    0.71944    0.71857    1.35821
  61.34383    0.61581    0.60359    0.82500    0.70913    0.73462    0.73376    1.41018
  77.61630    0.75655    0.60359    1.03500    0.69101    0.69425    0.69333    1.44715
  79.96629    0.77569    0.60359    1.06500    0.68561    0.69670    0.69576    1.45856
  55.95396    0.56699    0.60431    0.75500    0.70000    0.74160    0.74069    1.42857
  69.77962    0.69133    0.60431    0.93500    0.70544    0.68525    0.68427    1.41756
  81.48208    0.78880    0.60431    1.08500    0.75382    0.69748    0.69644    1.32658
  82.26743    0.79506    0.60431    1.09500    0.69245    0.69848    0.69744    1.44415
  80.69731    0.78251    0.60431    1.07500    0.69907    0.69666    0.69563    1.43048
  66.68610    0.66432    0.60431    0.89500    0.70772    0.68193    0.68096    1.41299
  61.30154    0.61616    0.60431    0.82500    0.73603    0.73341    0.73247    1.35864
  79.91314    0.77619    0.60431    1.06500    0.64037    0.69585    0.69482    1.56160
  59.00523    0.59520    0.60431    0.79500    0.74057    0.75602    0.75509    1.35032
  76.00184    0.74412    0.60431    1.01500    0.80702    0.69177    0.69076    1.23913
  71.33084    0.70469    0.60431    0.95500    0.70352    0.68688    0.68590    1.42143
  59.76991    0.60221    0.60431    0.80500    0.67621    0.74859    0.74766    1.47883
  76.78278    0.75059    0.60431    1.02500    0.70534    0.69259    0.69157    1.41775
  84.62682    0.81363    0.60431    1.12500    0.84545    0.71160    0.71055    1.18280
  78.34666    0.76345    0.60431    1.04500    0.62345    0.69422    0.69320    1.60399
  65.14387    0.65067    0.60431    0.87500    0.72310    0.69547    0.69451    1.38293
  55.19300    0.55989    0.60431    0.74500    0.83092    0.73746    0.73655    1.20349
  72.88499    0.71794    0.60431    0.97500    0.74104    0.68851    0.68752    1.34945
  68.23136    0.67788    0.60431    0.91500    0.72910    0.68362    0.68265    1.37156
  77.56439    0.75704    0.60431    1.03500    0.72630    0.69340    0.69239    1.37685
  53.67326    0.54563    0.60431    0.72500    0.74306    0.72916    0.72826    1.34579
  52.91447    0.53848    0.60431    0.71500    0.64486    0.72501    0.72411    1.55072
  65.91461    0.65751    0.60431    0.88500    0.68006    0.68788    0.68692    1.47045
  58.24129    0.58818    0.60431    0.78500    0.75209    0.75405    0.75312    1.32963
  51.39905    0.52412    0.60431    0.69500    0.83871    0.72659    0.72570    1.19231
  67.45836    0.67111    0.60431    0.90500    0.68539    0.68281    0.68184    1.45902
  70.55486    0.69802    0.60431    0.94500    0.76182    0.68607    0.68508    1.31264
  72.10755    0.71133    0.60431    0.96500    0.68533    0.68770    0.68671    1.45916
  62.83619    0.63003    0.60431    0.84500    0.61938    0.71824    0.71729    1.61453
  75.22158    0.73762    0.60431    1.00500    0.66143    0.69096    0.68995    1.51187
  79.12958    0.76983    0.60431    1.05500    0.78488    0.69503    0.69401    1.27407
  83.05335    0.80128    0.60431    1.10500    0.62034    0.70314    0.70210    1.61202
  83.83982    0.80747    0.60431    1.11500    0.74689    0.70781    0.70676    1.33889
  54.43276    0.55277    0.60431    0.73500    0.77487    0.73331    0.73240    1.29054
  60.53535    0.60920    0.60431    0.81500    0.78971    0.74100    0.74007    1.26629
  62.06849    0.62311    0.60431    0.83500    0.73704    0.72582    0.72488    1.35677
  69.00512    0.68462    0.60431    0.92500    0.78176    0.68444    0.68346    1.27917
  63.60466    0.63693    0.60431    0.85500    0.79352    0.71065    0.70970    1.26020
  52.15641    0.53131    0.60431    0.70500    1.17391    0.72086    0.71997    0.85185
  64.37388    0.64381    0.60431    0.86500    0.77128    0.70306    0.70210    1.29655
  60.49351    0.60955    0.60504    0.81500    0.69941    0.73978    0.73878    1.42978
  52.87758    0.53878    0.60504    0.71500    0.91111    0.72419    0.72323    1.09756
  58.96437    0.59554    0.60504    0.79500    0.72059    0.75476    0.75377    1.38776
  68.18477    0.67828    0.60504    0.91500    0.71356    0.68275    0.68171    1.40143
  61.25922    0.61652    0.60504    0.82500    0.73279    0.73219    0.73119    1.36464
  71.28241    0.70512    0.60504    0.95500    0.71273    0.68601    0.68495    1.40305
  52.12001    0.53160    0.60504    0.70500    0.76364    0.72004    0.71909    1.30952
  82.21302    0.79558    0.60504    1.09500    0.74566    0.69764    0.69653    1.34109
  65.09915    0.65106    0.60504    0.87500    0.67521    0.69425    0.69322    1.48101
  51.36316    0.52441    0.60504    0.69500    0.90323    0.72775    0.72680    1.10714
  82.99855    0.80181    0.60504    1.10500    0.81980    0.70231    0.70119    1.21981
  62.02568    0.62347    0.60504    0.83500    0.64595    0.72460    0.72359    1.54811
  81.42806    0.78931    0.60504    1.08500    0.80469    0.69661    0.69550    1.24272
  62.79291    0.63040    0.60504    0.84500    0.68459    0.71702    0.71600    1.46073
  54.39487    0.55307    0.60504    0.73500    0.78919    0.73249    0.73152    1.26712
  83.78463    0.80801    0.60504    1.11500    0.75969    0.70698    0.70585    1.31633
  72.05867    0.71177    0.60504    0.96500    0.73473    0.68683    0.68576    1.36105
  70.50689    0.69845    0.60504    0.94500    0.68699    0.68520    0.68414    1.45564
  59.72856    0.60255    0.60504    0.80500    0.68898    0.74737    0.74637    1.45141
  84.57124    0.81417    0.60504    1.12500    0.78924    0.71059    0.70946    1.26705
  55.91507    0.56730    0.60504    0.75500    0.82168    0.74079    0.73981    1.21702
  69.73210    0.69175    0.60504    0.93500    0.75347    0.68438    0.68333    1.32719
  53.63586    0.54593    0.60504    0.72500    0.87692    0.72834    0.72738    1.14035
  65.86942    0.65790    0.60504    0.88500    0.71840    0.68666    0.68563    1.39198
  72.83566    0.71838    0.60504    0.97500    0.64577    0.68764    0.68657    1.54854
  68.95806    0.68503    0.60504    0.92500    0.68413    0.68356    0.68252    1.46172
  55.15461    0.56020    0.60504    0.74500    0.85514    0.73664    0.73566    1.16940
  75.95075    0.74459    0.60504    1.01500    0.68174    0.69090    0.68982    1.46684
  64.32964    0.64419    0.60504    0.86500    0.74414    0.70184    0.70082    1.34383
  80.64370    0.78302    0.60504    1.07500    0.71377    0.69579    0.69469    1.40100
  76.73126    0.75107    0.60504    1.02500    0.72305    0.69172    0.69063    1.38303
  63.56090    0.63731    0.60504    0.85500    0.60348    0.70943    0.70841    1.65707
  67.41223    0.67151    0.60504    0.90500    0.74915    0.68193    0.68089    1.33485
  58.20092    0.58851    0.60504    0.78500    0.85131    0.75323    0.75224    1.17466
  75.17092    0.73808    0.60504    1.00500    0.62309    0.69009    0.68901    1.60490
  79.85994    0.77669    0.60504    1.06500    0.65979    0.69498    0.69387    1.51563
  66.64044    0.66472    0.60504    0.89500    0.78810    0.68104    0.68001    1.26887
  79.07679    0.77033    0.60504    1.05500    0.72798    0.69416    0.69306    1.37366
  77.51245    0.75752    0.60504    1.03500    0.68352    0.69253    0.69144    1.46301
  78.29430    0.76394    0.60504    1.04500    0.69091    0.69335    0.69225    1.44737
  60.45166    0.60989    0.60576    0.81500    0.75388    0.73854    0.73749    1.32647
  83.72938    0.80854    0.60576    1.11500    0.78138    0.70612    0.70494    1.27979
  77.46046    0.75800    0.60576    1.03500    0.66607    0.69164    0.69049    1.50135
  79.02397    0.77082    0.60576    1.05500    0.66369    0.69327    0.69212    1.50674
  67.36608    0.67191    0.60576    0.90500    0.73782    0.68104    0.67995    1.35535
  54.35696    0.55338    0.60576    0.73500    0.81622    0.73166    0.73064    1.22517
  69.68456    0.69217    0.60576    0.93500    0.68992    0.68349    0.68238    1.44944
  62.74960    0.63076    0.60576    0.84500    0.74721    0.71578    0.71471    1.33831
  63.51711    0.63768    0.60576    0.85500    0.70144    0.70819    0.70712    1.42564
  61.98286    0.62383    0.60576    0.83500    0.78499    0.72337    0.72230    1.27390
  76.67970    0.75154    0.60576    1.02500    0.65009    0.69082    0.68968    1.53824
  52.08360    0.53189    0.60576    0.70500    1.08621    0.71921    0.71820    0.92063
  82.94369    0.80234    0.60576    1.10500    0.70160    0.70145    0.70028    1.42532
  75.12024    0.73854    0.60576    1.00500    0.74432    0.68919    0.68806    1.34351
  55.11620    0.56051    0.60576    0.74500    0.79565    0.73581    0.73478    1.25683
  71.23395    0.70555    0.60576    0.95500    0.72742    0.68512    0.68400    1.37472
  55.87617    0.56762    0.60576    0.75500    0.67845    0.73996    0.73893    1.47396
  82.15856    0.79610    0.60576    1.09500    0.78824    0.69678    0.69562    1.26866
  79.80670    0.77719    0.60576    1.06500    0.66292    0.69408    0.69293    1.50847
  66.59476    0.66511    0.60576    0.89500    0.68462    0.68014    0.67905    1.46067
  68.13815    0.67869    0.60576    0.91500    0.75493    0.68186    0.68076    1.32462
  64.28538    0.64457    0.60576    0.86500    0.73142    0.70060    0.69953    1.36721
  81.37401    0.78983    0.60576    1.08500    0.70746    0.69557    0.69441    1.41351
  75.89963    0.74505    0.60576    1.01500    0.76260    0.69001    0.68887    1.31129
  61.21688    0.61687    0.60576    0.82500    0.75292    0.73096    0.72990    1.32817
  80.59005    0.78352    0.60576    1.07500    0.76357    0.69490    0.69374    1.30964
  59.68720    0.60290    0.60576    0.80500    0.85090    0.74613    0.74508    1.17523
  84.51561    0.81471    0.60576    1.12500    0.70975    0.70955    0.70838    1.40896
  78.24189    0.76442    0.60576    1.04500    0.68705    0.69245    0.69131    1.45550
  53.59845    0.54624    0.60576    0.72500    0.69655    0.72751    0.72649    1.43564
  72.00976    0.71220    0.60576    0.96500    0.73632    0.68593    0.68482    1.35811
  72.78630    0.71883    0.60576    0.97500    0.73884    0.68675    0.68563    1.35347
  51.32725    0.52470    0.60576    0.69500    0.90909    0.72891    0.72790    1.10000
  58.92349    0.59588    0.60576    0.79500    0.75845    0.75349    0.75245    1.31847
  68.91098    0.68544    0.60576    0.92500    0.74911    0.68267    0.68157    1.33492
  52.84067    0.53907    0.60576    0.71500    0.68908    0.72336    0.72235    1.45122
  65.05441    0.65144    0.60576    0.87500    0.66667    0.69302    0.69194    1.50000
  70.45888    0.69887    0.60576    0.94500    0.74793    0.68430    0.68319    1.33703
  65.82420    0.65829    0.60576    0.88500    0.67150    0.68543    0.68434    1.48921
  58.16054    0.58884    0.60576    0.78500    0.70667    0.75240    0.75136    1.41509
  82.10406    0.79662    0.60649    1.09500    0.71082    0.69590    0.69471    1.40682
  55.07777    0.56082    0.60649    0.74500    0.82251    0.73497    0.73390    1.21579
  51.29133    0.52498    0.60649    0.69500    0.87097    0.73006    0.72901    1.14815
  65.00965    0.65182    0.60649    0.87500    0.74957    0.69176    0.69065    1.33410
  53.56103    0.54654    0.60649    0.72500    0.66667    0.72667    0.72561    1.50000
  58.12013    0.58918    0.60649    0.78500    0.77836    0.75156    0.75048    1.28475
  75.06951    0.73900    0.60649    1.00500    0.69109    0.68828    0.68711    1.44699
  82.88880    0.80286    0.60649    1.10500    0.68864    0.70056    0.69937    1.45213
  71.18546    0.70598    0.60649    0.95500    0.74368    0.68420    0.68306    1.34466
  59.64581    0.60324    0.60649    0.80500    0.66817    0.74488    0.74379    1.49662
  71.96082    0.71264    0.60649    0.96500    0.78902    0.68502    0.68387    1.26739
  75.84847    0.74552    0.60649    1.01500    0.75654    0.68909    0.68792    1.32181
  70.41085    0.69930    0.60649    0.94500    0.64286    0.68339    0.68225    1.55556
  81.31991    0.79034    0.60649    1.08500    0.77395    0.69450    0.69331    1.29208
  77.40844    0.75848    0.60649    1.03500    0.66132    0.69072    0.68955    1.51213
  78.97110    0.77131    0.60649    1.05500    0.73370    0.69235    0.69117    1.36296
  52.80374    0.53937    0.60649    0.71500    0.96907    0.72252    0.72146    1.03191
  67.31989    0.67231    0.60649    0.90500    0.69140    0.68013    0.67900    1.44634
  76.62811    0.75201    0.60649    1.02500    0.70833    0.68991    0.68874    1.41176
  72.73691    0.71927    0.60649    0.97500    0.66819    0.68583    0.68468    1.49658
  62.70628    0.63113    0.60649    0.84500    0.72678    0.71453    0.71342    1.37594
  78.18944    0.76491    0.60649    1.04500    0.72656    0.69153    0.69036    1.37634
  63.47330    0.63805    0.60649    0.85500    0.67690    0.70694    0.70583    1.47733
  84.45994    0.81525    0.60649    1.12500    0.74229    0.70849    0.70729    1.34718
  64.24109    0.64494    0.60649    0.86500    0.61921    0.69935    0.69824    1.61497
  68.09150    0.67909    0.60649    0.91500    0.69652    0.68094    0.67981    1.43571
  61.94001    0.62419    0.60649    0.83500    0.65129    0.72212    0.72101    1.53541
  54.31903    0.55369    0.60649    0.73500    0.75263    0.73082    0.72975    1.32867
  83.67410    0.80908    0.60649    1.11500    0.81590    0.70523    0.70403    1.22564
  65.77896    0.65867    0.60649    0.88500    0.66941    0.68418    0.68305    1.49386
  80.53636    0.78403    0.60649    1.07500    0.77756    0.69398    0.69279    1.28607
  66.54905    0.66550    0.60649    0.89500    0.71429    0.67921    0.67809    1.40000
  58.88260    0.59622    0.60649    0.79500    0.72000    0.75221    0.75113    1.38889
  79.75341    0.77769    0.60649    1.06500    0.71429    0.69316    0.69198    1.40000
  60.40979    0.61024    0.60649    0.81500    0.69133    0.73730    0.73620    1.44648
  68.86386    0.68585    0.60649    0.92500    0.73633    0.68176    0.68062    1.35808
  69.63698    0.69259    0.60649    0.93500    0.65927    0.68257    0.68143    1.51683
  61.17452    0.61723    0.60649    0.82500    0.73054    0.72971    0.72861    1.36885
  52.04718    0.53218    0.60649    0.70500    0.70000    0.71837    0.71732    1.42857
  55.83725    0.56794    0.60649    0.75500    0.76786    0.73912    0.73804    1.30233
  58.84168    0.59656    0.60722    0.79500    0.80155    0.75092    0.74980    1.24759
  78.91820    0.77181    0.60722    1.05500    0.80702    0.69141    0.69022    1.23913
  71.91184    0.71307    0.60722    0.96500    0.70068    0.68409    0.68292    1.42718
  52.76680    0.53967    0.60722    0.71500    0.77670    0.72168    0.72058    1.28750
  83.61876    0.80961    0.60722    1.11500    0.69709    0.70432    0.70312    1.43454
  76.57648    0.75249    0.60722    1.02500    0.69908    0.68897    0.68779    1.43045
  71.13694    0.70641    0.60722    0.95500    0.70275    0.68327    0.68211    1.42299
  59.60440    0.60358    0.60722    0.80500    0.72381    0.74362    0.74250    1.38158
  73.46385    0.72632    0.60722    0.98500    0.70221    0.68572    0.68454    1.42408
  75.79727    0.74599    0.60722    1.01500    0.68045    0.68816    0.68698    1.46961
  68.81672    0.68626    0.60722    0.92500    0.74194    0.68083    0.67967    1.34783
  55.03933    0.56113    0.60722    0.74500    0.88288    0.73412    0.73301    1.13265
  60.36789    0.61059    0.60722    0.81500    0.83011    0.73603    0.73491    1.20466
  84.40422    0.81580    0.60722    1.12500    0.81169    0.70741    0.70620    1.23200
  61.13214    0.61758    0.60722    0.82500    0.72301    0.72845    0.72732    1.38310
  66.50331    0.66590    0.60722    0.89500    0.78523    0.67828    0.67713    1.27350
  55.79831    0.56826    0.60722    0.75500    0.87500    0.73827    0.73716    1.14286
  77.35638    0.75896    0.60722    1.03500    0.67652    0.68978    0.68860    1.47815
  53.52358    0.54684    0.60722    0.72500    0.90071    0.72582    0.72472    1.11024
  82.83386    0.80339    0.60722    1.10500    0.63536    0.69966    0.69846    1.57391
  52.01074    0.53248    0.60722    0.70500    0.63750    0.71753    0.71643    1.56863
  81.26577    0.79085    0.60722    1.08500    0.63755    0.69342    0.69222    1.56851
  63.42947    0.63842    0.60722    0.85500    0.75415    0.70568    0.70454    1.32599
  69.58938    0.69300    0.60722    0.93500    0.58450    0.68165    0.68049    1.71088
  65.73370    0.65906    0.60722    0.88500    0.68669    0.68291    0.68176    1.45626
  58.07971    0.58951    0.60722    0.78500    0.74687    0.75071    0.74959    1.33893
  62.66292    0.63149    0.60722    0.84500    0.64564    0.71327    0.71213    1.54885
  75.01875    0.73946    0.60722    1.00500    0.62500    0.68734    0.68616    1.60000
  64.96486    0.65220    0.60722    0.87500    0.69788    0.69050    0.68935    1.43291
  70.36278    0.69972    0.60722    0.94500    0.69885    0.68246    0.68130    1.43091
  67.27369    0.67271    0.60722    0.90500    0.71758    0.67920    0.67805    1.39356
  68.04483    0.67950    0.60722    0.91500    0.77944    0.68002    0.67886    1.28298
  51.25539    0.52527    0.60722    0.69500    0.56098    0.73120    0.73011    1.78261
  54.28109    0.55400    0.60722    0.73500    0.93407    0.72997    0.72887    1.07059
  80.48262    0.78454    0.60722    1.07500    0.77068    0.69304    0.69184    1.29756
  61.89715    0.62455    0.60722    0.83500    0.74803    0.72086    0.71972    1.33684
  64.19678    0.64532    0.60722    0.86500    0.66829    0.69809    0.69695    1.49635
  79.70009    0.77819    0.60722    1.06500    0.70893    0.69222    0.69103    1.41058
  82.04952    0.79714    0.60722    1.09500    0.77843    0.69499    0.69379    1.28463
  72.68748    0.71971    0.60722    0.97500    0.64571    0.68490    0.68373    1.54869
  78.13696    0.76540    0.60722    1.04500    0.74667    0.69060    0.68941    1.33929
  75.74604    0.74645    0.60795    1.01500    0.78702    0.68721    0.68603    1.27062
  82.77887    0.80392    0.60795    1.10500    0.80892    0.69874    0.69754    1.23622
  61.08973    0.61793    0.60795    0.82500    0.64837    0.72717    0.72602    1.54232
  78.86526    0.77230    0.60795    1.05500    0.67416    0.69046    0.68927    1.48333
  73.41395    0.72677    0.60795    0.98500    0.67167    0.68477    0.68359    1.48883
  83.56338    0.81014    0.60795    1.11500    0.71537    0.70340    0.70221    1.39788
  68.76955    0.68667    0.60795    0.92500    0.73024    0.67989    0.67872    1.36941
  51.97428    0.53277    0.60795    0.70500    0.76000    0.71668    0.71555    1.31579
  79.64673    0.77869    0.60795    1.06500    0.70435    0.69127    0.69008    1.41975
  61.85426    0.62491    0.60795    0.83500    0.72510    0.71958    0.71843    1.37912
  54.24313    0.55430    0.60795    0.73500    0.95082    0.72912    0.72798    1.05172
  67.99812    0.67990    0.60795    0.91500    0.76898    0.67908    0.67791    1.30043
  67.22745    0.67311    0.60795    0.90500    0.69877    0.67827    0.67710    1.43108
  62.61955    0.63186    0.60795    0.84500    0.70962    0.71199    0.71084    1.40921
  60.32597    0.61094    0.60795    0.81500    0.74900    0.73476    0.73361    1.33512
  70.31469    0.70014    0.60795    0.94500    0.66453    0.68152    0.68035    1.50483
  77.30429    0.75944    0.60795    1.03500    0.70795    0.68883    0.68765    1.41253
  52.72984    0.53996    0.60795    0.71500    0.64762    0.72082    0.71969    1.54412
  81.21159    0.79137    0.60795    1.08500    0.70377    0.69232    0.69112    1.42091
  65.68841    0.65945    0.60795    0.88500    0.66992    0.68163    0.68047    1.49272
  64.92004    0.65258    0.60795    0.87500    0.71506    0.68922    0.68806    1.39848
  58.03926    0.58984    0.60795    0.78500    0.78904    0.74985    0.74871    1.26736
  80.42885    0.78504    0.60795    1.07500    0.74765    0.69208    0.69089    1.33753
  51.21944    0.52556    0.60795    0.69500    0.69767    0.73234    0.73122    1.43333
  64.15244    0.64570    0.60795    0.86500    0.71379    0.69681    0.69565    1.40098
  81.99493    0.79766    0.60795    1.09500    0.72438    0.69407    0.69288    1.38049
  53.48612    0.54714    0.60795    0.72500    0.75000    0.72497    0.72384    1.33333
  59.56298    0.60393    0.60795    0.80500    0.74884    0.74235    0.74121    1.33540
  76.52482    0.75296    0.60795    1.02500    0.57866    0.68802    0.68684    1.72813
  58.80074    0.59689    0.60795    0.79500    0.80397    0.74962    0.74848    1.24383
  84.34845    0.81634    0.60795    1.12500    0.80086    0.70631    0.70511    1.24866
  71.86284    0.71351    0.60795    0.96500    0.67845    0.68315    0.68197    1.47395
  55.75935    0.56857    0.60795    0.75500    0.83984    0.73741    0.73627    1.19070
  72.63802    0.72015    0.60795    0.97500    0.75000    0.68396    0.68278    1.33333
  55.00087    0.56145    0.60795    0.74500    0.68240    0.73326    0.73213    1.46541
  78.08444    0.76588    0.60795    1.04500    0.61856    0.68965    0.68846    1.61667
  66.45755    0.66629    0.60795    0.89500    0.67715    0.67733    0.67616    1.47677
  63.38561    0.63879    0.60795    0.85500    0.84272    0.70440    0.70325    1.18664
  69.54174    0.69342    0.60795    0.93500    0.69402    0.68071    0.67954    1.44089
  71.08839    0.70684    0.60795    0.95500    0.69572    0.68233    0.68116    1.43736
  52.69286    0.54026    0.60868    0.71500    0.82883    0.71996    0.71881    1.20652
  61.04731    0.61829    0.60868    0.82500    0.72800    0.72589    0.72473    1.37363
  65.64309    0.65983    0.60868    0.88500    0.69280    0.68035    0.67917    1.44342
  64.87520    0.65296    0.60868    0.87500    0.68421    0.68794    0.68677    1.46154
  72.58854    0.72059    0.60868    0.97500    0.69833    0.68301    0.68183    1.43198
  62.57615    0.63222    0.60868    0.84500    0.72894    0.71071    0.70954    1.37186
  67.18119    0.67351    0.60868    0.90500    0.70261    0.67732    0.67615    1.42326
  75.69477    0.74692    0.60868    1.01500    0.67027    0.68625    0.68507    1.49194
  54.20515    0.55461    0.60868    0.73500    0.70103    0.72825    0.72710    1.42647
  57.99880    0.59017    0.60868    0.78500    0.81493    0.74898    0.74782    1.22711
  80.37503    0.78555    0.60868    1.07500    0.72676    0.69112    0.68994    1.37598
  58.75979    0.59723    0.60868    0.79500    0.66434    0.74831    0.74715    1.50526
  51.18347    0.52584    0.60868    0.69500    1.24242    0.73348    0.73233    0.80488
  83.50796    0.81068    0.60868    1.11500    0.77178    0.70247    0.70129    1.29570
  77.25216    0.75991    0.60868    1.03500    0.69714    0.68788    0.68670    1.43443
  78.03188    0.76637    0.60868    1.04500    0.73614    0.68869    0.68751    1.35844
  53.44864    0.54744    0.60868    0.72500    0.73649    0.72411    0.72295    1.35780
  79.59333    0.77918    0.60868    1.06500    0.75330    0.69031    0.68913    1.32750
  78.81227    0.77279    0.60868    1.05500    0.65568    0.68950    0.68832    1.52514
  71.81380    0.71394    0.60868    0.96500    0.67732    0.68219    0.68102    1.47642
  70.26657    0.70056    0.60868    0.94500    0.72917    0.68057    0.67940    1.37143
  59.52153    0.60427    0.60868    0.80500    0.72687    0.74108    0.73991    1.37576
  60.28403    0.61129    0.60868    0.81500    0.68583    0.73349    0.73232    1.45808
  84.29263    0.81688    0.60868    1.12500    0.64062    0.70520    0.70402    1.56098
  51.93781    0.53306    0.60868    0.70500    0.62651    0.71582    0.71466    1.59615
  63.34173    0.63916    0.60868    0.85500    0.73239    0.70312    0.70195    1.36538
  82.72384    0.80444    0.60868    1.10500    0.81781    0.69781    0.69663    1.22278
  71.03981    0.70726    0.60868    0.95500    0.68679    0.68138    0.68021    1.45606
  61.81134    0.62526    0.60868    0.83500    0.65810    0.71830    0.71714    1.51952
  67.95139    0.68031    0.60868    0.91500    0.68182    0.67813    0.67696    1.46667
  66.41176    0.66668    0.60868    0.89500    0.69016    0.67637    0.67520    1.44893
  68.72236    0.68708    0.60868    0.92500    0.71170    0.67895    0.67777    1.40509
  55.72037    0.56889    0.60868    0.75500    0.76552    0.73655    0.73539    1.30631
  54.96239    0.56176    0.60868    0.74500    0.70667    0.73240    0.73124    1.41509
  73.36401    0.72721    0.60868    0.98500    0.62963    0.68382    0.68264    1.58824
  64.10808    0.64607    0.60868    0.86500    0.71481    0.69553    0.69436    1.39898
  81.94030    0.79818    0.60868    1.09500    0.76796    0.69315    0.69197    1.30216
  81.15736    0.79188    0.60868    1.08500    0.59375    0.69121    0.69003    1.68421
  69.49408    0.69384    0.60868    0.93500    0.66775    0.67976    0.67858    1.49756
  76.47312    0.75343    0.60868    1.02500    0.70240    0.68706    0.68589    1.42368
  80.32118    0.78605    0.60941    1.07500    0.69423    0.69016    0.68899    1.44044
  72.53901    0.72103    0.60941    0.97500    0.62305    0.68205    0.68088    1.60500
  52.65587    0.54055    0.60941    0.71500    0.90351    0.71910    0.71792    1.10680
  51.14749    0.52613    0.60941    0.69500    0.90909    0.73462    0.73343    1.10000
  61.00486    0.61864    0.60941    0.82500    0.70482    0.72461    0.72343    1.41880
  71.76473    0.71437    0.60941    0.96500    0.71595    0.68124    0.68007    1.39675
  70.21842    0.70098    0.60941    0.94500    0.57032    0.67962    0.67844    1.75339
  82.66877    0.80497    0.60941    1.10500    0.62101    0.69688    0.69571    1.61027
  51.90132    0.53335    0.60941    0.70500    0.73913    0.71668    0.71550    1.35294
  64.83034    0.65335    0.60941    0.87500    0.60315    0.68665    0.68547    1.65796
  55.68138    0.56920    0.60941    0.75500    0.73759    0.73568    0.73450    1.35577
  75.64347    0.74738    0.60941    1.01500    0.77801    0.68529    0.68412    1.28533
  57.95832    0.59050    0.60941    0.78500    0.76965    0.74811    0.74693    1.29930
  63.29783    0.63953    0.60941    0.85500    0.62290    0.70183    0.70065    1.60541
  77.97928    0.76685    0.60941    1.04500    0.68440    0.68773    0.68656    1.46113
  81.88563    0.79870    0.60941    1.09500    0.69829    0.69222    0.69105    1.43207
  83.45249    0.81121    0.60941    1.11500    0.75406    0.70154    0.70038    1.32615
  53.41115    0.54774    0.60941    0.72500    0.73793    0.72325    0.72206    1.35514
  60.24208    0.61164    0.60941    0.81500    0.64529    0.73220    0.73102    1.54969
  77.19999    0.76039    0.60941    1.03500    0.74213    0.68691    0.68574    1.34748
  58.71881    0.59757    0.60941    0.79500    0.80299    0.74700    0.74582    1.24534
  59.48006    0.60461    0.60941    0.80500    0.58111    0.73977    0.73859    1.72085
  76.42138    0.75390    0.60941    1.02500    0.73321    0.68610    0.68493    1.36387
  54.92390    0.56207    0.60941    0.74500    0.91000    0.73153    0.73035    1.09890
  84.23677    0.81742    0.60941    1.12500    0.79614    0.70409    0.70293    1.25606
  70.99120    0.70769    0.60941    0.95500    0.66246    0.68043    0.67925    1.50952
  66.36594    0.66707    0.60941    0.89500    0.72491    0.67541    0.67423    1.37949
  73.31404    0.72766    0.60941    0.98500    0.68917    0.68286    0.68169    1.45103
  64.06370    0.64645    0.60941    0.86500    0.66945    0.69424    0.69306    1.49377
  79.53989    0.77968    0.60941    1.06500    0.70275    0.68935    0.68818    1.42298
  68.67513    0.68749    0.60941    0.92500    0.65409    0.67800    0.67682    1.52885
  54.16716    0.55491    0.60941    0.73500    0.94709    0.72739    0.72621    1.05587
  78.75925    0.77328    0.60941    1.05500    0.55294    0.68854    0.68737    1.80851
  65.59775    0.66022    0.60941    0.88500    0.69103    0.67906    0.67788    1.44712
  67.90463    0.68071    0.60941    0.91500    0.66137    0.67719    0.67601    1.51202
  81.10309    0.79239    0.60941    1.08500    0.71540    0.69010    0.68893    1.39782
  67.13490    0.67390    0.60941    0.90500    0.75251    0.67636    0.67519    1.32889
  61.76841    0.62562    0.60941    0.83500    0.68986    0.71702    0.71584    1.44957
  62.53273    0.63259    0.60941    0.84500    0.67730    0.70943    0.70825    1.47645
  69.44639    0.69425    0.60941    0.93500    0.73597    0.67881    0.67763    1.35874
  81.04879    0.79290    0.61014    1.08500    0.66425    0.68899    0.68783    1.50546
  75.59214    0.74785    0.61014    1.01500    0.75235    0.68434    0.68317    1.32918
  52.61887    0.54085    0.61014    0.71500    0.70339    0.71824    0.71703    1.42169
  84.96531    0.82413    0.61014    1.13500    0.71895    0.70538    0.70422    1.39091
  63.25390    0.63990    0.61014    0.85500    0.68679    0.70055    0.69936    1.45604
  77.92665    0.76734    0.61014    1.04500    0.68856    0.68677    0.68560    1.45232
  51.11149    0.52641    0.61014    0.69500    0.52083    0.73575    0.73454    1.92000
  68.62788    0.68790    0.61014    0.92500    0.71259    0.67705    0.67587    1.40334
  66.32010    0.66747    0.61014    0.89500    0.60101    0.67445    0.67327    1.66387
  69.39867    0.69467    0.61014    0.93500    0.69142    0.67786    0.67668    1.44630
  81.83091    0.79921    0.61014    1.09500    0.74254    0.69129    0.69013    1.34673
  59.43857    0.60495    0.61014    0.80500    0.82599    0.73845    0.73726    1.21067
  51.86482    0.53364    0.61014    0.70500    0.80000    0.71782    0.71661    1.25000
  77.14778    0.76087    0.61014    1.03500    0.70130    0.68596    0.68479    1.42593
  58.67781    0.59790    0.61014    0.79500    0.80590    0.74569    0.74449    1.24085
  65.55239    0.66061    0.61014    0.88500    0.72456    0.67777    0.67658    1.38015
  70.94255    0.70812    0.61014    0.95500    0.74296    0.67948    0.67830    1.34597
  67.08859    0.67430    0.61014    0.90500    0.76560    0.67540    0.67422    1.30617
  84.18087    0.81795    0.61014    1.12500    0.73482    0.70299    0.70183    1.36088
  54.88538    0.56238    0.61014    0.74500    0.66047    0.73067    0.72946    1.51408
  53.37364    0.54804    0.61014    0.72500    1.03968    0.72238    0.72117    0.96183
  57.91782    0.59084    0.61014    0.78500    0.86765    0.74724    0.74604    1.15254
  64.01929    0.64682    0.61014    0.86500    0.74259    0.69295    0.69176    1.34663
  62.48929    0.63295    0.61014    0.84500    0.68126    0.70814    0.70695    1.46787
  76.36961    0.75437    0.61014    1.02500    0.64158    0.68515    0.68398    1.55866
  54.12914    0.55522    0.61014    0.73500    0.68599    0.72652    0.72532    1.45775
  64.78545    0.65373    0.61014    0.87500    0.75176    0.68536    0.68417    1.33021
  70.17023    0.70141    0.61014    0.94500    0.69462    0.67867    0.67749    1.43964
  67.85785    0.68111    0.61014    0.91500    0.70508    0.67624    0.67506    1.41827
  61.72545    0.62598    0.61014    0.83500    0.71984    0.71573    0.71454    1.38919
  72.48946    0.72147    0.61014    0.97500    0.63192    0.68110    0.67992    1.58247
  78.70619    0.77377    0.61014    1.05500    0.63834    0.68758    0.68641    1.56657
  80.26728    0.78656    0.61014    1.07500    0.68529    0.68905    0.68789    1.45924
  83.39697    0.81174    0.61014    1.11500    0.68660    0.70061    0.69946    1.45646
  82.61365    0.80549    0.61014    1.10500    0.69606    0.69595    0.69480    1.43666
  55.64237    0.56952    0.61014    0.75500    0.75564    0.73481    0.73361    1.32338
  79.48641    0.78018    0.61014    1.06500    0.67939    0.68839    0.68723    1.47191
  73.26403    0.72811    0.61014    0.98500    0.62408    0.68191    0.68074    1.60235
  60.96239    0.61899    0.61014    0.82500    0.65726    0.72333    0.72213    1.52147
  60.20010    0.61198    0.61014    0.81500    0.71818    0.73092    0.72973    1.39241
  71.71563    0.71481    0.61014    0.96500    0.68027    0.68029    0.67911    1.47000
  70.89388    0.70855    0.61087    0.95500    0.66288    0.67853    0.67735    1.50856
  60.15810    0.61233    0.61087    0.81500    0.70816    0.72964    0.72843    1.41210
  62.44583    0.63331    0.61087    0.84500    0.74858    0.70686    0.70565    1.33586
  54.84686    0.56269    0.61087    0.74500    0.77828    0.72980    0.72857    1.28488
  59.39706    0.60529    0.61087    0.80500    0.59833    0.73714    0.73593    1.67133
  82.55849    0.80602    0.61087    1.10500    0.67537    0.69504    0.69388    1.48066
  63.97486    0.64720    0.61087    0.86500    0.71115    0.69167    0.69047    1.40617
  57.87729    0.59117    0.61087    0.78500    0.72864    0.74637    0.74515    1.37241
  51.07548    0.52670    0.61087    0.69500    0.64286    0.73690    0.73566    1.55556
  53.33611    0.54834    0.61087    0.72500    0.87342    0.72152    0.72028    1.14493
  80.99444    0.79341    0.61087    1.08500    0.67992    0.68789    0.68673    1.47075
  79.43289    0.78068    0.61087    1.06500    0.73714    0.68743    0.68627    1.35659
  81.77616    0.79973    0.61087    1.09500    0.58532    0.69037    0.68922    1.70845
  83.34141    0.81227    0.61087    1.11500    0.72542    0.69952    0.69836    1.37852
  69.35093    0.69508    0.61087    0.93500    0.73801    0.67691    0.67572    1.35499
  64.74054    0.65411    0.61087    0.87500    0.63782    0.68407    0.68287    1.56784
  76.31780    0.75485    0.61087    1.02500    0.62752    0.68420    0.68303    1.59357
  84.12492    0.81849    0.61087    1.12500    0.70282    0.70189    0.70074    1.42284
  67.04225    0.67470    0.61087    0.90500    0.71092    0.67445    0.67325    1.40662
  68.58060    0.68831    0.61087    0.92500    0.75699    0.67610    0.67491    1.32102
  77.87397    0.76782    0.61087    1.04500    0.65056    0.68581    0.68465    1.53714
  63.20996    0.64027    0.61087    0.85500    0.61986    0.69926    0.69806    1.61326
  78.65309    0.77426    0.61087    1.05500    0.73055    0.68662    0.68546    1.36883
  60.91990    0.61934    0.61087    0.82500    0.70356    0.72205    0.72083    1.42135
  80.21334    0.78706    0.61087    1.07500    0.67232    0.68795    0.68679    1.48739
  73.21400    0.72855    0.61087    0.98500    0.63205    0.68096    0.67978    1.58216
  84.90897    0.82468    0.61087    1.13500    0.73589    0.70447    0.70332    1.35890
  70.12202    0.70183    0.61087    0.94500    0.63820    0.67772    0.67654    1.56691
  58.63680    0.59824    0.61087    0.79500    0.70773    0.74438    0.74316    1.41297
  67.81104    0.68152    0.61087    0.91500    0.66946    0.67529    0.67410    1.49373
  52.58184    0.54114    0.61087    0.71500    1.02913    0.71738    0.71614    0.97170
  51.82830    0.53393    0.61087    0.70500    0.81081    0.71896    0.71772    1.23333
  54.09112    0.55552    0.61087    0.73500    0.84574    0.72566    0.72443    1.18239
  61.68247    0.62634    0.61087    0.83500    0.62913    0.71445    0.71324    1.58951
  77.09554    0.76135    0.61087    1.03500    0.69981    0.68501    0.68384    1.42896
  65.50700    0.66099    0.61087    0.88500    0.72069    0.67648    0.67528    1.38756
  55.60334    0.56983    0.61087    0.75500    0.77011    0.73395    0.73272    1.29851
  72.43988    0.72191    0.61087    0.97500    0.64763    0.68015    0.67897    1.54408
  71.66650    0.71524    0.61087    0.96500    0.70330    0.67934    0.67816    1.42188
  75.54076    0.74831    0.61087    1.01500    0.66725    0.68339    0.68221    1.49869
  66.27423    0.66786    0.61087    0.89500    0.69847    0.67350    0.67230    1.43171
  60.11608    0.61268    0.61160    0.81500    0.73102    0.72837    0.72713    1.36795
  84.85259    0.82523    0.61160    1.13500    0.69912    0.70357    0.70241    1.43038
  71.61734    0.71567    0.61160    0.96500    0.66396    0.67840    0.67720    1.50611
  57.83675    0.59150    0.61160    0.78500    0.75124    0.74551    0.74426    1.33113
  51.79177    0.53422    0.61160    0.70500    1.02469    0.72010    0.71883    0.97590
  77.04326    0.76183    0.61160    1.03500    0.67339    0.68406    0.68288    1.48501
  64.69560    0.65449    0.61160    0.87500    0.65781    0.68280    0.68157    1.52020
  65.46158    0.66138    0.61160    0.88500    0.68257    0.67520    0.67398    1.46506
  80.94004    0.79392    0.61160    1.08500    0.71370    0.68680    0.68563    1.40115
  63.93040    0.64757    0.61160    0.86500    0.70945    0.69039    0.68916    1.40955
  77.82126    0.76831    0.61160    1.04500    0.66606    0.68487    0.68369    1.50136
  51.03945    0.52698    0.61160    0.69500    1.22727    0.73804    0.73677    0.81481
  53.29857    0.54864    0.61160    0.72500    0.67262    0.72066    0.71939    1.48673
  55.56429    0.57015    0.61160    0.75500    0.71161    0.73308    0.73183    1.40526
  82.50328    0.80654    0.61160    1.10500    0.65444    0.69413    0.69296    1.52802
  68.53329    0.68872    0.61160    0.92500    0.60539    0.67517    0.67396    1.65183
  83.28581    0.81280    0.61160    1.11500    0.75486    0.69843    0.69727    1.32474
  67.76420    0.68192    0.61160    0.91500    0.64580    0.67436    0.67315    1.54847
  70.84518    0.70897    0.61160    0.95500    0.62791    0.67759    0.67639    1.59259
  79.37933    0.78118    0.61160    1.06500    0.67043    0.68649    0.68532    1.49157
  78.59996    0.77476    0.61160    1.05500    0.67698    0.68568    0.68450    1.47714
  63.16598    0.64063    0.61160    0.85500    0.60235    0.69799    0.69676    1.66017
  54.05307    0.55583    0.61160    0.73500    0.81865    0.72480    0.72354    1.22152
  69.30315    0.69550    0.61160    0.93500    0.66938    0.67598    0.67477    1.49392
  66.99588    0.67510    0.61160    0.90500    0.67585    0.67350    0.67229    1.47962
  62.40234    0.63368    0.61160    0.84500    0.65350    0.70558    0.70435    1.53022
  61.63947    0.62670    0.61160    0.83500    0.70662    0.71318    0.71194    1.41519
  66.22834    0.66825    0.61160    0.89500    0.71454    0.67255    0.67133    1.39950
  80.15936    0.78756    0.61160    1.07500    0.65537    0.68686    0.68568    1.52586
  72.39026    0.72235    0.61160    0.97500    0.66559    0.67921    0.67801    1.50242
  81.72136    0.80025    0.61160    1.09500    0.68165    0.68947    0.68830    1.46702
  76.26595    0.75532    0.61160    1.02500    0.65094    0.68325    0.68207    1.53623
  59.35553    0.60564    0.61160    0.80500    0.75171    0.73583    0.73459    1.33030
  54.80831    0.56300    0.61160    0.74500    0.73611    0.72894    0.72768    1.35849
  70.07378    0.70225    0.61160    0.94500    0.64263    0.67678    0.67558    1.55611
  75.48936    0.74878    0.61160    1.01500    0.67630    0.68245    0.68126    1.47863
  58.59576    0.59858    0.61160    0.79500    0.73566    0.74307    0.74182    1.35932
  84.06892    0.81903    0.61160    1.12500    0.70309    0.70080    0.69964    1.42229
  52.54481    0.54144    0.61160    0.71500    0.64748    0.71652    0.71525    1.54444
  60.87739    0.61970    0.61160    0.82500    0.62622    0.72077    0.71953    1.59687
  73.16393    0.72900    0.61160    0.98500    0.65732    0.68002    0.67883    1.52133
  52.50775    0.54173    0.61234    0.71500    0.78505    0.71566    0.71436    1.27381
  68.48595    0.68913    0.61234    0.92500    0.65549    0.67424    0.67300    1.52558
  76.21407    0.75579    0.61234    1.02500    0.66409    0.68232    0.68111    1.50581
  76.99094    0.76230    0.61234    1.03500    0.70950    0.68313    0.68192    1.40945
  60.07403    0.61302    0.61234    0.81500    0.66450    0.72710    0.72582    1.50489
  51.75522    0.53451    0.61234    0.70500    0.86957    0.72125    0.71995    1.15000
  70.79645    0.70940    0.61234    0.95500    0.61335    0.67667    0.67543    1.63038
  66.94949    0.67549    0.61234    0.90500    0.66613    0.67256    0.67132    1.50122
  51.00341    0.52727    0.61234    0.69500    0.77778    0.73919    0.73788    1.28571
  67.71733    0.68232    0.61234    0.91500    0.69159    0.67343    0.67219    1.44595
  71.56815    0.71611    0.61234    0.96500    0.69558    0.67747    0.67625    1.43765
  70.02551    0.70267    0.61234    0.94500    0.68836    0.67586    0.67462    1.45274
  77.76852    0.76879    0.61234    1.04500    0.61931    0.68394    0.68274    1.61471
  63.88593    0.64794    0.61234    0.86500    0.62273    0.68912    0.68786    1.60582
  80.88561    0.79443    0.61234    1.08500    0.59375    0.68572    0.68452    1.68421
  63.12199    0.64100    0.61234    0.85500    0.66312    0.69672    0.69545    1.50802
  75.43792    0.74924    0.61234    1.01500    0.75634    0.68152    0.68030    1.32216
  83.23016    0.81333    0.61234    1.11500    0.62385    0.69736    0.69617    1.60294
  78.54678    0.77525    0.61234    1.05500    0.77778    0.68475    0.68355    1.28571
  59.31399    0.60598    0.61234    0.80500    0.70246    0.73453    0.73326    1.42357
  54.01501    0.55613    0.61234    0.73500    0.82902    0.72394    0.72265    1.20625
  81.66651    0.80077    0.61234    1.09500    0.62734    0.68857    0.68738    1.59403
  69.25535    0.69591    0.61234    0.93500    0.69620    0.67505    0.67381    1.43636
  62.35883    0.63404    0.61234    0.84500    0.66957    0.70431    0.70305    1.49351
  53.26102    0.54894    0.61234    0.72500    0.82581    0.71980    0.71850    1.21094
  72.34061    0.72279    0.61234    0.97500    0.65842    0.67828    0.67706    1.51880
  57.79620    0.59183    0.61234    0.78500    0.73297    0.74465    0.74337    1.36431
  84.01287    0.81957    0.61234    1.12500    0.70577    0.69973    0.69854    1.41689
  79.32573    0.78167    0.61234    1.06500    0.66667    0.68556    0.68436    1.50000
  55.52523    0.57046    0.61234    0.75500    0.77256    0.73223    0.73093    1.29439
  73.11383    0.72944    0.61234    0.98500    0.61696    0.67909    0.67787    1.62085
  58.55471    0.59891    0.61234    0.79500    0.78796    0.74177    0.74049    1.26910
  80.10535    0.78807    0.61234    1.07500    0.72797    0.68578    0.68458    1.37368
  66.18242    0.66864    0.61234    0.89500    0.68919    0.67161    0.67036    1.45098
  84.79615    0.82577    0.61234    1.13500    0.76850    0.70254    0.70136    1.30124
  54.76975    0.56331    0.61234    0.74500    0.82773    0.72808    0.72679    1.20812
  82.44804    0.80707    0.61234    1.10500    0.66605    0.69323    0.69204    1.50138
  64.65064    0.65487    0.61234    0.87500    0.71065    0.68152    0.68027    1.40716
  61.59645    0.62705    0.61234    0.83500    0.64015    0.71191    0.71064    1.56213
  50.25232    0.52001    0.61234    0.68500    0.60000    0.75344    0.75213    1.66667
  60.83486    0.62005    0.61234    0.82500    0.71779    0.71950    0.71823    1.39316
  65.41614    0.66176    0.61234    0.88500    0.72302    0.67393    0.67268    1.38308
  63.84142    0.64832    0.61307    0.86500    0.74815    0.68786    0.68656    1.33663
  69.97722    0.70309    0.61307    0.94500    0.68994    0.67494    0.67367    1.44941
  72.29094    0.72323    0.61307    0.97500    0.56515    0.67737    0.67610    1.76944
  80.83114    0.79494    0.61307    1.08500    0.63109    0.68465    0.68342    1.58457
  83.17447    0.81386    0.61307    1.11500    0.76768    0.69630    0.69507    1.30263
  82.39274    0.80759    0.61307    1.10500    0.71281    0.69235    0.69112    1.40290
  54.73117    0.56362    0.61307    0.74500    0.80603    0.72724    0.72590    1.24064
  50.21677    0.52029    0.61307    0.68500    0.61538    0.75498    0.75362    1.62500
  53.97693    0.55644    0.61307    0.73500    0.77419    0.72309    0.72175    1.29167
  51.71866    0.53480    0.61307    0.70500    0.92754    0.72241    0.72106    1.07813
  62.31530    0.63440    0.61307    0.84500    0.67358    0.70305    0.70174    1.48459
  67.67044    0.68272    0.61307    0.91500    0.71237    0.67252    0.67123    1.40376
  66.90307    0.67589    0.61307    0.90500    0.68863    0.67163    0.67034    1.45215
  81.61163    0.80128    0.61307    1.09500    0.67336    0.68769    0.68646    1.48509
  61.55341    0.62741    0.61307    0.83500    0.77193    0.71065    0.70933    1.29545
  78.49357    0.77573    0.61307    1.05500    0.65827    0.68383    0.68259    1.51913
  73.06370    0.72989    0.61307    0.98500    0.68637    0.67818    0.67691    1.45694
  64.60566    0.65524    0.61307    0.87500    0.69416    0.68026    0.67897    1.44059
  77.71573    0.76927    0.61307    1.04500    0.65201    0.68303    0.68178    1.53371
  60.03197    0.61337    0.61307    0.81500    0.64072    0.72584    0.72452    1.56075
  71.51893    0.71654    0.61307    0.96500    0.70110    0.67656    0.67529    1.42634
  65.37068    0.66215    0.61307    0.88500    0.68804    0.67267    0.67137    1.45340
  80.05129    0.78857    0.61307    1.07500    0.67742    0.68471    0.68348    1.47619
  84.73967    0.82632    0.61307    1.13500    0.67946    0.70135    0.70013    1.47176
  58.51363    0.59925    0.61307    0.79500    0.65962    0.74047    0.73915    1.51601
  76.93859    0.76278    0.61307    1.03500    0.64717    0.68222    0.68097    1.54520
  60.79230    0.62040    0.61307    0.82500    0.71224    0.71824    0.71693    1.40401
  83.95679    0.82011    0.61307    1.12500    0.69610    0.69867    0.69744    1.43658
  57.75562    0.59216    0.61307    0.78500    0.66499    0.74380    0.74247    1.50379
  55.48615    0.57078    0.61307    0.75500    0.67677    0.73138    0.73004    1.47761
  53.22344    0.54924    0.61307    0.72500    0.85517    0.71895    0.71761    1.16935
  50.96735    0.52755    0.61307    0.69500    0.95918    0.74035    0.73900    1.04255
  69.20752    0.69632    0.61307    0.93500    0.66897    0.67413    0.67285    1.49485
  79.27209    0.78217    0.61307    1.06500    0.66078    0.68464    0.68340    1.51335
  75.38644    0.74971    0.61307    1.01500    0.69697    0.68060    0.67934    1.43478
  66.13648    0.66903    0.61307    0.89500    0.73357    0.67068    0.66939    1.36320
  52.47068    0.54203    0.61307    0.71500    0.84071    0.71481    0.71346    1.18947
  76.16216    0.75626    0.61307    1.02500    0.65643    0.68141    0.68016    1.52339
  63.07797    0.64137    0.61307    0.85500    0.71150    0.69546    0.69415    1.40548
  70.74769    0.70983    0.61307    0.95500    0.66047    0.67575    0.67448    1.51407
  59.27242    0.60632    0.61307    0.80500    0.70917    0.73324    0.73192    1.41009
  68.43859    0.68954    0.61307    0.92500    0.72479    0.67333    0.67204    1.37972
  63.79690    0.64869    0.61381    0.86500    0.66154    0.68661    0.68525    1.51163
  58.47254    0.59958    0.61381    0.79500    0.75186    0.73919    0.73781    1.33003
  55.44705    0.57109    0.61381    0.75500    0.66914    0.73053    0.72915    1.49444
  79.99719    0.78907    0.61381    1.07500    0.65719    0.68367    0.68237    1.52162
  73.01353    0.73033    0.61381    0.98500    0.67690    0.67727    0.67595    1.47733
  59.98989    0.61371    0.61381    0.81500    0.67071    0.72458    0.72321    1.49096
  61.51035    0.62777    0.61381    0.83500    0.73242    0.70939    0.70803    1.36533
  79.21842    0.78266    0.61381    1.06500    0.65769    0.68373    0.68243    1.52047
  76.11021    0.75673    0.61381    1.02500    0.65076    0.68051    0.67920    1.53666
  69.15966    0.69674    0.61381    0.93500    0.71380    0.67323    0.67190    1.40094
  60.74973    0.62075    0.61381    0.82500    0.69495    0.71699    0.71562    1.43895
  80.77662    0.79545    0.61381    1.08500    0.66920    0.68360    0.68231    1.49432
  54.69257    0.56393    0.61381    0.74500    0.73047    0.72639    0.72500    1.36898
  68.39120    0.68994    0.61381    0.92500    0.66181    0.67242    0.67108    1.51100
  81.55670    0.80180    0.61381    1.09500    0.70916    0.68683    0.68554    1.41013
  51.68208    0.53509    0.61381    0.70500    0.84270    0.72358    0.72218    1.18667
  66.09052    0.66942    0.61381    0.89500    0.67423    0.66977    0.66842    1.48317
  76.88620    0.76325    0.61381    1.03500    0.64461    0.68131    0.68001    1.55132
  69.92889    0.70351    0.61381    0.94500    0.62541    0.67404    0.67271    1.59896
  83.11873    0.81439    0.61381    1.11500    0.70600    0.69525    0.69397    1.41643
  72.24123    0.72366    0.61381    0.97500    0.64762    0.67646    0.67514    1.54412
  70.69890    0.71025    0.61381    0.95500    0.66834    0.67485    0.67352    1.49624
  53.93884    0.55674    0.61381    0.73500    0.97826    0.72225    0.72086    1.02222
  57.71502    0.59249    0.61381    0.78500    0.74935    0.74296    0.74158    1.33448
  62.27175    0.63476    0.61381    0.84500    0.64220    0.70180    0.70044    1.55714
  59.23083    0.60666    0.61381    0.80500    0.70419    0.73195    0.73058    1.42006
  83.90065    0.82064    0.61381    1.12500    0.65053    0.69762    0.69634    1.53722
  78.44032    0.77622    0.61381    1.05500    0.72031    0.68293    0.68163    1.38830
  77.66291    0.76975    0.61381    1.04500    0.63722    0.68212    0.68082    1.56932
  53.18585    0.54954    0.61381    0.72500    0.66667    0.71810    0.71671    1.50000
  50.93128    0.52784    0.61381    0.69500    0.66667    0.74151    0.74012    1.50000
  84.68315    0.82686    0.61381    1.13500    0.71577    0.70018    0.69890    1.39710
  64.56065    0.65562    0.61381    0.87500    0.79557    0.67901    0.67766    1.25696
  50.18120    0.52057    0.61381    0.68500    0.64000    0.75652    0.75511    1.56250
  63.03393    0.64174    0.61381    0.85500    0.60898    0.69420    0.69284    1.64208
  67.62352    0.68313    0.61381    0.91500    0.66992    0.67161    0.67027    1.49272
  65.32519    0.66253    0.61381    0.88500    0.68720    0.67142    0.67007    1.45519
  71.46968    0.71697    0.61381    0.96500    0.70248    0.67566    0.67433    1.42353
  66.85663    0.67629    0.61381    0.90500    0.68293    0.67072    0.66937    1.46429
  75.33494    0.75017    0.61381    1.01500    0.59855    0.67970    0.67839    1.67069
  82.33741    0.80811    0.61381    1.10500    0.69215    0.69149    0.69020    1.44477
  52.43360    0.54232    0.61381    0.71500    0.89524    0.71396    0.71257    1.11702
  53.14825    0.54984    0.61454    0.72500    0.74843    0.71726    0.71582    1.33613
  70.65008    0.71068    0.61454    0.95500    0.67657    0.67396    0.67256    1.47805
  79.16470    0.78316    0.61454    1.06500    0.72125    0.68269    0.68132    1.38649
  57.67441    0.59282    0.61454    0.78500    0.71003    0.74212    0.74068    1.40840
  83.84447    0.82118    0.61454    1.12500    0.63730    0.69660    0.69524    1.56913
  76.83378    0.76373    0.61454    1.03500    0.66348    0.68043    0.67905    1.50720
  79.94305    0.78957    0.61454    1.07500    0.65814    0.68263    0.68126    1.51944
  84.62658    0.82740    0.61454    1.13500    0.71822    0.69902    0.69766    1.39233
  71.42040    0.71740    0.61454    0.96500    0.63681    0.67476    0.67337    1.57033
  75.28339    0.75063    0.61454    1.01500    0.65530    0.67881    0.67742    1.52603
  59.18922    0.60700    0.61454    0.80500    0.70975    0.73067    0.72924    1.40895
  77.61005    0.77024    0.61454    1.04500    0.63842    0.68124    0.67986    1.56637
  55.40793    0.57141    0.61454    0.75500    0.80755    0.72969    0.72825    1.23832
  66.81016    0.67668    0.61454    0.90500    0.60802    0.66981    0.66840    1.64467
  67.57658    0.68353    0.61454    0.91500    0.64465    0.67072    0.66931    1.55122
  72.96334    0.73077    0.61454    0.98500    0.63141    0.67638    0.67499    1.58376
  82.28203    0.80864    0.61454    1.10500    0.71739    0.69064    0.68928    1.39394
  54.65396    0.56424    0.61454    0.74500    0.66527    0.72555    0.72411    1.50314
  66.04452    0.66981    0.61454    0.89500    0.70346    0.66886    0.66745    1.42155
  78.38703    0.77671    0.61454    1.05500    0.64522    0.68204    0.68067    1.54985
  61.46726    0.62812    0.61454    0.83500    0.71940    0.70814    0.70672    1.39005
  81.50173    0.80231    0.61454    1.09500    0.68242    0.68598    0.68461    1.46537
  65.27968    0.66292    0.61454    0.88500    0.73883    0.67017    0.66876    1.35349
  51.64548    0.53538    0.61454    0.70500    1.17647    0.72475    0.72330    0.85000
  53.90073    0.55705    0.61454    0.73500    0.90148    0.72140    0.71996    1.10929
  80.72207    0.79596    0.61454    1.08500    0.67723    0.68257    0.68120    1.47661
  62.22817    0.63512    0.61454    0.84500    0.67935    0.70055    0.69913    1.47200
  83.06295    0.81492    0.61454    1.11500    0.67403    0.69423    0.69286    1.48361
  72.19149    0.72410    0.61454    0.97500    0.65781    0.67557    0.67418    1.52020
  52.39650    0.54262    0.61454    0.71500    0.91071    0.71312    0.71167    1.09804
  58.43143    0.59992    0.61454    0.79500    0.74627    0.73790    0.73647    1.34000
  59.94779    0.61406    0.61454    0.81500    0.67167    0.72333    0.72191    1.48882
  76.05822    0.75719    0.61454    1.02500    0.67797    0.67962    0.67824    1.47500
  64.51562    0.65600    0.61454    0.87500    0.67059    0.67777    0.67635    1.49123
  62.98987    0.64210    0.61454    0.85500    0.74532    0.69296    0.69154    1.34171
  69.11177    0.69715    0.61454    0.93500    0.64658    0.67234    0.67093    1.54660
  50.89520    0.52812    0.61454    0.69500    0.83333    0.74268    0.74123    1.20000
  68.34378    0.69035    0.61454    0.92500    0.67414    0.67153    0.67012    1.48338
  60.70714    0.62110    0.61454    0.82500    0.66176    0.71574    0.71431    1.51111
  69.88054    0.70393    0.61454    0.94500    0.62833    0.67315    0.67175    1.59151
  63.75235    0.64906    0.61454    0.86500    0.67759    0.68536    0.68394    1.47583
  50.14563    0.52085    0.61454    0.68500    1.29412    0.75806    0.75661    0.77273
  50.11004    0.52113    0.61528    0.68500    0.52174    0.75961    0.75811    1.91667
  84.56996    0.82795    0.61528    1.13500    0.72113    0.69796    0.69651    1.38671
  72.14172    0.72454    0.61528    0.97500    0.67891    0.67469    0.67322    1.47294
  57.63377    0.59315    0.61528    0.78500    0.64894    0.74128    0.73979    1.54098
  58.39030    0.60025    0.61528    0.79500    0.68735    0.73662    0.73513    1.45486
  69.83216    0.70434    0.61528    0.94500    0.79029    0.67226    0.67078    1.26535
  53.86260    0.55735    0.61528    0.73500    0.79900    0.72057    0.71907    1.25157
  76.78132    0.76420    0.61528    1.03500    0.65974    0.67955    0.67809    1.51576
  78.33370    0.77720    0.61528    1.05500    0.66007    0.68117    0.67971    1.51499
  72.91311    0.73122    0.61528    0.98500    0.69071    0.67550    0.67403    1.44780
  70.60124    0.71110    0.61528    0.95500    0.63278    0.67307    0.67160    1.58034
  80.66747    0.79647    0.61528    1.08500    0.68392    0.68155    0.68009    1.46216
  83.78825    0.82172    0.61528    1.12500    0.68725    0.69559    0.69414    1.45507
  59.14760    0.60734    0.61528    0.80500    0.70259    0.72939    0.72790    1.42331
  81.44672    0.80283    0.61528    1.09500    0.71403    0.68515    0.68369    1.40050
  62.18458    0.63549    0.61528    0.84500    0.62456    0.69931    0.69782    1.60114
  55.36880    0.57172    0.61528    0.75500    0.72500    0.72885    0.72735    1.37931
  53.11063    0.55014    0.61528    0.72500    0.94904    0.71642    0.71492    1.05369
  69.06386    0.69756    0.61528    0.93500    0.67647    0.67145    0.66997    1.47826
  75.23182    0.75109    0.61528    1.01500    0.68501    0.67793    0.67646    1.45983
  61.42416    0.62848    0.61528    0.83500    0.73735    0.70690    0.70541    1.35620
  66.76366    0.67708    0.61528    0.90500    0.68954    0.66891    0.66743    1.45024
  64.47057    0.65638    0.61528    0.87500    0.65512    0.67653    0.67504    1.52645
  65.23414    0.66330    0.61528    0.88500    0.58842    0.66894    0.66745    1.69945
  76.00620    0.75766    0.61528    1.02500    0.58865    0.67874    0.67727    1.69880
  60.66452    0.62145    0.61528    0.82500    0.81104    0.71450    0.71301    1.23298
  52.35938    0.54291    0.61528    0.71500    0.66897    0.71228    0.71078    1.49485
  83.00713    0.81545    0.61528    1.11500    0.61538    0.69322    0.69176    1.62500
  79.11095    0.78365    0.61528    1.06500    0.60595    0.68167    0.68021    1.65031
  67.52961    0.68393    0.61528    0.91500    0.63538    0.66983    0.66835    1.57385
  68.29634    0.69076    0.61528    0.92500    0.73579    0.67064    0.66916    1.35909
  79.88887    0.79008    0.61528    1.07500    0.62324    0.68161    0.68015    1.60452
  82.22661    0.80916    0.61528    1.10500    0.58590    0.68981    0.68835    1.70679
  62.94579    0.64247    0.61528    0.85500    0.67970    0.69172    0.69023    1.47123
  50.85910    0.52841    0.61528    0.69500    0.67241    0.74386    0.74235    1.48718
  51.60888    0.53567    0.61528    0.70500    0.81395    0.72592    0.72442    1.22857
  63.70778    0.64944    0.61528    0.86500    0.77138    0.68412    0.68264    1.29638
  77.55716    0.77072    0.61528    1.04500    0.72243    0.68036    0.67890    1.38421
  54.61533    0.56454    0.61528    0.74500    0.71674    0.72471    0.72321    1.39521
  65.99851    0.67020    0.61528    0.89500    0.68780    0.66796    0.66647    1.45392
  71.37109    0.71783    0.61528    0.96500    0.65042    0.67388    0.67241    1.53747
  59.90567    0.61440    0.61528    0.81500    0.67896    0.72209    0.72060    1.47284
  53.82446    0.55765    0.61602    0.73500    0.60000    0.71973    0.71817    1.66667
  77.50423    0.77120    0.61602    1.04500    0.61005    0.67950    0.67793    1.63920
  72.09192    0.72497    0.61602    0.97500    0.59341    0.67382    0.67226    1.68519
  59.10595    0.60768    0.61602    0.80500    0.71092    0.72812    0.72656    1.40663
  82.95126    0.81598    0.61602    1.11500    0.62109    0.69222    0.69066    1.61006
  59.86353    0.61475    0.61602    0.81500    0.68379    0.72085    0.71929    1.46243
  81.39167    0.80334    0.61602    1.09500    0.64991    0.68433    0.68276    1.53868
  65.95247    0.67059    0.61602    0.89500    0.61750    0.66706    0.66550    1.61942
  62.90168    0.64284    0.61602    0.85500    0.66894    0.69048    0.68892    1.49490
  68.24887    0.69116    0.61602    0.92500    0.67608    0.66976    0.66820    1.47912
  57.59312    0.59348    0.61602    0.78500    0.68194    0.74045    0.73889    1.46640
  51.57225    0.53595    0.61602    0.70500    1.05747    0.72710    0.72554    0.94565
  80.61283    0.79698    0.61602    1.08500    0.72084    0.68055    0.67898    1.38727
  60.62189    0.62180    0.61602    0.82500    0.57838    0.71326    0.71169    1.72897
  69.78375    0.70476    0.61602    0.94500    0.64148    0.67139    0.66982    1.55890
  69.01592    0.69798    0.61602    0.93500    0.64803    0.67057    0.66901    1.54315
  70.55236    0.71153    0.61602    0.95500    0.66891    0.67220    0.67063    1.49497
  72.86285    0.73166    0.61602    0.98500    0.62682    0.67463    0.67307    1.59536
  62.14096    0.63585    0.61602    0.84500    0.67684    0.69807    0.69651    1.47745
  71.32175    0.71826    0.61602    0.96500    0.63354    0.67301    0.67144    1.57843
  64.42549    0.65676    0.61602    0.87500    0.67162    0.67530    0.67373    1.48894
  54.57668    0.56485    0.61602    0.74500    0.84375    0.72387    0.72231    1.18519
  50.82298    0.52869    0.61602    0.69500    0.77083    0.74504    0.74347    1.29730
  84.51329    0.82849    0.61602    1.13500    0.73348    0.69697    0.69540    1.36336
  50.07443    0.52141    0.61602    0.68500    0.64706    0.76117    0.75961    1.54545
  58.34915    0.60059    0.61602    0.79500    0.62445    0.73535    0.73379    1.60140
  76.72883    0.76468    0.61602    1.03500    0.68786    0.67869    0.67712    1.45378
  79.83466    0.79058    0.61602    1.07500    0.62349    0.68061    0.67904    1.60388
  82.17115    0.80968    0.61602    1.10500    0.73404    0.68899    0.68743    1.36232
  75.95415    0.75813    0.61602    1.02500    0.71487    0.67788    0.67631    1.39886
  66.71714    0.67747    0.61602    0.90500    0.65025    0.66801    0.66645    1.53788
  67.48261    0.68433    0.61602    0.91500    0.68552    0.66895    0.66739    1.45874
  55.32965    0.57203    0.61602    0.75500    0.77289    0.72802    0.72646    1.29384
  61.38103    0.62883    0.61602    0.83500    0.73819    0.70566    0.70410    1.35467
  75.18021    0.75155    0.61602    1.01500    0.60146    0.67706    0.67550    1.66261
  53.07299    0.55044    0.61602    0.72500    0.80606    0.71559    0.71402    1.24060
  65.18858    0.66368    0.61602    0.88500    0.68960    0.66770    0.66614    1.45012
  78.28034    0.77769    0.61602    1.05500    0.62921    0.68031    0.67875    1.58929
  52.32225    0.54320    0.61602    0.71500    0.75221    0.71144    0.70988    1.32941
  63.66319    0.64981    0.61602    0.86500    0.70826    0.68289    0.68133    1.41191
  83.73198    0.82225    0.61602    1.12500    0.67540    0.69459    0.69303    1.48060
  79.05715    0.78415    0.61602    1.06500    0.62136    0.68067    0.67910    1.60938
  79.78040    0.79108    0.61676    1.07500    0.68173    0.67960    0.67793    1.46685
  79.00332    0.78464    0.61676    1.06500    0.65730    0.67966    0.67799    1.52137
  62.09732    0.63621    0.61676    0.84500    0.68935    0.69683    0.69520    1.45063
  82.89535    0.81651    0.61676    1.11500    0.67308    0.69123    0.68955    1.48571
  51.53562    0.53624    0.61676    0.70500    0.75510    0.72828    0.72666    1.32432
  71.27238    0.71869    0.61676    0.96500    0.60784    0.67213    0.67048    1.64516
  50.78685    0.52897    0.61676    0.69500    0.56667    0.74622    0.74460    1.76471
  52.28511    0.54350    0.61676    0.71500    0.78992    0.71060    0.70898    1.26596
  53.03534    0.55073    0.61676    0.72500    0.56322    0.71475    0.71312    1.77551
  77.45126    0.77168    0.61676    1.04500    0.68421    0.67864    0.67697    1.46154
  59.06428    0.60802    0.61676    0.80500    0.73013    0.72684    0.72521    1.36963
  55.29049    0.57235    0.61676    0.75500    0.79182    0.72718    0.72556    1.26291
  68.96795    0.69839    0.61676    0.93500    0.65428    0.66970    0.66805    1.52840
  67.43559    0.68473    0.61676    0.91500    0.68662    0.66807    0.66642    1.45641
  83.67567    0.82279    0.61676    1.12500    0.63727    0.69360    0.69192    1.56918
  68.20137    0.69157    0.61676    0.92500    0.61502    0.66888    0.66724    1.62595
  80.55816    0.79748    0.61676    1.08500    0.67647    0.67954    0.67787    1.47826
  66.67060    0.67786    0.61676    0.90500    0.65563    0.66712    0.66547    1.52525
  69.73531    0.70518    0.61676    0.94500    0.62561    0.67051    0.66886    1.59845
  76.67630    0.76515    0.61676    1.03500    0.69565    0.67782    0.67616    1.43750
  58.30798    0.60092    0.61676    0.79500    0.72372    0.73407    0.73244    1.38176
  72.04209    0.72541    0.61676    0.97500    0.62126    0.67295    0.67129    1.60964
  70.50345    0.71195    0.61676    0.95500    0.64441    0.67132    0.66967    1.55181
  57.55245    0.59380    0.61676    0.78500    0.69801    0.73962    0.73799    1.43265
  64.38039    0.65713    0.61676    0.87500    0.68512    0.67406    0.67242    1.45960
  63.61857    0.65018    0.61676    0.86500    0.67672    0.68165    0.68001    1.47772
  84.45658    0.82903    0.61676    1.13500    0.80523    0.69598    0.69430    1.24189
  60.57923    0.62215    0.61676    0.82500    0.69880    0.71202    0.71038    1.43103
  61.33788    0.62919    0.61676    0.83500    0.66058    0.70443    0.70279    1.51381
  62.85755    0.64320    0.61676    0.85500    0.61798    0.68924    0.68761    1.61818
  65.90640    0.67098    0.61676    0.89500    0.64412    0.66616    0.66452    1.55250
  75.90206    0.75860    0.61676    1.02500    0.61553    0.67701    0.67535    1.62462
  53.78631    0.55796    0.61676    0.73500    0.85641    0.71889    0.71727    1.16766
  54.53802    0.56516    0.61676    0.74500    0.81092    0.72304    0.72141    1.23316
  82.11564    0.81020    0.61676    1.10500    0.62311    0.68817    0.68650    1.60486
  78.22694    0.77818    0.61676    1.05500    0.78144    0.67945    0.67778    1.27968
  65.14300    0.66407    0.61676    0.88500    0.65512    0.66647    0.66483    1.52645
  81.33657    0.80386    0.61676    1.09500    0.73438    0.68351    0.68184    1.36170
  50.03881    0.52169    0.61676    0.68500    0.90476    0.76273    0.76111    1.10526
  75.12856    0.75202    0.61676    1.01500    0.71073    0.67620    0.67454    1.40701
  59.82137    0.61509    0.61676    0.81500    0.63692    0.71961    0.71798    1.57006
  72.81256    0.73210    0.61676    0.98500    0.66404    0.67376    0.67210    1.50594
  50.75071    0.52925    0.61750    0.69500    0.81132    0.74740    0.74572    1.23256
  54.49934    0.56547    0.61750    0.74500    0.86607    0.72220    0.72051    1.15464
  71.22298    0.71912    0.61750    0.96500    0.66776    0.67125    0.66952    1.49754
  81.28144    0.80437    0.61750    1.09500    0.60074    0.68268    0.68091    1.66462
  57.51177    0.59413    0.61750    0.78500    0.68976    0.73879    0.73709    1.44978
  68.91995    0.69880    0.61750    0.93500    0.66718    0.66881    0.66708    1.49885
  62.05366    0.63657    0.61750    0.84500    0.66853    0.69559    0.69388    1.49582
  71.99223    0.72585    0.61750    0.97500    0.62133    0.67207    0.67033    1.60945
  59.02260    0.60835    0.61750    0.80500    0.63516    0.72556    0.72386    1.57439
  63.57394    0.65055    0.61750    0.86500    0.67082    0.68041    0.67870    1.49072
  67.38854    0.68513    0.61750    0.91500    0.76064    0.66717    0.66545    1.31469
  53.74813    0.55826    0.61750    0.73500    0.87437    0.71806    0.71637    1.14368
  69.68684    0.70560    0.61750    0.94500    0.66993    0.66962    0.66789    1.49268
  58.26680    0.60125    0.61750    0.79500    0.66346    0.73279    0.73110    1.50725
  64.33526    0.65751    0.61750    0.87500    0.69269    0.67282    0.67111    1.44365
  75.84994    0.75907    0.61750    1.02500    0.59173    0.67614    0.67438    1.68997
  50.00318    0.52196    0.61750    0.68500    0.65000    0.76429    0.76261    1.53846
  84.39983    0.82957    0.61750    1.13500    0.68864    0.69498    0.69319    1.45215
  80.50344    0.79799    0.61750    1.08500    0.68577    0.67853    0.67676    1.45821
  76.62373    0.76563    0.61750    1.03500    0.64963    0.67695    0.67520    1.53933
  65.86031    0.67137    0.61750    0.89500    0.65323    0.66526    0.66354    1.53086
  68.15385    0.69198    0.61750    0.92500    0.68694    0.66800    0.66627    1.45573
  77.39825    0.77216    0.61750    1.04500    0.63000    0.67776    0.67601    1.58730
  75.07689    0.75248    0.61750    1.01500    0.63516    0.67532    0.67357    1.57440
  72.76224    0.73254    0.61750    0.98500    0.71383    0.67288    0.67114    1.40090
  65.09739    0.66445    0.61750    0.88500    0.71230    0.66523    0.66352    1.40389
  55.25130    0.57266    0.61750    0.75500    0.69965    0.72635    0.72466    1.42929
  78.94945    0.78514    0.61750    1.06500    0.60432    0.67864    0.67688    1.65476
  60.53656    0.62250    0.61750    0.82500    0.66157    0.71077    0.70907    1.51156
  70.45452    0.71237    0.61750    0.95500    0.62906    0.67044    0.66871    1.58968
  52.24795    0.54379    0.61750    0.71500    0.81618    0.71153    0.70985    1.22523
  66.62403    0.67826    0.61750    0.90500    0.69805    0.66622    0.66450    1.43256
  82.83939    0.81704    0.61750    1.11500    0.78105    0.69022    0.68844    1.28032
  61.29471    0.62954    0.61750    0.83500    0.72495    0.70318    0.70148    1.37940
  52.99767    0.55103    0.61750    0.72500    0.62963    0.71391    0.71222    1.58824
  83.61931    0.82332    0.61750    1.12500    0.67793    0.69260    0.69082    1.47507
  62.81340    0.64357    0.61750    0.85500    0.68364    0.68800    0.68629    1.46277
  51.49896    0.53653    0.61750    0.70500    0.81720    0.72947    0.72778    1.22368
  59.77919    0.61544    0.61750    0.81500    0.67026    0.71833    0.71663    1.49196
  78.17350    0.77866    0.61750    1.05500    0.63198    0.67858    0.67682    1.58232
  79.72611    0.79158    0.61750    1.07500    0.66163    0.67858    0.67682    1.51143
  82.06010    0.81072    0.61750    1.10500    0.68876    0.68735    0.68557    1.45190
  68.87193    0.69921    0.61824    0.93500    0.65968    0.66791    0.66612    1.51589
  68.10630    0.69238    0.61824    0.92500    0.59968    0.66710    0.66531    1.66756
  84.34303    0.83011    0.61824    1.13500    0.71047    0.69395    0.69208    1.40752
  78.12002    0.77915    0.61824    1.05500    0.67178    0.67766    0.67582    1.48857
  55.21210    0.57297    0.61824    0.75500    0.68730    0.72551    0.72376    1.45498
  49.96753    0.52224    0.61824    0.68500    0.68182    0.76585    0.76411    1.46667
  55.96432    0.58015    0.61824    0.76500    0.67492    0.72965    0.72790    1.48165
  70.40556    0.71280    0.61824    0.95500    0.59543    0.66954    0.66774    1.67945
  66.57743    0.67865    0.61824    0.90500    0.64824    0.66530    0.66352    1.54264
  58.22559    0.60159    0.61824    0.79500    0.80103    0.73150    0.72975    1.24839
  81.22626    0.80488    0.61824    1.09500    0.68381    0.68184    0.67998    1.46240
  65.05176    0.66483    0.61824    0.88500    0.67418    0.66398    0.66220    1.48329
  76.57113    0.76610    0.61824    1.03500    0.65385    0.67606    0.67423    1.52941
  67.34147    0.68553    0.61824    0.91500    0.63535    0.66626    0.66447    1.57393
  83.56291    0.82386    0.61824    1.12500    0.73077    0.69158    0.68971    1.36842
  52.95999    0.55133    0.61824    0.72500    0.81437    0.71307    0.71132    1.22794
  58.98090    0.60869    0.61824    0.80500    0.70183    0.72428    0.72252    1.42484
  75.02517    0.75294    0.61824    1.01500    0.73650    0.67443    0.67261    1.35777
  63.52928    0.65092    0.61824    0.86500    0.65327    0.67916    0.67739    1.53077
  61.25152    0.62990    0.61824    0.83500    0.71241    0.70193    0.70016    1.40369
  50.71455    0.52954    0.61824    0.69500    1.04651    0.74858    0.74684    0.95556
  82.00451    0.81124    0.61824    1.10500    0.64244    0.68650    0.68464    1.55658
  82.78339    0.81756    0.61824    1.11500    0.73861    0.68920    0.68733    1.35389
  59.73699    0.61578    0.61824    0.81500    0.59766    0.71705    0.71528    1.67320
  62.76923    0.64394    0.61824    0.85500    0.68496    0.68675    0.68498    1.45995
  60.49386    0.62285    0.61824    0.82500    0.60924    0.70952    0.70775    1.64140
  52.21078    0.54408    0.61824    0.71500    0.82443    0.71272    0.71097    1.21296
  71.94234    0.72628    0.61824    0.97500    0.61728    0.67117    0.66936    1.62000
  54.46065    0.56577    0.61824    0.74500    0.64419    0.72136    0.71961    1.55233
  65.81420    0.67175    0.61824    0.89500    0.69406    0.66435    0.66256    1.44081
  79.67177    0.79208    0.61824    1.07500    0.56937    0.67755    0.67570    1.75633
  69.63835    0.70602    0.61824    0.94500    0.66506    0.66873    0.66693    1.50363
  71.17356    0.71955    0.61824    0.96500    0.66246    0.67036    0.66855    1.50952
  73.48222    0.73966    0.61824    0.99500    0.59444    0.67280    0.67098    1.68224
  51.46230    0.53682    0.61824    0.70500    0.82143    0.73065    0.72891    1.21739
  72.71189    0.73299    0.61824    0.98500    0.72978    0.67199    0.67017    1.37028
  64.29012    0.65789    0.61824    0.87500    0.66332    0.67157    0.66979    1.50758
  75.79778    0.75953    0.61824    1.02500    0.67029    0.67525    0.67342    1.49189
  53.70994    0.55856    0.61824    0.73500    0.82857    0.71721    0.71547    1.20690
  80.44868    0.79850    0.61824    1.08500    0.65201    0.67749    0.67564    1.53372
  62.00998    0.63693    0.61824    0.84500    0.60072    0.69434    0.69257    1.66467
  78.89555    0.78563    0.61824    1.06500    0.67446    0.67761    0.67576    1.48267
  77.34521    0.77264    0.61824    1.04500    0.65891    0.67688    0.67504    1.51765
  84.28618    0.83066    0.61898    1.13500    0.75758    0.69290    0.69097    1.32000
  55.17289    0.57328    0.61898    0.75500    0.85522    0.72466    0.72286    1.16929
  72.66151    0.73343    0.61898    0.98500    0.59848    0.67108    0.66921    1.67089
  78.84160    0.78612    0.61898    1.06500    0.56762    0.67655    0.67465    1.76176
  60.45114    0.62320    0.61898    0.82500    0.69522    0.70826    0.70644    1.43840
  52.17359    0.54437    0.61898    0.71500    0.88806    0.71390    0.71210    1.12605
  79.61740    0.79258    0.61898    1.07500    0.64272    0.67649    0.67459    1.55588
  65.00610    0.66521    0.61898    0.88500    0.61576    0.66272    0.66088    1.62400
  76.51850    0.76657    0.61898    1.03500    0.68992    0.67515    0.67326    1.44944
  78.06651    0.77963    0.61898    1.05500    0.55993    0.67660    0.67471    1.78593
  50.67838    0.52982    0.61898    0.69500    0.46377    0.74977    0.74797    2.15625
  81.94888    0.81176    0.61898    1.10500    0.61905    0.68563    0.68371    1.61538
  66.53081    0.67905    0.61898    0.90500    0.73063    0.66438    0.66254    1.36869
  63.48459    0.65129    0.61898    0.86500    0.69398    0.67790    0.67607    1.44096
  54.42194    0.56608    0.61898    0.74500    0.69373    0.72052    0.71871    1.44149
  58.18437    0.60192    0.61898    0.79500    0.74769    0.73021    0.72840    1.33746
  55.92460    0.58047    0.61898    0.76500    0.77116    0.72881    0.72700    1.29675
  64.24495    0.65826    0.61898    0.87500    0.67185    0.67031    0.66848    1.48843
  49.93187    0.52252    0.61898    0.68500    0.70000    0.76741    0.76562    1.42857
  75.74559    0.76000    0.61898    1.02500    0.67837    0.67434    0.67245    1.47411
  83.50646    0.82439    0.61898    1.12500    0.73152    0.69052    0.68860    1.36702
  71.12410    0.71998    0.61898    0.96500    0.61431    0.66945    0.66758    1.62785
  80.39388    0.79900    0.61898    1.08500    0.62167    0.67644    0.67453    1.60856
  58.93917    0.60903    0.61898    0.80500    0.61050    0.72298    0.72117    1.63799
  68.82388    0.69962    0.61898    0.93500    0.61941    0.66701    0.66515    1.61443
  82.72735    0.81809    0.61898    1.11500    0.75309    0.68815    0.68622    1.32787
  73.43139    0.74011    0.61898    0.99500    0.63543    0.67189    0.67002    1.57373
  77.29214    0.77312    0.61898    1.04500    0.65299    0.67597    0.67407    1.53143
  53.67174    0.55886    0.61898    0.73500    0.85027    0.71637    0.71457    1.17610
  52.92229    0.55163    0.61898    0.72500    0.75904    0.71222    0.71042    1.31746
  81.17105    0.80540    0.61898    1.09500    0.69333    0.68096    0.67905    1.44231
  59.69477    0.61612    0.61898    0.81500    0.64062    0.71576    0.71393    1.56098
  65.76806    0.67214    0.61898    0.89500    0.59359    0.66343    0.66158    1.68466
  69.58983    0.70643    0.61898    0.94500    0.65327    0.66782    0.66596    1.53077
  67.29437    0.68593    0.61898    0.91500    0.61260    0.66534    0.66349    1.63239
  61.20831    0.63025    0.61898    0.83500    0.65756    0.70067    0.69885    1.52078
  62.72504    0.64430    0.61898    0.85500    0.71581    0.68549    0.68366    1.39702
  61.96628    0.63729    0.61898    0.84500    0.70495    0.69308    0.69125    1.41855
  70.35657    0.71322    0.61898    0.95500    0.66938    0.66863    0.66677    1.49392
  71.89242    0.72672    0.61898    0.97500    0.69821    0.67026    0.66839    1.43224
  51.42562    0.53710    0.61898    0.70500    0.86316    0.73183    0.73004    1.15854
  68.05873    0.69279    0.61898    0.92500    0.60187    0.66619    0.66434    1.66150
  55.88487    0.58079    0.61973    0.76500    0.78033    0.72796    0.72610    1.28151
  79.56299    0.79308    0.61973    1.07500    0.66243    0.67541    0.67347    1.50959
  53.63352    0.55916    0.61973    0.73500    0.74178    0.71552    0.71366    1.34810
  68.77580    0.70003    0.61973    0.93500    0.68858    0.66608    0.66418    1.45226
  68.01113    0.69319    0.61973    0.92500    0.69655    0.66527    0.66337    1.43564
  51.38892    0.53739    0.61973    0.70500    0.85149    0.73301    0.73116    1.17442
  50.64220    0.53010    0.61973    0.69500    0.66667    0.75095    0.74910    1.50000
  75.69336    0.76047    0.61973    1.02500    0.68885    0.67341    0.67148    1.45170
  80.33905    0.79951    0.61973    1.08500    0.69538    0.67540    0.67346    1.43807
  77.23903    0.77360    0.61973    1.04500    0.61985    0.67504    0.67310    1.61329
  64.19975    0.65864    0.61973    0.87500    0.67508    0.66904    0.66716    1.48130
  66.48417    0.67944    0.61973    0.90500    0.61857    0.66345    0.66155    1.61662
  59.65253    0.61647    0.61973    0.81500    0.64660    0.71445    0.71258    1.54655
  81.89320    0.81228    0.61973    1.10500    0.67206    0.68469    0.68274    1.48795
  71.07461    0.72041    0.61973    0.96500    0.72350    0.66852    0.66661    1.38217
  69.54128    0.70685    0.61973    0.94500    0.65082    0.66690    0.66499    1.53652
  54.38321    0.56639    0.61973    0.74500    0.80258    0.71966    0.71781    1.24599
  62.68082    0.64466    0.61973    0.85500    0.63542    0.68422    0.68234    1.57377
  84.22929    0.83120    0.61973    1.13500    0.61818    0.69182    0.68986    1.61765
  71.84247    0.72715    0.61973    0.97500    0.60611    0.66934    0.66743    1.64987
  63.43989    0.65166    0.61973    0.86500    0.73985    0.67663    0.67475    1.35162
  52.88458    0.55192    0.61973    0.72500    0.67347    0.71137    0.70952    1.48485
  64.96042    0.66560    0.61973    0.88500    0.72539    0.66154    0.65965    1.37857
  76.46582    0.76705    0.61973    1.03500    0.63004    0.67422    0.67229    1.58721
  81.11579    0.80591    0.61973    1.09500    0.60853    0.68007    0.67812    1.64329
  61.16508    0.63061    0.61973    0.83500    0.68657    0.69940    0.69753    1.45652
  60.40841    0.62355    0.61973    0.82500    0.73643    0.70699    0.70512    1.35789
  78.78762    0.78661    0.61973    1.06500    0.64504    0.67547    0.67353    1.55030
  83.44997    0.82492    0.61973    1.12500    0.65302    0.68944    0.68749    1.53134
  58.89743    0.60937    0.61973    0.80500    0.71973    0.72168    0.71981    1.38941
  73.38052    0.74056    0.61973    0.99500    0.63107    0.67097    0.66905    1.58462
  65.72189    0.67253    0.61973    0.89500    0.62319    0.66249    0.66060    1.60465
  78.01296    0.78012    0.61973    1.05500    0.59962    0.67552    0.67359    1.66773
  82.67127    0.81862    0.61973    1.11500    0.66089    0.68707    0.68511    1.51312
  49.89620    0.52280    0.61973    0.68500    0.82759    0.76888    0.76703    1.20833
  61.92255    0.63765    0.61973    0.84500    0.72761    0.69181    0.68993    1.37437
  52.13638    0.54466    0.61973    0.71500    0.58385    0.71508    0.71323    1.71277
  55.13366    0.57360    0.61973    0.75500    0.65749    0.72381    0.72195    1.52093
  58.14313    0.60225    0.61973    0.79500    0.62818    0.72891    0.72705    1.59191
  70.30755    0.71364    0.61973    0.95500    0.66260    0.66771    0.66580    1.50922
  67.24725    0.68633    0.61973    0.91500    0.68246    0.66440    0.66251    1.46528
  72.61110    0.73387    0.61973    0.98500    0.67477    0.67015    0.66824    1.48198
  81.83749    0.81280    0.62047    1.10500    0.60769    0.68359    0.68163    1.64557
  64.91472    0.66598    0.62047    0.88500    0.64238    0.66059    0.65867    1.55670
  59.61027    0.61681    0.62047    0.81500    0.65854    0.71315    0.71123    1.51852
  71.79249    0.72759    0.62047    0.97500    0.67298    0.66840    0.66646    1.48593
  78.73360    0.78711    0.62047    1.06500    0.61868    0.67437    0.67241    1.61635
  61.87881    0.63800    0.62047    0.84500    0.65295    0.69054    0.68862    1.53151
  72.56066    0.73431    0.62047    0.98500    0.65776    0.66921    0.66727    1.52030
  73.32961    0.74100    0.62047    0.99500    0.67791    0.67002    0.66808    1.47512
  77.18588    0.77408    0.62047    1.04500    0.69141    0.67409    0.67214    1.44633
  61.12183    0.63096    0.62047    0.83500    0.67108    0.69813    0.69621    1.49014
  50.60600    0.53038    0.62047    0.69500    0.83019    0.75212    0.75023    1.20455
  79.50854    0.79357    0.62047    1.07500    0.64007    0.67431    0.67235    1.56233
  60.36565    0.62389    0.62047    0.82500    0.68333    0.70572    0.70380    1.46341
  51.35221    0.53768    0.62047    0.70500    0.64486    0.73419    0.73229    1.55072
  52.09916    0.54496    0.62047    0.71500    0.78519    0.71626    0.71436    1.27358
  82.61514    0.81914    0.62047    1.11500    0.74427    0.68597    0.68400    1.34359
  66.43750    0.67983    0.62047    0.90500    0.62149    0.66250    0.66057    1.60904
  71.02510    0.72084    0.62047    0.96500    0.68921    0.66759    0.66565    1.45093
  55.09441    0.57391    0.62047    0.75500    0.72990    0.72295    0.72105    1.37004
  62.63659    0.64503    0.62047    0.85500    0.61463    0.68294    0.68102    1.62698
  67.96350    0.69360    0.62047    0.92500    0.62025    0.66433    0.66240    1.61224
  68.72770    0.70044    0.62047    0.93500    0.65561    0.66515    0.66321    1.52530
  55.84511    0.58110    0.62047    0.76500    0.88119    0.72710    0.72519    1.13483
  63.39516    0.65203    0.62047    0.86500    0.61672    0.67535    0.67343    1.62148
  58.10187    0.60258    0.62047    0.79500    0.69515    0.72761    0.72569    1.43854
  77.95938    0.78061    0.62047    1.05500    0.62032    0.67443    0.67247    1.61207
  54.34447    0.56669    0.62047    0.74500    0.68217    0.71881    0.71690    1.46591
  65.67571    0.67292    0.62047    0.89500    0.68825    0.66155    0.65962    1.45297
  58.85567    0.60971    0.62047    0.80500    0.75055    0.72038    0.71846    1.33236
  76.41312    0.76752    0.62047    1.03500    0.66357    0.67328    0.67132    1.50700
  52.84685    0.55222    0.62047    0.72500    0.78659    0.71052    0.70861    1.27132
  83.39344    0.82546    0.62047    1.12500    0.66923    0.68834    0.68637    1.49425
  49.86051    0.52307    0.62047    0.68500    0.90000    0.77006    0.76816    1.11111
  81.06049    0.80642    0.62047    1.09500    0.70169    0.67915    0.67719    1.42513
  53.59528    0.55947    0.62047    0.73500    0.78894    0.71466    0.71276    1.26752
  75.64110    0.76093    0.62047    1.02500    0.66791    0.67246    0.67051    1.49721
  67.20010    0.68673    0.62047    0.91500    0.69231    0.66346    0.66153    1.44444
  64.15454    0.65902    0.62047    0.87500    0.61642    0.66776    0.66584    1.62228
  70.25850    0.71406    0.62047    0.95500    0.61360    0.66677    0.66483    1.62973
  80.28417    0.80001    0.62047    1.08500    0.61420    0.67448    0.67252    1.62812
  69.49270    0.70727    0.62047    0.94500    0.60535    0.66596    0.66402    1.65193
  84.95188    0.83798    0.62047    1.14500    0.65155    0.69336    0.69139    1.53480
  84.17235    0.83174    0.62047    1.13500    0.67210    0.69072    0.68875    1.48788
  79.45405    0.79407    0.62121    1.07500    0.62222    0.67320    0.67123    1.60714
  52.80911    0.55251    0.62121    0.72500    0.83799    0.70966    0.70771    1.19333
  73.27868    0.74145    0.62121    0.99500    0.65472    0.66907    0.66711    1.52736
  76.36038    0.76799    0.62121    1.03500    0.67717    0.67232    0.67035    1.47674
  83.33686    0.82599    0.62121    1.12500    0.68145    0.68723    0.68526    1.46746
  61.83505    0.63836    0.62121    0.84500    0.64000    0.68925    0.68729    1.56250
  62.59233    0.64539    0.62121    0.85500    0.54248    0.68166    0.67970    1.84337
  49.82481    0.52335    0.62121    0.68500    0.82143    0.77124    0.76929    1.21739
  55.05515    0.57422    0.62121    0.75500    0.74419    0.72209    0.72014    1.34375
  61.07856    0.63131    0.62121    0.83500    0.67199    0.69684    0.69489    1.48813
  71.74248    0.72802    0.62121    0.97500    0.59934    0.66745    0.66549    1.66849
  81.78173    0.81332    0.62121    1.10500    0.62268    0.68248    0.68051    1.60597
  58.81390    0.61004    0.62121    0.80500    0.63469    0.71906    0.71711    1.57556
  53.55703    0.55977    0.62121    0.73500    0.68261    0.71380    0.71185    1.46497
  72.51019    0.73475    0.62121    0.98500    0.65561    0.66826    0.66630    1.52530
  64.10930    0.65939    0.62121    0.87500    0.61867    0.66648    0.66452    1.61637
  77.13270    0.77455    0.62121    1.04500    0.63126    0.67313    0.67116    1.58413
  58.06059    0.60291    0.62121    0.79500    0.80929    0.72629    0.72434    1.23565
  52.06193    0.54525    0.62121    0.71500    0.79221    0.71743    0.71549    1.26230
  64.86900    0.66636    0.62121    0.88500    0.69828    0.65964    0.65768    1.43210
  69.44410    0.70768    0.62121    0.94500    0.71833    0.66502    0.66305    1.39211
  80.22926    0.80052    0.62121    1.08500    0.74263    0.67356    0.67159    1.34656
  68.67957    0.70085    0.62121    0.93500    0.63141    0.66420    0.66224    1.58376
  84.11537    0.83227    0.62121    1.13500    0.70378    0.68960    0.68763    1.42090
  54.30571    0.56700    0.62121    0.74500    0.72951    0.71795    0.71600    1.37079
  82.55897    0.81967    0.62121    1.11500    0.67416    0.68485    0.68289    1.48333
  50.56979    0.53066    0.62121    0.69500    0.54688    0.75330    0.75136    1.82857
  70.97556    0.72127    0.62121    0.96500    0.59480    0.66664    0.66467    1.68123
  81.00516    0.80693    0.62121    1.09500    0.69844    0.67822    0.67625    1.43175
  77.90575    0.78109    0.62121    1.05500    0.63790    0.67332    0.67135    1.56765
  67.91585    0.69400    0.62121    0.92500    0.65556    0.66339    0.66143    1.52542
  84.89450    0.83853    0.62121    1.14500    0.73793    0.69243    0.69047    1.35514
  78.67954    0.78760    0.62121    1.06500    0.70217    0.67326    0.67129    1.42416
  70.20943    0.71449    0.62121    0.95500    0.69628    0.66583    0.66386    1.43619
  66.39081    0.68022    0.62121    0.90500    0.68855    0.66155    0.65959    1.45232
  75.58881    0.76140    0.62121    1.02500    0.63916    0.67151    0.66954    1.56456
  60.32288    0.62424    0.62121    0.82500    0.66279    0.70443    0.70248    1.50877
  59.56799    0.61715    0.62121    0.81500    0.60971    0.71183    0.70988    1.64013
  51.31549    0.53796    0.62121    0.70500    0.91250    0.73537    0.73342    1.09589
  63.35041    0.65240    0.62121    0.86500    0.70017    0.67407    0.67211    1.42822
  55.80535    0.58142    0.62121    0.76500    0.79503    0.72624    0.72429    1.25781
  67.15292    0.68712    0.62121    0.91500    0.60577    0.66250    0.66054    1.65079
  65.62950    0.67330    0.62121    0.89500    0.66221    0.66060    0.65863    1.51010
  67.10573    0.68752    0.62196    0.91500    0.65660    0.66155    0.65956    1.52300
  64.06404    0.65977    0.62196    0.87500    0.69271    0.66519    0.66319    1.44361
  60.28009    0.62459    0.62196    0.82500    0.70000    0.70315    0.70116    1.42857
  68.63142    0.70126    0.62196    0.93500    0.65566    0.66326    0.66127    1.52518
  53.51877    0.56007    0.62196    0.73500    0.82160    0.71294    0.71095    1.21714
  65.58326    0.67369    0.62196    0.89500    0.65217    0.65964    0.65765    1.53333
  67.86817    0.69440    0.62196    0.92500    0.64516    0.66245    0.66046    1.55000
  78.62545    0.78809    0.62196    1.06500    0.68738    0.67215    0.67017    1.45480
  80.17430    0.80102    0.62196    1.08500    0.58925    0.67263    0.67066    1.69706
  66.34409    0.68062    0.62196    0.90500    0.56923    0.66060    0.65860    1.75676
  62.54805    0.64576    0.62196    0.85500    0.73646    0.68037    0.67838    1.35784
  50.53356    0.53095    0.62196    0.69500    0.72581    0.75448    0.75249    1.37778
  59.52570    0.61749    0.62196    0.81500    0.69478    0.71051    0.70852    1.43931
  61.03527    0.63167    0.62196    0.83500    0.66350    0.69556    0.69356    1.50716
  69.39547    0.70810    0.62196    0.94500    0.63339    0.66407    0.66208    1.57881
  71.69244    0.72845    0.62196    0.97500    0.58906    0.66650    0.66451    1.69761
  61.79126    0.63872    0.62196    0.84500    0.66728    0.68797    0.68597    1.49862
  79.39952    0.79457    0.62196    1.07500    0.64870    0.67209    0.67011    1.54155
  51.27876    0.53825    0.62196    0.70500    0.65812    0.73654    0.73455    1.51948
  73.22772    0.74190    0.62196    0.99500    0.63430    0.66812    0.66614    1.57653
  52.02468    0.54554    0.62196    0.71500    0.77397    0.71861    0.71662    1.29204
  58.77210    0.61038    0.62196    0.80500    0.68974    0.71775    0.71575    1.44983
  63.30564    0.65277    0.62196    0.86500    0.69286    0.67278    0.67079    1.44330
  80.94978    0.80745    0.62196    1.09500    0.67500    0.67730    0.67532    1.48148
  84.05835    0.83281    0.62196    1.13500    0.65344    0.68849    0.68652    1.53035
  55.76556    0.58174    0.62196    0.76500    0.80405    0.72538    0.72338    1.24370
  58.01929    0.60325    0.62196    0.79500    0.70534    0.72498    0.72298    1.41776
  72.45969    0.73519    0.62196    0.98500    0.63987    0.66731    0.66533    1.56281
  76.30761    0.76846    0.62196    1.03500    0.72837    0.67136    0.66938    1.37293
  64.82325    0.66674    0.62196    0.88500    0.63471    0.65869    0.65670    1.57552
  83.28024    0.82652    0.62196    1.12500    0.76687    0.68612    0.68415    1.30400
  81.72594    0.81384    0.62196    1.10500    0.59686    0.68137    0.67940    1.67544
  55.01587    0.57453    0.62196    0.75500    0.70569    0.72123    0.71924    1.41706
  70.16033    0.71491    0.62196    0.95500    0.67758    0.66488    0.66289    1.47585
  75.53649    0.76186    0.62196    1.02500    0.59717    0.67055    0.66857    1.67456
  54.26694    0.56731    0.62196    0.74500    0.80147    0.71709    0.71509    1.24771
  82.50276    0.82019    0.62196    1.11500    0.68908    0.68374    0.68177    1.45122
  70.92598    0.72169    0.62196    0.96500    0.68819    0.66569    0.66370    1.45309
  49.78910    0.52363    0.62196    0.68500    1.10000    0.77241    0.77042    0.90909
  84.83707    0.83907    0.62196    1.14500    0.72406    0.69151    0.68955    1.38111
  77.07948    0.77503    0.62196    1.04500    0.66667    0.67217    0.67019    1.50000
  77.85210    0.78157    0.62196    1.05500    0.64413    0.67221    0.67023    1.55249
  52.77135    0.55281    0.62196    0.72500    0.66146    0.70879    0.70680    1.51181
  82.44651    0.82072    0.62271    1.11500    0.64618    0.68264    0.68065    1.54755
  73.17673    0.74234    0.62271    0.99500    0.66506    0.66718    0.66516    1.50363
  84.77960    0.83962    0.62271    1.14500    0.63556    0.69060    0.68862    1.57343
  84.00128    0.83335    0.62271    1.13500    0.66944    0.68739    0.68540    1.49379
  55.72576    0.58205    0.62271    0.76500    0.77922    0.72451    0.72247    1.28333
  79.34496    0.79507    0.62271    1.07500    0.62454    0.67099    0.66899    1.60117
  71.64237    0.72889    0.62271    0.97500    0.68204    0.66556    0.66354    1.46618
  63.26085    0.65314    0.62271    0.86500    0.64559    0.67149    0.66946    1.54897
  57.97798    0.60358    0.62271    0.79500    0.71171    0.72366    0.72162    1.40506
  67.82046    0.69481    0.62271    0.92500    0.69021    0.66151    0.65949    1.44884
  76.25480    0.76893    0.62271    1.03500    0.55113    0.67041    0.66841    1.81447
  70.87638    0.72212    0.62271    0.96500    0.72492    0.66475    0.66273    1.37946
  83.22357    0.82705    0.62271    1.12500    0.64126    0.68501    0.68303    1.55942
  80.11931    0.80153    0.62271    1.08500    0.71790    0.67172    0.66972    1.39295
  66.29735    0.68101    0.62271    0.90500    0.65565    0.65964    0.65762    1.52520
  67.05850    0.68792    0.62271    0.91500    0.65534    0.66060    0.65857    1.52593
  58.73028    0.61072    0.62271    0.80500    0.68433    0.71643    0.71439    1.46129
  77.02623    0.77551    0.62271    1.04500    0.76541    0.67117    0.66917    1.30649
  70.11120    0.71533    0.62271    0.95500    0.59610    0.66394    0.66192    1.67758
  52.73358    0.55311    0.62271    0.72500    0.86391    0.70793    0.70590    1.15753
  68.58323    0.70167    0.62271    0.93500    0.65113    0.66232    0.66030    1.53580
  69.34681    0.70851    0.62271    0.94500    0.65097    0.66313    0.66111    1.53616
  54.97657    0.57484    0.62271    0.75500    0.80075    0.72037    0.71833    1.24883
  51.24200    0.53854    0.62271    0.70500    0.77670    0.73772    0.73569    1.28750
  54.22815    0.56761    0.62271    0.74500    0.70652    0.71622    0.71418    1.41538
  50.49732    0.53123    0.62271    0.69500    0.85455    0.75566    0.75362    1.17021
  65.53701    0.67407    0.62271    0.89500    0.69983    0.65869    0.65666    1.42892
  53.48049    0.56037    0.62271    0.73500    0.82110    0.71208    0.71004    1.21788
  60.23727    0.62494    0.62271    0.82500    0.68085    0.70187    0.69983    1.46875
  80.89436    0.80796    0.62271    1.09500    0.74037    0.67638    0.67439    1.35068
  51.98742    0.54583    0.62271    0.71500    0.69286    0.71979    0.71775    1.44330
  75.48413    0.76233    0.62271    1.02500    0.74369    0.66960    0.66760    1.34465
  49.75337    0.52390    0.62271    0.68500    0.84848    0.77359    0.77156    1.17857
  59.48338    0.61784    0.62271    0.81500    0.72747    0.70920    0.70716    1.37463
  60.99196    0.63202    0.62271    0.83500    0.63746    0.69427    0.69224    1.56873
  81.67010    0.81435    0.62271    1.10500    0.57443    0.68027    0.67828    1.74085
  72.40915    0.73563    0.62271    0.98500    0.63591    0.66637    0.66435    1.57254
  62.50375    0.64612    0.62271    0.85500    0.64937    0.67909    0.67705    1.53994
  78.57132    0.78858    0.62271    1.06500    0.59659    0.67105    0.66905    1.67619
  77.79840    0.78206    0.62271    1.05500    0.60929    0.67111    0.66911    1.64124
  64.01876    0.66014    0.62271    0.87500    0.63847    0.66390    0.66187    1.56623
  61.74745    0.63908    0.62271    0.84500    0.64235    0.68668    0.68465    1.55679
  64.77748    0.66712    0.62271    0.88500    0.70121    0.65774    0.65571    1.42611
  72.35859    0.73607    0.62345    0.98500    0.75812    0.66543    0.66338    1.31905
  78.51715    0.78907    0.62345    1.06500    0.77039    0.66996    0.66792    1.29805
  77.74467    0.78254    0.62345    1.05500    0.61121    0.67002    0.66798    1.63609
  65.49073    0.67446    0.62345    0.89500    0.60248    0.65774    0.65568    1.65979
  55.68594    0.58237    0.62345    0.76500    0.68358    0.72365    0.72157    1.46288
  57.93665    0.60391    0.62345    0.79500    0.68925    0.72234    0.72026    1.45085
  70.82676    0.72255    0.62345    0.96500    0.61747    0.66381    0.66176    1.61951
  58.68845    0.61105    0.62345    0.80500    0.67735    0.71511    0.71303    1.47635
  64.73168    0.66750    0.62345    0.88500    0.71377    0.65679    0.65472    1.40102
  76.97294    0.77599    0.62345    1.04500    0.64158    0.67008    0.66804    1.55864
  83.16687    0.82758    0.62345    1.12500    0.63296    0.68393    0.68191    1.57988
  84.72209    0.84016    0.62345    1.14500    0.71749    0.68965    0.68764    1.39375
  52.69580    0.55340    0.62345    0.72500    0.75740    0.70707    0.70499    1.32031
  54.18934    0.56792    0.62345    0.74500    0.78571    0.71536    0.71328    1.27273
  67.77273    0.69521    0.62345    0.92500    0.66025    0.66057    0.65851    1.51459
  62.45943    0.64648    0.62345    0.85500    0.66547    0.67780    0.67573    1.50269
  81.61422    0.81487    0.62345    1.10500    0.66417    0.67918    0.67716    1.50565
  70.06204    0.71575    0.62345    0.95500    0.71454    0.66300    0.66094    1.39951
  76.20196    0.76940    0.62345    1.03500    0.61151    0.66947    0.66743    1.63529
  54.93726    0.57515    0.62345    0.75500    0.76190    0.71950    0.71742    1.31250
  49.71763    0.52418    0.62345    0.68500    0.82759    0.77477    0.77269    1.20833
  82.39021    0.82124    0.62345    1.11500    0.65613    0.68156    0.67954    1.52410
  80.83890    0.80847    0.62345    1.09500    0.68797    0.67547    0.67345    1.45355
  50.46107    0.53151    0.62345    0.69500    0.74545    0.75684    0.75476    1.34146
  67.01125    0.68831    0.62345    0.91500    0.66832    0.65965    0.65758    1.49628
  73.12570    0.74279    0.62345    0.99500    0.64526    0.66624    0.66419    1.54977
  61.70363    0.63944    0.62345    0.84500    0.62779    0.68540    0.68332    1.59290
  51.20524    0.53882    0.62345    0.70500    0.83333    0.73890    0.73682    1.20000
  79.29036    0.79556    0.62345    1.07500    0.61754    0.66990    0.66787    1.61932
  71.59228    0.72932    0.62345    0.97500    0.60572    0.66462    0.66257    1.65092
  63.97346    0.66051    0.62345    0.87500    0.75965    0.66261    0.66054    1.31640
  69.29813    0.70893    0.62345    0.94500    0.69333    0.66219    0.66013    1.44231
  66.25058    0.68140    0.62345    0.90500    0.65415    0.65870    0.65663    1.52871
  80.06428    0.80203    0.62345    1.08500    0.59586    0.67081    0.66879    1.67823
  59.44105    0.61818    0.62345    0.81500    0.63951    0.70788    0.70580    1.56369
  75.43173    0.76279    0.62345    1.02500    0.56915    0.66867    0.66662    1.75701
  60.94863    0.63237    0.62345    0.83500    0.65125    0.69299    0.69091    1.53552
  83.94416    0.83389    0.62345    1.13500    0.69451    0.68630    0.68428    1.43987
  53.44219    0.56067    0.62345    0.73500    0.73077    0.71121    0.70913    1.36842
  51.95015    0.54612    0.62345    0.71500    0.75168    0.72097    0.71889    1.33036
  68.53503    0.70208    0.62345    0.93500    0.70636    0.66138    0.65932    1.41570
  60.19444    0.62528    0.62345    0.82500    0.63964    0.70058    0.69850    1.56338
  63.21604    0.65351    0.62345    0.86500    0.60469    0.67021    0.66814    1.65375
  76.14908    0.76987    0.62420    1.03500    0.60000    0.66855    0.66646    1.66667
  66.96398    0.68871    0.62420    0.91500    0.66154    0.65871    0.65660    1.51163
  65.44442    0.67484    0.62420    0.89500    0.68561    0.65680    0.65469    1.45855
  57.89530    0.60424    0.62420    0.79500    0.69546    0.72103    0.71890    1.43789
  61.65978    0.63979    0.62420    0.84500    0.60690    0.68412    0.68199    1.64773
  55.64610    0.58268    0.62420    0.76500    0.75676    0.72278    0.72066    1.32143
  77.69091    0.78302    0.62420    1.05500    0.68726    0.66894    0.66686    1.45506
  83.11012    0.82811    0.62420    1.12500    0.59958    0.68286    0.68079    1.66784
  73.07465    0.74323    0.62420    0.99500    0.61564    0.66531    0.66321    1.62434
  60.90528    0.63272    0.62420    0.83500    0.64534    0.69171    0.68958    1.54958
  63.17120    0.65388    0.62420    0.86500    0.63761    0.66893    0.66681    1.56836
  82.33388    0.82177    0.62420    1.11500    0.66983    0.68049    0.67842    1.49292
  64.68587    0.66788    0.62420    0.88500    0.66104    0.65585    0.65373    1.51276
  51.16846    0.53911    0.62420    0.70500    0.88660    0.74008    0.73796    1.12791
  75.37931    0.76325    0.62420    1.02500    0.73441    0.66774    0.66565    1.36164
  80.78341    0.80898    0.62420    1.09500    0.65049    0.67459    0.67251    1.53731
  59.39869    0.61852    0.62420    0.81500    0.68862    0.70657    0.70444    1.45217
  52.65799    0.55370    0.62420    0.72500    0.65027    0.70620    0.70408    1.53782
  58.64660    0.61139    0.62420    0.80500    0.60504    0.71380    0.71167    1.65278
  54.15052    0.56822    0.62420    0.74500    0.66667    0.71449    0.71237    1.50000
  80.00921    0.80253    0.62420    1.08500    0.58621    0.66993    0.66785    1.70588
  67.72498    0.69561    0.62420    0.92500    0.70890    0.65965    0.65754    1.41063
  69.24942    0.70934    0.62420    0.94500    0.65660    0.66127    0.65916    1.52300
  81.55830    0.81539    0.62420    1.10500    0.71784    0.67812    0.67604    1.39306
  62.41509    0.64685    0.62420    0.85500    0.63916    0.67652    0.67440    1.56456
  53.40388    0.56097    0.62420    0.73500    0.72018    0.71035    0.70822    1.38854
  70.01285    0.71617    0.62420    0.95500    0.70569    0.66208    0.65997    1.41705
  63.92813    0.66089    0.62420    0.87500    0.68476    0.66133    0.65922    1.46036
  72.30800    0.73650    0.62420    0.98500    0.63369    0.66450    0.66240    1.57805
  68.48679    0.70249    0.62420    0.93500    0.74823    0.66046    0.65835    1.33649
  54.89793    0.57546    0.62420    0.75500    0.79208    0.71864    0.71651    1.26250
  49.68188    0.52445    0.62420    0.68500    0.53488    0.77595    0.77383    1.86957
  71.54215    0.72975    0.62420    0.97500    0.64869    0.66369    0.66159    1.54156
  76.91962    0.77646    0.62420    1.04500    0.59147    0.66901    0.66692    1.69069
  78.46295    0.78956    0.62420    1.06500    0.66231    0.66888    0.66680    1.50986
  83.88701    0.83443    0.62420    1.13500    0.56842    0.68523    0.68317    1.75926
  66.20379    0.68179    0.62420    0.90500    0.55145    0.65776    0.65564    1.81341
  79.23572    0.79606    0.62420    1.07500    0.69905    0.66882    0.66674    1.43052
  51.91286    0.54641    0.62420    0.71500    0.78832    0.72215    0.72002    1.26852
  84.66453    0.84071    0.62420    1.14500    0.62998    0.68845    0.68638    1.58736
  60.15159    0.62563    0.62420    0.82500    0.63873    0.69930    0.69718    1.56560
  50.42481    0.53179    0.62420    0.69500    0.67143    0.75802    0.75589    1.48936
  70.77710    0.72297    0.62420    0.96500    0.67343    0.66288    0.66078    1.48492
  83.82980    0.83497    0.62495    1.13500    0.70217    0.68418    0.68204    1.42415
  51.13167    0.53939    0.62495    0.70500    0.75248    0.74127    0.73909    1.32895
  79.18104    0.79656    0.62495    1.07500    0.67052    0.66776    0.66561    1.49138
  69.20068    0.70975    0.62495    0.94500    0.65109    0.66035    0.65818    1.53590
  79.95410    0.80304    0.62495    1.08500    0.66038    0.66905    0.66691    1.51429
  70.72742    0.72340    0.62495    0.96500    0.58359    0.66197    0.65980    1.71353
  58.60473    0.61172    0.62495    0.80500    0.73243    0.71249    0.71031    1.36533
  63.12635    0.65425    0.62495    0.86500    0.61053    0.66765    0.66548    1.63793
  52.62018    0.55399    0.62495    0.72500    0.67582    0.70540    0.70322    1.47967
  84.60692    0.84125    0.62495    1.14500    0.71526    0.68727    0.68513    1.39809
  67.67720    0.69601    0.62495    0.92500    0.67726    0.65873    0.65656    1.47654
  69.96364    0.71659    0.62495    0.95500    0.60000    0.66116    0.65899    1.66667
  83.05332    0.82864    0.62495    1.12500    0.56983    0.68181    0.67967    1.75490
  54.85859    0.57577    0.62495    0.75500    0.70397    0.71778    0.71560    1.42051
  76.86626    0.77694    0.62495    1.04500    0.61977    0.66794    0.66579    1.61350
  73.02356    0.74367    0.62495    0.99500    0.69544    0.66440    0.66224    1.43794
  82.27750    0.82229    0.62495    1.11500    0.63653    0.67944    0.67730    1.57101
  61.61591    0.64015    0.62495    0.84500    0.70310    0.68284    0.68066    1.42228
  60.86191    0.63307    0.62495    0.83500    0.70185    0.69043    0.68826    1.42480
  78.40870    0.79005    0.62495    1.06500    0.67375    0.66782    0.66567    1.48424
  77.63711    0.78351    0.62495    1.05500    0.61738    0.66788    0.66573    1.61976
  64.64003    0.66826    0.62495    0.88500    0.63752    0.65492    0.65275    1.56858
  72.25738    0.73694    0.62495    0.98500    0.62384    0.66359    0.66143    1.60298
  81.50234    0.81590    0.62495    1.10500    0.58059    0.67706    0.67492    1.72239
  49.64612    0.52473    0.62495    0.68500    0.77143    0.77713    0.77497    1.29630
  54.11169    0.56853    0.62495    0.74500    0.71429    0.71363    0.71146    1.40000
  62.37073    0.64721    0.62495    0.85500    0.63932    0.67525    0.67307    1.56417
  68.43853    0.70290    0.62495    0.93500    0.60461    0.65954    0.65737    1.65395
  66.91668    0.68911    0.62495    0.91500    0.74826    0.65777    0.65561    1.33643
  71.49200    0.73018    0.62495    0.97500    0.68598    0.66278    0.66062    1.45778
  65.39810    0.67523    0.62495    0.89500    0.68960    0.65587    0.65370    1.45012
  50.38853    0.53207    0.62495    0.69500    0.73077    0.75920    0.75703    1.36842
  53.36556    0.56127    0.62495    0.73500    0.87255    0.70949    0.70731    1.14607
  60.10872    0.62598    0.62495    0.82500    0.64118    0.69802    0.69585    1.55963
  51.87555    0.54670    0.62495    0.71500    0.78295    0.72333    0.72116    1.27723
  75.32685    0.76372    0.62495    1.02500    0.69981    0.66683    0.66467    1.42896
  59.35632    0.61886    0.62495    0.81500    0.71456    0.70525    0.70308    1.39946
  63.88278    0.66126    0.62495    0.87500    0.65534    0.66006    0.65789    1.52593
  76.09617    0.77034    0.62495    1.03500    0.67241    0.66764    0.66548    1.48718
  80.72787    0.80949    0.62495    1.09500    0.59847    0.67372    0.67157    1.67093
  57.85393    0.60457    0.62495    0.79500    0.68009    0.71972    0.71754    1.47038
  66.15698    0.68218    0.62495    0.90500    0.70228    0.65682    0.65465    1.42394
  55.60625    0.58300    0.62495    0.76500    0.68770    0.72192    0.71975    1.45413
  63.08147    0.65461    0.62570    0.86500    0.68638    0.66638    0.66415    1.45692
  75.27436    0.76418    0.62570    1.02500    0.73654    0.66592    0.66369    1.35770
  76.81287    0.77741    0.62570    1.04500    0.55068    0.66689    0.66466    1.81595
  72.20673    0.73738    0.62570    0.98500    0.60092    0.66268    0.66045    1.66412
  63.83741    0.66163    0.62570    0.87500    0.66435    0.65879    0.65656    1.50524
  71.44181    0.73061    0.62570    0.97500    0.58642    0.66187    0.65964    1.70526
  49.61034    0.52500    0.62570    0.68500    1.16667    0.77831    0.77610    0.85714
  54.81923    0.57608    0.62570    0.75500    0.61321    0.71691    0.71469    1.63077
  60.06583    0.62632    0.62570    0.82500    0.61552    0.69671    0.69448    1.62465
  79.89895    0.80354    0.62570    1.08500    0.59501    0.66820    0.66597    1.68065
  60.81852    0.63342    0.62570    0.83500    0.72832    0.68915    0.68692    1.37302
  68.39025    0.70330    0.62570    0.93500    0.64050    0.65862    0.65639    1.56127
  52.58235    0.55429    0.62570    0.72500    0.87574    0.70658    0.70436    1.14189
  61.57203    0.64051    0.62570    0.84500    0.68379    0.68156    0.67933    1.46243
  82.99649    0.82917    0.62570    1.12500    0.68593    0.68077    0.67855    1.45787
  66.86936    0.68950    0.62570    0.91500    0.59711    0.65685    0.65461    1.67473
  82.22108    0.82281    0.62570    1.11500    0.63951    0.67840    0.67617    1.56369
  84.54927    0.84180    0.62570    1.14500    0.69147    0.68610    0.68388    1.44620
  64.59417    0.66863    0.62570    0.88500    0.60032    0.65399    0.65175    1.66578
  72.97245    0.74412    0.62570    0.99500    0.61765    0.66349    0.66126    1.61905
  66.11014    0.68257    0.62570    0.90500    0.69687    0.65589    0.65366    1.43499
  51.09487    0.53968    0.62570    0.70500    0.78333    0.74245    0.74023    1.27660
  59.31393    0.61920    0.62570    0.81500    0.76211    0.70394    0.70171    1.31214
  67.62940    0.69641    0.62570    0.92500    0.69435    0.65780    0.65557    1.44019
  69.15192    0.71017    0.62570    0.94500    0.53040    0.65943    0.65720    1.88539
  54.07284    0.56883    0.62570    0.74500    0.75397    0.71277    0.71054    1.32632
  69.91440    0.71701    0.62570    0.95500    0.64659    0.66025    0.65802    1.54657
  76.04323    0.77081    0.62570    1.03500    0.63858    0.66673    0.66451    1.56598
  62.32634    0.64757    0.62570    0.85500    0.65299    0.67397    0.67174    1.53141
  79.12633    0.79705    0.62570    1.07500    0.63357    0.66671    0.66449    1.57835
  77.58327    0.78399    0.62570    1.05500    0.56061    0.66683    0.66461    1.78378
  58.56284    0.61206    0.62570    0.80500    0.71849    0.71117    0.70894    1.39181
  70.67770    0.72382    0.62570    0.96500    0.69657    0.66106    0.65883    1.43560
  81.44634    0.81642    0.62570    1.10500    0.65019    0.67603    0.67380    1.53801
  53.32722    0.56157    0.62570    0.73500    0.63008    0.70862    0.70640    1.58710
  80.67229    0.80999    0.62570    1.09500    0.66535    0.67286    0.67063    1.50296
  65.35175    0.67561    0.62570    0.89500    0.63489    0.65494    0.65271    1.57506
  55.56639    0.58331    0.62570    0.76500    0.79054    0.72106    0.71883    1.26496
  57.81255    0.60490    0.62570    0.79500    0.63305    0.71840    0.71618    1.57966
  51.83824    0.54699    0.62570    0.71500    0.77931    0.72452    0.72230    1.28319
  78.35443    0.79054    0.62570    1.06500    0.70378    0.66677    0.66455    1.42090
  50.35224    0.53235    0.62570    0.69500    0.72973    0.76038    0.75817    1.37037
  83.77256    0.83550    0.62570    1.13500    0.61598    0.68315    0.68092    1.62342
  84.49158    0.84234    0.62645    1.14500    0.61830    0.68494    0.68262    1.61733
  51.05805    0.53996    0.62645    0.70500    1.00000    0.74363    0.74137    1.00000
  83.71527    0.83604    0.62645    1.13500    0.64170    0.68212    0.67980    1.55836
  77.52940    0.78447    0.62645    1.05500    0.73267    0.66579    0.66348    1.36486
  67.58157    0.69682    0.62645    0.92500    0.63830    0.65687    0.65458    1.56667
  68.34194    0.70371    0.62645    0.93500    0.74793    0.65771    0.65541    1.33703
  82.93961    0.82970    0.62645    1.12500    0.64783    0.67974    0.67743    1.54362
  57.77115    0.60523    0.62645    0.79500    0.69197    0.71709    0.71481    1.44514
  62.28194    0.64793    0.62645    0.85500    0.63435    0.67270    0.67041    1.57641
  69.10313    0.71058    0.62645    0.94500    0.61076    0.65852    0.65623    1.63731
  65.30537    0.67600    0.62645    0.89500    0.58861    0.65401    0.65172    1.69892
  52.54451    0.55458    0.62645    0.72500    0.69268    0.70777    0.70550    1.44366
  49.57455    0.52528    0.62645    0.68500    0.56098    0.77950    0.77724    1.78261
  70.62796    0.72425    0.62645    0.96500    0.71144    0.66015    0.65785    1.40559
  66.06328    0.68296    0.62645    0.90500    0.62348    0.65496    0.65267    1.60391
  55.52650    0.58363    0.62645    0.76500    0.75692    0.72019    0.71792    1.32114
  72.92130    0.74456    0.62645    0.99500    0.62031    0.66259    0.66028    1.61209
  58.52094    0.61239    0.62645    0.80500    0.72109    0.70986    0.70758    1.38679
  82.16462    0.82333    0.62645    1.11500    0.64925    0.67737    0.67505    1.54023
  79.84376    0.80404    0.62645    1.08500    0.70042    0.66734    0.66503    1.42771
  64.54829    0.66901    0.62645    0.88500    0.65764    0.65305    0.65076    1.52058
  75.99025    0.77128    0.62645    1.03500    0.64126    0.66584    0.66353    1.55942
  76.75944    0.77789    0.62645    1.04500    0.63391    0.66585    0.66354    1.57751
  63.03657    0.65498    0.62645    0.86500    0.68942    0.66510    0.66282    1.45050
  75.22183    0.76464    0.62645    1.02500    0.63196    0.66502    0.66272    1.58239
  78.30011    0.79102    0.62645    1.06500    0.59898    0.66573    0.66342    1.66949
  51.80090    0.54728    0.62645    0.71500    0.90714    0.72570    0.72344    1.10236
  69.86514    0.71743    0.62645    0.95500    0.66285    0.65934    0.65704    1.50864
  72.15605    0.73782    0.62645    0.98500    0.69007    0.66177    0.65947    1.44913
  79.07157    0.79755    0.62645    1.07500    0.71032    0.66567    0.66336    1.40782
  66.82202    0.68990    0.62645    0.91500    0.70906    0.65592    0.65362    1.41032
  60.77511    0.63378    0.62645    0.83500    0.59593    0.68788    0.68559    1.67806
  59.27153    0.61954    0.62645    0.81500    0.64754    0.70263    0.70035    1.54430
  50.31593    0.53263    0.62645    0.69500    0.75000    0.76156    0.75931    1.33333
  80.61668    0.81050    0.62645    1.09500    0.56981    0.67201    0.66969    1.75497
  71.39160    0.73104    0.62645    0.97500    0.68971    0.66096    0.65866    1.44988
  54.03397    0.56914    0.62645    0.74500    0.79377    0.71190    0.70963    1.25980
  60.02292    0.62667    0.62645    0.82500    0.59930    0.69540    0.69312    1.66862
  54.77985    0.57639    0.62645    0.75500    0.76744    0.71605    0.71378    1.30303
  61.52812    0.64086    0.62645    0.84500    0.71863    0.68029    0.67800    1.39153
  53.28886    0.56187    0.62645    0.73500    0.76543    0.70775    0.70549    1.30645
  81.39030    0.81693    0.62645    1.10500    0.66052    0.67499    0.67268    1.51397
  63.79202    0.66201    0.62645    0.87500    0.65928    0.65751    0.65522    1.51680
  79.01679    0.79804    0.62720    1.07500    0.61307    0.66462    0.66223    1.63112
  69.05431    0.71099    0.62720    0.94500    0.61184    0.65761    0.65525    1.63441
  68.29360    0.70412    0.62720    0.93500    0.61300    0.65680    0.65443    1.63131
  59.22910    0.61988    0.62720    0.81500    0.67181    0.70131    0.69898    1.48851
  79.78854    0.80454    0.62720    1.08500    0.61466    0.66648    0.66409    1.62691
  72.10534    0.73825    0.62720    0.98500    0.55758    0.66086    0.65849    1.79348
  58.47902    0.61273    0.62720    0.80500    0.63327    0.70854    0.70621    1.57911
  52.50665    0.55487    0.62720    0.72500    0.69417    0.70895    0.70664    1.44056
  59.97999    0.62701    0.62720    0.82500    0.73784    0.69408    0.69175    1.35530
  50.27961    0.53291    0.62720    0.69500    0.72973    0.76274    0.76045    1.37037
  81.33422    0.81745    0.62720    1.10500    0.68367    0.67396    0.67155    1.46269
  62.99165    0.65535    0.62720    0.86500    0.66221    0.66383    0.66148    1.51010
  66.77465    0.69029    0.62720    0.91500    0.66776    0.65499    0.65263    1.49754
  83.65794    0.83657    0.62720    1.13500    0.67280    0.68108    0.67867    1.48632
  84.43384    0.84288    0.62720    1.14500    0.63034    0.68377    0.68136    1.58644
  66.01640    0.68335    0.62720    0.90500    0.62862    0.65403    0.65168    1.59079
  70.57820    0.72467    0.62720    0.96500    0.66939    0.65924    0.65687    1.49389
  53.99509    0.56944    0.62720    0.74500    0.82988    0.71103    0.70872    1.20500
  64.50238    0.66939    0.62720    0.88500    0.70946    0.65212    0.64977    1.40952
  61.48420    0.64122    0.62720    0.84500    0.62937    0.67901    0.67667    1.58889
  69.81584    0.71784    0.62720    0.95500    0.66946    0.65842    0.65606    1.49373
  71.34136    0.73148    0.62720    0.97500    0.64078    0.66005    0.65768    1.56061
  63.74661    0.66238    0.62720    0.87500    0.62404    0.65624    0.65389    1.60247
  51.76356    0.54757    0.62720    0.71500    0.66225    0.72688    0.72458    1.51000
  77.47549    0.78495    0.62720    1.05500    0.56964    0.66474    0.66235    1.75549
  75.93724    0.77175    0.62720    1.03500    0.56206    0.66485    0.66246    1.77918
  76.70598    0.77836    0.62720    1.04500    0.61612    0.66479    0.66241    1.62305
  80.56102    0.81101    0.62720    1.09500    0.61394    0.67115    0.66875    1.62883
  53.25049    0.56217    0.62720    0.73500    0.75362    0.70688    0.70457    1.32692
  67.53371    0.69722    0.62720    0.92500    0.62000    0.65594    0.65358    1.61290
  65.25898    0.67638    0.62720    0.89500    0.65811    0.65308    0.65072    1.51951
  55.48661    0.58394    0.62720    0.76500    0.74487    0.71932    0.71701    1.34252
  57.72973    0.60556    0.62720    0.79500    0.66381    0.71577    0.71344    1.50645
  60.73169    0.63413    0.62720    0.83500    0.58273    0.68660    0.68426    1.71605
  75.16928    0.76510    0.62720    1.02500    0.68182    0.66412    0.66174    1.46667
  54.74046    0.57670    0.62720    0.75500    0.67593    0.71518    0.71286    1.47945
  51.02122    0.54024    0.62720    0.70500    0.68182    0.74481    0.74251    1.46667
  62.23752    0.64829    0.62720    0.85500    0.65182    0.67142    0.66907    1.53418
  72.87013    0.74500    0.62720    0.99500    0.64366    0.66168    0.65930    1.55362
  78.24576    0.79151    0.62720    1.06500    0.56544    0.66468    0.66229    1.76852
  82.88269    0.83023    0.62720    1.12500    0.64615    0.67871    0.67630    1.54762
  82.10811    0.82386    0.62720    1.11500    0.64844    0.67633    0.67393    1.54217
  49.53875    0.52555    0.62720    0.68500    0.96970    0.78067    0.77838    1.03125
  53.95620    0.56974    0.62795    0.74500    0.73962    0.71015    0.70780    1.35204
  58.43708    0.61306    0.62795    0.80500    0.64471    0.70721    0.70484    1.55108
  65.96949    0.68374    0.62795    0.90500    0.66497    0.65309    0.65068    1.50384
  80.50533    0.81152    0.62795    1.09500    0.66117    0.67028    0.66781    1.51247
  65.21256    0.67676    0.62795    0.89500    0.66948    0.65213    0.64973    1.49370
  53.21211    0.56246    0.62795    0.73500    0.68619    0.70600    0.70366    1.45732
  78.96196    0.79853    0.62795    1.07500    0.67961    0.66356    0.66109    1.47143
  69.00547    0.71140    0.62795    0.94500    0.64111    0.65669    0.65426    1.55980
  81.27810    0.81796    0.62795    1.10500    0.63006    0.67290    0.67043    1.58716
  66.72725    0.69069    0.62795    0.91500    0.61807    0.65405    0.65163    1.61795
  75.11669    0.76556    0.62795    1.02500    0.63717    0.66320    0.66075    1.56944
  68.24524    0.70452    0.62795    0.93500    0.64805    0.65587    0.65345    1.54308
  49.50293    0.52583    0.62795    0.68500    0.78378    0.78185    0.77953    1.27586
  51.72620    0.54786    0.62795    0.71500    0.69811    0.72806    0.72572    1.43243
  63.70117    0.66275    0.62795    0.87500    0.65709    0.65495    0.65255    1.52185
  59.18666    0.62022    0.62795    0.81500    0.62970    0.69999    0.69761    1.58805
  62.19307    0.64865    0.62795    0.85500    0.68204    0.67013    0.66774    1.46618
  79.73328    0.80504    0.62795    1.08500    0.65693    0.66561    0.66314    1.52222
  59.93704    0.62736    0.62795    0.82500    0.62292    0.69276    0.69038    1.60534
  71.29110    0.73191    0.62795    0.97500    0.66503    0.65913    0.65670    1.50369
  72.81892    0.74545    0.62795    0.99500    0.64646    0.66076    0.65832    1.54688
  61.44025    0.64157    0.62795    0.84500    0.65568    0.67772    0.67533    1.52514
  60.68824    0.63448    0.62795    0.83500    0.58688    0.68531    0.68292    1.70393
  50.98437    0.54053    0.62795    0.70500    0.64167    0.74599    0.74366    1.55844
  82.05157    0.82438    0.62795    1.11500    0.67653    0.67528    0.67280    1.47813
  50.24328    0.53319    0.62795    0.69500    0.81690    0.76392    0.76159    1.22414
  82.82573    0.83076    0.62795    1.12500    0.68378    0.67766    0.67517    1.46246
  78.19138    0.79200    0.62795    1.06500    0.69449    0.66362    0.66115    1.43990
  76.65249    0.77884    0.62795    1.04500    0.61060    0.66373    0.66127    1.63772
  52.46878    0.55517    0.62795    0.72500    0.75862    0.71013    0.70779    1.31818
  54.70106    0.57701    0.62795    0.75500    0.77592    0.71430    0.71195    1.28879
  69.76652    0.71826    0.62795    0.95500    0.65961    0.65750    0.65508    1.51605
  62.94671    0.65571    0.62795    0.86500    0.61728    0.66254    0.66015    1.62000
  64.45645    0.66977    0.62795    0.88500    0.75741    0.65118    0.64877    1.32029
  84.37606    0.84343    0.62795    1.14500    0.70203    0.68259    0.68010    1.42444
  70.52840    0.72510    0.62795    0.96500    0.67130    0.65832    0.65589    1.48966
  75.88420    0.77221    0.62795    1.03500    0.70564    0.66378    0.66133    1.41716
  55.44669    0.58425    0.62795    0.76500    0.65143    0.71845    0.71609    1.53509
  67.48583    0.69762    0.62795    0.92500    0.61783    0.65500    0.65259    1.61856
  77.42155    0.78543    0.62795    1.05500    0.67754    0.66367    0.66121    1.47592
  72.05460    0.73869    0.62795    0.98500    0.68687    0.65994    0.65751    1.45588
  57.68829    0.60589    0.62795    0.79500    0.77123    0.71444    0.71207    1.29664
  83.60056    0.83711    0.62795    1.13500    0.54699    0.68003    0.67755    1.82818
  52.43089    0.55546    0.62871    0.72500    0.83673    0.71130    0.70893    1.19512
  59.89408    0.62770    0.62871    0.82500    0.62778    0.69143    0.68901    1.59292
  71.24080    0.73233    0.62871    0.97500    0.63735    0.65819    0.65572    1.56901
  54.66164    0.57731    0.62871    0.75500    0.60909    0.71341    0.71103    1.64179
  83.54315    0.83764    0.62871    1.13500    0.64957    0.67896    0.67642    1.53947
  65.92256    0.68413    0.62871    0.90500    0.61574    0.65214    0.64969    1.62406
  63.65572    0.66312    0.62871    0.87500    0.62758    0.65365    0.65122    1.59343
  81.99499    0.82490    0.62871    1.11500    0.60266    0.67420    0.67167    1.65931
  51.68883    0.54814    0.62871    0.71500    0.85526    0.72923    0.72687    1.16923
  78.90710    0.79903    0.62871    1.07500    0.61319    0.66248    0.65996    1.63081
  62.14861    0.64901    0.62871    0.85500    0.67438    0.66883    0.66640    1.48285
  68.95660    0.71182    0.62871    0.94500    0.67572    0.65575    0.65328    1.47990
  82.76873    0.83129    0.62871    1.12500    0.57380    0.67658    0.67405    1.74277
  67.43793    0.69802    0.62871    0.92500    0.71178    0.65405    0.65159    1.40492
  64.41051    0.67014    0.62871    0.88500    0.56402    0.65022    0.64778    1.77299
  61.39628    0.64193    0.62871    0.84500    0.61538    0.67642    0.67399    1.62500
  77.36757    0.78591    0.62871    1.05500    0.66901    0.66259    0.66008    1.49474
  53.91729    0.57005    0.62871    0.74500    0.80741    0.70927    0.70689    1.23853
  78.13696    0.79249    0.62871    1.06500    0.59889    0.66253    0.66002    1.66975
  75.06407    0.76602    0.62871    1.02500    0.61567    0.66227    0.65977    1.62424
  59.14420    0.62056    0.62871    0.81500    0.74615    0.69865    0.69624    1.34021
  70.47858    0.72552    0.62871    0.96500    0.71895    0.65738    0.65490    1.39091
  84.31823    0.84397    0.62871    1.14500    0.71333    0.68138    0.67884    1.40187
  60.64477    0.63483    0.62871    0.83500    0.58741    0.68401    0.68159    1.70238
  68.19685    0.70493    0.62871    0.93500    0.66391    0.65493    0.65247    1.50623
  79.67798    0.80554    0.62871    1.08500    0.59774    0.66472    0.66220    1.67296
  72.76769    0.74589    0.62871    0.99500    0.63419    0.65982    0.65734    1.57682
  50.94751    0.54081    0.62871    0.70500    0.62774    0.74716    0.74480    1.59302
  49.46710    0.52610    0.62871    0.68500    0.94595    0.78302    0.78067    1.05714
  76.59896    0.77931    0.62871    1.04500    0.66545    0.66265    0.66014    1.50275
  58.39512    0.61340    0.62871    0.80500    0.69042    0.70588    0.70347    1.44839
  69.71718    0.71868    0.62871    0.95500    0.58626    0.65656    0.65409    1.70571
  75.83112    0.77268    0.62871    1.03500    0.66174    0.66270    0.66020    1.51117
  62.90175    0.65608    0.62871    0.86500    0.64157    0.66124    0.65881    1.55867
  81.22194    0.81848    0.62871    1.10500    0.67000    0.67183    0.66930    1.49254
  66.67983    0.69108    0.62871    0.91500    0.61157    0.65309    0.65064    1.63514
  80.44960    0.81202    0.62871    1.09500    0.59806    0.66939    0.66686    1.67208
  50.20694    0.53346    0.62871    0.69500    0.74390    0.76509    0.76274    1.34426
  53.17371    0.56276    0.62871    0.73500    0.85526    0.70512    0.70274    1.16923
  65.16612    0.67715    0.62871    0.89500    0.67005    0.65118    0.64873    1.49242
  57.64684    0.60622    0.62871    0.79500    0.58425    0.71311    0.71070    1.71161
  72.00384    0.73912    0.62871    0.98500    0.67710    0.65901    0.65653    1.47689
  55.40676    0.58457    0.62871    0.76500    0.76923    0.71756    0.71518    1.30000
  77.31356    0.78639    0.62946    1.05500    0.70042    0.66149    0.65895    1.42771
  84.26036    0.84451    0.62946    1.14500    0.72345    0.68024    0.67767    1.38226
  50.17059    0.53374    0.62946    0.69500    0.75641    0.76625    0.76388    1.32203
  49.43126    0.52638    0.62946    0.68500    0.89189    0.78418    0.78182    1.12121
  53.87837    0.57035    0.62946    0.74500    0.60976    0.70837    0.70597    1.64000
  79.62264    0.80604    0.62946    1.08500    0.72201    0.66380    0.66125    1.38503
  58.35314    0.61373    0.62946    0.80500    0.67171    0.70453    0.70210    1.48875
  68.90771    0.71223    0.62946    0.94500    0.60031    0.65480    0.65230    1.66582
  71.95304    0.73956    0.62946    0.98500    0.68121    0.65806    0.65554    1.46798
  75.01142    0.76648    0.62946    1.02500    0.66939    0.66132    0.65879    1.49390
  82.71168    0.83181    0.62946    1.12500    0.64349    0.67548    0.67292    1.55402
  65.11966    0.67753    0.62946    0.89500    0.63816    0.65021    0.64774    1.56701
  59.10172    0.62090    0.62946    0.81500    0.68058    0.69730    0.69487    1.46933
  57.60537    0.60654    0.62946    0.79500    0.76410    0.71176    0.70933    1.30872
  55.36682    0.58488    0.62946    0.76500    0.69096    0.71667    0.71426    1.44726
  61.35230    0.64228    0.62946    0.84500    0.68371    0.67511    0.67265    1.46260
  53.13530    0.56306    0.62946    0.73500    1.05051    0.70422    0.70182    0.95192
  67.39000    0.69842    0.62946    0.92500    0.59738    0.65308    0.65060    1.67397
  60.60129    0.63517    0.62946    0.83500    0.66667    0.68269    0.68025    1.50000
  78.08250    0.79297    0.62946    1.06500    0.66165    0.66143    0.65889    1.51136
  69.66781    0.71910    0.62946    0.95500    0.71858    0.65561    0.65311    1.39163
  64.36454    0.67052    0.62946    0.88500    0.60582    0.64925    0.64678    1.65067
  70.42873    0.72594    0.62946    0.96500    0.67953    0.65643    0.65392    1.47160
  76.54540    0.77978    0.62946    1.04500    0.59364    0.66154    0.65901    1.68452
  50.91064    0.54110    0.62946    0.70500    0.86667    0.74832    0.74595    1.15385
  81.16574    0.81899    0.62946    1.10500    0.75659    0.67073    0.66817    1.32172
  51.65144    0.54843    0.62946    0.71500    0.67470    0.73039    0.72801    1.48214
  81.93836    0.82542    0.62946    1.11500    0.69654    0.67310    0.67054    1.43567
  66.63239    0.69148    0.62946    0.91500    0.64754    0.65213    0.64964    1.54430
  63.61024    0.66349    0.62946    0.87500    0.58049    0.65234    0.64988    1.72269
  80.39383    0.81253    0.62946    1.09500    0.61639    0.66835    0.66580    1.62236
  75.77801    0.77315    0.62946    1.03500    0.63047    0.66160    0.65906    1.58611
  62.10413    0.64937    0.62946    0.85500    0.65862    0.66752    0.66506    1.51832
  78.85220    0.79952    0.62946    1.07500    0.64029    0.66137    0.65883    1.56180
  72.71642    0.74633    0.62946    0.99500    0.69071    0.65887    0.65635    1.44780
  65.87561    0.68451    0.62946    0.90500    0.66889    0.65117    0.64869    1.49502
  59.85110    0.62805    0.62946    0.82500    0.62681    0.69008    0.68764    1.59538
  54.62220    0.57762    0.62946    0.75500    0.69906    0.71252    0.71011    1.43049
  68.14844    0.70533    0.62946    0.93500    0.66895    0.65398    0.65149    1.49487
  62.85677    0.65644    0.62946    0.86500    0.60390    0.65993    0.65747    1.65591
  52.39299    0.55575    0.62946    0.72500    0.61468    0.71246    0.71008    1.62687
  71.19048    0.73276    0.62946    0.97500    0.64650    0.65724    0.65473    1.54680
  73.48062    0.75308    0.62946    1.00500    0.66605    0.65969    0.65717    1.50138
  83.48569    0.83818    0.62946    1.13500    0.72436    0.67786    0.67529    1.38053
  49.39541    0.52665    0.63022    0.68500    0.70213    0.78533    0.78296    1.42424
  50.87376    0.54138    0.63022    0.70500    0.85714    0.74948    0.74709    1.16667
  69.61841    0.71951    0.63022    0.95500    0.65688    0.65464    0.65212    1.52235
  71.90222    0.74000    0.63022    0.98500    0.62037    0.65709    0.65456    1.61194
  81.88170    0.82594    0.63022    1.11500    0.67614    0.67198    0.66941    1.47899
  70.37885    0.72637    0.63022    0.96500    0.65032    0.65546    0.65294    1.53771
  75.72487    0.77362    0.63022    1.03500    0.62568    0.66047    0.65793    1.59827
  73.42886    0.75352    0.63022    1.00500    0.64957    0.65872    0.65618    1.53947
  77.25952    0.78687    0.63022    1.05500    0.69101    0.66036    0.65781    1.44715
  53.83943    0.57065    0.63022    0.74500    0.68151    0.70746    0.70505    1.46734
  65.07317    0.67791    0.63022    0.89500    0.62025    0.64923    0.64674    1.61224
  72.66513    0.74677    0.63022    0.99500    0.67143    0.65790    0.65537    1.48936
  67.34205    0.69882    0.63022    0.92500    0.64423    0.65210    0.64960    1.55224
  60.55779    0.63552    0.63022    0.83500    0.58932    0.68137    0.67891    1.69688
  59.05922    0.62124    0.63022    0.81500    0.59743    0.69594    0.69349    1.67385
  84.20244    0.84505    0.63022    1.14500    0.60784    0.67911    0.67654    1.64516
  66.58493    0.69187    0.63022    0.91500    0.65650    0.65114    0.64864    1.52323
  81.10950    0.81950    0.63022    1.10500    0.73674    0.66961    0.66704    1.35733
  80.33802    0.81304    0.63022    1.09500    0.77535    0.66723    0.66467    1.28974
  51.61404    0.54872    0.63022    0.71500    0.68153    0.73155    0.72916    1.46729
  50.13422    0.53402    0.63022    0.69500    0.80000    0.76741    0.76503    1.25000
  59.80810    0.62839    0.63022    0.82500    0.59132    0.68872    0.68626    1.69113
  78.79726    0.80001    0.63022    1.07500    0.66925    0.66025    0.65769    1.49422
  78.02801    0.79346    0.63022    1.06500    0.55577    0.66031    0.65775    1.79932
  63.56474    0.66386    0.63022    0.87500    0.66381    0.65102    0.64854    1.50646
  62.05962    0.64973    0.63022    0.85500    0.75812    0.66619    0.66372    1.31905
  58.31115    0.61406    0.63022    0.80500    0.76538    0.70317    0.70072    1.30655
  64.31854    0.67090    0.63022    0.88500    0.71290    0.64827    0.64578    1.40271
  76.49180    0.78026    0.63022    1.04500    0.73161    0.66042    0.65787    1.36685
  57.56388    0.60687    0.63022    0.79500    0.65757    0.71039    0.70796    1.52075
  79.56727    0.80654    0.63022    1.08500    0.62615    0.66287    0.66031    1.59706
  68.85879    0.71264    0.63022    0.94500    0.61342    0.65383    0.65131    1.63021
  61.30829    0.64264    0.63022    0.84500    0.63458    0.67378    0.67131    1.57584
  82.65460    0.83234    0.63022    1.12500    0.64684    0.67436    0.67179    1.54598
  84.97736    0.85135    0.63022    1.15500    0.63297    0.68185    0.67927    1.57986
  65.82863    0.68490    0.63022    0.90500    0.68033    0.65019    0.64769    1.46988
  55.32686    0.58519    0.63022    0.76500    0.68451    0.71576    0.71334    1.46091
  54.58275    0.57793    0.63022    0.75500    0.74038    0.71161    0.70920    1.35065
  62.81177    0.65681    0.63022    0.86500    0.66553    0.65861    0.65613    1.50256
  83.42818    0.83871    0.63022    1.13500    0.60440    0.67674    0.67416    1.65455
  52.35508    0.55605    0.63022    0.72500    0.80663    0.71362    0.71122    1.23973
  71.14013    0.73319    0.63022    0.97500    0.62141    0.65627    0.65375    1.60925
  68.10001    0.70574    0.63022    0.93500    0.64918    0.65301    0.65050    1.54040
  53.09687    0.56336    0.63022    0.73500    0.77824    0.70331    0.70091    1.28495
  76.43818    0.78073    0.63097    1.04500    0.68491    0.65928    0.65673    1.46006
  53.05843    0.56365    0.63097    0.73500    0.71600    0.70239    0.69999    1.39665
  57.52238    0.60720    0.63097    0.79500    0.68956    0.70902    0.70658    1.45020
  50.09784    0.53430    0.63097    0.69500    0.82432    0.76855    0.76618    1.21311
  81.82499    0.82646    0.63097    1.11500    0.63700    0.67085    0.66828    1.56986
  49.35955    0.52692    0.63097    0.68500    1.10000    0.78648    0.78411    0.90909
  63.51922    0.66423    0.63097    0.87500    0.61440    0.64968    0.64719    1.62760
  83.37064    0.83925    0.63097    1.13500    0.73852    0.67560    0.67303    1.35405
  80.28217    0.81354    0.63097    1.09500    0.67921    0.66610    0.66353    1.47230
  64.27253    0.67127    0.63097    0.88500    0.64753    0.64727    0.64478    1.54434
  70.32895    0.72679    0.63097    0.96500    0.63229    0.65447    0.65195    1.58156
  51.57663    0.54901    0.63097    0.71500    0.79114    0.73270    0.73031    1.26400
  54.54329    0.57824    0.63097    0.75500    0.75229    0.71069    0.70828    1.32927
  67.29408    0.69921    0.63097    0.92500    0.65928    0.65111    0.64860    1.51680
  84.91899    0.85190    0.63097    1.15500    0.69214    0.68091    0.67834    1.44480
  71.08975    0.73362    0.63097    0.97500    0.66186    0.65529    0.65276    1.51090
  72.61381    0.74721    0.63097    0.99500    0.73535    0.65692    0.65438    1.35990
  82.59747    0.83287    0.63097    1.12500    0.68980    0.67322    0.67066    1.44970
  84.14448    0.84559    0.63097    1.14500    0.73825    0.67797    0.67540    1.35455
  71.85137    0.74043    0.63097    0.98500    0.65260    0.65610    0.65357    1.53234
  50.83686    0.54166    0.63097    0.70500    0.66667    0.75063    0.74824    1.50000
  68.05155    0.70614    0.63097    0.93500    0.67981    0.65203    0.64952    1.47100
  78.74229    0.80051    0.63097    1.07500    0.62454    0.65911    0.65655    1.60119
  59.76508    0.62873    0.63097    0.82500    0.65769    0.68734    0.68489    1.52047
  58.26914    0.61440    0.63097    0.80500    0.67748    0.70180    0.69935    1.47605
  79.51186    0.80704    0.63097    1.08500    0.60035    0.66192    0.65936    1.66569
  61.26427    0.64299    0.63097    0.84500    0.71747    0.67244    0.66997    1.39378
  55.28688    0.58550    0.63097    0.76500    0.64525    0.71484    0.71242    1.54978
  68.80985    0.71305    0.63097    0.94500    0.70192    0.65284    0.65033    1.42466
  66.53744    0.69226    0.63097    0.91500    0.62906    0.65015    0.64765    1.58968
  77.97348    0.79394    0.63097    1.06500    0.59107    0.65917    0.65661    1.69184
  53.80047    0.57095    0.63097    0.74500    0.74671    0.70654    0.70413    1.33921
  73.37707    0.75397    0.63097    1.00500    0.71652    0.65773    0.65520    1.39563
  81.05322    0.82002    0.63097    1.10500    0.62429    0.66847    0.66591    1.60182
  65.02667    0.67829    0.63097    0.89500    0.64615    0.64823    0.64574    1.54762
  52.31715    0.55634    0.63097    0.72500    0.76630    0.71477    0.71237    1.30496
  59.01670    0.62157    0.63097    0.81500    0.70196    0.69457    0.69212    1.42458
  65.78164    0.68529    0.63097    0.90500    0.64984    0.64919    0.64669    1.53885
  69.56898    0.71993    0.63097    0.95500    0.64031    0.65366    0.65114    1.56174
  60.51426    0.63587    0.63097    0.83500    0.69708    0.68003    0.67756    1.43455
  62.01510    0.65009    0.63097    0.85500    0.65366    0.66485    0.66238    1.52985
  77.20544    0.78735    0.63097    1.05500    0.59963    0.65922    0.65667    1.66768
  62.76675    0.65717    0.63097    0.86500    0.73561    0.65727    0.65479    1.35941
  75.67170    0.77408    0.63097    1.03500    0.63724    0.65934    0.65679    1.56928
  55.99075    0.59307    0.63173    0.77500    0.69486    0.71806    0.71564    1.43913
  80.22629    0.81405    0.63173    1.09500    0.64245    0.66495    0.66240    1.55655
  52.27921    0.55663    0.63173    0.72500    0.73659    0.71591    0.71352    1.35762
  66.48993    0.69266    0.63173    0.91500    0.70539    0.64914    0.64664    1.41766
  71.03934    0.73405    0.63173    0.97500    0.65109    0.65429    0.65177    1.53589
  79.45641    0.80754    0.63173    1.08500    0.62807    0.66095    0.65841    1.59218
  64.22649    0.67165    0.63173    0.88500    0.67327    0.64626    0.64378    1.48529
  61.97056    0.65045    0.63173    0.85500    0.69167    0.66350    0.66103    1.44578
  50.06144    0.53458    0.63173    0.69500    0.56667    0.76969    0.76733    1.76471
  77.91892    0.79443    0.63173    1.06500    0.71006    0.65801    0.65547    1.40833
  55.24689    0.58582    0.63173    0.76500    0.82249    0.71391    0.71150    1.21583
  68.00306    0.70655    0.63173    0.93500    0.66891    0.65103    0.64853    1.49497
  78.68729    0.80100    0.63173    1.07500    0.71481    0.65796    0.65542    1.39896
  54.50381    0.57854    0.63173    0.75500    0.74455    0.70976    0.70736    1.34310
  67.24608    0.69961    0.63173    0.92500    0.61061    0.65009    0.64760    1.63772
  80.99690    0.82053    0.63173    1.10500    0.64261    0.66732    0.66478    1.55616
  59.72204    0.62908    0.63173    0.82500    0.72998    0.68595    0.68351    1.36990
  72.56246    0.74765    0.63173    0.99500    0.60535    0.65592    0.65340    1.65195
  51.53921    0.54929    0.63173    0.71500    0.95349    0.73384    0.73146    1.04878
  69.51953    0.72035    0.63173    0.95500    0.69737    0.65266    0.65015    1.43396
  76.38451    0.78120    0.63173    1.04500    0.64906    0.65813    0.65559    1.54070
  63.47368    0.66461    0.63173    0.87500    0.63652    0.64832    0.64585    1.57105
  75.61849    0.77455    0.63173    1.03500    0.60286    0.65819    0.65565    1.65875
  65.73462    0.68568    0.63173    0.90500    0.62500    0.64818    0.64569    1.60000
  58.97417    0.62191    0.63173    0.81500    0.78074    0.69318    0.69074    1.28084
  71.80049    0.74086    0.63173    0.98500    0.65309    0.65510    0.65259    1.53117
  70.27902    0.72721    0.63173    0.96500    0.64202    0.65347    0.65096    1.55759
  53.01998    0.56395    0.63173    0.73500    0.69512    0.70146    0.69907    1.43860
  83.31305    0.83978    0.63173    1.13500    0.59733    0.67445    0.67190    1.67412
  84.86058    0.85245    0.63173    1.15500    0.72437    0.67996    0.67740    1.38050
  53.76151    0.57126    0.63173    0.74500    0.70849    0.70561    0.70321    1.41146
  50.79995    0.54194    0.63173    0.70500    0.63910    0.75176    0.74939    1.56471
  49.32367    0.52719    0.63173    0.68500    1.21053    0.78762    0.78526    0.82609
  73.32525    0.75442    0.63173    1.00500    0.59969    0.65673    0.65421    1.66753
  58.22711    0.61473    0.63173    0.80500    0.63239    0.70041    0.69797    1.58131
  68.76088    0.71346    0.63173    0.94500    0.58200    0.65184    0.64934    1.71820
  61.22023    0.64335    0.63173    0.84500    0.68116    0.67108    0.66863    1.46809
  60.47072    0.63622    0.63173    0.83500    0.63993    0.67867    0.67622    1.56267
  84.08648    0.84613    0.63173    1.14500    0.68431    0.67683    0.67427    1.46132
  62.72171    0.65754    0.63173    0.86500    0.63855    0.65591    0.65344    1.56604
  77.15132    0.78783    0.63173    1.05500    0.67130    0.65807    0.65553    1.48964
  82.54030    0.83339    0.63173    1.12500    0.61993    0.67208    0.66952    1.61310
  64.98014    0.67867    0.63173    0.89500    0.67725    0.64722    0.64474    1.47656
  81.76825    0.82698    0.63173    1.11500    0.68934    0.66970    0.66715    1.45067
  80.17037    0.81455    0.63249    1.09500    0.66800    0.66379    0.66127    1.49701
  78.63224    0.80149    0.63249    1.07500    0.69905    0.65679    0.65428    1.43052
  80.94055    0.82104    0.63249    1.10500    0.72179    0.66617    0.66364    1.38544
  67.19805    0.70001    0.63249    0.92500    0.67891    0.64907    0.64660    1.47294
  84.02844    0.84667    0.63249    1.14500    0.72511    0.67567    0.67314    1.37910
  58.93162    0.62225    0.63249    0.81500    0.64007    0.69178    0.68936    1.56232
  76.33082    0.78167    0.63249    1.04500    0.62738    0.65696    0.65445    1.59392
  77.86432    0.79491    0.63249    1.06500    0.62407    0.65685    0.65433    1.60237
  58.18507    0.61506    0.63249    0.80500    0.66872    0.69900    0.69659    1.49538
  55.95024    0.59339    0.63249    0.77500    0.73247    0.71712    0.71472    1.36525
  62.67664    0.65790    0.63249    0.86500    0.64148    0.65454    0.65210    1.55890
  66.44240    0.69305    0.63249    0.91500    0.69358    0.64811    0.64564    1.44181
  64.18044    0.67203    0.63249    0.88500    0.69142    0.64523    0.64278    1.44630
  52.98151    0.56425    0.63249    0.73500    0.73276    0.70052    0.69814    1.36471
  69.47006    0.72076    0.63249    0.95500    0.63301    0.65164    0.64916    1.57975
  64.93359    0.67905    0.63249    0.89500    0.67799    0.64619    0.64374    1.47494
  77.09718    0.78831    0.63249    1.05500    0.68642    0.65691    0.65439    1.45682
  63.42812    0.66497    0.63249    0.87500    0.67881    0.64695    0.64450    1.47317
  50.02504    0.53485    0.63249    0.69500    1.02410    0.77082    0.76848    0.97647
  61.17617    0.64370    0.63249    0.84500    0.63668    0.66971    0.66728    1.57064
  73.27340    0.75486    0.63249    1.00500    0.69544    0.65572    0.65322    1.43794
  70.22907    0.72763    0.63249    0.96500    0.63272    0.65246    0.64997    1.58047
  82.48309    0.83392    0.63249    1.12500    0.70019    0.67092    0.66839    1.42818
  84.80212    0.85300    0.63249    1.15500    0.66886    0.67900    0.67646    1.49508
  50.76303    0.54223    0.63249    0.70500    0.55072    0.75289    0.75054    1.81579
  75.56526    0.77501    0.63249    1.03500    0.60653    0.65702    0.65451    1.64873
  83.25542    0.84031    0.63249    1.13500    0.67450    0.67330    0.67076    1.48257
  60.42716    0.63657    0.63249    0.83500    0.67790    0.67730    0.67487    1.47514
  81.71146    0.82749    0.63249    1.11500    0.62292    0.66854    0.66602    1.60534
  49.28778    0.52747    0.63249    0.68500    0.52941    0.78875    0.78641    1.88889
  53.72253    0.57156    0.63249    0.74500    0.63666    0.70467    0.70229    1.57071
  65.68757    0.68606    0.63249    0.90500    0.65224    0.64715    0.64469    1.53317
  52.24126    0.55692    0.63249    0.72500    0.91935    0.71704    0.71467    1.08772
  54.46431    0.57885    0.63249    0.75500    0.67601    0.70882    0.70643    1.47926
  70.98891    0.73448    0.63249    0.97500    0.66837    0.65327    0.65079    1.49618
  68.71189    0.71387    0.63249    0.94500    0.67947    0.65083    0.64835    1.47174
  72.51108    0.74809    0.63249    0.99500    0.62736    0.65490    0.65241    1.59398
  59.67899    0.62942    0.63249    0.82500    0.69943    0.68455    0.68213    1.42973
  48.55126    0.52007    0.63249    0.67500    0.57143    0.80366    0.80133    1.75000
  67.95455    0.70695    0.63249    0.93500    0.69525    0.65001    0.64754    1.43833
  79.40093    0.80804    0.63249    1.08500    0.66102    0.65998    0.65746    1.51282
  55.20688    0.58613    0.63249    0.76500    0.80415    0.71297    0.71058    1.24354
  71.74958    0.74130    0.63249    0.98500    0.62421    0.65409    0.65160    1.60202
  61.92599    0.65081    0.63249    0.85500    0.65079    0.66213    0.65969    1.53659
  51.50177    0.54958    0.63249    0.71500    0.90625    0.73496    0.73261    1.10345
  70.93845    0.73490    0.63325    0.97500    0.83946    0.65225    0.64980    1.19124
  49.25188    0.52774    0.63325    0.68500    0.55172    0.78988    0.78756    1.81250
  80.11441    0.81506    0.63325    1.09500    0.68190    0.66262    0.66013    1.46648
  58.88905    0.62259    0.63325    0.81500    0.68952    0.69036    0.68798    1.45029
  84.74363    0.85354    0.63325    1.15500    0.71840    0.67803    0.67552    1.39198
  71.69864    0.74173    0.63325    0.98500    0.61502    0.65306    0.65061    1.62597
  77.80969    0.79540    0.63325    1.06500    0.68041    0.65567    0.65319    1.46970
  83.97035    0.84721    0.63325    1.14500    0.75166    0.67451    0.67200    1.33038
  67.90602    0.70735    0.63325    0.93500    0.71778    0.64898    0.64655    1.39318
  64.13436    0.67240    0.63325    0.88500    0.62393    0.64419    0.64178    1.60274
  49.98862    0.53513    0.63325    0.69500    0.75789    0.77195    0.76963    1.31944
  55.90970    0.59370    0.63325    0.77500    0.68486    0.71616    0.71380    1.46014
  77.04299    0.78878    0.63325    1.05500    0.62308    0.65573    0.65325    1.60494
  53.68353    0.57186    0.63325    0.74500    0.75088    0.70371    0.70137    1.33178
  80.88415    0.82155    0.63325    1.10500    0.73904    0.66500    0.66251    1.35310
  83.19775    0.84084    0.63325    1.13500    0.73879    0.67213    0.66963    1.35356
  70.17908    0.72805    0.63325    0.96500    0.76471    0.65143    0.64899    1.30769
  63.38254    0.66534    0.63325    0.87500    0.63898    0.64557    0.64316    1.56499
  51.46432    0.54987    0.63325    0.71500    0.80357    0.73609    0.73376    1.24444
  62.63156    0.65827    0.63325    0.86500    0.58758    0.65315    0.65075    1.70190
  48.51588    0.52033    0.63325    0.67500    1.00000    0.80517    0.80287    1.00000
  61.13209    0.64405    0.63325    0.84500    0.68229    0.66833    0.66594    1.46565
  52.20329    0.55721    0.63325    0.72500    0.71014    0.71816    0.71582    1.40816
  64.88701    0.67943    0.63325    0.89500    0.68367    0.64515    0.64273    1.46269
  79.34541    0.80853    0.63325    1.08500    0.76860    0.65900    0.65651    1.30108
  59.63591    0.62976    0.63325    0.82500    0.67908    0.68313    0.68075    1.47258
  50.72610    0.54251    0.63325    0.70500    0.84211    0.75402    0.75169    1.18750
  60.38359    0.63692    0.63325    0.83500    0.70391    0.67591    0.67352    1.42063
  65.64051    0.68645    0.63325    0.90500    0.62758    0.64611    0.64369    1.59343
  75.51199    0.77548    0.63325    1.03500    0.66421    0.65584    0.65337    1.50556
  69.42056    0.72118    0.63325    0.95500    0.73388    0.65062    0.64817    1.36261
  73.22152    0.75531    0.63325    1.00500    0.61667    0.65469    0.65223    1.62162
  81.65464    0.82801    0.63325    1.11500    0.67173    0.66738    0.66488    1.48870
  54.42481    0.57916    0.63325    0.75500    0.71212    0.70786    0.70551    1.40426
  68.66287    0.71428    0.63325    0.94500    0.63622    0.64980    0.64736    1.57178
  82.42584    0.83444    0.63325    1.12500    0.66855    0.66975    0.66725    1.49577
  76.27709    0.78214    0.63325    1.04500    0.75904    0.65579    0.65331    1.31746
  58.14301    0.61539    0.63325    0.80500    0.69739    0.69759    0.69521    1.43391
  52.94303    0.56454    0.63325    0.73500    0.68821    0.70023    0.69789    1.45304
  66.39484    0.69344    0.63325    0.91500    0.63575    0.64707    0.64464    1.57294
  78.57717    0.80198    0.63325    1.07500    0.61170    0.65562    0.65313    1.63478
  72.45967    0.74853    0.63325    0.99500    0.61111    0.65388    0.65142    1.63636
  61.88141    0.65117    0.63325    0.85500    0.60098    0.66074    0.65834    1.66396
  67.15001    0.70041    0.63325    0.92500    0.72222    0.64802    0.64559    1.38462
  55.16686    0.58644    0.63325    0.76500    0.76081    0.71201    0.70966    1.31439
  69.37103    0.72159    0.63401    0.95500    0.58255    0.64957    0.64718    1.71658
  58.10093    0.61572    0.63401    0.80500    0.66667    0.69616    0.69383    1.50000
  84.68508    0.85409    0.63401    1.15500    0.76688    0.67705    0.67458    1.30398
  77.75502    0.79588    0.63401    1.06500    0.66241    0.65448    0.65205    1.50964
  55.12682    0.58675    0.63401    0.76500    0.67335    0.71104    0.70873    1.48511
  60.33999    0.63726    0.63401    0.83500    0.69482    0.67448    0.67213    1.43923
  49.21597    0.52801    0.63401    0.68500    0.69388    0.79099    0.78872    1.44118
  81.59777    0.82853    0.63401    1.11500    0.71709    0.66619    0.66374    1.39452
  79.28985    0.80903    0.63401    1.08500    0.63540    0.65799    0.65556    1.57382
  75.45868    0.77594    0.63401    1.03500    0.72233    0.65465    0.65223    1.38441
  66.34726    0.69383    0.63401    0.91500    0.66929    0.64601    0.64364    1.49412
  67.85746    0.70776    0.63401    0.93500    0.62752    0.64793    0.64554    1.59358
  50.68915    0.54279    0.63401    0.70500    0.80672    0.75513    0.75285    1.23958
  71.64768    0.74216    0.63401    0.98500    0.65501    0.65202    0.64962    1.52670
  53.64452    0.57216    0.63401    0.74500    0.94779    0.70275    0.70044    1.05508
  61.83681    0.65153    0.63401    0.85500    0.64309    0.65934    0.65699    1.55499
  59.59282    0.63010    0.63401    0.82500    0.70260    0.68170    0.67937    1.42328
  68.61382    0.71469    0.63401    0.94500    0.66104    0.64876    0.64637    1.51276
  64.84042    0.67981    0.63401    0.89500    0.63924    0.64410    0.64173    1.56436
  83.91222    0.84775    0.63401    1.14500    0.65532    0.67332    0.67086    1.52597
  49.95219    0.53541    0.63401    0.69500    0.88889    0.77306    0.77078    1.12500
  80.82772    0.82206    0.63401    1.10500    0.66200    0.66381    0.66137    1.51057
  76.22333    0.78262    0.63401    1.04500    0.71709    0.65459    0.65217    1.39452
  55.86916    0.59402    0.63401    0.77500    0.68448    0.71519    0.71288    1.46097
  62.58646    0.65863    0.63401    0.86500    0.63511    0.65176    0.64940    1.57453
  52.16531    0.55751    0.63401    0.72500    0.77143    0.71927    0.71698    1.29630
  76.98878    0.78926    0.63401    1.05500    0.65291    0.65454    0.65211    1.53161
  78.52205    0.80247    0.63401    1.07500    0.62566    0.65443    0.65199    1.59831
  61.08799    0.64441    0.63401    0.84500    0.61318    0.66693    0.66459    1.63085
  58.84647    0.62292    0.63401    0.81500    0.71487    0.68893    0.68660    1.39886
  70.88796    0.73533    0.63401    0.97500    0.63124    0.65120    0.64881    1.58418
  54.38528    0.57946    0.63401    0.75500    0.77419    0.70689    0.70459    1.29167
  51.42685    0.55015    0.63401    0.71500    0.80723    0.73720    0.73491    1.23881
  70.12908    0.72847    0.63401    0.96500    0.66818    0.65039    0.64799    1.49660
  72.40823    0.74897    0.63401    0.99500    0.65557    0.65283    0.65043    1.52538
  64.08826    0.67277    0.63401    0.88500    0.65646    0.64314    0.64078    1.52332
  67.10194    0.70081    0.63401    0.92500    0.56973    0.64697    0.64459    1.75521
  80.05841    0.81556    0.63401    1.09500    0.63148    0.66144    0.65899    1.58357
  82.36855    0.83497    0.63401    1.12500    0.67520    0.66857    0.66612    1.48105
  52.90453    0.56484    0.63401    0.73500    0.67547    0.70134    0.69904    1.48045
  73.16961    0.75575    0.63401    1.00500    0.66920    0.65365    0.65124    1.49433
  48.48048    0.52060    0.63401    0.67500    1.21429    0.80668    0.80441    0.82353
  83.14004    0.84137    0.63401    1.13500    0.68245    0.67095    0.66849    1.46532
  65.59342    0.68683    0.63401    0.90500    0.64806    0.64505    0.64268    1.54306
  63.33694    0.66571    0.63401    0.87500    0.64821    0.64417    0.64181    1.54271
  76.93453    0.78974    0.63477    1.05500    0.63139    0.65332    0.65097    1.58381
  61.04387    0.64476    0.63477    0.84500    0.64157    0.66552    0.66324    1.55867
  52.12732    0.55780    0.63477    0.72500    0.83422    0.72038    0.71813    1.19872
  69.32148    0.72201    0.63477    0.95500    0.69192    0.64851    0.64619    1.44526
  51.38938    0.55044    0.63477    0.71500    0.87356    0.73831    0.73607    1.14474
  55.82859    0.59433    0.63477    0.77500    0.78333    0.71421    0.71195    1.27660
  79.23426    0.80953    0.63477    1.08500    0.66229    0.65697    0.65460    1.50992
  65.54631    0.68722    0.63477    0.90500    0.66169    0.64398    0.64168    1.51128
  80.00238    0.81606    0.63477    1.09500    0.69173    0.66023    0.65786    1.44565
  67.05384    0.70120    0.63477    0.92500    0.68682    0.64590    0.64358    1.45598
  68.56475    0.71510    0.63477    0.94500    0.61335    0.64770    0.64538    1.63038
  58.05884    0.61605    0.63477    0.80500    0.70000    0.69471    0.69244    1.42857
  77.70032    0.79636    0.63477    1.06500    0.65392    0.65327    0.65091    1.52924
  52.86602    0.56514    0.63477    0.73500    0.77350    0.70245    0.70020    1.29282
  66.29966    0.69422    0.63477    0.91500    0.68386    0.64494    0.64263    1.46229
  72.35677    0.74941    0.63477    0.99500    0.71549    0.65177    0.64944    1.39765
  60.29638    0.63761    0.63477    0.83500    0.64286    0.67303    0.67075    1.55556
  63.29132    0.66608    0.63477    0.87500    0.65672    0.64275    0.64046    1.52273
  61.79219    0.65189    0.63477    0.85500    0.71478    0.65793    0.65564    1.39903
  70.07904    0.72889    0.63477    0.96500    0.65846    0.64933    0.64700    1.51870
  71.59669    0.74260    0.63477    0.98500    0.66147    0.65096    0.64863    1.51179
  67.80888    0.70816    0.63477    0.93500    0.71266    0.64685    0.64454    1.40319
  49.91575    0.53568    0.63477    0.69500    0.84706    0.77417    0.77194    1.18056
  55.08677    0.58706    0.63477    0.76500    0.71594    0.71007    0.70781    1.39676
  62.54134    0.65899    0.63477    0.86500    0.64511    0.65034    0.64805    1.55013
  80.77125    0.82257    0.63477    1.10500    0.71260    0.66260    0.66023    1.40331
  83.08228    0.84190    0.63477    1.13500    0.65680    0.66974    0.66735    1.52252
  53.60550    0.57246    0.63477    0.74500    0.76389    0.70177    0.69952    1.30909
  54.34574    0.57977    0.63477    0.75500    0.64526    0.70592    0.70366    1.54976
  70.83745    0.73576    0.63477    0.97500    0.61180    0.65014    0.64781    1.63452
  75.40535    0.77640    0.63477    1.03500    0.58081    0.65343    0.65108    1.72174
  64.04214    0.67315    0.63477    0.88500    0.68921    0.64207    0.63977    1.45093
  58.80387    0.62326    0.63477    0.81500    0.69647    0.68749    0.68521    1.43582
  50.65219    0.54307    0.63477    0.70500    0.86066    0.75624    0.75400    1.16190
  78.46690    0.80296    0.63477    1.07500    0.65273    0.65321    0.65085    1.53203
  81.54087    0.82905    0.63477    1.11500    0.66034    0.66498    0.66260    1.51437
  76.16954    0.78309    0.63477    1.04500    0.65428    0.65338    0.65103    1.52841
  73.11768    0.75620    0.63477    1.00500    0.63759    0.65259    0.65025    1.56840
  49.18005    0.52828    0.63477    0.68500    0.70690    0.79211    0.78987    1.41463
  84.62650    0.85463    0.63477    1.15500    0.63216    0.67597    0.67358    1.58188
  83.85405    0.84828    0.63477    1.14500    0.71212    0.67212    0.66973    1.40426
  59.54971    0.63044    0.63477    0.82500    0.68868    0.68026    0.67798    1.45205
  48.44508    0.52087    0.63477    0.67500    0.72000    0.80819    0.80595    1.38889
  82.31122    0.83549    0.63477    1.12500    0.76181    0.66736    0.66498    1.31267
  64.79380    0.68019    0.63477    0.89500    0.67953    0.64303    0.64072    1.47160
  66.25203    0.69461    0.63553    0.91500    0.58307    0.64386    0.64162    1.71505
  67.76027    0.70856    0.63553    0.93500    0.69808    0.64577    0.64353    1.43250
  62.49620    0.65936    0.63553    0.86500    0.66722    0.64892    0.64670    1.49877
  71.54567    0.74303    0.63553    0.98500    0.56703    0.64988    0.64763    1.76359
  75.35199    0.77687    0.63553    1.03500    0.71927    0.65220    0.64994    1.39031
  70.02898    0.72931    0.63553    0.96500    0.66384    0.64825    0.64601    1.50639
  76.11571    0.78355    0.63553    1.04500    0.62141    0.65214    0.64988    1.60923
  80.71474    0.82308    0.63553    1.10500    0.73905    0.66137    0.65909    1.35309
  58.76125    0.62359    0.63553    0.81500    0.63296    0.68603    0.68383    1.57988
  58.01673    0.61639    0.63553    0.80500    0.62103    0.69326    0.69106    1.61022
  49.14411    0.52855    0.63553    0.68500    0.92453    0.79322    0.79103    1.08163
  81.48393    0.82956    0.63553    1.11500    0.68813    0.66375    0.66146    1.45322
  60.25275    0.63796    0.63553    0.83500    0.75045    0.67158    0.66936    1.33254
  52.82750    0.56543    0.63553    0.73500    0.82128    0.70355    0.70135    1.21762
  83.79583    0.84882    0.63553    1.14500    0.72043    0.67088    0.66859    1.38806
  61.74755    0.65224    0.63553    0.85500    0.63149    0.65651    0.65429    1.58355
  73.06571    0.75664    0.63553    1.00500    0.61455    0.65151    0.64926    1.62720
  72.30527    0.74985    0.63553    0.99500    0.66285    0.65069    0.64844    1.50864
  82.25385    0.83601    0.63553    1.12500    0.62000    0.66613    0.66384    1.61290
  69.27190    0.72242    0.63553    0.95500    0.67136    0.64744    0.64520    1.48951
  64.74717    0.68057    0.63553    0.89500    0.70946    0.64194    0.63972    1.40952
  84.56787    0.85518    0.63553    1.15500    0.68817    0.67460    0.67230    1.45313
  55.04671    0.58737    0.63553    0.76500    0.60677    0.70908    0.70688    1.64807
  49.87929    0.53596    0.63553    0.69500    0.57407    0.77528    0.77309    1.74194
  65.49918    0.68760    0.63553    0.90500    0.60840    0.64290    0.64067    1.64365
  70.78691    0.73618    0.63553    0.97500    0.68669    0.64907    0.64682    1.45626
  54.30619    0.58007    0.63553    0.75500    0.62500    0.70493    0.70274    1.60000
  76.88025    0.79021    0.63553    1.05500    0.67300    0.65209    0.64982    1.48588
  51.35189    0.55073    0.63553    0.71500    0.86335    0.73942    0.73722    1.15827
  52.08931    0.55809    0.63553    0.72500    0.71429    0.72148    0.71929    1.40000
  59.50659    0.63079    0.63553    0.82500    0.60634    0.67881    0.67659    1.64923
  60.99973    0.64511    0.63553    0.84500    0.65866    0.66410    0.66188    1.51823
  79.94630    0.81657    0.63553    1.09500    0.68966    0.65900    0.65672    1.45000
  67.00573    0.70160    0.63553    0.92500    0.67816    0.64481    0.64258    1.47458
  83.02449    0.84243    0.63553    1.13500    0.69246    0.66850    0.66621    1.44413
  77.64559    0.79685    0.63553    1.06500    0.67816    0.65203    0.64976    1.47458
  48.40966    0.52114    0.63553    0.67500    0.76190    0.80969    0.80750    1.31250
  79.17863    0.81002    0.63553    1.08500    0.56597    0.65592    0.65365    1.76687
  63.24568    0.66645    0.63553    0.87500    0.68709    0.64133    0.63911    1.45542
  55.78801    0.59465    0.63553    0.77500    0.76368    0.71323    0.71103    1.30945
  50.61522    0.54335    0.63553    0.70500    0.90678    0.75735    0.75516    1.10280
  63.99600    0.67352    0.63553    0.88500    0.77138    0.64099    0.63876    1.29638
  68.51566    0.71550    0.63553    0.94500    0.64127    0.64663    0.64439    1.55941
  78.41172    0.80345    0.63553    1.07500    0.70612    0.65197    0.64970    1.41619
  53.56646    0.57276    0.63553    0.74500    0.95703    0.70079    0.69859    1.04490
  60.20910    0.63830    0.63629    0.83500    0.61473    0.67011    0.66798    1.62674
  78.35650    0.80394    0.63629    1.07500    0.73518    0.65072    0.64855    1.36021
  52.05130    0.55838    0.63629    0.72500    0.80500    0.72258    0.72045    1.24224
  55.74742    0.59497    0.63629    0.77500    0.70051    0.71224    0.71010    1.42754
  54.26663    0.58038    0.63629    0.75500    0.74522    0.70395    0.70181    1.34188
  62.45104    0.65972    0.63629    0.86500    0.70125    0.64749    0.64535    1.42602
  58.71862    0.62393    0.63629    0.81500    0.64591    0.68458    0.68244    1.54819
  75.29859    0.77733    0.63629    1.03500    0.71296    0.65095    0.64879    1.40260
  82.19644    0.83654    0.63629    1.12500    0.69460    0.66487    0.66270    1.43968
  82.96665    0.84296    0.63629    1.13500    0.67935    0.66725    0.66507    1.47200
  72.25375    0.75029    0.63629    0.99500    0.64309    0.64960    0.64745    1.55500
  66.20438    0.69500    0.63629    0.91500    0.56472    0.64276    0.64062    1.77077
  49.84283    0.53624    0.63629    0.69500    0.80392    0.77639    0.77425    1.24390
  59.46345    0.63113    0.63629    0.82500    0.64103    0.67735    0.67521    1.56000
  51.31439    0.55101    0.63629    0.71500    0.67857    0.74052    0.73838    1.47368
  50.57823    0.54363    0.63629    0.70500    0.73171    0.75846    0.75632    1.36667
  53.52741    0.57306    0.63629    0.74500    0.71473    0.69980    0.69766    1.39912
  84.50919    0.85572    0.63629    1.15500    0.63430    0.67321    0.67103    1.57655
  73.01372    0.75709    0.63629    1.00500    0.64992    0.65042    0.64826    1.53865
  76.06186    0.78402    0.63629    1.04500    0.60294    0.65089    0.64873    1.65854
  81.42695    0.83008    0.63629    1.11500    0.59551    0.66250    0.66032    1.67925
  49.10817    0.52883    0.63629    0.68500    1.02083    0.79433    0.79219    0.97959
  70.73634    0.73661    0.63629    0.97500    0.67453    0.64798    0.64583    1.48252
  79.89020    0.81707    0.63629    1.09500    0.67844    0.65775    0.65558    1.47397
  48.37424    0.52140    0.63629    0.67500    0.57143    0.81119    0.80905    1.75000
  71.49463    0.74346    0.63629    0.98500    0.64263    0.64879    0.64664    1.55611
  65.45202    0.68799    0.63629    0.90500    0.61395    0.64181    0.63966    1.62881
  83.73758    0.84936    0.63629    1.14500    0.69877    0.66962    0.66745    1.43109
  76.82594    0.79069    0.63629    1.05500    0.61802    0.65084    0.64867    1.61808
  66.95759    0.70200    0.63629    0.92500    0.64172    0.64372    0.64157    1.55831
  57.97460    0.61672    0.63629    0.80500    0.65157    0.69181    0.68967    1.53474
  69.22229    0.72283    0.63629    0.95500    0.65472    0.64635    0.64420    1.52736
  61.70289    0.65260    0.63629    0.85500    0.70675    0.65508    0.65294    1.41492
  52.78897    0.56573    0.63629    0.73500    0.62069    0.70465    0.70251    1.61111
  80.65819    0.82359    0.63629    1.10500    0.61111    0.66012    0.65795    1.63636
  69.97889    0.72973    0.63629    0.96500    0.67026    0.64717    0.64502    1.49195
  67.71164    0.70896    0.63629    0.93500    0.63360    0.64467    0.64252    1.57828
  64.70051    0.68095    0.63629    0.89500    0.68760    0.64085    0.63871    1.45433
  68.46654    0.71591    0.63629    0.94500    0.60325    0.64554    0.64339    1.65768
  79.12296    0.81052    0.63629    1.08500    0.53288    0.65486    0.65269    1.87658
  60.95558    0.64546    0.63629    0.84500    0.67820    0.66267    0.66053    1.47449
  77.59082    0.79733    0.63629    1.06500    0.66787    0.65078    0.64861    1.49730
  63.20002    0.66682    0.63629    0.87500    0.67003    0.63989    0.63775    1.49246
  55.00663    0.58768    0.63629    0.76500    0.77647    0.70809    0.70595    1.28788
  63.94984    0.67390    0.63629    0.88500    0.68344    0.63990    0.63776    1.46318
  54.22705    0.58068    0.63706    0.75500    0.73030    0.70296    0.70088    1.36929
  72.96169    0.75753    0.63706    1.00500    0.65501    0.64932    0.64727    1.52670
  78.30125    0.80443    0.63706    1.07500    0.76113    0.64946    0.64741    1.31383
  79.83405    0.81757    0.63706    1.09500    0.64815    0.65648    0.65443    1.54286
  79.06726    0.81101    0.63706    1.08500    0.56577    0.65379    0.65174    1.76752
  71.44355    0.74389    0.63706    0.98500    0.63235    0.64769    0.64564    1.58140
  48.33880    0.52167    0.63706    0.67500    0.95652    0.81270    0.81060    1.04545
  53.48834    0.57336    0.63706    0.74500    0.72069    0.69882    0.69674    1.38756
  76.00797    0.78449    0.63706    1.04500    0.67319    0.64964    0.64758    1.48547
  62.40586    0.66008    0.63706    0.86500    0.65024    0.64605    0.64399    1.53790
  59.42029    0.63147    0.63706    0.82500    0.70644    0.67588    0.67382    1.41555
  76.77159    0.79117    0.63706    1.05500    0.66601    0.64958    0.64753    1.50147
  72.20220    0.75072    0.63706    0.99500    0.70903    0.64851    0.64645    1.41038
  77.53602    0.79781    0.63706    1.06500    0.63110    0.64952    0.64747    1.58453
  67.66299    0.70937    0.63706    0.93500    0.70678    0.64357    0.64152    1.41487
  60.16543    0.63865    0.63706    0.83500    0.63889    0.66865    0.66659    1.56522
  64.65383    0.68133    0.63706    0.89500    0.65194    0.63976    0.63770    1.53388
  63.90366    0.67427    0.63706    0.88500    0.64566    0.63881    0.63675    1.54881
  54.96653    0.58799    0.63706    0.76500    0.65833    0.70710    0.70503    1.51899
  70.68575    0.73703    0.63706    0.97500    0.62843    0.64688    0.64483    1.59126
  49.07221    0.52910    0.63706    0.68500    1.00000    0.79544    0.79335    1.00000
  52.75042    0.56602    0.63706    0.73500    0.69123    0.70575    0.70367    1.44670
  61.65821    0.65296    0.63706    0.85500    0.60034    0.65364    0.65158    1.66573
  52.01326    0.55867    0.63706    0.72500    0.65086    0.72369    0.72160    1.53642
  57.93246    0.61705    0.63706    0.80500    0.71166    0.69035    0.68828    1.40517
  82.90877    0.84349    0.63706    1.13500    0.65478    0.66598    0.66393    1.52722
  80.60161    0.82410    0.63706    1.10500    0.70079    0.65886    0.65681    1.42697
  65.40485    0.68837    0.63706    0.90500    0.63371    0.64071    0.63866    1.57801
  66.15671    0.69539    0.63706    0.91500    0.57912    0.64166    0.63961    1.72676
  63.15434    0.66719    0.63706    0.87500    0.71404    0.63846    0.63640    1.40049
  75.24516    0.77779    0.63706    1.03500    0.65056    0.64969    0.64764    1.53714
  58.67596    0.62427    0.63706    0.81500    0.66923    0.68312    0.68105    1.49425
  55.70681    0.59528    0.63706    0.77500    0.69169    0.71124    0.70917    1.44574
  81.36993    0.83059    0.63706    1.11500    0.68233    0.66123    0.65918    1.46556
  68.41740    0.71632    0.63706    0.94500    0.64735    0.64445    0.64240    1.54476
  66.90943    0.70239    0.63706    0.92500    0.69416    0.64262    0.64056    1.44059
  84.45048    0.85626    0.63706    1.15500    0.66521    0.67180    0.66975    1.50329
  69.17267    0.72325    0.63706    0.95500    0.68696    0.64526    0.64321    1.45570
  60.91141    0.64581    0.63706    0.84500    0.69625    0.66124    0.65918    1.43627
  83.67928    0.84990    0.63706    1.14500    0.70949    0.66835    0.66630    1.40947
  69.92878    0.73015    0.63706    0.96500    0.61146    0.64607    0.64402    1.63544
  51.27687    0.55130    0.63706    0.71500    0.71978    0.74163    0.73954    1.38931
  49.80635    0.53651    0.63706    0.69500    0.70330    0.77750    0.77541    1.42188
  82.13898    0.83706    0.63706    1.12500    0.69155    0.66361    0.66156    1.44602
  50.54124    0.54391    0.63706    0.70500    0.90323    0.75957    0.75748    1.10714
  69.87864    0.73057    0.63782    0.96500    0.63067    0.64498    0.64302    1.58561
  64.60713    0.68171    0.63782    0.89500    0.64815    0.63867    0.63669    1.54286
  77.48118    0.79829    0.63782    1.06500    0.67723    0.64826    0.64632    1.47661
  81.31287    0.83111    0.63782    1.11500    0.71702    0.65997    0.65804    1.39466
  51.23934    0.55158    0.63782    0.71500    0.85276    0.74274    0.74070    1.17266
  75.95405    0.78496    0.63782    1.04500    0.61162    0.64838    0.64644    1.63501
  52.71186    0.56632    0.63782    0.73500    0.83333    0.70686    0.70483    1.20000
  57.89030    0.61738    0.63782    0.80500    0.65125    0.68889    0.68689    1.53550
  49.03624    0.52937    0.63782    0.68500    0.77358    0.79656    0.79451    1.29268
  65.35765    0.68876    0.63782    0.90500    0.66093    0.63962    0.63765    1.51302
  66.10902    0.69578    0.63782    0.91500    0.79407    0.64057    0.63860    1.25934
  63.10864    0.66755    0.63782    0.87500    0.66726    0.63702    0.63504    1.49867
  69.12301    0.72366    0.63782    0.95500    0.60583    0.64417    0.64221    1.65063
  60.12175    0.63899    0.63782    0.83500    0.61498    0.66719    0.66520    1.62606
  84.39172    0.85681    0.63782    1.15500    0.67432    0.67039    0.66847    1.48297
  83.62093    0.85043    0.63782    1.14500    0.76821    0.66709    0.66516    1.30172
  48.30335    0.52193    0.63782    0.67500    1.05263    0.81421    0.81215    0.95000
  61.61352    0.65331    0.63782    0.85500    0.62171    0.65222    0.65023    1.60847
  71.39245    0.74432    0.63782    0.98500    0.70209    0.64660    0.64465    1.42432
  53.44926    0.57366    0.63782    0.74500    0.72697    0.69784    0.69581    1.37557
  82.85085    0.84402    0.63782    1.13500    0.65217    0.66471    0.66279    1.53333
  54.92643    0.58830    0.63782    0.76500    0.70882    0.70612    0.70410    1.41079
  82.08149    0.83758    0.63782    1.12500    0.59680    0.66234    0.66041    1.67560
  60.86722    0.64616    0.63782    0.84500    0.61642    0.65981    0.65782    1.62228
  79.77787    0.81807    0.63782    1.09500    0.63919    0.65522    0.65329    1.56447
  79.01152    0.81151    0.63782    1.08500    0.65314    0.65271    0.65078    1.53107
  54.18745    0.58099    0.63782    0.75500    0.73373    0.70198    0.69995    1.36290
  70.63513    0.73746    0.63782    0.97500    0.63007    0.64579    0.64384    1.58713
  68.36824    0.71673    0.63782    0.94500    0.63391    0.64336    0.64140    1.57750
  55.66619    0.59559    0.63782    0.77500    0.75852    0.71026    0.70824    1.31835
  58.63329    0.62460    0.63782    0.81500    0.69336    0.68166    0.67966    1.44225
  63.85746    0.67464    0.63782    0.88500    0.69514    0.63772    0.63574    1.43855
  67.61431    0.70977    0.63782    0.93500    0.64532    0.64247    0.64051    1.54962
  75.19171    0.77825    0.63782    1.03500    0.58347    0.64844    0.64649    1.71388
  78.24596    0.80491    0.63782    1.07500    0.62357    0.64819    0.64626    1.60366
  51.97522    0.55896    0.63782    0.72500    0.80861    0.72480    0.72277    1.23669
  80.54499    0.82461    0.63782    1.10500    0.68980    0.65760    0.65566    1.44970
  62.36066    0.66044    0.63782    0.86500    0.69231    0.64462    0.64263    1.44444
  66.86124    0.70279    0.63782    0.92500    0.61815    0.64152    0.63955    1.61772
  72.90964    0.75797    0.63782    1.00500    0.59174    0.64822    0.64627    1.68992
  49.76986    0.53679    0.63782    0.69500    0.96629    0.77862    0.77657    1.03488
  72.15063    0.75116    0.63782    0.99500    0.65599    0.64741    0.64546    1.52442
  50.50423    0.54419    0.63782    0.70500    0.72794    0.76068    0.75864    1.37374
  76.71721    0.79164    0.63782    1.05500    0.70727    0.64832    0.64638    1.41389
  59.37711    0.63181    0.63782    0.82500    0.69873    0.67443    0.67243    1.43117
  54.88630    0.58861    0.63859    0.76500    0.77946    0.70514    0.70317    1.28295
  82.02396    0.83810    0.63859    1.12500    0.62055    0.66108    0.65927    1.61146
  48.26789    0.52220    0.63859    0.67500    0.56522    0.81563    0.81360    1.76923
  79.72165    0.81857    0.63859    1.09500    0.62712    0.65397    0.65214    1.59459
  72.85756    0.75842    0.63859    1.00500    0.66325    0.64713    0.64527    1.50773
  61.56880    0.65367    0.63859    0.85500    0.72093    0.65079    0.64887    1.38710
  70.58448    0.73788    0.63859    0.97500    0.66354    0.64471    0.64284    1.50708
  51.20181    0.55187    0.63859    0.71500    0.84706    0.74387    0.74186    1.18056
  59.33391    0.63215    0.63859    0.82500    0.55950    0.67298    0.67103    1.78730
  64.56041    0.68209    0.63859    0.89500    0.67061    0.63759    0.63568    1.49118
  63.81124    0.67501    0.63859    0.88500    0.65052    0.63664    0.63473    1.53723
  57.84813    0.61771    0.63859    0.80500    0.62548    0.68745    0.68550    1.59877
  66.06131    0.69617    0.63859    0.91500    0.61381    0.63948    0.63759    1.62916
  52.67328    0.56661    0.63859    0.73500    0.76678    0.70798    0.70599    1.30415
  50.46721    0.54447    0.63859    0.70500    0.84483    0.76181    0.75980    1.18367
  51.93716    0.55925    0.63859    0.72500    0.71689    0.72592    0.72393    1.39490
  49.00026    0.52964    0.63859    0.68500    0.62712    0.79769    0.79567    1.59459
  75.13822    0.77872    0.63859    1.03500    0.68934    0.64719    0.64534    1.45067
  54.14784    0.58129    0.63859    0.75500    0.72327    0.70100    0.69902    1.38261
  71.34133    0.74475    0.63859    0.98500    0.67254    0.64552    0.64365    1.48691
  60.07804    0.63934    0.63859    0.83500    0.66135    0.66574    0.66380    1.51206
  63.06292    0.66792    0.63859    0.87500    0.68792    0.63569    0.63377    1.45366
  81.25577    0.83162    0.63859    1.11500    0.60221    0.65871    0.65689    1.66055
  78.19064    0.80540    0.63859    1.07500    0.61261    0.64699    0.64516    1.63235
  76.66280    0.79211    0.63859    1.05500    0.59963    0.64707    0.64522    1.66770
  75.90010    0.78543    0.63859    1.04500    0.71598    0.64713    0.64528    1.39669
  72.09902    0.75160    0.63859    0.99500    0.61203    0.64632    0.64446    1.63391
  69.82848    0.73099    0.63859    0.96500    0.64725    0.64390    0.64203    1.54500
  69.07334    0.72407    0.63859    0.95500    0.60954    0.64309    0.64121    1.64059
  65.31043    0.68914    0.63859    0.90500    0.63005    0.63853    0.63663    1.58718
  66.81303    0.70318    0.63859    0.92500    0.65839    0.64043    0.63854    1.51887
  60.82301    0.64651    0.63859    0.84500    0.63899    0.65839    0.65646    1.56497
  49.73336    0.53706    0.63859    0.69500    0.90110    0.77975    0.77773    1.10976
  62.31544    0.66080    0.63859    0.86500    0.73748    0.64320    0.64128    1.35597
  77.42631    0.79877    0.63859    1.06500    0.58877    0.64700    0.64517    1.69846
  68.31905    0.71713    0.63859    0.94500    0.56549    0.64229    0.64040    1.76839
  84.33292    0.85735    0.63859    1.15500    0.70675    0.66900    0.66719    1.41493
  78.95575    0.81200    0.63859    1.08500    0.57966    0.65160    0.64977    1.72515
  80.48833    0.82511    0.63859    1.10500    0.72895    0.65634    0.65452    1.37183
  55.62555    0.59591    0.63859    0.77500    0.74667    0.70916    0.70719    1.33929
  83.56255    0.85097    0.63859    1.14500    0.71901    0.66583    0.66401    1.39080
  58.59061    0.62494    0.63859    0.81500    0.61297    0.68021    0.67827    1.63141
  82.79290    0.84455    0.63859    1.13500    0.68712    0.66346    0.66164    1.45536
  53.41017    0.57396    0.63859    0.74500    0.87456    0.69686    0.69488    1.14343
  67.56561    0.71017    0.63859    0.93500    0.64869    0.64138    0.63949    1.54156
  53.37107    0.57426    0.63935    0.74500    0.81111    0.69590    0.69394    1.23288
  67.51689    0.71057    0.63935    0.93500    0.59591    0.64031    0.63848    1.67810
  54.84616    0.58892    0.63935    0.76500    0.71989    0.70417    0.70223    1.38910
  78.89994    0.81250    0.63935    1.08500    0.60391    0.65037    0.64862    1.65588
  72.80545    0.75886    0.63935    1.00500    0.71499    0.64606    0.64427    1.39862
  69.77829    0.73141    0.63935    0.96500    0.63993    0.64284    0.64103    1.56266
  59.29070    0.63249    0.63935    0.82500    0.62770    0.67154    0.66964    1.59312
  76.60835    0.79259    0.63935    1.05500    0.63225    0.64583    0.64407    1.58166
  51.89909    0.55954    0.63935    0.72500    0.82353    0.72706    0.72509    1.21429
  72.04739    0.75203    0.63935    0.99500    0.59804    0.64525    0.64346    1.67213
  66.76480    0.70358    0.63935    0.92500    0.63680    0.63936    0.63753    1.57035
  68.26983    0.71754    0.63935    0.94500    0.66952    0.64122    0.63940    1.49361
  54.10822    0.58160    0.63935    0.75500    0.78233    0.70004    0.69809    1.27823
  75.08470    0.77918    0.63935    1.03500    0.63218    0.64596    0.64419    1.58182
  80.43163    0.82562    0.63935    1.10500    0.67089    0.65511    0.65337    1.49057
  63.76500    0.67539    0.63935    0.88500    0.65714    0.63557    0.63371    1.52174
  49.69685    0.53734    0.63935    0.69500    0.74490    0.78089    0.77890    1.34247
  70.53381    0.73831    0.63935    0.97500    0.58268    0.64364    0.64184    1.71622
  75.84611    0.78590    0.63935    1.04500    0.64083    0.64590    0.64413    1.56047
  51.16425    0.55215    0.63935    0.71500    0.87574    0.74500    0.74303    1.14189
  48.23242    0.52247    0.63935    0.67500    0.60870    0.81677    0.81477    1.64286
  83.50413    0.85150    0.63935    1.14500    0.62577    0.66459    0.66287    1.59804
  63.01718    0.66829    0.63935    0.87500    0.65808    0.63462    0.63276    1.51958
  61.52407    0.65402    0.63935    0.85500    0.67770    0.64938    0.64751    1.47558
  84.27407    0.85789    0.63935    1.15500    0.73043    0.66762    0.66591    1.36905
  66.01357    0.69656    0.63935    0.91500    0.59202    0.63841    0.63657    1.68912
  57.80594    0.61803    0.63935    0.80500    0.61715    0.68601    0.68410    1.62034
  62.27020    0.66117    0.63935    0.86500    0.66723    0.64179    0.63992    1.49874
  60.77878    0.64686    0.63935    0.84500    0.62982    0.65698    0.65510    1.58774
  81.96639    0.83862    0.63935    1.12500    0.67194    0.65985    0.65812    1.48824
  65.26319    0.68952    0.63935    0.90500    0.70119    0.63747    0.63562    1.42615
  82.73490    0.84508    0.63935    1.13500    0.67790    0.66222    0.66049    1.47514
  69.02363    0.72448    0.63935    0.95500    0.66250    0.64203    0.64022    1.50943
  60.03432    0.63968    0.63935    0.83500    0.72329    0.66430    0.66241    1.38257
  64.51367    0.68247    0.63935    0.89500    0.69048    0.63652    0.63467    1.44828
  79.66540    0.81907    0.63935    1.09500    0.72159    0.65274    0.65100    1.38583
  77.37141    0.79925    0.63935    1.06500    0.59410    0.64577    0.64401    1.68323
  55.58490    0.59622    0.63935    0.77500    0.64963    0.70773    0.70580    1.53933
  71.29017    0.74518    0.63935    0.98500    0.66340    0.64445    0.64265    1.50739
  81.19863    0.83214    0.63935    1.11500    0.66667    0.65748    0.65575    1.50000
  52.63469    0.56691    0.63935    0.73500    0.71595    0.70912    0.70716    1.39674
  50.43017    0.54475    0.63935    0.70500    0.62963    0.76294    0.76096    1.58824
  78.13528    0.80589    0.63935    1.07500    0.65233    0.64595    0.64419    1.53297
  58.54791    0.62527    0.63935    0.81500    0.67418    0.67877    0.67687    1.48328
  48.96427    0.52991    0.63935    0.68500    0.76087    0.79883    0.79683    1.31429
  79.60911    0.81957    0.64012    1.09500    0.65809    0.65153    0.64985    1.51955
  78.84410    0.81299    0.64012    1.08500    0.71340    0.64917    0.64748    1.40173
  60.73454    0.64721    0.64012    0.84500    0.57804    0.65559    0.65374    1.72997
  83.44566    0.85204    0.64012    1.14500    0.61437    0.66338    0.66172    1.62769
  49.66033    0.53761    0.64012    0.69500    0.53704    0.78204    0.78006    1.86207
  54.80601    0.58923    0.64012    0.76500    0.69359    0.70322    0.70130    1.44177
  68.22060    0.71794    0.64012    0.94500    0.62866    0.64019    0.63840    1.59069
  82.67686    0.84561    0.64012    1.13500    0.55534    0.66101    0.65935    1.80069
  51.86101    0.55982    0.64012    0.72500    0.68142    0.72821    0.72626    1.46753
  81.14146    0.83265    0.64012    1.11500    0.64068    0.65627    0.65460    1.56083
  52.59609    0.56720    0.64012    0.73500    0.76014    0.71026    0.70832    1.31556
  77.31647    0.79973    0.64012    1.06500    0.76268    0.64456    0.64286    1.31117
  68.97391    0.72490    0.64012    0.95500    0.68395    0.64099    0.63922    1.46209
  59.99059    0.64003    0.64012    0.83500    0.64865    0.66288    0.66101    1.54167
  65.21593    0.68991    0.64012    0.90500    0.70332    0.63642    0.63461    1.42184
  62.22495    0.66153    0.64012    0.86500    0.62975    0.64039    0.63855    1.58793
  61.47932    0.65438    0.64012    0.85500    0.62832    0.64799    0.64615    1.59155
  75.03115    0.77964    0.64012    1.03500    0.68765    0.64476    0.64304    1.45424
  64.46691    0.68284    0.64012    0.89500    0.59024    0.63547    0.63365    1.69421
  70.48311    0.73873    0.64012    0.97500    0.60624    0.64260    0.64084    1.64951
  62.97142    0.66865    0.64012    0.87500    0.72000    0.63358    0.63175    1.38889
  72.75332    0.75930    0.64012    1.00500    0.63036    0.64496    0.64322    1.58639
  66.71655    0.70397    0.64012    0.92500    0.63974    0.63831    0.63651    1.56313
  51.12669    0.55244    0.64012    0.71500    0.73980    0.74615    0.74419    1.35172
  65.96581    0.69695    0.64012    0.91500    0.68243    0.63736    0.63556    1.46535
  59.24747    0.63283    0.64012    0.82500    0.72097    0.67012    0.66824    1.38701
  84.21519    0.85843    0.64012    1.15500    0.61310    0.66628    0.66462    1.63107
  67.46814    0.71097    0.64012    0.93500    0.60806    0.63926    0.63747    1.64456
  54.06859    0.58190    0.64012    0.75500    0.68678    0.69908    0.69716    1.45607
  55.54423    0.59654    0.64012    0.77500    0.68571    0.70631    0.70440    1.45833
  76.55387    0.79306    0.64012    1.05500    0.58425    0.64463    0.64292    1.71160
  69.72808    0.73183    0.64012    0.96500    0.58740    0.64179    0.64003    1.70241
  63.71874    0.67576    0.64012    0.88500    0.70115    0.63453    0.63270    1.42623
  48.92826    0.53018    0.64012    0.68500    0.82143    0.79998    0.79800    1.21739
  80.37490    0.82613    0.64012    1.10500    0.66012    0.65390    0.65222    1.51488
  58.50519    0.62560    0.64012    0.81500    0.67961    0.67735    0.67548    1.47143
  48.19694    0.52273    0.64012    0.67500    0.67742    0.81793    0.81593    1.47619
  81.90879    0.83914    0.64012    1.12500    0.53974    0.65864    0.65697    1.85274
  50.39313    0.54503    0.64012    0.70500    0.85714    0.76409    0.76213    1.16667
  53.33195    0.57456    0.64012    0.74500    0.72727    0.69495    0.69301    1.37500
  75.79210    0.78636    0.64012    1.04500    0.61069    0.64469    0.64298    1.63750
  57.76373    0.61836    0.64012    0.80500    0.64819    0.68459    0.68271    1.54276
  78.07989    0.80638    0.64012    1.07500    0.67290    0.64493    0.64323    1.48611
  84.98541    0.86480    0.64012    1.16500    0.77163    0.66862    0.66697    1.29595
  71.99573    0.75247    0.64012    0.99500    0.62069    0.64421    0.64246    1.61111
  71.23899    0.74561    0.64012    0.98500    0.63752    0.64340    0.64165    1.56858
  65.91803    0.69734    0.64089    0.91500    0.60123    0.63634    0.63455    1.66327
  64.42012    0.68322    0.64089    0.89500    0.67301    0.63445    0.63264    1.48586
  65.16865    0.69029    0.64089    0.90500    0.57609    0.63539    0.63359    1.73585
  84.15626    0.85897    0.64089    1.15500    0.63320    0.66496    0.66334    1.57929
  62.92564    0.66902    0.64089    0.87500    0.60390    0.63256    0.63073    1.65591
  83.38716    0.85257    0.64089    1.14500    0.62786    0.66220    0.66057    1.59271
  66.66827    0.70436    0.64089    0.92500    0.64000    0.63728    0.63550    1.56250
  68.92416    0.72531    0.64089    0.95500    0.58271    0.63998    0.63821    1.71611
  81.08425    0.83316    0.64089    1.11500    0.56564    0.65510    0.65345    1.76792
  55.50355    0.59685    0.64089    0.77500    0.78962    0.70491    0.70300    1.26644
  78.02446    0.80686    0.64089    1.07500    0.64054    0.64395    0.64227    1.56119
  75.73805    0.78683    0.64089    1.04500    0.62545    0.64352    0.64182    1.59884
  78.78822    0.81348    0.64089    1.08500    0.67608    0.64800    0.64633    1.47911
  58.46246    0.62594    0.64089    0.81500    0.67404    0.67595    0.67408    1.48358
  71.94404    0.75290    0.64089    0.99500    0.65563    0.64319    0.64146    1.52525
  76.49936    0.79353    0.64089    1.05500    0.69261    0.64345    0.64176    1.44380
  67.41937    0.71137    0.64089    0.93500    0.67617    0.63823    0.63645    1.47891
  80.31813    0.82663    0.64089    1.10500    0.65130    0.65273    0.65107    1.53538
  49.62379    0.53789    0.64089    0.69500    0.70833    0.78321    0.78123    1.41176
  68.17134    0.71835    0.64089    0.94500    0.66441    0.63917    0.63740    1.50510
  62.17967    0.66189    0.64089    0.86500    0.64716    0.63902    0.63719    1.54522
  82.61878    0.84613    0.64089    1.13500    0.66804    0.65983    0.65820    1.49691
  53.29282    0.57486    0.64089    0.74500    0.78521    0.69401    0.69208    1.27354
  69.67784    0.73224    0.64089    0.96500    0.70219    0.64078    0.63903    1.42411
  84.92606    0.86535    0.64089    1.16500    0.62232    0.66764    0.66602    1.60690
  77.26150    0.80021    0.64089    1.06500    0.62088    0.64339    0.64170    1.61062
  61.43455    0.65473    0.64089    0.85500    0.66269    0.64663    0.64478    1.50900
  48.16144    0.52299    0.64089    0.67500    0.60714    0.81909    0.81710    1.64706
  60.69027    0.64756    0.64089    0.84500    0.63562    0.65423    0.65238    1.57326
  54.02894    0.58220    0.64089    0.75500    0.73054    0.69815    0.69622    1.36885
  70.43239    0.73915    0.64089    0.97500    0.65246    0.64158    0.63984    1.53266
  51.08911    0.55272    0.64089    0.71500    0.66492    0.74732    0.74536    1.50394
  63.67245    0.67613    0.64089    0.88500    0.61719    0.63350    0.63169    1.62025
  52.55748    0.56749    0.64089    0.73500    0.73180    0.71143    0.70949    1.36649
  81.85114    0.83966    0.64089    1.12500    0.57993    0.65747    0.65582    1.72436
  59.94683    0.64037    0.64089    0.83500    0.66379    0.66147    0.65962    1.50649
  59.20423    0.63316    0.64089    0.82500    0.65818    0.66871    0.66685    1.51934
  48.89225    0.53045    0.64089    0.68500    0.92857    0.80115    0.79916    1.07692
  71.18779    0.74604    0.64089    0.98500    0.61935    0.64239    0.64065    1.61458
  73.45911    0.76655    0.64089    1.01500    0.71020    0.64372    0.64200    1.40806
  57.72151    0.61869    0.64089    0.80500    0.69215    0.68319    0.68131    1.44478
  79.55278    0.82007    0.64089    1.09500    0.66281    0.65036    0.64870    1.50872
  54.76585    0.58953    0.64089    0.76500    0.63215    0.70229    0.70037    1.58190
  72.70115    0.75974    0.64089    1.00500    0.59206    0.64378    0.64206    1.68901
  51.82291    0.56011    0.64089    0.72500    0.72174    0.72937    0.72742    1.38554
  50.35608    0.54531    0.64089    0.70500    0.92806    0.76526    0.76329    1.07752
  62.13438    0.66225    0.64166    0.86500    0.62347    0.63768    0.63583    1.60393
  68.12205    0.71875    0.64166    0.94500    0.65593    0.63818    0.63639    1.52455
  54.72567    0.58984    0.64166    0.76500    0.68732    0.70137    0.69943    1.45494
  84.86668    0.86589    0.64166    1.16500    0.67133    0.66670    0.66507    1.48958
  49.58724    0.53816    0.64166    0.69500    0.70000    0.78439    0.78239    1.42857
  76.44482    0.79401    0.64166    1.05500    0.59168    0.64231    0.64061    1.69010
  82.56066    0.84666    0.64166    1.13500    0.68441    0.65870    0.65705    1.46111
  81.02700    0.83368    0.64166    1.11500    0.64826    0.65396    0.65230    1.54259
  53.98928    0.58251    0.64166    0.75500    0.70833    0.69723    0.69529    1.41176
  70.38164    0.73958    0.64166    0.97500    0.56259    0.64060    0.63883    1.77748
  63.62615    0.67650    0.64166    0.88500    0.70050    0.63251    0.63067    1.42755
  71.89233    0.75334    0.64166    0.99500    0.66387    0.64221    0.64046    1.50633
  81.79345    0.84018    0.64166    1.12500    0.66871    0.65633    0.65467    1.49541
  78.73231    0.81397    0.64166    1.08500    0.60595    0.64686    0.64518    1.65031
  58.41971    0.62627    0.64166    0.81500    0.60886    0.67457    0.67268    1.64241
  79.49642    0.82057    0.64166    1.09500    0.65108    0.64923    0.64755    1.53591
  75.68397    0.78730    0.64166    1.04500    0.63993    0.64238    0.64067    1.56268
  66.61998    0.70476    0.64166    0.92500    0.59658    0.63629    0.63448    1.67622
  50.31901    0.54559    0.64166    0.70500    0.81022    0.76645    0.76446    1.23423
  77.96900    0.80735    0.64166    1.07500    0.67323    0.64300    0.64131    1.48538
  80.26132    0.82714    0.64166    1.10500    0.63904    0.65160    0.64992    1.56484
  77.20650    0.80069    0.64166    1.06500    0.68173    0.64225    0.64055    1.46685
  60.64599    0.64791    0.64166    0.84500    0.66373    0.65285    0.65099    1.50663
  65.12135    0.69067    0.64166    0.90500    0.60451    0.63440    0.63258    1.65423
  62.87984    0.66938    0.64166    0.87500    0.62175    0.63156    0.62972    1.60836
  59.90306    0.64072    0.64166    0.83500    0.66840    0.66009    0.65822    1.49610
  73.40644    0.76700    0.64166    1.01500    0.57980    0.64258    0.64084    1.72472
  72.64896    0.76018    0.64166    1.00500    0.65595    0.64265    0.64090    1.52451
  48.85622    0.53072    0.64166    0.68500    0.55952    0.80233    0.80033    1.78723
  84.09729    0.85952    0.64166    1.15500    0.61914    0.66369    0.66205    1.61513
  83.32861    0.85310    0.64166    1.14500    0.72009    0.66107    0.65942    1.38872
  67.37058    0.71177    0.64166    0.93500    0.67893    0.63723    0.63544    1.47291
  59.16097    0.63350    0.64166    0.82500    0.69600    0.66733    0.66545    1.43678
  53.25367    0.57515    0.64166    0.74500    0.72258    0.69467    0.69272    1.38393
  71.13655    0.74647    0.64166    0.98500    0.59451    0.64140    0.63965    1.68207
  48.12594    0.52326    0.64166    0.67500    1.42857    0.82028    0.81827    0.70000
  65.87023    0.69772    0.64166    0.91500    0.54260    0.63534    0.63353    1.84298
  55.46286    0.59716    0.64166    0.77500    0.70896    0.70353    0.70160    1.41053
  61.38977    0.65509    0.64166    0.85500    0.61342    0.64528    0.64342    1.63021
  52.51885    0.56779    0.64166    0.73500    0.75641    0.71262    0.71065    1.32203
  51.05153    0.55300    0.64166    0.71500    0.66019    0.74850    0.74652    1.51471
  57.67927    0.61902    0.64166    0.80500    0.66186    0.68181    0.67991    1.51090
  51.78481    0.56040    0.64166    0.72500    0.84000    0.73056    0.72859    1.19048
  69.62758    0.73266    0.64166    0.96500    0.59937    0.63980    0.63802    1.66842
  68.87438    0.72572    0.64166    0.95500    0.65595    0.63899    0.63721    1.52451
  64.37332    0.68360    0.64166    0.89500    0.64214    0.63345    0.63162    1.55729
  75.62986    0.78776    0.64243    1.04500    0.61985    0.64128    0.63951    1.61329
  57.63702    0.61935    0.64243    0.80500    0.62208    0.68045    0.67851    1.60751
  64.32650    0.68397    0.64243    0.89500    0.71959    0.63248    0.63061    1.38967
  77.91351    0.80783    0.64243    1.07500    0.59962    0.64209    0.64034    1.66771
  61.34496    0.65544    0.64243    0.85500    0.67298    0.64396    0.64205    1.48593
  53.94960    0.58281    0.64243    0.75500    0.61064    0.69633    0.69435    1.63761
  81.73573    0.84070    0.64243    1.12500    0.72059    0.65524    0.65352    1.38776
  71.84059    0.75377    0.64243    0.99500    0.67009    0.64126    0.63945    1.49235
  59.85927    0.64106    0.64243    0.83500    0.64804    0.65874    0.65682    1.54310
  48.09043    0.52352    0.64243    0.67500    0.77419    0.82148    0.81943    1.29167
  51.01393    0.55329    0.64243    0.71500    0.73762    0.74971    0.74769    1.35570
  69.57729    0.73308    0.64243    0.96500    0.65894    0.63884    0.63702    1.51759
  68.07274    0.71916    0.64243    0.94500    0.65974    0.63721    0.63537    1.51574
  82.50250    0.84719    0.64243    1.13500    0.60536    0.65760    0.65589    1.65190
  62.08907    0.66261    0.64243    0.86500    0.63477    0.63636    0.63446    1.57538
  51.74669    0.56069    0.64243    0.72500    0.72689    0.73176    0.72976    1.37572
  65.82241    0.69811    0.64243    0.91500    0.60224    0.63437    0.63251    1.66048
  84.80724    0.86644    0.64243    1.16500    0.80094    0.66581    0.66411    1.24854
  60.60170    0.64826    0.64243    0.84500    0.61646    0.65150    0.64958    1.62216
  77.15147    0.80117    0.64243    1.06500    0.63246    0.64115    0.63939    1.58112
  67.32177    0.71217    0.64243    0.93500    0.65781    0.63627    0.63442    1.52020
  55.42215    0.59747    0.64243    0.77500    0.67397    0.70217    0.70020    1.48375
  72.59674    0.76062    0.64243    1.00500    0.59160    0.64154    0.63975    1.69034
  78.67636    0.81447    0.64243    1.08500    0.62268    0.64577    0.64402    1.60597
  70.33086    0.74000    0.64243    0.97500    0.65316    0.63965    0.63783    1.53102
  80.96971    0.83419    0.64243    1.11500    0.66913    0.65287    0.65115    1.49448
  63.57983    0.67687    0.64243    0.88500    0.66561    0.63154    0.62965    1.50239
  73.35375    0.76745    0.64243    1.01500    0.60572    0.64148    0.63969    1.65092
  68.82458    0.72613    0.64243    0.95500    0.64410    0.63804    0.63621    1.55256
  65.07402    0.69105    0.64243    0.90500    0.67147    0.63343    0.63156    1.48926
  50.28193    0.54587    0.64243    0.70500    0.82963    0.76765    0.76563    1.20536
  83.27002    0.85364    0.64243    1.14500    0.62605    0.65997    0.65827    1.59732
  79.44002    0.82107    0.64243    1.09500    0.65686    0.64813    0.64640    1.52239
  54.68548    0.59015    0.64243    0.76500    0.68170    0.70047    0.69850    1.46693
  52.48021    0.56808    0.64243    0.73500    0.82917    0.71382    0.71182    1.20603
  58.37694    0.62660    0.64243    0.81500    0.65720    0.67321    0.67128    1.52161
  66.57166    0.70515    0.64243    0.92500    0.60912    0.63532    0.63347    1.64171
  80.20448    0.82764    0.64243    1.10500    0.70841    0.65050    0.64877    1.41161
  71.08530    0.74690    0.64243    0.98500    0.64873    0.64045    0.63864    1.54146
  48.82019    0.53099    0.64243    0.68500    0.82090    0.80353    0.80150    1.21818
  84.03827    0.86006    0.64243    1.15500    0.70460    0.66246    0.66076    1.41925
  59.11769    0.63384    0.64243    0.82500    0.64007    0.66597    0.66405    1.56233
  62.83402    0.66975    0.64243    0.87500    0.59630    0.63059    0.62870    1.67700
  76.39025    0.79448    0.64243    1.05500    0.61041    0.64121    0.63945    1.63824
  49.55069    0.53843    0.64243    0.69500    0.78182    0.78559    0.78356    1.27907
  53.21452    0.57545    0.64243    0.74500    0.66857    0.69588    0.69389    1.49573
  55.38143    0.59779    0.64320    0.77500    0.68317    0.70082    0.69880    1.46377
  79.38359    0.82157    0.64320    1.09500    0.62432    0.64708    0.64524    1.60174
  48.05490    0.52379    0.64320    0.67500    1.30435    0.82269    0.82060    0.76667
  71.78882    0.75421    0.64320    0.99500    0.67357    0.64034    0.63845    1.48463
  71.03401    0.74733    0.64320    0.98500    0.62618    0.63953    0.63764    1.59698
  50.97632    0.55357    0.64320    0.71500    1.03205    0.75092    0.74886    0.96894
  52.44156    0.56837    0.64320    0.73500    0.79087    0.71504    0.71299    1.26442
  51.70856    0.56098    0.64320    0.72500    0.78873    0.73298    0.73093    1.26786
  83.97922    0.86059    0.64320    1.15500    0.67797    0.66129    0.65949    1.47500
  66.52332    0.70554    0.64320    0.92500    0.68689    0.63438    0.63245    1.45585
  69.52698    0.73349    0.64320    0.96500    0.70973    0.63792    0.63601    1.40898
  65.77457    0.69850    0.64320    0.91500    0.59801    0.63343    0.63149    1.67222
  64.27966    0.68435    0.64320    0.89500    0.62742    0.63154    0.62959    1.59383
  54.64527    0.59046    0.64320    0.76500    0.63112    0.69959    0.69756    1.58447
  76.33564    0.79495    0.64320    1.05500    0.57942    0.64015    0.63829    1.72586
  61.30014    0.65580    0.64320    0.85500    0.63054    0.64266    0.64068    1.58594
  73.30102    0.76789    0.64320    1.01500    0.60930    0.64041    0.63853    1.64122
  63.53349    0.67724    0.64320    0.88500    0.55522    0.63059    0.62863    1.80108
  81.67796    0.84122    0.64320    1.12500    0.62430    0.65418    0.65237    1.60180
  62.78819    0.67011    0.64320    0.87500    0.62119    0.62964    0.62768    1.60982
  53.17534    0.57575    0.64320    0.74500    0.77289    0.69710    0.69506    1.29384
  59.81547    0.64140    0.64320    0.83500    0.58097    0.65740    0.65541    1.72126
  57.59475    0.61967    0.64320    0.80500    0.71528    0.67911    0.67711    1.39806
  53.90991    0.58311    0.64320    0.75500    0.69516    0.69545    0.69341    1.43852
  84.74777    0.86699    0.64320    1.16500    0.73105    0.66496    0.66316    1.36789
  72.54449    0.76106    0.64320    1.00500    0.55943    0.64047    0.63859    1.78754
  59.07440    0.63418    0.64320    0.82500    0.60394    0.66464    0.66264    1.65579
  80.14760    0.82815    0.64320    1.10500    0.63671    0.64945    0.64762    1.57057
  50.24484    0.54614    0.64320    0.70500    0.74843    0.76887    0.76680    1.33613
  70.28006    0.74042    0.64320    0.97500    0.64735    0.63873    0.63683    1.54476
  60.55738    0.64861    0.64320    0.84500    0.68651    0.65016    0.64818    1.45663
  68.77476    0.72654    0.64320    0.95500    0.56970    0.63712    0.63520    1.75532
  62.04374    0.66296    0.64320    0.86500    0.69882    0.63506    0.63309    1.43099
  78.62038    0.81496    0.64320    1.08500    0.63546    0.64471    0.64287    1.57367
  75.57572    0.78823    0.64320    1.04500    0.69216    0.64021    0.63835    1.44476
  77.85798    0.80832    0.64320    1.07500    0.61568    0.64122    0.63938    1.62422
  83.21139    0.85417    0.64320    1.14500    0.67780    0.65892    0.65711    1.47536
  67.27293    0.71256    0.64320    0.93500    0.63087    0.63533    0.63340    1.58511
  80.91239    0.83470    0.64320    1.11500    0.64366    0.65182    0.64999    1.55362
  49.51412    0.53871    0.64320    0.69500    0.75000    0.78681    0.78473    1.33333
  48.78414    0.53125    0.64320    0.68500    0.96721    0.80475    0.80267    1.03390
  77.09640    0.80165    0.64320    1.06500    0.67103    0.64008    0.63823    1.49025
  65.02668    0.69143    0.64320    0.90500    0.67258    0.63248    0.63054    1.48681
  82.44430    0.84771    0.64320    1.13500    0.66855    0.65655    0.65474    1.49577
  58.33416    0.62694    0.64320    0.81500    0.70928    0.67187    0.66988    1.40988
  68.02341    0.71956    0.64320    0.94500    0.65823    0.63627    0.63435    1.51923
  53.13616    0.57605    0.64397    0.74500    0.75585    0.69834    0.69623    1.32301
  63.48713    0.67761    0.64397    0.88500    0.68889    0.62966    0.62761    1.45161
  68.72492    0.72695    0.64397    0.95500    0.60157    0.63622    0.63420    1.66230
  82.38606    0.84824    0.64397    1.13500    0.69478    0.65554    0.65359    1.43931
  76.28101    0.79542    0.64397    1.05500    0.61815    0.63911    0.63713    1.61774
  81.62016    0.84174    0.64397    1.12500    0.65957    0.65317    0.65121    1.51613
  62.74233    0.67048    0.64397    0.87500    0.63507    0.62871    0.62666    1.57463
  64.23279    0.68472    0.64397    0.89500    0.70261    0.63061    0.62857    1.42326
  70.98270    0.74775    0.64397    0.98500    0.61882    0.63864    0.63663    1.61598
  61.25530    0.65615    0.64397    0.85500    0.68000    0.64137    0.63931    1.47059
  84.68825    0.86753    0.64397    1.16500    0.68251    0.66415    0.66221    1.46519
  67.22407    0.71296    0.64397    0.93500    0.66214    0.63441    0.63238    1.51026
  67.97406    0.71997    0.64397    0.94500    0.68947    0.63536    0.63333    1.45038
  80.85503    0.83521    0.64397    1.11500    0.57274    0.65080    0.64884    1.74598
  59.03109    0.63452    0.64397    0.82500    0.64648    0.66331    0.66124    1.54683
  57.55246    0.62000    0.64397    0.80500    0.64747    0.67778    0.67570    1.54448
  75.52155    0.78869    0.64397    1.04500    0.65709    0.63918    0.63719    1.52186
  49.47754    0.53898    0.64397    0.69500    0.65179    0.78804    0.78591    1.53425
  72.49222    0.76150    0.64397    1.00500    0.61401    0.63943    0.63743    1.62865
  53.87021    0.58341    0.64397    0.75500    0.64402    0.69458    0.69248    1.55274
  80.09068    0.82865    0.64397    1.10500    0.69886    0.64843    0.64646    1.43089
  70.22924    0.74084    0.64397    0.97500    0.62360    0.63783    0.63582    1.60358
  48.74809    0.53152    0.64397    0.68500    1.08475    0.80598    0.80384    0.92187
  65.72670    0.69888    0.64397    0.91500    0.60095    0.63251    0.63047    1.66402
  69.47664    0.73391    0.64397    0.96500    0.64448    0.63703    0.63501    1.55164
  51.67041    0.56126    0.64397    0.72500    0.68493    0.73422    0.73210    1.46000
  77.04130    0.80213    0.64397    1.06500    0.59847    0.63905    0.63707    1.67093
  52.40290    0.56866    0.64397    0.73500    0.77778    0.71628    0.71416    1.28571
  64.97932    0.69181    0.64397    0.90500    0.63079    0.63156    0.62952    1.58530
  60.51305    0.64896    0.64397    0.84500    0.61565    0.64884    0.64678    1.62431
  83.92012    0.86113    0.64397    1.15500    0.65424    0.66028    0.65833    1.52848
  77.80243    0.80880    0.64397    1.07500    0.65774    0.64038    0.63841    1.52035
  83.15272    0.85470    0.64397    1.14500    0.55186    0.65791    0.65596    1.81206
  66.47495    0.70593    0.64397    0.92500    0.63265    0.63346    0.63143    1.58065
  54.60505    0.59076    0.64397    0.76500    0.75815    0.69872    0.69662    1.31900
  55.34069    0.59810    0.64397    0.77500    0.62132    0.69949    0.69740    1.60949
  59.77165    0.64175    0.64397    0.83500    0.60847    0.65608    0.65401    1.64345
  50.93869    0.55385    0.64397    0.71500    0.72527    0.75216    0.75004    1.37879
  48.01937    0.52405    0.64397    0.67500    1.00000    0.82392    0.82178    1.00000
  79.32712    0.82206    0.64397    1.09500    0.66601    0.64606    0.64409    1.50148
  61.99839    0.66332    0.64397    0.86500    0.65347    0.63378    0.63172    1.53030
  73.24827    0.76834    0.64397    1.01500    0.70617    0.63937    0.63737    1.41609
  78.56437    0.81545    0.64397    1.08500    0.67370    0.64369    0.64172    1.48433
  50.20774    0.54642    0.64397    0.70500    0.72603    0.77010    0.76797    1.37736
  71.73703    0.75464    0.64397    0.99500    0.64686    0.63945    0.63744    1.54592
  58.29136    0.62727    0.64397    0.81500    0.65082    0.67055    0.66847    1.53652
  55.29994    0.59841    0.64474    0.77500    0.62590    0.69817    0.69599    1.59770
  62.69646    0.67084    0.64474    0.87500    0.64915    0.62780    0.62564    1.54047
  67.17519    0.71336    0.64474    0.93500    0.64320    0.63351    0.63136    1.55473
  60.46870    0.64931    0.64474    0.84500    0.61207    0.64753    0.64537    1.63380
  76.22634    0.79589    0.64474    1.05500    0.63548    0.63810    0.63597    1.57362
  57.51017    0.62033    0.64474    0.80500    0.67742    0.67647    0.67430    1.47619
  69.42628    0.73432    0.64474    0.96500    0.65894    0.63615    0.63400    1.51759
  83.86099    0.86167    0.64474    1.15500    0.62772    0.65930    0.65718    1.59306
  65.67882    0.69927    0.64474    0.91500    0.57006    0.63161    0.62945    1.75419
  78.50832    0.81594    0.64474    1.08500    0.61511    0.64269    0.64056    1.62573
  50.90106    0.55413    0.64474    0.71500    0.91975    0.75340    0.75121    1.08725
  61.21044    0.65650    0.64474    0.85500    0.67233    0.64010    0.63794    1.48737
  53.09697    0.57634    0.64474    0.74500    0.75085    0.69959    0.69740    1.33182
  80.03373    0.82916    0.64474    1.10500    0.56696    0.64744    0.64531    1.76380
  80.79763    0.83572    0.64474    1.11500    0.60594    0.64981    0.64768    1.65033
  79.27062    0.82256    0.64474    1.09500    0.67928    0.64506    0.64293    1.47214
  71.68521    0.75507    0.64474    0.99500    0.59772    0.63847    0.63632    1.67302
  54.56482    0.59107    0.64474    0.76500    0.66398    0.69786    0.69568    1.50607
  52.36422    0.56895    0.64474    0.73500    0.80784    0.71753    0.71534    1.23786
  66.42657    0.70633    0.64474    0.92500    0.65488    0.63256    0.63041    1.52699
  51.63226    0.56155    0.64474    0.72500    0.63035    0.73546    0.73327    1.58642
  58.24855    0.62760    0.64474    0.81500    0.59259    0.66923    0.66707    1.68750
  61.95302    0.66368    0.64474    0.86500    0.66667    0.63251    0.63035    1.50000
  73.19549    0.76878    0.64474    1.01500    0.60923    0.63834    0.63620    1.64141
  50.17063    0.54670    0.64474    0.70500    0.68966    0.77134    0.76914    1.45000
  58.98776    0.63485    0.64474    0.82500    0.68077    0.66200    0.65983    1.46893
  63.44076    0.67798    0.64474    0.88500    0.68233    0.62875    0.62659    1.46556
  68.67505    0.72736    0.64474    0.95500    0.61477    0.63534    0.63319    1.62663
  81.56232    0.84226    0.64474    1.12500    0.60491    0.65218    0.65006    1.65313
  64.93193    0.69219    0.64474    0.90500    0.59939    0.63065    0.62850    1.66835
  64.18591    0.68510    0.64474    0.89500    0.59938    0.62970    0.62755    1.66839
  47.98383    0.52432    0.64474    0.67500    0.92000    0.82515    0.82295    1.08696
  77.74683    0.80928    0.64474    1.07500    0.65830    0.63957    0.63744    1.51906
  70.17839    0.74126    0.64474    0.97500    0.58000    0.63696    0.63481    1.72414
  67.92468    0.72037    0.64474    0.94500    0.64262    0.63446    0.63231    1.55614
  53.83049    0.58371    0.64474    0.75500    0.64553    0.69372    0.69154    1.54911
  75.46735    0.78916    0.64474    1.04500    0.69325    0.63816    0.63603    1.44248
  76.98617    0.80260    0.64474    1.06500    0.65517    0.63804    0.63591    1.52632
  72.43992    0.76194    0.64474    1.00500    0.58915    0.63840    0.63626    1.69737
  48.71202    0.53179    0.64474    0.68500    0.81081    0.80722    0.80501    1.23333
  59.72781    0.64209    0.64474    0.83500    0.69686    0.65477    0.65260    1.43501
  70.93137    0.74818    0.64474    0.98500    0.63281    0.63777    0.63562    1.58025
  49.44095    0.53925    0.64474    0.69500    0.74725    0.78928    0.78708    1.33824
  82.32779    0.84876    0.64474    1.13500    0.65286    0.65455    0.65243    1.53172
  84.62869    0.86808    0.64474    1.16500    0.65684    0.66337    0.66125    1.52244
  83.09401    0.85523    0.64474    1.14500    0.64660    0.65693    0.65480    1.54655
  79.97674    0.82966    0.64552    1.10500    0.61860    0.64645    0.64415    1.61656
  76.17164    0.79636    0.64552    1.05500    0.57215    0.63709    0.63480    1.74780
  66.37816    0.70672    0.64552    0.92500    0.68096    0.63166    0.62938    1.46851
  84.56909    0.86862    0.64552    1.16500    0.69083    0.66260    0.66029    1.44753
  75.41312    0.78962    0.64552    1.04500    0.64534    0.63715    0.63486    1.54958
  58.20572    0.62793    0.64552    0.81500    0.55556    0.66792    0.66566    1.80000
  67.12629    0.71376    0.64552    0.93500    0.64791    0.63261    0.63034    1.54342
  71.63336    0.75550    0.64552    0.99500    0.60317    0.63744    0.63516    1.65789
  47.94827    0.52458    0.64552    0.67500    0.90000    0.82640    0.82412    1.11111
  70.12752    0.74168    0.64552    0.97500    0.67887    0.63608    0.63380    1.47304
  55.25917    0.59872    0.64552    0.77500    0.59902    0.69685    0.69458    1.66939
  50.13350    0.54698    0.64552    0.70500    0.83333    0.77259    0.77032    1.20000
  83.80181    0.86221    0.64552    1.15500    0.60656    0.65833    0.65602    1.64865
  54.52457    0.59138    0.64552    0.76500    0.75078    0.69701    0.69474    1.33195
  64.88453    0.69257    0.64552    0.90500    0.59428    0.62975    0.62748    1.68272
  52.32553    0.56925    0.64552    0.73500    0.66013    0.71878    0.71651    1.51485
  51.59409    0.56184    0.64552    0.72500    0.80913    0.73671    0.73445    1.23590
  76.93101    0.80308    0.64552    1.06500    0.57989    0.63704    0.63474    1.72446
  59.68396    0.64243    0.64552    0.83500    0.61630    0.65346    0.65120    1.62259
  48.67594    0.53206    0.64552    0.68500    0.75714    0.80846    0.80619    1.32075
  83.03526    0.85576    0.64552    1.14500    0.67647    0.65595    0.65365    1.47826
  61.90764    0.66404    0.64552    0.86500    0.66292    0.63125    0.62898    1.50847
  68.62515    0.72777    0.64552    0.95500    0.58132    0.63446    0.63218    1.72022
  67.87529    0.72077    0.64552    0.94500    0.66066    0.63357    0.63129    1.51365
  80.74020    0.83623    0.64552    1.11500    0.63584    0.64883    0.64652    1.57273
  49.40435    0.53953    0.64552    0.69500    0.79245    0.79052    0.78825    1.26190
  82.26947    0.84928    0.64552    1.13500    0.62360    0.65358    0.65127    1.60360
  55.99458    0.60605    0.64552    0.78500    0.68069    0.68962    0.68735    1.46909
  78.45224    0.81643    0.64552    1.08500    0.64552    0.64170    0.63940    1.54913
  60.42434    0.64965    0.64552    0.84500    0.60399    0.64623    0.64396    1.65565
  79.21408    0.82306    0.64552    1.09500    0.64234    0.64407    0.64178    1.55682
  65.63091    0.69966    0.64552    0.91500    0.68190    0.63070    0.62843    1.46650
  77.69121    0.80977    0.64552    1.07500    0.73320    0.63877    0.63647    1.36388
  81.50445    0.84277    0.64552    1.12500    0.64188    0.65120    0.64890    1.55793
  69.37590    0.73474    0.64552    0.96500    0.67466    0.63527    0.63299    1.48223
  50.86341    0.55442    0.64552    0.71500    0.67188    0.75465    0.75238    1.48837
  58.94442    0.63519    0.64552    0.82500    0.65789    0.66069    0.65843    1.52000
  61.16556    0.65686    0.64552    0.85500    0.65833    0.63884    0.63657    1.51899
  73.14268    0.76923    0.64552    1.01500    0.59472    0.63733    0.63504    1.68146
  53.05776    0.57664    0.64552    0.74500    0.62353    0.70084    0.69858    1.60377
  63.39436    0.67835    0.64552    0.88500    0.62270    0.62784    0.62557    1.60590
  70.88000    0.74861    0.64552    0.98500    0.65763    0.63690    0.63461    1.52062
  62.65057    0.67120    0.64552    0.87500    0.70466    0.62689    0.62462    1.41912
  72.38759    0.76238    0.64552    1.00500    0.61204    0.63738    0.63510    1.63388
  53.79077    0.58402    0.64552    0.75500    0.74699    0.69286    0.69060    1.33871
  64.13901    0.68547    0.64552    0.89500    0.61775    0.62879    0.62652    1.61878
  76.87581    0.80356    0.64629    1.06500    0.66477    0.63602    0.63358    1.50427
  83.74259    0.86275    0.64629    1.15500    0.60239    0.65735    0.65486    1.66007
  82.21112    0.84981    0.64629    1.13500    0.64147    0.65259    0.65011    1.55891
  50.82576    0.55470    0.64629    0.71500    0.76119    0.75591    0.75356    1.31373
  76.11691    0.79683    0.64629    1.05500    0.55277    0.63608    0.63364    1.80906
  54.48431    0.59168    0.64629    0.76500    0.63830    0.69615    0.69380    1.56667
  68.57524    0.72817    0.64629    0.95500    0.60787    0.63358    0.63117    1.64508
  72.33523    0.76282    0.64629    1.00500    0.64060    0.63636    0.63394    1.56104
  58.90106    0.63553    0.64629    0.82500    0.61985    0.65938    0.65702    1.61329
  64.09209    0.68585    0.64629    0.89500    0.69726    0.62789    0.62550    1.43418
  75.35886    0.79008    0.64629    1.04500    0.63916    0.63614    0.63370    1.56456
  82.97648    0.85629    0.64629    1.14500    0.76458    0.65497    0.65249    1.30791
  62.60466    0.67157    0.64629    0.87500    0.62333    0.62597    0.62359    1.60428
  49.36774    0.53980    0.64629    0.69500    0.80702    0.79177    0.78943    1.23913
  50.09637    0.54725    0.64629    0.70500    0.78986    0.77384    0.77149    1.26606
  59.64009    0.64277    0.64629    0.83500    0.66782    0.65215    0.64979    1.49741
  58.16288    0.62826    0.64629    0.81500    0.63668    0.66661    0.66425    1.57064
  70.07662    0.74210    0.64629    0.97500    0.69205    0.63520    0.63279    1.44498
  63.34794    0.67872    0.64629    0.88500    0.69231    0.62693    0.62455    1.44444
  79.15751    0.82355    0.64629    1.09500    0.57090    0.64308    0.64062    1.75161
  52.28683    0.56954    0.64629    0.73500    0.84252    0.72004    0.71769    1.18692
  61.86224    0.66440    0.64629    0.86500    0.63283    0.62998    0.62760    1.58021
  48.63985    0.53233    0.64629    0.68500    0.82090    0.80971    0.80736    1.21818
  77.63555    0.81025    0.64629    1.07500    0.69786    0.63795    0.63550    1.43296
  61.12067    0.65721    0.64629    0.85500    0.64358    0.63757    0.63520    1.55381
  80.68273    0.83674    0.64629    1.11500    0.62405    0.64783    0.64536    1.60245
  55.95329    0.60637    0.64629    0.78500    0.69617    0.68830    0.68594    1.43643
  78.39612    0.81692    0.64629    1.08500    0.59847    0.64070    0.63824    1.67093
  60.37995    0.65000    0.64629    0.84500    0.59900    0.64492    0.64255    1.66944
  67.82586    0.72117    0.64629    0.94500    0.58740    0.63267    0.63027    1.70241
  53.75103    0.58432    0.64629    0.75500    0.60000    0.69201    0.68965    1.66667
  51.55591    0.56212    0.64629    0.72500    0.70281    0.73797    0.73562    1.42286
  65.58299    0.70004    0.64629    0.91500    0.62000    0.62980    0.62741    1.61290
  81.44653    0.84329    0.64629    1.12500    0.64529    0.65021    0.64774    1.54969
  70.82862    0.74903    0.64629    0.98500    0.61564    0.63602    0.63360    1.62432
  69.32549    0.73515    0.64629    0.96500    0.62662    0.63439    0.63198    1.59585
  64.83710    0.69295    0.64629    0.90500    0.56587    0.62884    0.62645    1.76720
  55.21839    0.59903    0.64629    0.77500    0.72872    0.69553    0.69317    1.37226
  66.32974    0.70711    0.64629    0.92500    0.63208    0.63076    0.62836    1.58209
  47.91271    0.52484    0.64629    0.67500    0.63158    0.82764    0.82530    1.58333
  71.58149    0.75594    0.64629    0.99500    0.63082    0.63641    0.63399    1.58524
  73.08985    0.76967    0.64629    1.01500    0.61867    0.63630    0.63388    1.61637
  79.91972    0.83016    0.64629    1.10500    0.65666    0.64545    0.64299    1.52286
  84.50944    0.86917    0.64629    1.16500    0.73552    0.66166    0.65918    1.35959
  67.07736    0.71415    0.64629    0.93500    0.55976    0.63171    0.62931    1.78649
  53.01854    0.57693    0.64629    0.74500    0.78445    0.70210    0.69975    1.27477
  76.82058    0.80403    0.64707    1.06500    0.60396    0.63499    0.63241    1.65574
  81.38858    0.84381    0.64707    1.12500    0.66004    0.64919    0.64658    1.51506
  49.33111    0.54007    0.64707    0.69500    0.75221    0.79302    0.79061    1.32941
  80.62522    0.83725    0.64707    1.11500    0.70954    0.64681    0.64420    1.40936
  67.02842    0.71455    0.64707    0.93500    0.65686    0.63080    0.62829    1.52239
  78.33997    0.81741    0.64707    1.08500    0.62109    0.63967    0.63708    1.61006
  76.06215    0.79730    0.64707    1.05500    0.66275    0.63504    0.63247    1.50888
  65.53504    0.70043    0.64707    0.91500    0.72500    0.62888    0.62638    1.37931
  79.86266    0.83066    0.64707    1.10500    0.72449    0.64443    0.64183    1.38028
  68.52530    0.72858    0.64707    0.95500    0.64706    0.63268    0.63016    1.54545
  58.12002    0.62859    0.64707    0.81500    0.66337    0.66529    0.66284    1.50746
  67.77642    0.72158    0.64707    0.94500    0.65584    0.63175    0.62924    1.52475
  51.51772    0.56241    0.64707    0.72500    0.76987    0.73923    0.73680    1.29891
  83.68333    0.86328    0.64707    1.15500    0.68122    0.65633    0.65370    1.46795
  82.15273    0.85033    0.64707    1.13500    0.65653    0.65157    0.64895    1.52316
  60.33556    0.65035    0.64707    0.84500    0.63808    0.64361    0.64114    1.56720
  66.28129    0.70750    0.64707    0.92500    0.68386    0.62984    0.62734    1.46229
  55.17760    0.59934    0.64707    0.77500    0.73935    0.69420    0.69176    1.35254
  72.28285    0.76326    0.64707    1.00500    0.70459    0.63531    0.63277    1.41927
  62.55873    0.67193    0.64707    0.87500    0.61111    0.62505    0.62257    1.63636
  70.77721    0.74946    0.64707    0.98500    0.60331    0.63512    0.63259    1.65753
  70.02570    0.74252    0.64707    0.97500    0.62419    0.63431    0.63178    1.60207
  52.97930    0.57723    0.64707    0.74500    0.72277    0.70336    0.70093    1.38356
  63.30151    0.67908    0.64707    0.88500    0.63176    0.62601    0.62352    1.58289
  79.10090    0.82405    0.64707    1.09500    0.55098    0.64205    0.63946    1.81494
  73.03698    0.77012    0.64707    1.01500    0.62381    0.63526    0.63271    1.60305
  54.44404    0.59199    0.64707    0.76500    0.79070    0.69529    0.69286    1.26471
  64.78966    0.69333    0.64707    0.90500    0.67845    0.62792    0.62543    1.47395
  64.04515    0.68622    0.64707    0.89500    0.69580    0.62696    0.62448    1.43720
  52.24812    0.56983    0.64707    0.73500    0.62058    0.72129    0.71887    1.61140
  50.05922    0.54753    0.64707    0.70500    0.68125    0.77509    0.77267    1.46789
  82.91765    0.85682    0.64707    1.14500    0.69263    0.65395    0.65133    1.44377
  61.81682    0.66475    0.64707    0.86500    0.65728    0.62870    0.62623    1.52141
  58.85769    0.63586    0.64707    0.82500    0.70648    0.65806    0.65561    1.41547
  48.60375    0.53259    0.64707    0.68500    0.73750    0.81096    0.80854    1.35593
  55.91198    0.60668    0.64707    0.78500    0.67048    0.68697    0.68453    1.49147
  59.59620    0.64311    0.64707    0.83500    0.60558    0.65084    0.64837    1.65130
  77.57986    0.81073    0.64707    1.07500    0.73251    0.63711    0.63453    1.36517
  53.71127    0.58462    0.64707    0.75500    0.78193    0.69114    0.68871    1.27888
  71.52959    0.75637    0.64707    0.99500    0.67953    0.63536    0.63283    1.47160
  69.27506    0.73556    0.64707    0.96500    0.64169    0.63349    0.63097    1.55838
  84.44976    0.86971    0.64707    1.16500    0.61697    0.66051    0.65788    1.62082
  75.30457    0.79055    0.64707    1.04500    0.59280    0.63509    0.63253    1.68690
  50.78809    0.55498    0.64707    0.71500    0.66505    0.75716    0.75474    1.50365
  61.07576    0.65756    0.64707    0.85500    0.67101    0.63629    0.63382    1.49029
  47.87713    0.52510    0.64707    0.67500    0.71053    0.82889    0.82648    1.40741
  53.67151    0.58492    0.64784    0.75500    0.74405    0.69028    0.68777    1.34400
  72.98409    0.77056    0.64784    1.01500    0.56171    0.63418    0.63154    1.78028
  78.28379    0.81789    0.64784    1.08500    0.63306    0.63860    0.63592    1.57962
  47.84155    0.52537    0.64784    0.67500    0.83784    0.83014    0.82766    1.19355
  60.29114    0.65069    0.64784    0.84500    0.54914    0.64228    0.63973    1.82102
  52.94006    0.57753    0.64784    0.74500    0.68732    0.70462    0.70211    1.45494
  82.09430    0.85085    0.64784    1.13500    0.67037    0.65050    0.64779    1.49171
  72.23044    0.76369    0.64784    1.00500    0.59136    0.63424    0.63160    1.69101
  70.72577    0.74988    0.64784    0.98500    0.61965    0.63421    0.63158    1.61381
  58.81430    0.63620    0.64784    0.82500    0.59967    0.65673    0.65419    1.66760
  67.72695    0.72198    0.64784    0.94500    0.63681    0.63082    0.62822    1.57033
  66.23282    0.70789    0.64784    0.92500    0.59713    0.62890    0.62631    1.67467
  62.51278    0.67229    0.64784    0.87500    0.63206    0.62411    0.62154    1.58213
  80.56768    0.83776    0.64784    1.11500    0.59381    0.64574    0.64304    1.68404
  61.77138    0.66511    0.64784    0.86500    0.62871    0.62741    0.62485    1.59055
  61.03083    0.65791    0.64784    0.85500    0.68345    0.63500    0.63244    1.46316
  48.56765    0.53286    0.64784    0.68500    0.78481    0.81220    0.80972    1.27419
  50.02207    0.54781    0.64784    0.70500    0.85821    0.77634    0.77385    1.16522
  52.20940    0.57012    0.64784    0.73500    0.82759    0.72255    0.72004    1.20833
  75.25025    0.79101    0.64784    1.04500    0.70093    0.63402    0.63136    1.42667
  58.07714    0.62892    0.64784    0.81500    0.60073    0.66396    0.66142    1.66465
  55.87065    0.60700    0.64784    0.78500    0.65525    0.68564    0.68312    1.52613
  54.40375    0.59229    0.64784    0.76500    0.72340    0.69443    0.69191    1.38235
  68.47534    0.72899    0.64784    0.95500    0.58425    0.63176    0.62915    1.71159
  63.25505    0.67945    0.64784    0.88500    0.68480    0.62507    0.62250    1.46028
  69.22460    0.73598    0.64784    0.96500    0.65541    0.63257    0.62996    1.52577
  49.29448    0.54034    0.64784    0.69500    0.65049    0.79427    0.79179    1.53731
  51.47952    0.56270    0.64784    0.72500    0.68924    0.74048    0.73798    1.45087
  50.75041    0.55526    0.64784    0.71500    0.90909    0.75841    0.75591    1.10000
  69.97475    0.74294    0.64784    0.97500    0.63902    0.63339    0.63077    1.56489
  82.85878    0.85735    0.64784    1.14500    0.64848    0.65288    0.65016    1.54206
  76.76533    0.80451    0.64784    1.06500    0.64168    0.63392    0.63124    1.55840
  79.04426    0.82454    0.64784    1.09500    0.59800    0.64098    0.63829    1.67224
  59.55230    0.64345    0.64784    0.83500    0.70307    0.64951    0.64696    1.42234
  55.13680    0.59965    0.64784    0.77500    0.80612    0.69287    0.69035    1.24051
  65.48707    0.70081    0.64784    0.91500    0.69522    0.62794    0.62536    1.43839
  63.99819    0.68659    0.64784    0.89500    0.66162    0.62603    0.62345    1.51145
  76.00736    0.79777    0.64784    1.05500    0.68482    0.63397    0.63130    1.46023
  79.80556    0.83117    0.64784    1.10500    0.55655    0.64336    0.64067    1.79677
  84.39003    0.87026    0.64784    1.16500    0.74473    0.65931    0.65658    1.34277
  64.74219    0.69371    0.64784    0.90500    0.65506    0.62698    0.62440    1.52658
  83.62403    0.86382    0.64784    1.15500    0.55263    0.65526    0.65254    1.80952
  71.47767    0.75680    0.64784    0.99500    0.68528    0.63429    0.63166    1.45926
  81.33059    0.84432    0.64784    1.12500    0.64423    0.64812    0.64542    1.55224
  77.52414    0.81121    0.64784    1.07500    0.60870    0.63622    0.63355    1.64286
  66.97945    0.71494    0.64784    0.93500    0.70462    0.62986    0.62726    1.41920
  63.20858    0.67982    0.64862    0.88500    0.67150    0.62411    0.62147    1.48921
  78.98759    0.82504    0.64862    1.09500    0.55455    0.63988    0.63713    1.80328
  63.95121    0.68697    0.64862    0.89500    0.59508    0.62507    0.62242    1.68044
  69.92378    0.74336    0.64862    0.97500    0.63576    0.63244    0.62976    1.57292
  79.74843    0.83167    0.64862    1.10500    0.64000    0.64226    0.63951    1.56250
  80.51010    0.83827    0.64862    1.11500    0.72189    0.64464    0.64188    1.38525
  49.25784    0.54061    0.64862    0.69500    0.86726    0.79552    0.79297    1.15306
  68.42535    0.72940    0.64862    0.95500    0.67295    0.63081    0.62813    1.48601
  50.71272    0.55554    0.64862    0.71500    0.92222    0.75966    0.75710    1.08434
  58.03425    0.62925    0.64862    0.81500    0.69277    0.66262    0.66001    1.44348
  83.56469    0.86436    0.64862    1.15500    0.63527    0.65415    0.65138    1.57413
  84.33026    0.87080    0.64862    1.16500    0.61297    0.65806    0.65528    1.63140
  55.82932    0.60731    0.64862    0.78500    0.62302    0.68430    0.68170    1.60507
  59.50838    0.64380    0.64862    0.83500    0.61121    0.64816    0.64555    1.63611
  52.17066    0.57041    0.64862    0.73500    0.62245    0.72379    0.72122    1.60656
  69.17412    0.73639    0.64862    0.96500    0.66934    0.63163    0.62895    1.49400
  66.93046    0.71534    0.64862    0.93500    0.64381    0.62890    0.62624    1.55325
  48.53153    0.53313    0.64862    0.68500    0.55556    0.81345    0.81090    1.80000
  77.46838    0.81170    0.64862    1.07500    0.69323    0.63512    0.63238    1.44253
  60.98589    0.65826    0.64862    0.85500    0.62607    0.63369    0.63106    1.59726
  49.98490    0.54808    0.64862    0.70500    0.80000    0.77759    0.77503    1.25000
  82.79987    0.85788    0.64862    1.14500    0.68219    0.65178    0.64900    1.46588
  54.36345    0.59260    0.64862    0.76500    0.71011    0.69355    0.69097    1.40824
  81.27256    0.84484    0.64862    1.12500    0.63027    0.64702    0.64425    1.58663
  75.19590    0.79147    0.64862    1.04500    0.65485    0.63292    0.63019    1.52707
  66.18433    0.70828    0.64862    0.92500    0.58887    0.62794    0.62528    1.69816
  71.42572    0.75723    0.64862    0.99500    0.59615    0.63319    0.63049    1.67742
  53.63173    0.58522    0.64862    0.75500    0.69254    0.68940    0.68682    1.44397
  47.80596    0.52563    0.64862    0.67500    1.08571    0.83138    0.82884    0.92105
  55.09598    0.59996    0.64862    0.77500    0.70712    0.69152    0.68893    1.41418
  72.93118    0.77100    0.64862    1.01500    0.64228    0.63308    0.63037    1.55696
  60.24671    0.65104    0.64862    0.84500    0.65343    0.64094    0.63832    1.53039
  65.43908    0.70119    0.64862    0.91500    0.68771    0.62699    0.62433    1.45409
  52.90080    0.57782    0.64862    0.74500    0.69381    0.70586    0.70329    1.44131
  61.72592    0.66547    0.64862    0.86500    0.63423    0.62610    0.62347    1.57672
  58.77089    0.63653    0.64862    0.82500    0.60405    0.65539    0.65278    1.65549
  64.69471    0.69409    0.64862    0.90500    0.67788    0.62603    0.62338    1.47518
  67.67746    0.72238    0.64862    0.94500    0.60526    0.62986    0.62719    1.65217
  62.46682    0.67265    0.64862    0.87500    0.65724    0.62315    0.62052    1.52152
  76.71004    0.80498    0.64862    1.06500    0.59707    0.63281    0.63008    1.67485
  51.44130    0.56298    0.64862    0.72500    0.79149    0.74172    0.73916    1.26344
  70.67431    0.75031    0.64862    0.98500    0.68829    0.63324    0.63055    1.45287
  78.22757    0.81838    0.64862    1.08500    0.66474    0.63750    0.63476    1.50435
  82.03583    0.85137    0.64862    1.13500    0.63230    0.64940    0.64663    1.58154
  72.17801    0.76413    0.64862    1.00500    0.57006    0.63313    0.63043    1.75419
  75.95254    0.79824    0.64862    1.05500    0.63776    0.63286    0.63014    1.56798
  66.88145    0.71573    0.64940    0.93500    0.67690    0.62793    0.62521    1.47733
  69.12362    0.73680    0.64940    0.96500    0.56701    0.63066    0.62793    1.76364
  82.74093    0.85841    0.64940    1.14500    0.66208    0.65063    0.64784    1.51039
  64.64720    0.69447    0.64940    0.90500    0.66842    0.62505    0.62235    1.49606
  55.05514    0.60027    0.64940    0.77500    0.68250    0.69017    0.68752    1.46520
  72.12555    0.76457    0.64940    1.00500    0.64650    0.63201    0.62926    1.54680
  77.41260    0.81218    0.64940    1.07500    0.69157    0.63399    0.63122    1.44598
  49.94772    0.54836    0.64940    0.70500    0.75000    0.77883    0.77621    1.33333
  58.72747    0.63687    0.64940    0.82500    0.60759    0.65403    0.65136    1.64583
  47.77035    0.52589    0.64940    0.67500    0.61765    0.83262    0.83002    1.61905
  83.50531    0.86489    0.64940    1.15500    0.68635    0.65301    0.65021    1.45697
  66.13582    0.70867    0.64940    0.92500    0.62775    0.62697    0.62426    1.59299
  78.93088    0.82553    0.64940    1.09500    0.59710    0.63874    0.63597    1.67477
  54.32314    0.59290    0.64940    0.76500    0.68280    0.69266    0.69002    1.46457
  72.87823    0.77145    0.64940    1.01500    0.59496    0.63195    0.62920    1.68079
  50.67502    0.55582    0.64940    0.71500    0.66995    0.76090    0.75828    1.49265
  63.16209    0.68019    0.64940    0.88500    0.63415    0.62314    0.62044    1.57692
  75.89769    0.79871    0.64940    1.05500    0.56655    0.63173    0.62896    1.76506
  62.42084    0.67301    0.64940    0.87500    0.66047    0.62218    0.61949    1.51407
  52.86153    0.57812    0.64940    0.74500    0.72897    0.70710    0.70447    1.37179
  79.69127    0.83217    0.64940    1.10500    0.78501    0.64112    0.63834    1.27387
  70.62282    0.75073    0.64940    0.98500    0.65323    0.63212    0.62938    1.53086
  57.99135    0.62958    0.64940    0.81500    0.61364    0.66126    0.65859    1.62963
  52.13191    0.57070    0.64940    0.73500    0.74377    0.72503    0.72241    1.34450
  69.87278    0.74378    0.64940    0.97500    0.64677    0.63148    0.62874    1.54615
  48.49540    0.53339    0.64940    0.68500    0.78873    0.81469    0.81208    1.26786
  61.68045    0.66582    0.64940    0.86500    0.66834    0.62477    0.62209    1.49624
  78.17132    0.81887    0.64940    1.08500    0.62182    0.63637    0.63359    1.60819
  81.97732    0.85189    0.64940    1.13500    0.62880    0.64825    0.64546    1.59032
  53.59194    0.58552    0.64940    0.75500    0.74522    0.68917    0.68654    1.34188
  60.20226    0.65138    0.64940    0.84500    0.70819    0.63958    0.63690    1.41206
  68.37535    0.72980    0.64940    0.95500    0.67466    0.62984    0.62712    1.48223
  67.62795    0.72278    0.64940    0.94500    0.66721    0.62888    0.62616    1.49878
  84.27045    0.87134    0.64940    1.16500    0.68363    0.65677    0.65397    1.46278
  80.45248    0.83877    0.64940    1.11500    0.62675    0.64350    0.64071    1.59554
  55.78796    0.60763    0.64940    0.78500    0.72326    0.68294    0.68029    1.38264
  51.40308    0.56327    0.64940    0.72500    0.62400    0.74297    0.74034    1.60256
  76.65472    0.80545    0.64940    1.06500    0.62023    0.63167    0.62890    1.61231
  65.39107    0.70158    0.64940    0.91500    0.57009    0.62601    0.62330    1.75410
  71.37374    0.75766    0.64940    0.99500    0.57395    0.63206    0.62932    1.74230
  49.22118    0.54088    0.64940    0.69500    0.70312    0.79676    0.79415    1.42222
  81.21450    0.84535    0.64940    1.12500    0.65882    0.64588    0.64309    1.51786
  63.90421    0.68734    0.64940    0.89500    0.56863    0.62409    0.62139    1.75862
  60.94093    0.65861    0.64940    0.85500    0.65747    0.63235    0.62967    1.52099
  75.14152    0.79193    0.64940    1.04500    0.62148    0.63178    0.62902    1.60907
  59.46444    0.64414    0.64940    0.83500    0.66108    0.64681    0.64413    1.51268
  75.08711    0.79239    0.65018    1.04500    0.59846    0.63063    0.62785    1.67097
  53.55213    0.58582    0.65018    0.75500    0.66859    0.69041    0.68772    1.49569
  81.91878    0.85242    0.65018    1.13500    0.67073    0.64709    0.64430    1.49091
  62.37484    0.67338    0.65018    0.87500    0.62867    0.62119    0.61846    1.59066
  52.82225    0.57841    0.65018    0.74500    0.68652    0.70834    0.70565    1.45662
  79.63407    0.83267    0.65018    1.10500    0.66148    0.63996    0.63718    1.51176
  81.15640    0.84586    0.65018    1.12500    0.60073    0.64471    0.64192    1.66465
  78.11504    0.81936    0.65018    1.08500    0.55197    0.63521    0.63243    1.81169
  70.57131    0.75116    0.65018    0.98500    0.55956    0.63097    0.62821    1.78711
  69.82176    0.74420    0.65018    0.97500    0.61228    0.63049    0.62773    1.63325
  80.39483    0.83928    0.65018    1.11500    0.64000    0.64234    0.63955    1.56250
  57.94843    0.62991    0.65018    0.81500    0.63975    0.65989    0.65718    1.56311
  47.73474    0.52615    0.65018    0.67500    0.65909    0.83385    0.83120    1.51724
  60.89595    0.65896    0.65018    0.85500    0.61551    0.63098    0.62825    1.62468
  60.15779    0.65173    0.65018    0.84500    0.63622    0.63821    0.63548    1.57179
  66.83241    0.71613    0.65018    0.93500    0.62687    0.62693    0.62418    1.59524
  71.32174    0.75809    0.65018    0.99500    0.51026    0.63092    0.62815    1.95977
  75.84281    0.79917    0.65018    1.05500    0.72994    0.63057    0.62779    1.36997
  63.85719    0.68771    0.65018    0.89500    0.56998    0.62311    0.62037    1.75444
  65.34305    0.70196    0.65018    0.91500    0.65866    0.62502    0.62227    1.51823
  76.59936    0.80593    0.65018    1.06500    0.58679    0.63052    0.62773    1.70418
  78.87414    0.82603    0.65018    1.09500    0.68774    0.63759    0.63480    1.45404
  66.08729    0.70906    0.65018    0.92500    0.56829    0.62598    0.62323    1.75967
  77.35678    0.81266    0.65018    1.07500    0.65709    0.63284    0.63005    1.52187
  51.36484    0.56355    0.65018    0.72500    0.74180    0.74420    0.74152    1.34807
  72.07306    0.76500    0.65018    1.00500    0.67438    0.63086    0.62809    1.48284
  67.57842    0.72318    0.65018    0.94500    0.61611    0.62789    0.62513    1.62308
  55.01430    0.60058    0.65018    0.77500    0.69837    0.68880    0.68610    1.43191
  83.44589    0.86543    0.65018    1.15500    0.62949    0.65184    0.64904    1.58859
  84.97605    0.87831    0.65018    1.17500    0.69173    0.65727    0.65447    1.44565
  59.42049    0.64448    0.65018    0.83500    0.63351    0.64543    0.64271    1.57851
  64.59968    0.69485    0.65018    0.90500    0.68557    0.62406    0.62132    1.45865
  52.09316    0.57099    0.65018    0.73500    0.72464    0.72627    0.72359    1.38000
  63.11558    0.68055    0.65018    0.88500    0.61321    0.62215    0.61941    1.63077
  50.63731    0.55610    0.65018    0.71500    0.77419    0.76213    0.75946    1.29167
  49.91053    0.54863    0.65018    0.70500    0.67081    0.78006    0.77739    1.49074
  84.21060    0.87188    0.65018    1.16500    0.53716    0.65547    0.65267    1.86166
  54.28281    0.59321    0.65018    0.76500    0.62873    0.69176    0.68907    1.59052
  48.45926    0.53366    0.65018    0.68500    0.74157    0.81592    0.81327    1.34848
  61.63496    0.66618    0.65018    0.86500    0.67692    0.62343    0.62070    1.47727
  72.82526    0.77189    0.65018    1.01500    0.61171    0.63080    0.62803    1.63476
  58.68404    0.63720    0.65018    0.82500    0.71484    0.65266    0.64994    1.39892
  68.32532    0.73021    0.65018    0.95500    0.66337    0.62884    0.62609    1.50746
  55.74660    0.60794    0.65018    0.78500    0.63203    0.68157    0.67887    1.58219
  82.68194    0.85894    0.65018    1.14500    0.66531    0.64947    0.64667    1.50307
  49.18452    0.54115    0.65018    0.69500    0.95495    0.79799    0.79533    1.04717
  69.07310    0.73721    0.65018    0.96500    0.52566    0.62968    0.62692    1.90237
  47.69912    0.52641    0.65096    0.67500    0.83333    0.83508    0.83239    1.20000
  54.24248    0.59351    0.65096    0.76500    0.67532    0.69086    0.68812    1.48077
  60.11331    0.65207    0.65096    0.84500    0.69746    0.63682    0.63406    1.43377
  49.87333    0.54891    0.65096    0.70500    0.76056    0.78129    0.77858    1.31481
  53.51232    0.58612    0.65096    0.75500    0.78841    0.69163    0.68890    1.26838
  68.27526    0.73061    0.65096    0.95500    0.57561    0.62784    0.62506    1.73729
  78.81736    0.82652    0.65096    1.09500    0.70140    0.63643    0.63363    1.42571
  67.52887    0.72358    0.65096    0.94500    0.58346    0.62688    0.62410    1.71391
  72.77226    0.77233    0.65096    1.01500    0.57668    0.62965    0.62686    1.73407
  77.30093    0.81314    0.65096    1.07500    0.60377    0.63168    0.62889    1.65625
  84.15070    0.87242    0.65096    1.16500    0.62815    0.65415    0.65136    1.59197
  72.02055    0.76544    0.65096    1.00500    0.61538    0.62970    0.62692    1.62500
  63.06905    0.68092    0.65096    0.88500    0.66257    0.62115    0.61838    1.50928
  51.32660    0.56384    0.65096    0.72500    0.80786    0.74543    0.74271    1.23784
  64.55214    0.69522    0.65096    0.90500    0.60125    0.62306    0.62029    1.66321
  79.57684    0.83317    0.65096    1.10500    0.59646    0.63880    0.63601    1.67656
  71.26972    0.75852    0.65096    0.99500    0.58750    0.62976    0.62698    1.70213
  52.05438    0.57128    0.65096    0.73500    0.89883    0.72750    0.72477    1.11255
  76.54398    0.80640    0.65096    1.06500    0.62202    0.62935    0.62656    1.60767
  55.70522    0.60825    0.65096    0.78500    0.69676    0.68019    0.67745    1.43522
  48.42311    0.53393    0.65096    0.68500    0.62963    0.81715    0.81445    1.58824
  54.97344    0.60089    0.65096    0.77500    0.59276    0.68742    0.68468    1.68702
  65.29500    0.70234    0.65096    0.91500    0.66110    0.62402    0.62124    1.51263
  62.32882    0.67374    0.65096    0.87500    0.61295    0.62019    0.61743    1.63144
  78.05872    0.81984    0.65096    1.08500    0.65447    0.63405    0.63126    1.52795
  63.81016    0.68808    0.65096    0.89500    0.68697    0.62211    0.61933    1.45567
  75.03268    0.79285    0.65096    1.04500    0.66180    0.62947    0.62668    1.51104
  82.62292    0.85946    0.65096    1.14500    0.65102    0.64829    0.64550    1.53605
  66.03874    0.70944    0.65096    0.92500    0.69983    0.62497    0.62219    1.42891
  57.90550    0.63024    0.65096    0.81500    0.59130    0.65851    0.65576    1.69118
  50.59958    0.55638    0.65096    0.71500    0.87047    0.76336    0.76064    1.14881
  80.33714    0.83979    0.65096    1.11500    0.51979    0.64117    0.63838    1.92384
  66.78336    0.71652    0.65096    0.93500    0.59878    0.62593    0.62315    1.67005
  49.14785    0.54142    0.65096    0.69500    0.67213    0.79922    0.79651    1.48780
  81.09827    0.84638    0.65096    1.12500    0.63225    0.64355    0.64076    1.58166
  84.91573    0.87886    0.65096    1.17500    0.57023    0.65630    0.65351    1.75368
  70.51978    0.75158    0.65096    0.98500    0.52738    0.62982    0.62704    1.89617
  58.64059    0.63754    0.65096    0.82500    0.65613    0.65128    0.64853    1.52408
  75.78790    0.79964    0.65096    1.05500    0.59470    0.62941    0.62662    1.68153
  69.77072    0.74461    0.65096    0.97500    0.70251    0.62949    0.62671    1.42347
  81.86020    0.85294    0.65096    1.13500    0.60078    0.64592    0.64313    1.66452
  52.78296    0.57871    0.65096    0.74500    0.61877    0.70956    0.70684    1.61611
  60.85096    0.65931    0.65096    0.85500    0.60033    0.62959    0.62683    1.66576
  83.38643    0.86596    0.65096    1.15500    0.64718    0.65067    0.64788    1.54517
  59.37653    0.64481    0.65096    0.83500    0.68522    0.64405    0.64129    1.45939
  69.02255    0.73763    0.65096    0.96500    0.54758    0.62868    0.62590    1.82620
  61.58946    0.66653    0.65096    0.86500    0.63492    0.62208    0.61932    1.57500
  68.97198    0.73804    0.65174    0.96500    0.62480    0.62768    0.62488    1.60051
  84.09077    0.87297    0.65174    1.16500    0.67672    0.65285    0.65006    1.47771
  49.83613    0.54918    0.65174    0.70500    0.70122    0.78251    0.77977    1.42609
  82.56386    0.85999    0.65174    1.14500    0.59412    0.64713    0.64433    1.68317
  66.73429    0.71692    0.65174    0.93500    0.67508    0.62492    0.62212    1.48130
  59.33254    0.64515    0.65174    0.83500    0.57045    0.64266    0.63987    1.75301
  71.21767    0.75895    0.65174    0.99500    0.58685    0.62860    0.62580    1.70400
  63.02251    0.68128    0.65174    0.88500    0.63130    0.62014    0.61735    1.58402
  77.24505    0.81361    0.65174    1.07500    0.52166    0.63052    0.62772    1.91696
  84.85537    0.87940    0.65174    1.17500    0.75306    0.65533    0.65254    1.32792
  48.38695    0.53419    0.65174    0.68500    0.80882    0.81837    0.81564    1.23636
  83.32693    0.86649    0.65174    1.15500    0.69427    0.64950    0.64671    1.44037
  65.99017    0.70983    0.65174    0.92500    0.62969    0.62396    0.62116    1.58809
  61.54393    0.66689    0.65174    0.86500    0.63000    0.62073    0.61793    1.58730
  78.76055    0.82701    0.65174    1.09500    0.67311    0.63526    0.63246    1.48563
  81.04009    0.84689    0.65174    1.12500    0.62722    0.64238    0.63959    1.59434
  52.74365    0.57900    0.65174    0.74500    0.77885    0.71079    0.70802    1.28395
  58.59712    0.63787    0.65174    0.82500    0.62250    0.64989    0.64710    1.60641
  69.71965    0.74503    0.65174    0.97500    0.57416    0.62849    0.62569    1.74167
  81.80158    0.85346    0.65174    1.13500    0.64466    0.64475    0.64196    1.55120
  53.47249    0.58641    0.65174    0.75500    0.65805    0.69285    0.69009    1.51965
  60.80595    0.65966    0.65174    0.85500    0.67414    0.62820    0.62541    1.48338
  68.22519    0.73102    0.65174    0.95500    0.66502    0.62683    0.62402    1.50370
  75.73295    0.80011    0.65174    1.05500    0.69439    0.62825    0.62544    1.44011
  49.11116    0.54169    0.65174    0.69500    0.78095    0.80044    0.79770    1.28049
  78.00238    0.82033    0.65174    1.08500    0.66925    0.63289    0.63009    1.49422
  80.27942    0.84029    0.65174    1.11500    0.56746    0.64001    0.63721    1.76224
  50.56185    0.55666    0.65174    0.71500    0.73611    0.76458    0.76183    1.35849
  57.86255    0.63057    0.65174    0.81500    0.57391    0.65712    0.65434    1.74242
  73.47135    0.77964    0.65174    1.02500    0.68306    0.62843    0.62562    1.46400
  63.76310    0.68845    0.65174    0.89500    0.62783    0.62110    0.61830    1.59280
  70.46822    0.75200    0.65174    0.98500    0.62791    0.62866    0.62586    1.59259
  62.28279    0.67410    0.65174    0.87500    0.64767    0.61919    0.61640    1.54400
  47.66348    0.52667    0.65174    0.67500    0.86486    0.83631    0.83357    1.15625
  51.28834    0.56412    0.65174    0.72500    0.67686    0.74665    0.74389    1.47742
  60.06882    0.65242    0.65174    0.84500    0.67949    0.63543    0.63264    1.47170
  79.51957    0.83367    0.65174    1.10500    0.60830    0.63764    0.63484    1.64392
  54.93257    0.60120    0.65174    0.77500    0.64320    0.68603    0.68326    1.55472
  64.50458    0.69560    0.65174    0.90500    0.58692    0.62205    0.61926    1.70380
  72.71924    0.77277    0.65174    1.01500    0.64587    0.62849    0.62568    1.54830
  71.96801    0.76587    0.65174    1.00500    0.59438    0.62854    0.62574    1.68241
  67.47929    0.72398    0.65174    0.94500    0.60692    0.62587    0.62307    1.64767
  54.20213    0.59382    0.65174    0.76500    0.58656    0.68994    0.68717    1.70485
  55.66383    0.60857    0.65174    0.78500    0.68591    0.67880    0.67603    1.45791
  65.24693    0.70273    0.65174    0.91500    0.56899    0.62301    0.62021    1.75749
  52.01560    0.57157    0.65174    0.73500    0.64430    0.72872    0.72596    1.55208
  76.48857    0.80687    0.65174    1.06500    0.60367    0.62819    0.62539    1.65654
  63.71603    0.68882    0.65252    0.89500    0.63550    0.62009    0.61727    1.57357
  73.41782    0.78009    0.65252    1.02500    0.55426    0.62727    0.62445    1.80422
  58.55364    0.63821    0.65252    0.82500    0.56752    0.64849    0.64568    1.76206
  60.76092    0.66001    0.65252    0.85500    0.69333    0.62680    0.62399    1.44231
  65.94157    0.71022    0.65252    0.92500    0.63149    0.62295    0.62013    1.58355
  54.89169    0.60151    0.65252    0.77500    0.62676    0.68464    0.68184    1.59551
  72.66619    0.77321    0.65252    1.01500    0.64686    0.62733    0.62451    1.54592
  55.62242    0.60888    0.65252    0.78500    0.64410    0.67741    0.67461    1.55254
  80.22167    0.84080    0.65252    1.11500    0.64685    0.63885    0.63604    1.54596
  60.02430    0.65276    0.65252    0.84500    0.71134    0.63403    0.63122    1.40580
  84.79497    0.87995    0.65252    1.17500    0.74347    0.65437    0.65157    1.34505
  66.68519    0.71731    0.65252    0.93500    0.70053    0.62391    0.62108    1.42750
  79.46227    0.83417    0.65252    1.10500    0.64259    0.63648    0.63367    1.55621
  49.07447    0.54196    0.65252    0.69500    0.83333    0.80166    0.79889    1.20000
  48.35079    0.53446    0.65252    0.68500    0.89333    0.81960    0.81682    1.11940
  51.97681    0.57186    0.65252    0.73500    0.62126    0.72994    0.72715    1.60963
  81.74292    0.85397    0.65252    1.13500    0.68775    0.64360    0.64079    1.45402
  84.03080    0.87351    0.65252    1.16500    0.63983    0.65155    0.64875    1.56291
  54.16176    0.59412    0.65252    0.76500    0.58612    0.68902    0.68622    1.70612
  50.52410    0.55694    0.65252    0.71500    0.87500    0.76580    0.76302    1.14286
  76.43313    0.80735    0.65252    1.06500    0.55784    0.62702    0.62421    1.79264
  80.98189    0.84740    0.65252    1.12500    0.61089    0.64122    0.63842    1.63694
  47.62784    0.52693    0.65252    0.67500    0.71053    0.83753    0.83476    1.40741
  69.66856    0.74545    0.65252    0.97500    0.64274    0.62749    0.62467    1.55584
  71.16559    0.75938    0.65252    0.99500    0.66086    0.62745    0.62463    1.51319
  68.92138    0.73845    0.65252    0.96500    0.59365    0.62668    0.62386    1.68449
  75.67798    0.80057    0.65252    1.05500    0.64981    0.62709    0.62427    1.53890
  68.17509    0.73142    0.65252    0.95500    0.65734    0.62581    0.62299    1.52128
  64.45700    0.69598    0.65252    0.90500    0.64309    0.62104    0.61822    1.55499
  77.18913    0.81409    0.65252    1.07500    0.56446    0.62936    0.62655    1.77161
  51.25007    0.56441    0.65252    0.72500    0.62891    0.74787    0.74508    1.59006
  62.97594    0.68165    0.65252    0.88500    0.66946    0.61914    0.61632    1.49373
  61.49839    0.66724    0.65252    0.86500    0.60485    0.61936    0.61655    1.65330
  83.26739    0.86703    0.65252    1.15500    0.66197    0.64834    0.64554    1.51064
  62.23673    0.67446    0.65252    0.87500    0.56968    0.61818    0.61536    1.75538
  59.28855    0.64549    0.65252    0.83500    0.64138    0.64126    0.63845    1.55914
  67.42970    0.72438    0.65252    0.94500    0.72240    0.62486    0.62204    1.38427
  57.81958    0.63090    0.65252    0.81500    0.62329    0.65572    0.65291    1.60440
  82.50476    0.86052    0.65252    1.14500    0.58904    0.64597    0.64316    1.69767
  77.94600    0.82081    0.65252    1.08500    0.61524    0.63173    0.62892    1.62538
  70.41663    0.75242    0.65252    0.98500    0.58934    0.62751    0.62468    1.69681
  71.91545    0.76631    0.65252    1.00500    0.61695    0.62739    0.62457    1.62088
  53.43265    0.58671    0.65252    0.75500    0.75444    0.69407    0.69128    1.32549
  49.79891    0.54946    0.65252    0.70500    0.80380    0.78373    0.78095    1.24409
  52.70433    0.57929    0.65252    0.74500    0.71566    0.71200    0.70921    1.39732
  78.70371    0.82750    0.65252    1.09500    0.65625    0.63411    0.63129    1.52381
  65.19884    0.70311    0.65252    0.91500    0.59746    0.62200    0.61918    1.67374
  80.16387    0.84130    0.65331    1.11500    0.60734    0.63771    0.63487    1.64653
  71.11350    0.75981    0.65331    0.99500    0.54702    0.62629    0.62345    1.82808
  65.15074    0.70349    0.65331    0.91500    0.57919    0.62099    0.61814    1.72656
  55.58101    0.60919    0.65331    0.78500    0.69655    0.67601    0.67318    1.43564
  48.31461    0.53472    0.65331    0.68500    0.73494    0.82081    0.81801    1.36066
  75.62298    0.80104    0.65331    1.05500    0.63246    0.62593    0.62309    1.58112
  51.93800    0.57214    0.65331    0.73500    0.81413    0.73115    0.72834    1.22831
  61.45284    0.66760    0.65331    0.86500    0.67626    0.61800    0.61516    1.47872
  63.66894    0.68919    0.65331    0.89500    0.60725    0.61908    0.61623    1.64677
  77.88959    0.82130    0.65331    1.08500    0.66111    0.63059    0.62775    1.51261
  70.36503    0.75285    0.65331    0.98500    0.56240    0.62635    0.62351    1.77811
  53.39280    0.58701    0.65331    0.75500    0.74260    0.69529    0.69247    1.34661
  52.66500    0.57959    0.65331    0.74500    0.60692    0.71322    0.71040    1.64767
  77.13319    0.81457    0.65331    1.07500    0.59287    0.62821    0.62538    1.68671
  78.64684    0.82800    0.65331    1.09500    0.70270    0.63296    0.63012    1.42308
  79.40494    0.83466    0.65331    1.10500    0.62311    0.63533    0.63250    1.60486
  66.63608    0.71770    0.65331    0.93500    0.60787    0.62289    0.62005    1.64508
  65.89296    0.71061    0.65331    0.92500    0.64390    0.62194    0.61909    1.55303
  47.59219    0.52719    0.65331    0.67500    0.94286    0.83875    0.83595    1.06061
  69.61745    0.74586    0.65331    0.97500    0.57604    0.62641    0.62357    1.73600
  72.61311    0.77365    0.65331    1.01500    0.62890    0.62617    0.62333    1.59008
  84.73453    0.88050    0.65331    1.17500    0.66274    0.65343    0.65060    1.50890
  54.85079    0.60182    0.65331    0.77500    0.68293    0.68324    0.68041    1.46429
  59.97978    0.65311    0.65331    0.84500    0.69177    0.63263    0.62979    1.44557
  62.92936    0.68202    0.65331    0.88500    0.70018    0.61812    0.61528    1.42821
  83.20781    0.86756    0.65331    1.15500    0.66381    0.64720    0.64437    1.50645
  62.19066    0.67482    0.65331    0.87500    0.73755    0.61717    0.61433    1.35584
  57.77661    0.63123    0.65331    0.81500    0.62338    0.65432    0.65149    1.60417
  73.36425    0.78054    0.65331    1.02500    0.66081    0.62611    0.62327    1.51330
  71.86286    0.76674    0.65331    1.00500    0.57011    0.62623    0.62339    1.75405
  49.76168    0.54973    0.65331    0.70500    0.77707    0.78495    0.78214    1.28689
  58.51015    0.63854    0.65331    0.82500    0.57706    0.64709    0.64426    1.73292
  82.44562    0.86104    0.65331    1.14500    0.70410    0.64482    0.64199    1.42025
  68.12497    0.73183    0.65331    0.95500    0.61846    0.62480    0.62196    1.61692
  49.03777    0.54223    0.65331    0.69500    0.88679    0.80288    0.80008    1.12766
  54.12139    0.59442    0.65331    0.76500    0.67033    0.68810    0.68527    1.49180
  76.37765    0.80782    0.65331    1.06500    0.64098    0.62587    0.62303    1.56012
  50.48635    0.55722    0.65331    0.71500    0.73934    0.76702    0.76421    1.35256
  60.71588    0.66036    0.65331    0.85500    0.62542    0.62540    0.62256    1.59892
  68.87076    0.73886    0.65331    0.96500    0.63621    0.62568    0.62284    1.57180
  81.68423    0.85449    0.65331    1.13500    0.68127    0.64245    0.63962    1.46784
  51.21179    0.56469    0.65331    0.72500    0.73967    0.74909    0.74627    1.35196
  64.40940    0.69635    0.65331    0.90500    0.63183    0.62003    0.61719    1.58272
  67.38008    0.72478    0.65331    0.94500    0.64851    0.62385    0.62100    1.54198
  83.97079    0.87405    0.65331    1.16500    0.55741    0.65027    0.64744    1.79401
  80.92364    0.84791    0.65331    1.12500    0.60628    0.64008    0.63725    1.64939
  59.24453    0.64583    0.65331    0.83500    0.55848    0.63986    0.63703    1.79056
  51.89919    0.57243    0.65409    0.73500    0.74182    0.73237    0.72953    1.34804
  73.31067    0.78098    0.65409    1.02500    0.64706    0.62496    0.62209    1.54545
  52.62566    0.57988    0.65409    0.74500    0.61064    0.71443    0.71159    1.63761
  65.10261    0.70387    0.65409    0.91500    0.61238    0.61997    0.61711    1.63298
  51.17350    0.56497    0.65409    0.72500    0.98068    0.75030    0.74746    1.01970
  57.73362    0.63156    0.65409    0.81500    0.65070    0.65292    0.65006    1.53681
  70.31339    0.75327    0.65409    0.98500    0.62974    0.62520    0.62233    1.58795
  49.72444    0.55001    0.65409    0.70500    0.78409    0.78616    0.78333    1.27536
  63.62183    0.68956    0.65409    0.89500    0.72250    0.61807    0.61520    1.38407
  62.14458    0.67518    0.65409    0.87500    0.60766    0.61616    0.61329    1.64567
  61.40726    0.66795    0.65409    0.86500    0.62460    0.61663    0.61376    1.60104
  59.93523    0.65345    0.65409    0.84500    0.65842    0.63123    0.62837    1.51880
  83.14820    0.86809    0.65409    1.15500    0.68515    0.64606    0.64319    1.45954
  67.33044    0.72517    0.65409    0.94500    0.61527    0.62284    0.61997    1.62530
  55.53958    0.60951    0.65409    0.78500    0.72917    0.67461    0.67176    1.37143
  78.58993    0.82849    0.65409    1.09500    0.73292    0.63182    0.62895    1.36441
  48.27842    0.53499    0.65409    0.68500    0.53933    0.82203    0.81920    1.85417
  64.36178    0.69673    0.65409    0.90500    0.62336    0.61902    0.61615    1.60422
  60.67082    0.66071    0.65409    0.85500    0.62097    0.62400    0.62114    1.61039
  50.44858    0.55750    0.65409    0.71500    0.74286    0.76823    0.76540    1.34615
  69.56631    0.74628    0.65409    0.97500    0.66722    0.62526    0.62239    1.49877
  54.80988    0.60212    0.65409    0.77500    0.69087    0.68184    0.67899    1.44746
  80.86536    0.84842    0.65409    1.12500    0.65753    0.63894    0.63607    1.52083
  66.58694    0.71810    0.65409    0.93500    0.64129    0.62188    0.61901    1.55937
  80.10605    0.84181    0.65409    1.11500    0.66408    0.63657    0.63370    1.50585
  79.34757    0.83516    0.65409    1.10500    0.64948    0.63419    0.63132    1.53968
  81.62550    0.85501    0.65409    1.13500    0.74946    0.64131    0.63845    1.33429
  68.07483    0.73223    0.65409    0.95500    0.58559    0.62379    0.62092    1.70769
  83.91073    0.87458    0.65409    1.16500    0.58691    0.64899    0.64613    1.70383
  49.00105    0.54250    0.65409    0.69500    0.75969    0.80410    0.80127    1.31633
  84.67404    0.88105    0.65409    1.17500    0.64387    0.65250    0.64963    1.55311
  68.82013    0.73927    0.65409    0.96500    0.65591    0.62469    0.62182    1.52459
  82.38645    0.86157    0.65409    1.14500    0.57358    0.64369    0.64082    1.74342
  62.88276    0.68238    0.65409    0.88500    0.60685    0.61711    0.61425    1.64785
  72.56001    0.77409    0.65409    1.01500    0.60897    0.62502    0.62215    1.64211
  58.46664    0.63887    0.65409    0.82500    0.58608    0.64569    0.64283    1.70625
  47.55653    0.52746    0.65409    0.67500    0.97959    0.83996    0.83714    1.02083
  65.84433    0.71099    0.65409    0.92500    0.65379    0.62093    0.61806    1.52955
  53.35293    0.58731    0.65409    0.75500    0.71264    0.69650    0.69366    1.40323
  75.56795    0.80150    0.65409    1.05500    0.59434    0.62478    0.62191    1.68254
  77.83314    0.82178    0.65409    1.08500    0.59162    0.62945    0.62658    1.69027
  59.20051    0.64617    0.65409    0.83500    0.74067    0.63846    0.63560    1.35013
  54.08100    0.59472    0.65409    0.76500    0.73315    0.68717    0.68432    1.36397
  71.81024    0.76717    0.65409    1.00500    0.59804    0.62508    0.62221    1.67213
  71.06137    0.76023    0.65409    0.99500    0.67869    0.62514    0.62227    1.47342
  77.07722    0.81505    0.65409    1.07500    0.60329    0.62707    0.62420    1.65758
  76.32215    0.80829    0.65409    1.06500    0.59586    0.62472    0.62185    1.67823
  60.62574    0.66106    0.65487    0.85500    0.66192    0.62259    0.61971    1.51075
  66.53778    0.71849    0.65487    0.93500    0.60159    0.62087    0.61798    1.66227
  47.52086    0.52771    0.65487    0.67500    0.73810    0.84117    0.83833    1.35484
  79.29016    0.83566    0.65487    1.10500    0.55498    0.63306    0.63015    1.80186
  54.04060    0.59503    0.65487    0.76500    0.63846    0.68623    0.68336    1.56627
  81.56673    0.85553    0.65487    1.13500    0.60037    0.64018    0.63727    1.66564
  84.61351    0.88159    0.65487    1.17500    0.71694    0.65158    0.64866    1.39482
  68.02467    0.73264    0.65487    0.95500    0.61093    0.62278    0.61988    1.63686
  48.96433    0.54277    0.65487    0.69500    0.89167    0.80531    0.80246    1.12150
  58.42311    0.63920    0.65487    0.82500    0.75340    0.64428    0.64140    1.32732
  76.26662    0.80876    0.65487    1.06500    0.63056    0.62358    0.62067    1.58589
  54.76896    0.60243    0.65487    0.77500    0.61466    0.68043    0.67756    1.62692
  46.80024    0.52017    0.65487    0.66500    0.61111    0.85790    0.85506    1.63636
  69.51515    0.74669    0.65487    0.97500    0.58230    0.62410    0.62121    1.71733
  65.05447    0.70425    0.65487    0.91500    0.60123    0.61896    0.61607    1.66327
  55.49813    0.60982    0.65487    0.78500    0.61086    0.67320    0.67033    1.63704
  80.04819    0.84231    0.65487    1.11500    0.67146    0.63543    0.63252    1.48930
  65.79568    0.71138    0.65487    0.92500    0.64506    0.61991    0.61702    1.55025
  59.89067    0.65379    0.65487    0.84500    0.63158    0.62982    0.62694    1.58333
  51.13520    0.56526    0.65487    0.72500    0.76735    0.75151    0.74865    1.30319
  67.28078    0.72557    0.65487    0.94500    0.55945    0.62182    0.61893    1.78747
  68.76946    0.73968    0.65487    0.96500    0.61824    0.62369    0.62079    1.61750
  48.24222    0.53525    0.65487    0.68500    0.82418    0.82324    0.82039    1.21333
  77.02121    0.81553    0.65487    1.07500    0.57845    0.62593    0.62303    1.72876
  51.86036    0.57272    0.65487    0.73500    0.71014    0.73358    0.73072    1.40816
  83.85064    0.87512    0.65487    1.16500    0.65833    0.64773    0.64481    1.51899
  72.50688    0.77453    0.65487    1.01500    0.61173    0.62387    0.62097    1.63472
  59.15646    0.64651    0.65487    0.83500    0.68534    0.63705    0.63417    1.45913
  80.80705    0.84894    0.65487    1.12500    0.66800    0.63781    0.63490    1.49701
  78.53299    0.82898    0.65487    1.09500    0.61982    0.63068    0.62778    1.61337
  71.00922    0.76066    0.65487    0.99500    0.61438    0.62399    0.62109    1.62766
  64.31414    0.69710    0.65487    0.90500    0.63072    0.61801    0.61512    1.58549
  50.41081    0.55778    0.65487    0.71500    0.74654    0.76944    0.76659    1.33951
  77.77667    0.82227    0.65487    1.08500    0.71915    0.62831    0.62540    1.39053
  82.32723    0.86209    0.65487    1.14500    0.57091    0.64256    0.63965    1.75159
  73.25705    0.78143    0.65487    1.02500    0.68128    0.62381    0.62091    1.46782
  57.69061    0.63188    0.65487    0.81500    0.59786    0.65151    0.64863    1.67262
  70.26174    0.75369    0.65487    0.98500    0.62102    0.62405    0.62115    1.61026
  71.75760    0.76761    0.65487    1.00500    0.59314    0.62393    0.62103    1.68595
  62.09847    0.67553    0.65487    0.87500    0.68954    0.61514    0.61225    1.45024
  63.57470    0.68993    0.65487    0.89500    0.65353    0.61705    0.61416    1.53015
  61.36167    0.66831    0.65487    0.86500    0.61376    0.61526    0.61237    1.62931
  75.51290    0.80197    0.65487    1.05500    0.62786    0.62364    0.62073    1.59271
  49.68719    0.55028    0.65487    0.70500    0.89103    0.78738    0.78452    1.12230
  53.31306    0.58761    0.65487    0.75500    0.79944    0.69771    0.69485    1.25087
  62.83615    0.68274    0.65487    0.88500    0.63847    0.61610    0.61321    1.56623
  83.08854    0.86862    0.65487    1.15500    0.74894    0.64493    0.64202    1.33523
  52.58631    0.58017    0.65487    0.74500    0.71557    0.71565    0.71278    1.39749
  64.26649    0.69748    0.65566    0.90500    0.65478    0.61699    0.61408    1.52723
  62.78951    0.68311    0.65566    0.88500    0.57329    0.61508    0.61217    1.74432
  80.74869    0.84945    0.65566    1.12500    0.58286    0.63667    0.63372    1.71569
  77.72016    0.82275    0.65566    1.08500    0.63074    0.62717    0.62423    1.58543
  59.11241    0.64684    0.65566    0.83500    0.63953    0.63564    0.63274    1.56364
  51.82152    0.57301    0.65566    0.73500    0.76431    0.73479    0.73191    1.30837
  70.21006    0.75411    0.65566    0.98500    0.54917    0.62289    0.61997    1.82094
  76.96517    0.81600    0.65566    1.07500    0.63603    0.62479    0.62185    1.57225
  57.64759    0.63221    0.65566    0.81500    0.65517    0.65010    0.64720    1.52632
  72.45373    0.77497    0.65566    1.01500    0.68571    0.62272    0.61979    1.45833
  55.45667    0.61013    0.65566    0.78500    0.73976    0.67179    0.66890    1.35179
  59.84610    0.65413    0.65566    0.84500    0.63525    0.62841    0.62551    1.57418
  83.79051    0.87566    0.65566    1.16500    0.71689    0.64646    0.64350    1.39490
  71.70494    0.76804    0.65566    1.00500    0.62232    0.62278    0.61985    1.60688
  62.05235    0.67589    0.65566    0.87500    0.61951    0.61412    0.61122    1.61417
  79.99029    0.84281    0.65566    1.11500    0.72939    0.63430    0.63135    1.37101
  70.95705    0.76109    0.65566    0.99500    0.67715    0.62283    0.61991    1.47677
  61.31607    0.66866    0.65566    0.86500    0.61815    0.61388    0.61098    1.61772
  48.20602    0.53551    0.65566    0.68500    0.95775    0.82445    0.82159    1.04412
  67.23110    0.72597    0.65566    0.94500    0.67330    0.62081    0.61789    1.48522
  65.74701    0.71177    0.65566    0.92500    0.60417    0.61890    0.61598    1.65517
  75.45781    0.80243    0.65566    1.05500    0.58394    0.62249    0.61955    1.71250
  51.09688    0.56554    0.65566    0.72500    0.82716    0.75272    0.74985    1.20896
  46.76509    0.52042    0.65566    0.66500    0.87500    0.85951    0.85665    1.14286
  83.02885    0.86915    0.65566    1.15500    0.71030    0.64380    0.64084    1.40786
  69.46397    0.74711    0.65566    0.97500    0.66032    0.62295    0.62003    1.51442
  78.47602    0.82947    0.65566    1.09500    0.60940    0.62955    0.62660    1.64095
  79.23273    0.83616    0.65566    1.10500    0.67641    0.63192    0.62897    1.47839
  81.50793    0.85605    0.65566    1.13500    0.59339    0.63905    0.63610    1.68525
  49.64993    0.55055    0.65566    0.70500    0.66298    0.78859    0.78572    1.50833
  67.97449    0.73304    0.65566    0.95500    0.63419    0.62176    0.61884    1.57682
  65.00630    0.70463    0.65566    0.91500    0.58525    0.61794    0.61503    1.70868
  50.37302    0.55805    0.65566    0.71500    0.72152    0.77066    0.76778    1.38596
  84.55295    0.88214    0.65566    1.17500    0.67699    0.65065    0.64769    1.47712
  47.48518    0.52797    0.65566    0.67500    0.84091    0.84239    0.83952    1.18919
  82.26798    0.86262    0.65566    1.14500    0.60039    0.64143    0.63847    1.66559
  54.00019    0.59533    0.65566    0.76500    0.57179    0.68530    0.68241    1.74888
  66.48860    0.71888    0.65566    0.93500    0.60476    0.61985    0.61694    1.65354
  52.54695    0.58046    0.65566    0.74500    0.73817    0.71686    0.71397    1.35470
  54.72802    0.60274    0.65566    0.77500    0.70896    0.67902    0.67613    1.41053
  73.20341    0.78187    0.65566    1.02500    0.56968    0.62266    0.61973    1.75538
  76.21105    0.80923    0.65566    1.06500    0.67238    0.62243    0.61949    1.48725
  48.92760    0.54304    0.65566    0.69500    0.64029    0.80652    0.80365    1.56180
  68.71878    0.74009    0.65566    0.96500    0.62893    0.62269    0.61977    1.59000
  58.37957    0.63954    0.65566    0.82500    0.59689    0.64287    0.63997    1.67536
  63.52756    0.69030    0.65566    0.89500    0.60062    0.61603    0.61312    1.66494
  60.58065    0.66141    0.65566    0.85500    0.60781    0.62118    0.61828    1.64525
  53.27317    0.58790    0.65566    0.75500    0.73684    0.69892    0.69604    1.35714
  51.05856    0.56582    0.65645    0.72500    0.76824    0.75393    0.75104    1.30168
  81.44909    0.85656    0.65645    1.13500    0.61988    0.63790    0.63492    1.61321
  58.33602    0.63987    0.65645    0.82500    0.58730    0.64145    0.63854    1.70270
  67.92428    0.73344    0.65645    0.95500    0.60067    0.62074    0.61780    1.66480
  65.69832    0.71215    0.65645    0.92500    0.70930    0.61788    0.61494    1.40984
  48.89085    0.54331    0.65645    0.69500    0.85345    0.80773    0.80485    1.17172
  82.96912    0.86968    0.65645    1.15500    0.57037    0.64266    0.63967    1.75325
  59.80151    0.65448    0.65645    0.84500    0.64615    0.62699    0.62408    1.54762
  79.93236    0.84332    0.65645    1.11500    0.58909    0.63315    0.63017    1.69753
  68.66807    0.74049    0.65645    0.96500    0.61876    0.62169    0.61874    1.61614
  49.61266    0.55083    0.65645    0.70500    0.65174    0.78980    0.78691    1.53435
  80.69031    0.84995    0.65645    1.12500    0.54191    0.63553    0.63254    1.84532
  57.60456    0.63254    0.65645    0.81500    0.66732    0.64868    0.64577    1.49853
  59.06833    0.64718    0.65645    0.83500    0.58282    0.63422    0.63131    1.71579
  50.33522    0.55833    0.65645    0.71500    0.79902    0.77186    0.76898    1.25153
  76.15546    0.80970    0.65645    1.06500    0.66480    0.62127    0.61831    1.50420
  60.53554    0.66175    0.65645    0.85500    0.59835    0.61977    0.61685    1.67127
  82.20870    0.86314    0.65645    1.14500    0.62615    0.64028    0.63729    1.59706
  71.65225    0.76847    0.65645    1.00500    0.59571    0.62161    0.61866    1.67867
  83.73033    0.87620    0.65645    1.16500    0.76562    0.64517    0.64218    1.30612
  62.00621    0.67625    0.65645    0.87500    0.65225    0.61310    0.61018    1.53316
  53.95977    0.59563    0.65645    0.76500    0.68367    0.68435    0.68145    1.46269
  75.40269    0.80289    0.65645    1.05500    0.61581    0.62133    0.61837    1.62388
  64.21881    0.69785    0.65645    0.90500    0.60984    0.61597    0.61304    1.63978
  67.18140    0.72637    0.65645    0.94500    0.65016    0.61979    0.61685    1.53808
  73.14974    0.78232    0.65645    1.02500    0.61715    0.62150    0.61855    1.62035
  64.95812    0.70501    0.65645    0.91500    0.62916    0.61692    0.61399    1.58942
  78.41901    0.82996    0.65645    1.09500    0.63969    0.62840    0.62542    1.56325
  84.49234    0.88268    0.65645    1.17500    0.71005    0.64971    0.64672    1.40836
  51.78268    0.57330    0.65645    0.73500    0.70696    0.73600    0.73310    1.41451
  63.48039    0.69067    0.65645    0.89500    0.61485    0.61501    0.61208    1.62640
  76.90911    0.81648    0.65645    1.07500    0.60940    0.62364    0.62068    1.64095
  66.43941    0.71927    0.65645    0.93500    0.62336    0.61883    0.61590    1.60422
  70.15836    0.75453    0.65645    0.98500    0.62717    0.62173    0.61878    1.59446
  52.50758    0.58076    0.65645    0.74500    0.63376    0.71806    0.71517    1.57789
  54.68708    0.60304    0.65645    0.77500    0.68974    0.67760    0.67470    1.44983
  47.44950    0.52823    0.65645    0.67500    1.00000    0.84359    0.84072    1.00000
  72.40055    0.77541    0.65645    1.01500    0.61775    0.62156    0.61860    1.61878
  79.17526    0.83665    0.65645    1.10500    0.57227    0.63077    0.62780    1.74744
  53.23327    0.58820    0.65645    0.75500    0.59169    0.70013    0.69723    1.69008
  61.27044    0.66901    0.65645    0.86500    0.60235    0.61250    0.60958    1.66017
  77.66362    0.82323    0.65645    1.08500    0.63039    0.62602    0.62305    1.58631
  55.41521    0.61044    0.65645    0.78500    0.67299    0.67037    0.66747    1.48592
  46.72993    0.52068    0.65645    0.66500    0.86667    0.86112    0.85825    1.15385
  48.16980    0.53578    0.65645    0.68500    0.58252    0.82566    0.82278    1.71667
  70.90485    0.76151    0.65645    0.99500    0.59706    0.62167    0.61872    1.67486
  62.74286    0.68347    0.65645    0.88500    0.59121    0.61405    0.61113    1.69146
  69.41277    0.74752    0.65645    0.97500    0.68167    0.62179    0.61884    1.46699
  72.34734    0.77585    0.65723    1.01500    0.62230    0.62039    0.61742    1.60695
  71.59954    0.76890    0.65723    1.00500    0.63593    0.62044    0.61748    1.57250
  61.96006    0.67661    0.65723    0.87500    0.57581    0.61207    0.60914    1.73669
  60.49042    0.66210    0.65723    0.85500    0.61967    0.61834    0.61541    1.61376
  83.67012    0.87674    0.65723    1.16500    0.62525    0.64387    0.64086    1.59936
  76.09984    0.81017    0.65723    1.06500    0.59963    0.62010    0.61712    1.66768
  80.63189    0.85046    0.65723    1.12500    0.58741    0.63436    0.63137    1.70238
  82.14937    0.86366    0.65723    1.14500    0.62956    0.63912    0.63611    1.58841
  76.85301    0.81696    0.65723    1.07500    0.68400    0.62248    0.61950    1.46199
  49.57538    0.55110    0.65723    0.70500    0.51934    0.79100    0.78811    1.92553
  59.02425    0.64752    0.65723    0.83500    0.61352    0.63280    0.62988    1.62994
  53.19336    0.58850    0.65723    0.75500    0.75281    0.70134    0.69843    1.32836
  78.36197    0.83044    0.65723    1.09500    0.64639    0.62723    0.62424    1.54706
  54.64612    0.60335    0.65723    0.77500    0.78610    0.67618    0.67326    1.27211
  48.85410    0.54358    0.65723    0.69500    0.73134    0.80894    0.80604    1.36735
  64.17112    0.69823    0.65723    0.90500    0.58842    0.61494    0.61200    1.69947
  67.87406    0.73384    0.65723    0.95500    0.52466    0.61971    0.61676    1.90598
  84.43169    0.88323    0.65723    1.17500    0.59100    0.64876    0.64574    1.69204
  58.29245    0.64020    0.65723    0.82500    0.62118    0.64003    0.63711    1.60983
  51.74382    0.57358    0.65723    0.73500    0.66667    0.73720    0.73430    1.50000
  52.46819    0.58105    0.65723    0.74500    0.66467    0.71927    0.71637    1.50450
  79.11776    0.83715    0.65723    1.10500    0.58654    0.62961    0.62662    1.70492
  62.69620    0.68383    0.65723    0.88500    0.55717    0.61303    0.61009    1.79480
  64.90992    0.70539    0.65723    0.91500    0.62923    0.61589    0.61295    1.58924
  70.85263    0.76194    0.65723    0.99500    0.57426    0.62050    0.61754    1.74138
  82.90935    0.87021    0.65723    1.15500    0.51013    0.64150    0.63849    1.96029
  46.69476    0.52093    0.65723    0.66500    0.66667    0.86273    0.85985    1.50000
  55.37372    0.61075    0.65723    0.78500    0.61765    0.66895    0.66603    1.61905
  77.60706    0.82371    0.65723    1.08500    0.68587    0.62486    0.62187    1.45799
  79.87440    0.84382    0.65723    1.11500    0.61940    0.63199    0.62899    1.61446
  75.34755    0.80336    0.65723    1.05500    0.63519    0.62016    0.61718    1.57434
  61.22480    0.66936    0.65723    0.86500    0.61709    0.61111    0.60818    1.62050
  69.36154    0.74794    0.65723    0.97500    0.61726    0.62061    0.61766    1.62005
  70.10663    0.75495    0.65723    0.98500    0.64851    0.62056    0.61760    1.54198
  59.75690    0.65482    0.65723    0.84500    0.55766    0.62557    0.62265    1.79320
  81.39022    0.85708    0.65723    1.13500    0.66469    0.63674    0.63374    1.50445
  66.39019    0.71966    0.65723    0.93500    0.63574    0.61780    0.61486    1.57297
  63.43321    0.69104    0.65723    0.89500    0.66287    0.61398    0.61104    1.50860
  73.09605    0.78276    0.65723    1.02500    0.63231    0.62033    0.61736    1.58151
  51.02023    0.56610    0.65723    0.72500    0.80833    0.75514    0.75224    1.23711
  47.41380    0.52849    0.65723    0.67500    0.81250    0.84480    0.84191    1.23077
  57.56151    0.63286    0.65723    0.81500    0.65353    0.64726    0.64434    1.53016
  50.29742    0.55861    0.65723    0.71500    0.62128    0.77307    0.77017    1.60959
  53.91934    0.59593    0.65723    0.76500    0.70845    0.68341    0.68049    1.41154
  68.61735    0.74090    0.65723    0.96500    0.65655    0.62067    0.61772    1.52311
  67.13167    0.72676    0.65723    0.94500    0.66667    0.61876    0.61581    1.50000
  65.64961    0.71254    0.65723    0.92500    0.68289    0.61685    0.61390    1.46437
  48.13358    0.53604    0.65723    0.68500    0.76087    0.82687    0.82398    1.31429
  67.82381    0.73425    0.65802    0.95500    0.63091    0.61957    0.61661    1.58500
  81.33130    0.85759    0.65802    1.13500    0.79657    0.63655    0.63355    1.25538
  60.44528    0.66245    0.65802    0.85500    0.65210    0.61817    0.61524    1.53351
  47.37810    0.52875    0.65802    0.67500    0.78049    0.84431    0.84141    1.28125
  64.86170    0.70577    0.65802    0.91500    0.66301    0.61575    0.61280    1.50827
  58.24887    0.64053    0.65802    0.82500    0.63451    0.63986    0.63693    1.57602
  82.84954    0.87074    0.65802    1.15500    0.59608    0.64130    0.63830    1.67763
  77.55046    0.82420    0.65802    1.08500    0.60229    0.62467    0.62168    1.66032
  75.29238    0.80382    0.65802    1.05500    0.58793    0.62004    0.61706    1.70088
  61.17915    0.66972    0.65802    0.86500    0.65079    0.61104    0.60810    1.53659
  70.05489    0.75537    0.65802    0.98500    0.65016    0.62044    0.61748    1.53807
  63.38602    0.69141    0.65802    0.89500    0.61479    0.61384    0.61089    1.62657
  73.04233    0.78320    0.65802    1.02500    0.67617    0.62021    0.61724    1.47891
  53.15344    0.58879    0.65802    0.75500    0.74499    0.70085    0.69793    1.34231
  57.51845    0.63319    0.65802    0.81500    0.56667    0.64709    0.64416    1.76471
  52.42880    0.58134    0.65802    0.74500    0.68373    0.71878    0.71586    1.46256
  49.53809    0.55137    0.65802    0.70500    0.85792    0.79051    0.78760    1.16561
  61.91389    0.67697    0.65802    0.87500    0.69118    0.61192    0.60898    1.44681
  82.09001    0.86418    0.65802    1.14500    0.60345    0.63893    0.63593    1.65714
  62.64951    0.68420    0.65802    0.88500    0.67190    0.61288    0.60994    1.48831
  78.30491    0.83093    0.65802    1.09500    0.66071    0.62704    0.62406    1.51351
  84.37100    0.88377    0.65802    1.17500    0.62555    0.64847    0.64546    1.59859
  53.87889    0.59623    0.65802    0.76500    0.69444    0.68318    0.68026    1.44000
  48.81734    0.54385    0.65802    0.69500    0.80172    0.80844    0.80554    1.24731
  59.71228    0.65516    0.65802    0.84500    0.68948    0.62540    0.62247    1.45036
  80.57343    0.85097    0.65802    1.12500    0.58256    0.63417    0.63118    1.71656
  51.70495    0.57387    0.65802    0.73500    0.84116    0.73671    0.73380    1.18884
  83.60987    0.87727    0.65802    1.16500    0.64565    0.64366    0.64065    1.54882
  58.98015    0.64785    0.65802    0.83500    0.66257    0.63263    0.62970    1.50928
  55.33223    0.61106    0.65802    0.78500    0.72356    0.66878    0.66585    1.38206
  76.79688    0.81743    0.65802    1.07500    0.62840    0.62229    0.61931    1.59133
  67.08193    0.72716    0.65802    0.94500    0.59459    0.61861    0.61566    1.68182
  71.54680    0.76934    0.65802    1.00500    0.56338    0.62033    0.61736    1.77500
  64.12341    0.69860    0.65802    0.90500    0.71547    0.61479    0.61184    1.39767
  48.09735    0.53631    0.65802    0.68500    0.73333    0.82637    0.82348    1.36364
  79.06022    0.83764    0.65802    1.10500    0.68381    0.62942    0.62643    1.46240
  50.98189    0.56638    0.65802    0.72500    0.57092    0.75464    0.75173    1.75155
  54.60515    0.60366    0.65802    0.77500    0.78421    0.67601    0.67308    1.27517
  70.80039    0.76236    0.65802    0.99500    0.65545    0.62038    0.61742    1.52567
  68.56660    0.74131    0.65802    0.96500    0.62816    0.62053    0.61757    1.59194
  72.29411    0.77628    0.65802    1.01500    0.57767    0.62027    0.61730    1.73109
  65.60088    0.71292    0.65802    0.92500    0.59786    0.61670    0.61375    1.67263
  76.04419    0.81064    0.65802    1.06500    0.63086    0.61997    0.61699    1.58514
  46.65958    0.52118    0.65802    0.66500    1.33333    0.86174    0.85885    0.75000
  69.31029    0.74835    0.65802    0.97500    0.63328    0.62050    0.61754    1.57908
  66.34095    0.72005    0.65802    0.93500    0.60731    0.61766    0.61470    1.64662
  79.81640    0.84432    0.65802    1.11500    0.72121    0.63180    0.62880    1.38655
  50.25960    0.55889    0.65802    0.71500    0.71905    0.77258    0.76967    1.39073
  48.78057    0.54411    0.65881    0.69500    0.66917    0.80794    0.80504    1.49438
  79.75837    0.84482    0.65881    1.11500    0.63872    0.63159    0.62861    1.56562
  49.50079    0.55164    0.65881    0.70500    0.89474    0.79001    0.78710    1.11765
  75.23718    0.80428    0.65881    1.05500    0.62045    0.61991    0.61694    1.61173
  83.54958    0.87781    0.65881    1.16500    0.67594    0.64343    0.64044    1.47941
  70.00312    0.75579    0.65881    0.98500    0.56476    0.62032    0.61736    1.77067
  67.03217    0.72755    0.65881    0.94500    0.65662    0.61846    0.61551    1.52296
  65.55213    0.71331    0.65881    0.92500    0.63547    0.61655    0.61360    1.57364
  53.83843    0.59653    0.65881    0.76500    0.60591    0.68295    0.68003    1.65041
  71.49403    0.76977    0.65881    1.00500    0.66132    0.62020    0.61724    1.51214
  55.29072    0.61137    0.65881    0.78500    0.70574    0.66860    0.66567    1.41696
  72.98858    0.78365    0.65881    1.02500    0.58295    0.62008    0.61712    1.71543
  48.06110    0.53657    0.65881    0.68500    0.70707    0.82588    0.82297    1.41429
  59.66765    0.65550    0.65881    0.84500    0.54818    0.62522    0.62229    1.82421
  50.94353    0.56667    0.65881    0.72500    0.84583    0.75415    0.75123    1.18227
  63.33880    0.69178    0.65881    0.89500    0.57519    0.61368    0.61074    1.73854
  52.38939    0.58163    0.65881    0.74500    0.66667    0.71828    0.71536    1.50000
  66.29170    0.72044    0.65881    0.93500    0.66349    0.61750    0.61455    1.50718
  79.00266    0.83814    0.65881    1.10500    0.57749    0.62921    0.62624    1.73163
  61.86770    0.67732    0.65881    0.87500    0.67785    0.61177    0.60883    1.47525
  60.40013    0.66279    0.65881    0.85500    0.54660    0.61799    0.61506    1.82948
  69.25902    0.74876    0.65881    0.97500    0.65568    0.62038    0.61742    1.52513
  82.78969    0.87127    0.65881    1.15500    0.69313    0.64109    0.63811    1.44272
  62.60281    0.68456    0.65881    0.88500    0.61750    0.61273    0.60979    1.61944
  47.34238    0.52901    0.65881    0.67500    0.81481    0.84381    0.84091    1.22727
  61.13348    0.67007    0.65881    0.86500    0.63725    0.61096    0.60802    1.56923
  50.22178    0.55916    0.65881    0.71500    0.72609    0.77208    0.76917    1.37725
  81.27236    0.85811    0.65881    1.13500    0.58721    0.63634    0.63336    1.70297
  46.62440    0.52144    0.65881    0.66500    1.31579    0.86074    0.85785    0.76000
  70.74812    0.76279    0.65881    0.99500    0.65556    0.62026    0.61730    1.52542
  67.77354    0.73465    0.65881    0.95500    0.61349    0.61941    0.61646    1.63003
  75.98851    0.81111    0.65881    1.06500    0.56424    0.61983    0.61686    1.77231
  53.11351    0.58909    0.65881    0.75500    0.76825    0.70035    0.69743    1.30165
  68.51583    0.74172    0.65881    0.96500    0.62727    0.62038    0.61743    1.59420
  58.20528    0.64086    0.65881    0.82500    0.56604    0.63968    0.63675    1.76667
  77.49383    0.82468    0.65881    1.08500    0.59890    0.62446    0.62149    1.66972
  64.07568    0.69897    0.65881    0.90500    0.57886    0.61464    0.61169    1.72752
  84.31028    0.88431    0.65881    1.17500    0.72318    0.64817    0.64518    1.38279
  78.24780    0.83142    0.65881    1.09500    0.67959    0.62684    0.62387    1.47147
  54.56417    0.60396    0.65881    0.77500    0.58784    0.67583    0.67291    1.70115
  76.74073    0.81791    0.65881    1.07500    0.66117    0.62209    0.61912    1.51247
  58.93603    0.64819    0.65881    0.83500    0.61930    0.63245    0.62952    1.61473
  80.51494    0.85148    0.65881    1.12500    0.67530    0.63396    0.63099    1.48083
  51.66607    0.57416    0.65881    0.73500    0.69608    0.73621    0.73330    1.43662
  82.03061    0.86471    0.65881    1.14500    0.72154    0.63872    0.63574    1.38592
  72.24086    0.77672    0.65881    1.01500    0.65094    0.62014    0.61718    1.53623
  64.81346    0.70615    0.65881    0.91500    0.63411    0.61559    0.61265    1.57702
  70.69583    0.76321    0.65960    0.99500    0.65595    0.62013    0.61718    1.52451
  55.24920    0.61169    0.65960    0.78500    0.63556    0.66842    0.66550    1.57343
  69.20773    0.74918    0.65960    0.97500    0.63844    0.62025    0.61730    1.56633
  69.95132    0.75621    0.65960    0.98500    0.65898    0.62019    0.61724    1.51750
  66.24242    0.72083    0.65960    0.93500    0.67958    0.61734    0.61440    1.47150
  71.44125    0.77020    0.65960    1.00500    0.68908    0.62007    0.61712    1.45122
  66.98239    0.72795    0.65960    0.94500    0.68032    0.61830    0.61535    1.46991
  64.02794    0.69935    0.65960    0.90500    0.70115    0.61448    0.61154    1.42623
  68.46504    0.74212    0.65960    0.96500    0.65534    0.62022    0.61728    1.52593
  67.72326    0.73505    0.65960    0.95500    0.61490    0.61925    0.61631    1.62629
  58.16167    0.64119    0.65960    0.82500    0.64522    0.63950    0.63657    1.54986
  65.50336    0.71369    0.65960    0.92500    0.63916    0.61639    0.61345    1.56456
  55.97606    0.61909    0.65960    0.79500    0.61935    0.66119    0.65826    1.61458
  58.89190    0.64853    0.65960    0.83500    0.58970    0.63227    0.62934    1.69577
  64.76520    0.70653    0.65960    0.91500    0.69572    0.61544    0.61249    1.43735
  72.18758    0.77716    0.65960    1.01500    0.63855    0.62001    0.61706    1.56604
  76.68454    0.81838    0.65960    1.07500    0.65564    0.62188    0.61893    1.52522
  80.45642    0.85199    0.65960    1.12500    0.65184    0.63375    0.63080    1.53412
  77.43717    0.82516    0.65960    1.08500    0.60993    0.62425    0.62130    1.63953
  53.07357    0.58938    0.65960    0.75500    0.63467    0.69984    0.69692    1.57561
  81.97118    0.86523    0.65960    1.14500    0.64706    0.63850    0.63555    1.54545
  61.82150    0.67768    0.65960    0.87500    0.61075    0.61162    0.60868    1.63733
  62.55609    0.68492    0.65960    0.88500    0.63621    0.61257    0.60963    1.57182
  49.46348    0.55192    0.65960    0.70500    0.81765    0.78951    0.78660    1.22302
  82.72981    0.87180    0.65960    1.15500    0.64228    0.64087    0.63792    1.55696
  51.62718    0.57444    0.65960    0.73500    0.75421    0.73571    0.73279    1.32589
  72.93481    0.78409    0.65960    1.02500    0.66149    0.61995    0.61700    1.51175
  48.74379    0.54438    0.65960    0.69500    0.84553    0.80744    0.80453    1.18269
  83.48926    0.87834    0.65960    1.16500    0.63441    0.64318    0.64024    1.57627
  52.34997    0.58192    0.65960    0.74500    0.75155    0.71778    0.71486    1.33058
  81.21338    0.85862    0.65960    1.13500    0.66176    0.63612    0.63317    1.51111
  50.90517    0.56695    0.65960    0.72500    0.91304    0.75364    0.75073    1.09524
  75.93280    0.81157    0.65960    1.06500    0.67126    0.61968    0.61673    1.48974
  48.02485    0.53683    0.65960    0.68500    0.92593    0.82537    0.82247    1.08000
  79.70031    0.84532    0.65960    1.11500    0.60935    0.63137    0.62842    1.64110
  60.35496    0.66314    0.65960    0.85500    0.63826    0.61781    0.61488    1.56675
  46.58921    0.52169    0.65960    0.66500    0.73913    0.85974    0.85684    1.35294
  54.52317    0.60427    0.65960    0.77500    0.65534    0.67565    0.67273    1.52593
  78.94506    0.83863    0.65960    1.10500    0.68311    0.62900    0.62605    1.46389
  53.79796    0.59683    0.65960    0.76500    0.67363    0.68272    0.67980    1.48450
  47.30666    0.52927    0.65960    0.67500    0.58065    0.84331    0.84040    1.72222
  63.29157    0.69214    0.65960    0.89500    0.66828    0.61353    0.61059    1.49637
  75.18195    0.80474    0.65960    1.05500    0.60929    0.61977    0.61682    1.64124
  84.24951    0.88485    0.65960    1.17500    0.65278    0.64785    0.64490    1.53191
  61.08779    0.67042    0.65960    0.86500    0.71681    0.61087    0.60794    1.39506
  78.19067    0.83191    0.65960    1.09500    0.62868    0.62663    0.62368    1.59062
  59.62300    0.65584    0.65960    0.84500    0.62109    0.62504    0.62211    1.61008
  50.18394    0.55944    0.65960    0.71500    0.80676    0.77158    0.76866    1.23952
  78.13351    0.83240    0.66039    1.09500    0.72574    0.62642    0.62349    1.37791
  69.89951    0.75662    0.66039    0.98500    0.66400    0.62006    0.61712    1.50602
  77.38047    0.82564    0.66039    1.08500    0.56655    0.62404    0.62111    1.76508
  52.31054    0.58221    0.66039    0.74500    0.65130    0.71727    0.71435    1.53540
  62.50936    0.68528    0.66039    0.88500    0.66555    0.61242    0.60948    1.50251
  53.03361    0.58968    0.66039    0.75500    0.76257    0.69934    0.69642    1.31136
  76.62832    0.81885    0.66039    1.07500    0.65545    0.62167    0.61874    1.52568
  70.64352    0.76364    0.66039    0.99500    0.66944    0.62000    0.61706    1.49380
  75.87706    0.81204    0.66039    1.06500    0.64854    0.61954    0.61660    1.54192
  58.84776    0.64886    0.66039    0.83500    0.68934    0.63209    0.62916    1.45067
  53.75748    0.59713    0.66039    0.76500    0.75272    0.68249    0.67957    1.32852
  75.12669    0.80520    0.66039    1.05500    0.58889    0.61964    0.61670    1.69811
  71.38844    0.77063    0.66039    1.00500    0.66232    0.61994    0.61700    1.50985
  63.24432    0.69251    0.66039    0.89500    0.64516    0.61337    0.61043    1.55000
  54.48217    0.60457    0.66039    0.77500    0.66901    0.67547    0.67255    1.49474
  55.93401    0.61940    0.66039    0.79500    0.73593    0.66101    0.65808    1.35882
  78.88742    0.83912    0.66039    1.10500    0.61877    0.62879    0.62586    1.61610
  72.88101    0.78453    0.66039    1.02500    0.63167    0.61982    0.61688    1.58311
  51.58828    0.57473    0.66039    0.73500    0.81784    0.73520    0.73229    1.22273
  60.30978    0.66348    0.66039    0.85500    0.65534    0.61763    0.61470    1.52593
  46.55401    0.52195    0.66039    0.66500    0.84615    0.85874    0.85584    1.18182
  65.45457    0.71407    0.66039    0.92500    0.57744    0.61623    0.61329    1.73177
  58.11804    0.64152    0.66039    0.82500    0.65404    0.63932    0.63639    1.52895
  47.27093    0.52953    0.66039    0.67500    0.47692    0.84280    0.83990    2.09677
  84.94931    0.89188    0.66039    1.18500    0.72155    0.64781    0.64490    1.38591
  84.18870    0.88540    0.66039    1.17500    0.73636    0.64754    0.64462    1.35802
  61.04209    0.67077    0.66039    0.86500    0.60095    0.61079    0.60785    1.66402
  47.98859    0.53709    0.66039    0.68500    0.76404    0.82487    0.82197    1.30882
  66.19313    0.72122    0.66039    0.93500    0.64628    0.61719    0.61425    1.54731
  64.71693    0.70691    0.66039    0.91500    0.57604    0.61528    0.61234    1.73600
  66.93258    0.72834    0.66039    0.94500    0.59683    0.61814    0.61520    1.67553
  83.42889    0.87888    0.66039    1.16500    0.67006    0.64294    0.64003    1.49240
  48.70700    0.54465    0.66039    0.69500    0.63194    0.80694    0.80403    1.58242
  82.66989    0.87233    0.66039    1.15500    0.58627    0.64065    0.63773    1.70570
  49.42617    0.55219    0.66039    0.70500    0.81522    0.78900    0.78610    1.22667
  61.77528    0.67804    0.66039    0.87500    0.64111    0.61146    0.60853    1.55978
  81.91171    0.86575    0.66039    1.14500    0.62883    0.63828    0.63536    1.59026
  67.67295    0.73545    0.66039    0.95500    0.66186    0.61909    0.61615    1.51090
  81.15436    0.85914    0.66039    1.13500    0.68182    0.63591    0.63298    1.46667
  50.14609    0.55972    0.66039    0.71500    0.89796    0.77107    0.76816    1.11364
  68.41422    0.74253    0.66039    0.96500    0.63522    0.62007    0.61713    1.57426
  80.39786    0.85249    0.66039    1.12500    0.61185    0.63353    0.63061    1.63437
  72.13427    0.77759    0.66039    1.01500    0.56842    0.61988    0.61694    1.75926
  50.86680    0.56723    0.66039    0.72500    0.70934    0.75314    0.75022    1.40976
  59.57833    0.65618    0.66039    0.84500    0.71193    0.62486    0.62193    1.40464
  79.64221    0.84582    0.66039    1.11500    0.65326    0.63116    0.62824    1.53079
  69.15641    0.74959    0.66039    0.97500    0.61305    0.62012    0.61718    1.63119
  55.20767    0.61199    0.66039    0.78500    0.66960    0.66824    0.66532    1.49342
  63.98017    0.69972    0.66039    0.90500    0.67727    0.61432    0.61139    1.47653
  78.82976    0.83962    0.66119    1.10500    0.56600    0.62859    0.62567    1.76677
  81.09531    0.85965    0.66119    1.13500    0.66206    0.63570    0.63279    1.51045
  62.46260    0.68564    0.66119    0.88500    0.66169    0.61226    0.60933    1.51128
  55.16613    0.61230    0.66119    0.78500    0.65909    0.66806    0.66514    1.51724
  67.62262    0.73585    0.66119    0.95500    0.60484    0.61893    0.61600    1.65333
  76.57208    0.81933    0.66119    1.07500    0.63534    0.62147    0.61855    1.57396
  61.72905    0.67839    0.66119    0.87500    0.60406    0.61131    0.60837    1.65546
  70.59118    0.76406    0.66119    0.99500    0.60703    0.61987    0.61694    1.64736
  49.38884    0.55246    0.66119    0.70500    0.80851    0.78849    0.78559    1.23684
  81.85220    0.86627    0.66119    1.14500    0.65795    0.63807    0.63517    1.51988
  82.60993    0.87286    0.66119    1.15500    0.61793    0.64044    0.63754    1.61830
  75.82129    0.81251    0.66119    1.06500    0.57064    0.61940    0.61647    1.75241
  58.80360    0.64919    0.66119    0.83500    0.66547    0.63191    0.62898    1.50270
  53.71699    0.59743    0.66119    0.76500    0.74931    0.68225    0.67933    1.33456
  50.10824    0.55999    0.66119    0.71500    0.68317    0.77056    0.76766    1.46377
  48.67021    0.54491    0.66119    0.69500    0.78788    0.80643    0.80353    1.26923
  58.07441    0.64185    0.66119    0.82500    0.66897    0.63914    0.63621    1.49485
  66.88276    0.72874    0.66119    0.94500    0.66050    0.61798    0.61505    1.51399
  75.07141    0.80566    0.66119    1.05500    0.63810    0.61951    0.61659    1.56716
  71.33560    0.77106    0.66119    1.00500    0.63495    0.61981    0.61688    1.57494
  47.23519    0.52978    0.66119    0.67500    0.74545    0.84229    0.83940    1.34146
  64.66863    0.70728    0.66119    0.91500    0.62039    0.61512    0.61219    1.61190
  66.14381    0.72161    0.66119    0.93500    0.57746    0.61703    0.61409    1.73171
  47.95233    0.53736    0.66119    0.68500    0.70455    0.82436    0.82146    1.41935
  60.99637    0.67112    0.66119    0.86500    0.59968    0.61070    0.60777    1.66755
  84.12786    0.88594    0.66119    1.17500    0.65632    0.64724    0.64434    1.52365
  63.19705    0.69288    0.66119    0.89500    0.58333    0.61321    0.61028    1.71429
  54.44115    0.60488    0.66119    0.77500    0.66173    0.67529    0.67237    1.51119
  84.88803    0.89243    0.66119    1.18500    0.68217    0.64755    0.64465    1.46591
  83.36849    0.87941    0.66119    1.16500    0.64574    0.64272    0.63982    1.54861
  52.99365    0.58998    0.66119    0.75500    0.67606    0.69883    0.69591    1.47917
  72.08094    0.77803    0.66119    1.01500    0.60093    0.61975    0.61682    1.66408
  72.82719    0.78497    0.66119    1.02500    0.56981    0.61969    0.61676    1.75499
  80.33926    0.85300    0.66119    1.12500    0.61597    0.63333    0.63042    1.62346
  69.84767    0.75704    0.66119    0.98500    0.66939    0.61993    0.61700    1.49389
  60.26458    0.66383    0.66119    0.85500    0.62606    0.61745    0.61452    1.59730
  69.10507    0.75000    0.66119    0.97500    0.64992    0.61999    0.61706    1.53865
  77.32375    0.82612    0.66119    1.08500    0.63846    0.62384    0.62092    1.56627
  46.51880    0.52220    0.66119    0.66500    0.95000    0.85773    0.85484    1.05263
  63.93239    0.70009    0.66119    0.90500    0.71310    0.61417    0.61123    1.40233
  51.54936    0.57501    0.66119    0.73500    0.67347    0.73470    0.73179    1.48485
  50.82841    0.56751    0.66119    0.72500    0.83333    0.75263    0.74972    1.20000
  52.27111    0.58250    0.66119    0.74500    0.80183    0.71676    0.71385    1.24715
  55.89194    0.61972    0.66119    0.79500    0.69828    0.66083    0.65790    1.43210
  68.36339    0.74294    0.66119    0.96500    0.62923    0.61992    0.61699    1.58924
  78.07632    0.83288    0.66119    1.09500    0.56642    0.62621    0.62330    1.76547
  59.53365    0.65652    0.66119    0.84500    0.66667    0.62468    0.62175    1.50000
  65.40577    0.71446    0.66119    0.92500    0.59742    0.61607    0.61314    1.67385
  79.58408    0.84632    0.66119    1.11500    0.59450    0.63096    0.62805    1.68210
  69.79581    0.75746    0.66198    0.98500    0.66388    0.61981    0.61688    1.50630
  51.51044    0.57530    0.66198    0.73500    0.67254    0.73418    0.73128    1.48691
  75.01610    0.80612    0.66198    1.05500    0.64211    0.61939    0.61647    1.55738
  71.28274    0.77149    0.66198    1.00500    0.60336    0.61969    0.61676    1.65738
  52.95367    0.59027    0.66198    0.75500    0.76880    0.69832    0.69541    1.30072
  66.09448    0.72200    0.66198    0.93500    0.65342    0.61687    0.61394    1.53041
  60.95064    0.67147    0.66198    0.86500    0.66885    0.61061    0.60769    1.49510
  69.05371    0.75041    0.66198    0.97500    0.61857    0.61987    0.61694    1.61662
  52.23166    0.58279    0.66198    0.74500    0.74286    0.71625    0.71334    1.34615
  84.06697    0.88648    0.66198    1.17500    0.64421    0.64697    0.64406    1.55229
  72.02759    0.77846    0.66198    1.01500    0.55433    0.61963    0.61670    1.80398
  63.14977    0.69324    0.66198    0.89500    0.65157    0.61306    0.61013    1.53476
  54.40012    0.60518    0.66198    0.77500    0.62411    0.67510    0.67219    1.60227
  78.01909    0.83337    0.66198    1.09500    0.72640    0.62603    0.62311    1.37666
  64.62032    0.70766    0.66198    0.91500    0.63269    0.61497    0.61203    1.58056
  47.91605    0.53762    0.66198    0.68500    0.78000    0.82384    0.82096    1.28205
  48.63340    0.54518    0.66198    0.69500    0.75362    0.80591    0.80302    1.32692
  83.30805    0.87995    0.66198    1.16500    0.75264    0.64251    0.63961    1.32865
  50.07037    0.56027    0.66198    0.71500    0.98352    0.77005    0.76715    1.01676
  55.84986    0.62003    0.66198    0.79500    0.69600    0.66064    0.65773    1.43678
  81.03622    0.86016    0.66198    1.13500    0.64229    0.63552    0.63260    1.55692
  68.31253    0.74334    0.66198    0.96500    0.63218    0.61977    0.61684    1.58182
  62.41584    0.68600    0.66198    0.88500    0.58900    0.61210    0.60917    1.69780
  67.57227    0.73625    0.66198    0.95500    0.63132    0.61878    0.61585    1.58398
  63.88460    0.70046    0.66198    0.90500    0.68683    0.61401    0.61108    1.45596
  76.51580    0.81980    0.66198    1.07500    0.56660    0.62128    0.61836    1.76490
  84.82671    0.89298    0.66198    1.18500    0.59953    0.64730    0.64440    1.66798
  49.35150    0.55273    0.66198    0.70500    0.74457    0.78798    0.78509    1.34307
  77.26700    0.82660    0.66198    1.08500    0.66803    0.62366    0.62073    1.49693
  70.53882    0.76448    0.66198    0.99500    0.60188    0.61975    0.61682    1.66146
  80.28064    0.85351    0.66198    1.12500    0.60813    0.63314    0.63023    1.64438
  81.79266    0.86679    0.66198    1.14500    0.62115    0.63789    0.63498    1.60991
  78.77206    0.84011    0.66198    1.10500    0.67043    0.62840    0.62548    1.49157
  75.76550    0.81298    0.66198    1.06500    0.63846    0.61927    0.61634    1.56627
  50.79002    0.56779    0.66198    0.72500    0.77686    0.75212    0.74922    1.28723
  58.75943    0.64953    0.66198    0.83500    0.62087    0.63172    0.62880    1.61064
  59.48896    0.65686    0.66198    0.84500    0.68792    0.62449    0.62157    1.45366
  53.67649    0.59773    0.66198    0.76500    0.60880    0.68201    0.67910    1.64257
  79.52592    0.84682    0.66198    1.11500    0.54797    0.63077    0.62786    1.82492
  66.83292    0.72913    0.66198    0.94500    0.53593    0.61783    0.61489    1.86592
  61.68280    0.67875    0.66198    0.87500    0.68531    0.61115    0.60822    1.45918
  82.54994    0.87338    0.66198    1.15500    0.59046    0.64026    0.63735    1.69360
  60.21936    0.66417    0.66198    0.85500    0.66944    0.61726    0.61434    1.49380
  72.77335    0.78542    0.66198    1.02500    0.65254    0.61957    0.61664    1.53247
  47.19945    0.53004    0.66198    0.67500    0.86364    0.84178    0.83889    1.15789
  46.48358    0.52245    0.66198    0.66500    1.05882    0.85671    0.85383    0.94444
  65.35695    0.71484    0.66198    0.92500    0.57440    0.61592    0.61299    1.74095
  55.12458    0.61261    0.66198    0.78500    0.64206    0.66787    0.66496    1.55749
  58.03076    0.64218    0.66198    0.82500    0.67311    0.63895    0.63603    1.48563
  59.44425    0.65720    0.66278    0.84500    0.64572    0.62431    0.62139    1.54865
  60.90489    0.67182    0.66278    0.86500    0.62375    0.61053    0.60760    1.60322
  53.63597    0.59803    0.66278    0.76500    0.71883    0.68177    0.67887    1.39114
  47.87976    0.53788    0.66278    0.68500    0.76636    0.82333    0.82045    1.30488
  55.08301    0.61292    0.66278    0.78500    0.69863    0.66768    0.66478    1.43137
  66.04513    0.72238    0.66278    0.93500    0.63691    0.61672    0.61379    1.57007
  50.75162    0.56807    0.66278    0.72500    0.63197    0.75160    0.74871    1.58235
  79.46772    0.84732    0.66278    1.11500    0.64242    0.63060    0.62767    1.55660
  46.44836    0.52270    0.66278    0.66500    0.35714    0.85569    0.85282    2.80000
  73.46566    0.79279    0.66278    1.03500    0.64416    0.61940    0.61646    1.55241
  80.22198    0.85401    0.66278    1.12500    0.62548    0.63298    0.63004    1.59877
  84.00605    0.88702    0.66278    1.17500    0.58385    0.64671    0.64378    1.71277
  72.71947    0.78586    0.66278    1.02500    0.65579    0.61946    0.61652    1.52488
  67.52190    0.73665    0.66278    0.95500    0.58552    0.61863    0.61569    1.70789
  76.45950    0.82027    0.66278    1.07500    0.72447    0.62111    0.61817    1.38032
  64.57199    0.70804    0.66278    0.91500    0.62986    0.61481    0.61188    1.58765
  48.59658    0.54545    0.66278    0.69500    0.62838    0.80540    0.80252    1.59140
  63.83678    0.70083    0.66278    0.90500    0.62921    0.61386    0.61093    1.58929
  57.98709    0.64251    0.66278    0.82500    0.55769    0.63877    0.63585    1.79310
  83.24757    0.88048    0.66278    1.16500    0.61942    0.64233    0.63940    1.61442
  68.26166    0.74375    0.66278    0.96500    0.56336    0.61963    0.61669    1.77507
  62.36905    0.68636    0.66278    0.88500    0.64169    0.61195    0.60902    1.55838
  55.80777    0.62034    0.66278    0.79500    0.62103    0.66046    0.65754    1.61022
  65.30810    0.71522    0.66278    0.92500    0.61635    0.61577    0.61283    1.62245
  71.22986    0.77191    0.66278    1.00500    0.60726    0.61958    0.61664    1.64675
  52.91368    0.59056    0.66278    0.75500    0.77971    0.69780    0.69490    1.28253
  71.97421    0.77890    0.66278    1.01500    0.63722    0.61952    0.61658    1.56931
  66.78306    0.72953    0.66278    0.94500    0.70101    0.61768    0.61474    1.42651
  50.03250    0.56054    0.66278    0.71500    0.89447    0.76953    0.76665    1.11798
  77.21022    0.82708    0.66278    1.08500    0.63027    0.62348    0.62054    1.58663
  47.16369    0.53030    0.66278    0.67500    0.86667    0.84126    0.83839    1.15385
  80.97710    0.86067    0.66278    1.13500    0.59598    0.63535    0.63241    1.67791
  60.17414    0.66452    0.66278    0.85500    0.60684    0.61708    0.61416    1.64789
  54.35908    0.60549    0.66278    0.77500    0.65046    0.67491    0.67201    1.53737
  58.71524    0.64986    0.66278    0.83500    0.65511    0.63154    0.62862    1.52646
  49.31416    0.55300    0.66278    0.70500    0.91765    0.78746    0.78458    1.08974
  78.71434    0.84060    0.66278    1.10500    0.60811    0.62823    0.62529    1.64444
  77.96183    0.83385    0.66278    1.09500    0.62103    0.62586    0.62292    1.61022
  75.70968    0.81344    0.66278    1.06500    0.63091    0.61915    0.61621    1.58501
  70.48643    0.76491    0.66278    0.99500    0.61874    0.61964    0.61670    1.61619
  69.74392    0.75788    0.66278    0.98500    0.61224    0.61970    0.61676    1.63333
  84.76534    0.89353    0.66278    1.18500    0.66435    0.64708    0.64415    1.50523
  52.19220    0.58308    0.66278    0.74500    0.77576    0.71574    0.71284    1.28906
  82.48991    0.87391    0.66278    1.15500    0.70772    0.64009    0.63716    1.41298
  51.47151    0.57558    0.66278    0.73500    0.85662    0.73367    0.73077    1.16738
  69.00233    0.75082    0.66278    0.97500    0.64241    0.61976    0.61682    1.55665
  81.73308    0.86731    0.66278    1.14500    0.66808    0.63772    0.63479    1.49684
  61.63653    0.67910    0.66278    0.87500    0.62375    0.61099    0.60807    1.60322
  63.10247    0.69361    0.66278    0.89500    0.66116    0.61290    0.60997    1.51250
  57.94342    0.64284    0.66357    0.82500    0.64499    0.63858    0.63567    1.55041
  47.84347    0.53814    0.66357    0.68500    0.81915    0.82280    0.81994    1.22078
  54.31803    0.60579    0.66357    0.77500    0.59712    0.67472    0.67183    1.67470
  52.15273    0.58337    0.66357    0.74500    0.71429    0.71522    0.71233    1.40000
  83.18705    0.88101    0.66357    1.16500    0.64990    0.64216    0.63919    1.53870
  81.67347    0.86782    0.66357    1.14500    0.58777    0.63757    0.63460    1.70134
  63.78895    0.70120    0.66357    0.90500    0.59874    0.61370    0.61077    1.67018
  60.12889    0.66486    0.66357    0.85500    0.64983    0.61689    0.61398    1.53886
  62.32225    0.68672    0.66357    0.88500    0.62199    0.61179    0.60887    1.60773
  75.65383    0.81391    0.66357    1.06500    0.64822    0.61904    0.61608    1.54268
  55.76566    0.62066    0.66357    0.79500    0.58812    0.66026    0.65736    1.70033
  67.47151    0.73705    0.66357    0.95500    0.62843    0.61848    0.61554    1.59126
  65.25925    0.71560    0.66357    0.92500    0.69616    0.61561    0.61268    1.43645
  66.73317    0.72992    0.66357    0.94500    0.68431    0.61753    0.61459    1.46133
  71.17696    0.77234    0.66357    1.00500    0.62019    0.61947    0.61652    1.61240
  77.90455    0.83434    0.66357    1.09500    0.65399    0.62569    0.62273    1.52907
  52.87368    0.59086    0.66357    0.75500    0.60745    0.69728    0.69440    1.64623
  84.70394    0.89407    0.66357    1.18500    0.62227    0.64687    0.64390    1.60702
  49.99462    0.56082    0.66357    0.71500    0.74886    0.76901    0.76614    1.33537
  82.42984    0.87443    0.66357    1.15500    0.62733    0.63994    0.63697    1.59406
  71.92081    0.77933    0.66357    1.01500    0.62927    0.61941    0.61646    1.58915
  68.21076    0.74415    0.66357    0.96500    0.59612    0.61949    0.61655    1.67751
  78.65658    0.84109    0.66357    1.10500    0.57171    0.62807    0.62510    1.74915
  64.52364    0.70841    0.66357    0.91500    0.64532    0.61466    0.61173    1.54962
  70.43403    0.76533    0.66357    0.99500    0.58386    0.61953    0.61658    1.71274
  83.94508    0.88756    0.66357    1.17500    0.76149    0.64647    0.64350    1.31322
  63.05515    0.69397    0.66357    0.89500    0.56542    0.61275    0.60982    1.76859
  79.40949    0.84782    0.66357    1.11500    0.57477    0.63044    0.62747    1.73981
  61.59025    0.67946    0.66357    0.87500    0.61678    0.61084    0.60791    1.62133
  51.43257    0.57587    0.66357    0.73500    0.68506    0.73315    0.73027    1.45972
  72.66558    0.78630    0.66357    1.02500    0.63836    0.61936    0.61640    1.56650
  60.85913    0.67217    0.66357    0.86500    0.67327    0.61044    0.60752    1.48529
  59.39953    0.65754    0.66357    0.84500    0.74650    0.62412    0.62121    1.33958
  53.59545    0.59833    0.66357    0.76500    0.71679    0.68152    0.67863    1.39510
  58.67104    0.65020    0.66357    0.83500    0.58660    0.63135    0.62844    1.70474
  47.12793    0.53055    0.66357    0.67500    0.66154    0.84074    0.83788    1.51163
  48.55976    0.54571    0.66357    0.69500    0.72436    0.80487    0.80201    1.38053
  80.91795    0.86119    0.66357    1.13500    0.65058    0.63519    0.63222    1.53709
  50.71320    0.56835    0.66357    0.72500    0.69732    0.75108    0.74820    1.43407
  65.99575    0.72277    0.66357    0.93500    0.60398    0.61657    0.61363    1.65570
  49.27680    0.55327    0.66357    0.70500    0.71739    0.78694    0.78407    1.39394
  77.15341    0.82755    0.66357    1.08500    0.61101    0.62331    0.62035    1.63665
  68.95093    0.75123    0.66357    0.97500    0.65776    0.61964    0.61670    1.52030
  55.04143    0.61323    0.66357    0.78500    0.66372    0.66749    0.66460    1.50667
  46.41312    0.52296    0.66357    0.66500    0.79167    0.85467    0.85182    1.26316
  73.41127    0.79324    0.66357    1.03500    0.68814    0.61930    0.61634    1.45320
  80.16328    0.85452    0.66357    1.12500    0.68836    0.63282    0.62985    1.45272
  69.69202    0.75829    0.66357    0.98500    0.61392    0.61959    0.61664    1.62887
  76.40317    0.82074    0.66357    1.07500    0.68077    0.62094    0.61798    1.46893
  67.42110    0.73744    0.66437    0.95500    0.62857    0.61833    0.61539    1.59091
  80.85876    0.86170    0.66437    1.13500    0.64559    0.63503    0.63203    1.54896
  70.38160    0.76575    0.66437    0.99500    0.66775    0.61941    0.61646    1.49756
  48.52293    0.54598    0.66437    0.69500    0.67105    0.80435    0.80150    1.49020
  75.59795    0.81437    0.66437    1.06500    0.59890    0.61893    0.61595    1.66972
  62.27544    0.68708    0.66437    0.88500    0.70121    0.61163    0.60871    1.42611
  81.61382    0.86834    0.66437    1.14500    0.55635    0.63741    0.63441    1.79743
  61.54395    0.67981    0.66437    0.87500    0.64412    0.61067    0.60776    1.55250
  49.23944    0.55354    0.66437    0.70500    0.76289    0.78642    0.78357    1.31081
  58.62683    0.65053    0.66437    0.83500    0.68739    0.63116    0.62826    1.45479
  83.12649    0.88154    0.66437    1.16500    0.70789    0.64198    0.63898    1.41265
  57.89972    0.64317    0.66437    0.82500    0.69549    0.63839    0.63549    1.43784
  76.34681    0.82122    0.66437    1.07500    0.59922    0.62077    0.61779    1.66883
  66.68327    0.73031    0.66437    0.94500    0.72156    0.61737    0.61443    1.38588
  53.55491    0.59863    0.66437    0.76500    0.70876    0.68127    0.67840    1.41091
  54.99984    0.61354    0.66437    0.78500    0.64545    0.66730    0.66442    1.54930
  68.15984    0.74455    0.66437    0.96500    0.61812    0.61934    0.61640    1.61780
  71.86738    0.77977    0.66437    1.01500    0.63009    0.61930    0.61634    1.58708
  80.10456    0.85502    0.66437    1.12500    0.61770    0.63265    0.62966    1.61890
  46.37788    0.52321    0.66437    0.66500    0.90000    0.85364    0.85081    1.11111
  73.35685    0.79368    0.66437    1.03500    0.64796    0.61919    0.61622    1.54331
  65.94636    0.72316    0.66437    0.93500    0.73720    0.61641    0.61348    1.35648
  47.09216    0.53081    0.66437    0.67500    0.71642    0.84021    0.83737    1.39583
  79.35123    0.84832    0.66437    1.11500    0.67681    0.63027    0.62728    1.47753
  63.00782    0.69434    0.66437    0.89500    0.62342    0.61259    0.60967    1.60406
  51.39362    0.57615    0.66437    0.73500    0.75667    0.73262    0.72976    1.32159
  83.88408    0.88810    0.66437    1.17500    0.71002    0.64623    0.64322    1.40841
  69.64009    0.75871    0.66437    0.98500    0.76923    0.61947    0.61652    1.30000
  60.08364    0.66521    0.66437    0.85500    0.69797    0.61670    0.61380    1.43272
  68.89951    0.75164    0.66437    0.97500    0.59912    0.61953    0.61658    1.66912
  54.27696    0.60609    0.66437    0.77500    0.68071    0.67452    0.67165    1.46906
  52.11325    0.58366    0.66437    0.74500    0.83392    0.71469    0.71183    1.19915
  78.59879    0.84158    0.66437    1.10500    0.61673    0.62790    0.62491    1.62145
  77.84723    0.83482    0.66437    1.09500    0.67222    0.62552    0.62254    1.48760
  84.64250    0.89462    0.66437    1.18500    0.72120    0.64666    0.64365    1.38658
  77.09657    0.82803    0.66437    1.08500    0.56962    0.62314    0.62016    1.75556
  64.47528    0.70879    0.66437    0.91500    0.65079    0.61450    0.61157    1.53659
  50.67478    0.56863    0.66437    0.72500    0.66926    0.75055    0.74770    1.49419
  55.72355    0.62097    0.66437    0.79500    0.62475    0.66007    0.65718    1.60064
  47.80717    0.53840    0.66437    0.68500    0.93506    0.82228    0.81944    1.06944
  49.95672    0.56109    0.66437    0.71500    0.85366    0.76849    0.76563    1.17143
  59.35479    0.65788    0.66437    0.84500    0.65187    0.62393    0.62103    1.53406
  60.81335    0.67252    0.66437    0.86500    0.66788    0.61035    0.60744    1.49728
  71.12403    0.77277    0.66437    1.00500    0.59027    0.61936    0.61640    1.69415
  82.36974    0.87496    0.66437    1.15500    0.69246    0.63978    0.63678    1.44412
  72.61166    0.78674    0.66437    1.02500    0.65582    0.61924    0.61628    1.52480
  52.83368    0.59115    0.66437    0.75500    0.70103    0.69676    0.69389    1.42647
  65.21037    0.71598    0.66437    0.92500    0.65686    0.61546    0.61253    1.52239
  63.74110    0.70157    0.66437    0.90500    0.59744    0.61354    0.61062    1.67380
  52.79366    0.59144    0.66516    0.75500    0.68974    0.69623    0.69338    1.44981
  49.91882    0.56137    0.66516    0.71500    0.76000    0.76795    0.76512    1.31579
  68.84807    0.75205    0.66516    0.97500    0.70484    0.61939    0.61646    1.41876
  81.55414    0.86886    0.66516    1.14500    0.52662    0.63722    0.63422    1.89892
  70.32915    0.76617    0.66516    0.99500    0.68439    0.61928    0.61634    1.46117
  77.78988    0.83531    0.66516    1.09500    0.58897    0.62533    0.62235    1.69789
  80.79953    0.86221    0.66516    1.13500    0.60843    0.63485    0.63184    1.64356
  60.03836    0.66555    0.66516    0.85500    0.60315    0.61650    0.61362    1.65797
  67.37067    0.73784    0.66516    0.95500    0.61889    0.61816    0.61523    1.61579
  78.54097    0.84207    0.66516    1.10500    0.60748    0.62771    0.62472    1.64615
  52.07376    0.58395    0.66516    0.74500    0.69401    0.71416    0.71132    1.44091
  46.34263    0.52346    0.66516    0.66500    1.00000    0.85260    0.84980    1.00000
  51.35466    0.57643    0.66516    0.73500    0.76241    0.73209    0.72925    1.31163
  62.22860    0.68744    0.66516    0.88500    0.57753    0.61146    0.60856    1.73151
  77.03970    0.82851    0.66516    1.08500    0.64341    0.62295    0.61997    1.55422
  80.04580    0.85553    0.66516    1.12500    0.64695    0.63247    0.62947    1.54571
  63.69323    0.70194    0.66516    0.90500    0.63287    0.61337    0.61047    1.58010
  76.29042    0.82169    0.66516    1.07500    0.56853    0.62057    0.61760    1.75893
  68.10891    0.74496    0.66516    0.96500    0.65017    0.61918    0.61625    1.53806
  69.58815    0.75912    0.66516    0.98500    0.71658    0.61934    0.61640    1.39552
  65.16147    0.71636    0.66516    0.92500    0.64404    0.61529    0.61237    1.55270
  61.49764    0.68016    0.66516    0.87500    0.69767    0.61050    0.60761    1.43333
  50.63635    0.56891    0.66516    0.72500    0.72101    0.75002    0.74719    1.38693
  79.29294    0.84881    0.66516    1.11500    0.61341    0.63009    0.62709    1.63023
  59.31004    0.65822    0.66516    0.84500    0.61785    0.62373    0.62085    1.61853
  55.68142    0.62128    0.66516    0.79500    0.75208    0.65986    0.65700    1.32964
  49.20207    0.55381    0.66516    0.70500    0.69898    0.78588    0.78306    1.43066
  54.95824    0.61385    0.66516    0.78500    0.65860    0.66709    0.66423    1.51838
  82.30960    0.87548    0.66516    1.15500    0.65319    0.63960    0.63659    1.53094
  84.58101    0.89516    0.66516    1.18500    0.70312    0.64643    0.64340    1.42222
  62.96047    0.69470    0.66516    0.89500    0.65327    0.61241    0.60951    1.53077
  58.58260    0.65086    0.66516    0.83500    0.63222    0.63095    0.62808    1.58172
  83.82304    0.88864    0.66516    1.17500    0.71548    0.64596    0.64294    1.39766
  47.77086    0.53866    0.66516    0.68500    0.75214    0.82175    0.81893    1.32955
  53.51437    0.59893    0.66516    0.76500    0.81395    0.68101    0.67816    1.22857
  54.23589    0.60639    0.66516    0.77500    0.66590    0.67432    0.67147    1.50173
  71.07108    0.77320    0.66516    1.00500    0.61514    0.61923    0.61628    1.62564
  83.06590    0.88207    0.66516    1.16500    0.71630    0.64178    0.63876    1.39607
  72.55771    0.78718    0.66516    1.02500    0.63712    0.61912    0.61616    1.56955
  75.54204    0.81484    0.66516    1.06500    0.60870    0.61879    0.61582    1.64286
  73.30241    0.79413    0.66516    1.03500    0.67940    0.61906    0.61610    1.47188
  66.63335    0.73070    0.66516    0.94500    0.60274    0.61720    0.61428    1.65909
  71.81393    0.78020    0.66516    1.01500    0.63542    0.61917    0.61622    1.57377
  57.85602    0.64349    0.66516    0.82500    0.67637    0.63818    0.63531    1.47848
  65.89696    0.72354    0.66516    0.93500    0.68771    0.61624    0.61333    1.45411
  47.05638    0.53107    0.66516    0.67500    0.76190    0.83968    0.83687    1.31250
  60.76756    0.67287    0.66516    0.86500    0.66031    0.61024    0.60735    1.51444
  48.48609    0.54624    0.66516    0.69500    0.87121    0.80381    0.80100    1.14783
  64.42690    0.70916    0.66516    0.91500    0.67930    0.61433    0.61142    1.47209
  65.84753    0.72393    0.66596    0.93500    0.64992    0.61606    0.61317    1.53865
  58.53836    0.65120    0.66596    0.83500    0.56219    0.63074    0.62790    1.77876
  83.00527    0.88261    0.66596    1.16500    0.55806    0.64155    0.63855    1.79193
  76.98280    0.82899    0.66596    1.08500    0.61394    0.62274    0.61978    1.62883
  54.91663    0.61415    0.66596    0.78500    0.66885    0.66688    0.66405    1.49511
  50.59791    0.56919    0.66596    0.72500    0.77778    0.74948    0.74668    1.28571
  65.11256    0.71675    0.66596    0.92500    0.61280    0.61510    0.61222    1.63185
  57.81231    0.64382    0.66596    0.82500    0.71654    0.63797    0.63513    1.39560
  53.47381    0.59923    0.66596    0.76500    0.72457    0.68075    0.67793    1.38014
  79.98701    0.85603    0.66596    1.12500    0.51356    0.63225    0.62928    1.94718
  51.31569    0.57672    0.66596    0.73500    0.71661    0.73155    0.72875    1.39545
  62.18176    0.68780    0.66596    0.88500    0.63040    0.61127    0.60841    1.58629
  62.91310    0.69507    0.66596    0.89500    0.63973    0.61223    0.60936    1.56316
  76.23400    0.82216    0.66596    1.07500    0.56611    0.62036    0.61741    1.76645
  67.32022    0.73824    0.66596    0.95500    0.65615    0.61798    0.61508    1.52405
  66.58341    0.73110    0.66596    0.94500    0.65733    0.61702    0.61413    1.52130
  48.44924    0.54651    0.66596    0.69500    0.72078    0.80328    0.80049    1.38739
  64.37850    0.70954    0.66596    0.91500    0.62003    0.61415    0.61127    1.61281
  61.45131    0.68052    0.66596    0.87500    0.68375    0.61032    0.60745    1.46253
  80.74028    0.86272    0.66596    1.13500    0.63689    0.63463    0.63165    1.57012
  79.23462    0.84931    0.66596    1.11500    0.58364    0.62987    0.62690    1.71340
  84.51949    0.89571    0.66596    1.18500    0.68750    0.64615    0.64315    1.45455
  47.02059    0.53132    0.66596    0.67500    0.76000    0.83914    0.83636    1.31579
  49.16469    0.55408    0.66596    0.70500    0.70520    0.78535    0.78255    1.41803
  69.53618    0.75954    0.66596    0.98500    0.58842    0.61919    0.61628    1.69947
  59.26528    0.65855    0.66596    0.84500    0.73394    0.62352    0.62067    1.36250
  60.72175    0.67321    0.66596    0.86500    0.62674    0.61013    0.60727    1.59557
  77.73251    0.83579    0.66596    1.09500    0.61455    0.62512    0.62215    1.62722
  82.24942    0.87601    0.66596    1.15500    0.70226    0.63939    0.63640    1.42398
  68.05795    0.74536    0.66596    0.96500    0.66385    0.61900    0.61610    1.50636
  49.88091    0.56164    0.66596    0.71500    0.72477    0.76741    0.76462    1.37975
  55.63928    0.62160    0.66596    0.79500    0.66667    0.65965    0.65682    1.50000
  54.19480    0.60670    0.66596    0.77500    0.73961    0.67411    0.67128    1.35206
  52.03426    0.58423    0.66596    0.74500    0.73512    0.71362    0.71081    1.36032
  63.64535    0.70231    0.66596    0.90500    0.66505    0.61319    0.61031    1.50365
  71.76046    0.78063    0.66596    1.01500    0.58396    0.61903    0.61610    1.71244
  75.48611    0.81530    0.66596    1.06500    0.66075    0.61864    0.61569    1.51344
  47.73454    0.53892    0.66596    0.68500    0.75789    0.82121    0.81842    1.31944
  78.48311    0.84256    0.66596    1.10500    0.76673    0.62750    0.62453    1.30423
  81.49442    0.86938    0.66596    1.14500    0.65730    0.63701    0.63402    1.52137
  59.99308    0.66589    0.66596    0.85500    0.68889    0.61629    0.61343    1.45161
  83.76197    0.88917    0.66596    1.17500    0.69958    0.64566    0.64265    1.42943
  68.79660    0.75246    0.66596    0.97500    0.63043    0.61925    0.61634    1.58621
  52.75363    0.59174    0.66596    0.75500    0.73529    0.69569    0.69288    1.36000
  70.27668    0.76659    0.66596    0.99500    0.62606    0.61914    0.61622    1.59730
  72.50374    0.78761    0.66596    1.02500    0.64110    0.61897    0.61604    1.55981
  73.24795    0.79457    0.66596    1.03500    0.58333    0.61892    0.61598    1.71429
  46.30738    0.52371    0.66596    0.66500    1.03571    0.85156    0.84878    0.96552
  71.01811    0.77362    0.66596    1.00500    0.67893    0.61908    0.61616    1.47291
  58.49410    0.65153    0.66676    0.83500    0.59022    0.63052    0.62772    1.69429
  82.94461    0.88314    0.66676    1.16500    0.64833    0.64128    0.63834    1.54242
  52.71359    0.59203    0.66676    0.75500    0.74344    0.69514    0.69237    1.34510
  49.84299    0.56191    0.66676    0.71500    0.80660    0.76687    0.76411    1.23977
  67.26975    0.73864    0.66676    0.95500    0.67150    0.61778    0.61493    1.48921
  64.33008    0.70991    0.66676    0.91500    0.63950    0.61395    0.61111    1.56373
  70.96511    0.77405    0.66676    1.00500    0.53178    0.61892    0.61604    1.88047
  55.59713    0.62191    0.66676    0.79500    0.63656    0.65943    0.65664    1.57095
  63.59745    0.70268    0.66676    0.90500    0.64132    0.61299    0.61016    1.55928
  79.92818    0.85653    0.66676    1.12500    0.66163    0.63201    0.62908    1.51143
  80.68098    0.86323    0.66676    1.13500    0.64062    0.63439    0.63146    1.56098
  47.69821    0.53918    0.66676    0.68500    0.85859    0.82066    0.81791    1.16471
  65.06363    0.71713    0.66676    0.92500    0.65285    0.61491    0.61207    1.53175
  72.44975    0.78805    0.66676    1.02500    0.59027    0.61880    0.61592    1.69415
  76.92587    0.82946    0.66676    1.08500    0.61694    0.62250    0.61959    1.62090
  46.27212    0.52396    0.66676    0.66500    0.48485    0.85051    0.84777    2.06250
  68.00697    0.74576    0.66676    0.96500    0.68078    0.61881    0.61596    1.46890
  66.53346    0.73149    0.66676    0.94500    0.68280    0.61682    0.61397    1.46455
  60.67593    0.67356    0.66676    0.86500    0.60267    0.61000    0.60719    1.65928
  65.79808    0.72432    0.66676    0.93500    0.67758    0.61586    0.61302    1.47585
  51.99475    0.58452    0.66676    0.74500    0.66867    0.71307    0.71030    1.49550
  78.42523    0.84305    0.66676    1.10500    0.68297    0.62725    0.62434    1.46418
  54.15371    0.60700    0.66676    0.77500    0.69762    0.67389    0.67110    1.43345
  68.74512    0.75287    0.66676    0.97500    0.67130    0.61908    0.61622    1.48964
  70.22418    0.76701    0.66676    0.99500    0.63973    0.61897    0.61610    1.56316
  73.19346    0.79502    0.66676    1.03500    0.65440    0.61875    0.61586    1.52812
  59.94778    0.66623    0.66676    0.85500    0.67177    0.61607    0.61325    1.48861
  71.70696    0.78106    0.66676    1.01500    0.57078    0.61886    0.61598    1.75200
  83.70085    0.88971    0.66676    1.17500    0.73375    0.64532    0.64237    1.36286
  49.12730    0.55435    0.66676    0.70500    0.75385    0.78480    0.78204    1.32653
  69.48419    0.75995    0.66676    0.98500    0.62480    0.61903    0.61616    1.60052
  75.43015    0.81576    0.66676    1.06500    0.70553    0.61846    0.61556    1.41737
  51.27671    0.57700    0.66676    0.73500    0.62866    0.73101    0.72824    1.59067
  57.76858    0.64415    0.66676    0.82500    0.65930    0.63775    0.63495    1.51676
  53.43324    0.59952    0.66676    0.76500    0.59773    0.68047    0.67770    1.67300
  54.87500    0.61446    0.66676    0.78500    0.78973    0.66666    0.66387    1.26625
  62.86572    0.69543    0.66676    0.89500    0.67710    0.61203    0.60921    1.47689
  62.13489    0.68816    0.66676    0.88500    0.66724    0.61108    0.60825    1.49871
  50.55946    0.56946    0.66676    0.72500    0.72794    0.74894    0.74617    1.37374
  48.41238    0.54677    0.66676    0.69500    0.67808    0.80273    0.79998    1.47475
  59.22050    0.65889    0.66676    0.84500    0.76616    0.62330    0.62049    1.30521
  46.98479    0.53158    0.66676    0.67500    0.80000    0.83860    0.83585    1.25000
  77.67510    0.83627    0.66676    1.09500    0.63822    0.62487    0.62196    1.56686
  82.18921    0.87653    0.66676    1.15500    0.67594    0.63914    0.63621    1.47941
  81.43466    0.86989    0.66676    1.14500    0.70635    0.63677    0.63383    1.41573
  79.17626    0.84981    0.66676    1.11500    0.58813    0.62963    0.62671    1.70031
  61.40497    0.68087    0.66676    0.87500    0.73390    0.61012    0.60730    1.36259
  76.17755    0.82263    0.66676    1.07500    0.62734    0.62012    0.61721    1.59403
  84.45793    0.89625    0.66676    1.18500    0.64927    0.64587    0.64292    1.54019
  84.39633    0.89680    0.66756    1.18500    0.62241    0.64562    0.64276    1.60667
  63.54953    0.70305    0.66756    0.90500    0.62775    0.61278    0.61000    1.59299
  67.95597    0.74617    0.66756    0.96500    0.66550    0.61861    0.61581    1.50263
  73.13894    0.79546    0.66756    1.03500    0.59968    0.61856    0.61574    1.66757
  60.63009    0.67391    0.66756    0.86500    0.61796    0.60987    0.60710    1.61823
  59.90246    0.66658    0.66756    0.85500    0.69948    0.61584    0.61307    1.42963
  77.61766    0.83675    0.66756    1.09500    0.66929    0.62461    0.62177    1.49412
  47.66188    0.53944    0.66756    0.68500    0.71296    0.82012    0.81740    1.40260
  72.39573    0.78849    0.66756    1.02500    0.67851    0.61862    0.61580    1.47382
  83.63970    0.89025    0.66756    1.17500    0.64403    0.64495    0.64209    1.55272
  46.23684    0.52421    0.66756    0.66500    0.96429    0.84946    0.84676    1.03704
  78.36732    0.84354    0.66756    1.10500    0.63977    0.62699    0.62415    1.56305
  68.69361    0.75328    0.66756    0.97500    0.63547    0.61890    0.61610    1.57364
  65.74862    0.72470    0.66756    0.93500    0.62316    0.61565    0.61286    1.60471
  69.43217    0.76037    0.66756    0.98500    0.62480    0.61884    0.61604    1.60052
  58.44984    0.65186    0.66756    0.83500    0.58722    0.63029    0.62753    1.70294
  51.23772    0.57728    0.66756    0.73500    0.63467    0.73045    0.72773    1.57561
  62.81832    0.69579    0.66756    0.89500    0.62007    0.61183    0.60905    1.61273
  46.94899    0.53183    0.66756    0.67500    0.59494    0.83805    0.83534    1.68085
  76.86892    0.82994    0.66756    1.08500    0.66102    0.62223    0.61940    1.51282
  79.86932    0.85703    0.66756    1.12500    0.68640    0.63174    0.62889    1.45687
  79.11787    0.85030    0.66756    1.11500    0.62402    0.62936    0.62652    1.60252
  50.52100    0.56974    0.66756    0.72500    0.81176    0.74839    0.74566    1.23188
  64.28165    0.71029    0.66756    0.91500    0.66275    0.61374    0.61096    1.50886
  51.95523    0.58481    0.66756    0.74500    0.62388    0.71252    0.70979    1.60287
  59.17571    0.65923    0.66756    0.84500    0.59677    0.62306    0.62030    1.67568
  54.11260    0.60730    0.66756    0.77500    0.69495    0.67366    0.67092    1.43894
  48.37551    0.54704    0.66756    0.69500    0.77083    0.80218    0.79947    1.29730
  65.01468    0.71751    0.66756    0.92500    0.72513    0.61470    0.61191    1.37907
  80.62166    0.86374    0.66756    1.13500    0.54355    0.63412    0.63127    1.83974
  67.21926    0.73903    0.66756    0.95500    0.59711    0.61757    0.61477    1.67473
  82.88391    0.88367    0.66756    1.16500    0.63405    0.64099    0.63813    1.57716
  70.17167    0.76743    0.66756    0.99500    0.67667    0.61879    0.61598    1.47783
  52.67354    0.59232    0.66756    0.75500    0.75397    0.69459    0.69186    1.32632
  66.48348    0.73188    0.66756    0.94500    0.65090    0.61661    0.61382    1.53634
  81.37488    0.87041    0.66756    1.14500    0.55027    0.63649    0.63364    1.81728
  70.91209    0.77448    0.66756    1.00500    0.61642    0.61873    0.61592    1.62228
  62.08802    0.68852    0.66756    0.88500    0.66939    0.61087    0.60810    1.49389
  71.65344    0.78150    0.66756    1.01500    0.60132    0.61867    0.61586    1.66301
  55.55497    0.62222    0.66756    0.79500    0.74732    0.65920    0.65646    1.33811
  54.83337    0.61477    0.66756    0.78500    0.60850    0.66643    0.66369    1.64338
  53.39266    0.59982    0.66756    0.76500    0.74742    0.68020    0.67746    1.33793
  75.37416    0.81623    0.66756    1.06500    0.62197    0.61826    0.61543    1.60778
  82.12896    0.87705    0.66756    1.15500    0.61036    0.63887    0.63601    1.63836
  49.08990    0.55462    0.66756    0.70500    0.92857    0.78425    0.78153    1.07692
  57.72483    0.64447    0.66756    0.82500    0.59083    0.63752    0.63477    1.69254
  49.80506    0.56219    0.66756    0.71500    0.83810    0.76632    0.76360    1.19318
  76.12108    0.82309    0.66756    1.07500    0.59351    0.61985    0.61702    1.68489
  61.35861    0.68122    0.66756    0.87500    0.60193    0.60991    0.60714    1.66133
  76.06458    0.82356    0.66836    1.07500    0.66864    0.61958    0.61683    1.49558
  70.11913    0.76785    0.66836    0.99500    0.58512    0.61859    0.61586    1.70904
  59.13091    0.65956    0.66836    0.84500    0.66790    0.62283    0.62012    1.49722
  64.23320    0.71066    0.66836    0.91500    0.58168    0.61352    0.61080    1.71916
  48.33864    0.54730    0.66836    0.69500    0.73643    0.80163    0.79896    1.35789
  67.16876    0.73943    0.66836    0.95500    0.59394    0.61734    0.61462    1.68367
  53.35207    0.60012    0.66836    0.76500    0.68665    0.67991    0.67722    1.45635
  68.64208    0.75368    0.66836    0.97500    0.64286    0.61871    0.61598    1.55556
  69.38014    0.76078    0.66836    0.98500    0.59420    0.61865    0.61592    1.68293
  65.69914    0.72509    0.66836    0.93500    0.63009    0.61543    0.61271    1.58706
  66.43349    0.73227    0.66836    0.94500    0.62342    0.61639    0.61366    1.60406
  73.08441    0.79591    0.66836    1.03500    0.64331    0.61836    0.61562    1.55446
  46.91318    0.53209    0.66836    0.67500    0.78462    0.83750    0.83483    1.27451
  71.59990    0.78193    0.66836    1.01500    0.59375    0.61848    0.61574    1.68421
  62.04112    0.68888    0.66836    0.88500    0.61056    0.61065    0.60794    1.63784
  50.48253    0.57002    0.66836    0.72500    0.61486    0.74783    0.74515    1.62637
  58.40556    0.65219    0.66836    0.83500    0.70310    0.63005    0.62735    1.42228
  54.79172    0.61507    0.66836    0.78500    0.72558    0.66620    0.66351    1.37821
  72.34169    0.78893    0.66836    1.02500    0.63025    0.61842    0.61568    1.58667
  57.68108    0.64480    0.66836    0.82500    0.72780    0.63728    0.63458    1.37401
  79.05945    0.85080    0.66836    1.11500    0.70061    0.62908    0.62633    1.42733
  62.77091    0.69616    0.66836    0.89500    0.63185    0.61161    0.60890    1.58266
  49.05250    0.55489    0.66836    0.70500    0.74157    0.78370    0.78102    1.34848
  61.31223    0.68157    0.66836    0.87500    0.61774    0.60970    0.60699    1.61880
  51.19872    0.57757    0.66836    0.73500    0.71233    0.72990    0.72722    1.40385
  80.56230    0.86424    0.66836    1.13500    0.58904    0.63383    0.63108    1.69767
  77.56020    0.83723    0.66836    1.09500    0.64407    0.62433    0.62158    1.55263
  82.06868    0.87757    0.66836    1.15500    0.61333    0.63858    0.63582    1.63043
  46.20157    0.52446    0.66836    0.66500    0.61538    0.84841    0.84574    1.62500
  49.76713    0.56246    0.66836    0.71500    0.76087    0.76576    0.76309    1.31429
  75.31815    0.81669    0.66836    1.06500    0.62639    0.61804    0.61530    1.59644
  55.51279    0.62253    0.66836    0.79500    0.64198    0.65897    0.65628    1.55769
  67.90496    0.74657    0.66836    0.96500    0.60000    0.61839    0.61566    1.66667
  84.33469    0.89734    0.66836    1.18500    0.72646    0.64536    0.64260    1.37654
  59.85713    0.66692    0.66836    0.85500    0.66667    0.61560    0.61289    1.50000
  63.50160    0.70342    0.66836    0.90500    0.62399    0.61257    0.60985    1.60260
  60.58424    0.67426    0.66836    0.86500    0.60841    0.60973    0.60702    1.64362
  47.62554    0.53970    0.66836    0.68500    0.75728    0.81956    0.81689    1.32051
  83.57851    0.89078    0.66836    1.17500    0.65720    0.64456    0.64180    1.52160
  81.31506    0.87092    0.66836    1.14500    0.65065    0.63620    0.63345    1.53693
  54.07148    0.60760    0.66836    0.77500    0.70968    0.67343    0.67074    1.40909
  82.82317    0.88419    0.66836    1.16500    0.72912    0.64067    0.63792    1.37151
  78.30937    0.84403    0.66836    1.10500    0.65039    0.62670    0.62395    1.53754
  51.91570    0.58510    0.66836    0.74500    0.68120    0.71197    0.70928    1.46800
  79.81043    0.85754    0.66836    1.12500    0.60904    0.63145    0.62870    1.64194
  76.81193    0.83041    0.66836    1.08500    0.60993    0.62195    0.61921    1.63953
  64.96571    0.71788    0.66836    0.92500    0.66555    0.61448    0.61176    1.50251
  70.85905    0.77490    0.66836    1.00500    0.61812    0.61853    0.61580    1.61780
  52.63348    0.59261    0.66836    0.75500    0.64987    0.69403    0.69135    1.53876
  77.50270    0.83772    0.66916    1.09500    0.57463    0.62404    0.62139    1.74026
  51.15971    0.57785    0.66916    0.73500    0.76289    0.72934    0.72671    1.31081
  82.00836    0.87810    0.66916    1.15500    0.73441    0.63828    0.63563    1.36164
  69.32809    0.76119    0.66916    0.98500    0.65917    0.61845    0.61580    1.51706
  70.06657    0.76827    0.66916    0.99500    0.58228    0.61839    0.61574    1.71739
  75.26210    0.81715    0.66916    1.06500    0.64576    0.61782    0.61517    1.54857
  64.91673    0.71826    0.66916    0.92500    0.61983    0.61425    0.61160    1.61333
  81.25520    0.87144    0.66916    1.14500    0.56262    0.63591    0.63326    1.77741
  59.81179    0.66726    0.66916    0.85500    0.66777    0.61535    0.61271    1.49752
  83.51728    0.89132    0.66916    1.17500    0.72629    0.64417    0.64152    1.37685
  54.03035    0.60790    0.66916    0.77500    0.65570    0.67319    0.67056    1.52508
  51.87616    0.58538    0.66916    0.74500    0.73718    0.71140    0.70877    1.35652
  71.54634    0.78236    0.66916    1.01500    0.61307    0.61827    0.61562    1.63115
  78.25140    0.84452    0.66916    1.10500    0.65887    0.62641    0.62376    1.51775
  54.75006    0.61538    0.66916    0.78500    0.70089    0.66596    0.66333    1.42675
  48.30176    0.54757    0.66916    0.69500    0.68387    0.80107    0.79845    1.46226
  84.27302    0.89788    0.66916    1.18500    0.62896    0.64508    0.64244    1.58993
  64.18473    0.71104    0.66916    0.91500    0.63487    0.61330    0.61065    1.57513
  57.63731    0.64513    0.66916    0.82500    0.68058    0.63704    0.63440    1.46933
  68.59054    0.75409    0.66916    0.97500    0.67047    0.61851    0.61586    1.49148
  59.08609    0.65990    0.66916    0.84500    0.67831    0.62258    0.61994    1.47425
  65.64964    0.72547    0.66916    0.93500    0.64851    0.61520    0.61256    1.54198
  70.80598    0.77533    0.66916    1.00500    0.64322    0.61833    0.61568    1.55467
  63.45365    0.70379    0.66916    0.90500    0.53386    0.61234    0.60970    1.87316
  79.75151    0.85804    0.66916    1.12500    0.65891    0.63116    0.62851    1.51765
  82.76239    0.88472    0.66916    1.16500    0.62725    0.64035    0.63771    1.59425
  52.59341    0.59291    0.66916    0.75500    0.65922    0.69347    0.69084    1.51695
  73.02984    0.79635    0.66916    1.03500    0.63394    0.61815    0.61550    1.57743
  49.01508    0.55516    0.66916    0.70500    0.76410    0.78314    0.78051    1.30872
  76.75492    0.83089    0.66916    1.08500    0.65085    0.62167    0.61901    1.53644
  80.50291    0.86475    0.66916    1.13500    0.57815    0.63353    0.63088    1.72964
  58.36127    0.65252    0.66916    0.83500    0.63121    0.62981    0.62717    1.58427
  67.11823    0.73982    0.66916    0.95500    0.64924    0.61711    0.61446    1.54026
  67.85392    0.74697    0.66916    0.96500    0.62500    0.61816    0.61551    1.60000
  66.38347    0.73266    0.66916    0.94500    0.57927    0.61616    0.61351    1.72632
  62.72348    0.69652    0.66916    0.89500    0.67233    0.61139    0.60874    1.48737
  55.47061    0.62284    0.66916    0.79500    0.66383    0.65873    0.65610    1.50641
  60.53837    0.67460    0.66916    0.86500    0.71771    0.60958    0.60694    1.39332
  47.58919    0.53996    0.66916    0.68500    0.79130    0.81901    0.81638    1.26374
  53.31147    0.60041    0.66916    0.76500    0.70426    0.67962    0.67699    1.41993
  61.99421    0.68923    0.66916    0.88500    0.69322    0.61043    0.60779    1.44254
  49.72918    0.56273    0.66916    0.71500    0.69652    0.76521    0.76258    1.43571
  46.16628    0.52471    0.66916    0.66500    0.90000    0.84735    0.84472    1.11111
  46.87736    0.53234    0.66916    0.67500    0.90141    0.83694    0.83432    1.10937
  76.00805    0.82403    0.66916    1.07500    0.62364    0.61929    0.61664    1.60350
  50.44406    0.57030    0.66916    0.72500    0.68231    0.74727    0.74464    1.46561
  79.00100    0.85129    0.66916    1.11500    0.61598    0.62879    0.62614    1.62342
  61.26585    0.68193    0.66916    0.87500    0.66894    0.60948    0.60683    1.49490
  72.28762    0.78937    0.66916    1.02500    0.57994    0.61821    0.61556    1.72432
  59.04126    0.66024    0.66997    0.84500    0.65125    0.62233    0.61976    1.53552
  63.40569    0.70415    0.66997    0.90500    0.60258    0.61211    0.60954    1.65952
  49.69123    0.56301    0.66997    0.71500    0.86580    0.76464    0.76207    1.15500
  48.26487    0.54783    0.66997    0.69500    0.86429    0.80051    0.79794    1.15702
  46.13099    0.52496    0.66997    0.66500    0.79310    0.84628    0.84371    1.26087
  67.80286    0.74737    0.66997    0.96500    0.64129    0.61793    0.61536    1.55937
  59.76644    0.66760    0.66997    0.85500    0.60297    0.61510    0.61253    1.65847
  64.86773    0.71864    0.66997    0.92500    0.65535    0.61402    0.61145    1.52591
  47.55283    0.54022    0.66997    0.68500    0.87619    0.81845    0.81587    1.14130
  83.45602    0.89185    0.66997    1.17500    0.66597    0.64378    0.64124    1.50157
  48.97766    0.55542    0.66997    0.70500    0.80347    0.78258    0.78000    1.24460
  84.96743    0.90497    0.66997    1.19500    0.66357    0.64458    0.64204    1.50699
  81.19531    0.87195    0.66997    1.14500    0.61719    0.63561    0.63306    1.62025
  64.13625    0.71141    0.66997    0.91500    0.71252    0.61307    0.61049    1.40347
  46.84154    0.53260    0.66997    0.67500    0.65823    0.83639    0.83381    1.51923
  78.94252    0.85178    0.66997    1.11500    0.60440    0.62850    0.62594    1.65455
  72.23353    0.78980    0.66997    1.02500    0.68026    0.61800    0.61544    1.47002
  61.21944    0.68228    0.66997    0.87500    0.72438    0.60925    0.60668    1.38049
  51.12069    0.57813    0.66997    0.73500    0.76531    0.72877    0.72620    1.30667
  50.40557    0.57058    0.66997    0.72500    0.71429    0.74671    0.74413    1.40000
  66.33344    0.73305    0.66997    0.94500    0.66069    0.61593    0.61335    1.51358
  65.60012    0.72586    0.66997    0.93500    0.74870    0.61497    0.61240    1.33565
  67.06769    0.74022    0.66997    0.95500    0.58252    0.61688    0.61431    1.71667
  80.44349    0.86526    0.66997    1.13500    0.64397    0.63324    0.63069    1.55287
  68.53897    0.75450    0.66997    0.97500    0.62957    0.61831    0.61574    1.58838
  78.19339    0.84500    0.66997    1.10500    0.70866    0.62613    0.62357    1.41111
  84.21130    0.89843    0.66997    1.18500    0.67308    0.64482    0.64228    1.48571
  57.59353    0.64545    0.66997    0.82500    0.60735    0.63679    0.63422    1.64650
  79.69256    0.85854    0.66997    1.12500    0.68327    0.63087    0.62832    1.46356
  82.70158    0.88525    0.66997    1.16500    0.59289    0.64004    0.63749    1.68667
  60.49250    0.67495    0.66997    0.86500    0.65071    0.60943    0.60685    1.53678
  81.94801    0.87862    0.66997    1.15500    0.60000    0.63799    0.63544    1.66667
  72.97526    0.79679    0.66997    1.03500    0.59968    0.61794    0.61538    1.66756
  58.31696    0.65285    0.66997    0.83500    0.68430    0.62956    0.62699    1.46135
  61.94729    0.68959    0.66997    0.88500    0.73601    0.61021    0.60763    1.35867
  75.95150    0.82450    0.66997    1.07500    0.66108    0.61901    0.61645    1.51268
  71.49275    0.78279    0.66997    1.01500    0.59722    0.61806    0.61550    1.67442
  52.55333    0.59320    0.66997    0.75500    0.61194    0.69290    0.69033    1.63415
  55.42841    0.62315    0.66997    0.79500    0.62551    0.65849    0.65591    1.59868
  70.01399    0.76869    0.66997    0.99500    0.68085    0.61819    0.61562    1.46875
  69.27601    0.76161    0.66997    0.98500    0.55937    0.61825    0.61568    1.78771
  75.20604    0.81761    0.66997    1.06500    0.56050    0.61760    0.61504    1.78413
  53.27087    0.60071    0.66997    0.76500    0.63402    0.67933    0.67675    1.57724
  51.83661    0.58567    0.66997    0.74500    0.72702    0.71084    0.70826    1.37548
  53.98922    0.60821    0.66997    0.77500    0.68780    0.67295    0.67038    1.45390
  77.44518    0.83820    0.66997    1.09500    0.66049    0.62375    0.62119    1.51402
  70.75290    0.77575    0.66997    1.00500    0.68102    0.61812    0.61556    1.46838
  76.69787    0.83136    0.66997    1.08500    0.64016    0.62138    0.61882    1.56211
  62.67603    0.69688    0.66997    0.89500    0.59564    0.61116    0.60859    1.67887
  54.70840    0.61569    0.66997    0.78500    0.70419    0.66572    0.66315    1.42006
  65.55059    0.72624    0.67077    0.93500    0.63097    0.61475    0.61225    1.58486
  76.64081    0.83183    0.67077    1.08500    0.60417    0.62110    0.61863    1.65517
  64.81871    0.71902    0.67077    0.92500    0.72105    0.61379    0.61129    1.38686
  84.90523    0.90551    0.67077    1.19500    0.62014    0.64424    0.64178    1.61255
  51.08167    0.57841    0.67077    0.73500    0.68976    0.72821    0.72569    1.44978
  81.13539    0.87247    0.67077    1.14500    0.62593    0.63534    0.63287    1.59763
  69.96138    0.76911    0.67077    0.99500    0.65677    0.61799    0.61550    1.52261
  50.36707    0.57085    0.67077    0.72500    0.65283    0.74615    0.74362    1.53179
  49.65326    0.56328    0.67077    0.71500    0.82960    0.76408    0.76156    1.20541
  48.94023    0.55569    0.67077    0.70500    0.78286    0.78202    0.77949    1.27737
  55.38620    0.62346    0.67077    0.79500    0.67292    0.65825    0.65573    1.48607
  64.08775    0.71178    0.67077    0.91500    0.60754    0.61284    0.61034    1.64599
  68.48739    0.75490    0.67077    0.97500    0.64991    0.61811    0.61561    1.53867
  52.51325    0.59349    0.67077    0.75500    0.78116    0.69234    0.68982    1.28014
  47.51646    0.54048    0.67077    0.68500    0.62400    0.81789    0.81536    1.60256
  54.66672    0.61599    0.67077    0.78500    0.66667    0.66548    0.66296    1.50000
  58.27264    0.65318    0.67077    0.83500    0.73285    0.62932    0.62681    1.36453
  61.17303    0.68263    0.67077    0.87500    0.67653    0.60903    0.60652    1.47814
  80.38403    0.86577    0.67077    1.13500    0.60321    0.63297    0.63050    1.65781
  67.01712    0.74061    0.67077    0.95500    0.70619    0.61665    0.61415    1.41606
  59.72107    0.66794    0.67077    0.85500    0.76236    0.61485    0.61234    1.31172
  61.90035    0.68995    0.67077    0.88500    0.66216    0.60998    0.60748    1.51020
  71.43914    0.78322    0.67077    1.01500    0.58942    0.61786    0.61538    1.69657
  84.14955    0.89897    0.67077    1.18500    0.61952    0.64457    0.64211    1.61415
  72.92065    0.79723    0.67077    1.03500    0.64539    0.61774    0.61526    1.54945
  62.62857    0.69724    0.67077    0.89500    0.80435    0.61094    0.60843    1.24324
  75.14994    0.81807    0.67077    1.06500    0.61993    0.61738    0.61490    1.61310
  81.88763    0.87914    0.67077    1.15500    0.62449    0.63771    0.63525    1.60131
  69.22392    0.76202    0.67077    0.98500    0.64308    0.61805    0.61555    1.55502
  57.54974    0.64578    0.67077    0.82500    0.57854    0.63655    0.63404    1.72848
  51.79706    0.58596    0.67077    0.74500    0.70796    0.71027    0.70775    1.41250
  53.94807    0.60851    0.67077    0.77500    0.73350    0.67271    0.67019    1.36332
  58.99642    0.66057    0.67077    0.84500    0.60690    0.62209    0.61958    1.64773
  83.39472    0.89239    0.67077    1.17500    0.66457    0.64341    0.64095    1.50473
  66.28339    0.73344    0.67077    0.94500    0.62875    0.61570    0.61320    1.59045
  63.35771    0.70452    0.67077    0.90500    0.69691    0.61189    0.60939    1.43490
  78.13536    0.84549    0.67077    1.10500    0.62090    0.62585    0.62338    1.61056
  77.38762    0.83868    0.67077    1.09500    0.66810    0.62348    0.62100    1.49677
  72.17942    0.79024    0.67077    1.02500    0.63680    0.61780    0.61532    1.57035
  79.63357    0.85904    0.67077    1.12500    0.63469    0.63059    0.62812    1.57558
  67.75179    0.74777    0.67077    0.96500    0.67112    0.61771    0.61521    1.49005
  53.23025    0.60100    0.67077    0.76500    0.71178    0.67904    0.67652    1.40493
  60.44660    0.67529    0.67077    0.86500    0.63036    0.60928    0.60677    1.58640
  70.69979    0.77617    0.67077    1.00500    0.60749    0.61793    0.61544    1.64611
  48.22797    0.54809    0.67077    0.69500    0.90647    0.79996    0.79743    1.10317
  46.80571    0.53285    0.67077    0.67500    0.66667    0.83583    0.83330    1.50000
  75.89491    0.82497    0.67077    1.07500    0.66603    0.61873    0.61625    1.50143
  78.88401    0.85228    0.67077    1.11500    0.73485    0.62822    0.62575    1.36082
  82.64074    0.88578    0.67077    1.16500    0.66034    0.63974    0.63728    1.51438
  46.09569    0.52521    0.67077    0.66500    0.75676    0.84522    0.84269    1.32143
  46.06038    0.52546    0.67158    0.66500    0.82759    0.84416    0.84167    1.20833
  80.32454    0.86627    0.67158    1.13500    0.59961    0.63270    0.63031    1.66775
  78.82547    0.85277    0.67158    1.11500    0.69291    0.62796    0.62556    1.44318
  66.96654    0.74101    0.67158    0.95500    0.66898    0.61643    0.61400    1.49482
  84.08776    0.89951    0.67158    1.18500    0.63866    0.64432    0.64193    1.56579
  58.95156    0.66091    0.67158    0.84500    0.58416    0.62184    0.61939    1.71186
  54.62503    0.61630    0.67158    0.78500    0.63111    0.66524    0.66278    1.58451
  76.58371    0.83231    0.67158    1.08500    0.64245    0.62084    0.61844    1.55655
  64.76967    0.71940    0.67158    0.92500    0.65082    0.61357    0.61114    1.53652
  52.47315    0.59378    0.67158    0.75500    0.66150    0.69177    0.68930    1.51172
  57.50594    0.64610    0.67158    0.82500    0.72622    0.63631    0.63386    1.37700
  50.32857    0.57113    0.67158    0.72500    0.80669    0.74559    0.74311    1.23963
  55.34398    0.62377    0.67158    0.79500    0.65126    0.65801    0.65555    1.53548
  63.30971    0.70489    0.67158    0.90500    0.65338    0.61167    0.60923    1.53050
  67.70069    0.74817    0.67158    0.96500    0.74010    0.61749    0.61506    1.35116
  49.61529    0.56355    0.67158    0.71500    0.74888    0.76352    0.76104    1.33533
  51.04263    0.57869    0.67158    0.73500    0.63279    0.72765    0.72517    1.58031
  69.17180    0.76243    0.67158    0.98500    0.66837    0.61786    0.61543    1.49618
  84.84299    0.90606    0.67158    1.19500    0.68623    0.64391    0.64153    1.45724
  79.57456    0.85954    0.67158    1.12500    0.64340    0.63033    0.62793    1.55425
  75.83830    0.82543    0.67158    1.07500    0.64461    0.61847    0.61606    1.55132
  59.67569    0.66828    0.67158    0.85500    0.69259    0.61461    0.61216    1.44385
  71.38550    0.78365    0.67158    1.01500    0.59213    0.61767    0.61525    1.68883
  51.75749    0.58624    0.67158    0.74500    0.72619    0.70971    0.70724    1.37705
  66.23332    0.73383    0.67158    0.94500    0.73658    0.61547    0.61304    1.35763
  53.18962    0.60130    0.67158    0.76500    0.69309    0.67875    0.67628    1.44280
  48.19106    0.54835    0.67158    0.69500    0.88406    0.79940    0.79691    1.13115
  72.86601    0.79767    0.67158    1.03500    0.60393    0.61755    0.61514    1.65583
  53.90691    0.60881    0.67158    0.77500    0.68075    0.67248    0.67001    1.46897
  72.12529    0.79067    0.67158    1.02500    0.63575    0.61761    0.61520    1.57294
  82.57986    0.88631    0.67158    1.16500    0.72470    0.63946    0.63707    1.37989
  81.82720    0.87966    0.67158    1.15500    0.57276    0.63745    0.63505    1.74593
  75.09382    0.81853    0.67158    1.06500    0.57308    0.61718    0.61477    1.74497
  77.33004    0.83916    0.67158    1.09500    0.61423    0.62321    0.62081    1.62805
  81.07543    0.87298    0.67158    1.14500    0.65810    0.63507    0.63268    1.51952
  65.50104    0.72662    0.67158    0.93500    0.65176    0.61452    0.61209    1.53431
  83.33338    0.89292    0.67158    1.17500    0.69877    0.64306    0.64067    1.43109
  48.90279    0.55596    0.67158    0.70500    0.62304    0.78146    0.77898    1.60504
  69.90876    0.76952    0.67158    0.99500    0.65055    0.61780    0.61537    1.53717
  60.40069    0.67564    0.67158    0.86500    0.63711    0.60913    0.60668    1.56959
  62.58110    0.69760    0.67158    0.89500    0.67838    0.61072    0.60828    1.47409
  61.85340    0.69030    0.67158    0.88500    0.63934    0.60977    0.60732    1.56410
  58.22831    0.65351    0.67158    0.83500    0.63621    0.62908    0.62662    1.57182
  46.76986    0.53311    0.67158    0.67500    0.70667    0.83528    0.83278    1.41509
  47.48009    0.54074    0.67158    0.68500    0.92982    0.81734    0.81485    1.07547
  61.12660    0.68298    0.67158    0.87500    0.55309    0.60881    0.60637    1.80802
  78.07730    0.84598    0.67158    1.10500    0.66219    0.62558    0.62318    1.51014
  64.03923    0.71215    0.67158    0.91500    0.73024    0.61262    0.61018    1.36941
  70.64666    0.77660    0.67158    1.00500    0.64532    0.61773    0.61531    1.54962
  68.43578    0.75531    0.67158    0.97500    0.65139    0.61792    0.61549    1.53518
  54.58333    0.61660    0.67238    0.78500    0.75481    0.66501    0.66260    1.32484
  76.52658    0.83278    0.67238    1.08500    0.63653    0.62059    0.61824    1.57101
  79.51551    0.86003    0.67238    1.12500    0.65074    0.63008    0.62774    1.53672
  66.18324    0.73421    0.67238    0.94500    0.58030    0.61526    0.61289    1.72324
  60.35477    0.67598    0.67238    0.86500    0.65979    0.60899    0.60660    1.51563
  65.45147    0.72700    0.67238    0.93500    0.60856    0.61431    0.61193    1.64323
  58.18397    0.65384    0.67238    0.83500    0.67535    0.62884    0.62644    1.48072
  46.02507    0.52571    0.67238    0.66500    1.03846    0.84310    0.84064    0.96296
  50.29006    0.57141    0.67238    0.72500    0.80377    0.74503    0.74260    1.24413
  64.72062    0.71977    0.67238    0.92500    0.69892    0.61336    0.61098    1.43077
  47.44371    0.54099    0.67238    0.68500    0.71429    0.81679    0.81434    1.40000
  70.59351    0.77702    0.67238    1.00500    0.66559    0.61755    0.61519    1.50242
  82.51894    0.88683    0.67238    1.16500    0.65469    0.63919    0.63686    1.52744
  72.07113    0.79111    0.67238    1.02500    0.65909    0.61743    0.61507    1.51724
  48.15415    0.54862    0.67238    0.69500    0.75776    0.79885    0.79640    1.31967
  83.27201    0.89346    0.67238    1.17500    0.67457    0.64271    0.64038    1.48243
  66.91594    0.74140    0.67238    0.95500    0.64086    0.61621    0.61384    1.56041
  84.02594    0.90005    0.67238    1.18500    0.64854    0.64406    0.64173    1.54194
  80.26502    0.86678    0.67238    1.13500    0.61252    0.63245    0.63011    1.63259
  61.08015    0.68333    0.67238    0.87500    0.60033    0.60860    0.60621    1.66576
  61.80643    0.69066    0.67238    0.88500    0.64418    0.60955    0.60717    1.55236
  52.43304    0.59407    0.67238    0.75500    0.56589    0.69121    0.68879    1.76712
  63.99070    0.71252    0.67238    0.91500    0.63355    0.61241    0.61003    1.57841
  71.33185    0.78408    0.67238    1.01500    0.60202    0.61749    0.61513    1.66106
  46.73402    0.53336    0.67238    0.67500    0.74286    0.83473    0.83227    1.34615
  48.86535    0.55623    0.67238    0.70500    0.70233    0.78091    0.77847    1.42384
  63.26170    0.70525    0.67238    0.90500    0.61103    0.61146    0.60907    1.63659
  55.30175    0.62408    0.67238    0.79500    0.73303    0.65778    0.65537    1.36420
  49.57731    0.56382    0.67238    0.71500    0.67755    0.76297    0.76053    1.47590
  69.85612    0.76994    0.67238    0.99500    0.68683    0.61761    0.61525    1.45596
  81.01544    0.87349    0.67238    1.14500    0.68333    0.63482    0.63249    1.46341
  81.76675    0.88018    0.67238    1.15500    0.57963    0.63719    0.63486    1.72524
  84.78071    0.90661    0.67238    1.19500    0.72087    0.64360    0.64127    1.38721
  58.90669    0.66124    0.67238    0.84500    0.65398    0.62161    0.61921    1.52910
  53.86574    0.60911    0.67238    0.77500    0.59382    0.67225    0.66983    1.68401
  53.14898    0.60160    0.67238    0.76500    0.60102    0.67846    0.67604    1.66383
  67.64958    0.74857    0.67238    0.96500    0.57886    0.61728    0.61492    1.72753
  75.78166    0.82590    0.67238    1.07500    0.66390    0.61821    0.61587    1.50625
  75.03768    0.81899    0.67238    1.06500    0.63399    0.61699    0.61464    1.57732
  62.53361    0.69796    0.67238    0.89500    0.64870    0.61051    0.60812    1.54155
  77.27243    0.83964    0.67238    1.09500    0.65510    0.62296    0.62062    1.52648
  78.76690    0.85326    0.67238    1.11500    0.65424    0.62770    0.62536    1.52848
  78.01920    0.84646    0.67238    1.10500    0.66279    0.62533    0.62299    1.50877
  72.81135    0.79812    0.67238    1.03500    0.63432    0.61737    0.61501    1.57650
  59.63029    0.66862    0.67238    0.85500    0.62245    0.61437    0.61198    1.60656
  51.00359    0.57897    0.67238    0.73500    0.84155    0.72709    0.72466    1.18828
  68.38415    0.75572    0.67238    0.97500    0.60350    0.61774    0.61537    1.65699
  51.71791    0.58653    0.67238    0.74500    0.70427    0.70915    0.70673    1.41991
  69.11967    0.76284    0.67238    0.98500    0.64297    0.61767    0.61531    1.55528
  83.96407    0.90059    0.67319    1.18500    0.61759    0.64381    0.64153    1.61921
  47.40732    0.54125    0.67319    0.68500    0.63077    0.81624    0.81382    1.58537
  63.94215    0.71290    0.67319    0.91500    0.59641    0.61220    0.60987    1.67671
  73.49734    0.80555    0.67319    1.04500    0.67641    0.61713    0.61483    1.47839
  71.27817    0.78450    0.67319    1.01500    0.71092    0.61732    0.61501    1.40662
  58.86181    0.66157    0.67319    0.84500    0.68959    0.62138    0.61903    1.45013
  48.82789    0.55649    0.67319    0.70500    0.70721    0.78036    0.77795    1.41401
  64.67156    0.72015    0.67319    0.92500    0.57760    0.61315    0.61083    1.73130
  50.96454    0.57925    0.67319    0.73500    0.73203    0.72654    0.72415    1.36607
  76.46943    0.83325    0.67319    1.08500    0.62183    0.62034    0.61805    1.60815
  81.70626    0.88070    0.67319    1.15500    0.68906    0.63695    0.63467    1.45125
  82.45799    0.88736    0.67319    1.16500    0.69358    0.63892    0.63664    1.44179
  55.97825    0.63186    0.67319    0.80500    0.66457    0.65032    0.64795    1.50473
  72.01695    0.79154    0.67319    1.02500    0.67065    0.61725    0.61495    1.49109
  72.75667    0.79856    0.67319    1.03500    0.62951    0.61719    0.61489    1.58854
  79.45643    0.86053    0.67319    1.12500    0.66279    0.62983    0.62755    1.50877
  80.20547    0.86728    0.67319    1.13500    0.61303    0.63220    0.62992    1.63125
  68.33251    0.75612    0.67319    0.97500    0.64667    0.61756    0.61525    1.54639
  55.25951    0.62439    0.67319    0.79500    0.65368    0.65755    0.65518    1.52980
  51.67833    0.58681    0.67319    0.74500    0.74644    0.70860    0.70621    1.33969
  59.58488    0.66896    0.67319    0.85500    0.64398    0.61414    0.61180    1.55285
  54.54162    0.61691    0.67319    0.78500    0.62781    0.66479    0.66241    1.59283
  65.40188    0.72739    0.67319    0.93500    0.61049    0.61410    0.61178    1.63802
  78.70830    0.85375    0.67319    1.11500    0.68648    0.62746    0.62517    1.45672
  75.72500    0.82636    0.67319    1.07500    0.61679    0.61797    0.61568    1.62130
  83.21060    0.89399    0.67319    1.17500    0.68344    0.64238    0.64010    1.46319
  66.13314    0.73460    0.67319    0.94500    0.62833    0.61505    0.61273    1.59151
  77.21479    0.84011    0.67319    1.09500    0.66667    0.62271    0.62042    1.50000
  52.39292    0.59436    0.67319    0.75500    0.66486    0.69066    0.68828    1.50406
  58.13961    0.65417    0.67319    0.83500    0.65961    0.62861    0.62626    1.51604
  48.11723    0.54888    0.67319    0.69500    0.81046    0.79830    0.79589    1.23387
  70.54034    0.77744    0.67319    1.00500    0.61234    0.61738    0.61507    1.63307
  61.03369    0.68368    0.67319    0.87500    0.59801    0.60840    0.60606    1.67222
  61.75944    0.69101    0.67319    0.88500    0.70466    0.60935    0.60701    1.41912
  69.80345    0.77036    0.67319    0.99500    0.58054    0.61744    0.61513    1.72253
  62.48610    0.69833    0.67319    0.89500    0.61974    0.61030    0.60797    1.61358
  60.30884    0.67633    0.67319    0.86500    0.67577    0.60886    0.60652    1.47978
  66.86532    0.74180    0.67319    0.95500    0.68498    0.61600    0.61369    1.45989
  49.53933    0.56409    0.67319    0.71500    0.85915    0.76242    0.76002    1.16393
  69.06751    0.76325    0.67319    0.98500    0.52012    0.61750    0.61519    1.92262
  77.96108    0.84695    0.67319    1.10500    0.66601    0.62509    0.62280    1.50147
  53.10833    0.60189    0.67319    0.76500    0.69118    0.67819    0.67581    1.44681
  80.95542    0.87400    0.67319    1.14500    0.64773    0.63458    0.63229    1.54386
  45.98975    0.52596    0.67319    0.66500    0.60465    0.84205    0.83962    1.65385
  84.71840    0.90716    0.67319    1.19500    0.64957    0.64330    0.64102    1.53947
  46.69816    0.53361    0.67319    0.67500    0.85938    0.83418    0.83176    1.16364
  53.82456    0.60941    0.67319    0.77500    0.64588    0.67202    0.66965    1.54828
  50.25154    0.57168    0.67319    0.72500    0.69858    0.74448    0.74208    1.43147
  67.59845    0.74897    0.67319    0.96500    0.71795    0.61708    0.61477    1.39286
  63.21367    0.70562    0.67319    0.90500    0.59869    0.61125    0.60892    1.67030
  45.95442    0.52621    0.67400    0.66500    0.88571    0.84100    0.83860    1.12903
  71.22447    0.78493    0.67400    1.01500    0.64727    0.61715    0.61489    1.54496
  65.35228    0.72777    0.67400    0.93500    0.68509    0.61391    0.61162    1.45966
  58.09524    0.65450    0.67400    0.83500    0.59450    0.62840    0.62608    1.68208
  46.66230    0.53387    0.67400    0.67500    0.90769    0.83364    0.83124    1.10169
  52.35280    0.59465    0.67400    0.75500    0.80368    0.69012    0.68776    1.24427
  69.75077    0.77077    0.67400    0.99500    0.60193    0.61728    0.61501    1.66133
  83.14915    0.89452    0.67400    1.17500    0.65684    0.64205    0.63981    1.52244
  75.66831    0.82683    0.67400    1.07500    0.61272    0.61773    0.61548    1.63208
  68.28085    0.75653    0.67400    0.97500    0.63365    0.61740    0.61513    1.57816
  79.39732    0.86103    0.67400    1.12500    0.60904    0.62959    0.62735    1.64194
  60.26289    0.67667    0.67400    0.86500    0.65179    0.60874    0.60643    1.53425
  48.79043    0.55676    0.67400    0.70500    0.72115    0.77982    0.77744    1.38667
  51.63873    0.58710    0.67400    0.74500    0.71053    0.70806    0.70570    1.40741
  82.39700    0.88788    0.67400    1.16500    0.64683    0.63867    0.63643    1.54601
  80.89536    0.87452    0.67400    1.14500    0.58781    0.63434    0.63210    1.70122
  67.54730    0.74937    0.67400    0.96500    0.58912    0.61689    0.61462    1.69744
  80.14589    0.86779    0.67400    1.13500    0.60757    0.63197    0.62973    1.64590
  54.49990    0.61721    0.67400    0.78500    0.71868    0.66457    0.66223    1.39145
  63.16563    0.70599    0.67400    0.90500    0.62620    0.61106    0.60876    1.59694
  78.64966    0.85425    0.67400    1.11500    0.65415    0.62722    0.62498    1.52870
  63.89359    0.71327    0.67400    0.91500    0.65772    0.61201    0.60972    1.52041
  64.62247    0.72053    0.67400    0.92500    0.57166    0.61296    0.61067    1.74930
  72.70196    0.79900    0.67400    1.03500    0.54334    0.61703    0.61477    1.84046
  49.50133    0.56437    0.67400    0.71500    0.86294    0.76188    0.75950    1.15882
  53.06767    0.60218    0.67400    0.76500    0.64179    0.67792    0.67557    1.55814
  50.21301    0.57196    0.67400    0.72500    0.70068    0.74394    0.74157    1.42718
  84.65605    0.90770    0.67400    1.19500    0.69977    0.64300    0.64077    1.42904
  77.90293    0.84743    0.67400    1.10500    0.62115    0.62485    0.62260    1.60991
  61.71245    0.69137    0.67400    0.88500    0.67845    0.60916    0.60686    1.47396
  66.81469    0.74219    0.67400    0.95500    0.62500    0.61581    0.61353    1.60000
  71.96274    0.79198    0.67400    1.02500    0.60067    0.61709    0.61483    1.66482
  62.43858    0.69869    0.67400    0.89500    0.74953    0.61011    0.60781    1.33416
  60.98722    0.68403    0.67400    0.87500    0.64483    0.60821    0.60590    1.55080
  48.08030    0.54914    0.67400    0.69500    0.70909    0.79776    0.79537    1.41026
  77.15712    0.84059    0.67400    1.09500    0.67500    0.62248    0.62023    1.48148
  73.44213    0.80599    0.67400    1.04500    0.60971    0.61697    0.61471    1.64012
  83.90217    0.90113    0.67400    1.18500    0.61571    0.64357    0.64133    1.62414
  70.48715    0.77786    0.67400    1.00500    0.62181    0.61721    0.61495    1.60822
  47.37092    0.54151    0.67400    0.68500    1.02299    0.81570    0.81331    0.97753
  50.92547    0.57953    0.67400    0.73500    0.80139    0.72600    0.72363    1.24783
  53.78337    0.60970    0.67400    0.77500    0.77644    0.67181    0.66946    1.28793
  58.81691    0.66191    0.67400    0.84500    0.75962    0.62116    0.61884    1.31646
  59.53946    0.66930    0.67400    0.85500    0.66851    0.61392    0.61161    1.49587
[truncated: 11,967,114 more chars]
