# Supplementary material for: Multidimensional Rietveld refinement of high-pressure neutron diffraction data of PbNCN
Source: J Appl Crystallogr. 2024 Sep 5;57(Pt 5):1436–45. doi: 10.1107/S1600576724007635 (PMC11460395; doi:10.1107/S1600576724007635)
Supplement: Supplementary file 1 [file j-57-01436-sup1.zip › 2D_PbNCN_Pb_1000bar.cif]

data_PbNCN_+_Lead_refinement_1000bar_publ
_audit_creation_method  "created in GSAS-II"
_audit_creation_date  2023-11-10T12:50
_audit_author_name  "Meinerzhagen, Yannick"
_audit_update_record
   "2023-11-10T12:50  Initial software-generated CIF"
_pd_block_id
;
2023-11-10T12:50|PbNCN_+_Lead_refinement_1000bar|MeinerzhagenYannick|Overall
;
# GSAS-II edited template follows Publication_Template
#=============================================================================
# this information describes the project, paper etc. for the CIF             #
# Acta Cryst. Section C papers and editorial correspondence is generated     #
# from the information in this section                                       #
#                                                                            #
#   (from)   CIF submission form for Rietveld refinements (Acta Cryst. C)    #
#                                                 Version 14 December 1998   #
#=============================================================================
# 1. SUBMISSION DETAILS

_publ_contact_author_name        'Prof. Richard Dronskowski'
_publ_contact_author_address
;    
Institute of Inorganic Chemistry
RWTH Aachen University     
D-52056 Aachen
Germany
;
_publ_contact_author_email       drons@HAL9000.ac.rwth-aachen.de
_publ_contact_author_phone       00492418093642
_publ_contact_author_fax         00492418092642

_publ_requested_journal              'Journal of Applied Crystallography'

#==============================================================================

# 2. PROCESSING SUMMARY (IUCr Office Use Only)

_journal_data_validation_number      ?

_journal_date_recd_electronic        ?
_journal_date_to_coeditor            ?
_journal_date_from_coeditor          ?
_journal_date_accepted               ?
_journal_date_printers_first         ?
_journal_date_printers_final         ?
_journal_date_proofs_out             ?
_journal_date_proofs_in              ?
_journal_coeditor_name               ?
_journal_coeditor_code               ?
_journal_coeditor_notes
; ?
;
_journal_techeditor_code             ?
_journal_techeditor_notes
; ?
;
_journal_coden_ASTM                  ?
_journal_name_full                   ?
_journal_year                        ?
_journal_volume                      ?
_journal_issue                       ?
_journal_page_first                  ?
_journal_page_last                   ?
_journal_paper_category              ?
_journal_suppl_publ_number           ?
_journal_suppl_publ_pages            ?

#==============================================================================

# 3. TITLE AND AUTHOR LIST

_publ_section_title
; ?
;       
 
# The loop structure below should contain the names and addresses of all 
# authors, in the required order of publication. Repeat as necessary.

loop_
	_publ_author_name
	_publ_author_address
'Meinerzhagen, Yannick'
; 
Chair of Solid-State and Quantum Chemistry
Institute of Inorganic Chemistry
RWTH Aachen University
D-52056 Aachen
Germany
;

'Eickmeier, Katharina'
; 
Chair of Solid-State and Quantum Chemistry
Institute of Inorganic Chemistry
RWTH Aachen University
D-52056 Aachen
Germany
;

'Mueller, Peter C.'
; 
Chair of Solid-State and Quantum Chemistry
Institute of Inorganic Chemistry
RWTH Aachen University
D-52056 Aachen
Germany
;

'Hempelmann, Jan'
; 
Chair of Solid-State and Quantum Chemistry
Institute of Inorganic Chemistry
RWTH Aachen University
D-52056 Aachen
Germany
;

'Houben, Andreas'
; 
Chair of Solid-State and Quantum Chemistry
Institute of Inorganic Chemistry
RWTH Aachen University
D-52056 Aachen
Germany
;

'Dronskowski, Richard'
; 
Chair of Solid-State and Quantum Chemistry
Institute of Inorganic Chemistry
RWTH Aachen University
D-52056 Aachen
Germany
;

#==============================================================================
# 4. TEXT

#=============================================================================
# 5. OVERALL REFINEMENT & COMPUTING DETAILS

#==============================================================================
# 6. SAMPLE PREPARATION DATA

# (In the unusual case where multiple samples are used in a single
#  Rietveld study, this information should be moved into the phase
#  blocks)

# The following three fields describe the preparation of the material.
# The cooling rate is in K/min.  The pressure at which the sample was  
# prepared is in kPa.  The temperature of preparation is in K.
        
data_PbNCN_+_Lead_refinement_1000bar_overall
_pd_proc_info_datetime  2023-11-10T12:50
_pd_calc_method  "Rietveld Refinement"
_computing_structure_refinement
   "GSAS-II (Toby & Von Dreele, J. Appl. Cryst. 46, 544-549, 2013)"
_refine_ls_number_parameters  5
_refine_ls_goodness_of_fit_all  0.101

# OVERALL WEIGHTED R-FACTOR
_refine_ls_wR_factor_obs  0.19630
_refine_ls_matrix_type  full
# POINTERS TO PHASE AND HISTOGRAM BLOCKS
loop_   _pd_phase_block_id
;
2023-11-10T12:50|PbNCN_+_Lead_refinement_1000bar|phase_0|MeinerzhagenYannick
;
;
2023-11-10T12:50|PbNCN_+_Lead_refinement_1000bar|phase_1|MeinerzhagenYannick
;

data_PbNCN_+_Lead_refinement_1000bar_phase_0
# Information for phase 0
_pd_block_id
;
2023-11-10T12:50|PbNCN_+_Lead_refinement_1000bar|phase_0|MeinerzhagenYannick
;
# GSAS-II edited template follows Phase_Template
#==============================================================================
# 7. CHEMICAL, STRUCTURAL AND CRYSTAL DATA

_chemical_name_common             'Lead'
_chemical_formula_structural      Pb
_cell_measurement_temperature     293

#==============================================================================

# 8. Phase information from GSAS


# phase info for Lead follows
_pd_phase_name  Lead
_cell_length_a  4.6857(19)
_cell_length_b  4.6857(19)
_cell_length_c  4.6857(19)
_cell_angle_alpha  90
_cell_angle_beta   90
_cell_angle_gamma  90
_cell_volume  102.88(13)
_exptl_crystal_density_diffrn  13.3772
_symmetry_cell_setting  cubic
_symmetry_space_group_name_H-M  "F m -3 m"
_symmetry_space_group_name_Hall  "-F 4 2 3"
_diffrn_ambient_temperature  293
_diffrn_ambient_pressure  100
loop_
    _space_group_symop_id
    _space_group_symop_operation_xyz
     1  x,y,z
     2  z,x,y
     3  y,z,x
     4  x,y,-z
     5  -z,x,y
     6  y,-z,x
     7  -z,x,-y
     8  -y,-z,x
     9  y,-z,-x
    10  -x,y,-z
    11  -z,-x,y
    12  x,-y,-z
    13  y,x,z
    14  z,y,x
    15  x,z,y
    16  y,x,-z
    17  -z,y,x
    18  x,-z,y
    19  -z,y,-x
    20  -x,-z,y
    21  x,-z,-y
    22  -y,x,-z
    23  -z,-y,x
    24  y,-x,-z
    25  -x,-y,-z
    26  -z,-x,-y
    27  -y,-z,-x
    28  -x,-y,z
    29  z,-x,-y
    30  -y,z,-x
    31  z,-x,y
    32  y,z,-x
    33  -y,z,x
    34  x,-y,z
    35  z,x,-y
    36  -x,y,z
    37  -y,-x,-z
    38  -z,-y,-x
    39  -x,-z,-y
    40  -y,-x,z
    41  z,-y,-x
    42  -x,z,-y
    43  z,-y,x
    44  x,z,-y
    45  -x,z,y
    46  y,-x,z
    47  z,y,-x
    48  -y,x,z
    49  x,1/2+y,1/2+z
    50  z,1/2+x,1/2+y
    51  y,1/2+z,1/2+x
    52  x,1/2+y,1/2-z
    53  -z,1/2+x,1/2+y
    54  y,1/2-z,1/2+x
    55  -z,1/2+x,1/2-y
    56  -y,1/2-z,1/2+x
    57  y,1/2-z,1/2-x
    58  -x,1/2+y,1/2-z
    59  -z,1/2-x,1/2+y
    60  x,1/2-y,1/2-z
    61  y,1/2+x,1/2+z
    62  z,1/2+y,1/2+x
    63  x,1/2+z,1/2+y
    64  y,1/2+x,1/2-z
    65  -z,1/2+y,1/2+x
    66  x,1/2-z,1/2+y
    67  -z,1/2+y,1/2-x
    68  -x,1/2-z,1/2+y
    69  x,1/2-z,1/2-y
    70  -y,1/2+x,1/2-z
    71  -z,1/2-y,1/2+x
    72  y,1/2-x,1/2-z
    73  -x,1/2-y,1/2-z
    74  -z,1/2-x,1/2-y
    75  -y,1/2-z,1/2-x
    76  -x,1/2-y,1/2+z
    77  z,1/2-x,1/2-y
    78  -y,1/2+z,1/2-x
    79  z,1/2-x,1/2+y
    80  y,1/2+z,1/2-x
    81  -y,1/2+z,1/2+x
    82  x,1/2-y,1/2+z
    83  z,1/2+x,1/2-y
    84  -x,1/2+y,1/2+z
    85  -y,1/2-x,1/2-z
    86  -z,1/2-y,1/2-x
    87  -x,1/2-z,1/2-y
    88  -y,1/2-x,1/2+z
    89  z,1/2-y,1/2-x
    90  -x,1/2+z,1/2-y
    91  z,1/2-y,1/2+x
    92  x,1/2+z,1/2-y
    93  -x,1/2+z,1/2+y
    94  y,1/2-x,1/2+z
    95  z,1/2+y,1/2-x
    96  -y,1/2+x,1/2+z
    97  1/2+x,y,1/2+z
    98  1/2+z,x,1/2+y
    99  1/2+y,z,1/2+x
   100  1/2+x,y,1/2-z
   101  1/2-z,x,1/2+y
   102  1/2+y,-z,1/2+x
   103  1/2-z,x,1/2-y
   104  1/2-y,-z,1/2+x
   105  1/2+y,-z,1/2-x
   106  1/2-x,y,1/2-z
   107  1/2-z,-x,1/2+y
   108  1/2+x,-y,1/2-z
   109  1/2+y,x,1/2+z
   110  1/2+z,y,1/2+x
   111  1/2+x,z,1/2+y
   112  1/2+y,x,1/2-z
   113  1/2-z,y,1/2+x
   114  1/2+x,-z,1/2+y
   115  1/2-z,y,1/2-x
   116  1/2-x,-z,1/2+y
   117  1/2+x,-z,1/2-y
   118  1/2-y,x,1/2-z
   119  1/2-z,-y,1/2+x
   120  1/2+y,-x,1/2-z
   121  1/2-x,-y,1/2-z
   122  1/2-z,-x,1/2-y
   123  1/2-y,-z,1/2-x
   124  1/2-x,-y,1/2+z
   125  1/2+z,-x,1/2-y
   126  1/2-y,z,1/2-x
   127  1/2+z,-x,1/2+y
   128  1/2+y,z,1/2-x
   129  1/2-y,z,1/2+x
   130  1/2+x,-y,1/2+z
   131  1/2+z,x,1/2-y
   132  1/2-x,y,1/2+z
   133  1/2-y,-x,1/2-z
   134  1/2-z,-y,1/2-x
   135  1/2-x,-z,1/2-y
   136  1/2-y,-x,1/2+z
   137  1/2+z,-y,1/2-x
   138  1/2-x,z,1/2-y
   139  1/2+z,-y,1/2+x
   140  1/2+x,z,1/2-y
   141  1/2-x,z,1/2+y
   142  1/2+y,-x,1/2+z
   143  1/2+z,y,1/2-x
   144  1/2-y,x,1/2+z
   145  1/2+x,1/2+y,z
   146  1/2+z,1/2+x,y
   147  1/2+y,1/2+z,x
   148  1/2+x,1/2+y,-z
   149  1/2-z,1/2+x,y
   150  1/2+y,1/2-z,x
   151  1/2-z,1/2+x,-y
   152  1/2-y,1/2-z,x
   153  1/2+y,1/2-z,-x
   154  1/2-x,1/2+y,-z
   155  1/2-z,1/2-x,y
   156  1/2+x,1/2-y,-z
   157  1/2+y,1/2+x,z
   158  1/2+z,1/2+y,x
   159  1/2+x,1/2+z,y
   160  1/2+y,1/2+x,-z
   161  1/2-z,1/2+y,x
   162  1/2+x,1/2-z,y
   163  1/2-z,1/2+y,-x
   164  1/2-x,1/2-z,y
   165  1/2+x,1/2-z,-y
   166  1/2-y,1/2+x,-z
   167  1/2-z,1/2-y,x
   168  1/2+y,1/2-x,-z
   169  1/2-x,1/2-y,-z
   170  1/2-z,1/2-x,-y
   171  1/2-y,1/2-z,-x
   172  1/2-x,1/2-y,z
   173  1/2+z,1/2-x,-y
   174  1/2-y,1/2+z,-x
   175  1/2+z,1/2-x,y
   176  1/2+y,1/2+z,-x
   177  1/2-y,1/2+z,x
   178  1/2+x,1/2-y,z
   179  1/2+z,1/2+x,-y
   180  1/2-x,1/2+y,z
   181  1/2-y,1/2-x,-z
   182  1/2-z,1/2-y,-x
   183  1/2-x,1/2-z,-y
   184  1/2-y,1/2-x,z
   185  1/2+z,1/2-y,-x
   186  1/2-x,1/2+z,-y
   187  1/2+z,1/2-y,x
   188  1/2+x,1/2+z,-y
   189  1/2-x,1/2+z,y
   190  1/2+y,1/2-x,z
   191  1/2+z,1/2+y,-x
   192  1/2-y,1/2+x,z
# Note: phase has no associated data

# ATOMIC COORDINATES AND DISPLACEMENT PARAMETERS
loop_ 
   _atom_site_label
   _atom_site_type_symbol
   _atom_site_fract_x
   _atom_site_fract_y
   _atom_site_fract_z
   _atom_site_occupancy
   _atom_site_adp_type
   _atom_site_U_iso_or_equiv
   _atom_site_symmetry_multiplicity
Pb1    Pb   0.00000     0.00000     0.00000     1.000      Uiso 0.033      4   

loop_  _atom_type_symbol _atom_type_number_in_cell
  Pb   4

# Note that Z affects _cell_formula_sum and _weight
_cell_formula_units_Z  4
_chemical_formula_sum  Pb
_chemical_formula_weight  207.2

# MOLECULAR GEOMETRY
loop_
   _geom_bond_atom_site_label_1
   _geom_bond_atom_site_label_2
   _geom_bond_distance
   _geom_bond_site_symmetry_1
   _geom_bond_site_symmetry_2
   _geom_bond_publ_flag
  Pb1    Pb1    0(0)    1_555    1_555 yes
  
loop_
   _geom_angle_atom_site_label_1
   _geom_angle_atom_site_label_2
   _geom_angle_atom_site_label_3
   _geom_angle
   _geom_angle_site_symmetry_1
   _geom_angle_site_symmetry_2
   _geom_angle_site_symmetry_3
   _geom_angle_publ_flag
  Pb1    Pb1     Pb1     180(0)     1_555  1_555    1_555 yes
_pd_proc_ls_pref_orient_corr
   "March-Dollase correction coef. = 1.000 axis = [0, 0, 1]"
_pd_proc_ls_profile_function
;
  Crystallite size in microns with "isotropic" model:
  parameters: Size, G/L mix
    1.000, 1.000, 
  Microstrain, "isotropic" model (10^6^ * delta Q/Q)
    parameters: Mustrain, G/L mix
    1000.000, 1.000, 

;

data_PbNCN_+_Lead_refinement_1000bar_phase_1
# Information for phase 1
_pd_block_id
;
2023-11-10T12:50|PbNCN_+_Lead_refinement_1000bar|phase_1|MeinerzhagenYannick
;
# GSAS-II edited template follows Phase_Template
#==============================================================================
# 7. CHEMICAL, STRUCTURAL AND CRYSTAL DATA

_chemical_name_common             'Lead Cyanamide'
_chemical_formula_structural      PbNCN
_cell_measurement_temperature     293      

#==============================================================================

# 8. Phase information from GSAS


# phase info for Lead cyanamide follows
_pd_phase_name  "Lead cyanamide"
_cell_length_a  5.4810(15)
_cell_length_b  3.7094(6)
_cell_length_c  10.4677(19)
_cell_angle_alpha  90
_cell_angle_beta   90
_cell_angle_gamma  90
_cell_volume  212.82(5)
_exptl_crystal_density_diffrn  7.7159
_symmetry_cell_setting  orthorhombic
_symmetry_space_group_name_H-M  "P n m a"
_symmetry_space_group_name_Hall  "-P 2ac 2n"
_diffrn_ambient_temperature  293
_diffrn_ambient_pressure  100
loop_
    _space_group_symop_id
    _space_group_symop_operation_xyz
     1  x,y,z
     2  1/2-x,1/2+y,1/2+z
     3  x,1/2-y,z
     4  1/2-x,-y,1/2+z
     5  -x,-y,-z
     6  1/2+x,1/2-y,1/2-z
     7  -x,1/2+y,-z
     8  1/2+x,y,1/2-z
# Note: phase has no associated data

# ATOMIC COORDINATES AND DISPLACEMENT PARAMETERS
loop_ 
   _atom_site_label
   _atom_site_type_symbol
   _atom_site_fract_x
   _atom_site_fract_y
   _atom_site_fract_z
   _atom_site_occupancy
   _atom_site_adp_type
   _atom_site_U_iso_or_equiv
   _atom_site_symmetry_multiplicity
Pb1    Pb   0.42520     0.25000     0.62951     1.000      Uiso 0.037      4   
N1     N    0.39160     0.25000     0.44720     1.000      Uiso 0.037      4   
N2     N    0.89810     0.25000     0.36151     1.000      Uiso 0.037      4   
C1     C    0.15000     0.25000     0.42600     1.000      Uiso 0.037      4   

loop_  _atom_type_symbol _atom_type_number_in_cell
  C    4
  N    8
  Pb   4

# Note that Z affects _cell_formula_sum and _weight
_cell_formula_units_Z  4
_chemical_formula_sum  "C N2 Pb"
_chemical_formula_weight  247.22

# MOLECULAR GEOMETRY
loop_
   _geom_bond_atom_site_label_1
   _geom_bond_atom_site_label_2
   _geom_bond_distance
   _geom_bond_site_symmetry_1
   _geom_bond_site_symmetry_2
   _geom_bond_publ_flag
  Pb1    N1     1.9172(5)      1_555    1_555 yes
  Pb1    N1     2.2568(6)      1_555    5_656 yes
  Pb1    N1     2.2568(6)      1_555    5_666 yes
  Pb1    N2     2.5669(7)      1_555    5_656 yes
  Pb1    N2     2.5669(7)      1_555    5_666 yes
  N1     Pb1    1.9172(5)      1_555    1_555 yes
  N1     Pb1    2.2568(6)      1_555    5_656 yes
  N1     Pb1    2.2568(6)      1_555    5_666 yes
  N1     C1     1.3427(4)      1_555    1_555 yes
  N2     Pb1    2.5669(7)      1_555    5_656 yes
  N2     Pb1    2.5669(7)      1_555    5_666 yes
  N2     C1     1.5369(4)      1_555    1_655 yes
  C1     N1     1.3427(4)      1_555    1_555 yes
  C1     N2     1.5369(4)      1_555    1_455 yes

loop_
   _geom_angle_atom_site_label_1
   _geom_angle_atom_site_label_2
   _geom_angle_atom_site_label_3
   _geom_angle
   _geom_angle_site_symmetry_1
   _geom_angle_site_symmetry_2
   _geom_angle_site_symmetry_3
   _geom_angle_publ_flag
  Pb1    N1     C1     105.03(1)       1_555  1_555    1_555 yes
_pd_proc_ls_pref_orient_corr
   "March-Dollase correction coef. = 1.000 axis = [0, 0, 1]"
_pd_proc_ls_profile_function
;
Houben-Jacobs-Meinerzhagen function parameters for multi-dimensional data sets (pfType = 8.0)
   similar to Von Dreele-Jorgenson-Windsor function parameters
   alpha-0,alpha-1,beta-0,beta-1,beta-q,L2A,L2B,div,DthDet,Dtt,DL,DthF,Add,W-Pixel,W-Sample,Eta
302.560526, 416.110419, 334.561780, 682.162588, 0.000000, 0.810000, 0.000000, 0.001920, 0.006780, 0.000623, 0.002000, 1.031257, 0.001480, 0.000000, 0.004330, 0.210000, 
  Crystallite size in microns with "isotropic" model:
  parameters: Size, G/L mix
    1.000, 1.000, 
  Microstrain, "isotropic" model (10^6^ * delta Q/Q)
    parameters: Mustrain, G/L mix
    1000.000, 1.000, 

;
# Standard version of Instrument_Template template follows
#==============================================================================
# 9. INSTRUMENT CHARACTERIZATION

# The following item is used to identify the equipment used to record 
# the powder pattern when the diffractogram was measured at a laboratory 
# other than the authors' home institution, e.g. when neutron or synchrotron
# radiation is used.

_pd_instr_location
; ?
;

_diffrn_source                    'neutron spallation source'       

_pd_meas_scan_method              tof       


# The following two items identify the program(s) used (if appropriate).      
_computing_data_reduction         'PowderReduceP2D in Mantid'                     

# The following items are used to define the size of the instrument.
# Not all distances are appropriate for all instrument types.

_pd_instr_dist_src/spec           15000
#==============================================================================
# 10. Specimen size and mounting information


_pd_spec_mount_mode               transmission       
                                          
    
_pd_spec_shape                    irregular

_refine_ls_R_F_factor        0.9987
_refine_ls_R_Fsqd_factor     1.0
_pd_proc_ls_prof_R_factor     0.1396
_pd_proc_ls_prof_wR_factor    0.1963
_gsas_proc_ls_prof_R_B_factor   0.2533
_gsas_proc_ls_prof_wR_B_factor  0.4728
_refine_ls_goodness_of_fit_all  0.1

_diffrn_radiation_probe  neutron
_pd_meas_2theta_fixed  65.549

# POWDER DATA TABLE
_pd_meas_number_of_points  140335

loop_
   _pd_meas_2theta_scan
   _pd_proc_wavelength
   _pd_proc_d_spacing
   _pd_proc_ls_special_details
   _pd_meas_intensity_total
   _pd_calc_intensity_total
   _pd_proc_intensity_bkg_calc
   _pd_proc_ls_weight
  59.20920    0.59350    0.60070    0.79500    0.41014    0.45390    0.45373    2.43820
  63.82311    0.63507    0.60070    0.85500    0.43654    0.43466    0.43449    2.29075
  80.96472    0.77996    0.60070    1.07500    0.40039    0.40053    0.40036    2.49754
  77.03982    0.74821    0.60070    1.02500    0.46667    0.40645    0.40628    2.14286
  63.05226    0.62820    0.60070    0.84500    0.42173    0.43787    0.43770    2.37118
  66.91400    0.66234    0.60070    0.89500    0.41546    0.42184    0.42167    2.40698
  58.44282    0.58651    0.60070    0.78500    0.46742    0.45663    0.45646    2.13939
  68.46391    0.67584    0.60070    0.91500    0.41571    0.41947    0.41930    2.40551
  72.35148    0.70914    0.60070    0.96500    0.46466    0.41355    0.41338    2.15209
  53.09870    0.53699    0.60070    0.71500    0.54945    0.47580    0.47562    1.82000
  64.59471    0.64192    0.60070    0.86500    0.40850    0.43146    0.43129    2.44800
  70.01676    0.68924    0.60070    0.93500    0.39632    0.41710    0.41693    2.52321
  54.62196    0.55123    0.60070    0.73500    0.45000    0.47032    0.47015    2.22222
  84.11511    0.80479    0.60070    1.11500    0.35699    0.39438    0.39421    2.80117
  70.79428    0.69590    0.60070    0.94500    0.41857    0.41592    0.41575    2.38910
  78.60792    0.76101    0.60070    1.04500    0.36410    0.40408    0.40391    2.74648
  67.68858    0.66910    0.60070    0.90500    0.36204    0.42066    0.42049    2.76211
  77.82355    0.75463    0.60070    1.03500    0.39658    0.40526    0.40509    2.52153
  76.25674    0.74177    0.60070    1.01500    0.42146    0.40763    0.40746    2.37273
  79.39291    0.76736    0.60070    1.05500    0.36189    0.40290    0.40273    2.76329
  69.23997    0.68255    0.60070    0.92500    0.42289    0.41829    0.41812    2.36471
  61.51279    0.61438    0.60070    0.82500    0.42355    0.44428    0.44411    2.36098
  80.17852    0.77368    0.60070    1.06500    0.37843    0.40171    0.40154    2.64251
  51.57827    0.52268    0.60070    0.69500    0.27778    0.48127    0.48110    3.60000
  84.90401    0.81091    0.60070    1.12500    0.38197    0.39248    0.39231    2.61798
  83.32671    0.79863    0.60070    1.10500    0.35609    0.39627    0.39610    2.80829
  73.13115    0.71572    0.60070    0.97500    0.42857    0.41237    0.41220    2.33333
  60.74418    0.60744    0.60070    0.81500    0.51818    0.44749    0.44732    1.92982
  71.57252    0.70253    0.60070    0.95500    0.40276    0.41474    0.41457    2.48289
  57.67718    0.57949    0.60070    0.77500    0.37092    0.45937    0.45920    2.69600
  65.36706    0.64875    0.60070    0.87500    0.42294    0.42825    0.42808    2.36441
  53.85997    0.54412    0.60070    0.72500    0.38710    0.47306    0.47289    2.58333
  75.47432    0.73530    0.60070    1.00500    0.37390    0.40882    0.40865    2.67453
  81.75150    0.78622    0.60070    1.08500    0.41071    0.39934    0.39917    2.43478
  59.97632    0.60048    0.60070    0.80500    0.43392    0.45069    0.45052    2.30460
  62.28215    0.62130    0.60070    0.83500    0.42772    0.44107    0.44090    2.33796
  82.53883    0.79244    0.60070    1.09500    0.37358    0.39816    0.39799    2.67677
  66.14016    0.65556    0.60070    0.88500    0.40778    0.42505    0.42488    2.45228
  55.38468    0.55832    0.60070    0.74500    0.43868    0.46758    0.46741    2.27957
  52.33813    0.52984    0.60070    0.70500    0.57627    0.47853    0.47836    1.73529
  72.30276    0.70958    0.60142    0.96500    0.45455    0.41293    0.41274    2.20000
  78.55575    0.76150    0.60142    1.04500    0.38840    0.40346    0.40327    2.57466
  57.63741    0.57982    0.60142    0.77500    0.44231    0.45892    0.45873    2.26087
  76.20583    0.74224    0.60142    1.01500    0.43137    0.40701    0.40682    2.31818
  61.47059    0.61474    0.60142    0.82500    0.37732    0.44355    0.44336    2.65027
  80.12553    0.77418    0.60142    1.06500    0.42391    0.40110    0.40090    2.35897
  84.84866    0.81146    0.60142    1.12500    0.42950    0.39196    0.39176    2.32828
  53.82267    0.54442    0.60142    0.72500    0.59649    0.47260    0.47241    1.67647
  59.16845    0.59385    0.60142    0.79500    0.48284    0.45334    0.45315    2.07107
  70.74646    0.69632    0.60142    0.94500    0.40034    0.41530    0.41511    2.49785
  58.40256    0.58684    0.60142    0.78500    0.47179    0.45618    0.45599    2.11957
  66.86847    0.66274    0.60142    0.89500    0.47213    0.42120    0.42100    2.11806
  59.93508    0.60083    0.60142    0.80500    0.45824    0.44996    0.44977    2.18227
  69.96939    0.68966    0.60142    0.93500    0.38164    0.41649    0.41629    2.62025
  51.54246    0.52297    0.60142    0.69500    0.72727    0.48090    0.48071    1.37500
  73.08198    0.71617    0.60142    0.97500    0.40391    0.41175    0.41156    2.47581
  65.32247    0.64914    0.60142    0.87500    0.41424    0.42752    0.42733    2.41406
  80.91132    0.78047    0.60142    1.07500    0.42243    0.39991    0.39972    2.36726
  67.64259    0.66951    0.60142    0.90500    0.42122    0.42004    0.41985    2.37405
  69.19306    0.68297    0.60142    0.92500    0.39836    0.41767    0.41748    2.51029
  55.34638    0.55863    0.60142    0.74500    0.44444    0.46713    0.46694    2.25000
  75.42384    0.73577    0.60142    1.00500    0.43333    0.40820    0.40801    2.30769
  60.70246    0.60779    0.60142    0.81500    0.47018    0.44675    0.44656    2.12683
  52.30182    0.53014    0.60142    0.70500    0.46032    0.47808    0.47789    2.17241
  83.27213    0.79916    0.60142    1.10500    0.35199    0.39567    0.39548    2.84103
  71.52425    0.70297    0.60142    0.95500    0.42031    0.41412    0.41393    2.37918
  82.48464    0.79297    0.60142    1.09500    0.40675    0.39756    0.39737    2.45854
  62.23946    0.62166    0.60142    0.83500    0.39115    0.44034    0.44015    2.55656
  66.09510    0.65595    0.60142    0.88500    0.38932    0.42431    0.42412    2.56855
  63.77947    0.63544    0.60142    0.85500    0.44000    0.43393    0.43374    2.27273
  76.98848    0.74869    0.60142    1.02500    0.44813    0.40583    0.40564    2.23148
  63.00909    0.62856    0.60142    0.84500    0.42287    0.43713    0.43694    2.36481
  64.55060    0.64230    0.60142    0.86500    0.47368    0.43072    0.43053    2.11111
  81.69770    0.78674    0.60142    1.08500    0.35529    0.39873    0.39853    2.81463
  79.34033    0.76785    0.60142    1.05500    0.39464    0.40228    0.40209    2.53394
  68.41746    0.67625    0.60142    0.91500    0.39303    0.41885    0.41866    2.54436
  77.77179    0.75511    0.60142    1.03500    0.36929    0.40465    0.40445    2.70792
  53.06189    0.53729    0.60142    0.71500    0.46364    0.47534    0.47515    2.15686
  54.58416    0.55153    0.60142    0.73500    0.40761    0.46986    0.46967    2.45333
  84.06015    0.80533    0.60142    1.11500    0.41273    0.39378    0.39359    2.42289
  70.69860    0.69675    0.60214    0.94500    0.41887    0.41468    0.41447    2.38735
  55.30806    0.55895    0.60214    0.74500    0.54726    0.46667    0.46646    1.82727
  66.82292    0.66314    0.60214    0.89500    0.41063    0.42055    0.42034    2.43529
  79.28770    0.76835    0.60214    1.05500    0.44788    0.40166    0.40145    2.23276
  75.37333    0.73623    0.60214    1.00500    0.39318    0.40758    0.40737    2.54338
  84.79327    0.81200    0.60214    1.12500    0.43880    0.39143    0.39121    2.27895
  84.00513    0.80586    0.60214    1.11500    0.40084    0.39319    0.39297    2.49479
  83.21750    0.79969    0.60214    1.10500    0.40192    0.39508    0.39486    2.48804
  82.43041    0.79349    0.60214    1.09500    0.44615    0.39697    0.39675    2.24138
  59.89382    0.60118    0.60214    0.80500    0.42431    0.44922    0.44901    2.35676
  81.64386    0.78725    0.60214    1.08500    0.40417    0.39811    0.39789    2.47418
  62.19675    0.62202    0.60214    0.83500    0.40319    0.43960    0.43939    2.48020
  76.15489    0.74271    0.60214    1.01500    0.40536    0.40640    0.40618    2.46696
  64.50646    0.64268    0.60214    0.86500    0.45681    0.42999    0.42978    2.18908
  69.14612    0.68338    0.60214    0.92500    0.39130    0.41705    0.41684    2.55556
  54.54634    0.55184    0.60214    0.73500    0.50847    0.46941    0.46920    1.96667
  63.73580    0.63582    0.60214    0.85500    0.41608    0.43319    0.43298    2.40336
  62.96590    0.62893    0.60214    0.84500    0.38909    0.43640    0.43619    2.57009
  80.07249    0.77468    0.60214    1.06500    0.41056    0.40048    0.40026    2.43568
  65.27786    0.64952    0.60214    0.87500    0.39610    0.42678    0.42657    2.52459
  78.50353    0.76199    0.60214    1.04500    0.40824    0.40285    0.40263    2.44954
  71.47594    0.70340    0.60214    0.95500    0.41745    0.41350    0.41329    2.39552
  69.92199    0.69008    0.60214    0.93500    0.41909    0.41587    0.41565    2.38610
  53.78534    0.54472    0.60214    0.72500    0.64602    0.47214    0.47193    1.54795
  66.05002    0.65634    0.60214    0.88500    0.46922    0.42358    0.42337    2.13121
  61.42836    0.61509    0.60214    0.82500    0.47233    0.44281    0.44260    2.11715
  77.72000    0.75559    0.60214    1.03500    0.40293    0.40403    0.40381    2.48182
  53.02506    0.53758    0.60214    0.71500    0.51648    0.47488    0.47467    1.93617
  68.37098    0.67666    0.60214    0.91500    0.46798    0.41824    0.41802    2.13684
  80.85788    0.78098    0.60214    1.07500    0.46981    0.39929    0.39908    2.12851
  73.03279    0.71661    0.60214    0.97500    0.41224    0.41113    0.41092    2.42578
  58.36227    0.58718    0.60214    0.78500    0.43785    0.45572    0.45551    2.28387
  60.66071    0.60815    0.60214    0.81500    0.47248    0.44602    0.44580    2.11650
  51.50663    0.52326    0.60214    0.69500    0.30556    0.48053    0.48032    3.27273
  57.59761    0.58015    0.60214    0.77500    0.47950    0.45846    0.45825    2.08553
  76.93711    0.74917    0.60214    1.02500    0.41839    0.40521    0.40500    2.39013
  72.25401    0.71002    0.60214    0.96500    0.36899    0.41232    0.41210    2.71008
  59.12767    0.59419    0.60214    0.79500    0.46582    0.45279    0.45258    2.14674
  52.26549    0.53043    0.60214    0.70500    0.45312    0.47762    0.47741    2.20690
  67.59658    0.66991    0.60214    0.90500    0.46726    0.41942    0.41921    2.14015
  77.66817    0.75607    0.60286    1.03500    0.38621    0.40341    0.40317    2.58929
  71.42761    0.70383    0.60286    0.95500    0.41879    0.41288    0.41264    2.38783
  79.23503    0.76884    0.60286    1.05500    0.46047    0.40104    0.40080    2.17167
  69.09915    0.68379    0.60286    0.92500    0.42301    0.41643    0.41620    2.36398
  62.15402    0.62238    0.60286    0.83500    0.44534    0.43887    0.43864    2.24545
  65.23322    0.64991    0.60286    0.87500    0.42683    0.42605    0.42581    2.34286
  64.46229    0.64306    0.60286    0.86500    0.39629    0.42925    0.42902    2.52340
  67.55053    0.67031    0.60286    0.90500    0.42997    0.41880    0.41856    2.32576
  80.80440    0.78149    0.60286    1.07500    0.41021    0.39867    0.39844    2.43777
  52.98821    0.53788    0.60286    0.71500    0.41573    0.47442    0.47419    2.40541
  54.50850    0.55215    0.60286    0.73500    0.49189    0.46895    0.46872    2.03297
  76.88571    0.74964    0.60286    1.02500    0.47137    0.40459    0.40436    2.12146
  68.32447    0.67706    0.60286    0.91500    0.36901    0.41761    0.41738    2.70996
  81.58998    0.78777    0.60286    1.08500    0.42243    0.39749    0.39725    2.36726
  66.00490    0.65673    0.60286    0.88500    0.35514    0.42284    0.42261    2.81579
  63.69211    0.63619    0.60286    0.85500    0.40177    0.43246    0.43223    2.48899
  62.92269    0.62930    0.60286    0.84500    0.46641    0.43566    0.43543    2.14403
  66.77734    0.66353    0.60286    0.89500    0.45347    0.41990    0.41967    2.20522
  72.20522    0.71046    0.60286    0.96500    0.41262    0.41170    0.41146    2.42353
  83.95008    0.80640    0.60286    1.11500    0.41036    0.39259    0.39235    2.43689
  61.38611    0.61545    0.60286    0.82500    0.40385    0.44207    0.44184    2.47619
  80.01941    0.77518    0.60286    1.06500    0.44231    0.39986    0.39962    2.26087
  75.32278    0.73669    0.60286    1.00500    0.40146    0.40696    0.40672    2.49091
  53.74800    0.54503    0.60286    0.72500    0.51220    0.47168    0.47146    1.95238
  57.55779    0.58048    0.60286    0.77500    0.37975    0.45800    0.45777    2.63333
  59.85254    0.60152    0.60286    0.80500    0.39560    0.44848    0.44825    2.52778
  72.98355    0.71706    0.60286    0.97500    0.41784    0.41051    0.41028    2.39326
  60.61895    0.60850    0.60286    0.81500    0.46882    0.44528    0.44505    2.13303
  83.16283    0.80022    0.60286    1.10500    0.40784    0.39448    0.39424    2.45192
  84.73784    0.81254    0.60286    1.12500    0.46172    0.39090    0.39066    2.16583
  69.87457    0.69050    0.60286    0.93500    0.42122    0.41525    0.41501    2.37405
  78.45128    0.76247    0.60286    1.04500    0.38899    0.40223    0.40199    2.57078
  58.32196    0.58751    0.60286    0.78500    0.50552    0.45526    0.45503    1.97814
  55.26972    0.55926    0.60286    0.74500    0.49746    0.46621    0.46598    2.01020
  59.08688    0.59452    0.60286    0.79500    0.46260    0.45224    0.45201    2.16168
  70.65072    0.69718    0.60286    0.94500    0.45120    0.41406    0.41383    2.21631
  51.47079    0.52355    0.60286    0.69500    0.60000    0.48016    0.47993    1.66667
  82.37613    0.79401    0.60286    1.09500    0.40998    0.39637    0.39613    2.43913
  76.10391    0.74318    0.60286    1.01500    0.41468    0.40578    0.40554    2.41150
  52.22914    0.53072    0.60286    0.70500    0.50685    0.47716    0.47693    1.97297
  60.57716    0.60885    0.60359    0.81500    0.42500    0.44454    0.44429    2.35294
  59.04606    0.59486    0.60359    0.79500    0.43091    0.45168    0.45143    2.32065
  52.19278    0.53102    0.60359    0.70500    0.38596    0.47670    0.47645    2.59091
  76.83426    0.75012    0.60359    1.02500    0.47945    0.40397    0.40371    2.08571
  62.11126    0.62275    0.60359    0.83500    0.38803    0.43813    0.43788    2.57711
  64.41810    0.64344    0.60359    0.86500    0.45326    0.42851    0.42826    2.20623
  80.75088    0.78200    0.60359    1.07500    0.42134    0.39805    0.39779    2.37339
  83.10812    0.80075    0.60359    1.10500    0.40706    0.39388    0.39362    2.45662
  82.32180    0.79453    0.60359    1.09500    0.43585    0.39577    0.39551    2.29437
  71.37924    0.70426    0.60359    0.95500    0.44696    0.41226    0.41200    2.23735
  75.27220    0.73716    0.60359    1.00500    0.43794    0.40634    0.40608    2.28340
  63.64840    0.63656    0.60359    0.85500    0.43061    0.43172    0.43147    2.32231
  65.18856    0.65029    0.60359    0.87500    0.43563    0.42531    0.42506    2.29555
  55.23137    0.55957    0.60359    0.74500    0.44700    0.46575    0.46550    2.23711
  57.51796    0.58080    0.60359    0.77500    0.49621    0.45754    0.45729    2.01527
  69.82711    0.69091    0.60359    0.93500    0.42459    0.41462    0.41437    2.35521
  53.71064    0.54533    0.60359    0.72500    0.45783    0.47123    0.47098    2.18421
  59.81123    0.60186    0.60359    0.80500    0.53077    0.44775    0.44750    1.88406
  72.93429    0.71750    0.60359    0.97500    0.42788    0.40989    0.40963    2.33708
  58.28164    0.58784    0.60359    0.78500    0.41534    0.45480    0.45456    2.40764
  70.60281    0.69760    0.60359    0.94500    0.43750    0.41344    0.41319    2.28571
  76.05289    0.74365    0.60359    1.01500    0.32696    0.40516    0.40490    3.05851
  65.95977    0.65712    0.60359    0.88500    0.41077    0.42210    0.42185    2.43443
  51.43493    0.52383    0.60359    0.69500    0.58333    0.47978    0.47954    1.71429
  72.15640    0.71089    0.60359    0.96500    0.42857    0.41107    0.41082    2.33333
  69.05215    0.68420    0.60359    0.92500    0.39444    0.41581    0.41555    2.53527
  84.68235    0.81309    0.60359    1.12500    0.44395    0.39037    0.39011    2.25253
  52.95135    0.53818    0.60359    0.71500    0.72222    0.47396    0.47372    1.38462
  78.39899    0.76296    0.60359    1.04500    0.47047    0.40160    0.40135    2.12552
  79.18233    0.76934    0.60359    1.05500    0.44045    0.40042    0.40016    2.27039
  66.73174    0.66393    0.60359    0.89500    0.45907    0.41925    0.41900    2.17829
  83.89497    0.80694    0.60359    1.11500    0.49342    0.39199    0.39173    2.02667
  55.99283    0.56667    0.60359    0.75500    0.44672    0.46302    0.46277    2.23853
  67.50446    0.67071    0.60359    0.90500    0.43322    0.41818    0.41792    2.30830
  54.47064    0.55246    0.60359    0.73500    0.39234    0.46849    0.46824    2.54878
  68.27793    0.67747    0.60359    0.91500    0.45997    0.41699    0.41674    2.17407
  81.53605    0.78828    0.60359    1.08500    0.46715    0.39687    0.39661    2.14062
  62.87945    0.62966    0.60359    0.84500    0.40659    0.43492    0.43467    2.45946
  61.34383    0.61581    0.60359    0.82500    0.41826    0.44134    0.44108    2.39086
  77.61630    0.75655    0.60359    1.03500    0.42697    0.40279    0.40253    2.34211
  79.96629    0.77569    0.60359    1.06500    0.39962    0.39924    0.39898    2.50237
  55.95396    0.56699    0.60431    0.75500    0.40370    0.46255    0.46229    2.47706
  69.77962    0.69133    0.60431    0.93500    0.36556    0.41400    0.41373    2.73554
  81.48208    0.78880    0.60431    1.08500    0.47710    0.39625    0.39597    2.09600
  82.26743    0.79506    0.60431    1.09500    0.44383    0.39517    0.39489    2.25311
  80.69731    0.78251    0.60431    1.07500    0.48037    0.39743    0.39715    2.08171
  66.68610    0.66432    0.60431    0.89500    0.40394    0.41860    0.41833    2.47561
  61.30154    0.61616    0.60431    0.82500    0.36802    0.44059    0.44033    2.71728
  79.91314    0.77619    0.60431    1.06500    0.46789    0.39861    0.39833    2.13725
  59.00523    0.59520    0.60431    0.79500    0.45755    0.45113    0.45086    2.18557
  76.00184    0.74412    0.60431    1.01500    0.46589    0.40453    0.40425    2.14644
  71.33084    0.70469    0.60431    0.95500    0.45561    0.41163    0.41136    2.19485
  59.76991    0.60221    0.60431    0.80500    0.43612    0.44700    0.44674    2.29293
  76.78278    0.75059    0.60431    1.02500    0.48250    0.40335    0.40307    2.07252
  84.62682    0.81363    0.60431    1.12500    0.48409    0.38983    0.38955    2.06573
  78.34666    0.76345    0.60431    1.04500    0.42451    0.40098    0.40070    2.35565
  65.14387    0.65067    0.60431    0.87500    0.45855    0.42457    0.42430    2.18077
  55.19300    0.55989    0.60431    0.74500    0.56522    0.46529    0.46503    1.76923
  72.88499    0.71794    0.60431    0.97500    0.43485    0.40927    0.40899    2.29963
  68.23136    0.67788    0.60431    0.91500    0.41639    0.41637    0.41610    2.40161
  77.56439    0.75704    0.60431    1.03500    0.40787    0.40216    0.40189    2.45175
  53.67326    0.54563    0.60431    0.72500    0.47917    0.47076    0.47050    2.08696
  52.91447    0.53848    0.60431    0.71500    0.63551    0.47350    0.47324    1.57353
  65.91461    0.65751    0.60431    0.88500    0.43248    0.42136    0.42109    2.31227
  58.24129    0.58818    0.60431    0.78500    0.48189    0.45434    0.45408    2.07514
  51.39905    0.52412    0.60431    0.69500    0.54839    0.47941    0.47915    1.82353
  67.45836    0.67111    0.60431    0.90500    0.36918    0.41755    0.41728    2.70870
  70.55486    0.69802    0.60431    0.94500    0.47461    0.41282    0.41254    2.10701
  72.10755    0.71133    0.60431    0.96500    0.42511    0.41045    0.41017    2.35231
  62.83619    0.63003    0.60431    0.84500    0.37024    0.43418    0.43391    2.70093
  75.22158    0.73762    0.60431    1.00500    0.42757    0.40571    0.40544    2.33878
  79.12958    0.76983    0.60431    1.05500    0.48256    0.39980    0.39952    2.07229
  83.05335    0.80128    0.60431    1.10500    0.38475    0.39328    0.39300    2.59912
  83.83982    0.80747    0.60431    1.11500    0.45851    0.39138    0.39110    2.18100
  54.43276    0.55277    0.60431    0.73500    0.53403    0.46803    0.46776    1.87255
  60.53535    0.60920    0.60431    0.81500    0.42506    0.44380    0.44353    2.35263
  62.06849    0.62311    0.60431    0.83500    0.41459    0.43739    0.43712    2.41204
  69.00512    0.68462    0.60431    0.92500    0.43648    0.41518    0.41491    2.29104
  63.60466    0.63693    0.60431    0.85500    0.47571    0.43098    0.43071    2.10213
  52.15641    0.53131    0.60431    0.70500    0.69565    0.47624    0.47597    1.43750
  64.37388    0.64381    0.60431    0.86500    0.43794    0.42777    0.42750    2.28340
  60.49351    0.60955    0.60504    0.81500    0.41847    0.44306    0.44277    2.38967
  52.87758    0.53878    0.60504    0.71500    0.54444    0.47304    0.47276    1.83673
  58.96437    0.59554    0.60504    0.79500    0.40686    0.45057    0.45028    2.45783
  68.18477    0.67828    0.60504    0.91500    0.43390    0.41574    0.41545    2.30469
  61.25922    0.61652    0.60504    0.82500    0.42915    0.43985    0.43957    2.33019
  71.28241    0.70512    0.60504    0.95500    0.44099    0.41101    0.41072    2.26761
  52.12001    0.53160    0.60504    0.70500    0.43636    0.47577    0.47550    2.29167
  82.21302    0.79558    0.60504    1.09500    0.44316    0.39456    0.39427    2.25652
  65.09915    0.65106    0.60504    0.87500    0.39145    0.42383    0.42354    2.55459
  51.36316    0.52441    0.60504    0.69500    0.80645    0.47903    0.47875    1.24000
  82.99855    0.80181    0.60504    1.10500    0.45743    0.39267    0.39237    2.18615
  62.02568    0.62347    0.60504    0.83500    0.46139    0.43665    0.43636    2.16735
  81.42806    0.78931    0.60504    1.08500    0.49414    0.39562    0.39532    2.02372
  62.79291    0.63040    0.60504    0.84500    0.39247    0.43344    0.43316    2.54795
  54.39487    0.55307    0.60504    0.73500    0.54595    0.46756    0.46728    1.83168
  83.78463    0.80801    0.60504    1.11500    0.40698    0.39078    0.39048    2.45714
  72.05867    0.71177    0.60504    0.96500    0.44534    0.40982    0.40953    2.24549
  70.50689    0.69845    0.60504    0.94500    0.40692    0.41219    0.41190    2.45749
  59.72856    0.60255    0.60504    0.80500    0.42549    0.44626    0.44598    2.35025
  84.57124    0.81417    0.60504    1.12500    0.43049    0.38930    0.38900    2.32292
  55.91507    0.56730    0.60504    0.75500    0.40210    0.46209    0.46181    2.48696
  69.73210    0.69175    0.60504    0.93500    0.42188    0.41337    0.41308    2.37037
  53.63586    0.54593    0.60504    0.72500    0.60769    0.47030    0.47002    1.64557
  65.86942    0.65790    0.60504    0.88500    0.38880    0.42062    0.42033    2.57202
  72.83566    0.71838    0.60504    0.97500    0.43574    0.40864    0.40835    2.29496
  68.95806    0.68503    0.60504    0.92500    0.40635    0.41456    0.41427    2.46094
  55.15461    0.56020    0.60504    0.74500    0.53738    0.46483    0.46455    1.86087
  75.95075    0.74459    0.60504    1.01500    0.43219    0.40390    0.40361    2.31381
  64.32964    0.64419    0.60504    0.86500    0.41802    0.42703    0.42674    2.39224
  80.64370    0.78302    0.60504    1.07500    0.44723    0.39680    0.39651    2.23600
  76.73126    0.75107    0.60504    1.02500    0.45353    0.40272    0.40243    2.20492
  63.56090    0.63731    0.60504    0.85500    0.41706    0.43024    0.42995    2.39773
  67.41223    0.67151    0.60504    0.90500    0.44710    0.41692    0.41664    2.23664
  58.20092    0.58851    0.60504    0.78500    0.48688    0.45388    0.45360    2.05389
  75.17092    0.73808    0.60504    1.00500    0.46350    0.40509    0.40479    2.15751
  79.85994    0.77669    0.60504    1.06500    0.43986    0.39799    0.39769    2.27344
  66.64044    0.66472    0.60504    0.89500    0.47398    0.41795    0.41766    2.10980
  79.07679    0.77033    0.60504    1.05500    0.42857    0.39917    0.39887    2.33333
  77.51245    0.75752    0.60504    1.03500    0.39513    0.40154    0.40124    2.53081
  78.29430    0.76394    0.60504    1.04500    0.41273    0.40035    0.40006    2.42291
  60.45166    0.60989    0.60576    0.81500    0.44124    0.44231    0.44201    2.26633
  83.72938    0.80854    0.60576    1.11500    0.51417    0.39017    0.38986    1.94488
  77.46046    0.75800    0.60576    1.03500    0.38267    0.40091    0.40060    2.61321
  79.02397    0.77082    0.60576    1.05500    0.42934    0.39854    0.39823    2.32917
  67.36608    0.67191    0.60576    0.90500    0.46891    0.41629    0.41599    2.13262
  54.35696    0.55338    0.60576    0.73500    0.37297    0.46710    0.46680    2.68116
  69.68456    0.69217    0.60576    0.93500    0.41705    0.41274    0.41244    2.39777
  62.74960    0.63076    0.60576    0.84500    0.44424    0.43270    0.43239    2.25105
  63.51711    0.63768    0.60576    0.85500    0.45144    0.42949    0.42919    2.21514
  61.98286    0.62383    0.60576    0.83500    0.44219    0.43590    0.43560    2.26147
  76.67970    0.75154    0.60576    1.02500    0.42173    0.40209    0.40178    2.37118
  52.08360    0.53189    0.60576    0.70500    0.79310    0.47531    0.47502    1.26087
  82.94369    0.80234    0.60576    1.10500    0.41208    0.39206    0.39175    2.42672
  75.12024    0.73854    0.60576    1.00500    0.41288    0.40446    0.40415    2.42202
  55.11620    0.56051    0.60576    0.74500    0.49130    0.46436    0.46407    2.03540
  71.23395    0.70555    0.60576    0.95500    0.44355    0.41038    0.41007    2.25455
  55.87617    0.56762    0.60576    0.75500    0.43463    0.46163    0.46133    2.30081
  82.15856    0.79610    0.60576    1.09500    0.50392    0.39395    0.39364    1.98444
  79.80670    0.77719    0.60576    1.06500    0.43258    0.39736    0.39705    2.31169
  66.59476    0.66511    0.60576    0.89500    0.40615    0.41729    0.41699    2.46212
  68.13815    0.67869    0.60576    0.91500    0.40954    0.41511    0.41481    2.44177
  64.28538    0.64457    0.60576    0.86500    0.41047    0.42629    0.42598    2.43621
  81.37401    0.78983    0.60576    1.08500    0.46654    0.39505    0.39474    2.14344
  75.89963    0.74505    0.60576    1.01500    0.53992    0.40327    0.40297    1.85214
  61.21688    0.61687    0.60576    0.82500    0.40467    0.43911    0.43881    2.47115
  80.59005    0.78352    0.60576    1.07500    0.42829    0.39617    0.39586    2.33484
  59.68720    0.60290    0.60576    0.80500    0.56555    0.44552    0.44522    1.76818
  84.51561    0.81471    0.60576    1.12500    0.43432    0.38875    0.38844    2.30244
  78.24189    0.76442    0.60576    1.04500    0.41906    0.39972    0.39941    2.38627
  53.59845    0.54624    0.60576    0.72500    0.52414    0.46984    0.46954    1.90789
  72.00976    0.71220    0.60576    0.96500    0.47430    0.40919    0.40889    2.10839
  72.78630    0.71883    0.60576    0.97500    0.43471    0.40801    0.40770    2.30038
  51.32725    0.52470    0.60576    0.69500    0.42424    0.47866    0.47836    2.35714
  58.92349    0.59588    0.60576    0.79500    0.52657    0.45000    0.44971    1.89908
  68.91098    0.68544    0.60576    0.92500    0.45018    0.41393    0.41362    2.22134
  52.84067    0.53907    0.60576    0.71500    0.42017    0.47257    0.47228    2.38000
  65.05441    0.65144    0.60576    0.87500    0.43350    0.42308    0.42278    2.30682
  70.45888    0.69887    0.60576    0.94500    0.43947    0.41156    0.41125    2.27547
  65.82420    0.65829    0.60576    0.88500    0.40097    0.41988    0.41957    2.49398
  58.16054    0.58884    0.60576    0.78500    0.45867    0.45342    0.45312    2.18023
  82.10406    0.79662    0.60649    1.09500    0.45149    0.39334    0.39302    2.21488
  55.07777    0.56082    0.60649    0.74500    0.55844    0.46390    0.46359    1.79070
  51.29133    0.52498    0.60649    0.69500    0.67742    0.47828    0.47797    1.47619
  65.00965    0.65182    0.60649    0.87500    0.43568    0.42233    0.42202    2.29528
  53.56103    0.54654    0.60649    0.72500    0.53704    0.46937    0.46906    1.86207
  58.12013    0.58918    0.60649    0.78500    0.39842    0.45295    0.45264    2.50993
  75.06951    0.73900    0.60649    1.00500    0.42178    0.40383    0.40350    2.37089
  82.88880    0.80286    0.60649    1.10500    0.45788    0.39145    0.39113    2.18400
  71.18546    0.70598    0.60649    0.95500    0.44946    0.40974    0.40942    2.22490
  59.64581    0.60324    0.60649    0.80500    0.42212    0.44477    0.44446    2.36898
  71.96082    0.71264    0.60649    0.96500    0.41852    0.40856    0.40824    2.38934
  75.84847    0.74552    0.60649    1.01500    0.43662    0.40264    0.40232    2.29032
  70.41085    0.69930    0.60649    0.94500    0.45897    0.41093    0.41061    2.17881
  81.31991    0.79034    0.60649    1.08500    0.50000    0.39448    0.39416    2.00000
  77.40844    0.75848    0.60649    1.03500    0.40285    0.40027    0.39995    2.48230
  78.97110    0.77131    0.60649    1.05500    0.40399    0.39791    0.39758    2.47534
  52.80374    0.53937    0.60649    0.71500    0.62887    0.47211    0.47180    1.59016
  67.31989    0.67231    0.60649    0.90500    0.41990    0.41566    0.41535    2.38153
  76.62811    0.75201    0.60649    1.02500    0.39130    0.40146    0.40114    2.55556
  72.73691    0.71927    0.60649    0.97500    0.37747    0.40738    0.40706    2.64919
  62.70628    0.63113    0.60649    0.84500    0.42623    0.43195    0.43163    2.34615
  78.18944    0.76491    0.60649    1.04500    0.46289    0.39909    0.39877    2.16034
  63.47330    0.63805    0.60649    0.85500    0.50000    0.42874    0.42843    2.00000
  84.45994    0.81525    0.60649    1.12500    0.51101    0.38821    0.38789    1.95690
  64.24109    0.64494    0.60649    0.86500    0.41391    0.42554    0.42522    2.41600
  68.09150    0.67909    0.60649    0.91500    0.40630    0.41448    0.41416    2.46122
  61.94001    0.62419    0.60649    0.83500    0.42804    0.43515    0.43484    2.33621
  54.31903    0.55369    0.60649    0.73500    0.47368    0.46663    0.46632    2.11111
  83.67410    0.80908    0.60649    1.11500    0.49791    0.38956    0.38923    2.00840
  65.77896    0.65867    0.60649    0.88500    0.46053    0.41913    0.41881    2.17143
  80.53636    0.78403    0.60649    1.07500    0.49516    0.39554    0.39522    2.01953
  66.54905    0.66550    0.60649    0.89500    0.46939    0.41663    0.41632    2.13043
  58.88260    0.59622    0.60649    0.79500    0.37176    0.44944    0.44913    2.68987
  79.75341    0.77769    0.60649    1.06500    0.41729    0.39672    0.39640    2.39640
  60.40979    0.61024    0.60649    0.81500    0.41860    0.44156    0.44125    2.38889
  68.86386    0.68585    0.60649    0.92500    0.40514    0.41330    0.41298    2.46825
  69.63698    0.69259    0.60649    0.93500    0.40571    0.41211    0.41179    2.46484
  61.17452    0.61723    0.60649    0.82500    0.38922    0.43836    0.43804    2.56923
  52.04718    0.53218    0.60649    0.70500    0.54286    0.47484    0.47454    1.84211
  55.83725    0.56794    0.60649    0.75500    0.44286    0.46116    0.46085    2.25806
  58.84168    0.59656    0.60722    0.79500    0.47680    0.44888    0.44855    2.09730
  78.91820    0.77181    0.60722    1.05500    0.42495    0.39727    0.39694    2.35321
  71.91184    0.71307    0.60722    0.96500    0.42007    0.40793    0.40759    2.38057
  52.76680    0.53967    0.60722    0.71500    0.62136    0.47164    0.47132    1.60938
  83.61876    0.80961    0.60722    1.11500    0.45049    0.38894    0.38861    2.21983
  76.57648    0.75249    0.60722    1.02500    0.43670    0.40082    0.40049    2.28992
  71.13694    0.70641    0.60722    0.95500    0.42649    0.40911    0.40878    2.34470
  59.60440    0.60358    0.60722    0.80500    0.48095    0.44402    0.44369    2.07921
  73.46385    0.72632    0.60722    0.98500    0.42463    0.40556    0.40523    2.35498
  75.79727    0.74599    0.60722    1.01500    0.41541    0.40201    0.40167    2.40724
  68.81672    0.68626    0.60722    0.92500    0.44482    0.41266    0.41233    2.24809
  55.03933    0.56113    0.60722    0.74500    0.59009    0.46343    0.46311    1.69466
  60.36789    0.61059    0.60722    0.81500    0.50753    0.44081    0.44049    1.97034
  84.40422    0.81580    0.60722    1.12500    0.46537    0.38767    0.38733    2.14884
  61.13214    0.61758    0.60722    0.82500    0.45621    0.43761    0.43728    2.19196
  66.50331    0.66590    0.60722    0.89500    0.38758    0.41597    0.41564    2.58009
  55.79831    0.56826    0.60722    0.75500    0.53226    0.46069    0.46037    1.87879
  77.35638    0.75896    0.60722    1.03500    0.37391    0.39964    0.39931    2.67442
  53.52358    0.54684    0.60722    0.72500    0.56028    0.46890    0.46858    1.78481
  82.83386    0.80339    0.60722    1.10500    0.41621    0.39084    0.39050    2.40265
  52.01074    0.53248    0.60722    0.70500    0.38750    0.47438    0.47406    2.58065
  81.26577    0.79085    0.60722    1.08500    0.44981    0.39391    0.39357    2.22314
  63.42947    0.63842    0.60722    0.85500    0.39867    0.42799    0.42767    2.50833
  69.58938    0.69300    0.60722    0.93500    0.39690    0.41148    0.41115    2.51953
  65.73370    0.65906    0.60722    0.88500    0.43019    0.41838    0.41805    2.32453
  58.07971    0.58951    0.60722    0.78500    0.37594    0.45248    0.45216    2.66000
  62.66292    0.63149    0.60722    0.84500    0.41373    0.43120    0.43087    2.41704
  75.01875    0.73946    0.60722    1.00500    0.37500    0.40319    0.40286    2.66667
  64.96486    0.65220    0.60722    0.87500    0.40283    0.42158    0.42125    2.48246
  70.36278    0.69972    0.60722    0.94500    0.44190    0.41029    0.40996    2.26296
  67.27369    0.67271    0.60722    0.90500    0.42096    0.41503    0.41470    2.37553
  68.04483    0.67950    0.60722    0.91500    0.38972    0.41385    0.41351    2.56596
  51.25539    0.52527    0.60722    0.69500    0.53659    0.47790    0.47758    1.86364
  54.28109    0.55400    0.60722    0.73500    0.63736    0.46617    0.46584    1.56897
  80.48262    0.78454    0.60722    1.07500    0.36842    0.39490    0.39457    2.71429
  61.89715    0.62455    0.60722    0.83500    0.47638    0.43440    0.43408    2.09917
  64.19678    0.64532    0.60722    0.86500    0.38049    0.42479    0.42446    2.62821
  79.70009    0.77819    0.60722    1.06500    0.40357    0.39609    0.39575    2.47788
  82.04952    0.79714    0.60722    1.09500    0.46078    0.39273    0.39239    2.17021
  72.68748    0.71971    0.60722    0.97500    0.42791    0.40674    0.40641    2.33692
  78.13696    0.76540    0.60722    1.04500    0.44571    0.39846    0.39812    2.24359
  75.74604    0.74645    0.60795    1.01500    0.50710    0.40137    0.40103    1.97200
  82.77887    0.80392    0.60795    1.10500    0.51380    0.39022    0.38988    1.94628
  61.08973    0.61793    0.60795    0.82500    0.40854    0.43686    0.43652    2.44776
  78.86526    0.77230    0.60795    1.05500    0.37828    0.39664    0.39629    2.64356
  73.41395    0.72677    0.60795    0.98500    0.45167    0.40492    0.40458    2.21402
  83.56338    0.81014    0.60795    1.11500    0.44782    0.38833    0.38798    2.23305
  68.76955    0.68667    0.60795    0.92500    0.42440    0.41203    0.41168    2.35628
  51.97428    0.53277    0.60795    0.70500    0.64000    0.47391    0.47357    1.56250
  79.64673    0.77869    0.60795    1.06500    0.38783    0.39545    0.39511    2.57848
  61.85426    0.62491    0.60795    0.83500    0.39243    0.43365    0.43331    2.54822
  54.24313    0.55430    0.60795    0.73500    0.42077    0.46570    0.46536    2.37662
  67.99812    0.67990    0.60795    0.91500    0.36799    0.41321    0.41287    2.71749
  67.22745    0.67311    0.60795    0.90500    0.47285    0.41439    0.41405    2.11481
  62.61955    0.63186    0.60795    0.84500    0.46461    0.43045    0.43011    2.15234
  60.32597    0.61094    0.60795    0.81500    0.37952    0.44006    0.43972    2.63492
  70.31469    0.70014    0.60795    0.94500    0.39968    0.40966    0.40932    2.50201
  77.30429    0.75944    0.60795    1.03500    0.41405    0.39900    0.39866    2.41518
  52.72984    0.53996    0.60795    0.71500    0.47619    0.47117    0.47084    2.10000
  81.21159    0.79137    0.60795    1.08500    0.47547    0.39334    0.39299    2.10317
  65.68841    0.65945    0.60795    0.88500    0.40976    0.41763    0.41729    2.44048
  64.92004    0.65258    0.60795    0.87500    0.46461    0.42083    0.42049    2.15234
  58.03926    0.58984    0.60795    0.78500    0.41370    0.45201    0.45168    2.41722
  80.42885    0.78504    0.60795    1.07500    0.39736    0.39427    0.39392    2.51659
  51.21944    0.52556    0.60795    0.69500    0.39535    0.47751    0.47718    2.52941
  64.15244    0.64570    0.60795    0.86500    0.43281    0.42404    0.42370    2.31048
  81.99493    0.79766    0.60795    1.09500    0.33746    0.39211    0.39177    2.96335
  53.48612    0.54714    0.60795    0.72500    0.40000    0.46843    0.46810    2.50000
  59.56298    0.60393    0.60795    0.80500    0.47674    0.44327    0.44293    2.09756
  76.52482    0.75296    0.60795    1.02500    0.39421    0.40019    0.39984    2.53670
  58.80074    0.59689    0.60795    0.79500    0.45658    0.44831    0.44797    2.19022
  84.34845    0.81634    0.60795    1.12500    0.43469    0.38712    0.38677    2.30049
  71.86284    0.71351    0.60795    0.96500    0.44276    0.40729    0.40695    2.25856
  55.75935    0.56857    0.60795    0.75500    0.49609    0.46022    0.45989    2.01575
  72.63802    0.72015    0.60795    0.97500    0.44205    0.40611    0.40576    2.26217
  55.00087    0.56145    0.60795    0.74500    0.44635    0.46296    0.46263    2.24038
  78.08444    0.76588    0.60795    1.04500    0.36082    0.39782    0.39748    2.77143
  66.45755    0.66629    0.60795    0.89500    0.38411    0.41531    0.41497    2.60345
  63.38561    0.63879    0.60795    0.85500    0.42136    0.42724    0.42690    2.37327
  69.54174    0.69342    0.60795    0.93500    0.41709    0.41084    0.41050    2.39754
  71.08839    0.70684    0.60795    0.95500    0.37718    0.40848    0.40813    2.65126
  52.69286    0.54026    0.60868    0.71500    0.47748    0.47070    0.47035    2.09434
  61.04731    0.61829    0.60868    0.82500    0.41400    0.43610    0.43575    2.41546
  65.64309    0.65983    0.60868    0.88500    0.37440    0.41687    0.41652    2.67094
  64.87520    0.65296    0.60868    0.87500    0.37002    0.42008    0.41973    2.70259
  72.58854    0.72059    0.60868    0.97500    0.44167    0.40547    0.40512    2.26415
  62.57615    0.63222    0.60868    0.84500    0.41209    0.42969    0.42934    2.42667
  67.18119    0.67351    0.60868    0.90500    0.38072    0.41376    0.41340    2.62661
  75.69477    0.74692    0.60868    1.01500    0.38559    0.40074    0.40038    2.59346
  54.20515    0.55461    0.60868    0.73500    0.51546    0.46522    0.46488    1.94000
  57.99880    0.59017    0.60868    0.78500    0.46866    0.45154    0.45119    2.13376
  80.37503    0.78555    0.60868    1.07500    0.42125    0.39363    0.39328    2.37387
  58.75979    0.59723    0.60868    0.79500    0.40793    0.44774    0.44739    2.45143
  51.18347    0.52584    0.60868    0.69500    0.36364    0.47713    0.47679    2.75000
  83.50796    0.81068    0.60868    1.11500    0.45021    0.38771    0.38736    2.22120
  77.25216    0.75991    0.60868    1.03500    0.42857    0.39837    0.39801    2.33333
  78.03188    0.76637    0.60868    1.04500    0.38241    0.39718    0.39683    2.61500
  53.44864    0.54744    0.60868    0.72500    0.54054    0.46796    0.46762    1.85000
  79.59333    0.77918    0.60868    1.06500    0.42561    0.39482    0.39446    2.34956
  78.81227    0.77279    0.60868    1.05500    0.40659    0.39600    0.39564    2.45946
  71.81380    0.71394    0.60868    0.96500    0.41853    0.40665    0.40630    2.38931
  70.26657    0.70056    0.60868    0.94500    0.39904    0.40902    0.40867    2.50602
  59.52153    0.60427    0.60868    0.80500    0.39207    0.44251    0.44217    2.55056
  60.28403    0.61129    0.60868    0.81500    0.41273    0.43931    0.43896    2.42289
  84.29263    0.81688    0.60868    1.12500    0.44531    0.38657    0.38622    2.24561
  51.93781    0.53306    0.60868    0.70500    0.45783    0.47343    0.47309    2.18421
  63.34173    0.63916    0.60868    0.85500    0.39965    0.42649    0.42614    2.50220
  82.72384    0.80444    0.60868    1.10500    0.48654    0.38961    0.38925    2.05532
  71.03981    0.70726    0.60868    0.95500    0.38662    0.40784    0.40748    2.58650
  61.81134    0.62526    0.60868    0.83500    0.39526    0.43290    0.43255    2.53000
  67.95139    0.68031    0.60868    0.91500    0.40572    0.41257    0.41222    2.46473
  66.41176    0.66668    0.60868    0.89500    0.39180    0.41465    0.41430    2.55230
  68.72236    0.68708    0.60868    0.92500    0.38550    0.41139    0.41104    2.59402
  55.72037    0.56889    0.60868    0.75500    0.40000    0.45975    0.45941    2.50000
  54.96239    0.56176    0.60868    0.74500    0.34667    0.46249    0.46214    2.88462
  73.36401    0.72721    0.60868    0.98500    0.38117    0.40429    0.40393    2.62348
  64.10808    0.64607    0.60868    0.86500    0.43876    0.42328    0.42293    2.27917
  81.94030    0.79818    0.60868    1.09500    0.38490    0.39150    0.39114    2.59809
  81.15736    0.79188    0.60868    1.08500    0.34201    0.39276    0.39241    2.92386
  69.49408    0.69384    0.60868    0.93500    0.44300    0.41021    0.40985    2.25735
  76.47312    0.75343    0.60868    1.02500    0.40481    0.39955    0.39920    2.47032
  80.32118    0.78605    0.60941    1.07500    0.40769    0.39300    0.39263    2.45283
  72.53901    0.72103    0.60941    0.97500    0.38785    0.40483    0.40447    2.57831
  52.65587    0.54055    0.60941    0.71500    0.47368    0.47022    0.46987    2.11111
  51.14749    0.52613    0.60941    0.69500    0.81818    0.47674    0.47639    1.22222
  61.00486    0.61864    0.60941    0.82500    0.41365    0.43535    0.43499    2.41748
  71.76473    0.71437    0.60941    0.96500    0.43688    0.40602    0.40565    2.28897
  70.21842    0.70098    0.60941    0.94500    0.36940    0.40838    0.40802    2.70711
  82.66877    0.80497    0.60941    1.10500    0.41839    0.38899    0.38862    2.39013
  51.90132    0.53335    0.60941    0.70500    0.45652    0.47304    0.47269    2.19048
  64.83034    0.65335    0.60941    0.87500    0.37795    0.41932    0.41896    2.64583
  55.68138    0.56920    0.60941    0.75500    0.43617    0.45928    0.45892    2.29268
  75.64347    0.74738    0.60941    1.01500    0.46058    0.40010    0.39973    2.17117
  57.95832    0.59050    0.60941    0.78500    0.49322    0.45107    0.45071    2.02747
  63.29783    0.63953    0.60941    0.85500    0.38047    0.42573    0.42537    2.62832
  77.97928    0.76685    0.60941    1.04500    0.39817    0.39655    0.39618    2.51152
  81.88563    0.79870    0.60941    1.09500    0.36622    0.39088    0.39051    2.73057
  83.45249    0.81121    0.60941    1.11500    0.41057    0.38710    0.38673    2.43564
  53.41115    0.54774    0.60941    0.72500    0.52414    0.46749    0.46714    1.90789
  60.24208    0.61164    0.60941    0.81500    0.41283    0.43855    0.43819    2.42233
  77.19999    0.76039    0.60941    1.03500    0.42913    0.39773    0.39736    2.33028
  58.71881    0.59757    0.60941    0.79500    0.44638    0.44717    0.44681    2.24022
  59.48006    0.60461    0.60941    0.80500    0.36756    0.44192    0.44156    2.72067
  76.42138    0.75390    0.60941    1.02500    0.42035    0.39891    0.39855    2.37900
  54.92390    0.56207    0.60941    0.74500    0.62000    0.46201    0.46166    1.61290
  84.23677    0.81742    0.60941    1.12500    0.45279    0.38603    0.38566    2.20853
  70.99120    0.70769    0.60941    0.95500    0.37697    0.40720    0.40684    2.65272
  66.36594    0.66707    0.60941    0.89500    0.40520    0.41398    0.41362    2.46789
  73.31404    0.72766    0.60941    0.98500    0.40659    0.40365    0.40328    2.45946
  64.06370    0.64645    0.60941    0.86500    0.40902    0.42253    0.42217    2.44490
  79.53989    0.77968    0.60941    1.06500    0.37798    0.39418    0.39381    2.64563
  68.67513    0.68749    0.60941    0.92500    0.39308    0.41075    0.41039    2.54400
  54.16716    0.55491    0.60941    0.73500    0.48677    0.46475    0.46440    2.05435
  78.75925    0.77328    0.60941    1.05500    0.41008    0.39536    0.39499    2.43852
  65.59775    0.66022    0.60941    0.88500    0.46179    0.41612    0.41576    2.16547
  67.90463    0.68071    0.60941    0.91500    0.39110    0.41193    0.41157    2.55691
  81.10309    0.79239    0.60941    1.08500    0.39571    0.39219    0.39182    2.52709
  67.13490    0.67390    0.60941    0.90500    0.38127    0.41309    0.41273    2.62281
  61.76841    0.62562    0.60941    0.83500    0.43340    0.43214    0.43178    2.30734
  62.53273    0.63259    0.60941    0.84500    0.38462    0.42894    0.42858    2.60000
  69.44639    0.69425    0.60941    0.93500    0.43069    0.40957    0.40920    2.32184
  81.04879    0.79290    0.61014    1.08500    0.34301    0.39161    0.39124    2.91534
  75.59214    0.74785    0.61014    1.01500    0.39400    0.39946    0.39908    2.53810
  52.61887    0.54085    0.61014    0.71500    0.43220    0.46975    0.46939    2.31373
  84.96531    0.82413    0.61014    1.13500    0.41830    0.38502    0.38464    2.39062
  63.25390    0.63990    0.61014    0.85500    0.39434    0.42497    0.42461    2.53589
  77.92665    0.76734    0.61014    1.04500    0.44465    0.39591    0.39553    2.24895
  51.11149    0.52641    0.61014    0.69500    0.29167    0.47636    0.47600    3.42857
  68.62788    0.68790    0.61014    0.92500    0.40136    0.41011    0.40974    2.49153
  66.32010    0.66747    0.61014    0.89500    0.45118    0.41331    0.41294    2.21642
  69.39867    0.69467    0.61014    0.93500    0.39604    0.40893    0.40855    2.52500
  81.83091    0.79921    0.61014    1.09500    0.37687    0.39026    0.38989    2.65347
  59.43857    0.60495    0.61014    0.80500    0.41067    0.44134    0.44098    2.43503
  51.86482    0.53364    0.61014    0.70500    0.53333    0.47265    0.47229    1.87500
  77.14778    0.76087    0.61014    1.03500    0.38776    0.39709    0.39671    2.57895
  58.67781    0.59790    0.61014    0.79500    0.36855    0.44660    0.44623    2.71333
  65.55239    0.66061    0.61014    0.88500    0.43158    0.41536    0.41499    2.31707
  70.94255    0.70812    0.61014    0.95500    0.43310    0.40656    0.40619    2.30894
  67.08859    0.67430    0.61014    0.90500    0.42496    0.41243    0.41206    2.35317
  84.18087    0.81795    0.61014    1.12500    0.40891    0.38548    0.38510    2.44554
  54.88538    0.56238    0.61014    0.74500    0.50233    0.46154    0.46118    1.99074
  53.37364    0.54804    0.61014    0.72500    0.52381    0.46701    0.46665    1.90909
  57.91782    0.59084    0.61014    0.78500    0.48824    0.45059    0.45023    2.04819
  64.01929    0.64682    0.61014    0.86500    0.46481    0.42177    0.42140    2.15139
  62.48929    0.63295    0.61014    0.84500    0.37128    0.42818    0.42781    2.69340
  76.36961    0.75437    0.61014    1.02500    0.43190    0.39827    0.39790    2.31535
  54.12914    0.55522    0.61014    0.73500    0.40580    0.46428    0.46391    2.46429
  64.78545    0.65373    0.61014    0.87500    0.43838    0.41856    0.41820    2.28112
  70.17023    0.70141    0.61014    0.94500    0.40032    0.40774    0.40737    2.49802
  67.85785    0.68111    0.61014    0.91500    0.44915    0.41129    0.41092    2.22642
  61.72545    0.62598    0.61014    0.83500    0.44358    0.43138    0.43102    2.25439
  72.48946    0.72147    0.61014    0.97500    0.40879    0.40419    0.40382    2.44622
  78.70619    0.77377    0.61014    1.05500    0.34177    0.39472    0.39435    2.92593
  80.26728    0.78656    0.61014    1.07500    0.37430    0.39242    0.39204    2.67164
  83.39697    0.81174    0.61014    1.11500    0.41031    0.38648    0.38610    2.43719
  82.61365    0.80549    0.61014    1.10500    0.46904    0.38837    0.38799    2.13200
  55.64237    0.56952    0.61014    0.75500    0.48872    0.45880    0.45844    2.04615
  79.48641    0.78018    0.61014    1.06500    0.45229    0.39354    0.39316    2.21097
  73.26403    0.72811    0.61014    0.98500    0.38179    0.40301    0.40263    2.61923
  60.96239    0.61899    0.61014    0.82500    0.33669    0.43459    0.43422    2.97006
  60.20010    0.61198    0.61014    0.81500    0.42500    0.43779    0.43743    2.35294
  71.71563    0.71481    0.61014    0.96500    0.39796    0.40537    0.40500    2.51282
  70.89388    0.70855    0.61087    0.95500    0.37115    0.40591    0.40554    2.69432
  60.15810    0.61233    0.61087    0.81500    0.41837    0.43703    0.43666    2.39024
  62.44583    0.63331    0.61087    0.84500    0.38941    0.42742    0.42705    2.56796
  54.84686    0.56269    0.61087    0.74500    0.60181    0.46106    0.46069    1.66165
  59.39706    0.60529    0.61087    0.80500    0.38912    0.44077    0.44040    2.56989
  82.55849    0.80602    0.61087    1.10500    0.36007    0.38775    0.38736    2.77720
  63.97486    0.64720    0.61087    0.86500    0.43327    0.42101    0.42063    2.30802
  57.87729    0.59117    0.61087    0.78500    0.41709    0.45012    0.44975    2.39759
  51.07548    0.52670    0.61087    0.69500    0.30952    0.47597    0.47560    3.23077
  53.33611    0.54834    0.61087    0.72500    0.41139    0.46654    0.46617    2.43077
  80.99444    0.79341    0.61087    1.08500    0.40720    0.39103    0.39065    2.45581
  79.43289    0.78068    0.61087    1.06500    0.44190    0.39290    0.39251    2.26293
  81.77616    0.79973    0.61087    1.09500    0.37884    0.38964    0.38926    2.63964
  83.34141    0.81227    0.61087    1.11500    0.34137    0.38593    0.38554    2.92935
  69.35093    0.69508    0.61087    0.93500    0.42466    0.40828    0.40790    2.35484
  64.74054    0.65411    0.61087    0.87500    0.39423    0.41780    0.41743    2.53659
  76.31780    0.75485    0.61087    1.02500    0.39633    0.39763    0.39725    2.52315
  84.12492    0.81849    0.61087    1.12500    0.37744    0.38493    0.38454    2.64943
  67.04225    0.67470    0.61087    0.90500    0.37311    0.41176    0.41138    2.68018
  68.58060    0.68831    0.61087    0.92500    0.40559    0.40947    0.40909    2.46552
  77.87397    0.76782    0.61087    1.04500    0.44981    0.39526    0.39488    2.22314
  63.20996    0.64027    0.61087    0.85500    0.39384    0.42421    0.42384    2.53913
  78.65309    0.77426    0.61087    1.05500    0.43074    0.39408    0.39370    2.32159
  60.91990    0.61934    0.61087    0.82500    0.41304    0.43383    0.43346    2.42105
  80.21334    0.78706    0.61087    1.07500    0.39171    0.39184    0.39146    2.55288
  73.21400    0.72855    0.61087    0.98500    0.39614    0.40236    0.40198    2.52434
  84.90897    0.82468    0.61087    1.13500    0.39503    0.38455    0.38416    2.53143
  70.12202    0.70183    0.61087    0.94500    0.34627    0.40710    0.40672    2.88789
  58.63680    0.59824    0.61087    0.79500    0.42754    0.44602    0.44565    2.33898
  67.81104    0.68152    0.61087    0.91500    0.48490    0.41065    0.41027    2.06228
  52.58184    0.54114    0.61087    0.71500    0.41748    0.46927    0.46891    2.39535
  51.82830    0.53393    0.61087    0.70500    0.47297    0.47226    0.47189    2.11429
  54.09112    0.55552    0.61087    0.73500    0.48404    0.46380    0.46343    2.06593
  61.68247    0.62634    0.61087    0.83500    0.47184    0.43062    0.43025    2.11934
  77.09554    0.76135    0.61087    1.03500    0.34990    0.39645    0.39606    2.85792
  65.50700    0.66099    0.61087    0.88500    0.41207    0.41460    0.41422    2.42678
  55.60334    0.56983    0.61087    0.75500    0.55172    0.45833    0.45796    1.81250
  72.43988    0.72191    0.61087    0.97500    0.40131    0.40355    0.40317    2.49187
  71.66650    0.71524    0.61087    0.96500    0.35322    0.40473    0.40435    2.83111
  75.54076    0.74831    0.61087    1.01500    0.35714    0.39881    0.39843    2.80000
  66.27423    0.66786    0.61087    0.89500    0.38330    0.41264    0.41227    2.60889
  60.11608    0.61268    0.61160    0.81500    0.44469    0.43627    0.43589    2.24878
  84.85259    0.82523    0.61160    1.13500    0.40044    0.38408    0.38368    2.49724
  71.61734    0.71567    0.61160    0.96500    0.41721    0.40409    0.40370    2.39689
  57.83675    0.59150    0.61160    0.78500    0.44279    0.44964    0.44926    2.25843
  51.79177    0.53422    0.61160    0.70500    0.56790    0.47187    0.47150    1.76087
  77.04326    0.76183    0.61160    1.03500    0.37982    0.39580    0.39541    2.63285
  64.69560    0.65449    0.61160    0.87500    0.40033    0.41704    0.41666    2.49793
  65.46158    0.66138    0.61160    0.88500    0.38487    0.41384    0.41345    2.59829
  80.94004    0.79392    0.61160    1.08500    0.47853    0.39045    0.39006    2.08974
  63.93040    0.64757    0.61160    0.86500    0.42068    0.42025    0.41987    2.37712
  77.82126    0.76831    0.61160    1.04500    0.39564    0.39462    0.39423    2.52752
  51.03945    0.52698    0.61160    0.69500    0.59091    0.47558    0.47521    1.69231
  53.29857    0.54864    0.61160    0.72500    0.52381    0.46606    0.46568    1.90909
  55.56429    0.57015    0.61160    0.75500    0.44569    0.45785    0.45747    2.24370
  82.50328    0.80654    0.61160    1.10500    0.41313    0.38713    0.38674    2.42056
  68.53329    0.68872    0.61160    0.92500    0.36450    0.40882    0.40844    2.74348
  83.28581    0.81280    0.61160    1.11500    0.33463    0.38538    0.38498    2.98837
  67.76420    0.68192    0.61160    0.91500    0.40033    0.41000    0.40962    2.49794
  70.84518    0.70897    0.61160    0.95500    0.37054    0.40527    0.40489    2.69875
  79.37933    0.78118    0.61160    1.06500    0.41620    0.39225    0.39186    2.40271
  78.59996    0.77476    0.61160    1.05500    0.42166    0.39343    0.39304    2.37156
  63.16598    0.64063    0.61160    0.85500    0.36242    0.42345    0.42307    2.75926
  54.05307    0.55583    0.61160    0.73500    0.40415    0.46332    0.46295    2.47436
  69.30315    0.69550    0.61160    0.93500    0.36156    0.40764    0.40725    2.76577
  66.99588    0.67510    0.61160    0.90500    0.34522    0.41108    0.41070    2.89671
  62.40234    0.63368    0.61160    0.84500    0.38061    0.42666    0.42628    2.62736
  61.63947    0.62670    0.61160    0.83500    0.33810    0.42986    0.42948    2.95767
  66.22834    0.66825    0.61160    0.89500    0.43267    0.41197    0.41159    2.31120
  80.15936    0.78756    0.61160    1.07500    0.36911    0.39126    0.39087    2.70918
  72.39026    0.72235    0.61160    0.97500    0.33923    0.40290    0.40252    2.94787
  81.72136    0.80025    0.61160    1.09500    0.38129    0.38902    0.38863    2.62264
  76.26595    0.75532    0.61160    1.02500    0.41509    0.39698    0.39660    2.40909
  59.35553    0.60564    0.61160    0.80500    0.38041    0.44019    0.43982    2.62874
  54.80831    0.56300    0.61160    0.74500    0.48611    0.46059    0.46021    2.05714
  70.07378    0.70225    0.61160    0.94500    0.34776    0.40645    0.40607    2.87558
  75.48936    0.74878    0.61160    1.01500    0.44123    0.39817    0.39778    2.26638
  58.59576    0.59858    0.61160    0.79500    0.41147    0.44545    0.44507    2.43030
  84.06892    0.81903    0.61160    1.12500    0.36289    0.38437    0.38398    2.75568
  52.54481    0.54144    0.61160    0.71500    0.43885    0.46880    0.46842    2.27869
  60.87739    0.61970    0.61160    0.82500    0.36986    0.43307    0.43269    2.70370
  73.16393    0.72900    0.61160    0.98500    0.37383    0.40172    0.40133    2.67500
  52.50775    0.54173    0.61234    0.71500    0.58879    0.46832    0.46794    1.69841
  68.48595    0.68913    0.61234    0.92500    0.38415    0.40817    0.40779    2.60317
  76.21407    0.75579    0.61234    1.02500    0.41313    0.39633    0.39595    2.42056
  76.99094    0.76230    0.61234    1.03500    0.45251    0.39515    0.39476    2.20988
  60.07403    0.61302    0.61234    0.81500    0.40693    0.43551    0.43513    2.45745
  51.75522    0.53451    0.61234    0.70500    0.62319    0.47148    0.47110    1.60465
  70.79645    0.70940    0.61234    0.95500    0.38043    0.40462    0.40423    2.62857
  66.94949    0.67549    0.61234    0.90500    0.43274    0.41041    0.41002    2.31086
  51.00341    0.52727    0.61234    0.69500    0.33333    0.47519    0.47481    3.00000
  67.71733    0.68232    0.61234    0.91500    0.35670    0.40936    0.40897    2.80349
  71.56815    0.71611    0.61234    0.96500    0.36224    0.40344    0.40305    2.76056
  70.02551    0.70267    0.61234    0.94500    0.38014    0.40580    0.40542    2.63063
  77.76852    0.76879    0.61234    1.04500    0.35701    0.39397    0.39358    2.80102
  63.88593    0.64794    0.61234    0.86500    0.39374    0.41948    0.41910    2.53975
  80.88561    0.79443    0.61234    1.08500    0.41176    0.38987    0.38947    2.42857
  63.12199    0.64100    0.61234    0.85500    0.37057    0.42269    0.42230    2.69856
  75.43792    0.74924    0.61234    1.01500    0.40741    0.39752    0.39713    2.45455
  83.23016    0.81333    0.61234    1.11500    0.37064    0.38481    0.38442    2.69802
  78.54678    0.77525    0.61234    1.05500    0.43434    0.39278    0.39239    2.30233
  59.31399    0.60598    0.61234    0.80500    0.35794    0.43962    0.43923    2.79375
  54.01501    0.55613    0.61234    0.73500    0.54404    0.46284    0.46246    1.83810
  81.66651    0.80077    0.61234    1.09500    0.40449    0.38839    0.38800    2.47222
  69.25535    0.69591    0.61234    0.93500    0.41772    0.40699    0.40660    2.39394
  62.35883    0.63404    0.61234    0.84500    0.40870    0.42589    0.42551    2.44681
  53.26102    0.54894    0.61234    0.72500    0.52903    0.46558    0.46520    1.89024
  72.34061    0.72279    0.61234    0.97500    0.40264    0.40225    0.40187    2.48361
  57.79620    0.59183    0.61234    0.78500    0.42234    0.44916    0.44878    2.36774
  84.01287    0.81957    0.61234    1.12500    0.34615    0.38381    0.38342    2.88889
  79.32573    0.78167    0.61234    1.06500    0.42162    0.39160    0.39121    2.37179
  55.52523    0.57046    0.61234    0.75500    0.47292    0.45737    0.45699    2.11450
  73.11383    0.72944    0.61234    0.98500    0.35526    0.40107    0.40068    2.81481
  58.55471    0.59891    0.61234    0.79500    0.42670    0.44487    0.44449    2.34356
  80.10535    0.78807    0.61234    1.07500    0.35824    0.39067    0.39028    2.79144
  66.18242    0.66864    0.61234    0.89500    0.40709    0.41130    0.41091    2.45643
  84.79615    0.82577    0.61234    1.13500    0.41527    0.38347    0.38308    2.40805
  54.76975    0.56331    0.61234    0.74500    0.39916    0.46011    0.45972    2.50526
  82.44804    0.80707    0.61234    1.10500    0.37454    0.38650    0.38611    2.66995
  64.65064    0.65487    0.61234    0.87500    0.34658    0.41628    0.41589    2.88532
  61.59645    0.62705    0.61234    0.83500    0.38258    0.42910    0.42871    2.61386
  50.25232    0.52001    0.61234    0.68500    0.35000    0.44068    0.44030    2.85714
  60.83486    0.62005    0.61234    0.82500    0.39877    0.43230    0.43192    2.50769
  65.41614    0.66176    0.61234    0.88500    0.41906    0.41307    0.41269    2.38627
  63.84142    0.64832    0.61307    0.86500    0.38148    0.41872    0.41833    2.62136
  69.97722    0.70309    0.61307    0.94500    0.40584    0.40515    0.40477    2.46400
  72.29094    0.72323    0.61307    0.97500    0.36970    0.40160    0.40121    2.70492
  80.83114    0.79494    0.61307    1.08500    0.37640    0.38928    0.38889    2.65672
  83.17447    0.81386    0.61307    1.11500    0.35960    0.38425    0.38386    2.78090
  82.39274    0.80759    0.61307    1.10500    0.44835    0.38586    0.38547    2.23041
  54.73117    0.56362    0.61307    0.74500    0.43103    0.45963    0.45924    2.32000
  50.21677    0.52029    0.61307    0.68500    0.61538    0.44419    0.44380    1.62500
  53.97693    0.55644    0.61307    0.73500    0.38249    0.46236    0.46198    2.61446
  51.71866    0.53480    0.61307    0.70500    0.65217    0.47109    0.47070    1.53333
  62.31530    0.63440    0.61307    0.84500    0.36604    0.42513    0.42474    2.73196
  67.67044    0.68272    0.61307    0.91500    0.36288    0.40871    0.40832    2.75576
  66.90307    0.67589    0.61307    0.90500    0.37232    0.40973    0.40934    2.68584
  81.61163    0.80128    0.61307    1.09500    0.34672    0.38776    0.38737    2.88421
  61.55341    0.62741    0.61307    0.83500    0.39571    0.42833    0.42794    2.52709
  78.49357    0.77573    0.61307    1.05500    0.35432    0.39213    0.39174    2.82234
  73.06370    0.72989    0.61307    0.98500    0.39901    0.40042    0.40003    2.50617
  64.60566    0.65524    0.61307    0.87500    0.41753    0.41551    0.41512    2.39506
  77.71573    0.76927    0.61307    1.04500    0.38828    0.39331    0.39292    2.57547
  60.03197    0.61337    0.61307    0.81500    0.39321    0.43474    0.43436    2.54315
  71.51893    0.71654    0.61307    0.96500    0.40376    0.40279    0.40240    2.47674
  65.37068    0.66215    0.61307    0.88500    0.37782    0.41230    0.41192    2.64679
  80.05129    0.78857    0.61307    1.07500    0.40121    0.39008    0.38969    2.49246
  84.73967    0.82632    0.61307    1.13500    0.42664    0.38271    0.38232    2.34392
  58.51363    0.59925    0.61307    0.79500    0.42488    0.44429    0.44390    2.35359
  76.93859    0.76278    0.61307    1.03500    0.36380    0.39450    0.39411    2.74874
  60.79230    0.62040    0.61307    0.82500    0.42653    0.43154    0.43115    2.34450
  83.95679    0.82011    0.61307    1.12500    0.43326    0.38325    0.38285    2.30806
  57.75562    0.59216    0.61307    0.78500    0.37531    0.44868    0.44829    2.66443
  55.48615    0.57078    0.61307    0.75500    0.47475    0.45689    0.45650    2.10638
  53.22344    0.54924    0.61307    0.72500    0.48276    0.46510    0.46471    2.07143
  50.96735    0.52755    0.61307    0.69500    0.59184    0.47480    0.47441    1.68966
  69.20752    0.69632    0.61307    0.93500    0.43103    0.40634    0.40595    2.32000
  79.27209    0.78217    0.61307    1.06500    0.46863    0.39095    0.39056    2.13389
  75.38644    0.74971    0.61307    1.01500    0.42045    0.39687    0.39648    2.37838
  66.13648    0.66903    0.61307    0.89500    0.43162    0.41062    0.41023    2.31687
  52.47068    0.54203    0.61307    0.71500    0.53097    0.46784    0.46745    1.88333
  76.16216    0.75626    0.61307    1.02500    0.37428    0.39568    0.39529    2.67180
  63.07797    0.64137    0.61307    0.85500    0.44834    0.42192    0.42153    2.23043
  70.74769    0.70983    0.61307    0.95500    0.37838    0.40397    0.40358    2.64286
  59.27242    0.60632    0.61307    0.80500    0.48770    0.43904    0.43865    2.05046
  68.43859    0.68954    0.61307    0.92500    0.41709    0.40752    0.40713    2.39754
  63.79690    0.64869    0.61381    0.86500    0.37607    0.41795    0.41756    2.65909
  58.47254    0.59958    0.61381    0.79500    0.45409    0.44371    0.44332    2.20219
  55.44705    0.57109    0.61381    0.75500    0.52045    0.45641    0.45602    1.92143
  79.99719    0.78907    0.61381    1.07500    0.36057    0.38949    0.38910    2.77340
  73.01353    0.73033    0.61381    0.98500    0.36511    0.39977    0.39938    2.73894
  59.98989    0.61371    0.61381    0.81500    0.37374    0.43398    0.43358    2.67568
  61.51035    0.62777    0.61381    0.83500    0.42188    0.42757    0.42717    2.37037
  79.21842    0.78266    0.61381    1.06500    0.36538    0.39030    0.38991    2.73684
  76.11021    0.75673    0.61381    1.02500    0.40458    0.39503    0.39464    2.47170
  69.15966    0.69674    0.61381    0.93500    0.37542    0.40569    0.40530    2.66368
  60.74973    0.62075    0.61381    0.82500    0.44444    0.43077    0.43038    2.25000
  80.77662    0.79545    0.61381    1.08500    0.41065    0.38868    0.38830    2.43519
  54.69257    0.56393    0.61381    0.74500    0.44922    0.45914    0.45875    2.22609
  68.39120    0.68994    0.61381    0.92500    0.38673    0.40687    0.40648    2.58577
  81.55670    0.80180    0.61381    1.09500    0.36445    0.38712    0.38673    2.74384
  51.68208    0.53509    0.61381    0.70500    0.33708    0.47070    0.47031    2.96667
  66.09052    0.66942    0.61381    0.89500    0.39870    0.40994    0.40955    2.50813
  76.88620    0.76325    0.61381    1.03500    0.35728    0.39384    0.39346    2.79894
  69.92889    0.70351    0.61381    0.94500    0.42508    0.40450    0.40411    2.35249
  83.11873    0.81439    0.61381    1.11500    0.43000    0.38369    0.38330    2.32558
  72.24123    0.72366    0.61381    0.97500    0.36032    0.40095    0.40056    2.77533
  70.69890    0.71025    0.61381    0.95500    0.41039    0.40332    0.40293    2.43673
  53.93884    0.55674    0.61381    0.73500    0.58152    0.46188    0.46149    1.71963
  57.71502    0.59249    0.61381    0.78500    0.43411    0.44820    0.44780    2.30357
  62.27175    0.63476    0.61381    0.84500    0.40550    0.42436    0.42397    2.46606
  59.23083    0.60666    0.61381    0.80500    0.36203    0.43846    0.43807    2.76220
  83.90065    0.82064    0.61381    1.12500    0.40000    0.38268    0.38229    2.50000
  78.44032    0.77622    0.61381    1.05500    0.40613    0.39148    0.39109    2.46226
  77.66291    0.76975    0.61381    1.04500    0.35714    0.39266    0.39227    2.80000
  53.18585    0.54954    0.61381    0.72500    0.37158    0.46462    0.46423    2.69118
  50.93128    0.52784    0.61381    0.69500    0.54902    0.47441    0.47402    1.82143
  84.68315    0.82686    0.61381    1.13500    0.35062    0.38195    0.38156    2.85207
  64.56065    0.65562    0.61381    0.87500    0.40715    0.41474    0.41435    2.45607
  50.18120    0.52057    0.61381    0.68500    0.24000    0.44769    0.44730    4.16667
  63.03393    0.64174    0.61381    0.85500    0.35108    0.42115    0.42076    2.84834
  67.62352    0.68313    0.61381    0.91500    0.32683    0.40805    0.40766    3.05970
  65.32519    0.66253    0.61381    0.88500    0.37763    0.41154    0.41115    2.64807
  71.46968    0.71697    0.61381    0.96500    0.40992    0.40213    0.40174    2.43952
  66.85663    0.67629    0.61381    0.90500    0.40000    0.40905    0.40866    2.50000
  75.33494    0.75017    0.61381    1.01500    0.33996    0.39621    0.39582    2.94149
  82.33741    0.80811    0.61381    1.10500    0.42455    0.38523    0.38484    2.35545
  52.43360    0.54232    0.61381    0.71500    0.54286    0.46736    0.46696    1.84211
  53.14825    0.54984    0.61454    0.72500    0.59748    0.46414    0.46374    1.67368
  70.65008    0.71068    0.61454    0.95500    0.42574    0.40267    0.40227    2.34884
  79.16470    0.78316    0.61454    1.06500    0.38402    0.38971    0.38932    2.60406
  57.67441    0.59282    0.61454    0.78500    0.51491    0.44771    0.44732    1.94211
  83.84447    0.82118    0.61454    1.12500    0.33607    0.38211    0.38173    2.97561
  76.83378    0.76373    0.61454    1.03500    0.36902    0.39319    0.39280    2.70984
  79.94305    0.78957    0.61454    1.07500    0.41865    0.38890    0.38851    2.38865
  84.62658    0.82740    0.61454    1.13500    0.36864    0.38119    0.38080    2.71264
  71.42040    0.71740    0.61454    0.96500    0.37622    0.40148    0.40109    2.65801
  75.28339    0.75063    0.61454    1.01500    0.36445    0.39556    0.39517    2.74384
  59.18922    0.60700    0.61454    0.80500    0.43311    0.43788    0.43748    2.30890
  77.61005    0.77024    0.61454    1.04500    0.36911    0.39201    0.39162    2.70918
  55.40793    0.57141    0.61454    0.75500    0.39245    0.45593    0.45553    2.54808
  66.81016    0.67668    0.61454    0.90500    0.36111    0.40838    0.40798    2.76923
  67.57658    0.68353    0.61454    0.91500    0.35220    0.40740    0.40701    2.83929
  72.96334    0.73077    0.61454    0.98500    0.40224    0.39911    0.39872    2.48606
  82.28203    0.80864    0.61454    1.10500    0.38538    0.38460    0.38421    2.59487
  54.65396    0.56424    0.61454    0.74500    0.45188    0.45866    0.45827    2.21296
  66.04452    0.66981    0.61454    0.89500    0.38715    0.40927    0.40887    2.58298
  78.38703    0.77671    0.61454    1.05500    0.37427    0.39082    0.39043    2.67188
  61.46726    0.62812    0.61454    0.83500    0.37665    0.42680    0.42640    2.65500
  81.50173    0.80231    0.61454    1.09500    0.33648    0.38649    0.38610    2.97191
  65.27968    0.66292    0.61454    0.88500    0.42440    0.41077    0.41037    2.35628
  51.64548    0.53538    0.61454    0.70500    0.45588    0.47031    0.46991    2.19355
  53.90073    0.55705    0.61454    0.73500    0.48276    0.46140    0.46100    2.07143
  80.72207    0.79596    0.61454    1.08500    0.36436    0.38809    0.38771    2.74457
  62.22817    0.63512    0.61454    0.84500    0.34964    0.42359    0.42320    2.86010
  83.06295    0.81492    0.61454    1.11500    0.35359    0.38312    0.38273    2.82812
  72.19149    0.72410    0.61454    0.97500    0.39867    0.40030    0.39991    2.50833
  52.39650    0.54262    0.61454    0.71500    0.46429    0.46687    0.46648    2.15385
  58.43143    0.59992    0.61454    0.79500    0.42040    0.44313    0.44273    2.37870
  59.94779    0.61406    0.61454    0.81500    0.43348    0.43321    0.43281    2.30693
  76.05822    0.75719    0.61454    1.02500    0.37288    0.39438    0.39399    2.68182
  64.51562    0.65600    0.61454    0.87500    0.39664    0.41397    0.41358    2.52119
  62.98987    0.64210    0.61454    0.85500    0.35955    0.42039    0.41999    2.78125
  69.11177    0.69715    0.61454    0.93500    0.39577    0.40503    0.40464    2.52675
  50.89520    0.52812    0.61454    0.69500    0.59524    0.47401    0.47362    1.68000
  68.34378    0.69035    0.61454    0.92500    0.39655    0.40622    0.40583    2.52174
  60.70714    0.62110    0.61454    0.82500    0.46849    0.43000    0.42961    2.13453
  69.88054    0.70393    0.61454    0.94500    0.39000    0.40385    0.40346    2.56410
  63.75235    0.64906    0.61454    0.86500    0.35690    0.41718    0.41679    2.80193
  50.14563    0.52085    0.61454    0.68500    0.41176    0.45121    0.45081    2.42857
  50.11004    0.52113    0.61528    0.68500    0.17391    0.45472    0.45432    5.75000
  84.56996    0.82795    0.61528    1.13500    0.40959    0.38055    0.38016    2.44149
  72.14172    0.72454    0.61528    0.97500    0.41693    0.39965    0.39925    2.39847
  57.63377    0.59315    0.61528    0.78500    0.40691    0.44723    0.44683    2.45752
  58.39030    0.60025    0.61528    0.79500    0.39379    0.44255    0.44215    2.53939
  69.83216    0.70434    0.61528    0.94500    0.42981    0.40320    0.40280    2.32661
  53.86260    0.55735    0.61528    0.73500    0.50251    0.46092    0.46052    1.99000
  76.78132    0.76420    0.61528    1.03500    0.35728    0.39254    0.39215    2.79894
  78.33370    0.77720    0.61528    1.05500    0.39029    0.39017    0.38978    2.56221
  72.91311    0.73122    0.61528    0.98500    0.39904    0.39846    0.39807    2.50602
  70.60124    0.71110    0.61528    0.95500    0.34750    0.40202    0.40162    2.87773
  80.66747    0.79647    0.61528    1.08500    0.39187    0.38750    0.38712    2.55189
  83.78825    0.82172    0.61528    1.12500    0.33665    0.38155    0.38116    2.97041
  59.14760    0.60734    0.61528    0.80500    0.38147    0.43730    0.43690    2.62147
  81.44672    0.80283    0.61528    1.09500    0.39029    0.38586    0.38547    2.56221
  62.18458    0.63549    0.61528    0.84500    0.37367    0.42282    0.42242    2.67619
  55.36880    0.57172    0.61528    0.75500    0.46786    0.45544    0.45504    2.13740
  53.11063    0.55014    0.61528    0.72500    0.54777    0.46366    0.46325    1.82558
  69.06386    0.69756    0.61528    0.93500    0.38562    0.40438    0.40399    2.59322
  75.23182    0.75109    0.61528    1.01500    0.42695    0.39491    0.39451    2.34222
  61.42416    0.62848    0.61528    0.83500    0.46498    0.42603    0.42563    2.15063
  66.76366    0.67708    0.61528    0.90500    0.39869    0.40770    0.40730    2.50820
  64.47057    0.65638    0.61528    0.87500    0.38449    0.41321    0.41281    2.60086
  65.23414    0.66330    0.61528    0.88500    0.37942    0.41000    0.40960    2.63559
  76.00620    0.75766    0.61528    1.02500    0.32801    0.39372    0.39333    3.04865
  60.66452    0.62145    0.61528    0.82500    0.41614    0.42924    0.42884    2.40306
  52.35938    0.54291    0.61528    0.71500    0.44828    0.46639    0.46599    2.23077
  83.00713    0.81545    0.61528    1.11500    0.33631    0.38256    0.38217    2.97340
  79.11095    0.78365    0.61528    1.06500    0.36431    0.38912    0.38873    2.74490
  67.52961    0.68393    0.61528    0.91500    0.37846    0.40675    0.40636    2.64228
  68.29634    0.69076    0.61528    0.92500    0.39799    0.40557    0.40517    2.51261
  79.88887    0.79008    0.61528    1.07500    0.37324    0.38831    0.38792    2.67925
  82.22661    0.80916    0.61528    1.10500    0.36528    0.38397    0.38358    2.73762
  62.94579    0.64247    0.61528    0.85500    0.36499    0.41962    0.41922    2.73980
  50.85910    0.52841    0.61528    0.69500    0.44828    0.47362    0.47322    2.23077
  51.60888    0.53567    0.61528    0.70500    0.54651    0.46991    0.46951    1.82979
  63.70778    0.64944    0.61528    0.86500    0.43979    0.41641    0.41601    2.27381
  77.55716    0.77072    0.61528    1.04500    0.36312    0.39135    0.39096    2.75393
  54.61533    0.56454    0.61528    0.74500    0.47210    0.45818    0.45778    2.11818
  65.99851    0.67020    0.61528    0.89500    0.34390    0.40859    0.40819    2.90783
  71.37109    0.71783    0.61528    0.96500    0.39832    0.40083    0.40043    2.51055
  59.90567    0.61440    0.61528    0.81500    0.38829    0.43244    0.43204    2.57542
  53.82446    0.55765    0.61602    0.73500    0.40000    0.46044    0.46003    2.50000
  77.50423    0.77120    0.61602    1.04500    0.38475    0.39071    0.39031    2.59910
  72.09192    0.72497    0.61602    0.97500    0.37206    0.39900    0.39860    2.68776
  59.10595    0.60768    0.61602    0.80500    0.46467    0.43672    0.43631    2.15207
  82.95126    0.81598    0.61602    1.11500    0.36523    0.38200    0.38161    2.73797
  59.86353    0.61475    0.61602    0.81500    0.39130    0.43167    0.43127    2.55556
  81.39167    0.80334    0.61602    1.09500    0.36127    0.38523    0.38483    2.76804
  65.95247    0.67059    0.61602    0.89500    0.34522    0.40791    0.40751    2.89671
  62.90168    0.64284    0.61602    0.85500    0.41980    0.41885    0.41845    2.38211
  68.24887    0.69116    0.61602    0.92500    0.34385    0.40492    0.40452    2.90821
  57.59312    0.59348    0.61602    0.78500    0.40970    0.44675    0.44634    2.44079
  51.57225    0.53595    0.61602    0.70500    0.43678    0.46952    0.46911    2.28947
  80.61283    0.79698    0.61602    1.08500    0.36902    0.38692    0.38652    2.70984
  60.62189    0.62180    0.61602    0.82500    0.32613    0.42847    0.42806    3.06630
  69.78375    0.70476    0.61602    0.94500    0.36334    0.40255    0.40215    2.75221
  69.01592    0.69798    0.61602    0.93500    0.37171    0.40374    0.40333    2.69027
  70.55236    0.71153    0.61602    0.95500    0.35630    0.40137    0.40096    2.80660
  72.86285    0.73166    0.61602    0.98500    0.37803    0.39781    0.39741    2.64530
  62.14096    0.63585    0.61602    0.84500    0.39677    0.42206    0.42165    2.52036
  71.32175    0.71826    0.61602    0.96500    0.36957    0.40018    0.39978    2.70588
  64.42549    0.65676    0.61602    0.87500    0.34984    0.41244    0.41203    2.85849
  54.57668    0.56485    0.61602    0.74500    0.49107    0.45770    0.45729    2.03636
  50.82298    0.52869    0.61602    0.69500    0.47917    0.47323    0.47282    2.08696
  84.51329    0.82849    0.61602    1.13500    0.36784    0.37999    0.37959    2.71856
  50.07443    0.52141    0.61602    0.68500    0.82353    0.45825    0.45784    1.21429
  58.34915    0.60059    0.61602    0.79500    0.36245    0.44197    0.44156    2.75904
  76.72883    0.76468    0.61602    1.03500    0.44701    0.39189    0.39149    2.23707
  79.83466    0.79058    0.61602    1.07500    0.30570    0.38773    0.38733    3.27119
  82.17115    0.80968    0.61602    1.10500    0.43617    0.38334    0.38294    2.29268
  75.95415    0.75813    0.61602    1.02500    0.39511    0.39308    0.39268    2.53093
  66.71714    0.67747    0.61602    0.90500    0.33826    0.40702    0.40662    2.95631
  67.48261    0.68433    0.61602    0.91500    0.44093    0.40610    0.40570    2.26792
  55.32965    0.57203    0.61602    0.75500    0.44322    0.45496    0.45455    2.25620
  61.38103    0.62883    0.61602    0.83500    0.37402    0.42526    0.42486    2.67368
  75.18021    0.75155    0.61602    1.01500    0.40768    0.39426    0.39386    2.45292
  53.07299    0.55044    0.61602    0.72500    0.51515    0.46317    0.46277    1.94118
  65.18858    0.66368    0.61602    0.88500    0.38926    0.40923    0.40883    2.56897
  78.28034    0.77769    0.61602    1.05500    0.41011    0.38952    0.38912    2.43836
  52.32225    0.54320    0.61602    0.71500    0.52212    0.46591    0.46550    1.91525
  63.66319    0.64981    0.61602    0.86500    0.38489    0.41565    0.41524    2.59817
  83.73198    0.82225    0.61602    1.12500    0.33065    0.38099    0.38060    3.02439
  79.05715    0.78415    0.61602    1.06500    0.39417    0.38853    0.38814    2.53695
  79.78040    0.79108    0.61676    1.07500    0.35970    0.38715    0.38674    2.78010
  79.00332    0.78464    0.61676    1.06500    0.41198    0.38795    0.38754    2.42727
  62.09732    0.63621    0.61676    0.84500    0.34206    0.42129    0.42088    2.92347
  82.89535    0.81651    0.61676    1.11500    0.35000    0.38145    0.38104    2.85714
  51.53562    0.53624    0.61676    0.70500    0.48980    0.46912    0.46871    2.04167
  71.27238    0.71869    0.61676    0.96500    0.38399    0.39953    0.39912    2.60426
  50.78685    0.52897    0.61676    0.69500    0.40000    0.47283    0.47242    2.50000
  52.28511    0.54350    0.61676    0.71500    0.54622    0.46543    0.46501    1.83077
  53.03534    0.55073    0.61676    0.72500    0.45977    0.46269    0.46228    2.17500
  77.45126    0.77168    0.61676    1.04500    0.38346    0.39006    0.38965    2.60784
  59.06428    0.60802    0.61676    0.80500    0.40586    0.43614    0.43572    2.46392
  55.29049    0.57235    0.61676    0.75500    0.48327    0.45448    0.45407    2.06923
  68.96795    0.69839    0.61676    0.93500    0.36187    0.40309    0.40268    2.76339
  67.43559    0.68473    0.61676    0.91500    0.40845    0.40546    0.40504    2.44828
  83.67567    0.82279    0.61676    1.12500    0.32465    0.38044    0.38004    3.08025
  68.20137    0.69157    0.61676    0.92500    0.33959    0.40427    0.40386    2.94470
  80.55816    0.79748    0.61676    1.08500    0.36397    0.38634    0.38593    2.74747
  66.67060    0.67786    0.61676    0.90500    0.39901    0.40635    0.40593    2.50622
  69.73531    0.70518    0.61676    0.94500    0.37115    0.40190    0.40149    2.69432
  76.67630    0.76515    0.61676    1.03500    0.35917    0.39124    0.39083    2.78421
  58.30798    0.60092    0.61676    0.79500    0.35697    0.44139    0.44097    2.80137
  72.04209    0.72541    0.61676    0.97500    0.37725    0.39835    0.39794    2.65079
  70.50345    0.71195    0.61676    0.95500    0.45910    0.40072    0.40031    2.17818
  57.55245    0.59380    0.61676    0.78500    0.40741    0.44627    0.44585    2.45455
  64.38039    0.65713    0.61676    0.87500    0.38408    0.41167    0.41126    2.60360
  63.61857    0.65018    0.61676    0.86500    0.38023    0.41488    0.41447    2.62996
  84.45658    0.82903    0.61676    1.13500    0.40143    0.37944    0.37903    2.49112
  60.57923    0.62215    0.61676    0.82500    0.39357    0.42770    0.42729    2.54082
  61.33788    0.62919    0.61676    0.83500    0.39599    0.42450    0.42408    2.52535
  62.85755    0.64320    0.61676    0.85500    0.34189    0.41808    0.41767    2.92488
  65.90640    0.67098    0.61676    0.89500    0.34461    0.40724    0.40682    2.90187
  75.90206    0.75860    0.61676    1.02500    0.37689    0.39243    0.39202    2.65327
  53.78631    0.55796    0.61676    0.73500    0.42051    0.45995    0.45954    2.37805
  54.53802    0.56516    0.61676    0.74500    0.48319    0.45722    0.45680    2.06957
  82.11564    0.81020    0.61676    1.10500    0.33333    0.38272    0.38231    3.00000
  78.22694    0.77818    0.61676    1.05500    0.40000    0.38888    0.38847    2.50000
  65.14300    0.66407    0.61676    0.88500    0.37459    0.40847    0.40805    2.66960
  81.33657    0.80386    0.61676    1.09500    0.39453    0.38461    0.38420    2.53465
  50.03881    0.52169    0.61676    0.68500    0.61905    0.46177    0.46136    1.61538
  75.12856    0.75202    0.61676    1.01500    0.36973    0.39361    0.39320    2.70466
  59.82137    0.61509    0.61676    0.81500    0.38337    0.43091    0.43049    2.60847
  72.81256    0.73210    0.61676    0.98500    0.37066    0.39717    0.39675    2.69787
  50.75071    0.52925    0.61750    0.69500    0.52830    0.47244    0.47202    1.89286
  54.49934    0.56547    0.61750    0.74500    0.45089    0.45673    0.45631    2.21782
  71.22298    0.71912    0.61750    0.96500    0.38322    0.39889    0.39847    2.60944
  81.28144    0.80437    0.61750    1.09500    0.33272    0.38399    0.38356    3.00556
  57.51177    0.59413    0.61750    0.78500    0.42771    0.44579    0.44537    2.33803
  68.91995    0.69880    0.61750    0.93500    0.35890    0.40244    0.40202    2.78632
  62.05366    0.63657    0.61750    0.84500    0.39665    0.42052    0.42010    2.52113
  71.99223    0.72585    0.61750    0.97500    0.37558    0.39770    0.39728    2.66255
  59.02260    0.60835    0.61750    0.80500    0.38462    0.43555    0.43513    2.60000
  63.57394    0.65055    0.61750    0.86500    0.43238    0.41411    0.41369    2.31276
  67.38854    0.68513    0.61750    0.91500    0.45213    0.40478    0.40436    2.21176
  53.74813    0.55826    0.61750    0.73500    0.53266    0.45947    0.45905    1.87736
  69.68684    0.70560    0.61750    0.94500    0.41667    0.40126    0.40083    2.40000
  58.26680    0.60125    0.61750    0.79500    0.47596    0.44081    0.44039    2.10101
  64.33526    0.65751    0.61750    0.87500    0.40698    0.41091    0.41048    2.45714
  75.84994    0.75907    0.61750    1.02500    0.35971    0.39178    0.39136    2.78000
  50.00318    0.52196    0.61750    0.68500    0.65000    0.46530    0.46488    1.53846
  84.39983    0.82957    0.61750    1.13500    0.40455    0.37889    0.37846    2.47191
  80.50344    0.79799    0.61750    1.08500    0.38340    0.38576    0.38534    2.60825
  76.62373    0.76563    0.61750    1.03500    0.32117    0.39060    0.39018    3.11364
  65.86031    0.67137    0.61750    0.89500    0.39355    0.40656    0.40614    2.54098
  68.15385    0.69198    0.61750    0.92500    0.41682    0.40362    0.40320    2.39914
  77.39825    0.77216    0.61750    1.04500    0.45800    0.38942    0.38899    2.18341
  75.07689    0.75248    0.61750    1.01500    0.38752    0.39297    0.39255    2.58049
  72.76224    0.73254    0.61750    0.98500    0.39068    0.39652    0.39610    2.55967
  65.09739    0.66445    0.61750    0.88500    0.35702    0.40770    0.40728    2.80097
  55.25130    0.57266    0.61750    0.75500    0.39223    0.45400    0.45358    2.54955
  78.94945    0.78514    0.61750    1.06500    0.34173    0.38737    0.38695    2.92632
  60.53656    0.62250    0.61750    0.82500    0.40727    0.42693    0.42651    2.45540
  70.45452    0.71237    0.61750    0.95500    0.37094    0.40007    0.39965    2.69583
  52.24795    0.54379    0.61750    0.71500    0.39706    0.46502    0.46460    2.51852
  66.62403    0.67826    0.61750    0.90500    0.38149    0.40567    0.40525    2.62128
  82.83939    0.81704    0.61750    1.11500    0.42105    0.38090    0.38047    2.37500
  61.29471    0.62954    0.61750    0.83500    0.37917    0.42373    0.42331    2.63731
  52.99767    0.55103    0.61750    0.72500    0.37566    0.46221    0.46179    2.66197
  83.61931    0.82332    0.61750    1.12500    0.31412    0.37989    0.37947    3.18354
  62.81340    0.64357    0.61750    0.85500    0.40182    0.41732    0.41690    2.48869
  51.49896    0.53653    0.61750    0.70500    0.54839    0.46873    0.46831    1.82353
  59.77919    0.61544    0.61750    0.81500    0.43534    0.43030    0.42988    2.29703
  78.17350    0.77866    0.61750    1.05500    0.36224    0.38823    0.38781    2.76064
  79.72611    0.79158    0.61750    1.07500    0.36295    0.38657    0.38614    2.75521
  82.06010    0.81072    0.61750    1.10500    0.38554    0.38210    0.38167    2.59375
  68.87193    0.69921    0.61824    0.93500    0.37419    0.40179    0.40136    2.67241
  68.10630    0.69238    0.61824    0.92500    0.32315    0.40298    0.40254    3.09453
  84.34303    0.83011    0.61824    1.13500    0.37639    0.37834    0.37790    2.65680
  78.12002    0.77915    0.61824    1.05500    0.41843    0.38760    0.38716    2.38991
  55.21210    0.57297    0.61824    0.75500    0.41368    0.45351    0.45309    2.41732
  49.96753    0.52224    0.61824    0.68500    0.68182    0.46884    0.46841    1.46667
  55.96432    0.58015    0.61824    0.76500    0.37461    0.45078    0.45035    2.66942
  70.40556    0.71280    0.61824    0.95500    0.40946    0.39943    0.39899    2.44223
  66.57743    0.67865    0.61824    0.90500    0.41374    0.40500    0.40457    2.41700
  58.22559    0.60159    0.61824    0.79500    0.43928    0.44023    0.43980    2.27647
  81.22626    0.80488    0.61824    1.09500    0.35238    0.38337    0.38293    2.83784
  65.05176    0.66483    0.61824    0.88500    0.39861    0.40693    0.40650    2.50870
  76.57113    0.76610    0.61824    1.03500    0.39231    0.38996    0.38952    2.54902
  67.34147    0.68553    0.61824    0.91500    0.35510    0.40411    0.40368    2.81614
  83.56291    0.82386    0.61824    1.12500    0.41855    0.37934    0.37890    2.38919
  52.95999    0.55133    0.61824    0.72500    0.52695    0.46172    0.46130    1.89773
  58.98090    0.60869    0.61824    0.80500    0.41743    0.43497    0.43455    2.39560
  75.02517    0.75294    0.61824    1.01500    0.38877    0.39232    0.39189    2.57222
  63.52928    0.65092    0.61824    0.86500    0.41039    0.41334    0.41291    2.43673
  61.25152    0.62990    0.61824    0.83500    0.37782    0.42296    0.42253    2.64677
  50.71455    0.52954    0.61824    0.69500    0.60465    0.47204    0.47162    1.65385
  82.00451    0.81124    0.61824    1.10500    0.38114    0.38148    0.38104    2.62371
  82.78339    0.81756    0.61824    1.11500    0.30099    0.38035    0.37991    3.32237
  59.73699    0.61578    0.61824    0.81500    0.36914    0.42972    0.42929    2.70899
  62.76923    0.64394    0.61824    0.85500    0.37168    0.41655    0.41612    2.69048
  60.49386    0.62285    0.61824    0.82500    0.37123    0.42616    0.42574    2.69378
  52.21078    0.54408    0.61824    0.71500    0.49618    0.46463    0.46420    2.01538
  71.94234    0.72628    0.61824    0.97500    0.35494    0.39706    0.39662    2.81739
  54.46065    0.56577    0.61824    0.74500    0.37828    0.45625    0.45582    2.64356
  65.81420    0.67175    0.61824    0.89500    0.37063    0.40588    0.40545    2.69811
  79.67177    0.79208    0.61824    1.07500    0.34054    0.38599    0.38555    2.93651
  69.63835    0.70602    0.61824    0.94500    0.32206    0.40061    0.40018    3.10500
  71.17356    0.71955    0.61824    0.96500    0.36593    0.39824    0.39781    2.73276
  73.48222    0.73966    0.61824    0.99500    0.38889    0.39469    0.39426    2.57143
  51.46230    0.53682    0.61824    0.70500    0.51190    0.46833    0.46791    1.95349
  72.71189    0.73299    0.61824    0.98500    0.40792    0.39587    0.39544    2.45148
  64.29012    0.65789    0.61824    0.87500    0.41039    0.41014    0.40971    2.43673
  75.79778    0.75953    0.61824    1.02500    0.37138    0.39114    0.39070    2.69268
  53.70994    0.55856    0.61824    0.73500    0.50000    0.45899    0.45856    2.00000
  80.44868    0.79850    0.61824    1.08500    0.34990    0.38518    0.38475    2.85792
  62.00998    0.63693    0.61824    0.84500    0.35432    0.41975    0.41932    2.82234
  78.89555    0.78563    0.61824    1.06500    0.39029    0.38680    0.38636    2.56221
  77.34521    0.77264    0.61824    1.04500    0.37016    0.38877    0.38834    2.70157
  84.28618    0.83066    0.61898    1.13500    0.40559    0.37779    0.37733    2.46552
  55.17289    0.57328    0.61898    0.75500    0.35017    0.45303    0.45260    2.85577
  72.66151    0.73343    0.61898    0.98500    0.32727    0.39523    0.39478    3.05556
  78.84160    0.78612    0.61898    1.06500    0.36477    0.38622    0.38576    2.74146
  60.45114    0.62320    0.61898    0.82500    0.42032    0.42539    0.42496    2.37915
  52.17359    0.54437    0.61898    0.71500    0.47015    0.46423    0.46380    2.12698
  79.61740    0.79258    0.61898    1.07500    0.38185    0.38541    0.38496    2.61881
  65.00610    0.66521    0.61898    0.88500    0.37767    0.40616    0.40573    2.64783
  76.51850    0.76657    0.61898    1.03500    0.41860    0.38931    0.38886    2.38889
  78.06651    0.77963    0.61898    1.05500    0.37158    0.38702    0.38657    2.69124
  50.67838    0.52982    0.61898    0.69500    0.34783    0.47165    0.47122    2.87500
  81.94888    0.81176    0.61898    1.10500    0.36081    0.38085    0.38040    2.77157
  66.53081    0.67905    0.61898    0.90500    0.45387    0.40432    0.40388    2.20325
  63.48459    0.65129    0.61898    0.86500    0.39967    0.41257    0.41214    2.50209
  54.42194    0.56608    0.61898    0.74500    0.36531    0.45577    0.45533    2.73737
  58.18437    0.60192    0.61898    0.79500    0.39352    0.43964    0.43921    2.54118
  55.92460    0.58047    0.61898    0.76500    0.42633    0.45029    0.44986    2.34559
  64.24495    0.65826    0.61898    0.87500    0.38860    0.40937    0.40893    2.57333
  49.93187    0.52252    0.61898    0.68500    0.45000    0.47237    0.47195    2.22222
  75.74559    0.76000    0.61898    1.02500    0.36784    0.39049    0.39004    2.71859
  83.50646    0.82439    0.61898    1.12500    0.41829    0.37879    0.37834    2.39070
  71.12410    0.71998    0.61898    0.96500    0.37481    0.39759    0.39715    2.66805
  80.39388    0.79900    0.61898    1.08500    0.43346    0.38460    0.38415    2.30702
  58.93917    0.60903    0.61898    0.80500    0.39825    0.43439    0.43396    2.51099
  68.82388    0.69962    0.61898    0.93500    0.33436    0.40114    0.40070    2.99078
  82.72735    0.81809    0.61898    1.11500    0.40947    0.37980    0.37934    2.44221
  73.43139    0.74011    0.61898    0.99500    0.34923    0.39404    0.39360    2.86341
  77.29214    0.77312    0.61898    1.04500    0.34515    0.38813    0.38768    2.89730
  53.67174    0.55886    0.61898    0.73500    0.49198    0.45850    0.45807    2.03261
  52.92229    0.55163    0.61898    0.72500    0.42771    0.46124    0.46081    2.33803
  81.17105    0.80540    0.61898    1.09500    0.39048    0.38275    0.38229    2.56098
  59.69477    0.61612    0.61898    0.81500    0.34766    0.42914    0.42870    2.87640
  65.76806    0.67214    0.61898    0.89500    0.37099    0.40521    0.40477    2.69545
  69.58983    0.70643    0.61898    0.94500    0.40201    0.39996    0.39952    2.48750
  67.29437    0.68593    0.61898    0.91500    0.36063    0.40343    0.40299    2.77293
  61.20831    0.63025    0.61898    0.83500    0.38069    0.42219    0.42175    2.62679
  62.72504    0.64430    0.61898    0.85500    0.43517    0.41578    0.41534    2.29796
  61.96628    0.63729    0.61898    0.84500    0.38516    0.41898    0.41855    2.59633
  70.35657    0.71322    0.61898    0.95500    0.39251    0.39878    0.39833    2.54772
  71.89242    0.72672    0.61898    0.97500    0.37194    0.39641    0.39597    2.68860
  51.42562    0.53710    0.61898    0.70500    0.50526    0.46794    0.46751    1.97917
  68.05873    0.69279    0.61898    0.92500    0.35925    0.40233    0.40189    2.78355
  55.88487    0.58079    0.61973    0.76500    0.46557    0.44981    0.44937    2.14789
  79.56299    0.79308    0.61973    1.07500    0.37387    0.38482    0.38436    2.67476
  53.63352    0.55916    0.61973    0.73500    0.46009    0.45802    0.45758    2.17347
  68.77580    0.70003    0.61973    0.93500    0.40657    0.40049    0.40004    2.45957
  68.01113    0.69319    0.61973    0.92500    0.39655    0.40167    0.40123    2.52174
  51.38892    0.53739    0.61973    0.70500    0.41584    0.46754    0.46711    2.40476
  50.64220    0.53010    0.61973    0.69500    0.46032    0.47125    0.47082    2.17241
  75.69336    0.76047    0.61973    1.02500    0.35421    0.38984    0.38939    2.82320
  80.33905    0.79951    0.61973    1.08500    0.39706    0.38401    0.38355    2.51852
  77.23903    0.77360    0.61973    1.04500    0.36142    0.38748    0.38702    2.76684
  64.19975    0.65864    0.61973    0.87500    0.38215    0.40860    0.40815    2.61674
  66.48417    0.67944    0.61973    0.90500    0.37148    0.40364    0.40319    2.69196
  59.65253    0.61647    0.61973    0.81500    0.33981    0.42855    0.42811    2.94286
  81.89320    0.81228    0.61973    1.10500    0.43927    0.38024    0.37978    2.27650
  71.07461    0.72041    0.61973    0.96500    0.29800    0.39694    0.39649    3.35567
  69.54128    0.70685    0.61973    0.94500    0.40492    0.39931    0.39886    2.46964
  54.38321    0.56639    0.61973    0.74500    0.53219    0.45528    0.45484    1.87903
  62.68082    0.64466    0.61973    0.85500    0.36111    0.41501    0.41456    2.76923
  84.22929    0.83120    0.61973    1.13500    0.31919    0.37723    0.37676    3.13291
  71.84247    0.72715    0.61973    0.97500    0.38015    0.39576    0.39531    2.63052
  63.43989    0.65166    0.61973    0.86500    0.41513    0.41180    0.41136    2.40889
  52.88458    0.55192    0.61973    0.72500    0.40306    0.46075    0.46032    2.48101
  64.96042    0.66560    0.61973    0.88500    0.42832    0.40541    0.40497    2.33468
  76.46582    0.76705    0.61973    1.03500    0.34432    0.38866    0.38820    2.90426
  81.11579    0.80591    0.61973    1.09500    0.30241    0.38212    0.38165    3.30675
  61.16508    0.63061    0.61973    0.83500    0.41978    0.42142    0.42098    2.38222
  60.40841    0.62355    0.61973    0.82500    0.36240    0.42462    0.42418    2.75936
  78.78762    0.78661    0.61973    1.06500    0.35114    0.38563    0.38517    2.84783
  83.44997    0.82492    0.61973    1.12500    0.36452    0.37823    0.37777    2.74332
  58.89743    0.60937    0.61973    0.80500    0.37892    0.43381    0.43337    2.63905
  73.38052    0.74056    0.61973    0.99500    0.37217    0.39339    0.39294    2.68696
  65.72189    0.67253    0.61973    0.89500    0.38003    0.40453    0.40408    2.63136
  78.01296    0.78012    0.61973    1.05500    0.39655    0.38643    0.38597    2.52174
  82.67127    0.81862    0.61973    1.11500    0.35453    0.37924    0.37877    2.82065
  49.89620    0.52280    0.61973    0.68500    0.24138    0.47496    0.47453    4.14286
  61.92255    0.63765    0.61973    0.84500    0.37294    0.41821    0.41777    2.68137
  52.13638    0.54466    0.61973    0.71500    0.35404    0.46383    0.46340    2.82456
  55.13366    0.57360    0.61973    0.75500    0.30887    0.45254    0.45211    3.23762
  58.14313    0.60225    0.61973    0.79500    0.39261    0.43906    0.43862    2.54706
  70.30755    0.71364    0.61973    0.95500    0.32061    0.39812    0.39767    3.11905
  67.24725    0.68633    0.61973    0.91500    0.36651    0.40275    0.40230    2.72845
  72.61110    0.73387    0.61973    0.98500    0.36626    0.39457    0.39412    2.73029
  81.83749    0.81280    0.62047    1.10500    0.39615    0.37968    0.37921    2.52427
  64.91472    0.66598    0.62047    0.88500    0.36755    0.40473    0.40428    2.72072
  59.61027    0.61681    0.62047    0.81500    0.43699    0.42797    0.42752    2.28837
  71.79249    0.72759    0.62047    0.97500    0.37349    0.39510    0.39465    2.67742
  78.73360    0.78711    0.62047    1.06500    0.41245    0.38504    0.38457    2.42453
  61.87881    0.63800    0.62047    0.84500    0.41145    0.41744    0.41699    2.43043
  72.56066    0.73431    0.62047    0.98500    0.35726    0.39392    0.39346    2.79907
  73.32961    0.74100    0.62047    0.99500    0.38786    0.39273    0.39228    2.57826
  77.18588    0.77408    0.62047    1.04500    0.37695    0.38682    0.38636    2.65285
  61.12183    0.63096    0.62047    0.83500    0.39319    0.42064    0.42020    2.54327
  50.60600    0.53038    0.62047    0.69500    0.54717    0.47085    0.47042    1.82759
  79.50854    0.79357    0.62047    1.07500    0.31915    0.38423    0.38377    3.13333
  60.36565    0.62389    0.62047    0.82500    0.38704    0.42384    0.42340    2.58373
  51.35221    0.53768    0.62047    0.70500    0.38318    0.46714    0.46671    2.60976
  52.09916    0.54496    0.62047    0.71500    0.53333    0.46343    0.46300    1.87500
  82.61514    0.81914    0.62047    1.11500    0.38168    0.37867    0.37820    2.62000
  66.43750    0.67983    0.62047    0.90500    0.38512    0.40295    0.40251    2.59657
  71.02510    0.72084    0.62047    0.96500    0.38164    0.39628    0.39583    2.62025
  55.09441    0.57391    0.62047    0.75500    0.43730    0.45205    0.45162    2.28676
  62.63659    0.64503    0.62047    0.85500    0.33496    0.41423    0.41379    2.98544
  67.96350    0.69360    0.62047    0.92500    0.35285    0.40102    0.40057    2.83408
  68.72770    0.70044    0.62047    0.93500    0.35071    0.39983    0.39938    2.85135
  55.84511    0.58110    0.62047    0.76500    0.43894    0.44932    0.44888    2.27820
  63.39516    0.65203    0.62047    0.86500    0.38486    0.41103    0.41058    2.59836
  58.10187    0.60258    0.62047    0.79500    0.40416    0.43847    0.43803    2.47429
  77.95938    0.78061    0.62047    1.05500    0.35472    0.38584    0.38538    2.81910
  54.34447    0.56669    0.62047    0.74500    0.34496    0.45479    0.45435    2.89888
  65.67571    0.67292    0.62047    0.89500    0.36286    0.40384    0.40339    2.75587
  58.85567    0.60971    0.62047    0.80500    0.42013    0.43322    0.43278    2.38021
  76.41312    0.76752    0.62047    1.03500    0.31227    0.38800    0.38754    3.20238
  52.84685    0.55222    0.62047    0.72500    0.58537    0.46026    0.45983    1.70833
  83.39344    0.82546    0.62047    1.12500    0.33462    0.37767    0.37720    2.98851
  49.86051    0.52307    0.62047    0.68500    0.66667    0.47456    0.47412    1.50000
  81.06049    0.80642    0.62047    1.09500    0.35084    0.38148    0.38101    2.85027
  53.59528    0.55947    0.62047    0.73500    0.53769    0.45753    0.45709    1.85981
  75.64110    0.76093    0.62047    1.02500    0.37127    0.38919    0.38873    2.69347
  67.20010    0.68673    0.62047    0.91500    0.38803    0.40207    0.40162    2.57709
  64.15454    0.65902    0.62047    0.87500    0.40871    0.40782    0.40737    2.44672
  70.25850    0.71406    0.62047    0.95500    0.39138    0.39747    0.39701    2.55508
  80.28417    0.80001    0.62047    1.08500    0.37812    0.38337    0.38291    2.64467
  69.49270    0.70727    0.62047    0.94500    0.44482    0.39865    0.39820    2.24812
  84.95188    0.83798    0.62047    1.14500    0.39618    0.37685    0.37638    2.52410
  84.17235    0.83174    0.62047    1.13500    0.36864    0.37666    0.37619    2.71271
  79.45405    0.79407    0.62121    1.07500    0.41481    0.38363    0.38317    2.41071
  52.80911    0.55251    0.62121    0.72500    0.48045    0.45977    0.45934    2.08140
  73.27868    0.74145    0.62121    0.99500    0.36808    0.39207    0.39162    2.71681
  76.36038    0.76799    0.62121    1.03500    0.39370    0.38734    0.38688    2.54000
  83.33686    0.82599    0.62121    1.12500    0.35282    0.37710    0.37663    2.83429
  61.83505    0.63836    0.62121    0.84500    0.37273    0.41666    0.41621    2.68293
  62.59233    0.64539    0.62121    0.85500    0.36765    0.41345    0.41301    2.72000
  49.82481    0.52335    0.62121    0.68500    0.85714    0.47416    0.47372    1.16667
  55.05515    0.57422    0.62121    0.75500    0.43854    0.45156    0.45112    2.28030
  61.07856    0.63131    0.62121    0.83500    0.34220    0.41986    0.41942    2.92228
  71.74248    0.72802    0.62121    0.97500    0.40723    0.39444    0.39398    2.45564
  81.78173    0.81332    0.62121    1.10500    0.36431    0.37911    0.37864    2.74490
  58.81390    0.61004    0.62121    0.80500    0.33673    0.43263    0.43218    2.96970
  53.55703    0.55977    0.62121    0.73500    0.43043    0.45704    0.45660    2.32323
  72.51019    0.73475    0.62121    0.98500    0.34439    0.39326    0.39280    2.90367
  64.10930    0.65939    0.62121    0.87500    0.34494    0.40704    0.40659    2.89908
  77.13270    0.77455    0.62121    1.04500    0.38277    0.38616    0.38570    2.61257
  58.06059    0.60291    0.62121    0.79500    0.42787    0.43788    0.43744    2.33714
  52.06193    0.54525    0.62121    0.71500    0.46104    0.46303    0.46260    2.16901
  64.86900    0.66636    0.62121    0.88500    0.36379    0.40404    0.40359    2.74882
  69.44410    0.70768    0.62121    0.94500    0.31333    0.39799    0.39754    3.19149
  80.22926    0.80052    0.62121    1.08500    0.38703    0.38273    0.38227    2.58376
  68.67957    0.70085    0.62121    0.93500    0.34295    0.39917    0.39872    2.91589
  84.11537    0.83227    0.62121    1.13500    0.38235    0.37609    0.37562    2.61538
  54.30571    0.56700    0.62121    0.74500    0.40574    0.45430    0.45386    2.46465
  82.55897    0.81967    0.62121    1.11500    0.36704    0.37810    0.37764    2.72449
  50.56979    0.53066    0.62121    0.69500    0.62500    0.47045    0.47001    1.60000
  70.97556    0.72127    0.62121    0.96500    0.32110    0.39562    0.39517    3.11429
  81.00516    0.80693    0.62121    1.09500    0.41829    0.38084    0.38038    2.39070
  77.90575    0.78109    0.62121    1.05500    0.35084    0.38524    0.38478    2.85027
  67.91585    0.69400    0.62121    0.92500    0.34762    0.40036    0.39990    2.87671
  84.89450    0.83853    0.62121    1.14500    0.37701    0.37636    0.37589    2.65244
  78.67954    0.78760    0.62121    1.06500    0.41815    0.38444    0.38398    2.39151
  70.20943    0.71449    0.62121    0.95500    0.38611    0.39681    0.39635    2.58996
  66.39081    0.68022    0.62121    0.90500    0.37542    0.40227    0.40182    2.66368
  75.58881    0.76140    0.62121    1.02500    0.37620    0.38852    0.38806    2.65816
  60.32288    0.62424    0.62121    0.82500    0.35271    0.42307    0.42262    2.83516
  59.56799    0.61715    0.62121    0.81500    0.34951    0.42738    0.42693    2.86111
  51.31549    0.53796    0.62121    0.70500    0.60000    0.46674    0.46631    1.66667
  63.35041    0.65240    0.62121    0.86500    0.36797    0.41025    0.40980    2.71759
  55.80535    0.58142    0.62121    0.76500    0.42857    0.44883    0.44839    2.33333
  67.15292    0.68712    0.62121    0.91500    0.37500    0.40138    0.40093    2.66667
  65.62950    0.67330    0.62121    0.89500    0.39130    0.40315    0.40271    2.55556
  67.10573    0.68752    0.62196    0.91500    0.36566    0.40069    0.40024    2.73478
  64.06404    0.65977    0.62196    0.87500    0.39757    0.40626    0.40581    2.51528
  60.28009    0.62459    0.62196    0.82500    0.43400    0.42228    0.42184    2.30415
  68.63142    0.70126    0.62196    0.93500    0.35220    0.39851    0.39806    2.83929
  53.51877    0.56007    0.62196    0.73500    0.37089    0.45654    0.45611    2.69620
  65.58326    0.67369    0.62196    0.89500    0.39130    0.40246    0.40202    2.55556
  67.86817    0.69440    0.62196    0.92500    0.38548    0.39969    0.39924    2.59414
  78.62545    0.78809    0.62196    1.06500    0.36311    0.38383    0.38338    2.75401
  80.17430    0.80102    0.62196    1.08500    0.37435    0.38208    0.38163    2.67130
  66.34409    0.68062    0.62196    0.90500    0.36462    0.40158    0.40113    2.74262
  62.54805    0.64576    0.62196    0.85500    0.45307    0.41267    0.41222    2.20717
  50.53356    0.53095    0.62196    0.69500    0.37097    0.47005    0.46961    2.69565
  59.52570    0.61749    0.62196    0.81500    0.43976    0.42678    0.42634    2.27397
  61.03527    0.63167    0.62196    0.83500    0.38593    0.41908    0.41864    2.59113
  69.39547    0.70810    0.62196    0.94500    0.37643    0.39732    0.39687    2.65652
  71.69244    0.72845    0.62196    0.97500    0.37031    0.39377    0.39332    2.70042
  61.79126    0.63872    0.62196    0.84500    0.40625    0.41587    0.41543    2.46154
  79.39952    0.79457    0.62196    1.07500    0.37546    0.38303    0.38257    2.66337
  51.27876    0.53825    0.62196    0.70500    0.39316    0.46634    0.46590    2.54348
  73.22772    0.74190    0.62196    0.99500    0.36893    0.39141    0.39095    2.71053
  52.02468    0.54554    0.62196    0.71500    0.47260    0.46263    0.46219    2.11594
  58.77210    0.61038    0.62196    0.80500    0.45346    0.43203    0.43159    2.20526
  63.30564    0.65277    0.62196    0.86500    0.39643    0.40946    0.40902    2.52252
  80.94978    0.80745    0.62196    1.09500    0.38269    0.38019    0.37974    2.61307
  84.05835    0.83281    0.62196    1.13500    0.36534    0.37551    0.37505    2.73714
  55.76556    0.58174    0.62196    0.76500    0.49662    0.44833    0.44789    2.01361
  58.01929    0.60325    0.62196    0.79500    0.39211    0.43729    0.43685    2.55030
  72.45969    0.73519    0.62196    0.98500    0.34727    0.39259    0.39214    2.87963
  76.30761    0.76846    0.62196    1.03500    0.37425    0.38667    0.38622    2.67204
  64.82325    0.66674    0.62196    0.88500    0.39669    0.40335    0.40290    2.52083
  83.28024    0.82652    0.62196    1.12500    0.37219    0.37652    0.37606    2.68681
  81.72594    0.81384    0.62196    1.10500    0.32286    0.37853    0.37807    3.09730
  55.01587    0.57453    0.62196    0.75500    0.44816    0.45107    0.45063    2.23134
  70.16033    0.71491    0.62196    0.95500    0.33224    0.39614    0.39569    3.00985
  75.53649    0.76186    0.62196    1.02500    0.30565    0.38786    0.38740    3.27168
  54.26694    0.56731    0.62196    0.74500    0.43750    0.45381    0.45337    2.28571
  82.50276    0.82019    0.62196    1.11500    0.43277    0.37752    0.37707    2.31068
  70.92598    0.72169    0.62196    0.96500    0.38425    0.39496    0.39451    2.60246
  49.78910    0.52363    0.62196    0.68500    0.50000    0.47375    0.47332    2.00000
  84.83707    0.83907    0.62196    1.14500    0.37500    0.37587    0.37541    2.66667
  77.07948    0.77503    0.62196    1.04500    0.39238    0.38549    0.38503    2.54854
  77.85210    0.78157    0.62196    1.05500    0.33274    0.38464    0.38419    3.00535
  52.77135    0.55281    0.62196    0.72500    0.45833    0.45928    0.45884    2.18182
  82.44651    0.82072    0.62271    1.11500    0.42458    0.37694    0.37649    2.35526
  73.17673    0.74234    0.62271    0.99500    0.38969    0.39074    0.39029    2.56612
  84.77960    0.83962    0.62271    1.14500    0.34222    0.37537    0.37492    2.92208
  84.00128    0.83335    0.62271    1.13500    0.34304    0.37493    0.37448    2.91515
  55.72576    0.58205    0.62271    0.76500    0.46429    0.44784    0.44740    2.15385
  79.34496    0.79507    0.62271    1.07500    0.39011    0.38242    0.38197    2.56338
  71.64237    0.72889    0.62271    0.97500    0.37397    0.39310    0.39266    2.67401
  63.26085    0.65314    0.62271    0.86500    0.31115    0.40868    0.40824    3.21390
  57.97798    0.60358    0.62271    0.79500    0.37838    0.43669    0.43625    2.64286
  67.82046    0.69481    0.62271    0.92500    0.36758    0.39902    0.39858    2.72052
  76.25480    0.76893    0.62271    1.03500    0.35009    0.38600    0.38556    2.85644
  70.87638    0.72212    0.62271    0.96500    0.32686    0.39429    0.39384    3.05941
  83.22357    0.82705    0.62271    1.12500    0.32900    0.37594    0.37549    3.03955
  80.11931    0.80153    0.62271    1.08500    0.36770    0.38143    0.38099    2.71958
  66.29735    0.68101    0.62271    0.90500    0.42087    0.40088    0.40044    2.37603
  67.05850    0.68792    0.62271    0.91500    0.35275    0.39999    0.39955    2.83486
  58.73028    0.61072    0.62271    0.80500    0.40618    0.43144    0.43100    2.46196
  77.02623    0.77551    0.62271    1.04500    0.36581    0.38484    0.38439    2.73370
  70.11120    0.71533    0.62271    0.95500    0.37237    0.39547    0.39503    2.68548
  52.73358    0.55311    0.62271    0.72500    0.59172    0.45879    0.45835    1.69000
  68.58323    0.70167    0.62271    0.93500    0.39389    0.39784    0.39740    2.53878
  69.34681    0.70851    0.62271    0.94500    0.33279    0.39666    0.39621    3.00488
  54.97657    0.57484    0.62271    0.75500    0.51128    0.45058    0.45014    1.95588
  51.24200    0.53854    0.62271    0.70500    0.54369    0.46594    0.46550    1.83929
  54.22815    0.56761    0.62271    0.74500    0.41667    0.45331    0.45288    2.40000
  50.49732    0.53123    0.62271    0.69500    0.69091    0.46964    0.46921    1.44737
  65.53701    0.67407    0.62271    0.89500    0.38617    0.40177    0.40133    2.58952
  53.48049    0.56037    0.62271    0.73500    0.44954    0.45605    0.45561    2.22449
  60.23727    0.62494    0.62271    0.82500    0.36944    0.42150    0.42106    2.70681
  80.89436    0.80796    0.62271    1.09500    0.41379    0.37954    0.37909    2.41667
  51.98742    0.54583    0.62271    0.71500    0.35000    0.46223    0.46179    2.85714
  75.48413    0.76233    0.62271    1.02500    0.37087    0.38719    0.38674    2.69633
  49.75337    0.52390    0.62271    0.68500    0.30303    0.47335    0.47292    3.30000
  59.48338    0.61784    0.62271    0.81500    0.45279    0.42619    0.42575    2.20853
  60.99196    0.63202    0.62271    0.83500    0.37285    0.41830    0.41785    2.68203
  81.67010    0.81435    0.62271    1.10500    0.30998    0.37795    0.37750    3.22599
  72.40915    0.73563    0.62271    0.98500    0.41021    0.39192    0.39148    2.43775
  62.50375    0.64612    0.62271    0.85500    0.40608    0.41188    0.41144    2.46256
  78.57132    0.78858    0.62271    1.06500    0.38258    0.38323    0.38278    2.61386
  77.79840    0.78206    0.62271    1.05500    0.35284    0.38403    0.38359    2.83415
  64.01876    0.66014    0.62271    0.87500    0.40796    0.40547    0.40503    2.45122
  61.74745    0.63908    0.62271    0.84500    0.40214    0.41509    0.41465    2.48673
  64.77748    0.66712    0.62271    0.88500    0.35924    0.40266    0.40221    2.78365
  72.35859    0.73607    0.62345    0.98500    0.41697    0.39125    0.39081    2.39827
  78.51715    0.78907    0.62345    1.06500    0.39056    0.38262    0.38218    2.56044
  77.74467    0.78254    0.62345    1.05500    0.36890    0.38343    0.38299    2.71078
  65.49073    0.67446    0.62345    0.89500    0.35714    0.40107    0.40064    2.80000
  55.68594    0.58237    0.62345    0.76500    0.46866    0.44734    0.44691    2.13376
  57.93665    0.60391    0.62345    0.79500    0.42290    0.43610    0.43566    2.36464
  70.82676    0.72255    0.62345    0.96500    0.31627    0.39362    0.39318    3.16190
  58.68845    0.61105    0.62345    0.80500    0.45767    0.43084    0.43041    2.18500
  64.73168    0.66750    0.62345    0.88500    0.40942    0.40196    0.40152    2.44248
  76.97294    0.77599    0.62345    1.04500    0.39604    0.38423    0.38380    2.52500
  83.16687    0.82758    0.62345    1.12500    0.33708    0.37535    0.37492    2.96667
  84.72209    0.84016    0.62345    1.14500    0.37444    0.37482    0.37438    2.67066
  52.69580    0.55340    0.62345    0.72500    0.50888    0.45829    0.45786    1.96512
  54.18934    0.56792    0.62345    0.74500    0.40476    0.45282    0.45238    2.47059
  67.77273    0.69521    0.62345    0.92500    0.41856    0.39836    0.39792    2.38912
  62.45943    0.64648    0.62345    0.85500    0.37209    0.41110    0.41066    2.68750
  81.61422    0.81487    0.62345    1.10500    0.33771    0.37737    0.37693    2.96111
  70.06204    0.71575    0.62345    0.95500    0.44834    0.39480    0.39436    2.23047
  76.20196    0.76940    0.62345    1.03500    0.32194    0.38533    0.38489    3.10615
  54.93726    0.57515    0.62345    0.75500    0.39116    0.45008    0.44964    2.55652
  49.71763    0.52418    0.62345    0.68500    0.34483    0.47295    0.47251    2.90000
  82.39021    0.82124    0.62345    1.11500    0.36759    0.37636    0.37592    2.72043
  80.83890    0.80847    0.62345    1.09500    0.35902    0.37889    0.37845    2.78534
  50.46107    0.53151    0.62345    0.69500    0.41818    0.46924    0.46880    2.39130
  67.01125    0.68831    0.62345    0.91500    0.36318    0.39930    0.39886    2.75342
  73.12570    0.74279    0.62345    0.99500    0.36496    0.39007    0.38963    2.74000
  61.70363    0.63944    0.62345    0.84500    0.37221    0.41430    0.41387    2.68664
  51.20524    0.53882    0.62345    0.70500    0.51961    0.46553    0.46510    1.92453
  79.29036    0.79556    0.62345    1.07500    0.32281    0.38181    0.38138    3.09783
  71.59228    0.72932    0.62345    0.97500    0.32591    0.39243    0.39200    3.06829
  63.97346    0.66051    0.62345    0.87500    0.33860    0.40469    0.40425    2.95337
  69.29813    0.70893    0.62345    0.94500    0.35333    0.39599    0.39555    2.83019
  66.25058    0.68140    0.62345    0.90500    0.32551    0.40019    0.39975    3.07212
  80.06428    0.80203    0.62345    1.08500    0.29699    0.38078    0.38034    3.36709
  59.44105    0.61818    0.62345    0.81500    0.45010    0.42559    0.42515    2.22172
  75.43173    0.76279    0.62345    1.02500    0.31915    0.38651    0.38608    3.13333
  60.94863    0.63237    0.62345    0.83500    0.40925    0.41751    0.41707    2.44348
  83.94416    0.83389    0.62345    1.13500    0.42198    0.37435    0.37391    2.36979
  53.44219    0.56067    0.62345    0.73500    0.42308    0.45556    0.45512    2.36364
  51.95015    0.54612    0.62345    0.71500    0.59732    0.46182    0.46139    1.67416
  68.53503    0.70208    0.62345    0.93500    0.37520    0.39717    0.39673    2.66522
  60.19444    0.62528    0.62345    0.82500    0.41081    0.42071    0.42028    2.43421
  63.21604    0.65351    0.62345    0.86500    0.35313    0.40789    0.40745    2.83186
  76.14908    0.76987    0.62420    1.03500    0.41698    0.38466    0.38423    2.39819
  66.96398    0.68871    0.62420    0.91500    0.38291    0.39860    0.39817    2.61161
  65.44442    0.67484    0.62420    0.89500    0.38544    0.40038    0.39994    2.59447
  57.89530    0.60424    0.62420    0.79500    0.46004    0.43550    0.43507    2.17371
  61.65978    0.63979    0.62420    0.84500    0.34828    0.41352    0.41308    2.87129
  55.64610    0.58268    0.62420    0.76500    0.45946    0.44685    0.44641    2.17647
  77.69091    0.78302    0.62420    1.05500    0.37452    0.38282    0.38239    2.67010
  83.11012    0.82811    0.62420    1.12500    0.44915    0.37477    0.37435    2.22642
  73.07465    0.74323    0.62420    0.99500    0.37622    0.38940    0.38896    2.65801
  60.90528    0.63272    0.62420    0.83500    0.43876    0.41672    0.41629    2.27917
  63.17120    0.65388    0.62420    0.86500    0.40171    0.40711    0.40667    2.48936
  82.33388    0.82177    0.62420    1.11500    0.35674    0.37578    0.37535    2.80319
  64.68587    0.66788    0.62420    0.88500    0.35890    0.40127    0.40083    2.78632
  51.16846    0.53911    0.62420    0.70500    0.49485    0.46513    0.46469    2.02083
  75.37931    0.76325    0.62420    1.02500    0.44467    0.38584    0.38541    2.24887
  80.78341    0.80898    0.62420    1.09500    0.35922    0.37824    0.37781    2.78378
  59.39869    0.61852    0.62420    0.81500    0.37325    0.42500    0.42456    2.67914
  52.65799    0.55370    0.62420    0.72500    0.44809    0.45780    0.45736    2.23171
  58.64660    0.61139    0.62420    0.80500    0.38025    0.43025    0.42981    2.62983
  54.15052    0.56822    0.62420    0.74500    0.44186    0.45232    0.45189    2.26316
  80.00921    0.80253    0.62420    1.08500    0.32586    0.38013    0.37970    3.06878
  67.72498    0.69561    0.62420    0.92500    0.36644    0.39769    0.39725    2.72897
  69.24942    0.70934    0.62420    0.94500    0.33863    0.39532    0.39488    2.95305
  81.55830    0.81539    0.62420    1.10500    0.44813    0.37678    0.37636    2.23148
  62.41509    0.64685    0.62420    0.85500    0.37702    0.41031    0.40988    2.65236
  53.40388    0.56097    0.62420    0.73500    0.47706    0.45506    0.45462    2.09615
  70.01285    0.71617    0.62420    0.95500    0.39187    0.39413    0.39370    2.55187
  63.92813    0.66089    0.62420    0.87500    0.43783    0.40390    0.40346    2.28400
  72.30800    0.73650    0.62420    0.98500    0.30757    0.39058    0.39015    3.25126
  68.48679    0.70249    0.62420    0.93500    0.38475    0.39650    0.39607    2.59908
  54.89793    0.57546    0.62420    0.75500    0.37624    0.44959    0.44915    2.65789
  49.68188    0.52445    0.62420    0.68500    0.53488    0.47254    0.47211    1.86957
  71.54215    0.72975    0.62420    0.97500    0.40686    0.39176    0.39133    2.45783
  76.91962    0.77646    0.62420    1.04500    0.32149    0.38363    0.38320    3.11050
  78.46295    0.78956    0.62420    1.06500    0.39552    0.38201    0.38158    2.52830
  83.88701    0.83443    0.62420    1.13500    0.37684    0.37377    0.37334    2.65363
  66.20379    0.68179    0.62420    0.90500    0.38103    0.39949    0.39906    2.62447
  79.23572    0.79606    0.62420    1.07500    0.35810    0.38121    0.38078    2.79255
  51.91286    0.54641    0.62420    0.71500    0.56204    0.46142    0.46098    1.77922
  84.66453    0.84071    0.62420    1.14500    0.37237    0.37404    0.37361    2.68553
  60.15159    0.62563    0.62420    0.82500    0.39292    0.41993    0.41949    2.54502
  50.42481    0.53179    0.62420    0.69500    0.35714    0.46883    0.46840    2.80000
  70.77710    0.72297    0.62420    0.96500    0.38071    0.39295    0.39252    2.62667
  83.82980    0.83497    0.62495    1.13500    0.40000    0.37319    0.37277    2.50000
  51.13167    0.53939    0.62495    0.70500    0.36634    0.46472    0.46429    2.72973
  79.18104    0.79656    0.62495    1.07500    0.39499    0.38060    0.38018    2.53171
  69.20068    0.70975    0.62495    0.94500    0.40401    0.39465    0.39422    2.47521
  79.95410    0.80304    0.62495    1.08500    0.36226    0.37948    0.37906    2.76042
  70.72742    0.72340    0.62495    0.96500    0.38235    0.39228    0.39185    2.61538
  58.60473    0.61172    0.62495    0.80500    0.43537    0.42965    0.42922    2.29688
  63.12635    0.65425    0.62495    0.86500    0.39123    0.40632    0.40589    2.55605
  52.62018    0.55399    0.62495    0.72500    0.49451    0.45730    0.45687    2.02222
  84.60692    0.84125    0.62495    1.14500    0.36219    0.37326    0.37284    2.76101
  67.67720    0.69601    0.62495    0.92500    0.35452    0.39702    0.39659    2.82075
  69.96364    0.71659    0.62495    0.95500    0.35077    0.39346    0.39303    2.85088
  83.05332    0.82864    0.62495    1.12500    0.33892    0.37420    0.37377    2.95055
  54.85859    0.57577    0.62495    0.75500    0.40072    0.44909    0.44866    2.49550
  76.86626    0.77694    0.62495    1.04500    0.35551    0.38302    0.38260    2.81283
  73.02356    0.74367    0.62495    0.99500    0.37134    0.38873    0.38830    2.69298
  82.27750    0.82229    0.62495    1.11500    0.32768    0.37520    0.37478    3.05172
  61.61591    0.64015    0.62495    0.84500    0.42805    0.41273    0.41230    2.33617
  60.86191    0.63307    0.62495    0.83500    0.38519    0.41594    0.41550    2.59615
  78.40870    0.79005    0.62495    1.06500    0.37066    0.38141    0.38098    2.69792
  77.63711    0.78351    0.62495    1.05500    0.37153    0.38222    0.38179    2.69154
  64.64003    0.66826    0.62495    0.88500    0.40064    0.40057    0.40014    2.49603
  72.25738    0.73694    0.62495    0.98500    0.32817    0.38991    0.38948    3.04717
  81.50234    0.81590    0.62495    1.10500    0.36915    0.37621    0.37578    2.70892
  49.64612    0.52473    0.62495    0.68500    0.42857    0.47214    0.47170    2.33333
  54.11169    0.56853    0.62495    0.74500    0.42491    0.45183    0.45139    2.35345
  62.37073    0.64721    0.62495    0.85500    0.40513    0.40952    0.40909    2.46835
  68.43853    0.70290    0.62495    0.93500    0.41186    0.39583    0.39540    2.42800
  66.91668    0.68911    0.62495    0.91500    0.40451    0.39791    0.39747    2.47210
  71.49200    0.73018    0.62495    0.97500    0.33537    0.39110    0.39067    2.98182
  65.39810    0.67523    0.62495    0.89500    0.38591    0.39968    0.39925    2.59130
  50.38853    0.53207    0.62495    0.69500    0.47436    0.46843    0.46799    2.10811
  53.36556    0.56127    0.62495    0.73500    0.49510    0.45456    0.45413    2.01980
  60.10872    0.62598    0.62495    0.82500    0.37255    0.41915    0.41871    2.68421
  51.87555    0.54670    0.62495    0.71500    0.52713    0.46101    0.46058    1.89706
  75.32685    0.76372    0.62495    1.02500    0.43595    0.38517    0.38475    2.29386
  59.35632    0.61886    0.62495    0.81500    0.37864    0.42440    0.42397    2.64103
  63.88278    0.66126    0.62495    0.87500    0.35761    0.40311    0.40268    2.79638
  76.09617    0.77034    0.62495    1.03500    0.38362    0.38399    0.38356    2.60674
  80.72787    0.80949    0.62495    1.09500    0.37859    0.37759    0.37717    2.64141
  57.85393    0.60457    0.62495    0.79500    0.46682    0.43490    0.43447    2.14213
  66.15698    0.68218    0.62495    0.90500    0.36077    0.39879    0.39836    2.77184
  55.60625    0.58300    0.62495    0.76500    0.44164    0.44635    0.44592    2.26429
  63.08147    0.65461    0.62570    0.86500    0.43369    0.40553    0.40510    2.30578
  75.27436    0.76418    0.62570    1.02500    0.40385    0.38451    0.38408    2.47619
  76.81287    0.77741    0.62570    1.04500    0.30068    0.38242    0.38200    3.32584
  72.20673    0.73738    0.62570    0.98500    0.32722    0.38924    0.38882    3.05608
  63.83741    0.66163    0.62570    0.87500    0.39304    0.40232    0.40189    2.54425
  71.44181    0.73061    0.62570    0.97500    0.35957    0.39043    0.39000    2.78112
  49.61034    0.52500    0.62570    0.68500    0.66667    0.47173    0.47130    1.50000
  54.81923    0.57608    0.62570    0.75500    0.39623    0.44859    0.44816    2.52381
  60.06583    0.62632    0.62570    0.82500    0.35172    0.41855    0.41812    2.84314
  79.89895    0.80354    0.62570    1.08500    0.40499    0.37884    0.37842    2.46919
  60.81852    0.63342    0.62570    0.83500    0.39884    0.41515    0.41472    2.50725
  68.39025    0.70330    0.62570    0.93500    0.37677    0.39516    0.39474    2.65417
  52.58235    0.55429    0.62570    0.72500    0.42012    0.45690    0.45646    2.38028
  61.57203    0.64051    0.62570    0.84500    0.41107    0.41194    0.41151    2.43269
  82.99649    0.82917    0.62570    1.12500    0.37187    0.37362    0.37320    2.68912
  66.86936    0.68950    0.62570    0.91500    0.35634    0.39721    0.39678    2.80631
  82.22108    0.82281    0.62570    1.11500    0.32179    0.37463    0.37421    3.10759
  84.54927    0.84180    0.62570    1.14500    0.38950    0.37249    0.37206    2.56742
  64.59417    0.66863    0.62570    0.88500    0.40289    0.39988    0.39945    2.48207
  72.97245    0.74412    0.62570    0.99500    0.33746    0.38806    0.38763    2.96330
  66.11014    0.68257    0.62570    0.90500    0.39044    0.39810    0.39767    2.56118
  51.09487    0.53968    0.62570    0.70500    0.52500    0.46431    0.46388    1.90476
  59.31393    0.61920    0.62570    0.81500    0.39868    0.42380    0.42337    2.50829
  67.62940    0.69641    0.62570    0.92500    0.41860    0.39632    0.39589    2.38889
  69.15192    0.71017    0.62570    0.94500    0.40426    0.39398    0.39355    2.47368
  54.07284    0.56883    0.62570    0.74500    0.42857    0.45133    0.45090    2.33333
  69.91440    0.71701    0.62570    0.95500    0.41363    0.39280    0.39237    2.41762
  76.04323    0.77081    0.62570    1.03500    0.38202    0.38332    0.38290    2.61765
  62.32634    0.64757    0.62570    0.85500    0.37265    0.40874    0.40831    2.68349
  79.12633    0.79705    0.62570    1.07500    0.32130    0.38000    0.37958    3.11236
  77.58327    0.78399    0.62570    1.05500    0.33902    0.38161    0.38119    2.94972
  58.56284    0.61206    0.62570    0.80500    0.35294    0.42905    0.42862    2.83333
  70.67770    0.72382    0.62570    0.96500    0.31484    0.39161    0.39118    3.17617
  81.44634    0.81642    0.62570    1.10500    0.38403    0.37563    0.37521    2.60396
  53.32722    0.56157    0.62570    0.73500    0.47154    0.45407    0.45363    2.12069
  80.67229    0.80999    0.62570    1.09500    0.38976    0.37695    0.37652    2.56566
  65.35175    0.67561    0.62570    0.89500    0.44588    0.39899    0.39856    2.24275
  55.56639    0.58331    0.62570    0.76500    0.42230    0.44585    0.44542    2.36800
  57.81255    0.60490    0.62570    0.79500    0.40773    0.43431    0.43387    2.45263
  51.83824    0.54699    0.62570    0.71500    0.51724    0.46060    0.46017    1.93333
  78.35443    0.79054    0.62570    1.06500    0.36581    0.38081    0.38038    2.73370
  50.35224    0.53235    0.62570    0.69500    0.51351    0.46802    0.46759    1.94737
  83.77256    0.83550    0.62570    1.13500    0.36647    0.37262    0.37219    2.72872
  84.49158    0.84234    0.62645    1.14500    0.39062    0.37171    0.37129    2.56000
  51.05805    0.53996    0.62645    0.70500    0.50000    0.46391    0.46348    2.00000
  83.71527    0.83604    0.62645    1.13500    0.36032    0.37204    0.37162    2.77528
  77.52940    0.78447    0.62645    1.05500    0.39010    0.38101    0.38059    2.56345
  67.58157    0.69682    0.62645    0.92500    0.38134    0.39563    0.39520    2.62232
  68.34194    0.70371    0.62645    0.93500    0.41128    0.39450    0.39407    2.43145
  82.93961    0.82970    0.62645    1.12500    0.45652    0.37305    0.37263    2.19048
  57.77115    0.60523    0.62645    0.79500    0.36876    0.43371    0.43328    2.71176
  62.28194    0.64793    0.62645    0.85500    0.35714    0.40795    0.40752    2.80000
  69.10313    0.71058    0.62645    0.94500    0.39873    0.39331    0.39289    2.50794
  65.30537    0.67600    0.62645    0.89500    0.31487    0.39829    0.39786    3.17588
  52.54451    0.55458    0.62645    0.72500    0.39512    0.45649    0.45606    2.53086
  49.57455    0.52528    0.62645    0.68500    0.34146    0.47132    0.47089    2.92857
  70.62796    0.72425    0.62645    0.96500    0.39469    0.39094    0.39052    2.53361
  66.06328    0.68296    0.62645    0.90500    0.31250    0.39740    0.39698    3.20000
  55.52650    0.58363    0.62645    0.76500    0.45846    0.44536    0.44493    2.18121
  72.92130    0.74456    0.62645    0.99500    0.34219    0.38739    0.38697    2.92237
  58.52094    0.61239    0.62645    0.80500    0.41497    0.42846    0.42803    2.40984
  82.16462    0.82333    0.62645    1.11500    0.35261    0.37405    0.37363    2.83598
  79.84376    0.80404    0.62645    1.08500    0.37342    0.37819    0.37777    2.67797
  64.54829    0.66901    0.62645    0.88500    0.39490    0.39918    0.39875    2.53226
  75.99025    0.77128    0.62645    1.03500    0.41264    0.38265    0.38223    2.42342
  76.75944    0.77789    0.62645    1.04500    0.34104    0.38182    0.38139    2.93220
  63.03657    0.65498    0.62645    0.86500    0.37884    0.40474    0.40431    2.63964
  75.22183    0.76464    0.62645    1.02500    0.37702    0.38384    0.38341    2.65238
  78.30011    0.79102    0.62645    1.06500    0.32657    0.38021    0.37978    3.06218
  51.80090    0.54728    0.62645    0.71500    0.50714    0.46020    0.45977    1.97183
  69.86514    0.71743    0.62645    0.95500    0.35352    0.39213    0.39170    2.82870
  72.15605    0.73782    0.62645    0.98500    0.36301    0.38858    0.38815    2.75472
  79.07157    0.79755    0.62645    1.07500    0.39484    0.37940    0.37897    2.53266
  66.82202    0.68990    0.62645    0.91500    0.40244    0.39651    0.39609    2.48485
  60.77511    0.63378    0.62645    0.83500    0.35654    0.41436    0.41393    2.80476
  59.27153    0.61954    0.62645    0.81500    0.44262    0.42320    0.42277    2.25926
  50.31593    0.53263    0.62645    0.69500    0.47222    0.46762    0.46718    2.11765
  80.61668    0.81050    0.62645    1.09500    0.35094    0.37630    0.37588    2.84946
  71.39160    0.73104    0.62645    0.97500    0.36256    0.38976    0.38933    2.75814
  54.03397    0.56914    0.62645    0.74500    0.49416    0.45083    0.45040    2.02362
  60.02292    0.62667    0.62645    0.82500    0.34974    0.41795    0.41752    2.85930
  54.77985    0.57639    0.62645    0.75500    0.46179    0.44810    0.44766    2.16547
  61.52812    0.64086    0.62645    0.84500    0.42776    0.41115    0.41073    2.33778
  53.28886    0.56187    0.62645    0.73500    0.42387    0.45357    0.45314    2.35922
  81.39030    0.81693    0.62645    1.10500    0.33210    0.37506    0.37464    3.01111
  63.79202    0.66201    0.62645    0.87500    0.36968    0.40154    0.40111    2.70507
  79.01679    0.79804    0.62720    1.07500    0.32862    0.37880    0.37837    3.04301
  69.05431    0.71099    0.62720    0.94500    0.38487    0.39265    0.39222    2.59829
  68.29360    0.70412    0.62720    0.93500    0.37306    0.39383    0.39340    2.68050
  59.22910    0.61988    0.62720    0.81500    0.39768    0.42261    0.42218    2.51456
  79.78854    0.80454    0.62720    1.08500    0.34023    0.37755    0.37713    2.93923
  72.10534    0.73825    0.62720    0.98500    0.33485    0.38791    0.38748    2.98643
  58.47902    0.61273    0.62720    0.80500    0.41082    0.42786    0.42743    2.43415
  52.50665    0.55487    0.62720    0.72500    0.43204    0.45608    0.45565    2.31461
  59.97999    0.62701    0.62720    0.82500    0.44186    0.41735    0.41692    2.26316
  50.27961    0.53291    0.62720    0.69500    0.51351    0.46721    0.46678    1.94737
  81.33422    0.81745    0.62720    1.10500    0.36735    0.37449    0.37406    2.72222
  62.99165    0.65535    0.62720    0.86500    0.36288    0.40396    0.40353    2.75576
  66.77465    0.69029    0.62720    0.91500    0.40132    0.39582    0.39539    2.49180
  83.65794    0.83657    0.62720    1.13500    0.34969    0.37147    0.37105    2.85965
  84.43384    0.84288    0.62720    1.14500    0.35043    0.37094    0.37051    2.85366
  66.01640    0.68335    0.62720    0.90500    0.41318    0.39671    0.39628    2.42023
  70.57820    0.72467    0.62720    0.96500    0.37152    0.39028    0.38985    2.69163
  53.99509    0.56944    0.62720    0.74500    0.50622    0.45034    0.44990    1.97541
  64.50238    0.66939    0.62720    0.88500    0.36486    0.39849    0.39806    2.74074
  61.48420    0.64122    0.62720    0.84500    0.36888    0.41037    0.40994    2.71090
  69.81584    0.71784    0.62720    0.95500    0.36242    0.39146    0.39103    2.75926
  71.34136    0.73148    0.62720    0.97500    0.41100    0.38909    0.38867    2.43307
  63.74661    0.66238    0.62720    0.87500    0.31895    0.40075    0.40032    3.13527
  51.76356    0.54757    0.62720    0.71500    0.47020    0.45979    0.45936    2.12676
  77.47549    0.78495    0.62720    1.05500    0.36250    0.38041    0.37999    2.75862
  75.93724    0.77175    0.62720    1.03500    0.34397    0.38202    0.38160    2.90722
  76.70598    0.77836    0.62720    1.04500    0.37620    0.38122    0.38079    2.65816
  80.56102    0.81101    0.62720    1.09500    0.36723    0.37566    0.37523    2.72308
  53.25049    0.56217    0.62720    0.73500    0.41546    0.45307    0.45264    2.40698
  67.53371    0.69722    0.62720    0.92500    0.39167    0.39493    0.39450    2.55319
  65.25898    0.67638    0.62720    0.89500    0.39165    0.39760    0.39717    2.55328
  55.48661    0.58394    0.62720    0.76500    0.38416    0.44486    0.44443    2.60305
  57.72973    0.60556    0.62720    0.79500    0.37473    0.43311    0.43268    2.66857
  60.73169    0.63413    0.62720    0.83500    0.36511    0.41357    0.41314    2.73892
  75.16928    0.76510    0.62720    1.02500    0.39273    0.38317    0.38275    2.54630
  54.74046    0.57670    0.62720    0.75500    0.37037    0.44760    0.44717    2.70000
  51.02122    0.54024    0.62720    0.70500    0.51818    0.46350    0.46307    1.92982
  62.23752    0.64829    0.62720    0.85500    0.38284    0.40716    0.40673    2.61207
  72.87013    0.74500    0.62720    0.99500    0.39968    0.38673    0.38630    2.50201
  78.24576    0.79151    0.62720    1.06500    0.38569    0.37961    0.37918    2.59276
  82.88269    0.83023    0.62720    1.12500    0.34615    0.37248    0.37205    2.88889
  82.10811    0.82386    0.62720    1.11500    0.35156    0.37348    0.37306    2.84444
  49.53875    0.52555    0.62720    0.68500    0.66667    0.47092    0.47049    1.50000
  53.95620    0.56974    0.62795    0.74500    0.48679    0.44984    0.44941    2.05426
  58.43708    0.61306    0.62795    0.80500    0.36128    0.42726    0.42683    2.76796
  65.96949    0.68374    0.62795    0.90500    0.40306    0.39601    0.39558    2.48101
  80.50533    0.81152    0.62795    1.09500    0.36813    0.37502    0.37459    2.71642
  65.21256    0.67676    0.62795    0.89500    0.33390    0.39690    0.39647    2.99495
  53.21211    0.56246    0.62795    0.73500    0.46025    0.45258    0.45214    2.17273
  78.96196    0.79853    0.62795    1.07500    0.37864    0.37820    0.37777    2.64103
  69.00547    0.71140    0.62795    0.94500    0.39315    0.39198    0.39155    2.54357
  81.27810    0.81796    0.62795    1.10500    0.34489    0.37392    0.37349    2.89944
  66.72725    0.69069    0.62795    0.91500    0.34390    0.39513    0.39470    2.90783
  75.11669    0.76556    0.62795    1.02500    0.38938    0.38251    0.38208    2.56818
  68.24524    0.70452    0.62795    0.93500    0.40778    0.39316    0.39273    2.45228
  49.50293    0.52583    0.62795    0.68500    0.56757    0.47051    0.47008    1.76190
  51.72620    0.54786    0.62795    0.71500    0.45912    0.45938    0.45895    2.17808
  63.70117    0.66275    0.62795    0.87500    0.35980    0.39996    0.39953    2.77934
  59.18666    0.62022    0.62795    0.81500    0.43366    0.42201    0.42158    2.30594
  62.19307    0.64865    0.62795    0.85500    0.38221    0.40637    0.40594    2.61638
  79.73328    0.80504    0.62795    1.08500    0.38504    0.37691    0.37648    2.59716
  59.93704    0.62736    0.62795    0.82500    0.38632    0.41676    0.41633    2.58852
  71.29110    0.73191    0.62795    0.97500    0.35621    0.38843    0.38800    2.80734
  72.81892    0.74545    0.62795    0.99500    0.37879    0.38606    0.38563    2.64000
  61.44025    0.64157    0.62795    0.84500    0.45238    0.40958    0.40915    2.21053
  60.68824    0.63448    0.62795    0.83500    0.39716    0.41278    0.41235    2.51786
  50.98437    0.54053    0.62795    0.70500    0.64167    0.46309    0.46266    1.55844
  82.05157    0.82438    0.62795    1.11500    0.37278    0.37291    0.37248    2.68254
  50.24328    0.53319    0.62795    0.69500    0.57746    0.46680    0.46637    1.73171
  82.82573    0.83076    0.62795    1.12500    0.39630    0.37190    0.37148    2.52332
  78.19138    0.79200    0.62795    1.06500    0.30018    0.37900    0.37858    3.33136
  76.65249    0.77884    0.62795    1.04500    0.41133    0.38062    0.38019    2.43111
  52.46878    0.55517    0.62795    0.72500    0.45320    0.45568    0.45525    2.20652
  54.70106    0.57701    0.62795    0.75500    0.40803    0.44710    0.44667    2.45082
  69.76652    0.71826    0.62795    0.95500    0.39251    0.39080    0.39037    2.54772
  62.94671    0.65571    0.62795    0.86500    0.37566    0.40317    0.40274    2.66197
  64.45645    0.66977    0.62795    0.88500    0.40556    0.39779    0.39736    2.46575
  84.37606    0.84343    0.62795    1.14500    0.34086    0.37016    0.36974    2.93377
  70.52840    0.72510    0.62795    0.96500    0.30401    0.38961    0.38918    3.28934
  75.88420    0.77221    0.62795    1.03500    0.37787    0.38142    0.38099    2.64641
  55.44669    0.58425    0.62795    0.76500    0.46000    0.44436    0.44393    2.17391
  67.48583    0.69762    0.62795    0.92500    0.35987    0.39424    0.39381    2.77876
  77.42155    0.78543    0.62795    1.05500    0.36852    0.37981    0.37938    2.71354
  72.05460    0.73869    0.62795    0.98500    0.35017    0.38724    0.38681    2.85577
  57.68829    0.60589    0.62795    0.79500    0.43868    0.43251    0.43208    2.27957
  83.60056    0.83711    0.62795    1.13500    0.33459    0.37090    0.37047    2.98876
  52.43089    0.55546    0.62871    0.72500    0.48980    0.45527    0.45484    2.04167
  59.89408    0.62770    0.62871    0.82500    0.40185    0.41616    0.41573    2.48848
  71.24080    0.73233    0.62871    0.97500    0.33025    0.38776    0.38733    3.02804
  54.66164    0.57731    0.62871    0.75500    0.36364    0.44660    0.44617    2.75000
  83.54315    0.83764    0.62871    1.13500    0.40385    0.37032    0.36989    2.47619
  65.92256    0.68413    0.62871    0.90500    0.33796    0.39532    0.39489    2.95890
  63.65572    0.66312    0.62871    0.87500    0.42314    0.39917    0.39874    2.36330
  81.99499    0.82490    0.62871    1.11500    0.37643    0.37234    0.37190    2.65657
  51.68883    0.54814    0.62871    0.71500    0.49342    0.45898    0.45855    2.02667
  78.90710    0.79903    0.62871    1.07500    0.43494    0.37760    0.37717    2.29918
  62.14861    0.64901    0.62871    0.85500    0.42527    0.40558    0.40515    2.35146
  68.95660    0.71182    0.62871    0.94500    0.44652    0.39131    0.39088    2.23954
  82.76873    0.83129    0.62871    1.12500    0.29889    0.37133    0.37090    3.34568
  67.43793    0.69802    0.62871    0.92500    0.39490    0.39354    0.39311    2.53226
  64.41051    0.67014    0.62871    0.88500    0.35818    0.39709    0.39666    2.79185
  61.39628    0.64193    0.62871    0.84500    0.36923    0.40879    0.40836    2.70833
  77.36757    0.78591    0.62871    1.05500    0.33275    0.37921    0.37878    3.00529
  53.91729    0.57005    0.62871    0.74500    0.43704    0.44934    0.44891    2.28814
  78.13696    0.79249    0.62871    1.06500    0.37338    0.37840    0.37797    2.67822
  75.06407    0.76602    0.62871    1.02500    0.38993    0.38184    0.38141    2.56459
  59.14420    0.62056    0.62871    0.81500    0.36731    0.42141    0.42098    2.72251
  70.47858    0.72552    0.62871    0.96500    0.37418    0.38894    0.38851    2.67249
  84.31823    0.84397    0.62871    1.14500    0.38000    0.36939    0.36896    2.63158
  60.64477    0.63483    0.62871    0.83500    0.32343    0.41200    0.41157    3.09189
  68.19685    0.70493    0.62871    0.93500    0.38907    0.39250    0.39207    2.57021
  79.67798    0.80554    0.62871    1.08500    0.41729    0.37626    0.37583    2.39640
  72.76769    0.74589    0.62871    0.99500    0.37094    0.38539    0.38496    2.69585
  50.94751    0.54081    0.62871    0.70500    0.58394    0.46269    0.46226    1.71250
  49.46710    0.52610    0.62871    0.68500    0.48649    0.47010    0.46967    2.05556
  76.59896    0.77931    0.62871    1.04500    0.31444    0.38002    0.37959    3.18023
  58.39512    0.61340    0.62871    0.80500    0.42762    0.42666    0.42623    2.33854
  69.71718    0.71868    0.62871    0.95500    0.41541    0.39013    0.38970    2.40726
  75.83112    0.77268    0.62871    1.03500    0.39741    0.38082    0.38039    2.51628
  62.90175    0.65608    0.62871    0.86500    0.41899    0.40238    0.40195    2.38672
  81.22194    0.81848    0.62871    1.10500    0.39800    0.37334    0.37291    2.51256
  66.67983    0.69108    0.62871    0.91500    0.41322    0.39443    0.39400    2.42000
  80.44960    0.81202    0.62871    1.09500    0.37670    0.37437    0.37394    2.65464
  50.20694    0.53346    0.62871    0.69500    0.41463    0.46639    0.46596    2.41176
  53.17371    0.56276    0.62871    0.73500    0.48684    0.45208    0.45165    2.05405
  65.16612    0.67715    0.62871    0.89500    0.40102    0.39621    0.39578    2.49367
  57.64684    0.60622    0.62871    0.79500    0.36980    0.43192    0.43149    2.70414
  72.00384    0.73912    0.62871    0.98500    0.39868    0.38658    0.38615    2.50826
  55.40676    0.58457    0.62871    0.76500    0.41026    0.44387    0.44344    2.43750
  77.31356    0.78639    0.62946    1.05500    0.37342    0.37861    0.37817    2.67797
  84.26036    0.84451    0.62946    1.14500    0.46460    0.36874    0.36831    2.15238
  50.17059    0.53374    0.62946    0.69500    0.42308    0.46599    0.46556    2.36364
  49.43126    0.52638    0.62946    0.68500    0.45946    0.46970    0.46926    2.17647
  53.87837    0.57035    0.62946    0.74500    0.42160    0.44884    0.44841    2.37190
  79.62264    0.80604    0.62946    1.08500    0.38417    0.37562    0.37518    2.60301
  58.35314    0.61373    0.62946    0.80500    0.43629    0.42607    0.42563    2.29208
  68.90771    0.71223    0.62946    0.94500    0.39357    0.39064    0.39021    2.54086
  71.95304    0.73956    0.62946    0.98500    0.40268    0.38591    0.38548    2.48333
  75.01142    0.76648    0.62946    1.02500    0.36327    0.38117    0.38074    2.75281
  82.71168    0.83181    0.62946    1.12500    0.34938    0.37075    0.37032    2.86225
  65.11966    0.67753    0.62946    0.89500    0.39309    0.39551    0.39508    2.54393
  59.10172    0.62090    0.62946    0.81500    0.46138    0.42081    0.42038    2.16742
  57.60537    0.60654    0.62946    0.79500    0.46667    0.43132    0.43089    2.14286
  55.36682    0.58488    0.62946    0.76500    0.35860    0.44337    0.44294    2.78862
  61.35230    0.64228    0.62946    0.84500    0.40720    0.40800    0.40757    2.45581
  53.13530    0.56306    0.62946    0.73500    0.59596    0.45158    0.45115    1.67797
  67.39000    0.69842    0.62946    0.92500    0.37480    0.39285    0.39241    2.66812
  60.60129    0.63517    0.62946    0.83500    0.37801    0.41121    0.41078    2.64545
  78.08250    0.79297    0.62946    1.06500    0.40038    0.37780    0.37737    2.49765
  69.66781    0.71910    0.62946    0.95500    0.43009    0.38946    0.38903    2.32510
  64.36454    0.67052    0.62946    0.88500    0.38288    0.39640    0.39597    2.61181
  70.42873    0.72594    0.62946    0.96500    0.34396    0.38828    0.38784    2.90732
  76.54540    0.77978    0.62946    1.04500    0.38339    0.37941    0.37898    2.60830
  50.91064    0.54110    0.62946    0.70500    0.57500    0.46228    0.46185    1.73913
  81.16574    0.81899    0.62946    1.10500    0.35700    0.37277    0.37233    2.80114
  51.65144    0.54843    0.62946    0.71500    0.51205    0.45857    0.45814    1.95294
  81.93836    0.82542    0.62946    1.11500    0.43177    0.37176    0.37133    2.31604
  66.63239    0.69148    0.62946    0.91500    0.38689    0.39373    0.39330    2.58475
  63.61024    0.66349    0.62946    0.87500    0.39512    0.39838    0.39795    2.53086
  80.39383    0.81253    0.62946    1.09500    0.36685    0.37377    0.37334    2.72589
  75.77801    0.77315    0.62946    1.03500    0.35902    0.38022    0.37979    2.78537
  62.10413    0.64937    0.62946    0.85500    0.39138    0.40480    0.40436    2.55507
  78.85220    0.79952    0.62946    1.07500    0.33453    0.37699    0.37656    2.98925
  72.71642    0.74633    0.62946    0.99500    0.38462    0.38472    0.38429    2.60000
  65.87561    0.68451    0.62946    0.90500    0.40433    0.39462    0.39419    2.47325
  59.85110    0.62805    0.62946    0.82500    0.41486    0.41556    0.41513    2.41048
  54.62220    0.57762    0.62946    0.75500    0.41693    0.44611    0.44567    2.39850
  68.14844    0.70533    0.62946    0.93500    0.35506    0.39183    0.39140    2.81643
  62.85677    0.65644    0.62946    0.86500    0.38149    0.40159    0.40116    2.62128
  52.39299    0.55575    0.62946    0.72500    0.45413    0.45486    0.45443    2.20202
  71.19048    0.73276    0.62946    0.97500    0.40446    0.38709    0.38666    2.47244
  73.48062    0.75308    0.62946    1.00500    0.39817    0.38354    0.38311    2.51152
  83.48569    0.83818    0.62946    1.13500    0.36752    0.36975    0.36932    2.72093
  49.39541    0.52665    0.63022    0.68500    0.46809    0.46929    0.46886    2.13636
  50.87376    0.54138    0.63022    0.70500    0.53571    0.46187    0.46144    1.86667
  69.61841    0.71951    0.63022    0.95500    0.32303    0.38879    0.38836    3.09569
  71.90222    0.74000    0.63022    0.98500    0.35340    0.38524    0.38480    2.82969
  81.88170    0.82594    0.63022    1.11500    0.32197    0.37118    0.37075    3.10588
  70.37885    0.72637    0.63022    0.96500    0.38924    0.38761    0.38717    2.56911
  75.72487    0.77362    0.63022    1.03500    0.41049    0.37962    0.37918    2.43612
  73.42886    0.75352    0.63022    1.00500    0.39658    0.38287    0.38244    2.52155
  77.25952    0.78687    0.63022    1.05500    0.39700    0.37800    0.37757    2.51887
  53.83943    0.57065    0.63022    0.74500    0.44863    0.44834    0.44791    2.22901
  65.07317    0.67791    0.63022    0.89500    0.42247    0.39481    0.39438    2.36704
  72.66513    0.74677    0.63022    0.99500    0.37937    0.38405    0.38362    2.63598
  67.34205    0.69882    0.63022    0.92500    0.42788    0.39215    0.39172    2.33708
  60.55779    0.63552    0.63022    0.83500    0.32220    0.41042    0.40998    3.10363
  59.05922    0.62124    0.63022    0.81500    0.38603    0.42021    0.41978    2.59048
  84.20244    0.84505    0.63022    1.14500    0.37843    0.36817    0.36773    2.64249
  66.58493    0.69187    0.63022    0.91500    0.40128    0.39304    0.39260    2.49200
  81.10950    0.81950    0.63022    1.10500    0.39882    0.37219    0.37176    2.50739
  80.33802    0.81304    0.63022    1.09500    0.44533    0.37320    0.37276    2.24554
  51.61404    0.54872    0.63022    0.71500    0.52229    0.45816    0.45773    1.91463
  50.13422    0.53402    0.63022    0.69500    0.43333    0.46558    0.46515    2.30769
  59.80810    0.62839    0.63022    0.82500    0.39783    0.41496    0.41453    2.51364
  78.79726    0.80001    0.63022    1.07500    0.42747    0.37639    0.37596    2.33937
  78.02801    0.79346    0.63022    1.06500    0.36106    0.37720    0.37676    2.76963
  63.56474    0.66386    0.63022    0.87500    0.44425    0.39759    0.39716    2.25097
  62.05962    0.64973    0.63022    0.85500    0.44946    0.40401    0.40357    2.22490
  58.31115    0.61406    0.63022    0.80500    0.45330    0.42547    0.42503    2.20603
  64.31854    0.67090    0.63022    0.88500    0.36452    0.39570    0.39527    2.74336
  76.49180    0.78026    0.63022    1.04500    0.42346    0.37881    0.37838    2.36150
  57.56388    0.60687    0.63022    0.79500    0.33499    0.43072    0.43029    2.98519
  79.56727    0.80654    0.63022    1.08500    0.38490    0.37497    0.37454    2.59809
  68.85879    0.71264    0.63022    0.94500    0.41693    0.38997    0.38954    2.39847
  61.30829    0.64264    0.63022    0.84500    0.40107    0.40721    0.40678    2.49333
  82.65460    0.83234    0.63022    1.12500    0.37175    0.37018    0.36974    2.69000
  84.97736    0.85135    0.63022    1.15500    0.35165    0.36893    0.36850    2.84375
  65.82863    0.68490    0.63022    0.90500    0.39180    0.39393    0.39349    2.55230
  55.32686    0.58519    0.63022    0.76500    0.47606    0.44287    0.44244    2.10059
  54.58275    0.57793    0.63022    0.75500    0.41667    0.44561    0.44518    2.40000
  62.81177    0.65681    0.63022    0.86500    0.38908    0.40080    0.40037    2.57018
  83.42818    0.83871    0.63022    1.13500    0.34249    0.36917    0.36874    2.91979
  52.35508    0.55605    0.63022    0.72500    0.46409    0.45445    0.45402    2.15476
  71.14013    0.73319    0.63022    0.97500    0.40256    0.38642    0.38599    2.48413
  68.10001    0.70574    0.63022    0.93500    0.40000    0.39116    0.39072    2.50000
  53.09687    0.56336    0.63022    0.73500    0.42678    0.45108    0.45065    2.34314
  76.43818    0.78073    0.63097    1.04500    0.37736    0.37821    0.37777    2.65000
  53.05843    0.56365    0.63097    0.73500    0.45600    0.45058    0.45015    2.19298
  57.52238    0.60720    0.63097    0.79500    0.43681    0.43012    0.42969    2.28931
  50.09784    0.53430    0.63097    0.69500    0.41892    0.46517    0.46474    2.38710
  81.82499    0.82646    0.63097    1.11500    0.32635    0.37061    0.37017    3.06417
  49.35955    0.52692    0.63097    0.68500    0.45000    0.46888    0.46845    2.22222
  63.51922    0.66423    0.63097    0.87500    0.36160    0.39680    0.39637    2.76549
  83.37064    0.83925    0.63097    1.13500    0.40719    0.36860    0.36816    2.45588
  80.28217    0.81354    0.63097    1.09500    0.36738    0.37262    0.37218    2.72195
  64.27253    0.67127    0.63097    0.88500    0.41308    0.39500    0.39457    2.42085
  70.32895    0.72679    0.63097    0.96500    0.36472    0.38694    0.38650    2.74180
  51.57663    0.54901    0.63097    0.71500    0.36709    0.45775    0.45732    2.72414
  54.54329    0.57824    0.63097    0.75500    0.35474    0.44511    0.44468    2.81897
  67.29408    0.69921    0.63097    0.92500    0.39182    0.39145    0.39102    2.55217
  84.91899    0.85190    0.63097    1.15500    0.40393    0.36844    0.36801    2.47568
  71.08975    0.73362    0.63097    0.97500    0.40064    0.38575    0.38532    2.49600
  72.61381    0.74721    0.63097    0.99500    0.44405    0.38339    0.38295    2.25200
  82.59747    0.83287    0.63097    1.12500    0.36122    0.36960    0.36917    2.76836
  84.14448    0.84559    0.63097    1.14500    0.41163    0.36759    0.36716    2.42935
  71.85137    0.74043    0.63097    0.98500    0.41721    0.38457    0.38413    2.39689
  50.83686    0.54166    0.63097    0.70500    0.34848    0.46146    0.46103    2.86957
  68.05155    0.70614    0.63097    0.93500    0.38644    0.39049    0.39005    2.58776
  78.74229    0.80051    0.63097    1.07500    0.39033    0.37579    0.37535    2.56190
  59.76508    0.62873    0.63097    0.82500    0.45769    0.41436    0.41393    2.18487
  58.26914    0.61440    0.63097    0.80500    0.39959    0.42487    0.42443    2.50254
  79.51186    0.80704    0.63097    1.08500    0.32746    0.37432    0.37389    3.05376
  61.26427    0.64299    0.63097    0.84500    0.36245    0.40642    0.40599    2.75897
  55.28688    0.58550    0.63097    0.76500    0.43855    0.44237    0.44194    2.28025
  68.80985    0.71305    0.63097    0.94500    0.40064    0.38930    0.38887    2.49600
  66.53744    0.69226    0.63097    0.91500    0.32767    0.39234    0.39190    3.05189
  77.97348    0.79394    0.63097    1.06500    0.35536    0.37659    0.37616    2.81407
  53.80047    0.57095    0.63097    0.74500    0.44737    0.44785    0.44741    2.23529
  73.37707    0.75397    0.63097    1.00500    0.42783    0.38220    0.38177    2.33740
  81.05322    0.82002    0.63097    1.10500    0.40417    0.37161    0.37118    2.47418
  65.02667    0.67829    0.63097    0.89500    0.41538    0.39412    0.39368    2.40741
  52.31715    0.55634    0.63097    0.72500    0.46196    0.45405    0.45361    2.16471
  59.01670    0.62157    0.63097    0.81500    0.40392    0.41961    0.41918    2.47573
  65.78164    0.68529    0.63097    0.90500    0.37785    0.39323    0.39279    2.64655
  69.56898    0.71993    0.63097    0.95500    0.41550    0.38812    0.38769    2.40672
  60.51426    0.63587    0.63097    0.83500    0.36861    0.40963    0.40919    2.71287
  62.01510    0.65009    0.63097    0.85500    0.37886    0.40321    0.40278    2.63948
  77.20544    0.78735    0.63097    1.05500    0.40768    0.37740    0.37696    2.45292
  62.76675    0.65717    0.63097    0.86500    0.42266    0.40001    0.39957    2.36596
  75.67170    0.77408    0.63097    1.03500    0.43570    0.37901    0.37858    2.29515
  55.99075    0.59307    0.63173    0.77500    0.46526    0.43913    0.43870    2.14935
  80.22629    0.81405    0.63173    1.09500    0.35182    0.37204    0.37160    2.84239
  52.27921    0.55663    0.63173    0.72500    0.43902    0.45364    0.45320    2.27778
  66.48993    0.69266    0.63173    0.91500    0.42761    0.39164    0.39120    2.33858
  71.03934    0.73405    0.63173    0.97500    0.36137    0.38508    0.38464    2.76724
  79.45641    0.80754    0.63173    1.08500    0.33158    0.37368    0.37324    3.01587
  64.22649    0.67165    0.63173    0.88500    0.41749    0.39430    0.39387    2.39526
  61.97056    0.65045    0.63173    0.85500    0.40000    0.40242    0.40199    2.50000
  50.06144    0.53458    0.63173    0.69500    0.45556    0.46476    0.46433    2.19512
  77.91892    0.79443    0.63173    1.06500    0.42209    0.37599    0.37555    2.36916
  55.24689    0.58582    0.63173    0.76500    0.52071    0.44187    0.44144    1.92045
  68.00306    0.70655    0.63173    0.93500    0.43866    0.38982    0.38938    2.27969
  78.68729    0.80100    0.63173    1.07500    0.39630    0.37518    0.37474    2.52336
  54.50381    0.57854    0.63173    0.75500    0.40187    0.44461    0.44418    2.48837
  67.24608    0.69961    0.63173    0.92500    0.39848    0.39075    0.39032    2.50951
  80.99690    0.82053    0.63173    1.10500    0.34507    0.37104    0.37060    2.89796
  59.72204    0.62908    0.63173    0.82500    0.42086    0.41376    0.41333    2.37611
  72.56246    0.74765    0.63173    0.99500    0.37893    0.38271    0.38228    2.63900
  51.53921    0.54929    0.63173    0.71500    0.58140    0.45735    0.45691    1.72000
  69.51953    0.72035    0.63173    0.95500    0.41941    0.38745    0.38701    2.38431
  76.38451    0.78120    0.63173    1.04500    0.41509    0.37760    0.37716    2.40909
  63.47368    0.66461    0.63173    0.87500    0.39531    0.39601    0.39558    2.52966
  75.61849    0.77455    0.63173    1.03500    0.36673    0.37841    0.37797    2.72683
  65.73462    0.68568    0.63173    0.90500    0.40000    0.39253    0.39209    2.50000
  58.97417    0.62191    0.63173    0.81500    0.38934    0.41901    0.41858    2.56842
  71.80049    0.74086    0.63173    0.98500    0.39251    0.38390    0.38346    2.54772
  70.27902    0.72721    0.63173    0.96500    0.38487    0.38627    0.38583    2.59825
  53.01998    0.56395    0.63173    0.73500    0.45122    0.45008    0.44965    2.21622
  83.31305    0.83978    0.63173    1.13500    0.38740    0.36802    0.36758    2.58128
  84.86058    0.85245    0.63173    1.15500    0.35991    0.36795    0.36751    2.77848
  53.76151    0.57126    0.63173    0.74500    0.45387    0.44735    0.44691    2.20325
  50.79995    0.54194    0.63173    0.70500    0.41353    0.46105    0.46062    2.41818
  49.32367    0.52719    0.63173    0.68500    0.60526    0.46847    0.46804    1.65217
  73.32525    0.75442    0.63173    1.00500    0.40810    0.38153    0.38109    2.45038
  58.22711    0.61473    0.63173    0.80500    0.48796    0.42427    0.42383    2.04933
  68.76088    0.71346    0.63173    0.94500    0.36284    0.38863    0.38820    2.75600
  61.22023    0.64335    0.63173    0.84500    0.49819    0.40563    0.40519    2.00727
  60.47072    0.63622    0.63173    0.83500    0.40102    0.40883    0.40840    2.49362
  84.08648    0.84613    0.63173    1.14500    0.38235    0.36702    0.36658    2.61538
  62.72171    0.65754    0.63173    0.86500    0.43029    0.39922    0.39878    2.32400
  77.15132    0.78783    0.63173    1.05500    0.36522    0.37680    0.37636    2.73810
  82.54030    0.83339    0.63173    1.12500    0.42066    0.36903    0.36859    2.37719
  64.98014    0.67867    0.63173    0.89500    0.46737    0.39342    0.39298    2.13962
  81.76825    0.82698    0.63173    1.11500    0.36581    0.37003    0.36959    2.73367
  80.17037    0.81455    0.63249    1.09500    0.44600    0.37147    0.37102    2.24215
  78.63224    0.80149    0.63249    1.07500    0.41905    0.37458    0.37414    2.38636
  80.94055    0.82104    0.63249    1.10500    0.38911    0.37046    0.37002    2.57000
  67.19805    0.70001    0.63249    0.92500    0.36741    0.39005    0.38962    2.72174
  84.02844    0.84667    0.63249    1.14500    0.38312    0.36644    0.36600    2.61017
  58.93162    0.62225    0.63249    0.81500    0.38404    0.41841    0.41798    2.60386
  76.33082    0.78167    0.63249    1.04500    0.38648    0.37700    0.37656    2.58744
  77.86432    0.79491    0.63249    1.06500    0.38889    0.37538    0.37494    2.57143
  58.18507    0.61506    0.63249    0.80500    0.40947    0.42366    0.42323    2.44221
  55.95024    0.59339    0.63249    0.77500    0.43636    0.43863    0.43820    2.29167
  62.67664    0.65790    0.63249    0.86500    0.41961    0.39842    0.39799    2.38314
  66.44240    0.69305    0.63249    0.91500    0.42504    0.39094    0.39050    2.35271
  64.18044    0.67203    0.63249    0.88500    0.39274    0.39360    0.39317    2.54622
  52.98151    0.56425    0.63249    0.73500    0.50000    0.44958    0.44915    2.00000
  69.47006    0.72076    0.63249    0.95500    0.37019    0.38678    0.38634    2.70130
  64.93359    0.67905    0.63249    0.89500    0.39644    0.39272    0.39228    2.52245
  77.09718    0.78831    0.63249    1.05500    0.38050    0.37619    0.37575    2.62814
  63.42812    0.66497    0.63249    0.87500    0.40397    0.39522    0.39478    2.47541
  50.02504    0.53485    0.63249    0.69500    0.62651    0.46435    0.46392    1.59615
  61.17617    0.64370    0.63249    0.84500    0.39859    0.40483    0.40440    2.50885
  73.27340    0.75486    0.63249    1.00500    0.42508    0.38086    0.38042    2.35249
  70.22907    0.72763    0.63249    0.96500    0.41402    0.38559    0.38516    2.41532
  82.48309    0.83392    0.63249    1.12500    0.41199    0.36845    0.36801    2.42723
  84.80212    0.85300    0.63249    1.15500    0.36184    0.36746    0.36702    2.76364
  50.76303    0.54223    0.63249    0.70500    0.31884    0.46065    0.46021    3.13636
  75.56526    0.77501    0.63249    1.03500    0.40499    0.37780    0.37736    2.46919
  83.25542    0.84031    0.63249    1.13500    0.33273    0.36744    0.36700    3.00543
  60.42716    0.63657    0.63249    0.83500    0.42135    0.40804    0.40760    2.37333
  81.71146    0.82749    0.63249    1.11500    0.41035    0.36945    0.36901    2.43694
  49.28778    0.52747    0.63249    0.68500    0.43137    0.46806    0.46763    2.31818
  53.72253    0.57156    0.63249    0.74500    0.38264    0.44685    0.44641    2.61345
  65.68757    0.68606    0.63249    0.90500    0.34776    0.39183    0.39139    2.87558
  52.24126    0.55692    0.63249    0.72500    0.49462    0.45323    0.45280    2.02174
  54.46431    0.57885    0.63249    0.75500    0.40810    0.44411    0.44367    2.45038
  70.98891    0.73448    0.63249    0.97500    0.38605    0.38441    0.38397    2.59031
  68.71189    0.71387    0.63249    0.94500    0.41402    0.38796    0.38752    2.41532
  72.51108    0.74809    0.63249    0.99500    0.38522    0.38204    0.38160    2.59592
  59.67899    0.62942    0.63249    0.82500    0.44991    0.41316    0.41273    2.22269
  48.55126    0.52007    0.63249    0.67500    0.50000    0.44049    0.44005    2.00000
  67.95455    0.70695    0.63249    0.93500    0.39510    0.38914    0.38871    2.53101
  79.40093    0.80804    0.63249    1.08500    0.43879    0.37303    0.37258    2.27897
  55.20688    0.58613    0.63249    0.76500    0.42730    0.44137    0.44094    2.34028
  71.74958    0.74130    0.63249    0.98500    0.43868    0.38323    0.38279    2.27957
  61.92599    0.65081    0.63249    0.85500    0.43210    0.40163    0.40119    2.31429
  51.50177    0.54958    0.63249    0.71500    0.46875    0.45694    0.45650    2.13333
  70.93845    0.73490    0.63325    0.97500    0.43645    0.38373    0.38330    2.29119
  49.25188    0.52774    0.63325    0.68500    0.39655    0.46765    0.46722    2.52174
  80.11441    0.81506    0.63325    1.09500    0.47619    0.37088    0.37044    2.10000
  58.88905    0.62259    0.63325    0.81500    0.38105    0.41781    0.41738    2.62434
  84.74363    0.85354    0.63325    1.15500    0.39024    0.36697    0.36653    2.56250
  71.69864    0.74173    0.63325    0.98500    0.38019    0.38255    0.38211    2.63025
  77.80969    0.79540    0.63325    1.06500    0.46598    0.37477    0.37434    2.14602
  83.97035    0.84721    0.63325    1.14500    0.40576    0.36586    0.36542    2.46448
  67.90602    0.70735    0.63325    0.93500    0.37520    0.38846    0.38803    2.66522
  64.13436    0.67240    0.63325    0.88500    0.41368    0.39290    0.39247    2.41736
  49.98862    0.53513    0.63325    0.69500    0.44211    0.46395    0.46351    2.26190
  55.90970    0.59370    0.63325    0.77500    0.36725    0.43813    0.43770    2.72297
  77.04299    0.78878    0.63325    1.05500    0.36154    0.37558    0.37514    2.76596
  53.68353    0.57186    0.63325    0.74500    0.47368    0.44635    0.44591    2.11111
  80.88415    0.82155    0.63325    1.10500    0.44422    0.36988    0.36944    2.25112
  83.19775    0.84084    0.63325    1.13500    0.43665    0.36686    0.36642    2.29018
  70.17908    0.72805    0.63325    0.96500    0.45633    0.38492    0.38448    2.19141
  63.38254    0.66534    0.63325    0.87500    0.42881    0.39442    0.39399    2.33202
  51.46432    0.54987    0.63325    0.71500    0.40476    0.45653    0.45609    2.47059
  62.63156    0.65827    0.63325    0.86500    0.36943    0.39763    0.39719    2.70690
  48.51588    0.52033    0.63325    0.67500    0.62500    0.44410    0.44367    1.60000
  61.13209    0.64405    0.63325    0.84500    0.42014    0.40404    0.40360    2.38017
  52.20329    0.55721    0.63325    0.72500    0.52174    0.45282    0.45238    1.91667
  64.88701    0.67943    0.63325    0.89500    0.35714    0.39201    0.39158    2.80000
  79.34541    0.80853    0.63325    1.08500    0.43802    0.37237    0.37193    2.28302
  59.63591    0.62976    0.63325    0.82500    0.38830    0.41256    0.41212    2.57534
  50.72610    0.54251    0.63325    0.70500    0.45614    0.46024    0.45980    2.19231
  60.38359    0.63692    0.63325    0.83500    0.40037    0.40731    0.40687    2.49767
  65.64051    0.68645    0.63325    0.90500    0.40729    0.39113    0.39069    2.45525
  75.51199    0.77548    0.63325    1.03500    0.44834    0.37719    0.37675    2.23045
  69.42056    0.72118    0.63325    0.95500    0.40331    0.38610    0.38567    2.47951
  73.22152    0.75531    0.63325    1.00500    0.34394    0.38018    0.37975    2.90749
  81.65464    0.82801    0.63325    1.11500    0.41935    0.36887    0.36843    2.38462
  54.42481    0.57916    0.63325    0.75500    0.43636    0.44361    0.44317    2.29167
  68.66287    0.71428    0.63325    0.94500    0.39319    0.38729    0.38685    2.54331
  82.42584    0.83444    0.63325    1.12500    0.39925    0.36787    0.36743    2.50472
  76.27709    0.78214    0.63325    1.04500    0.45382    0.37639    0.37595    2.20354
  58.14301    0.61539    0.63325    0.80500    0.42485    0.42306    0.42263    2.35377
  52.94303    0.56454    0.63325    0.73500    0.47529    0.44911    0.44868    2.10400
  66.39484    0.69344    0.63325    0.91500    0.39629    0.39024    0.38980    2.52340
  78.57717    0.80198    0.63325    1.07500    0.37766    0.37397    0.37353    2.64789
  72.45967    0.74853    0.63325    0.99500    0.41975    0.38137    0.38093    2.38235
  61.88141    0.65117    0.63325    0.85500    0.37296    0.40083    0.40040    2.68122
  67.15001    0.70041    0.63325    0.92500    0.39226    0.38935    0.38891    2.54936
  55.16686    0.58644    0.63325    0.76500    0.42363    0.44087    0.44044    2.36054
  69.37103    0.72159    0.63401    0.95500    0.38629    0.38543    0.38499    2.58871
  58.10093    0.61572    0.63401    0.80500    0.37870    0.42246    0.42202    2.64063
  84.68508    0.85409    0.63401    1.15500    0.42266    0.36647    0.36603    2.36598
  77.75502    0.79588    0.63401    1.06500    0.40511    0.37416    0.37373    2.46847
  55.12682    0.58675    0.63401    0.76500    0.41834    0.44037    0.43993    2.39041
  60.33999    0.63726    0.63401    0.83500    0.34933    0.40670    0.40627    2.86264
  49.21597    0.52801    0.63401    0.68500    0.53061    0.46725    0.46681    1.88462
  81.59777    0.82853    0.63401    1.11500    0.39489    0.36829    0.36785    2.53234
  79.28985    0.80903    0.63401    1.08500    0.37345    0.37172    0.37128    2.67773
  75.45868    0.77594    0.63401    1.03500    0.43883    0.37658    0.37615    2.27876
  66.34726    0.69383    0.63401    0.91500    0.35433    0.38953    0.38910    2.82222
  67.85746    0.70776    0.63401    0.93500    0.39430    0.38776    0.38732    2.53617
  50.68915    0.54279    0.63401    0.70500    0.57143    0.45983    0.45939    1.75000
  71.64768    0.74216    0.63401    0.98500    0.39905    0.38187    0.38144    2.50598
  53.64452    0.57216    0.63401    0.74500    0.53414    0.44584    0.44541    1.87218
  61.83681    0.65153    0.63401    0.85500    0.38487    0.40004    0.39960    2.59829
  59.59282    0.63010    0.63401    0.82500    0.42565    0.41195    0.41152    2.34934
  68.61382    0.71469    0.63401    0.94500    0.33742    0.38661    0.38618    2.96364
  64.84042    0.67981    0.63401    0.89500    0.32120    0.39131    0.39088    3.11330
  83.91222    0.84775    0.63401    1.14500    0.44468    0.36527    0.36484    2.24880
  49.95219    0.53541    0.63401    0.69500    0.61728    0.46354    0.46310    1.62000
  80.82772    0.82206    0.63401    1.10500    0.39000    0.36929    0.36886    2.56410
  76.22333    0.78262    0.63401    1.04500    0.39096    0.37578    0.37534    2.55779
  55.86916    0.59402    0.63401    0.77500    0.43766    0.43763    0.43720    2.28488
  62.58646    0.65863    0.63401    0.86500    0.34251    0.39683    0.39640    2.91960
  52.16531    0.55751    0.63401    0.72500    0.51429    0.45241    0.45197    1.94444
  76.98878    0.78926    0.63401    1.05500    0.40338    0.37497    0.37453    2.47907
  78.52205    0.80247    0.63401    1.07500    0.38840    0.37336    0.37292    2.57466
  61.08799    0.64441    0.63401    0.84500    0.35642    0.40324    0.40281    2.80569
  58.84647    0.62292    0.63401    0.81500    0.38900    0.41721    0.41677    2.57068
  70.88796    0.73533    0.63401    0.97500    0.39775    0.38306    0.38262    2.51417
  54.38528    0.57946    0.63401    0.75500    0.46774    0.44311    0.44267    2.13793
  51.42685    0.55015    0.63401    0.71500    0.39157    0.45612    0.45568    2.55385
  70.12908    0.72847    0.63401    0.96500    0.39848    0.38424    0.38381    2.50951
  72.40823    0.74897    0.63401    0.99500    0.46755    0.38069    0.38026    2.13879
  64.08826    0.67277    0.63401    0.88500    0.39456    0.39220    0.39176    2.53448
  67.10194    0.70081    0.63401    0.92500    0.35460    0.38865    0.38821    2.82008
  80.05841    0.81556    0.63401    1.09500    0.32916    0.37030    0.36986    3.03804
  82.36855    0.83497    0.63401    1.12500    0.42717    0.36728    0.36685    2.34101
  52.90453    0.56484    0.63401    0.73500    0.47547    0.44870    0.44827    2.10317
  73.16961    0.75575    0.63401    1.00500    0.35205    0.37951    0.37907    2.84052
  48.48048    0.52060    0.63401    0.67500    0.64286    0.44772    0.44729    1.55556
  83.14004    0.84137    0.63401    1.13500    0.41420    0.36628    0.36584    2.41429
  65.59342    0.68683    0.63401    0.90500    0.37674    0.39042    0.38999    2.65432
  63.33694    0.66571    0.63401    0.87500    0.41368    0.39363    0.39319    2.41732
  76.93453    0.78974    0.63477    1.05500    0.41058    0.37436    0.37392    2.43556
  61.04387    0.64476    0.63477    0.84500    0.36825    0.40245    0.40201    2.71556
  52.12732    0.55780    0.63477    0.72500    0.52406    0.45200    0.45156    1.90816
  69.32148    0.72201    0.63477    0.95500    0.42593    0.38475    0.38432    2.34783
  51.38938    0.55044    0.63477    0.71500    0.41379    0.45571    0.45527    2.41667
  55.82859    0.59433    0.63477    0.77500    0.43056    0.43713    0.43669    2.32258
  79.23426    0.80953    0.63477    1.08500    0.42964    0.37106    0.37063    2.32751
  65.54631    0.68722    0.63477    0.90500    0.42620    0.38972    0.38928    2.34630
  80.00238    0.81606    0.63477    1.09500    0.42481    0.36971    0.36928    2.35398
  67.05384    0.70120    0.63477    0.92500    0.36899    0.38794    0.38751    2.71008
  68.56475    0.71510    0.63477    0.94500    0.40062    0.38593    0.38550    2.49612
  58.05884    0.61605    0.63477    0.80500    0.40217    0.42186    0.42142    2.48649
  77.70032    0.79636    0.63477    1.06500    0.44359    0.37355    0.37312    2.25431
  52.86602    0.56514    0.63477    0.73500    0.38462    0.44829    0.44785    2.60000
  66.29966    0.69422    0.63477    0.91500    0.44260    0.38883    0.38840    2.25940
  72.35677    0.74941    0.63477    0.99500    0.39394    0.38001    0.37958    2.53846
  60.29638    0.63761    0.63477    0.83500    0.38036    0.40610    0.40566    2.62911
  63.29132    0.66608    0.63477    0.87500    0.43781    0.39283    0.39239    2.28409
  61.79219    0.65189    0.63477    0.85500    0.41739    0.39924    0.39881    2.39583
  70.07904    0.72889    0.63477    0.96500    0.40066    0.38356    0.38313    2.49590
  71.59669    0.74260    0.63477    0.98500    0.35413    0.38120    0.38076    2.82379
  67.80888    0.70816    0.63477    0.93500    0.37987    0.38705    0.38662    2.63248
  49.91575    0.53568    0.63477    0.69500    0.60000    0.46313    0.46269    1.66667
  55.08677    0.58706    0.63477    0.76500    0.45507    0.43987    0.43943    2.19745
  62.54134    0.65899    0.63477    0.86500    0.43781    0.39603    0.39560    2.28409
  80.77125    0.82257    0.63477    1.10500    0.44882    0.36871    0.36828    2.22807
  83.08228    0.84190    0.63477    1.13500    0.43393    0.36569    0.36526    2.30455
  53.60550    0.57246    0.63477    0.74500    0.43403    0.44534    0.44491    2.30400
  54.34574    0.57977    0.63477    0.75500    0.38838    0.44261    0.44217    2.57480
  70.83745    0.73576    0.63477    0.97500    0.36491    0.38238    0.38195    2.74043
  75.40535    0.77640    0.63477    1.03500    0.32997    0.37597    0.37554    3.03061
  64.04214    0.67315    0.63477    0.88500    0.40097    0.39149    0.39106    2.49398
  58.80387    0.62326    0.63477    0.81500    0.50728    0.41660    0.41617    1.97131
  50.65219    0.54307    0.63477    0.70500    0.44262    0.45942    0.45898    2.25926
  78.46690    0.80296    0.63477    1.07500    0.36364    0.37274    0.37231    2.75000
  81.54087    0.82905    0.63477    1.11500    0.39469    0.36770    0.36727    2.53365
  76.16954    0.78309    0.63477    1.04500    0.36803    0.37516    0.37473    2.71717
  73.11768    0.75620    0.63477    1.00500    0.36992    0.37883    0.37840    2.70325
  49.18005    0.52828    0.63477    0.68500    0.41379    0.46684    0.46640    2.41667
  84.62650    0.85463    0.63477    1.15500    0.44273    0.36591    0.36548    2.25871
  83.85405    0.84828    0.63477    1.14500    0.42641    0.36469    0.36425    2.34518
  59.54971    0.63044    0.63477    0.82500    0.36226    0.41135    0.41092    2.76042
  48.44508    0.52087    0.63477    0.67500    0.28000    0.45135    0.45091    3.57143
  82.31122    0.83549    0.63477    1.12500    0.46201    0.36670    0.36626    2.16444
  64.79380    0.68019    0.63477    0.89500    0.35403    0.39061    0.39017    2.82464
  66.25203    0.69461    0.63553    0.91500    0.42947    0.38812    0.38769    2.32847
  67.76027    0.70856    0.63553    0.93500    0.38918    0.38635    0.38591    2.56951
  62.49620    0.65936    0.63553    0.86500    0.33773    0.39524    0.39480    2.96098
  71.54567    0.74303    0.63553    0.98500    0.40216    0.38052    0.38009    2.48659
  75.35199    0.77687    0.63553    1.03500    0.42202    0.37535    0.37493    2.36957
  70.02898    0.72931    0.63553    0.96500    0.43463    0.38289    0.38246    2.30078
  76.11571    0.78355    0.63553    1.04500    0.39388    0.37455    0.37412    2.53883
  80.71474    0.82308    0.63553    1.10500    0.40762    0.36812    0.36769    2.45327
  58.76125    0.62359    0.63553    0.81500    0.30899    0.41600    0.41556    3.23636
  58.01673    0.61639    0.63553    0.80500    0.36508    0.42125    0.42082    2.73913
  49.14411    0.52855    0.63553    0.68500    0.49057    0.46643    0.46598    2.03846
  81.48393    0.82956    0.63553    1.11500    0.41449    0.36711    0.36669    2.41262
  60.25275    0.63796    0.63553    0.83500    0.42424    0.40549    0.40506    2.35714
  52.82750    0.56543    0.63553    0.73500    0.51064    0.44788    0.44744    1.95833
  83.79583    0.84882    0.63553    1.14500    0.48172    0.36410    0.36367    2.07589
  61.74755    0.65224    0.63553    0.85500    0.35511    0.39844    0.39801    2.81604
  73.06571    0.75664    0.63553    1.00500    0.39009    0.37815    0.37772    2.56349
  72.30527    0.74985    0.63553    0.99500    0.39607    0.37933    0.37890    2.52479
  82.25385    0.83601    0.63553    1.12500    0.42200    0.36611    0.36568    2.36967
  69.27190    0.72242    0.63553    0.95500    0.40532    0.38407    0.38364    2.46718
  64.74717    0.68057    0.63553    0.89500    0.39020    0.38990    0.38947    2.56277
  84.56787    0.85518    0.63553    1.15500    0.40000    0.36512    0.36469    2.50000
  55.04671    0.58737    0.63553    0.76500    0.35156    0.43937    0.43893    2.84444
  49.87929    0.53596    0.63553    0.69500    0.44444    0.46272    0.46228    2.25000
  65.49918    0.68760    0.63553    0.90500    0.41849    0.38901    0.38858    2.38956
  70.78691    0.73618    0.63553    0.97500    0.44805    0.38170    0.38127    2.23188
  54.30619    0.58007    0.63553    0.75500    0.36919    0.44210    0.44167    2.70866
  76.88025    0.79021    0.63553    1.05500    0.38783    0.37374    0.37331    2.57843
  51.35189    0.55073    0.63553    0.71500    0.50932    0.45530    0.45486    1.96341
  52.08931    0.55809    0.63553    0.72500    0.45918    0.45159    0.45115    2.17778
  59.50659    0.63079    0.63553    0.82500    0.38060    0.41075    0.41031    2.62745
  60.99973    0.64511    0.63553    0.84500    0.36364    0.40165    0.40121    2.75000
  79.94630    0.81657    0.63553    1.09500    0.39655    0.36913    0.36870    2.52174
  67.00573    0.70160    0.63553    0.92500    0.40066    0.38724    0.38680    2.49590
  83.02449    0.84243    0.63553    1.13500    0.40675    0.36510    0.36468    2.45854
  77.64559    0.79685    0.63553    1.06500    0.44636    0.37293    0.37251    2.24034
  48.40966    0.52114    0.63553    0.67500    0.47619    0.45498    0.45454    2.10000
  79.17863    0.81002    0.63553    1.08500    0.35764    0.37040    0.36997    2.79612
  63.24568    0.66645    0.63553    0.87500    0.42881    0.39203    0.39160    2.33205
  55.78801    0.59465    0.63553    0.77500    0.35075    0.43663    0.43619    2.85106
  50.61522    0.54335    0.63553    0.70500    0.48305    0.45901    0.45857    2.07018
  63.99600    0.67352    0.63553    0.88500    0.43979    0.39079    0.39036    2.27381
  68.51566    0.71550    0.63553    0.94500    0.40635    0.38525    0.38482    2.46094
  78.41172    0.80345    0.63553    1.07500    0.43469    0.37213    0.37170    2.30047
  53.56646    0.57276    0.63553    0.74500    0.53906    0.44484    0.44440    1.85507
  60.20910    0.63830    0.63629    0.83500    0.35959    0.40489    0.40445    2.78095
  78.35650    0.80394    0.63629    1.07500    0.44071    0.37151    0.37109    2.26906
  52.05130    0.55838    0.63629    0.72500    0.56000    0.45118    0.45074    1.78571
  55.74742    0.59497    0.63629    0.77500    0.40863    0.43613    0.43569    2.44721
  54.26663    0.58038    0.63629    0.75500    0.45860    0.44160    0.44116    2.18056
  62.45104    0.65972    0.63629    0.86500    0.37030    0.39444    0.39400    2.70048
  58.71862    0.62393    0.63629    0.81500    0.36965    0.41540    0.41496    2.70526
  75.29859    0.77733    0.63629    1.03500    0.41481    0.37474    0.37432    2.41071
  82.19644    0.83654    0.63629    1.12500    0.40410    0.36552    0.36510    2.47465
  82.96665    0.84296    0.63629    1.13500    0.37500    0.36451    0.36409    2.66667
  72.25375    0.75029    0.63629    0.99500    0.40354    0.37865    0.37823    2.47809
  66.20438    0.69500    0.63629    0.91500    0.40777    0.38742    0.38699    2.45238
  49.84283    0.53624    0.63629    0.69500    0.30392    0.46231    0.46186    3.29032
  59.46345    0.63113    0.63629    0.82500    0.37179    0.41014    0.40971    2.68965
  51.31439    0.55101    0.63629    0.71500    0.42262    0.45489    0.45445    2.36620
  50.57823    0.54363    0.63629    0.70500    0.57724    0.45860    0.45816    1.73239
  53.52741    0.57306    0.63629    0.74500    0.43260    0.44434    0.44390    2.31159
  84.50919    0.85572    0.63629    1.15500    0.36983    0.36433    0.36391    2.70391
  73.01372    0.75709    0.63629    1.00500    0.36467    0.37747    0.37704    2.74222
  76.06186    0.78402    0.63629    1.04500    0.39706    0.37393    0.37351    2.51852
  81.42695    0.83008    0.63629    1.11500    0.36704    0.36653    0.36610    2.72449
  49.10817    0.52883    0.63629    0.68500    0.64583    0.46602    0.46557    1.54839
  70.73634    0.73661    0.63629    0.97500    0.40566    0.38102    0.38059    2.46512
  79.89020    0.81707    0.63629    1.09500    0.40149    0.36854    0.36812    2.49074
  48.37424    0.52140    0.63629    0.67500    0.57143    0.45861    0.45817    1.75000
  71.49463    0.74346    0.63629    0.98500    0.35737    0.37984    0.37941    2.79821
  65.45202    0.68799    0.63629    0.90500    0.41156    0.38831    0.38787    2.42975
  83.73758    0.84936    0.63629    1.14500    0.41803    0.36351    0.36309    2.39216
  76.82594    0.79069    0.63629    1.05500    0.36216    0.37313    0.37270    2.76119
  66.95759    0.70200    0.63629    0.92500    0.39809    0.38653    0.38610    2.51200
  57.97460    0.61672    0.63629    0.80500    0.35433    0.42065    0.42021    2.82222
  69.22229    0.72283    0.63629    0.95500    0.41368    0.38339    0.38296    2.41732
  61.70289    0.65260    0.63629    0.85500    0.37562    0.39765    0.39721    2.66228
  52.78897    0.56573    0.63629    0.73500    0.52490    0.44747    0.44703    1.90511
  80.65819    0.82359    0.63629    1.10500    0.44048    0.36753    0.36711    2.27027
  69.97889    0.72973    0.63629    0.96500    0.33898    0.38221    0.38178    2.95000
  67.71164    0.70896    0.63629    0.93500    0.37440    0.38564    0.38521    2.67094
  64.70051    0.68095    0.63629    0.89500    0.35537    0.38920    0.38876    2.81395
  68.46654    0.71591    0.63629    0.94500    0.38374    0.38458    0.38415    2.60593
  79.12296    0.81052    0.63629    1.08500    0.36256    0.36974    0.36932    2.75814
  60.95558    0.64546    0.63629    0.84500    0.37716    0.40085    0.40041    2.65138
  77.59082    0.79733    0.63629    1.06500    0.40072    0.37232    0.37190    2.49550
  63.20002    0.66682    0.63629    0.87500    0.40067    0.39123    0.39080    2.49580
  55.00663    0.58768    0.63629    0.76500    0.46471    0.43887    0.43842    2.15190
  63.94984    0.67390    0.63629    0.88500    0.41721    0.39009    0.38965    2.39689
  54.22705    0.58068    0.63706    0.75500    0.43030    0.44110    0.44066    2.32394
  72.96169    0.75753    0.63706    1.00500    0.44356    0.37679    0.37636    2.25448
  78.30125    0.80443    0.63706    1.07500    0.37045    0.37090    0.37048    2.69945
  79.83405    0.81757    0.63706    1.09500    0.39074    0.36795    0.36753    2.55924
  79.06726    0.81101    0.63706    1.08500    0.36396    0.36909    0.36866    2.74752
  71.44355    0.74389    0.63706    0.98500    0.41667    0.37916    0.37873    2.40000
  48.33880    0.52167    0.63706    0.67500    0.52174    0.46226    0.46180    1.91667
  53.48834    0.57336    0.63706    0.74500    0.47586    0.44384    0.44339    2.10145
  76.00797    0.78449    0.63706    1.04500    0.43836    0.37332    0.37290    2.28125
  62.40586    0.66008    0.63706    0.86500    0.37838    0.39364    0.39320    2.64286
  59.42029    0.63147    0.63706    0.82500    0.42803    0.40954    0.40910    2.33628
  76.77159    0.79117    0.63706    1.05500    0.42240    0.37252    0.37209    2.36744
  72.20220    0.75072    0.63706    0.99500    0.40301    0.37798    0.37755    2.48133
  77.53602    0.79781    0.63706    1.06500    0.39602    0.37171    0.37128    2.52511
  67.66299    0.70937    0.63706    0.93500    0.43898    0.38494    0.38450    2.27799
  60.16543    0.63865    0.63706    0.83500    0.41146    0.40429    0.40385    2.43038
  64.65383    0.68133    0.63706    0.89500    0.44346    0.38850    0.38806    2.25498
  63.90366    0.67427    0.63706    0.88500    0.42249    0.38938    0.38895    2.36694
  54.96653    0.58799    0.63706    0.76500    0.46944    0.43837    0.43792    2.13018
  70.68575    0.73703    0.63706    0.97500    0.36995    0.38035    0.37992    2.70306
  49.07221    0.52910    0.63706    0.68500    0.65854    0.46561    0.46516    1.51852
  52.75042    0.56602    0.63706    0.73500    0.41754    0.44707    0.44662    2.39496
  61.65821    0.65296    0.63706    0.85500    0.41653    0.39685    0.39641    2.40081
  52.01326    0.55867    0.63706    0.72500    0.35776    0.45078    0.45033    2.79518
  57.93246    0.61705    0.63706    0.80500    0.34356    0.42005    0.41960    2.91071
  82.90877    0.84349    0.63706    1.13500    0.38837    0.36393    0.36351    2.57488
  80.60161    0.82410    0.63706    1.10500    0.40551    0.36695    0.36653    2.46602
  65.40485    0.68837    0.63706    0.90500    0.33712    0.38761    0.38717    2.96635
  66.15671    0.69539    0.63706    0.91500    0.40294    0.38672    0.38628    2.48178
  63.15434    0.66719    0.63706    0.87500    0.41248    0.39044    0.39000    2.42437
  75.24516    0.77779    0.63706    1.03500    0.44424    0.37413    0.37370    2.25105
  58.67596    0.62427    0.63706    0.81500    0.41154    0.41479    0.41435    2.42991
  55.70681    0.59528    0.63706    0.77500    0.36729    0.43563    0.43518    2.72263
  81.36993    0.83059    0.63706    1.11500    0.33835    0.36594    0.36552    2.95556
  68.41740    0.71632    0.63706    0.94500    0.47517    0.38390    0.38347    2.10453
  66.90943    0.70239    0.63706    0.92500    0.41753    0.38583    0.38539    2.39506
  84.45048    0.85626    0.63706    1.15500    0.43982    0.36354    0.36312    2.27363
  69.17267    0.72325    0.63706    0.95500    0.40000    0.38272    0.38228    2.50000
  60.91141    0.64581    0.63706    0.84500    0.39078    0.40006    0.39961    2.55895
  83.67928    0.84990    0.63706    1.14500    0.37747    0.36292    0.36250    2.64921
  69.92878    0.73015    0.63706    0.96500    0.40867    0.38153    0.38110    2.44697
  51.27687    0.55130    0.63706    0.71500    0.43956    0.45448    0.45404    2.27500
  49.80635    0.53651    0.63706    0.69500    0.43956    0.46190    0.46145    2.27500
  82.13898    0.83706    0.63706    1.12500    0.45383    0.36494    0.36452    2.20346
  50.54124    0.54391    0.63706    0.70500    0.58871    0.45819    0.45774    1.69863
  69.87864    0.73057    0.63782    0.96500    0.41315    0.38086    0.38042    2.42045
  64.60713    0.68171    0.63782    0.89500    0.38721    0.38779    0.38735    2.58261
  77.48118    0.79829    0.63782    1.06500    0.40000    0.37110    0.37067    2.50000
  81.31287    0.83111    0.63782    1.11500    0.45745    0.36536    0.36494    2.18605
  51.23934    0.55158    0.63782    0.71500    0.50307    0.45408    0.45362    1.98780
  75.95405    0.78496    0.63782    1.04500    0.39564    0.37272    0.37228    2.52752
  52.71186    0.56632    0.63782    0.73500    0.45122    0.44666    0.44621    2.21622
  57.89030    0.61738    0.63782    0.80500    0.39306    0.41945    0.41900    2.54412
  49.03624    0.52937    0.63782    0.68500    0.75472    0.46520    0.46475    1.32500
  65.35765    0.68876    0.63782    0.90500    0.39415    0.38691    0.38646    2.53712
  66.10902    0.69578    0.63782    0.91500    0.39267    0.38602    0.38557    2.54667
  63.10864    0.66755    0.63782    0.87500    0.40036    0.38964    0.38920    2.49778
  69.12301    0.72366    0.63782    0.95500    0.35583    0.38204    0.38161    2.81034
  60.12175    0.63899    0.63782    0.83500    0.32927    0.40369    0.40324    3.03704
  84.39172    0.85681    0.63782    1.15500    0.43006    0.36275    0.36233    2.32524
  83.62093    0.85043    0.63782    1.14500    0.45475    0.36234    0.36192    2.19903
  48.30335    0.52193    0.63782    0.67500    0.42105    0.46590    0.46544    2.37500
  61.61352    0.65331    0.63782    0.85500    0.41447    0.39605    0.39561    2.41270
  71.39245    0.74432    0.63782    0.98500    0.40070    0.37849    0.37805    2.49565
  53.44926    0.57366    0.63782    0.74500    0.39474    0.44334    0.44289    2.53333
  82.85085    0.84402    0.63782    1.13500    0.39312    0.36335    0.36293    2.54378
  54.92643    0.58830    0.63782    0.76500    0.41765    0.43787    0.43741    2.39437
  82.08149    0.83758    0.63782    1.12500    0.36234    0.36436    0.36393    2.75980
  60.86722    0.64616    0.63782    0.84500    0.38693    0.39926    0.39881    2.58442
  79.77787    0.81807    0.63782    1.09500    0.42674    0.36738    0.36695    2.34335
  79.01152    0.81151    0.63782    1.08500    0.37269    0.36844    0.36801    2.68317
  54.18745    0.58099    0.63782    0.75500    0.36095    0.44060    0.44015    2.77049
  70.63513    0.73746    0.63782    0.97500    0.39189    0.37968    0.37924    2.55172
  68.36824    0.71673    0.63782    0.94500    0.37559    0.38323    0.38279    2.66245
  55.66619    0.59559    0.63782    0.77500    0.45455    0.43513    0.43468    2.20000
  58.63329    0.62460    0.63782    0.81500    0.40234    0.41419    0.41374    2.48544
  63.85746    0.67464    0.63782    0.88500    0.38526    0.38868    0.38824    2.59565
  67.61431    0.70977    0.63782    0.93500    0.37274    0.38424    0.38380    2.68282
  75.19171    0.77825    0.63782    1.03500    0.31074    0.37352    0.37309    3.21809
  78.24596    0.80491    0.63782    1.07500    0.39354    0.37030    0.36987    2.54106
  51.97522    0.55896    0.63782    0.72500    0.43541    0.45037    0.44991    2.29670
  80.54499    0.82461    0.63782    1.10500    0.44490    0.36637    0.36594    2.24771
  62.36066    0.66044    0.63782    0.86500    0.35726    0.39285    0.39240    2.79904
  66.86124    0.70279    0.63782    0.92500    0.30203    0.38513    0.38469    3.31088
  72.90964    0.75797    0.63782    1.00500    0.37309    0.37612    0.37569    2.68033
  49.76986    0.53679    0.63782    0.69500    0.44944    0.46150    0.46104    2.22500
  72.15063    0.75116    0.63782    0.99500    0.37774    0.37731    0.37687    2.64732
  50.50423    0.54419    0.63782    0.70500    0.38971    0.45779    0.45733    2.56604
  76.71721    0.79164    0.63782    1.05500    0.40472    0.37191    0.37148    2.47087
  59.37711    0.63181    0.63782    0.82500    0.37024    0.40894    0.40849    2.70098
  54.88630    0.58861    0.63859    0.76500    0.37764    0.43737    0.43691    2.64800
  82.02396    0.83810    0.63859    1.12500    0.39921    0.36378    0.36335    2.50495
  48.26789    0.52220    0.63859    0.67500    0.65217    0.46851    0.46804    1.53333
  79.72165    0.81857    0.63859    1.09500    0.40113    0.36680    0.36636    2.49296
  72.85756    0.75842    0.63859    1.00500    0.35726    0.37545    0.37501    2.79904
  61.56880    0.65367    0.63859    0.85500    0.39535    0.39526    0.39481    2.52941
  70.58448    0.73788    0.63859    0.97500    0.33333    0.37900    0.37856    3.00000
  51.20181    0.55187    0.63859    0.71500    0.43529    0.45367    0.45321    2.29730
  59.33391    0.63215    0.63859    0.82500    0.40675    0.40834    0.40788    2.45852
  64.56041    0.68209    0.63859    0.89500    0.42061    0.38709    0.38664    2.37751
  63.81124    0.67501    0.63859    0.88500    0.43080    0.38798    0.38753    2.32129
  57.84813    0.61771    0.63859    0.80500    0.37259    0.41885    0.41839    2.68394
  66.06131    0.69617    0.63859    0.91500    0.32810    0.38532    0.38487    3.04785
  52.67328    0.56661    0.63859    0.73500    0.34982    0.44625    0.44579    2.85859
  50.46721    0.54447    0.63859    0.70500    0.56897    0.45738    0.45692    1.75758
  51.93716    0.55925    0.63859    0.72500    0.49315    0.44996    0.44950    2.02778
  49.00026    0.52964    0.63859    0.68500    0.59322    0.46480    0.46433    1.68571
  75.13822    0.77872    0.63859    1.03500    0.38051    0.37292    0.37248    2.62802
  54.14784    0.58129    0.63859    0.75500    0.44654    0.44011    0.43965    2.23944
  71.34133    0.74475    0.63859    0.98500    0.39789    0.37782    0.37737    2.51327
  60.07804    0.63934    0.63859    0.83500    0.43794    0.40309    0.40263    2.28340
  63.06292    0.66792    0.63859    0.87500    0.42785    0.38887    0.38842    2.33726
  81.25577    0.83162    0.63859    1.11500    0.38674    0.36479    0.36435    2.58571
  78.19064    0.80540    0.63859    1.07500    0.40360    0.36968    0.36924    2.47768
  76.66280    0.79211    0.63859    1.05500    0.34637    0.37131    0.37087    2.88710
  75.90010    0.78543    0.63859    1.04500    0.41223    0.37211    0.37167    2.42584
  72.09902    0.75160    0.63859    0.99500    0.35489    0.37664    0.37619    2.81780
  69.82848    0.73099    0.63859    0.96500    0.36246    0.38019    0.37974    2.75893
  69.07334    0.72407    0.63859    0.95500    0.35618    0.38137    0.38093    2.80753
  65.31043    0.68914    0.63859    0.90500    0.40872    0.38621    0.38575    2.44664
  66.81303    0.70318    0.63859    0.92500    0.34472    0.38443    0.38398    2.90090
  60.82301    0.64651    0.63859    0.84500    0.39350    0.39847    0.39801    2.54128
  49.73336    0.53706    0.63859    0.69500    0.46154    0.46109    0.46063    2.16667
  62.31544    0.66080    0.63859    0.86500    0.37133    0.39205    0.39160    2.69302
  77.42631    0.79877    0.63859    1.06500    0.32971    0.37050    0.37006    3.03297
  68.31905    0.71713    0.63859    0.94500    0.35747    0.38256    0.38211    2.79741
  84.33292    0.85735    0.63859    1.15500    0.39662    0.36197    0.36154    2.52128
  78.95575    0.81200    0.63859    1.08500    0.37797    0.36781    0.36737    2.64574
  80.48833    0.82511    0.63859    1.10500    0.40246    0.36579    0.36536    2.48469
  55.62555    0.59591    0.63859    0.77500    0.41333    0.43460    0.43415    2.41936
  83.56255    0.85097    0.63859    1.14500    0.35331    0.36177    0.36133    2.83041
  58.59061    0.62494    0.63859    0.81500    0.41650    0.41359    0.41314    2.40094
  82.79290    0.84455    0.63859    1.13500    0.40900    0.36278    0.36234    2.44500
  53.41017    0.57396    0.63859    0.74500    0.41463    0.44284    0.44238    2.41176
  67.56561    0.71017    0.63859    0.93500    0.37418    0.38354    0.38309    2.67249
  53.37107    0.57426    0.63935    0.74500    0.42593    0.44235    0.44188    2.34783
  67.51689    0.71057    0.63935    0.93500    0.36164    0.38284    0.38238    2.76522
  54.84616    0.58892    0.63935    0.76500    0.44538    0.43687    0.43640    2.24528
  78.89994    0.81250    0.63935    1.08500    0.38011    0.36724    0.36678    2.63084
  72.80545    0.75886    0.63935    1.00500    0.38386    0.37478    0.37433    2.60515
  69.77829    0.73141    0.63935    0.96500    0.41735    0.37952    0.37906    2.39608
  59.29070    0.63249    0.63935    0.82500    0.35432    0.40774    0.40728    2.82234
  76.60835    0.79259    0.63935    1.05500    0.40036    0.37071    0.37025    2.49774
  51.89909    0.55954    0.63935    0.72500    0.50490    0.44956    0.44909    1.98058
  72.04739    0.75203    0.63935    0.99500    0.32843    0.37597    0.37551    3.04478
  66.76480    0.70358    0.63935    0.92500    0.37440    0.38373    0.38327    2.67094
  68.26983    0.71754    0.63935    0.94500    0.38870    0.38189    0.38143    2.57269
  54.10822    0.58160    0.63935    0.75500    0.46372    0.43961    0.43914    2.15646
  75.08470    0.77918    0.63935    1.03500    0.41188    0.37232    0.37186    2.42791
  80.43163    0.82562    0.63935    1.10500    0.37251    0.36523    0.36477    2.68447
  63.76500    0.67539    0.63935    0.88500    0.38730    0.38729    0.38682    2.58197
  49.69685    0.53734    0.63935    0.69500    0.53061    0.46068    0.46021    1.88462
  70.53381    0.73831    0.63935    0.97500    0.35748    0.37834    0.37788    2.79736
  75.84611    0.78590    0.63935    1.04500    0.39130    0.37151    0.37106    2.55556
  51.16425    0.55215    0.63935    0.71500    0.50296    0.45327    0.45279    1.98824
  48.23242    0.52247    0.63935    0.67500    0.47826    0.46810    0.46763    2.09091
  83.50413    0.85150    0.63935    1.14500    0.43354    0.36120    0.36075    2.30660
  63.01718    0.66829    0.63935    0.87500    0.36426    0.38817    0.38771    2.74528
  61.52407    0.65402    0.63935    0.85500    0.37282    0.39447    0.39400    2.68224
  84.27407    0.85789    0.63935    1.15500    0.39783    0.36120    0.36075    2.51366
  66.01357    0.69656    0.63935    0.91500    0.32209    0.38462    0.38416    3.10476
  57.80594    0.61803    0.63935    0.80500    0.43933    0.41825    0.41778    2.27619
  62.27020    0.66117    0.63935    0.86500    0.40168    0.39126    0.39080    2.48954
  60.77878    0.64686    0.63935    0.84500    0.35614    0.39767    0.39721    2.80788
  81.96639    0.83862    0.63935    1.12500    0.41897    0.36321    0.36276    2.38679
  65.26319    0.68952    0.63935    0.90500    0.34465    0.38551    0.38505    2.90148
  82.73490    0.84508    0.63935    1.13500    0.34457    0.36221    0.36175    2.90217
  69.02363    0.72448    0.63935    0.95500    0.36250    0.38071    0.38025    2.75862
  60.03432    0.63968    0.63935    0.83500    0.33275    0.40249    0.40202    3.00526
  64.51367    0.68247    0.63935    0.89500    0.40646    0.38640    0.38593    2.46025
  79.66540    0.81907    0.63935    1.09500    0.39583    0.36623    0.36578    2.52632
  77.37141    0.79925    0.63935    1.06500    0.37638    0.36990    0.36944    2.65686
  55.58490    0.59622    0.63935    0.77500    0.43796    0.43400    0.43354    2.28333
  71.29017    0.74518    0.63935    0.98500    0.37418    0.37715    0.37669    2.67249
  81.19863    0.83214    0.63935    1.11500    0.32957    0.36422    0.36377    3.03429
  52.63469    0.56691    0.63935    0.73500    0.43191    0.44585    0.44538    2.31532
  50.43017    0.54475    0.63935    0.70500    0.47407    0.45697    0.45650    2.10937
  78.13528    0.80589    0.63935    1.07500    0.34946    0.36904    0.36858    2.86154
  58.54791    0.62527    0.63935    0.81500    0.44672    0.41299    0.41253    2.23853
  48.96427    0.52991    0.63935    0.68500    0.54348    0.46439    0.46392    1.84000
  79.60911    0.81957    0.64012    1.09500    0.30699    0.36566    0.36519    3.25748
  78.84410    0.81299    0.64012    1.08500    0.43711    0.36667    0.36620    2.28774
  60.73454    0.64721    0.64012    0.84500    0.40995    0.39688    0.39641    2.43933
  83.44566    0.85204    0.64012    1.14500    0.39509    0.36064    0.36016    2.53110
  49.66033    0.53761    0.64012    0.69500    0.44444    0.46028    0.45980    2.25000
  54.80601    0.58923    0.64012    0.76500    0.40111    0.43637    0.43590    2.49306
  68.22060    0.71794    0.64012    0.94500    0.34206    0.38122    0.38075    2.92342
  82.67686    0.84561    0.64012    1.13500    0.38550    0.36164    0.36117    2.59406
  51.86101    0.55982    0.64012    0.72500    0.50885    0.44915    0.44867    1.96522
  81.14146    0.83265    0.64012    1.11500    0.38403    0.36365    0.36318    2.60396
  52.59609    0.56720    0.64012    0.73500    0.31757    0.44544    0.44496    3.14894
  77.31647    0.79973    0.64012    1.06500    0.39148    0.36930    0.36883    2.55440
  68.97391    0.72490    0.64012    0.95500    0.42626    0.38004    0.37956    2.34601
  59.99059    0.64003    0.64012    0.83500    0.38007    0.40189    0.40141    2.63111
  65.21593    0.68991    0.64012    0.90500    0.42059    0.38481    0.38434    2.37759
  62.22495    0.66153    0.64012    0.86500    0.37355    0.39047    0.38999    2.67699
  61.47932    0.65438    0.64012    0.85500    0.39292    0.39368    0.39320    2.54504
  75.03115    0.77964    0.64012    1.03500    0.40326    0.37172    0.37125    2.47977
  64.46691    0.68284    0.64012    0.89500    0.34634    0.38570    0.38522    2.88732
  70.48311    0.73873    0.64012    0.97500    0.33135    0.37767    0.37720    3.01794
  62.97142    0.66865    0.64012    0.87500    0.44000    0.38748    0.38700    2.27273
  72.75332    0.75930    0.64012    1.00500    0.36304    0.37414    0.37367    2.75455
  66.71655    0.70397    0.64012    0.92500    0.38934    0.38303    0.38256    2.56847
  51.12669    0.55244    0.64012    0.71500    0.39286    0.45286    0.45238    2.54545
  65.96581    0.69695    0.64012    0.91500    0.40878    0.38392    0.38345    2.44628
  59.24747    0.63283    0.64012    0.82500    0.36517    0.40714    0.40667    2.73846
  84.21519    0.85843    0.64012    1.15500    0.36310    0.36043    0.35996    2.75410
  67.46814    0.71097    0.64012    0.93500    0.35806    0.38215    0.38167    2.79279
  54.06859    0.58190    0.64012    0.75500    0.38793    0.43911    0.43863    2.57778
  55.54423    0.59654    0.64012    0.77500    0.41299    0.43341    0.43293    2.42138
  76.55387    0.79306    0.64012    1.05500    0.38278    0.37011    0.36964    2.61244
  69.72808    0.73183    0.64012    0.96500    0.35748    0.37885    0.37838    2.79736
  63.71874    0.67576    0.64012    0.88500    0.33169    0.38659    0.38611    3.01485
  48.92826    0.53018    0.64012    0.68500    0.55357    0.46399    0.46350    1.80645
  80.37490    0.82613    0.64012    1.10500    0.41454    0.36466    0.36418    2.41232
  58.50519    0.62560    0.64012    0.81500    0.34951    0.41240    0.41192    2.86111
  48.19694    0.52273    0.64012    0.67500    0.35484    0.46770    0.46721    2.81818
  81.90879    0.83914    0.64012    1.12500    0.34935    0.36265    0.36217    2.86243
  50.39313    0.54503    0.64012    0.70500    0.43651    0.45657    0.45609    2.29091
  53.33195    0.57456    0.64012    0.74500    0.41077    0.44185    0.44137    2.43443
  75.79210    0.78636    0.64012    1.04500    0.41221    0.37092    0.37044    2.42593
  57.76373    0.61836    0.64012    0.80500    0.40085    0.41765    0.41717    2.49468
  78.07989    0.80638    0.64012    1.07500    0.37757    0.36840    0.36792    2.64851
  84.98541    0.86480    0.64012    1.16500    0.36058    0.36099    0.36052    2.77333
  71.99573    0.75247    0.64012    0.99500    0.37631    0.37530    0.37483    2.65737
  71.23899    0.74561    0.64012    0.98500    0.37997    0.37649    0.37601    2.63180
  65.91803    0.69734    0.64089    0.91500    0.32669    0.38323    0.38274    3.06103
  64.42012    0.68322    0.64089    0.89500    0.39619    0.38500    0.38451    2.52402
  65.16865    0.69029    0.64089    0.90500    0.35093    0.38411    0.38363    2.84956
  84.15626    0.85897    0.64089    1.15500    0.40984    0.35966    0.35916    2.44000
  62.92564    0.66902    0.64089    0.87500    0.33766    0.38678    0.38629    2.96154
  83.38716    0.85257    0.64089    1.14500    0.35114    0.36007    0.35957    2.84783
  66.66827    0.70436    0.64089    0.92500    0.41000    0.38234    0.38185    2.43902
  68.92416    0.72531    0.64089    0.95500    0.35917    0.37937    0.37888    2.78423
  81.08425    0.83316    0.64089    1.11500    0.41313    0.36309    0.36259    2.42056
  55.50355    0.59685    0.64089    0.77500    0.45082    0.43281    0.43232    2.21818
  78.02446    0.80686    0.64089    1.07500    0.34608    0.36776    0.36726    2.88950
  75.73805    0.78683    0.64089    1.04500    0.32909    0.37032    0.36983    3.03867
  78.78822    0.81348    0.64089    1.08500    0.38041    0.36610    0.36561    2.62871
  58.46246    0.62594    0.64089    0.81500    0.37425    0.41180    0.41131    2.67204
  71.94404    0.75290    0.64089    0.99500    0.38742    0.37464    0.37415    2.58120
  76.49936    0.79353    0.64089    1.05500    0.37924    0.36951    0.36902    2.63684
  67.41937    0.71137    0.64089    0.93500    0.40436    0.38145    0.38096    2.47303
  80.31813    0.82663    0.64089    1.10500    0.40481    0.36409    0.36360    2.47030
  49.62379    0.53789    0.64089    0.69500    0.34167    0.45987    0.45938    2.92683
  68.17134    0.71835    0.64089    0.94500    0.42034    0.38055    0.38007    2.37903
  62.17967    0.66189    0.64089    0.86500    0.40635    0.38968    0.38919    2.46091
  82.61878    0.84613    0.64089    1.13500    0.35464    0.36107    0.36058    2.81977
  53.29282    0.57486    0.64089    0.74500    0.39437    0.44135    0.44086    2.53571
  69.67784    0.73224    0.64089    0.96500    0.37618    0.37819    0.37770    2.65833
  84.92606    0.86535    0.64089    1.16500    0.38197    0.36052    0.36002    2.61798
  77.26150    0.80021    0.64089    1.06500    0.34615    0.36871    0.36822    2.88889
  61.43455    0.65473    0.64089    0.85500    0.41227    0.39288    0.39240    2.42562
  48.16144    0.52299    0.64089    0.67500    0.25000    0.46729    0.46680    4.00000
  60.69027    0.64756    0.64089    0.84500    0.37091    0.39609    0.39560    2.69604
  54.02894    0.58220    0.64089    0.75500    0.46108    0.43862    0.43813    2.16883
  70.43239    0.73915    0.64089    0.97500    0.38689    0.37700    0.37651    2.58475
  51.08911    0.55272    0.64089    0.71500    0.43456    0.45246    0.45196    2.30120
  63.67245    0.67613    0.64089    0.88500    0.36406    0.38589    0.38540    2.74678
  52.55748    0.56749    0.64089    0.73500    0.40996    0.44504    0.44455    2.43925
  81.85114    0.83966    0.64089    1.12500    0.34572    0.36208    0.36159    2.89247
  59.94683    0.64037    0.64089    0.83500    0.37931    0.40129    0.40080    2.63636
  59.20423    0.63316    0.64089    0.82500    0.35636    0.40654    0.40606    2.80612
  48.89225    0.53045    0.64089    0.68500    0.57143    0.46358    0.46309    1.75000
  71.18779    0.74604    0.64089    0.98500    0.34194    0.37582    0.37533    2.92453
  73.45911    0.76655    0.64089    1.01500    0.37030    0.37274    0.37225    2.70048
  57.72151    0.61869    0.64089    0.80500    0.40702    0.41705    0.41656    2.45685
  79.55278    0.82007    0.64089    1.09500    0.39692    0.36510    0.36460    2.51942
  54.76585    0.58953    0.64089    0.76500    0.41962    0.43588    0.43539    2.38312
  72.70115    0.75974    0.64089    1.00500    0.30952    0.37354    0.37305    3.23077
  51.82291    0.56011    0.64089    0.72500    0.42609    0.44875    0.44826    2.34694
  50.35608    0.54531    0.64089    0.70500    0.41007    0.45616    0.45567    2.43860
  62.13438    0.66225    0.64166    0.86500    0.38354    0.38888    0.38838    2.60731
  68.12205    0.71875    0.64166    0.94500    0.34915    0.37986    0.37936    2.86408
  54.72567    0.58984    0.64166    0.76500    0.45723    0.43538    0.43488    2.18710
  84.86668    0.86589    0.64166    1.16500    0.32867    0.36003    0.35952    3.04255
  49.58724    0.53816    0.64166    0.69500    0.48000    0.45947    0.45897    2.08333
  76.44482    0.79401    0.64166    1.05500    0.36484    0.36891    0.36841    2.74093
  82.56066    0.84666    0.64166    1.13500    0.34030    0.36050    0.35999    2.93855
  81.02700    0.83368    0.64166    1.11500    0.33333    0.36251    0.36200    3.00000
  53.98928    0.58251    0.64166    0.75500    0.33333    0.43812    0.43762    3.00000
  70.38164    0.73958    0.64166    0.97500    0.31825    0.37633    0.37583    3.14218
  63.62615    0.67650    0.64166    0.88500    0.37438    0.38519    0.38469    2.67111
  71.89233    0.75334    0.64166    0.99500    0.36639    0.37397    0.37346    2.72936
  81.79345    0.84018    0.64166    1.12500    0.33947    0.36151    0.36100    2.94578
  78.73231    0.81397    0.64166    1.08500    0.36803    0.36553    0.36502    2.71717
  58.41971    0.62627    0.64166    0.81500    0.42197    0.41120    0.41070    2.36986
  79.49642    0.82057    0.64166    1.09500    0.35612    0.36452    0.36401    2.80808
  75.68397    0.78730    0.64166    1.04500    0.32090    0.36972    0.36921    3.11628
  66.61998    0.70476    0.64166    0.92500    0.37265    0.38164    0.38114    2.68349
  50.31901    0.54559    0.64166    0.70500    0.44526    0.45576    0.45526    2.24590
  77.96900    0.80735    0.64166    1.07500    0.38583    0.36711    0.36660    2.59184
  80.26132    0.82714    0.64166    1.10500    0.33702    0.36352    0.36301    2.96721
  77.20650    0.80069    0.64166    1.06500    0.39925    0.36811    0.36760    2.50472
  60.64599    0.64791    0.64166    0.84500    0.44014    0.39544    0.39494    2.27200
  65.12135    0.69067    0.64166    0.90500    0.35038    0.38342    0.38292    2.85408
  62.87984    0.66938    0.64166    0.87500    0.38149    0.38608    0.38558    2.62128
  59.90306    0.64072    0.64166    0.83500    0.35417    0.40069    0.40019    2.82353
  73.40644    0.76700    0.64166    1.01500    0.37459    0.37213    0.37163    2.66957
  72.64896    0.76018    0.64166    1.00500    0.34244    0.37294    0.37244    2.92019
  48.85622    0.53072    0.64166    0.68500    0.32143    0.46318    0.46267    3.11111
  84.09729    0.85952    0.64166    1.15500    0.35438    0.35888    0.35837    2.82184
  83.32861    0.85310    0.64166    1.14500    0.39744    0.35950    0.35899    2.51613
  67.37058    0.71177    0.64166    0.93500    0.39967    0.38075    0.38025    2.50209
  59.16097    0.63350    0.64166    0.82500    0.42400    0.40595    0.40545    2.35849
  53.25367    0.57515    0.64166    0.74500    0.42903    0.44093    0.44042    2.33083
  71.13655    0.74647    0.64166    0.98500    0.36995    0.37515    0.37465    2.70306
  48.12594    0.52326    0.64166    0.67500    0.66667    0.46689    0.46638    1.50000
  65.87023    0.69772    0.64166    0.91500    0.32885    0.38253    0.38203    3.04091
  55.46286    0.59716    0.64166    0.77500    0.41542    0.43221    0.43171    2.40719
  61.38977    0.65509    0.64166    0.85500    0.34984    0.39209    0.39159    2.85845
  52.51885    0.56779    0.64166    0.73500    0.41453    0.44463    0.44413    2.41237
  51.05153    0.55300    0.64166    0.71500    0.33010    0.45205    0.45155    3.02941
  57.67927    0.61902    0.64166    0.80500    0.42887    0.41645    0.41595    2.33173
  51.78481    0.56040    0.64166    0.72500    0.44889    0.44834    0.44784    2.22772
  69.62758    0.73266    0.64166    0.96500    0.35489    0.37752    0.37702    2.81778
  68.87438    0.72572    0.64166    0.95500    0.36977    0.37870    0.37820    2.70435
  64.37332    0.68360    0.64166    0.89500    0.37960    0.38430    0.38380    2.63436
  75.62986    0.78776    0.64243    1.04500    0.34831    0.36911    0.36859    2.87097
  57.63702    0.61935    0.64243    0.80500    0.36306    0.41585    0.41534    2.75439
  64.32650    0.68397    0.64243    0.89500    0.41385    0.38360    0.38309    2.41633
  77.91351    0.80783    0.64243    1.07500    0.38158    0.36646    0.36594    2.62069
  61.34496    0.65544    0.64243    0.85500    0.36317    0.39130    0.39078    2.75355
  53.94960    0.58281    0.64243    0.75500    0.40896    0.43762    0.43711    2.44521
  81.73573    0.84070    0.64243    1.12500    0.37605    0.36093    0.36041    2.65922
  71.84059    0.75377    0.64243    0.99500    0.41709    0.37329    0.37278    2.39754
  59.85927    0.64106    0.64243    0.83500    0.37989    0.40009    0.39958    2.63235
  48.09043    0.52352    0.64243    0.67500    0.54839    0.46648    0.46597    1.82353
  51.01393    0.55329    0.64243    0.71500    0.45545    0.45165    0.45113    2.19565
  69.57729    0.73308    0.64243    0.96500    0.37252    0.37685    0.37633    2.68444
  68.07274    0.71916    0.64243    0.94500    0.39297    0.37916    0.37865    2.54472
  82.50250    0.84719    0.64243    1.13500    0.34866    0.35993    0.35940    2.86813
  62.08907    0.66261    0.64243    0.86500    0.41148    0.38809    0.38758    2.43023
  51.74669    0.56069    0.64243    0.72500    0.41176    0.44794    0.44742    2.42857
  65.82241    0.69811    0.64243    0.91500    0.35783    0.38183    0.38132    2.79464
  84.80724    0.86644    0.64243    1.16500    0.41452    0.35954    0.35902    2.41243
  60.60170    0.64826    0.64243    0.84500    0.41856    0.39484    0.39433    2.38912
  77.15147    0.80117    0.64243    1.06500    0.36940    0.36750    0.36698    2.70707
  67.32177    0.71217    0.64243    0.93500    0.35382    0.38005    0.37954    2.82629
  55.42215    0.59747    0.64243    0.77500    0.37226    0.43161    0.43110    2.68627
  72.59674    0.76062    0.64243    1.00500    0.34958    0.37234    0.37182    2.86058
  78.67636    0.81447    0.64243    1.08500    0.34201    0.36495    0.36443    2.92391
  70.33086    0.74000    0.64243    0.97500    0.35494    0.37566    0.37515    2.81735
  80.96971    0.83419    0.64243    1.11500    0.36414    0.36194    0.36141    2.74619
  63.57983    0.67687    0.64243    0.88500    0.32962    0.38449    0.38398    3.03382
  73.35375    0.76745    0.64243    1.01500    0.32591    0.37153    0.37101    3.06829
  68.82458    0.72613    0.64243    0.95500    0.37847    0.37803    0.37752    2.64220
  65.07402    0.69105    0.64243    0.90500    0.33494    0.38272    0.38220    2.98565
  50.28193    0.54587    0.64243    0.70500    0.48889    0.45536    0.45484    2.04545
  83.27002    0.85364    0.64243    1.14500    0.38866    0.35892    0.35840    2.57297
  79.44002    0.82107    0.64243    1.09500    0.34510    0.36395    0.36343    2.89773
  54.68548    0.59015    0.64243    0.76500    0.37666    0.43489    0.43437    2.65493
  52.48021    0.56808    0.64243    0.73500    0.42917    0.44423    0.44372    2.33010
  58.37694    0.62660    0.64243    0.81500    0.34470    0.41060    0.41009    2.90110
  66.57166    0.70515    0.64243    0.92500    0.34853    0.38094    0.38043    2.86916
  80.20448    0.82764    0.64243    1.10500    0.37757    0.36294    0.36242    2.64851
  71.08530    0.74690    0.64243    0.98500    0.35285    0.37448    0.37396    2.83408
  48.82019    0.53099    0.64243    0.68500    0.46269    0.46277    0.46226    2.16129
  84.03827    0.86006    0.64243    1.15500    0.36761    0.35810    0.35757    2.72024
  59.11769    0.63384    0.64243    0.82500    0.36348    0.40535    0.40483    2.75122
  62.83402    0.66975    0.64243    0.87500    0.33744    0.38538    0.38487    2.96347
  76.39025    0.79448    0.64243    1.05500    0.33214    0.36831    0.36779    3.01081
  49.55069    0.53843    0.64243    0.69500    0.36364    0.45907    0.45855    2.75000
  53.21452    0.57545    0.64243    0.74500    0.40571    0.44052    0.44001    2.46479
  55.38143    0.59779    0.64320    0.77500    0.38366    0.43101    0.43048    2.60645
  79.38359    0.82157    0.64320    1.09500    0.34846    0.36336    0.36284    2.86979
  48.05490    0.52379    0.64320    0.67500    0.60870    0.46608    0.46555    1.64286
  71.78882    0.75421    0.64320    0.99500    0.37898    0.37262    0.37209    2.63866
  71.03401    0.74733    0.64320    0.98500    0.35174    0.37380    0.37328    2.84305
  50.97632    0.55357    0.64320    0.71500    0.50641    0.45124    0.45072    1.97468
  52.44156    0.56837    0.64320    0.73500    0.43346    0.44383    0.44330    2.30702
  51.70856    0.56098    0.64320    0.72500    0.40376    0.44754    0.44701    2.47674
  83.97922    0.86059    0.64320    1.15500    0.35593    0.35733    0.35680    2.80952
  66.52332    0.70554    0.64320    0.92500    0.38197    0.38024    0.37971    2.61803
  69.52698    0.73349    0.64320    0.96500    0.33893    0.37617    0.37565    2.95049
  65.77457    0.69850    0.64320    0.91500    0.41528    0.38113    0.38060    2.40800
  64.27966    0.68435    0.64320    0.89500    0.36613    0.38290    0.38238    2.73128
  54.64527    0.59046    0.64320    0.76500    0.43516    0.43439    0.43386    2.29801
  76.33564    0.79495    0.64320    1.05500    0.37906    0.36770    0.36717    2.63810
  61.30014    0.65580    0.64320    0.85500    0.39737    0.39050    0.38998    2.51653
  73.30102    0.76789    0.64320    1.01500    0.35504    0.37092    0.37040    2.81659
  63.53349    0.67724    0.64320    0.88500    0.34776    0.38379    0.38327    2.87554
  81.67796    0.84122    0.64320    1.12500    0.36262    0.36035    0.35982    2.75773
  62.78819    0.67011    0.64320    0.87500    0.32424    0.38468    0.38416    3.08416
  53.17534    0.57575    0.64320    0.74500    0.42857    0.44012    0.43959    2.33333
  59.81547    0.64140    0.64320    0.83500    0.35392    0.39949    0.39897    2.82547
  57.59475    0.61967    0.64320    0.80500    0.46759    0.41525    0.41473    2.13861
  53.90991    0.58311    0.64320    0.75500    0.47009    0.43713    0.43660    2.12727
  84.74777    0.86699    0.64320    1.16500    0.43521    0.35905    0.35852    2.29775
  72.54449    0.76106    0.64320    1.00500    0.38510    0.37173    0.37120    2.59671
  59.07440    0.63418    0.64320    0.82500    0.33154    0.40475    0.40422    3.01622
  80.14760    0.82815    0.64320    1.10500    0.33461    0.36236    0.36183    2.98857
  50.24484    0.54614    0.64320    0.70500    0.49057    0.45495    0.45442    2.03846
  70.28006    0.74042    0.64320    0.97500    0.40232    0.37499    0.37446    2.48560
  60.55738    0.64861    0.64320    0.84500    0.37478    0.39424    0.39372    2.66822
  68.77476    0.72654    0.64320    0.95500    0.34242    0.37736    0.37683    2.92035
  62.04374    0.66296    0.64320    0.86500    0.35364    0.38729    0.38677    2.82775
  78.62038    0.81496    0.64320    1.08500    0.38645    0.36437    0.36384    2.58763
  75.57572    0.78823    0.64320    1.04500    0.31373    0.36850    0.36798    3.18750
  77.85798    0.80832    0.64320    1.07500    0.37859    0.36581    0.36528    2.64141
  83.21139    0.85417    0.64320    1.14500    0.34578    0.35834    0.35781    2.89205
  67.27293    0.71256    0.64320    0.93500    0.38926    0.37935    0.37883    2.56897
  80.91239    0.83470    0.64320    1.11500    0.31530    0.36135    0.36083    3.17160
  49.51412    0.53871    0.64320    0.69500    0.46875    0.45866    0.45813    2.13333
  48.78414    0.53125    0.64320    0.68500    0.59016    0.46237    0.46184    1.69444
  77.09640    0.80165    0.64320    1.06500    0.34019    0.36689    0.36636    2.93956
  65.02668    0.69143    0.64320    0.90500    0.37097    0.38201    0.38149    2.69565
  82.44430    0.84771    0.64320    1.13500    0.32203    0.35934    0.35881    3.10526
  58.33416    0.62694    0.64320    0.81500    0.40825    0.41000    0.40947    2.44950
  68.02341    0.71956    0.64320    0.94500    0.32120    0.37846    0.37794    3.11330
  53.13616    0.57605    0.64397    0.74500    0.41137    0.43971    0.43917    2.43089
  63.48713    0.67761    0.64397    0.88500    0.40342    0.38309    0.38255    2.47881
  68.72492    0.72695    0.64397    0.95500    0.31496    0.37668    0.37615    3.17500
  82.38606    0.84824    0.64397    1.13500    0.35743    0.35876    0.35822    2.79775
  76.28101    0.79542    0.64397    1.05500    0.28355    0.36709    0.36655    3.52667
  81.62016    0.84174    0.64397    1.12500    0.37137    0.35976    0.35923    2.69271
  62.74233    0.67048    0.64397    0.87500    0.36967    0.38398    0.38344    2.70513
  64.23279    0.68472    0.64397    0.89500    0.32190    0.38220    0.38167    3.10660
  70.98270    0.74775    0.64397    0.98500    0.37959    0.37313    0.37259    2.63445
  61.25530    0.65615    0.64397    0.85500    0.45217    0.38970    0.38917    2.21154
  84.68825    0.86753    0.64397    1.16500    0.33693    0.35855    0.35801    2.96795
  67.22407    0.71296    0.64397    0.93500    0.37351    0.37865    0.37811    2.67727
  67.97406    0.71997    0.64397    0.94500    0.38947    0.37776    0.37722    2.56757
  80.85503    0.83521    0.64397    1.11500    0.35359    0.36077    0.36024    2.82812
  59.03109    0.63452    0.64397    0.82500    0.40039    0.40415    0.40361    2.49756
  57.55246    0.62000    0.64397    0.80500    0.36866    0.41465    0.41411    2.71250
  75.52155    0.78869    0.64397    1.04500    0.33214    0.36789    0.36736    3.01081
  49.47754    0.53898    0.64397    0.69500    0.39286    0.45826    0.45772    2.54545
  72.49222    0.76150    0.64397    1.00500    0.36156    0.37112    0.37058    2.76577
  53.87021    0.58341    0.64397    0.75500    0.40489    0.43663    0.43609    2.46980
  80.09068    0.82865    0.64397    1.10500    0.37500    0.36177    0.36124    2.66667
  70.22924    0.74084    0.64397    0.97500    0.32057    0.37431    0.37378    3.11940
  48.74809    0.53152    0.64397    0.68500    0.52542    0.46197    0.46142    1.90323
  65.72670    0.69888    0.64397    0.91500    0.37997    0.38042    0.37989    2.63180
  69.47664    0.73391    0.64397    0.96500    0.33929    0.37550    0.37496    2.94737
  51.67041    0.56126    0.64397    0.72500    0.47945    0.44713    0.44659    2.08571
  77.04130    0.80213    0.64397    1.06500    0.34799    0.36628    0.36575    2.87363
  52.40290    0.56866    0.64397    0.73500    0.52874    0.44342    0.44288    1.89130
  64.97932    0.69181    0.64397    0.90500    0.38907    0.38131    0.38078    2.57021
  60.51305    0.64896    0.64397    0.84500    0.38435    0.39364    0.39310    2.60177
  83.92012    0.86113    0.64397    1.15500    0.36853    0.35675    0.35621    2.71348
  77.80243    0.80880    0.64397    1.07500    0.38623    0.36515    0.36462    2.58911
  83.15272    0.85470    0.64397    1.14500    0.37182    0.35775    0.35722    2.68947
  66.47495    0.70593    0.64397    0.92500    0.38305    0.37954    0.37900    2.61066
  54.60505    0.59076    0.64397    0.76500    0.33424    0.43389    0.43335    2.99187
  55.34069    0.59810    0.64397    0.77500    0.34014    0.43041    0.42987    2.94000
  59.77165    0.64175    0.64397    0.83500    0.43051    0.39889    0.39836    2.32283
  50.93869    0.55385    0.64397    0.71500    0.50000    0.45084    0.45030    2.00000
  48.01937    0.52405    0.64397    0.67500    0.43333    0.46568    0.46513    2.30769
  79.32712    0.82206    0.64397    1.09500    0.36364    0.36278    0.36225    2.75000
  61.99839    0.66332    0.64397    0.86500    0.35974    0.38650    0.38596    2.77982
  73.24827    0.76834    0.64397    1.01500    0.36364    0.37031    0.36978    2.75000
  78.56437    0.81545    0.64397    1.08500    0.35509    0.36378    0.36325    2.81622
  50.20774    0.54642    0.64397    0.70500    0.47260    0.45455    0.45401    2.11594
  71.73703    0.75464    0.64397    0.99500    0.37624    0.37194    0.37141    2.65789
  58.29136    0.62727    0.64397    0.81500    0.38208    0.40940    0.40886    2.61722
  55.29994    0.59841    0.64474    0.77500    0.43165    0.42981    0.42926    2.31667
  62.69646    0.67084    0.64474    0.87500    0.41695    0.38328    0.38273    2.39837
  67.17519    0.71336    0.64474    0.93500    0.37600    0.37794    0.37740    2.65957
  60.46870    0.64931    0.64474    0.84500    0.39828    0.39304    0.39249    2.51082
  76.22634    0.79589    0.64474    1.05500    0.37622    0.36647    0.36593    2.65803
  57.51017    0.62033    0.64474    0.80500    0.40695    0.41405    0.41350    2.45732
  69.42628    0.73432    0.64474    0.96500    0.40066    0.37482    0.37428    2.49587
  83.86099    0.86167    0.64474    1.15500    0.37030    0.35616    0.35562    2.70053
  65.67882    0.69927    0.64474    0.91500    0.37102    0.37972    0.37917    2.69528
  78.50832    0.81594    0.64474    1.08500    0.33094    0.36320    0.36266    3.02174
  50.90106    0.55413    0.64474    0.71500    0.50000    0.45044    0.44988    2.00000
  61.21044    0.65650    0.64474    0.85500    0.37012    0.38891    0.38836    2.70184
  53.09697    0.57634    0.64474    0.74500    0.43345    0.43931    0.43876    2.30709
  80.03373    0.82916    0.64474    1.10500    0.36000    0.36119    0.36065    2.77778
  80.79763    0.83572    0.64474    1.11500    0.34455    0.36018    0.35964    2.90230
  79.27062    0.82256    0.64474    1.09500    0.39841    0.36219    0.36166    2.51000
  71.68521    0.75507    0.64474    0.99500    0.36156    0.37131    0.37077    2.76577
  54.56482    0.59107    0.64474    0.76500    0.44624    0.43340    0.43284    2.24096
  52.36422    0.56895    0.64474    0.73500    0.54510    0.44302    0.44247    1.83453
  66.42657    0.70633    0.64474    0.92500    0.40236    0.37883    0.37829    2.48536
  51.63226    0.56155    0.64474    0.72500    0.38911    0.44673    0.44617    2.57000
  58.24855    0.62760    0.64474    0.81500    0.39630    0.40880    0.40825    2.52336
  61.95302    0.66368    0.64474    0.86500    0.33987    0.38570    0.38515    2.94231
  73.19549    0.76878    0.64474    1.01500    0.36000    0.36970    0.36916    2.77778
  50.17063    0.54670    0.64474    0.70500    0.48966    0.45415    0.45359    2.04225
  58.98776    0.63485    0.64474    0.82500    0.40769    0.40355    0.40300    2.45283
  63.44076    0.67798    0.64474    0.88500    0.40519    0.38239    0.38184    2.46800
  68.67505    0.72736    0.64474    0.95500    0.37721    0.37600    0.37546    2.65106
  81.56232    0.84226    0.64474    1.12500    0.34972    0.35918    0.35864    2.85946
  64.93193    0.69219    0.64474    0.90500    0.40061    0.38061    0.38006    2.49621
  64.18591    0.68510    0.64474    0.89500    0.35870    0.38150    0.38095    2.78788
  47.98383    0.52432    0.64474    0.67500    0.64000    0.46527    0.46472    1.56250
  77.74683    0.80928    0.64474    1.07500    0.41892    0.36449    0.36395    2.38710
  70.17839    0.74126    0.64474    0.97500    0.30462    0.37364    0.37309    3.28283
  67.92468    0.72037    0.64474    0.94500    0.42282    0.37705    0.37651    2.36508
  53.83049    0.58371    0.64474    0.75500    0.39481    0.43613    0.43558    2.53285
  75.46735    0.78916    0.64474    1.04500    0.40900    0.36728    0.36674    2.44500
  76.98617    0.80260    0.64474    1.06500    0.36105    0.36567    0.36513    2.76966
  72.43992    0.76194    0.64474    1.00500    0.34109    0.37051    0.36997    2.93182
  48.71202    0.53179    0.64474    0.68500    0.44595    0.46156    0.46101    2.24242
  59.72781    0.64209    0.64474    0.83500    0.36229    0.39829    0.39774    2.76020
  70.93137    0.74818    0.64474    0.98500    0.36562    0.37245    0.37191    2.73504
  49.44095    0.53925    0.64474    0.69500    0.65934    0.45786    0.45730    1.51667
  82.32779    0.84876    0.64474    1.13500    0.34911    0.35817    0.35763    2.86441
  84.62869    0.86808    0.64474    1.16500    0.37263    0.35805    0.35751    2.68362
  83.09401    0.85523    0.64474    1.14500    0.35534    0.35716    0.35663    2.81421
  79.97674    0.82966    0.64552    1.10500    0.29602    0.36060    0.36006    3.37820
  76.17164    0.79636    0.64552    1.05500    0.34732    0.36586    0.36531    2.87923
  66.37816    0.70672    0.64552    0.92500    0.38937    0.37813    0.37757    2.56828
  84.56909    0.86862    0.64552    1.16500    0.35394    0.35755    0.35701    2.82530
  75.41312    0.78962    0.64552    1.04500    0.37112    0.36667    0.36612    2.69458
  58.20572    0.62793    0.64552    0.81500    0.34946    0.40820    0.40763    2.86154
  67.12629    0.71376    0.64552    0.93500    0.34405    0.37724    0.37668    2.90654
  71.63336    0.75550    0.64552    0.99500    0.37778    0.37071    0.37015    2.64706
  47.94827    0.52458    0.64552    0.67500    0.56667    0.46487    0.46430    1.76471
  70.12752    0.74168    0.64552    0.97500    0.38602    0.37296    0.37240    2.59052
  55.25917    0.59872    0.64552    0.77500    0.36919    0.42921    0.42864    2.70861
  50.13350    0.54698    0.64552    0.70500    0.40278    0.45374    0.45317    2.48276
  83.80181    0.86221    0.64552    1.15500    0.31557    0.35557    0.35503    3.16883
  54.52457    0.59138    0.64552    0.76500    0.49221    0.43290    0.43233    2.03165
  64.88453    0.69257    0.64552    0.90500    0.37374    0.37991    0.37935    2.67568
  52.32553    0.56925    0.64552    0.73500    0.35948    0.44262    0.44205    2.78182
  51.59409    0.56184    0.64552    0.72500    0.41494    0.44633    0.44576    2.41000
  76.93101    0.80308    0.64552    1.06500    0.32136    0.36506    0.36451    3.11173
  59.68396    0.64243    0.64552    0.83500    0.32258    0.39769    0.39713    3.10000
  48.67594    0.53206    0.64552    0.68500    0.54286    0.46116    0.46059    1.84211
  83.03526    0.85576    0.64552    1.14500    0.33613    0.35658    0.35604    2.97500
  61.90764    0.66404    0.64552    0.86500    0.32584    0.38490    0.38434    3.06897
  68.62515    0.72777    0.64552    0.95500    0.35749    0.37533    0.37477    2.79730
  67.87529    0.72077    0.64552    0.94500    0.37049    0.37635    0.37579    2.69912
  80.74020    0.83623    0.64552    1.11500    0.35067    0.35960    0.35905    2.85165
  49.40435    0.53953    0.64552    0.69500    0.55660    0.45745    0.45688    1.79661
  82.26947    0.84928    0.64552    1.13500    0.32959    0.35759    0.35704    3.03409
  55.99458    0.60605    0.64552    0.78500    0.34406    0.42396    0.42339    2.90647
  78.45224    0.81643    0.64552    1.08500    0.36567    0.36262    0.36207    2.73469
  60.42434    0.64965    0.64552    0.84500    0.37770    0.39244    0.39188    2.64758
  79.21408    0.82306    0.64552    1.09500    0.32847    0.36161    0.36106    3.04444
  65.63091    0.69966    0.64552    0.91500    0.40102    0.37902    0.37846    2.49367
  77.69121    0.80977    0.64552    1.07500    0.38538    0.36384    0.36329    2.59487
  81.50445    0.84277    0.64552    1.12500    0.37573    0.35859    0.35805    2.66146
  69.37590    0.73474    0.64552    0.96500    0.36301    0.37415    0.37359    2.75472
  50.86341    0.55442    0.64552    0.71500    0.44792    0.45003    0.44946    2.23256
  58.94442    0.63519    0.64552    0.82500    0.40226    0.40295    0.40238    2.48598
  61.16556    0.65686    0.64552    0.85500    0.34500    0.38811    0.38755    2.89855
  73.14268    0.76923    0.64552    1.01500    0.38509    0.36909    0.36854    2.59677
  53.05776    0.57664    0.64552    0.74500    0.40294    0.43891    0.43834    2.48175
  63.39436    0.67835    0.64552    0.88500    0.40067    0.38169    0.38112    2.49583
  70.88000    0.74861    0.64552    0.98500    0.35424    0.37178    0.37122    2.82297
  62.65057    0.67120    0.64552    0.87500    0.36615    0.38257    0.38201    2.73113
  72.38759    0.76238    0.64552    1.00500    0.40803    0.36990    0.36935    2.45082
  53.79077    0.58402    0.64552    0.75500    0.43373    0.43564    0.43507    2.30556
  64.13901    0.68547    0.64552    0.89500    0.44369    0.38080    0.38024    2.25385
  76.87581    0.80356    0.64629    1.06500    0.35606    0.36445    0.36389    2.80851
  83.74259    0.86275    0.64629    1.15500    0.36581    0.35499    0.35444    2.73370
  82.21112    0.84981    0.64629    1.13500    0.36434    0.35701    0.35645    2.74468
  50.82576    0.55470    0.64629    0.71500    0.46766    0.44963    0.44905    2.13830
  76.11691    0.79683    0.64629    1.05500    0.32737    0.36526    0.36469    3.05464
  54.48431    0.59168    0.64629    0.76500    0.44149    0.43240    0.43182    2.26506
  68.57524    0.72817    0.64629    0.95500    0.33090    0.37466    0.37408    3.02203
  72.33523    0.76282    0.64629    1.00500    0.39933    0.36929    0.36873    2.50417
  58.90106    0.63553    0.64629    0.82500    0.36142    0.40235    0.40177    2.76684
  64.09209    0.68585    0.64629    0.89500    0.37037    0.38010    0.37952    2.70000
  75.35886    0.79008    0.64629    1.04500    0.38388    0.36607    0.36550    2.60500
  82.97648    0.85629    0.64629    1.14500    0.34125    0.35600    0.35544    2.93038
  62.60466    0.67157    0.64629    0.87500    0.34167    0.38188    0.38130    2.92683
  49.36774    0.53980    0.64629    0.69500    0.57018    0.45705    0.45646    1.75385
  50.09637    0.54725    0.64629    0.70500    0.54348    0.45334    0.45275    1.84000
  59.64009    0.64277    0.64629    0.83500    0.34948    0.39710    0.39651    2.86139
  58.16288    0.62826    0.64629    0.81500    0.32804    0.40760    0.40702    3.04839
  70.07662    0.74210    0.64629    0.97500    0.39073    0.37229    0.37172    2.55932
  63.34794    0.67872    0.64629    0.88500    0.40134    0.38099    0.38041    2.49167
  79.15751    0.82355    0.64629    1.09500    0.37201    0.36103    0.36047    2.68812
  52.28683    0.56954    0.64629    0.73500    0.36614    0.44221    0.44163    2.73118
  61.86224    0.66440    0.64629    0.86500    0.37902    0.38411    0.38353    2.63839
  48.63985    0.53233    0.64629    0.68500    0.58209    0.46076    0.46017    1.71795
  77.63555    0.81025    0.64629    1.07500    0.34308    0.36319    0.36263    2.91477
  61.12067    0.65721    0.64629    0.85500    0.41385    0.38732    0.38674    2.41633
  80.68273    0.83674    0.64629    1.11500    0.36641    0.35902    0.35846    2.72917
  55.95329    0.60637    0.64629    0.78500    0.36124    0.42336    0.42278    2.76821
  78.39612    0.81692    0.64629    1.08500    0.34417    0.36204    0.36148    2.90556
  60.37995    0.65000    0.64629    0.84500    0.39268    0.39184    0.39126    2.54661
  67.82586    0.72117    0.64629    0.94500    0.29449    0.37565    0.37508    3.39572
  53.75103    0.58432    0.64629    0.75500    0.44225    0.43514    0.43456    2.26115
  51.55591    0.56212    0.64629    0.72500    0.36546    0.44592    0.44534    2.73626
  65.58299    0.70004    0.64629    0.91500    0.38167    0.37832    0.37774    2.62009
  81.44653    0.84329    0.64629    1.12500    0.35872    0.35801    0.35745    2.78771
  70.82862    0.74903    0.64629    0.98500    0.35774    0.37110    0.37053    2.79535
  69.32549    0.73515    0.64629    0.96500    0.31006    0.37347    0.37290    3.22513
  64.83710    0.69295    0.64629    0.90500    0.32485    0.37921    0.37863    3.07834
  55.21839    0.59903    0.64629    0.77500    0.44947    0.42861    0.42803    2.22485
  66.32974    0.70711    0.64629    0.92500    0.38836    0.37743    0.37685    2.57490
  47.91271    0.52484    0.64629    0.67500    0.31579    0.46447    0.46388    3.16667
  71.58149    0.75594    0.64629    0.99500    0.39165    0.37010    0.36953    2.55328
  73.08985    0.76967    0.64629    1.01500    0.41772    0.36849    0.36792    2.39394
  79.91972    0.83016    0.64629    1.10500    0.35460    0.36003    0.35947    2.82011
  84.50944    0.86917    0.64629    1.16500    0.37028    0.35692    0.35637    2.70068
  67.07736    0.71415    0.64629    0.93500    0.31770    0.37654    0.37597    3.14762
  53.01854    0.57693    0.64629    0.74500    0.46290    0.43851    0.43792    2.16031
  76.82058    0.80403    0.64707    1.06500    0.42772    0.36385    0.36327    2.33796
  81.38858    0.84381    0.64707    1.12500    0.34592    0.35744    0.35686    2.89080
  49.33111    0.54007    0.64707    0.69500    0.52212    0.45665    0.45604    1.91525
  80.62522    0.83725    0.64707    1.11500    0.37552    0.35845    0.35787    2.66298
  67.02842    0.71455    0.64707    0.93500    0.36438    0.37584    0.37525    2.74439
  78.33997    0.81741    0.64707    1.08500    0.36719    0.36147    0.36088    2.72340
  76.06215    0.79730    0.64707    1.05500    0.35294    0.36466    0.36407    2.83333
  65.53504    0.70043    0.64707    0.91500    0.39833    0.37762    0.37703    2.51046
  79.86266    0.83066    0.64707    1.10500    0.36122    0.35945    0.35887    2.76836
  68.52530    0.72858    0.64707    0.95500    0.37909    0.37399    0.37340    2.63793
  58.12002    0.62859    0.64707    0.81500    0.40198    0.40700    0.40640    2.48768
  67.77642    0.72158    0.64707    0.94500    0.37500    0.37495    0.37436    2.66667
  51.51772    0.56241    0.64707    0.72500    0.46444    0.44552    0.44492    2.15315
  83.68333    0.86328    0.64707    1.15500    0.41266    0.35442    0.35385    2.42328
  82.15273    0.85033    0.64707    1.13500    0.33631    0.35643    0.35586    2.97340
  60.33556    0.65035    0.64707    0.84500    0.35849    0.39125    0.39065    2.78947
  66.28129    0.70750    0.64707    0.92500    0.37271    0.37673    0.37614    2.68304
  55.17760    0.59934    0.64707    0.77500    0.40852    0.42801    0.42741    2.44785
  72.28285    0.76326    0.64707    1.00500    0.41284    0.36869    0.36810    2.42222
  62.55873    0.67193    0.64707    0.87500    0.40909    0.38118    0.38058    2.44444
  70.77721    0.74946    0.64707    0.98500    0.34215    0.37043    0.36984    2.92270
  70.02570    0.74252    0.64707    0.97500    0.39355    0.37162    0.37103    2.54098
  52.97930    0.57723    0.64707    0.74500    0.37624    0.43810    0.43750    2.65789
  63.30151    0.67908    0.64707    0.88500    0.34122    0.38029    0.37969    2.93069
  79.10090    0.82405    0.64707    1.09500    0.30233    0.36046    0.35988    3.30769
  73.03698    0.77012    0.64707    1.01500    0.30159    0.36789    0.36730    3.31579
  54.44404    0.59199    0.64707    0.76500    0.42733    0.43191    0.43131    2.34014
  64.78966    0.69333    0.64707    0.90500    0.37879    0.37851    0.37791    2.64000
  64.04515    0.68622    0.64707    0.89500    0.40672    0.37940    0.37880    2.45868
  52.24812    0.56983    0.64707    0.73500    0.39871    0.44181    0.44121    2.50806
  50.05922    0.54753    0.64707    0.70500    0.38125    0.45294    0.45233    2.62295
  82.91765    0.85682    0.64707    1.14500    0.39789    0.35543    0.35485    2.51323
  61.81682    0.66475    0.64707    0.86500    0.35927    0.38332    0.38272    2.78341
  58.85769    0.63586    0.64707    0.82500    0.43927    0.40175    0.40115    2.27650
  48.60375    0.53259    0.64707    0.68500    0.37500    0.46036    0.45975    2.66667
  55.91198    0.60668    0.64707    0.78500    0.35927    0.42276    0.42216    2.78344
  59.59620    0.64311    0.64707    0.83500    0.35253    0.39650    0.39590    2.83663
  77.57986    0.81073    0.64707    1.07500    0.32716    0.36254    0.36196    3.05660
  53.71127    0.58462    0.64707    0.75500    0.46729    0.43465    0.43404    2.14000
  71.52959    0.75637    0.64707    0.99500    0.43121    0.36950    0.36891    2.31907
  69.27506    0.73556    0.64707    0.96500    0.37785    0.37280    0.37221    2.64655
  84.44976    0.86971    0.64707    1.16500    0.38761    0.35614    0.35557    2.57988
  75.30457    0.79055    0.64707    1.04500    0.37500    0.36546    0.36488    2.66667
  50.78809    0.55498    0.64707    0.71500    0.42718    0.44923    0.44863    2.34091
  61.07576    0.65756    0.64707    0.85500    0.36971    0.38652    0.38592    2.70485
  47.87713    0.52510    0.64707    0.67500    0.39474    0.46406    0.46346    2.53333
  53.67151    0.58492    0.64784    0.75500    0.40774    0.43415    0.43353    2.45255
  72.98409    0.77056    0.64784    1.01500    0.31804    0.36729    0.36668    3.14428
  78.28379    0.81789    0.64784    1.08500    0.43145    0.36090    0.36029    2.31776
  47.84155    0.52537    0.64784    0.67500    0.40541    0.46366    0.46304    2.46667
  60.29114    0.65069    0.64784    0.84500    0.34009    0.39065    0.39003    2.94037
  52.94006    0.57753    0.64784    0.74500    0.36873    0.43770    0.43708    2.71200
  82.09430    0.85085    0.64784    1.13500    0.32593    0.35587    0.35526    3.06818
  72.23044    0.76369    0.64784    1.00500    0.33389    0.36809    0.36748    2.99503
  70.72577    0.74988    0.64784    0.98500    0.31537    0.36977    0.36915    3.17085
  58.81430    0.63620    0.64784    0.82500    0.34338    0.40115    0.40053    2.91219
  67.72695    0.72198    0.64784    0.94500    0.37785    0.37426    0.37364    2.64655
  66.23282    0.70789    0.64784    0.92500    0.40446    0.37604    0.37542    2.47244
  62.51278    0.67229    0.64784    0.87500    0.28550    0.38048    0.37986    3.50267
  80.56768    0.83776    0.64784    1.11500    0.37718    0.35788    0.35727    2.65128
  61.77138    0.66511    0.64784    0.86500    0.39274    0.38252    0.38190    2.54622
  61.03083    0.65791    0.64784    0.85500    0.38849    0.38573    0.38511    2.57407
  48.56765    0.53286    0.64784    0.68500    0.49367    0.45995    0.45933    2.02564
  50.02207    0.54781    0.64784    0.70500    0.52239    0.45254    0.45191    1.91429
  52.20940    0.57012    0.64784    0.73500    0.40230    0.44141    0.44079    2.48571
  75.25025    0.79101    0.64784    1.04500    0.34206    0.36487    0.36426    2.92350
  58.07714    0.62892    0.64784    0.81500    0.39020    0.40641    0.40579    2.56279
  55.87065    0.60700    0.64784    0.78500    0.41553    0.42216    0.42154    2.40659
  54.40375    0.59229    0.64784    0.76500    0.42249    0.43142    0.43079    2.36691
  68.47534    0.72899    0.64784    0.95500    0.34016    0.37332    0.37271    2.93981
  63.25505    0.67945    0.64784    0.88500    0.35040    0.37959    0.37897    2.85388
  69.22460    0.73598    0.64784    0.96500    0.35473    0.37214    0.37152    2.81905
  49.29448    0.54034    0.64784    0.69500    0.64078    0.45625    0.45562    1.56061
  51.47952    0.56270    0.64784    0.72500    0.49004    0.44512    0.44450    2.04065
  50.75041    0.55526    0.64784    0.71500    0.42246    0.44883    0.44821    2.36709
  69.97475    0.74294    0.64784    0.97500    0.38862    0.37095    0.37034    2.57322
  82.85878    0.85735    0.64784    1.14500    0.36768    0.35486    0.35426    2.71978
  76.76533    0.80451    0.64784    1.06500    0.36380    0.36325    0.36264    2.74874
  79.04426    0.82454    0.64784    1.09500    0.36000    0.35989    0.35928    2.77778
  59.55230    0.64345    0.64784    0.83500    0.40421    0.39590    0.39528    2.47393
  55.13680    0.59965    0.64784    0.77500    0.39031    0.42742    0.42679    2.56209
  65.48707    0.70081    0.64784    0.91500    0.39044    0.37693    0.37631    2.56118
  63.99819    0.68659    0.64784    0.89500    0.38721    0.37870    0.37808    2.58261
  76.00736    0.79777    0.64784    1.05500    0.38521    0.36406    0.36345    2.59596
  79.80556    0.83117    0.64784    1.10500    0.33214    0.35888    0.35828    3.01081
  84.39003    0.87026    0.64784    1.16500    0.33958    0.35536    0.35476    2.94483
  64.74219    0.69371    0.64784    0.90500    0.39138    0.37781    0.37720    2.55508
  83.62403    0.86382    0.64784    1.15500    0.37449    0.35385    0.35325    2.67027
  71.47767    0.75680    0.64784    0.99500    0.37394    0.36890    0.36829    2.67421
  81.33059    0.84432    0.64784    1.12500    0.36346    0.35687    0.35627    2.75132
  77.52414    0.81121    0.64784    1.07500    0.38185    0.36190    0.36130    2.61881
  66.97945    0.71494    0.64784    0.93500    0.36964    0.37515    0.37453    2.70536
  63.20858    0.67982    0.64862    0.88500    0.40580    0.37890    0.37825    2.46429
  78.98759    0.82504    0.64862    1.09500    0.37636    0.35933    0.35869    2.65701
  63.95121    0.68697    0.64862    0.89500    0.35738    0.37801    0.37737    2.79817
  69.92378    0.74336    0.64862    0.97500    0.39570    0.37029    0.36965    2.52720
  79.74843    0.83167    0.64862    1.10500    0.37905    0.35832    0.35768    2.63819
  80.51010    0.83827    0.64862    1.11500    0.39448    0.35731    0.35668    2.53500
  49.25784    0.54061    0.64862    0.69500    0.45133    0.45584    0.45520    2.21569
  68.42535    0.72940    0.64862    0.95500    0.40068    0.37266    0.37202    2.49573
  50.71272    0.55554    0.64862    0.71500    0.51667    0.44843    0.44779    1.93548
  58.03425    0.62925    0.64862    0.81500    0.39157    0.40581    0.40517    2.55385
  83.56469    0.86436    0.64862    1.15500    0.34870    0.35329    0.35266    2.86782
  84.33026    0.87080    0.64862    1.16500    0.33682    0.35459    0.35396    2.96894
  55.82932    0.60731    0.64862    0.78500    0.36795    0.42157    0.42093    2.71779
  59.50838    0.64380    0.64862    0.83500    0.36503    0.39531    0.39466    2.73953
  52.17066    0.57041    0.64862    0.73500    0.39116    0.44101    0.44037    2.55652
  69.17412    0.73639    0.64862    0.96500    0.36116    0.37147    0.37083    2.76889
  66.93046    0.71534    0.64862    0.93500    0.37124    0.37445    0.37381    2.69369
  48.53153    0.53313    0.64862    0.68500    0.58333    0.45955    0.45891    1.71429
  77.46838    0.81170    0.64862    1.07500    0.39641    0.36134    0.36070    2.52261
  60.98589    0.65826    0.64862    0.85500    0.34991    0.38494    0.38430    2.85784
  49.98490    0.54808    0.64862    0.70500    0.43030    0.45214    0.45149    2.32394
  82.79987    0.85788    0.64862    1.14500    0.30162    0.35430    0.35366    3.31544
  54.36345    0.59260    0.64862    0.76500    0.38830    0.43092    0.43028    2.57534
  81.27256    0.84484    0.64862    1.12500    0.39080    0.35631    0.35567    2.55882
  75.19590    0.79147    0.64862    1.04500    0.39366    0.36427    0.36363    2.54028
  66.18433    0.70828    0.64862    0.92500    0.36321    0.37534    0.37470    2.75319
  71.42572    0.75723    0.64862    0.99500    0.33013    0.36830    0.36767    3.02913
  53.63173    0.58522    0.64862    0.75500    0.34328    0.43366    0.43302    2.91304
  47.80596    0.52563    0.64862    0.67500    0.42857    0.46326    0.46262    2.33333
  55.09598    0.59996    0.64862    0.77500    0.40106    0.42682    0.42618    2.49342
  72.93118    0.77100    0.64862    1.01500    0.31707    0.36669    0.36605    3.15385
  60.24671    0.65104    0.64862    0.84500    0.39892    0.39005    0.38941    2.50679
  65.43908    0.70119    0.64862    0.91500    0.42662    0.37623    0.37559    2.34400
  52.90080    0.57782    0.64862    0.74500    0.45603    0.43730    0.43666    2.19286
  61.72592    0.66547    0.64862    0.86500    0.36745    0.38173    0.38109    2.72146
  58.77089    0.63653    0.64862    0.82500    0.38858    0.40056    0.39992    2.57346
  64.69471    0.69409    0.64862    0.90500    0.33494    0.37712    0.37648    2.98565
  67.67746    0.72238    0.64862    0.94500    0.31734    0.37356    0.37292    3.15122
  62.46682    0.67265    0.64862    0.87500    0.35774    0.37978    0.37914    2.79535
  76.71004    0.80498    0.64862    1.06500    0.35165    0.36266    0.36202    2.84375
  51.44130    0.56298    0.64862    0.72500    0.43404    0.44472    0.44408    2.30392
  70.67431    0.75031    0.64862    0.98500    0.37025    0.36911    0.36847    2.70085
  78.22757    0.81838    0.64862    1.08500    0.33911    0.36033    0.35970    2.94886
  82.03583    0.85137    0.64862    1.13500    0.36770    0.35530    0.35467    2.71958
  72.17801    0.76413    0.64862    1.00500    0.35510    0.36750    0.36686    2.81614
  75.95254    0.79824    0.64862    1.05500    0.32563    0.36346    0.36283    3.07101
  66.88145    0.71573    0.64940    0.93500    0.35218    0.37376    0.37309    2.83945
  69.12362    0.73680    0.64940    0.96500    0.32990    0.37081    0.37014    3.03125
  82.74093    0.85841    0.64940    1.14500    0.32024    0.35374    0.35307    3.12270
  64.64720    0.69447    0.64940    0.90500    0.31404    0.37642    0.37576    3.18436
  55.05514    0.60027    0.64940    0.77500    0.44250    0.42622    0.42556    2.25989
  72.12555    0.76457    0.64940    1.00500    0.35987    0.36690    0.36624    2.77876
  77.41260    0.81218    0.64940    1.07500    0.36015    0.36077    0.36011    2.77660
  49.94772    0.54836    0.64940    0.70500    0.48026    0.45173    0.45107    2.08219
  58.72747    0.63687    0.64940    0.82500    0.34358    0.39996    0.39930    2.91053
  47.77035    0.52589    0.64940    0.67500    0.38235    0.46286    0.46220    2.61538
  83.50531    0.86489    0.64940    1.15500    0.34827    0.35273    0.35206    2.87135
  66.13582    0.70867    0.64940    0.92500    0.38409    0.37465    0.37398    2.60352
  78.93088    0.82553    0.64940    1.09500    0.40472    0.35876    0.35810    2.47085
  54.32314    0.59290    0.64940    0.76500    0.39247    0.43043    0.42977    2.54795
  72.87823    0.77145    0.64940    1.01500    0.36303    0.36610    0.36543    2.75463
  50.67502    0.55582    0.64940    0.71500    0.37438    0.44802    0.44737    2.67105
  63.16209    0.68019    0.64940    0.88500    0.34634    0.37820    0.37753    2.88732
  75.89769    0.79871    0.64940    1.05500    0.33618    0.36287    0.36220    2.97462
  62.42084    0.67301    0.64940    0.87500    0.42061    0.37909    0.37842    2.37751
  52.86153    0.57812    0.64940    0.74500    0.37695    0.43690    0.43624    2.65289
  79.69127    0.83217    0.64940    1.10500    0.38856    0.35776    0.35709    2.57360
  70.62282    0.75073    0.64940    0.98500    0.34839    0.36852    0.36785    2.87037
  57.99135    0.62958    0.64940    0.81500    0.36364    0.40521    0.40455    2.75000
  52.13191    0.57070    0.64940    0.73500    0.47331    0.44061    0.43995    2.11278
  69.87278    0.74378    0.64940    0.97500    0.39967    0.36962    0.36896    2.50207
  48.49540    0.53339    0.64940    0.68500    0.49296    0.45915    0.45849    2.02857
  61.68045    0.66582    0.64940    0.86500    0.39698    0.38094    0.38027    2.51899
  78.17132    0.81887    0.64940    1.08500    0.32000    0.35977    0.35910    3.12500
  81.97732    0.85189    0.64940    1.13500    0.34888    0.35474    0.35407    2.86628
  53.59194    0.58552    0.64940    0.75500    0.46815    0.43319    0.43253    2.13605
  60.20226    0.65138    0.64940    0.84500    0.35231    0.38946    0.38879    2.83838
  68.37535    0.72980    0.64940    0.95500    0.36130    0.37198    0.37132    2.76777
  67.62795    0.72278    0.64940    0.94500    0.35227    0.37287    0.37220    2.83871
  84.27045    0.87134    0.64940    1.16500    0.35619    0.35383    0.35316    2.80745
  80.45248    0.83877    0.64940    1.11500    0.37924    0.35675    0.35608    2.63684
  55.78796    0.60763    0.64940    0.78500    0.41628    0.42097    0.42031    2.40223
  51.40308    0.56327    0.64940    0.72500    0.40000    0.44432    0.44366    2.50000
  76.65472    0.80545    0.64940    1.06500    0.34733    0.36207    0.36140    2.87912
  65.39107    0.70158    0.64940    0.91500    0.35514    0.37554    0.37487    2.81579
  71.37374    0.75766    0.64940    0.99500    0.35209    0.36771    0.36704    2.84018
  49.22118    0.54088    0.64940    0.69500    0.31250    0.45544    0.45478    3.20000
  81.21450    0.84535    0.64940    1.12500    0.32745    0.35575    0.35508    3.05389
  63.90421    0.68734    0.64940    0.89500    0.33937    0.37731    0.37665    2.94667
  60.94093    0.65861    0.64940    0.85500    0.34416    0.38421    0.38354    2.90566
  75.14152    0.79193    0.64940    1.04500    0.38028    0.36368    0.36301    2.62963
  59.46444    0.64414    0.64940    0.83500    0.40223    0.39471    0.39405    2.48611
  75.08711    0.79239    0.65018    1.04500    0.35135    0.36308    0.36239    2.84615
  53.55213    0.58582    0.65018    0.75500    0.38329    0.43279    0.43211    2.60902
  81.91878    0.85242    0.65018    1.13500    0.36992    0.35418    0.35348    2.70330
  62.37484    0.67338    0.65018    0.87500    0.35060    0.37839    0.37770    2.85222
  52.82225    0.57841    0.65018    0.74500    0.45455    0.43650    0.43582    2.20000
  79.63407    0.83267    0.65018    1.10500    0.32879    0.35720    0.35649    3.04142
  81.15640    0.84586    0.65018    1.12500    0.30672    0.35519    0.35448    3.26035
  78.11504    0.81936    0.65018    1.08500    0.34050    0.35921    0.35850    2.93684
  70.57131    0.75116    0.65018    0.98500    0.32288    0.36792    0.36722    3.09709
  69.82176    0.74420    0.65018    0.97500    0.36349    0.36896    0.36827    2.75111
  80.39483    0.83928    0.65018    1.11500    0.32190    0.35619    0.35549    3.10651
  57.94843    0.62991    0.65018    0.81500    0.45549    0.40462    0.40393    2.19545
  47.73474    0.52615    0.65018    0.67500    0.50000    0.46245    0.46178    2.00000
  60.89595    0.65896    0.65018    0.85500    0.37184    0.38361    0.38292    2.68936
  60.15779    0.65173    0.65018    0.84500    0.33931    0.38886    0.38817    2.94712
  66.83241    0.71613    0.65018    0.93500    0.33831    0.37306    0.37237    2.95588
  71.32174    0.75809    0.65018    0.99500    0.33578    0.36711    0.36642    2.97817
  75.84281    0.79917    0.65018    1.05500    0.36595    0.36228    0.36158    2.73262
  63.85719    0.68771    0.65018    0.89500    0.40641    0.37662    0.37593    2.46058
  65.34305    0.70196    0.65018    0.91500    0.39451    0.37484    0.37415    2.53478
  76.59936    0.80593    0.65018    1.06500    0.34717    0.36147    0.36077    2.88043
  78.87414    0.82603    0.65018    1.09500    0.37548    0.35820    0.35750    2.66327
  66.08729    0.70906    0.65018    0.92500    0.34066    0.37395    0.37326    2.93548
  77.35678    0.81266    0.65018    1.07500    0.30843    0.36021    0.35951    3.24224
  51.36484    0.56355    0.65018    0.72500    0.39754    0.44391    0.44324    2.51546
  72.07306    0.76500    0.65018    1.00500    0.39339    0.36631    0.36561    2.54202
  67.57842    0.72318    0.65018    0.94500    0.35071    0.37218    0.37148    2.85135
  55.01430    0.60058    0.65018    0.77500    0.44293    0.42562    0.42494    2.25767
  83.44589    0.86543    0.65018    1.15500    0.38563    0.35217    0.35147    2.59314
  84.97605    0.87831    0.65018    1.17500    0.37343    0.35314    0.35244    2.67785
  59.42049    0.64448    0.65018    0.83500    0.35602    0.39411    0.39343    2.80882
  64.59968    0.69485    0.65018    0.90500    0.34708    0.37573    0.37504    2.88119
  52.09316    0.57099    0.65018    0.73500    0.45290    0.44021    0.43953    2.20800
  63.11558    0.68055    0.65018    0.88500    0.35220    0.37750    0.37681    2.83929
  50.63731    0.55610    0.65018    0.71500    0.50538    0.44762    0.44694    1.97872
  49.91053    0.54863    0.65018    0.70500    0.42857    0.45133    0.45065    2.33333
  84.21060    0.87188    0.65018    1.16500    0.32909    0.35306    0.35235    3.03871
  54.28281    0.59321    0.65018    0.76500    0.47696    0.42993    0.42925    2.09659
  48.45926    0.53366    0.65018    0.68500    0.35955    0.45874    0.45807    2.78125
  61.63496    0.66618    0.65018    0.86500    0.35556    0.38015    0.37946    2.81250
  72.82526    0.77189    0.65018    1.01500    0.34206    0.36550    0.36480    2.92342
  58.68404    0.63720    0.65018    0.82500    0.37380    0.39936    0.39868    2.67526
  68.32532    0.73021    0.65018    0.95500    0.38614    0.37129    0.37060    2.58974
  55.74660    0.60794    0.65018    0.78500    0.40043    0.42037    0.41969    2.49730
  82.68194    0.85894    0.65018    1.14500    0.36531    0.35318    0.35247    2.73743
  49.18452    0.54115    0.65018    0.69500    0.52252    0.45504    0.45436    1.91379
  69.07310    0.73721    0.65018    0.96500    0.33748    0.37014    0.36945    2.96313
  47.69912    0.52641    0.65096    0.67500    0.26190    0.46204    0.46136    3.81818
  54.24248    0.59351    0.65096    0.76500    0.40000    0.42943    0.42874    2.50000
  60.11331    0.65207    0.65096    0.84500    0.38225    0.38826    0.38756    2.61611
  49.87333    0.54891    0.65096    0.70500    0.59859    0.45092    0.45023    1.67059
  53.51232    0.58612    0.65096    0.75500    0.40870    0.43239    0.43169    2.44681
  68.27526    0.73061    0.65096    0.95500    0.38699    0.37059    0.36987    2.58403
  78.81736    0.82652    0.65096    1.09500    0.38076    0.35763    0.35690    2.62632
  67.52887    0.72358    0.65096    0.94500    0.34763    0.37148    0.37076    2.87665
  72.77226    0.77233    0.65096    1.01500    0.39457    0.36490    0.36418    2.53441
  77.30093    0.81314    0.65096    1.07500    0.36981    0.35964    0.35891    2.70408
  84.15070    0.87242    0.65096    1.16500    0.37395    0.35228    0.35155    2.67416
  72.02055    0.76544    0.65096    1.00500    0.35726    0.36571    0.36499    2.79904
  63.06905    0.68092    0.65096    0.88500    0.38313    0.37680    0.37609    2.61009
  51.32660    0.56384    0.65096    0.72500    0.41048    0.44351    0.44281    2.43617
  64.55214    0.69522    0.65096    0.90500    0.34112    0.37503    0.37432    2.93151
  79.57684    0.83317    0.65096    1.10500    0.28850    0.35663    0.35590    3.46626
  71.26972    0.75852    0.65096    0.99500    0.35781    0.36651    0.36579    2.79476
  52.05438    0.57128    0.65096    0.73500    0.47471    0.43980    0.43911    2.10656
  76.54398    0.80640    0.65096    1.06500    0.34862    0.36088    0.36015    2.86842
  55.70522    0.60825    0.65096    0.78500    0.40046    0.41977    0.41907    2.49711
  48.42311    0.53393    0.65096    0.68500    0.43210    0.45834    0.45765    2.31429
  54.97344    0.60089    0.65096    0.77500    0.35973    0.42502    0.42432    2.77987
  65.29500    0.70234    0.65096    0.91500    0.34224    0.37414    0.37343    2.92195
  62.32882    0.67374    0.65096    0.87500    0.33175    0.37769    0.37698    3.01429
  78.05872    0.81984    0.65096    1.08500    0.38618    0.35864    0.35791    2.58947
  63.81016    0.68808    0.65096    0.89500    0.39932    0.37592    0.37520    2.50424
  75.03268    0.79285    0.65096    1.04500    0.34864    0.36249    0.36176    2.86826
  82.62292    0.85946    0.65096    1.14500    0.34898    0.35261    0.35188    2.86550
  66.03874    0.70944    0.65096    0.92500    0.35987    0.37325    0.37254    2.77880
  57.90550    0.63024    0.65096    0.81500    0.37043    0.40402    0.40331    2.69953
  50.59958    0.55638    0.65096    0.71500    0.43523    0.44722    0.44652    2.29762
  80.33714    0.83979    0.65096    1.11500    0.37349    0.35562    0.35489    2.67742
  66.78336    0.71652    0.65096    0.93500    0.34954    0.37237    0.37165    2.86087
  49.14785    0.54142    0.65096    0.69500    0.50820    0.45463    0.45394    1.96774
  81.09827    0.84638    0.65096    1.12500    0.32246    0.35462    0.35389    3.10112
  84.91573    0.87886    0.65096    1.17500    0.39623    0.35267    0.35193    2.52381
  70.51978    0.75158    0.65096    0.98500    0.30836    0.36732    0.36660    3.24299
  58.64059    0.63754    0.65096    0.82500    0.39033    0.39876    0.39806    2.56190
  75.78790    0.79964    0.65096    1.05500    0.32955    0.36168    0.36095    3.03448
  69.77072    0.74461    0.65096    0.97500    0.40860    0.36829    0.36757    2.44737
  81.86020    0.85294    0.65096    1.13500    0.34302    0.35361    0.35288    2.91525
  52.78296    0.57871    0.65096    0.74500    0.45455    0.43609    0.43540    2.20000
  60.85096    0.65931    0.65096    0.85500    0.32300    0.38301    0.38230    3.09596
  83.38643    0.86596    0.65096    1.15500    0.33266    0.35161    0.35087    3.00606
  59.37653    0.64481    0.65096    0.83500    0.34957    0.39351    0.39281    2.86070
  69.02255    0.73763    0.65096    0.96500    0.33089    0.36947    0.36876    3.02212
  61.58946    0.66653    0.65096    0.86500    0.37619    0.37935    0.37864    2.65823
  68.97198    0.73804    0.65174    0.96500    0.36725    0.36880    0.36806    2.72294
  84.09077    0.87297    0.65174    1.16500    0.32328    0.35150    0.35074    3.09333
  49.83613    0.54918    0.65174    0.70500    0.48171    0.45051    0.44981    2.07595
  82.56386    0.85999    0.65174    1.14500    0.37255    0.35204    0.35128    2.68421
  66.73429    0.71692    0.65174    0.93500    0.37542    0.37166    0.37093    2.66368
  59.33254    0.64515    0.65174    0.83500    0.37285    0.39291    0.39219    2.68203
  71.21767    0.75895    0.65174    0.99500    0.35368    0.36591    0.36517    2.82743
  63.02251    0.68128    0.65174    0.88500    0.43652    0.37610    0.37537    2.29084
  77.24505    0.81361    0.65174    1.07500    0.31949    0.35907    0.35832    3.12994
  84.85537    0.87940    0.65174    1.17500    0.37653    0.35219    0.35142    2.65584
  48.38695    0.53419    0.65174    0.68500    0.42647    0.45793    0.45723    2.34483
  83.32693    0.86649    0.65174    1.15500    0.38641    0.35103    0.35027    2.58791
  65.99017    0.70983    0.65174    0.92500    0.36719    0.37255    0.37182    2.72340
  61.54393    0.66689    0.65174    0.86500    0.36667    0.37855    0.37782    2.72727
  78.76055    0.82701    0.65174    1.09500    0.37718    0.35706    0.35631    2.65128
  81.04009    0.84689    0.65174    1.12500    0.35306    0.35405    0.35329    2.83240
  52.74365    0.57900    0.65174    0.74500    0.36218    0.43569    0.43498    2.76106
  58.59712    0.63787    0.65174    0.82500    0.35572    0.39816    0.39744    2.81122
  69.71965    0.74503    0.65174    0.97500    0.37002    0.36762    0.36688    2.70259
  81.80158    0.85346    0.65174    1.13500    0.40194    0.35304    0.35228    2.48792
  53.47249    0.58641    0.65174    0.75500    0.42241    0.43198    0.43127    2.36735
  60.80595    0.65966    0.65174    0.85500    0.36379    0.38241    0.38168    2.74882
  68.22519    0.73102    0.65174    0.95500    0.38588    0.36989    0.36915    2.59149
  75.73295    0.80011    0.65174    1.05500    0.37137    0.36108    0.36033    2.69271
  49.11116    0.54169    0.65174    0.69500    0.51429    0.45422    0.45352    1.94444
  78.00238    0.82033    0.65174    1.08500    0.39265    0.35806    0.35731    2.54680
  80.27942    0.84029    0.65174    1.11500    0.33333    0.35505    0.35429    3.00000
  50.56185    0.55666    0.65174    0.71500    0.38426    0.44681    0.44610    2.60241
  57.86255    0.63057    0.65174    0.81500    0.38957    0.40341    0.40269    2.56696
  73.47135    0.77964    0.65174    1.02500    0.38980    0.36349    0.36275    2.56542
  63.76310    0.68845    0.65174    0.89500    0.38261    0.37521    0.37448    2.61364
  70.46822    0.75200    0.65174    0.98500    0.30388    0.36671    0.36597    3.29082
  62.28279    0.67410    0.65174    0.87500    0.35060    0.37699    0.37626    2.85222
  47.66348    0.52667    0.65174    0.67500    0.35135    0.46163    0.46093    2.84615
  51.28834    0.56412    0.65174    0.72500    0.46725    0.44310    0.44239    2.14019
  60.06882    0.65242    0.65174    0.84500    0.41392    0.38766    0.38694    2.41593
  79.51957    0.83367    0.65174    1.10500    0.33935    0.35606    0.35530    2.94681
  54.93257    0.60120    0.65174    0.77500    0.39078    0.42442    0.42370    2.55901
  64.50458    0.69560    0.65174    0.90500    0.37002    0.37433    0.37359    2.70259
  72.71924    0.77277    0.65174    1.01500    0.43002    0.36430    0.36355    2.32549
  71.96801    0.76587    0.65174    1.00500    0.31825    0.36510    0.36436    3.14216
  67.47929    0.72398    0.65174    0.94500    0.36950    0.37078    0.37004    2.70638
  54.20213    0.59382    0.65174    0.76500    0.36951    0.42893    0.42822    2.70629
  55.66383    0.60857    0.65174    0.78500    0.36259    0.41917    0.41845    2.75796
  65.24693    0.70273    0.65174    0.91500    0.35969    0.37344    0.37271    2.78017
  52.01560    0.57157    0.65174    0.73500    0.40940    0.43939    0.43868    2.44262
  76.48857    0.80687    0.65174    1.06500    0.35046    0.36027    0.35952    2.85340
  63.71603    0.68882    0.65252    0.89500    0.33597    0.37450    0.37376    2.97642
  73.41782    0.78009    0.65252    1.02500    0.33723    0.36288    0.36212    2.96535
  58.55364    0.63821    0.65252    0.82500    0.37409    0.39755    0.39682    2.67317
  60.76092    0.66001    0.65252    0.85500    0.37833    0.38180    0.38106    2.64317
  65.94157    0.71022    0.65252    0.92500    0.39448    0.37184    0.37109    2.53498
  54.89169    0.60151    0.65252    0.77500    0.39202    0.42381    0.42308    2.55090
  72.66619    0.77321    0.65252    1.01500    0.38119    0.36369    0.36293    2.62338
  55.62242    0.60888    0.65252    0.78500    0.37336    0.41856    0.41783    2.67836
  80.22167    0.84080    0.65252    1.11500    0.30991    0.35447    0.35370    3.22674
  60.02430    0.65276    0.65252    0.84500    0.41581    0.38705    0.38631    2.40496
  84.79497    0.87995    0.65252    1.17500    0.44181    0.35169    0.35091    2.26344
  66.68519    0.71731    0.65252    0.93500    0.36427    0.37096    0.37021    2.74519
  79.46227    0.83417    0.65252    1.10500    0.33080    0.35547    0.35470    3.02299
  49.07447    0.54196    0.65252    0.69500    0.46667    0.45381    0.45309    2.14286
  48.35079    0.53446    0.65252    0.68500    0.61333    0.45752    0.45680    1.63043
  51.97681    0.57186    0.65252    0.73500    0.38206    0.43898    0.43826    2.61739
  81.74292    0.85397    0.65252    1.13500    0.35375    0.35246    0.35169    2.82682
  84.03080    0.87351    0.65252    1.16500    0.36017    0.35071    0.34993    2.77647
  54.16176    0.59412    0.65252    0.76500    0.38517    0.42843    0.42770    2.59627
  50.52410    0.55694    0.65252    0.71500    0.52604    0.44640    0.44568    1.90099
  76.43313    0.80735    0.65252    1.06500    0.33769    0.35966    0.35890    2.96133
  80.98189    0.84740    0.65252    1.12500    0.33852    0.35347    0.35269    2.95402
  47.62784    0.52693    0.65252    0.67500    0.65789    0.46122    0.46051    1.52000
  69.66856    0.74545    0.65252    0.97500    0.33442    0.36694    0.36618    2.99024
  71.16559    0.75938    0.65252    0.99500    0.35816    0.36530    0.36454    2.79204
  68.92138    0.73845    0.65252    0.96500    0.34286    0.36812    0.36737    2.91667
  75.67798    0.80057    0.65252    1.05500    0.33708    0.36047    0.35970    2.96667
  68.17509    0.73142    0.65252    0.95500    0.37762    0.36918    0.36843    2.64815
  64.45700    0.69598    0.65252    0.90500    0.42928    0.37362    0.37287    2.32950
  77.18913    0.81409    0.65252    1.07500    0.29268    0.35849    0.35772    3.41667
  51.25007    0.56441    0.65252    0.72500    0.42578    0.44269    0.44197    2.34862
  62.97594    0.68165    0.65252    0.88500    0.35738    0.37539    0.37465    2.79812
  61.49839    0.66724    0.65252    0.86500    0.42808    0.37775    0.37700    2.33603
  83.26739    0.86703    0.65252    1.15500    0.35010    0.35045    0.34967    2.85632
  62.23673    0.67446    0.65252    0.87500    0.33691    0.37628    0.37554    2.96818
  59.28855    0.64549    0.65252    0.83500    0.36897    0.39230    0.39157    2.71028
  67.42970    0.72438    0.65252    0.94500    0.31494    0.37007    0.36932    3.17526
  57.81958    0.63090    0.65252    0.81500    0.29452    0.40281    0.40207    3.39535
  82.50476    0.86052    0.65252    1.14500    0.35812    0.35146    0.35068    2.79235
  77.94600    0.82081    0.65252    1.08500    0.33271    0.35748    0.35671    3.00559
  70.41663    0.75242    0.65252    0.98500    0.34953    0.36610    0.36535    2.86099
  71.91545    0.76631    0.65252    1.00500    0.36610    0.36449    0.36373    2.73148
  53.43265    0.58671    0.65252    0.75500    0.41716    0.43157    0.43084    2.39716
  49.79891    0.54946    0.65252    0.70500    0.45570    0.45010    0.44939    2.19444
  52.70433    0.57929    0.65252    0.74500    0.47923    0.43528    0.43455    2.08667
  78.70371    0.82750    0.65252    1.09500    0.38672    0.35648    0.35571    2.58586
  65.19884    0.70311    0.65252    0.91500    0.35816    0.37273    0.37198    2.79204
  80.16387    0.84130    0.65331    1.11500    0.37248    0.35388    0.35310    2.68473
  71.11350    0.75981    0.65331    0.99500    0.40439    0.36468    0.36391    2.47287
  65.15074    0.70349    0.65331    0.91500    0.32278    0.37202    0.37126    3.09813
  55.58101    0.60919    0.65331    0.78500    0.37931    0.41795    0.41721    2.63636
  48.31461    0.53472    0.65331    0.68500    0.50602    0.45710    0.45638    1.97619
  75.62298    0.80104    0.65331    1.05500    0.31716    0.35985    0.35908    3.15294
  51.93800    0.57214    0.65331    0.73500    0.58364    0.43857    0.43784    1.71338
  61.45284    0.66760    0.65331    0.86500    0.38669    0.37694    0.37618    2.58605
  63.66894    0.68919    0.65331    0.89500    0.30816    0.37379    0.37304    3.24510
  77.88959    0.82130    0.65331    1.08500    0.37037    0.35690    0.35611    2.70000
  70.36503    0.75285    0.65331    0.98500    0.36606    0.36549    0.36472    2.73182
  53.39280    0.58701    0.65331    0.75500    0.42308    0.43116    0.43042    2.36364
  52.66500    0.57959    0.65331    0.74500    0.46855    0.43486    0.43413    2.13423
  77.13319    0.81457    0.65331    1.07500    0.34334    0.35790    0.35712    2.91257
  78.64684    0.82800    0.65331    1.09500    0.33591    0.35589    0.35511    2.97701
  79.40494    0.83466    0.65331    1.10500    0.34848    0.35489    0.35410    2.86957
  66.63608    0.71770    0.65331    0.93500    0.35118    0.37024    0.36948    2.84753
  65.89296    0.71061    0.65331    0.92500    0.33008    0.37113    0.37037    3.02956
  47.59219    0.52719    0.65331    0.67500    0.60000    0.46081    0.46009    1.66667
  69.61745    0.74586    0.65331    0.97500    0.35945    0.36629    0.36553    2.78205
  72.61311    0.77365    0.65331    1.01500    0.36782    0.36307    0.36230    2.71875
  84.73453    0.88050    0.65331    1.17500    0.39387    0.35119    0.35040    2.53892
  54.85079    0.60182    0.65331    0.77500    0.38049    0.42320    0.42246    2.62821
  59.97978    0.65311    0.65331    0.84500    0.34151    0.38644    0.38569    2.92821
  62.92936    0.68202    0.65331    0.88500    0.33157    0.37468    0.37392    3.01596
  83.20781    0.86756    0.65331    1.15500    0.37473    0.34986    0.34908    2.66857
  62.19066    0.67482    0.65331    0.87500    0.46169    0.37557    0.37481    2.16598
  57.77661    0.63123    0.65331    0.81500    0.36364    0.40219    0.40145    2.75000
  73.36425    0.78054    0.65331    1.02500    0.38840    0.36227    0.36149    2.57466
  71.86286    0.76674    0.65331    1.00500    0.33436    0.36388    0.36311    2.99078
  49.76168    0.54973    0.65331    0.70500    0.50318    0.44969    0.44896    1.98734
  58.51015    0.63854    0.65331    0.82500    0.37097    0.39694    0.39620    2.69565
  82.44562    0.86104    0.65331    1.14500    0.42117    0.35087    0.35008    2.37436
  68.12497    0.73183    0.65331    0.95500    0.28615    0.36847    0.36771    3.49462
  49.03777    0.54223    0.65331    0.69500    0.46226    0.45340    0.45267    2.16327
  54.12139    0.59442    0.65331    0.76500    0.43407    0.42792    0.42719    2.30380
  76.37765    0.80782    0.65331    1.06500    0.33271    0.35905    0.35827    3.00565
  50.48635    0.55722    0.65331    0.71500    0.46446    0.44598    0.44526    2.15306
  60.71588    0.66036    0.65331    0.85500    0.40169    0.38119    0.38044    2.48945
  68.87076    0.73886    0.65331    0.96500    0.38704    0.36744    0.36667    2.58369
  81.68423    0.85449    0.65331    1.13500    0.40637    0.35187    0.35109    2.46078
  51.21179    0.56469    0.65331    0.72500    0.38017    0.44228    0.44155    2.63043
  64.40940    0.69635    0.65331    0.90500    0.34477    0.37291    0.37215    2.90045
  67.38008    0.72478    0.65331    0.94500    0.42739    0.36936    0.36859    2.33977
  83.97079    0.87405    0.65331    1.16500    0.39248    0.34991    0.34912    2.54787
  80.92364    0.84791    0.65331    1.12500    0.34381    0.35288    0.35209    2.90860
  59.24453    0.64583    0.65331    0.83500    0.37068    0.39169    0.39094    2.69778
  51.89919    0.57243    0.65409    0.73500    0.40000    0.43815    0.43741    2.50000
  73.31067    0.78098    0.65409    1.02500    0.29739    0.36165    0.36087    3.36264
  52.62566    0.57988    0.65409    0.74500    0.35854    0.43445    0.43371    2.78906
  65.10261    0.70387    0.65409    0.91500    0.35505    0.37130    0.37053    2.81651
  51.17350    0.56497    0.65409    0.72500    0.52174    0.44186    0.44112    1.91667
  57.73362    0.63156    0.65409    0.81500    0.45509    0.40158    0.40083    2.19737
  70.31339    0.75327    0.65409    0.98500    0.28680    0.36487    0.36409    3.48677
  49.72444    0.55001    0.65409    0.70500    0.36364    0.44927    0.44854    2.75000
  63.62183    0.68956    0.65409    0.89500    0.39086    0.37307    0.37231    2.55844
  62.14458    0.67518    0.65409    0.87500    0.38756    0.37485    0.37409    2.58025
  61.40726    0.66795    0.65409    0.86500    0.35761    0.37612    0.37536    2.79638
  59.93523    0.65345    0.65409    0.84500    0.35644    0.38583    0.38507    2.80556
  83.14820    0.86809    0.65409    1.15500    0.35644    0.34927    0.34848    2.80556
  67.33044    0.72517    0.65409    0.94500    0.35030    0.36864    0.36787    2.85470
  55.53958    0.60951    0.65409    0.78500    0.38426    0.41733    0.41658    2.60241
  78.58993    0.82849    0.65409    1.09500    0.38716    0.35530    0.35451    2.58289
  48.27842    0.53499    0.65409    0.68500    0.39326    0.45668    0.45596    2.54286
  64.36178    0.69673    0.65409    0.90500    0.38651    0.37219    0.37142    2.58723
  60.67082    0.66071    0.65409    0.85500    0.34839    0.38058    0.37982    2.87037
  50.44858    0.55750    0.65409    0.71500    0.42381    0.44557    0.44483    2.35955
  69.56631    0.74628    0.65409    0.97500    0.38550    0.36567    0.36490    2.59402
  54.80988    0.60212    0.65409    0.77500    0.40047    0.42258    0.42184    2.49708
  80.86536    0.84842    0.65409    1.12500    0.36399    0.35228    0.35149    2.74731
  66.58694    0.71810    0.65409    0.93500    0.38917    0.36953    0.36876    2.56957
  80.10605    0.84181    0.65409    1.11500    0.37476    0.35329    0.35250    2.66839
  79.34757    0.83516    0.65409    1.10500    0.39381    0.35429    0.35350    2.53927
  81.62550    0.85501    0.65409    1.13500    0.43844    0.35128    0.35049    2.28079
  68.07483    0.73223    0.65409    0.95500    0.33634    0.36775    0.36698    2.97321
  83.91073    0.87458    0.65409    1.16500    0.33947    0.34911    0.34831    2.94578
  49.00105    0.54250    0.65409    0.69500    0.45736    0.45298    0.45225    2.18644
  84.67404    0.88105    0.65409    1.17500    0.37264    0.35069    0.34989    2.68354
  68.82013    0.73927    0.65409    0.96500    0.38556    0.36675    0.36598    2.59363
  82.38645    0.86157    0.65409    1.14500    0.33208    0.35027    0.34948    3.01136
  62.88276    0.68238    0.65409    0.88500    0.34095    0.37396    0.37320    2.93301
  72.56001    0.77409    0.65409    1.01500    0.33494    0.36245    0.36167    2.98565
  58.46664    0.63887    0.65409    0.82500    0.40476    0.39633    0.39557    2.47059
  47.55653    0.52746    0.65409    0.67500    0.44898    0.46039    0.45966    2.22727
  65.84433    0.71099    0.65409    0.92500    0.38794    0.37041    0.36965    2.57769
  53.35293    0.58731    0.65409    0.75500    0.45115    0.43074    0.43000    2.21656
  75.56795    0.80150    0.65409    1.05500    0.31887    0.35923    0.35845    3.13609
  77.83314    0.82178    0.65409    1.08500    0.30890    0.35630    0.35551    3.23729
  59.20051    0.64617    0.65409    0.83500    0.36940    0.39108    0.39032    2.70707
  54.08100    0.59472    0.65409    0.76500    0.38275    0.42741    0.42667    2.61268
  71.81024    0.76717    0.65409    1.00500    0.36111    0.36326    0.36248    2.76923
  71.06137    0.76023    0.65409    0.99500    0.31615    0.36406    0.36329    3.16304
  77.07722    0.81505    0.65409    1.07500    0.35832    0.35731    0.35652    2.79082
  76.32215    0.80829    0.65409    1.06500    0.37406    0.35842    0.35764    2.67337
  60.62574    0.66106    0.65487    0.85500    0.41459    0.37996    0.37919    2.41202
  66.53778    0.71849    0.65487    0.93500    0.34762    0.36880    0.36803    2.87671
  47.52086    0.52771    0.65487    0.67500    0.47619    0.45997    0.45924    2.10000
  79.29016    0.83566    0.65487    1.10500    0.34192    0.35369    0.35290    2.92462
  54.04060    0.59503    0.65487    0.76500    0.40769    0.42690    0.42615    2.45283
  81.56673    0.85553    0.65487    1.13500    0.33886    0.35068    0.34989    2.95109
  84.61351    0.88159    0.65487    1.17500    0.34339    0.35018    0.34938    2.91216
  68.02467    0.73264    0.65487    0.95500    0.40066    0.36703    0.36626    2.49587
  48.96433    0.54277    0.65487    0.69500    0.55833    0.45256    0.45182    1.79104
  58.42311    0.63920    0.65487    0.82500    0.36893    0.39571    0.39495    2.71053
  76.26662    0.80876    0.65487    1.06500    0.35397    0.35780    0.35701    2.82514
  54.76896    0.60243    0.65487    0.77500    0.41135    0.42196    0.42121    2.43103
  46.80024    0.52017    0.65487    0.66500    0.50000    0.45116    0.45043    2.00000
  69.51515    0.74669    0.65487    0.97500    0.34317    0.36504    0.36427    2.91403
  65.05447    0.70425    0.65487    0.91500    0.39571    0.37058    0.36981    2.52713
  55.49813    0.60982    0.65487    0.78500    0.34615    0.41671    0.41596    2.88889
  80.04819    0.84231    0.65487    1.11500    0.34908    0.35269    0.35190    2.86471
  65.79568    0.71138    0.65487    0.92500    0.35981    0.36969    0.36892    2.77928
  59.89067    0.65379    0.65487    0.84500    0.36349    0.38521    0.38445    2.75113
  51.13520    0.56526    0.65487    0.72500    0.45714    0.44144    0.44070    2.18750
  67.28078    0.72557    0.65487    0.94500    0.30488    0.36792    0.36714    3.28000
  68.76946    0.73968    0.65487    0.96500    0.35703    0.36606    0.36528    2.80087
  48.24222    0.53525    0.65487    0.68500    0.48352    0.45626    0.45553    2.06818
  77.02121    0.81553    0.65487    1.07500    0.34972    0.35671    0.35592    2.85946
  51.86036    0.57272    0.65487    0.73500    0.48551    0.43773    0.43699    2.05970
  83.85064    0.87512    0.65487    1.16500    0.36042    0.34829    0.34750    2.77457
  72.50688    0.77453    0.65487    1.01500    0.34231    0.36182    0.36104    2.92130
  59.15646    0.64651    0.65487    0.83500    0.33937    0.39046    0.38970    2.94660
  80.80705    0.84894    0.65487    1.12500    0.40800    0.35168    0.35089    2.45098
  78.53299    0.82898    0.65487    1.09500    0.30631    0.35470    0.35391    3.26471
  71.00922    0.76066    0.65487    0.99500    0.36438    0.36343    0.36266    2.74439
  64.31414    0.69710    0.65487    0.90500    0.33824    0.37146    0.37070    2.95652
  50.41081    0.55778    0.65487    0.71500    0.36406    0.44514    0.44441    2.74684
  77.77667    0.82227    0.65487    1.08500    0.37234    0.35570    0.35491    2.68571
  82.32723    0.86209    0.65487    1.14500    0.33636    0.34967    0.34888    2.97297
  73.25705    0.78143    0.65487    1.02500    0.38954    0.36102    0.36024    2.56710
  57.69061    0.63188    0.65487    0.81500    0.33630    0.40096    0.40020    2.97355
  70.26174    0.75369    0.65487    0.98500    0.34873    0.36424    0.36346    2.86758
  71.75760    0.76761    0.65487    1.00500    0.33170    0.36263    0.36185    3.01478
  62.09847    0.67553    0.65487    0.87500    0.32353    0.37413    0.37336    3.09091
  63.57470    0.68993    0.65487    0.89500    0.41215    0.37235    0.37158    2.42629
  61.36167    0.66831    0.65487    0.86500    0.42328    0.37530    0.37454    2.36250
  75.51290    0.80197    0.65487    1.05500    0.40458    0.35860    0.35782    2.47170
  49.68719    0.55028    0.65487    0.70500    0.39103    0.44885    0.44812    2.55738
  53.31306    0.58761    0.65487    0.75500    0.44568    0.43032    0.42957    2.24375
  62.83615    0.68274    0.65487    0.88500    0.38806    0.37324    0.37247    2.57692
  83.08854    0.86862    0.65487    1.15500    0.38085    0.34867    0.34788    2.62570
  52.58631    0.58017    0.65487    0.74500    0.38323    0.43403    0.43328    2.60938
  64.26649    0.69748    0.65566    0.90500    0.38412    0.37074    0.36997    2.60338
  62.78951    0.68311    0.65566    0.88500    0.34365    0.37251    0.37175    2.90995
  80.74869    0.84945    0.65566    1.12500    0.34095    0.35108    0.35029    2.93296
  77.72016    0.82275    0.65566    1.08500    0.32686    0.35510    0.35431    3.05946
  59.11241    0.64684    0.65566    0.83500    0.40365    0.38983    0.38907    2.47737
  51.82152    0.57301    0.65566    0.73500    0.39394    0.43731    0.43657    2.53846
  70.21006    0.75411    0.65566    0.98500    0.34644    0.36361    0.36283    2.88646
  76.96517    0.81600    0.65566    1.07500    0.38235    0.35610    0.35532    2.61538
  57.64759    0.63221    0.65566    0.81500    0.40230    0.40033    0.39958    2.48571
  72.45373    0.77497    0.65566    1.01500    0.33782    0.36119    0.36041    2.96020
  55.45667    0.61013    0.65566    0.78500    0.43855    0.41609    0.41534    2.28022
  59.84610    0.65413    0.65566    0.84500    0.43106    0.38458    0.38382    2.31984
  83.79051    0.87566    0.65566    1.16500    0.34247    0.34748    0.34669    2.92000
  71.70494    0.76804    0.65566    1.00500    0.34862    0.36200    0.36122    2.86842
  62.05235    0.67589    0.65566    0.87500    0.34309    0.37340    0.37263    2.91469
  79.99029    0.84281    0.65566    1.11500    0.36998    0.35208    0.35130    2.70286
  70.95705    0.76109    0.65566    0.99500    0.35596    0.36280    0.36203    2.80930
  61.31607    0.66866    0.65566    0.86500    0.34898    0.37448    0.37372    2.86547
  48.20602    0.53551    0.65566    0.68500    0.46479    0.45584    0.45511    2.15152
  67.23110    0.72597    0.65566    0.94500    0.36153    0.36719    0.36642    2.76606
  65.74701    0.71177    0.65566    0.92500    0.35737    0.36896    0.36819    2.79821
  75.45781    0.80243    0.65566    1.05500    0.38321    0.35797    0.35719    2.60952
  51.09688    0.56554    0.65566    0.72500    0.43621    0.44101    0.44027    2.29245
  46.76509    0.52042    0.65566    0.66500    0.31250    0.45490    0.45417    3.20000
  83.02885    0.86915    0.65566    1.15500    0.38197    0.34806    0.34728    2.61798
  69.46397    0.74711    0.65566    0.97500    0.38889    0.36441    0.36364    2.57143
  78.47602    0.82947    0.65566    1.09500    0.35986    0.35409    0.35331    2.77889
  79.23273    0.83616    0.65566    1.10500    0.37817    0.35309    0.35230    2.64433
  81.50793    0.85605    0.65566    1.13500    0.39494    0.35007    0.34929    2.53202
  49.64993    0.55055    0.65566    0.70500    0.32044    0.44843    0.44769    3.12069
  67.97449    0.73304    0.65566    0.95500    0.36923    0.36630    0.36553    2.70833
  65.00630    0.70463    0.65566    0.91500    0.36066    0.36985    0.36908    2.77273
  50.37302    0.55805    0.65566    0.71500    0.38397    0.44472    0.44398    2.60440
  84.55295    0.88214    0.65566    1.17500    0.32743    0.34966    0.34887    3.05405
  47.48518    0.52797    0.65566    0.67500    0.43182    0.45955    0.45882    2.31579
  82.26798    0.86262    0.65566    1.14500    0.33205    0.34907    0.34828    3.01163
  54.00019    0.59533    0.65566    0.76500    0.35128    0.42638    0.42563    2.84671
  66.48860    0.71888    0.65566    0.93500    0.36349    0.36808    0.36731    2.75109
  52.54695    0.58046    0.65566    0.74500    0.45741    0.43360    0.43286    2.18621
  54.72802    0.60274    0.65566    0.77500    0.41542    0.42134    0.42059    2.40719
  73.20341    0.78187    0.65566    1.02500    0.32772    0.36039    0.35961    3.05140
  76.21105    0.80923    0.65566    1.06500    0.33714    0.35716    0.35638    2.96610
  48.92760    0.54304    0.65566    0.69500    0.46763    0.45213    0.45140    2.13846
  68.71878    0.74009    0.65566    0.96500    0.34906    0.36536    0.36458    2.86486
  58.37957    0.63954    0.65566    0.82500    0.38581    0.39508    0.39433    2.59193
  63.52756    0.69030    0.65566    0.89500    0.34165    0.37162    0.37086    2.92694
  60.58065    0.66141    0.65566    0.85500    0.36163    0.37933    0.37857    2.76526
  53.27317    0.58790    0.65566    0.75500    0.41828    0.42989    0.42915    2.39073
  51.05856    0.56582    0.65645    0.72500    0.54506    0.44059    0.43985    1.83465
  81.44909    0.85656    0.65645    1.13500    0.36257    0.34946    0.34868    2.75806
  58.33602    0.63987    0.65645    0.82500    0.37037    0.39446    0.39370    2.70000
  67.92428    0.73344    0.65645    0.95500    0.34564    0.36557    0.36480    2.89320
  65.69832    0.71215    0.65645    0.92500    0.41694    0.36823    0.36747    2.39841
  48.89085    0.54331    0.65645    0.69500    0.48276    0.45171    0.45097    2.07143
  82.96912    0.86968    0.65645    1.15500    0.32407    0.34745    0.34667    3.08571
  59.80151    0.65448    0.65645    0.84500    0.38462    0.38395    0.38320    2.60000
  79.93236    0.84332    0.65645    1.11500    0.34364    0.35147    0.35070    2.91005
  68.66807    0.74049    0.65645    0.96500    0.37973    0.36465    0.36388    2.63347
  49.61266    0.55083    0.65645    0.70500    0.34826    0.44800    0.44727    2.87143
  80.69031    0.84995    0.65645    1.12500    0.37817    0.35047    0.34969    2.64433
  57.60456    0.63254    0.65645    0.81500    0.35616    0.39971    0.39895    2.80769
  59.06833    0.64718    0.65645    0.83500    0.33129    0.38920    0.38845    3.01852
  50.33522    0.55833    0.65645    0.71500    0.49020    0.44429    0.44356    2.04000
  76.15546    0.80970    0.65645    1.06500    0.35568    0.35653    0.35575    2.81152
  60.53554    0.66175    0.65645    0.85500    0.35372    0.37870    0.37795    2.82710
  82.20870    0.86314    0.65645    1.14500    0.30387    0.34846    0.34768    3.29091
  71.65225    0.76847    0.65645    1.00500    0.29868    0.36136    0.36059    3.34807
  83.73033    0.87620    0.65645    1.16500    0.33482    0.34666    0.34588    2.98667
  62.00621    0.67625    0.65645    0.87500    0.38754    0.37267    0.37191    2.58036
  53.95977    0.59563    0.65645    0.76500    0.42347    0.42585    0.42511    2.36145
  75.40269    0.80289    0.65645    1.05500    0.33640    0.35733    0.35656    2.97268
  64.21881    0.69785    0.65645    0.90500    0.40164    0.37001    0.36924    2.48980
  67.18140    0.72637    0.65645    0.94500    0.36262    0.36646    0.36569    2.75771
  73.14974    0.78232    0.65645    1.02500    0.36141    0.35975    0.35898    2.76695
  64.95812    0.70501    0.65645    0.91500    0.36133    0.36912    0.36835    2.76754
  78.41901    0.82996    0.65645    1.09500    0.37187    0.35348    0.35271    2.68912
  84.49234    0.88268    0.65645    1.17500    0.40411    0.34914    0.34836    2.47458
  51.78268    0.57330    0.65645    0.73500    0.51282    0.43688    0.43614    1.95000
  63.48039    0.69067    0.65645    0.89500    0.42660    0.37089    0.37013    2.34413
  76.90911    0.81648    0.65645    1.07500    0.35262    0.35549    0.35472    2.83590
  66.43941    0.71927    0.65645    0.93500    0.35855    0.36734    0.36658    2.78899
  70.15836    0.75453    0.65645    0.98500    0.35387    0.36297    0.36220    2.82589
  52.50758    0.58076    0.65645    0.74500    0.53822    0.43317    0.43243    1.85799
  54.68708    0.60304    0.65645    0.77500    0.40095    0.42071    0.41996    2.49405
  47.44950    0.52823    0.65645    0.67500    0.60606    0.45912    0.45839    1.65000
  72.40055    0.77541    0.65645    1.01500    0.33788    0.36056    0.35978    2.95960
  79.17526    0.83665    0.65645    1.10500    0.37305    0.35248    0.35170    2.68063
  53.23327    0.58820    0.65645    0.75500    0.33985    0.42947    0.42872    2.94245
  61.27044    0.66901    0.65645    0.86500    0.40604    0.37365    0.37289    2.46281
  77.66362    0.82323    0.65645    1.08500    0.33959    0.35449    0.35371    2.94475
  55.41521    0.61044    0.65645    0.78500    0.38626    0.41546    0.41471    2.58896
  46.72993    0.52068    0.65645    0.66500    0.40000    0.45865    0.45792    2.50000
  48.16980    0.53578    0.65645    0.68500    0.38835    0.45541    0.45468    2.57500
  70.90485    0.76151    0.65645    0.99500    0.36378    0.36217    0.36140    2.74888
  62.74286    0.68347    0.65645    0.88500    0.34691    0.37178    0.37102    2.88263
  69.41277    0.74752    0.65645    0.97500    0.35333    0.36378    0.36301    2.83019
  72.34734    0.77585    0.65723    1.01500    0.37770    0.35992    0.35915    2.64758
  71.59954    0.76890    0.65723    1.00500    0.34658    0.36072    0.35996    2.88532
  61.96006    0.67661    0.65723    0.87500    0.40484    0.37193    0.37118    2.47012
  60.49042    0.66210    0.65723    0.85500    0.36557    0.37807    0.37732    2.73543
  83.67012    0.87674    0.65723    1.16500    0.33868    0.34584    0.34507    2.95266
  76.09984    0.81017    0.65723    1.06500    0.39488    0.35589    0.35512    2.53241
  80.63189    0.85046    0.65723    1.12500    0.32867    0.34986    0.34909    3.04255
  82.14937    0.86366    0.65723    1.14500    0.32299    0.34785    0.34708    3.09605
  76.85301    0.81696    0.65723    1.07500    0.36800    0.35488    0.35412    2.71739
  49.57538    0.55110    0.65723    0.70500    0.43094    0.44757    0.44684    2.32051
  59.02425    0.64752    0.65723    0.83500    0.38995    0.38857    0.38782    2.56444
  53.19336    0.58850    0.65723    0.75500    0.39326    0.42904    0.42830    2.54286
  78.36197    0.83044    0.65723    1.09500    0.39544    0.35287    0.35210    2.52885
  54.64612    0.60335    0.65723    0.77500    0.42513    0.42008    0.41934    2.35220
  48.85410    0.54358    0.65723    0.69500    0.39552    0.45128    0.45055    2.52830
  64.17112    0.69823    0.65723    0.90500    0.37089    0.36927    0.36851    2.69620
  67.87406    0.73384    0.65723    0.95500    0.34380    0.36483    0.36407    2.90870
  84.43169    0.88323    0.65723    1.17500    0.34765    0.34862    0.34785    2.87647
  58.29245    0.64020    0.65723    0.82500    0.37522    0.39382    0.39308    2.66507
  51.74382    0.57358    0.65723    0.73500    0.45483    0.43645    0.43572    2.19863
  52.46819    0.58105    0.65723    0.74500    0.41916    0.43274    0.43201    2.38571
  79.11776    0.83715    0.65723    1.10500    0.39231    0.35187    0.35110    2.54902
  62.69620    0.68383    0.65723    0.88500    0.37037    0.37104    0.37029    2.70000
  64.90992    0.70539    0.65723    0.91500    0.33692    0.36838    0.36763    2.96804
  70.85263    0.76194    0.65723    0.99500    0.40264    0.36153    0.36077    2.48361
  82.90935    0.87021    0.65723    1.15500    0.29650    0.34684    0.34607    3.37267
  46.69476    0.52093    0.65723    0.66500    0.20833    0.46240    0.46167    4.80000
  55.37372    0.61075    0.65723    0.78500    0.41403    0.41483    0.41409    2.41530
  77.60706    0.82371    0.65723    1.08500    0.34758    0.35388    0.35311    2.87701
  79.87440    0.84382    0.65723    1.11500    0.37313    0.35086    0.35009    2.68000
  75.34755    0.80336    0.65723    1.05500    0.37222    0.35669    0.35593    2.68657
  61.22480    0.66936    0.65723    0.86500    0.39658    0.37282    0.37207    2.52155
  69.36154    0.74794    0.65723    0.97500    0.36319    0.36314    0.36238    2.75336
  70.10663    0.75495    0.65723    0.98500    0.34818    0.36233    0.36157    2.87204
  59.75690    0.65482    0.65723    0.84500    0.35229    0.38332    0.38257    2.83856
  81.39022    0.85708    0.65723    1.13500    0.38264    0.34885    0.34808    2.61340
  66.39019    0.71966    0.65723    0.93500    0.40034    0.36661    0.36585    2.49785
  63.43321    0.69104    0.65723    0.89500    0.37134    0.37016    0.36940    2.69298
  73.09605    0.78276    0.65723    1.02500    0.36769    0.35911    0.35835    2.71967
  51.02023    0.56610    0.65723    0.72500    0.48333    0.44016    0.43942    2.06897
  47.41380    0.52849    0.65723    0.67500    0.43750    0.45869    0.45797    2.28571
  57.56151    0.63286    0.65723    0.81500    0.41701    0.39907    0.39833    2.39801
  50.29742    0.55861    0.65723    0.71500    0.38723    0.44386    0.44313    2.58242
  53.91934    0.59593    0.65723    0.76500    0.45777    0.42533    0.42459    2.18452
  68.61735    0.74090    0.65723    0.96500    0.35783    0.36394    0.36318    2.79464
  67.13167    0.72676    0.65723    0.94500    0.42328    0.36572    0.36496    2.36250
  65.64961    0.71254    0.65723    0.92500    0.37416    0.36749    0.36674    2.67265
  48.13358    0.53604    0.65723    0.68500    0.53261    0.45498    0.45426    1.87755
  67.82381    0.73425    0.65802    0.95500    0.33123    0.36457    0.36382    3.01905
  81.33130    0.85759    0.65802    1.13500    0.40257    0.34863    0.34787    2.48404
  60.44528    0.66245    0.65802    0.85500    0.39161    0.37784    0.37710    2.55357
  47.37810    0.52875    0.65802    0.67500    0.60976    0.45834    0.45762    1.64000
  64.86170    0.70577    0.65802    0.91500    0.35893    0.36812    0.36738    2.78603
  58.24887    0.64053    0.65802    0.82500    0.40260    0.39360    0.39286    2.48387
  82.84954    0.87074    0.65802    1.15500    0.33725    0.34662    0.34586    2.96512
  77.55046    0.82420    0.65802    1.08500    0.39388    0.35366    0.35290    2.53883
  75.29238    0.80382    0.65802    1.05500    0.33276    0.35648    0.35573    3.00518
  61.17915    0.66972    0.65802    0.86500    0.34603    0.37262    0.37188    2.88991
  70.05489    0.75537    0.65802    0.98500    0.36469    0.36212    0.36137    2.74208
  63.38602    0.69141    0.65802    0.89500    0.34206    0.36990    0.36915    2.92342
  73.04233    0.78320    0.65802    1.02500    0.34228    0.35890    0.35815    2.92157
  53.15344    0.58879    0.65802    0.75500    0.41834    0.42868    0.42795    2.39041
  57.51845    0.63319    0.65802    0.81500    0.32917    0.39885    0.39811    3.03797
  52.42880    0.58134    0.65802    0.74500    0.48795    0.43239    0.43166    2.04938
  49.53809    0.55137    0.65802    0.70500    0.40437    0.44722    0.44649    2.47297
  61.91389    0.67697    0.65802    0.87500    0.36275    0.37167    0.37093    2.75676
  82.09001    0.86418    0.65802    1.14500    0.34866    0.34763    0.34687    2.86813
  62.64951    0.68420    0.65802    0.88500    0.40314    0.37079    0.37004    2.48052
  78.30491    0.83093    0.65802    1.09500    0.36508    0.35265    0.35189    2.73913
  84.37100    0.88377    0.65802    1.17500    0.33260    0.34835    0.34759    3.00662
  53.87889    0.59623    0.65802    0.76500    0.42424    0.42502    0.42429    2.35714
  48.81734    0.54385    0.65802    0.69500    0.47414    0.45092    0.45020    2.10909
  59.71228    0.65516    0.65802    0.84500    0.39065    0.38309    0.38235    2.55983
  80.57343    0.85097    0.65802    1.12500    0.37477    0.34964    0.34888    2.66832
  51.70495    0.57387    0.65802    0.73500    0.48736    0.43610    0.43537    2.05185
  83.60987    0.87727    0.65802    1.16500    0.37609    0.34563    0.34487    2.65896
  58.98015    0.64785    0.65802    0.83500    0.37786    0.38834    0.38761    2.64651
  55.33223    0.61106    0.65802    0.78500    0.43750    0.41460    0.41387    2.28571
  76.79688    0.81743    0.65802    1.07500    0.35798    0.35466    0.35391    2.79348
  67.08193    0.72716    0.65802    0.94500    0.35135    0.36546    0.36471    2.84615
  71.54680    0.76934    0.65802    1.00500    0.37715    0.36051    0.35976    2.65145
  64.12341    0.69860    0.65802    0.90500    0.37770    0.36901    0.36827    2.64758
  48.09735    0.53631    0.65802    0.68500    0.46667    0.45463    0.45391    2.14286
  79.06022    0.83764    0.65802    1.10500    0.36000    0.35165    0.35089    2.77778
  50.98189    0.56638    0.65802    0.72500    0.40426    0.43980    0.43908    2.47368
  54.60515    0.60366    0.65802    0.77500    0.45263    0.41985    0.41912    2.20930
  70.80039    0.76236    0.65802    0.99500    0.38622    0.36132    0.36056    2.58921
  68.56660    0.74131    0.65802    0.96500    0.35443    0.36371    0.36296    2.82143
  72.29411    0.77628    0.65802    1.01500    0.34790    0.35970    0.35895    2.87442
  65.60088    0.71292    0.65802    0.92500    0.33333    0.36724    0.36649    3.00000
  76.04419    0.81064    0.65802    1.06500    0.36133    0.35567    0.35491    2.76757
  46.65958    0.52118    0.65802    0.66500    0.61111    0.46193    0.46121    1.63636
  69.31029    0.74835    0.65802    0.97500    0.42326    0.36293    0.36218    2.36260
  66.34095    0.72005    0.65802    0.93500    0.35769    0.36635    0.36560    2.79574
  79.81640    0.84432    0.65802    1.11500    0.40404    0.35064    0.34988    2.47500
  50.25960    0.55889    0.65802    0.71500    0.56190    0.44351    0.44278    1.77966
  48.78057    0.54411    0.65881    0.69500    0.51128    0.45057    0.44985    1.95588
  79.75837    0.84482    0.65881    1.11500    0.43114    0.35042    0.34967    2.31944
  49.50079    0.55164    0.65881    0.70500    0.67105    0.44686    0.44615    1.49020
  75.23718    0.80428    0.65881    1.05500    0.32236    0.35627    0.35552    3.10215
  83.54958    0.87781    0.65881    1.16500    0.31014    0.34542    0.34467    3.22436
  70.00312    0.75579    0.65881    0.98500    0.34789    0.36191    0.36117    2.87446
  67.03217    0.72755    0.65881    0.94500    0.35176    0.36520    0.36446    2.84286
  65.55213    0.71331    0.65881    0.92500    0.36289    0.36697    0.36624    2.75566
  53.83843    0.59653    0.65881    0.76500    0.33990    0.42471    0.42399    2.94203
  71.49403    0.76977    0.65881    1.00500    0.32424    0.36030    0.35956    3.08416
  55.29072    0.61137    0.65881    0.78500    0.42643    0.41437    0.41365    2.34503
  72.98858    0.78365    0.65881    1.02500    0.35194    0.35868    0.35794    2.84141
  48.06110    0.53657    0.65881    0.68500    0.37374    0.45427    0.45356    2.67568
  59.66765    0.65550    0.65881    0.84500    0.33333    0.38286    0.38213    3.00000
  50.94353    0.56667    0.65881    0.72500    0.48333    0.43945    0.43873    2.06897
  63.33880    0.69178    0.65881    0.89500    0.34884    0.36964    0.36890    2.86667
  52.38939    0.58163    0.65881    0.74500    0.47826    0.43203    0.43131    2.09091
  66.29170    0.72044    0.65881    0.93500    0.39841    0.36609    0.36535    2.50996
  79.00266    0.83814    0.65881    1.10500    0.32657    0.35142    0.35068    3.06215
  61.86770    0.67732    0.65881    0.87500    0.38255    0.37141    0.37068    2.61404
  60.40013    0.66279    0.65881    0.85500    0.34597    0.37761    0.37688    2.89041
  69.25902    0.74876    0.65881    0.97500    0.35750    0.36271    0.36198    2.79723
  82.78969    0.87127    0.65881    1.15500    0.44421    0.34640    0.34565    2.25121
  62.60281    0.68456    0.65881    0.88500    0.38765    0.37052    0.36979    2.57965
  47.34238    0.52901    0.65881    0.67500    0.55556    0.45798    0.45727    1.80000
  61.13348    0.67007    0.65881    0.86500    0.36111    0.37242    0.37169    2.76923
  50.22178    0.55916    0.65881    0.71500    0.44783    0.44315    0.44244    2.23301
  81.27236    0.85811    0.65881    1.13500    0.34884    0.34841    0.34766    2.86667
  46.62440    0.52144    0.65881    0.66500    0.52632    0.46146    0.46075    1.90000
  70.74812    0.76279    0.65881    0.99500    0.30794    0.36110    0.36036    3.24742
  67.77354    0.73465    0.65881    0.95500    0.37664    0.36431    0.36357    2.65502
  75.98851    0.81111    0.65881    1.06500    0.31597    0.35545    0.35470    3.16484
  53.11351    0.58909    0.65881    0.75500    0.49206    0.42832    0.42760    2.03226
  68.51583    0.74172    0.65881    0.96500    0.37424    0.36347    0.36274    2.67206
  58.20528    0.64086    0.65881    0.82500    0.42196    0.39337    0.39264    2.36992
  77.49383    0.82468    0.65881    1.08500    0.36813    0.35343    0.35269    2.71642
  64.07568    0.69897    0.65881    0.90500    0.34858    0.36875    0.36802    2.86878
  84.31028    0.88431    0.65881    1.17500    0.31974    0.34808    0.34733    3.12752
  78.24780    0.83142    0.65881    1.09500    0.41633    0.35243    0.35168    2.40196
  54.56417    0.60396    0.65881    0.77500    0.37838    0.41962    0.41890    2.64286
  76.74073    0.81791    0.65881    1.07500    0.35348    0.35444    0.35369    2.82902
  58.93603    0.64819    0.65881    0.83500    0.35263    0.38811    0.38739    2.83582
  80.51494    0.85148    0.65881    1.12500    0.38845    0.34941    0.34867    2.57436
  51.66607    0.57416    0.65881    0.73500    0.43464    0.43574    0.43502    2.30075
  82.03061    0.86471    0.65881    1.14500    0.37602    0.34740    0.34666    2.65946
  72.24086    0.77672    0.65881    1.01500    0.37421    0.35949    0.35875    2.67227
  64.81346    0.70615    0.65881    0.91500    0.35927    0.36786    0.36713    2.78341
  70.69583    0.76321    0.65960    0.99500    0.34405    0.36088    0.36016    2.90654
  55.24920    0.61169    0.65960    0.78500    0.40444    0.41414    0.41343    2.47253
  69.20773    0.74918    0.65960    0.97500    0.37785    0.36250    0.36177    2.64655
  69.95132    0.75621    0.65960    0.98500    0.36244    0.36169    0.36097    2.75909
  66.24242    0.72083    0.65960    0.93500    0.42606    0.36582    0.36510    2.34711
  71.44125    0.77020    0.65960    1.00500    0.34958    0.36008    0.35935    2.86058
  66.98239    0.72795    0.65960    0.94500    0.32756    0.36493    0.36421    3.05288
  64.02794    0.69935    0.65960    0.90500    0.37603    0.36848    0.36777    2.65939
  68.46504    0.74212    0.65960    0.96500    0.35275    0.36323    0.36251    2.83486
  67.72326    0.73505    0.65960    0.95500    0.36609    0.36405    0.36332    2.73160
  58.16167    0.64119    0.65960    0.82500    0.40074    0.39313    0.39242    2.49541
  65.50336    0.71369    0.65960    0.92500    0.41909    0.36671    0.36599    2.38610
  55.97606    0.61909    0.65960    0.79500    0.40000    0.40889    0.40818    2.50000
  58.89190    0.64853    0.65960    0.83500    0.35548    0.38788    0.38717    2.81308
  64.76520    0.70653    0.65960    0.91500    0.35197    0.36760    0.36688    2.84112
  72.18758    0.77716    0.65960    1.01500    0.37005    0.35927    0.35855    2.70233
  76.68454    0.81838    0.65960    1.07500    0.36381    0.35421    0.35348    2.74866
  80.45642    0.85199    0.65960    1.12500    0.34816    0.34918    0.34846    2.87222
  77.43717    0.82516    0.65960    1.08500    0.32447    0.35321    0.35248    3.08197
  53.07357    0.58938    0.65960    0.75500    0.49226    0.42796    0.42726    2.03145
  81.97118    0.86523    0.65960    1.14500    0.36812    0.34717    0.34644    2.71650
  61.82150    0.67768    0.65960    0.87500    0.32573    0.37115    0.37043    3.07000
  62.55609    0.68492    0.65960    0.88500    0.41034    0.37026    0.36954    2.43697
  49.46348    0.55192    0.65960    0.70500    0.50588    0.44650    0.44580    1.97674
  82.72981    0.87180    0.65960    1.15500    0.36179    0.34617    0.34544    2.76405
  51.62718    0.57444    0.65960    0.73500    0.44781    0.43538    0.43467    2.23308
  72.93481    0.78409    0.65960    1.02500    0.43523    0.35847    0.35774    2.29762
  48.74379    0.54438    0.65960    0.69500    0.56098    0.45021    0.44951    1.78261
  83.48926    0.87834    0.65960    1.16500    0.43226    0.34521    0.34448    2.31343
  52.34997    0.58192    0.65960    0.74500    0.40994    0.43167    0.43096    2.43939
  81.21338    0.85862    0.65960    1.13500    0.38445    0.34818    0.34745    2.60109
  50.90517    0.56695    0.65960    0.72500    0.53623    0.43909    0.43838    1.86486
  75.93280    0.81157    0.65960    1.06500    0.32677    0.35522    0.35450    3.06024
  48.02485    0.53683    0.65960    0.68500    0.55556    0.45392    0.45321    1.80000
  79.70031    0.84532    0.65960    1.11500    0.32336    0.35019    0.34946    3.09249
  60.35496    0.66314    0.65960    0.85500    0.36174    0.37738    0.37666    2.76444
  46.58921    0.52169    0.65960    0.66500    0.69565    0.46099    0.46029    1.43750
  54.52317    0.60427    0.65960    0.77500    0.33738    0.41939    0.41868    2.96403
  78.94506    0.83863    0.65960    1.10500    0.30930    0.35119    0.35047    3.23313
  53.79796    0.59683    0.65960    0.76500    0.37598    0.42440    0.42369    2.65972
  47.30666    0.52927    0.65960    0.67500    0.40323    0.45762    0.45692    2.48000
  63.29157    0.69214    0.65960    0.89500    0.33981    0.36937    0.36865    2.94286
  75.18195    0.80474    0.65960    1.05500    0.36833    0.35605    0.35532    2.71495
  84.24951    0.88485    0.65960    1.17500    0.34127    0.34780    0.34707    2.93023
  61.08779    0.67042    0.65960    0.86500    0.42655    0.37221    0.37150    2.34440
  78.19067    0.83191    0.65960    1.09500    0.28880    0.35220    0.35147    3.46258
  59.62300    0.65584    0.65960    0.84500    0.36409    0.38263    0.38192    2.74661
  50.18394    0.55944    0.65960    0.71500    0.48792    0.44279    0.44209    2.04950
  78.13351    0.83240    0.66039    1.09500    0.43671    0.35197    0.35126    2.28985
  69.89951    0.75662    0.66039    0.98500    0.36960    0.36147    0.36076    2.70563
  77.38047    0.82564    0.66039    1.08500    0.29676    0.35298    0.35227    3.36970
  52.31054    0.58221    0.66039    0.74500    0.34870    0.43131    0.43062    2.86777
  62.50936    0.68528    0.66039    0.88500    0.35786    0.36999    0.36929    2.79439
  53.03361    0.58968    0.66039    0.75500    0.42737    0.42760    0.42691    2.33987
  76.62832    0.81885    0.66039    1.07500    0.35446    0.35398    0.35327    2.82123
  70.64352    0.76364    0.66039    0.99500    0.38206    0.36067    0.35996    2.61739
  75.87706    0.81204    0.66039    1.06500    0.35728    0.35500    0.35429    2.79891
  58.84776    0.64886    0.66039    0.83500    0.43199    0.38765    0.38695    2.31489
  53.75748    0.59713    0.66039    0.76500    0.42935    0.42409    0.42339    2.32911
  75.12669    0.80520    0.66039    1.05500    0.37222    0.35583    0.35512    2.68657
  71.38844    0.77063    0.66039    1.00500    0.34747    0.35986    0.35915    2.87793
  63.24432    0.69251    0.66039    0.89500    0.36129    0.36911    0.36840    2.76786
  54.48217    0.60457    0.66039    0.77500    0.41080    0.41916    0.41846    2.43429
  55.93401    0.61940    0.66039    0.79500    0.38528    0.40865    0.40796    2.59551
  78.88742    0.83912    0.66039    1.10500    0.34291    0.35097    0.35026    2.91620
  72.88101    0.78453    0.66039    1.02500    0.37833    0.35825    0.35754    2.64317
  51.58828    0.57473    0.66039    0.73500    0.44238    0.43502    0.43432    2.26050
  60.30978    0.66348    0.66039    0.85500    0.35113    0.37714    0.37644    2.84793
  46.55401    0.52195    0.66039    0.66500    0.19231    0.46052    0.45983    5.20000
  65.45457    0.71407    0.66039    0.92500    0.36541    0.36644    0.36574    2.73663
  58.11804    0.64152    0.66039    0.82500    0.37349    0.39290    0.39220    2.67742
  47.27093    0.52953    0.66039    0.67500    0.49231    0.45726    0.45657    2.03125
  84.94931    0.89188    0.66039    1.18500    0.41889    0.34669    0.34598    2.38728
  84.18870    0.88540    0.66039    1.17500    0.34091    0.34753    0.34681    2.93333
  61.04209    0.67077    0.66039    0.86500    0.34499    0.37201    0.37131    2.89862
  47.98859    0.53709    0.66039    0.68500    0.51685    0.45356    0.45287    1.93478
  66.19313    0.72122    0.66039    0.93500    0.38678    0.36556    0.36485    2.58547
  64.71693    0.70691    0.66039    0.91500    0.36866    0.36733    0.36663    2.71250
  66.93258    0.72834    0.66039    0.94500    0.35556    0.36467    0.36396    2.81250
  83.42889    0.87888    0.66039    1.16500    0.33605    0.34499    0.34428    2.97576
  48.70700    0.54465    0.66039    0.69500    0.46528    0.44985    0.44916    2.14925
  82.66989    0.87233    0.66039    1.15500    0.33952    0.34594    0.34523    2.94536
  49.42617    0.55219    0.66039    0.70500    0.53804    0.44614    0.44545    1.85859
  61.77528    0.67804    0.66039    0.87500    0.37805    0.37088    0.37018    2.64516
  81.91171    0.86575    0.66039    1.14500    0.27568    0.34695    0.34623    3.62745
  67.67295    0.73545    0.66039    0.95500    0.35417    0.36378    0.36307    2.82353
  81.15436    0.85914    0.66039    1.13500    0.37945    0.34795    0.34724    2.63542
  50.14609    0.55972    0.66039    0.71500    0.58163    0.44243    0.44174    1.71930
  68.41422    0.74253    0.66039    0.96500    0.38050    0.36299    0.36229    2.62810
  80.39786    0.85249    0.66039    1.12500    0.36902    0.34896    0.34824    2.70984
  72.13427    0.77759    0.66039    1.01500    0.29774    0.35905    0.35835    3.35859
  50.86680    0.56723    0.66039    0.72500    0.34602    0.43873    0.43803    2.89000
  59.57833    0.65618    0.66039    0.84500    0.44771    0.38240    0.38170    2.23361
  79.64221    0.84582    0.66039    1.11500    0.33525    0.34996    0.34925    2.98286
  69.15641    0.74959    0.66039    0.97500    0.35812    0.36228    0.36157    2.79237
  55.20767    0.61199    0.66039    0.78500    0.41850    0.41391    0.41321    2.38947
  63.98017    0.69972    0.66039    0.90500    0.36884    0.36822    0.36752    2.71121
  78.82976    0.83962    0.66119    1.10500    0.34901    0.35074    0.35004    2.86529
  81.09531    0.85965    0.66119    1.13500    0.38538    0.34772    0.34703    2.59487
  62.46260    0.68564    0.66119    0.88500    0.35158    0.36973    0.36904    2.84434
  55.16613    0.61230    0.66119    0.78500    0.44545    0.41367    0.41299    2.24490
  67.62262    0.73585    0.66119    0.95500    0.34194    0.36351    0.36282    2.92453
  76.57208    0.81933    0.66119    1.07500    0.36654    0.35375    0.35306    2.72820
  61.72905    0.67839    0.66119    0.87500    0.36717    0.37062    0.36993    2.72350
  70.59118    0.76406    0.66119    0.99500    0.40367    0.36045    0.35976    2.47727
  49.38884    0.55246    0.66119    0.70500    0.49468    0.44578    0.44510    2.02151
  81.85220    0.86627    0.66119    1.14500    0.35614    0.34672    0.34602    2.80791
  82.60993    0.87286    0.66119    1.15500    0.36062    0.34571    0.34502    2.77297
  75.82129    0.81251    0.66119    1.06500    0.32294    0.35477    0.35408    3.09659
  58.80360    0.64919    0.66119    0.83500    0.39209    0.38741    0.38673    2.55046
  53.71699    0.59743    0.66119    0.76500    0.38843    0.42378    0.42309    2.57447
  50.10824    0.55999    0.66119    0.71500    0.44554    0.44207    0.44139    2.24444
  48.67021    0.54491    0.66119    0.69500    0.43182    0.44949    0.44881    2.31579
  58.07441    0.64185    0.66119    0.82500    0.37069    0.39266    0.39198    2.69767
  66.88276    0.72874    0.66119    0.94500    0.38319    0.36440    0.36371    2.60965
  75.07141    0.80566    0.66119    1.05500    0.32000    0.35561    0.35492    3.12500
  71.33560    0.77106    0.66119    1.00500    0.37910    0.35964    0.35895    2.63786
  47.23519    0.52978    0.66119    0.67500    0.61818    0.45690    0.45623    1.61765
  64.66863    0.70728    0.66119    0.91500    0.40246    0.36706    0.36638    2.48472
  66.14381    0.72161    0.66119    0.93500    0.36463    0.36529    0.36460    2.74249
  47.95233    0.53736    0.66119    0.68500    0.48864    0.45320    0.45252    2.04651
  60.99637    0.67112    0.66119    0.86500    0.38756    0.37180    0.37112    2.58025
  84.12786    0.88594    0.66119    1.17500    0.40798    0.34725    0.34655    2.45109
  63.19705    0.69288    0.66119    0.89500    0.37500    0.36884    0.36815    2.66667
  54.44115    0.60488    0.66119    0.77500    0.41728    0.41892    0.41824    2.39645
  84.88803    0.89243    0.66119    1.18500    0.39535    0.34656    0.34586    2.52941
  83.36849    0.87941    0.66119    1.16500    0.39013    0.34478    0.34408    2.56322
  52.99365    0.58998    0.66119    0.75500    0.43099    0.42724    0.42656    2.32026
  72.08094    0.77803    0.66119    1.01500    0.32764    0.35883    0.35814    3.05213
  72.82719    0.78497    0.66119    1.02500    0.35552    0.35803    0.35734    2.81279
  80.33926    0.85300    0.66119    1.12500    0.39354    0.34873    0.34803    2.54106
  69.84767    0.75704    0.66119    0.98500    0.36007    0.36125    0.36056    2.77727
  60.26458    0.66383    0.66119    0.85500    0.40440    0.37691    0.37622    2.47280
  69.10507    0.75000    0.66119    0.97500    0.37601    0.36206    0.36137    2.65948
  77.32375    0.82612    0.66119    1.08500    0.33462    0.35275    0.35205    2.98851
  46.51880    0.52220    0.66119    0.66500    0.45000    0.46004    0.45937    2.22222
  63.93239    0.70009    0.66119    0.90500    0.35655    0.36795    0.36727    2.80465
  51.54936    0.57501    0.66119    0.73500    0.47959    0.43466    0.43398    2.08511
  50.82841    0.56751    0.66119    0.72500    0.43089    0.43836    0.43768    2.32075
  52.27111    0.58250    0.66119    0.74500    0.47256    0.43095    0.43027    2.11613
  55.89194    0.61972    0.66119    0.79500    0.48707    0.40842    0.40774    2.05310
  68.36339    0.74294    0.66119    0.96500    0.36308    0.36275    0.36206    2.75424
  78.07632    0.83288    0.66119    1.09500    0.32841    0.35174    0.35105    3.04494
  59.53365    0.65652    0.66119    0.84500    0.42322    0.38216    0.38148    2.36283
  65.40577    0.71446    0.66119    0.92500    0.40580    0.36618    0.36549    2.46429
  79.58408    0.84632    0.66119    1.11500    0.36147    0.34973    0.34904    2.76650
  69.79581    0.75746    0.66198    0.98500    0.33946    0.36103    0.36036    2.94581
  51.51044    0.57530    0.66198    0.73500    0.48944    0.43429    0.43363    2.04317
  75.01610    0.80612    0.66198    1.05500    0.37895    0.35539    0.35472    2.63889
  71.28274    0.77149    0.66198    1.00500    0.36471    0.35942    0.35875    2.74194
  52.95367    0.59027    0.66198    0.75500    0.48468    0.42688    0.42621    2.06322
  66.09448    0.72200    0.66198    0.93500    0.36566    0.36502    0.36435    2.73478
  60.95064    0.67147    0.66198    0.86500    0.36230    0.37159    0.37093    2.76018
  69.05371    0.75041    0.66198    0.97500    0.41625    0.36184    0.36117    2.40239
  52.23166    0.58279    0.66198    0.74500    0.45079    0.43059    0.42992    2.21831
  84.06697    0.88648    0.66198    1.17500    0.34526    0.34697    0.34629    2.89634
  72.02759    0.77846    0.66198    1.01500    0.34331    0.35861    0.35794    2.91284
  63.14977    0.69324    0.66198    0.89500    0.39895    0.36857    0.36790    2.50655
  54.40012    0.60518    0.66198    0.77500    0.34515    0.41869    0.41802    2.89726
  78.01909    0.83337    0.66198    1.09500    0.36224    0.35151    0.35084    2.76064
  64.62032    0.70766    0.66198    0.91500    0.34466    0.36679    0.36613    2.90141
  47.91605    0.53762    0.66198    0.68500    0.52000    0.45284    0.45217    1.92308
  48.63340    0.54518    0.66198    0.69500    0.58696    0.44913    0.44846    1.70370
  83.30805    0.87995    0.66198    1.16500    0.41649    0.34456    0.34388    2.40102
  50.07037    0.56027    0.66198    0.71500    0.53297    0.44171    0.44104    1.87629
  55.84986    0.62003    0.66198    0.79500    0.38000    0.40818    0.40752    2.63158
  81.03622    0.86016    0.66198    1.13500    0.36364    0.34749    0.34682    2.75000
  68.31253    0.74334    0.66198    0.96500    0.41379    0.36250    0.36183    2.41667
  62.41584    0.68600    0.66198    0.88500    0.38835    0.36946    0.36879    2.57500
  67.57227    0.73625    0.66198    0.95500    0.33931    0.36324    0.36257    2.94712
  63.88460    0.70046    0.66198    0.90500    0.41993    0.36768    0.36701    2.38136
  76.51580    0.81980    0.66198    1.07500    0.35272    0.35352    0.35285    2.83511
  84.82671    0.89298    0.66198    1.18500    0.38389    0.34643    0.34575    2.60494
  49.35150    0.55273    0.66198    0.70500    0.49457    0.44542    0.44475    2.02198
  77.26700    0.82660    0.66198    1.08500    0.35451    0.35252    0.35184    2.82081
  70.53882    0.76448    0.66198    0.99500    0.36834    0.36022    0.35955    2.71489
  80.28064    0.85351    0.66198    1.12500    0.28835    0.34849    0.34782    3.46795
  81.79266    0.86679    0.66198    1.14500    0.36731    0.34648    0.34581    2.72251
  78.77206    0.84011    0.66198    1.10500    0.37100    0.35051    0.34983    2.69543
  75.76550    0.81298    0.66198    1.06500    0.37308    0.35454    0.35387    2.68041
  50.79002    0.56779    0.66198    0.72500    0.50413    0.43800    0.43734    1.98361
  58.75943    0.64953    0.66198    0.83500    0.42609    0.38718    0.38651    2.34694
  59.48896    0.65686    0.66198    0.84500    0.35570    0.38192    0.38126    2.81132
  53.67649    0.59773    0.66198    0.76500    0.38386    0.42346    0.42279    2.60510
  79.52592    0.84682    0.66198    1.11500    0.36716    0.34950    0.34883    2.72362
  66.83292    0.72913    0.66198    0.94500    0.32036    0.36413    0.36346    3.12150
  61.68280    0.67875    0.66198    0.87500    0.37937    0.37035    0.36968    2.63594
  82.54994    0.87338    0.66198    1.15500    0.36779    0.34548    0.34480    2.71892
  60.21936    0.66417    0.66198    0.85500    0.36047    0.37667    0.37600    2.77419
  72.77335    0.78542    0.66198    1.02500    0.34576    0.35781    0.35713    2.89216
  47.19945    0.53004    0.66198    0.67500    0.46970    0.45654    0.45588    2.12903
  46.48358    0.52245    0.66198    0.66500    0.76471    0.45957    0.45890    1.30769
  65.35695    0.71484    0.66198    0.92500    0.35520    0.36591    0.36524    2.81532
  55.12458    0.61261    0.66198    0.78500    0.38031    0.41344    0.41277    2.62941
  58.03076    0.64218    0.66198    0.82500    0.37911    0.39243    0.39176    2.63775
  59.44425    0.65720    0.66278    0.84500    0.37696    0.38169    0.38104    2.65278
  60.90489    0.67182    0.66278    0.86500    0.35619    0.37139    0.37074    2.80751
  53.63597    0.59803    0.66278    0.76500    0.46950    0.42315    0.42249    2.12994
  47.87976    0.53788    0.66278    0.68500    0.45794    0.45247    0.45182    2.18367
  55.08301    0.61292    0.66278    0.78500    0.39726    0.41320    0.41255    2.51724
  66.04513    0.72238    0.66278    0.93500    0.36006    0.36475    0.36410    2.77731
  50.75162    0.56807    0.66278    0.72500    0.45725    0.43764    0.43699    2.18699
  79.46772    0.84732    0.66278    1.11500    0.34343    0.34927    0.34861    2.91177
  46.44836    0.52270    0.66278    0.66500    0.71429    0.45910    0.45844    1.40000
  73.46566    0.79279    0.66278    1.03500    0.39964    0.35678    0.35613    2.50228
  80.22198    0.85401    0.66278    1.12500    0.37645    0.34826    0.34761    2.65641
  84.00605    0.88702    0.66278    1.17500    0.34783    0.34668    0.34603    2.87500
  72.71947    0.78586    0.66278    1.02500    0.34095    0.35758    0.35693    2.93301
  67.52190    0.73665    0.66278    0.95500    0.34515    0.36297    0.36232    2.89732
  76.45950    0.82027    0.66278    1.07500    0.36031    0.35329    0.35264    2.77540
  64.57199    0.70804    0.66278    0.91500    0.33904    0.36653    0.36588    2.94954
  48.59658    0.54545    0.66278    0.69500    0.43243    0.44877    0.44811    2.31250
  63.83678    0.70083    0.66278    0.90500    0.35474    0.36741    0.36676    2.81900
  57.98709    0.64251    0.66278    0.82500    0.37340    0.39219    0.39154    2.67811
  83.24757    0.88048    0.66278    1.16500    0.34175    0.34434    0.34369    2.92614
  68.26166    0.74375    0.66278    0.96500    0.31450    0.36226    0.36161    3.17961
  62.36905    0.68636    0.66278    0.88500    0.36156    0.36919    0.36854    2.76577
  55.80777    0.62034    0.66278    0.79500    0.40476    0.40795    0.40730    2.47059
  65.30810    0.71522    0.66278    0.92500    0.38522    0.36564    0.36499    2.59592
  71.22986    0.77191    0.66278    1.00500    0.40221    0.35919    0.35854    2.48627
  52.91368    0.59056    0.66278    0.75500    0.53623    0.42651    0.42586    1.86486
  71.97421    0.77890    0.66278    1.01500    0.33596    0.35839    0.35774    2.97653
  66.78306    0.72953    0.66278    0.94500    0.39527    0.36386    0.36321    2.52991
  50.03250    0.56054    0.66278    0.71500    0.49246    0.44135    0.44069    2.03061
  77.21022    0.82708    0.66278    1.08500    0.40230    0.35228    0.35163    2.48571
  47.16369    0.53030    0.66278    0.67500    0.46667    0.45618    0.45553    2.14286
  80.97710    0.86067    0.66278    1.13500    0.39854    0.34726    0.34660    2.50917
  60.17414    0.66452    0.66278    0.85500    0.42393    0.37644    0.37578    2.35887
  54.35908    0.60549    0.66278    0.77500    0.43981    0.41845    0.41780    2.27368
  58.71524    0.64986    0.66278    0.83500    0.35949    0.38694    0.38629    2.78173
  49.31416    0.55300    0.66278    0.70500    0.52941    0.44506    0.44440    1.88889
  78.71434    0.84060    0.66278    1.10500    0.35135    0.35027    0.34962    2.84615
  77.96183    0.83385    0.66278    1.09500    0.42063    0.35128    0.35063    2.37736
  75.70968    0.81344    0.66278    1.06500    0.41455    0.35431    0.35366    2.41228
  70.48643    0.76491    0.66278    0.99500    0.38611    0.36000    0.35935    2.58996
  69.74392    0.75788    0.66278    0.98500    0.34537    0.36081    0.36016    2.89545
  84.76534    0.89353    0.66278    1.18500    0.39352    0.34629    0.34564    2.54118
  52.19220    0.58308    0.66278    0.74500    0.41515    0.43022    0.42957    2.40876
  82.48991    0.87391    0.66278    1.15500    0.38413    0.34524    0.34459    2.60326
  51.47151    0.57558    0.66278    0.73500    0.42279    0.43393    0.43328    2.36522
  69.00233    0.75082    0.66278    0.97500    0.34335    0.36161    0.36096    2.91244
  81.73308    0.86731    0.66278    1.14500    0.35307    0.34625    0.34560    2.83234
  61.63653    0.67910    0.66278    0.87500    0.40134    0.37008    0.36943    2.49167
  63.10247    0.69361    0.66278    0.89500    0.36033    0.36830    0.36765    2.77523
  57.94342    0.64284    0.66357    0.82500    0.39016    0.39196    0.39132    2.56306
  47.84347    0.53814    0.66357    0.68500    0.45745    0.45211    0.45147    2.18605
  54.31803    0.60579    0.66357    0.77500    0.42206    0.41822    0.41758    2.36932
  52.15273    0.58337    0.66357    0.74500    0.43168    0.42986    0.42922    2.31655
  83.18705    0.88101    0.66357    1.16500    0.37022    0.34412    0.34349    2.70109
  81.67347    0.86782    0.66357    1.14500    0.37081    0.34601    0.34539    2.69681
  63.78895    0.70120    0.66357    0.90500    0.39652    0.36714    0.36651    2.52191
  60.12889    0.66486    0.66357    0.85500    0.32828    0.37620    0.37556    3.04615
  62.32225    0.68672    0.66357    0.88500    0.41237    0.36892    0.36829    2.42500
  75.65383    0.81391    0.66357    1.06500    0.41897    0.35408    0.35345    2.38679
  55.76566    0.62066    0.66357    0.79500    0.34674    0.40771    0.40708    2.88398
  67.47151    0.73705    0.66357    0.95500    0.38288    0.36270    0.36207    2.61181
  65.25925    0.71560    0.66357    0.92500    0.39399    0.36537    0.36474    2.53814
  66.73317    0.72992    0.66357    0.94500    0.42153    0.36359    0.36296    2.37229
  71.17696    0.77234    0.66357    1.00500    0.39103    0.35897    0.35834    2.55738
  77.90455    0.83434    0.66357    1.09500    0.36502    0.35104    0.35041    2.73958
  52.87368    0.59086    0.66357    0.75500    0.41261    0.42615    0.42551    2.42361
  84.70394    0.89407    0.66357    1.18500    0.40393    0.34615    0.34552    2.47568
  49.99462    0.56082    0.66357    0.71500    0.47489    0.44099    0.44034    2.10577
  82.42984    0.87443    0.66357    1.15500    0.38095    0.34501    0.34438    2.62500
  71.92081    0.77933    0.66357    1.01500    0.34472    0.35816    0.35753    2.90094
  68.21076    0.74415    0.66357    0.96500    0.33764    0.36201    0.36138    2.96172
  78.65658    0.84109    0.66357    1.10500    0.31589    0.35004    0.34941    3.16564
  64.52364    0.70841    0.66357    0.91500    0.43678    0.36626    0.36562    2.28947
  70.43403    0.76533    0.66357    0.99500    0.36076    0.35978    0.35915    2.77193
  83.94508    0.88756    0.66357    1.17500    0.39825    0.34640    0.34577    2.51099
  63.05515    0.69397    0.66357    0.89500    0.34424    0.36803    0.36740    2.90498
  79.40949    0.84782    0.66357    1.11500    0.30811    0.34903    0.34840    3.24561
  61.59025    0.67946    0.66357    0.87500    0.41776    0.36981    0.36918    2.39370
  51.43257    0.57587    0.66357    0.73500    0.39610    0.43357    0.43293    2.52459
  72.66558    0.78630    0.66357    1.02500    0.40252    0.35736    0.35673    2.48438
  60.85913    0.67217    0.66357    0.86500    0.38614    0.37118    0.37054    2.58974
  59.39953    0.65754    0.66357    0.84500    0.36888    0.38145    0.38082    2.71090
  53.59545    0.59833    0.66357    0.76500    0.38847    0.42283    0.42219    2.57419
  58.67104    0.65020    0.66357    0.83500    0.37091    0.38670    0.38607    2.69604
  47.12793    0.53055    0.66357    0.67500    0.35385    0.45582    0.45518    2.82609
  48.55976    0.54571    0.66357    0.69500    0.44872    0.44840    0.44776    2.22857
  80.91795    0.86119    0.66357    1.13500    0.40541    0.34702    0.34639    2.46667
  50.71320    0.56835    0.66357    0.72500    0.40613    0.43728    0.43664    2.46226
  65.99575    0.72277    0.66357    0.93500    0.33639    0.36448    0.36385    2.97273
  49.27680    0.55327    0.66357    0.70500    0.44022    0.44469    0.44405    2.27160
  77.15341    0.82755    0.66357    1.08500    0.37192    0.35205    0.35142    2.68878
  68.95093    0.75123    0.66357    0.97500    0.37396    0.36139    0.36076    2.67411
  55.04143    0.61323    0.66357    0.78500    0.39602    0.41297    0.41233    2.52514
  46.41312    0.52296    0.66357    0.66500    0.54167    0.45862    0.45798    1.84615
  73.41127    0.79324    0.66357    1.03500    0.33390    0.35655    0.35592    2.99492
  80.16328    0.85452    0.66357    1.12500    0.38462    0.34803    0.34740    2.60000
  69.69202    0.75829    0.66357    0.98500    0.36234    0.36058    0.35995    2.75983
  76.40317    0.82074    0.66357    1.07500    0.43269    0.35305    0.35242    2.31111
  67.42110    0.73744    0.66437    0.95500    0.37619    0.36243    0.36182    2.65823
  80.85876    0.86170    0.66437    1.13500    0.38697    0.34678    0.34618    2.58416
  70.38160    0.76575    0.66437    0.99500    0.37459    0.35956    0.35894    2.66957
  48.52293    0.54598    0.66437    0.69500    0.46053    0.44804    0.44741    2.17143
  75.59795    0.81437    0.66437    1.06500    0.34432    0.35385    0.35324    2.90426
  62.27544    0.68708    0.66437    0.88500    0.46805    0.36865    0.36804    2.13653
  81.61382    0.86834    0.66437    1.14500    0.36852    0.34578    0.34517    2.71359
  61.54395    0.67981    0.66437    0.87500    0.33977    0.36954    0.36893    2.94313
  49.23944    0.55354    0.66437    0.70500    0.40722    0.44433    0.44370    2.45570
  58.62683    0.65053    0.66437    0.83500    0.37843    0.38647    0.38585    2.64251
  83.12649    0.88154    0.66437    1.16500    0.36034    0.34390    0.34329    2.77515
  57.89972    0.64317    0.66437    0.82500    0.38910    0.39172    0.39110    2.57005
  76.34681    0.82122    0.66437    1.07500    0.38716    0.35282    0.35221    2.58291
  66.68327    0.73031    0.66437    0.94500    0.41426    0.36332    0.36271    2.41393
  53.55491    0.59863    0.66437    0.76500    0.41753    0.42252    0.42189    2.39506
  54.99984    0.61354    0.66437    0.78500    0.40682    0.41273    0.41211    2.45810
  68.15984    0.74455    0.66437    0.96500    0.38673    0.36177    0.36115    2.58577
  71.86738    0.77977    0.66437    1.01500    0.43186    0.35794    0.35733    2.31557
  80.10456    0.85502    0.66437    1.12500    0.40490    0.34779    0.34718    2.46977
  46.37788    0.52321    0.66437    0.66500    0.45000    0.45815    0.45751    2.22222
  73.35685    0.79368    0.66437    1.03500    0.38946    0.35633    0.35572    2.56769
  65.94636    0.72316    0.66437    0.93500    0.42321    0.36421    0.36360    2.36290
  47.09216    0.53081    0.66437    0.67500    0.64179    0.45546    0.45483    1.55814
  79.35123    0.84832    0.66437    1.11500    0.39924    0.34880    0.34819    2.50476
  63.00782    0.69434    0.66437    0.89500    0.34494    0.36777    0.36715    2.89908
  51.39362    0.57615    0.66437    0.73500    0.44667    0.43321    0.43258    2.23881
  83.88408    0.88810    0.66437    1.17500    0.37313    0.34611    0.34551    2.68000
  69.64009    0.75871    0.66437    0.98500    0.42397    0.36036    0.35975    2.35865
  60.08364    0.66521    0.66437    0.85500    0.42173    0.37596    0.37534    2.37118
  68.89951    0.75164    0.66437    0.97500    0.37151    0.36117    0.36056    2.69170
  54.27696    0.60609    0.66437    0.77500    0.41907    0.41799    0.41736    2.38624
  52.11325    0.58366    0.66437    0.74500    0.46996    0.42950    0.42887    2.12782
  78.59879    0.84158    0.66437    1.10500    0.35409    0.34980    0.34920    2.82418
  77.84723    0.83482    0.66437    1.09500    0.35556    0.35081    0.35020    2.81250
  84.64250    0.89462    0.66437    1.18500    0.33180    0.34601    0.34541    3.01389
  77.09657    0.82803    0.66437    1.08500    0.38336    0.35181    0.35121    2.60849
  64.47528    0.70879    0.66437    0.91500    0.36825    0.36599    0.36537    2.71552
  50.67478    0.56863    0.66437    0.72500    0.48638    0.43692    0.43629    2.05600
  55.72355    0.62097    0.66437    0.79500    0.38922    0.40748    0.40686    2.56923
  47.80717    0.53840    0.66437    0.68500    0.51948    0.45175    0.45112    1.92500
  49.95672    0.56109    0.66437    0.71500    0.47317    0.44062    0.43999    2.11340
  59.35479    0.65788    0.66437    0.84500    0.38011    0.38122    0.38060    2.63084
  60.81335    0.67252    0.66437    0.86500    0.38113    0.37097    0.37035    2.62381
  71.12403    0.77277    0.66437    1.00500    0.37206    0.35875    0.35814    2.68776
  82.36974    0.87496    0.66437    1.15500    0.44603    0.34477    0.34417    2.24201
  72.61166    0.78674    0.66437    1.02500    0.34075    0.35713    0.35653    2.93467
  52.83368    0.59115    0.66437    0.75500    0.41753    0.42579    0.42516    2.39506
  65.21037    0.71598    0.66437    0.92500    0.37091    0.36510    0.36448    2.69604
  63.74110    0.70157    0.66437    0.90500    0.35304    0.36688    0.36626    2.83258
  52.79366    0.59144    0.66516    0.75500    0.39231    0.42543    0.42481    2.54902
  49.91882    0.56137    0.66516    0.71500    0.36444    0.44027    0.43964    2.74390
  68.84807    0.75205    0.66516    0.97500    0.40806    0.36095    0.36035    2.45059
  81.55414    0.86886    0.66516    1.14500    0.38213    0.34555    0.34496    2.61692
  70.32915    0.76617    0.66516    0.99500    0.36379    0.35934    0.35874    2.74886
  77.78988    0.83531    0.66516    1.09500    0.34164    0.35058    0.34999    2.92708
  80.79953    0.86221    0.66516    1.13500    0.38353    0.34655    0.34597    2.60733
  60.03836    0.66555    0.66516    0.85500    0.39685    0.37573    0.37512    2.51982
  67.37067    0.73784    0.66516    0.95500    0.34202    0.36217    0.36157    2.92381
  78.54097    0.84207    0.66516    1.10500    0.40748    0.34957    0.34898    2.45413
  52.07376    0.58395    0.66516    0.74500    0.52997    0.42914    0.42852    1.88690
  46.34263    0.52346    0.66516    0.66500    0.40000    0.45767    0.45705    2.50000
  51.35466    0.57643    0.66516    0.73500    0.47518    0.43285    0.43223    2.10448
  62.22860    0.68744    0.66516    0.88500    0.35759    0.36839    0.36779    2.79646
  77.03970    0.82851    0.66516    1.08500    0.34302    0.35158    0.35099    2.91525
  80.04580    0.85553    0.66516    1.12500    0.37708    0.34756    0.34697    2.65196
  63.69323    0.70194    0.66516    0.90500    0.36098    0.36661    0.36601    2.77021
  76.29042    0.82169    0.66516    1.07500    0.33333    0.35259    0.35200    3.00000
  68.10891    0.74496    0.66516    0.96500    0.39590    0.36152    0.36093    2.52586
  69.58815    0.75912    0.66516    0.98500    0.37433    0.36014    0.35955    2.67143
  65.16147    0.71636    0.66516    0.92500    0.41391    0.36483    0.36423    2.41600
  61.49764    0.68016    0.66516    0.87500    0.42218    0.36928    0.36867    2.36864
  50.63635    0.56891    0.66516    0.72500    0.47101    0.43656    0.43593    2.12308
  79.29294    0.84881    0.66516    1.11500    0.42604    0.34856    0.34798    2.34722
  59.31004    0.65822    0.66516    0.84500    0.35522    0.38098    0.38037    2.81517
  55.68142    0.62128    0.66516    0.79500    0.45000    0.40725    0.40664    2.22222
  49.20207    0.55381    0.66516    0.70500    0.53571    0.44398    0.44335    1.86667
  54.95824    0.61385    0.66516    0.78500    0.40194    0.41250    0.41189    2.48795
  82.30960    0.87548    0.66516    1.15500    0.41064    0.34454    0.34395    2.43523
  84.58101    0.89516    0.66516    1.18500    0.36830    0.34588    0.34530    2.71515
  62.96047    0.69470    0.66516    0.89500    0.39363    0.36750    0.36690    2.54043
  58.58260    0.65086    0.66516    0.83500    0.40280    0.38624    0.38563    2.48261
  83.82304    0.88864    0.66516    1.17500    0.31381    0.34583    0.34525    3.18667
  47.77086    0.53866    0.66516    0.68500    0.46154    0.45139    0.45077    2.16667
  53.51437    0.59893    0.66516    0.76500    0.53779    0.42221    0.42159    1.85946
  54.23589    0.60639    0.66516    0.77500    0.38479    0.41776    0.41714    2.59880
  71.07108    0.77320    0.66516    1.00500    0.32965    0.35853    0.35793    3.03349
  83.06590    0.88207    0.66516    1.16500    0.39638    0.34368    0.34309    2.52284
  72.55771    0.78718    0.66516    1.02500    0.35953    0.35691    0.35632    2.78140
  75.54204    0.81484    0.66516    1.06500    0.38043    0.35362    0.35303    2.62857
  73.30241    0.79413    0.66516    1.03500    0.40864    0.35611    0.35552    2.44715
  66.63335    0.73070    0.66516    0.94500    0.36130    0.36305    0.36246    2.76777
  71.81393    0.78020    0.66516    1.01500    0.44444    0.35772    0.35713    2.25000
  57.85602    0.64349    0.66516    0.82500    0.35274    0.39149    0.39088    2.83495
  65.89696    0.72354    0.66516    0.93500    0.39535    0.36394    0.36334    2.52941
  47.05638    0.53107    0.66516    0.67500    0.50794    0.45510    0.45448    1.96875
  60.76756    0.67287    0.66516    0.86500    0.42288    0.37077    0.37016    2.36475
  48.48609    0.54624    0.66516    0.69500    0.52273    0.44768    0.44706    1.91304
  64.42690    0.70916    0.66516    0.91500    0.39652    0.36572    0.36512    2.52191
  65.84753    0.72393    0.66596    0.93500    0.35322    0.36368    0.36309    2.83111
  58.53836    0.65120    0.66596    0.83500    0.45108    0.38600    0.38541    2.21691
  83.00527    0.88261    0.66596    1.16500    0.32409    0.34346    0.34289    3.08556
  76.98280    0.82899    0.66596    1.08500    0.38418    0.35135    0.35078    2.60294
  54.91663    0.61415    0.66596    0.78500    0.38344    0.41227    0.41167    2.60795
  50.59791    0.56919    0.66596    0.72500    0.39068    0.43620    0.43558    2.55963
  65.11256    0.71675    0.66596    0.92500    0.38400    0.36457    0.36398    2.60417
  57.81231    0.64382    0.66596    0.82500    0.38386    0.39126    0.39066    2.60513
  53.47381    0.59923    0.66596    0.76500    0.37717    0.42190    0.42129    2.65132
  79.98701    0.85603    0.66596    1.12500    0.33816    0.34733    0.34676    2.95722
  51.31569    0.57672    0.66596    0.73500    0.33876    0.43249    0.43188    2.95192
  62.18176    0.68780    0.66596    0.88500    0.36800    0.36813    0.36753    2.71739
  62.91310    0.69507    0.66596    0.89500    0.42593    0.36724    0.36665    2.34783
  76.23400    0.82216    0.66596    1.07500    0.39665    0.35236    0.35179    2.52113
  67.32022    0.73824    0.66596    0.95500    0.40532    0.36190    0.36132    2.46721
  66.58341    0.73110    0.66596    0.94500    0.41516    0.36279    0.36220    2.40873
  48.44924    0.54651    0.66596    0.69500    0.53896    0.44733    0.44671    1.85542
  64.37850    0.70954    0.66596    0.91500    0.41969    0.36546    0.36487    2.38272
  61.45131    0.68052    0.66596    0.87500    0.41166    0.36902    0.36842    2.42918
  80.74028    0.86272    0.66596    1.13500    0.42330    0.34632    0.34575    2.36239
  79.23462    0.84931    0.66596    1.11500    0.37455    0.34834    0.34776    2.66990
  84.51949    0.89571    0.66596    1.18500    0.40302    0.34575    0.34518    2.48128
  47.02059    0.53132    0.66596    0.67500    0.40000    0.45475    0.45413    2.50000
  49.16469    0.55408    0.66596    0.70500    0.46243    0.44362    0.44300    2.16250
  69.53618    0.75954    0.66596    0.98500    0.41315    0.35993    0.35934    2.42045
  59.26528    0.65855    0.66596    0.84500    0.45688    0.38075    0.38015    2.18876
  60.72175    0.67321    0.66596    0.86500    0.35417    0.37056    0.36997    2.82353
  77.73251    0.83579    0.66596    1.09500    0.32727    0.35035    0.34978    3.05556
  82.24942    0.87601    0.66596    1.15500    0.38193    0.34431    0.34374    2.61828
  68.05795    0.74536    0.66596    0.96500    0.43919    0.36129    0.36070    2.27692
  49.88091    0.56164    0.66596    0.71500    0.50917    0.43991    0.43929    1.96396
  55.63928    0.62160    0.66596    0.79500    0.38956    0.40702    0.40642    2.56701
  54.19480    0.60670    0.66596    0.77500    0.45429    0.41753    0.41692    2.20122
  52.03426    0.58423    0.66596    0.74500    0.46131    0.42878    0.42817    2.16774
  63.64535    0.70231    0.66596    0.90500    0.37379    0.36635    0.36576    2.67532
  71.76046    0.78063    0.66596    1.01500    0.38880    0.35750    0.35692    2.57198
  75.48611    0.81530    0.66596    1.06500    0.39076    0.35339    0.35282    2.55909
  47.73454    0.53892    0.66596    0.68500    0.52632    0.45104    0.45042    1.90000
  78.48311    0.84256    0.66596    1.10500    0.44422    0.34934    0.34877    2.25114
  81.49442    0.86938    0.66596    1.14500    0.35393    0.34532    0.34475    2.82540
  59.99308    0.66589    0.66596    0.85500    0.41296    0.37550    0.37490    2.42152
  83.76197    0.88917    0.66596    1.17500    0.38655    0.34555    0.34498    2.58696
  68.79660    0.75246    0.66596    0.97500    0.36622    0.36073    0.36015    2.73059
  52.75363    0.59174    0.66596    0.75500    0.41444    0.42507    0.42446    2.41290
  70.27668    0.76659    0.66596    0.99500    0.35871    0.35912    0.35854    2.78774
  72.50374    0.78761    0.66596    1.02500    0.35890    0.35670    0.35612    2.78632
  73.24795    0.79457    0.66596    1.03500    0.38839    0.35589    0.35531    2.57471
  46.30738    0.52371    0.66596    0.66500    0.32143    0.45720    0.45658    3.11111
  71.01811    0.77362    0.66596    1.00500    0.39130    0.35831    0.35773    2.55556
  58.49410    0.65153    0.66676    0.83500    0.38786    0.38578    0.38518    2.57826
  82.94461    0.88314    0.66676    1.16500    0.36935    0.34325    0.34270    2.70745
  52.71359    0.59203    0.66676    0.75500    0.41983    0.42471    0.42411    2.38194
  49.84299    0.56191    0.66676    0.71500    0.47642    0.43955    0.43894    2.09901
  67.26975    0.73864    0.66676    0.95500    0.39130    0.36164    0.36106    2.55556
  64.33008    0.70991    0.66676    0.91500    0.33229    0.36520    0.36462    3.00943
  70.96511    0.77405    0.66676    1.00500    0.38760    0.35810    0.35753    2.58000
  55.59713    0.62191    0.66676    0.79500    0.34839    0.40679    0.40619    2.87037
  63.59745    0.70268    0.66676    0.90500    0.46446    0.36609    0.36550    2.15302
  79.92818    0.85653    0.66676    1.12500    0.39130    0.34711    0.34655    2.55556
  80.68098    0.86323    0.66676    1.13500    0.39453    0.34610    0.34554    2.53465
  47.69821    0.53918    0.66676    0.68500    0.54545    0.45068    0.45007    1.83333
  65.06363    0.71713    0.66676    0.92500    0.39724    0.36431    0.36373    2.51739
  72.44975    0.78805    0.66676    1.02500    0.34694    0.35648    0.35591    2.88235
  76.92587    0.82946    0.66676    1.08500    0.34991    0.35113    0.35057    2.85789
  46.27212    0.52396    0.66676    0.66500    0.24242    0.45673    0.45611    4.12500
  68.00697    0.74576    0.66676    0.96500    0.42508    0.36105    0.36047    2.35249
  66.53346    0.73149    0.66676    0.94500    0.43239    0.36253    0.36195    2.31274
  60.67593    0.67356    0.66676    0.86500    0.38898    0.37037    0.36978    2.57082
  65.79808    0.72432    0.66676    0.93500    0.44354    0.36342    0.36284    2.25461
  51.99475    0.58452    0.66676    0.74500    0.49398    0.42842    0.42782    2.02439
  78.42523    0.84305    0.66676    1.10500    0.43249    0.34912    0.34856    2.31222
  54.15371    0.60700    0.66676    0.77500    0.37857    0.41730    0.41670    2.64151
  68.74512    0.75287    0.66676    0.97500    0.40000    0.36052    0.35995    2.50000
  70.22418    0.76701    0.66676    0.99500    0.42088    0.35891    0.35833    2.37600
  73.19346    0.79502    0.66676    1.03500    0.37600    0.35568    0.35511    2.65957
  59.94778    0.66623    0.66676    0.85500    0.39116    0.37527    0.37468    2.55652
  71.70696    0.78106    0.66676    1.01500    0.38356    0.35729    0.35672    2.60714
  83.70085    0.88971    0.66676    1.17500    0.44235    0.34528    0.34472    2.26066
  49.12730    0.55435    0.66676    0.70500    0.44615    0.44326    0.44265    2.24138
  69.48419    0.75995    0.66676    0.98500    0.38010    0.35971    0.35914    2.63090
  75.43015    0.81576    0.66676    1.06500    0.41897    0.35317    0.35261    2.38679
  51.27671    0.57700    0.66676    0.73500    0.43322    0.43213    0.43152    2.30827
  57.76858    0.64415    0.66676    0.82500    0.40884    0.39103    0.39044    2.44595
  53.43324    0.59952    0.66676    0.76500    0.34318    0.42159    0.42099    2.91391
  54.87500    0.61446    0.66676    0.78500    0.50856    0.41205    0.41145    1.96635
  62.86572    0.69543    0.66676    0.89500    0.41680    0.36698    0.36639    2.39921
  62.13489    0.68816    0.66676    0.88500    0.42931    0.36787    0.36728    2.32932
  50.55946    0.56946    0.66676    0.72500    0.36029    0.43584    0.43523    2.77551
  48.41238    0.54677    0.66676    0.69500    0.49315    0.44697    0.44636    2.02778
  59.22050    0.65889    0.66676    0.84500    0.41635    0.38052    0.37993    2.40183
  46.98479    0.53158    0.66676    0.67500    0.49231    0.45439    0.45377    2.03125
  77.67510    0.83627    0.66676    1.09500    0.41002    0.35012    0.34956    2.43891
  82.18921    0.87653    0.66676    1.15500    0.36382    0.34409    0.34353    2.74863
  81.43466    0.86989    0.66676    1.14500    0.35714    0.34509    0.34453    2.80000
  79.17626    0.84981    0.66676    1.11500    0.34353    0.34811    0.34755    2.91099
  61.40497    0.68087    0.66676    0.87500    0.38644    0.36876    0.36817    2.58772
  76.17755    0.82263    0.66676    1.07500    0.36891    0.35214    0.35157    2.71066
  84.45793    0.89625    0.66676    1.18500    0.38831    0.34568    0.34513    2.57527
  84.39633    0.89680    0.66756    1.18500    0.34440    0.34572    0.34517    2.90361
  63.54953    0.70305    0.66756    0.90500    0.37225    0.36583    0.36525    2.68636
  67.95597    0.74617    0.66756    0.96500    0.40105    0.36082    0.36025    2.49345
  73.13894    0.79546    0.66756    1.03500    0.39222    0.35547    0.35490    2.54959
  60.63009    0.67391    0.66756    0.86500    0.38380    0.37017    0.36959    2.60550
  59.90246    0.66658    0.66756    0.85500    0.40242    0.37505    0.37446    2.48498
  77.61766    0.83675    0.66756    1.09500    0.38780    0.34991    0.34935    2.57868
  47.66188    0.53944    0.66756    0.68500    0.39815    0.45033    0.44971    2.51163
  72.39573    0.78849    0.66756    1.02500    0.45008    0.35627    0.35571    2.22180
  83.63970    0.89025    0.66756    1.17500    0.39918    0.34501    0.34446    2.50515
  46.23684    0.52421    0.66756    0.66500    0.57143    0.45627    0.45565    1.75000
  78.36732    0.84354    0.66756    1.10500    0.40525    0.34890    0.34834    2.46759
  68.69361    0.75328    0.66756    0.97500    0.45320    0.36031    0.35974    2.20652
  65.74862    0.72470    0.66756    0.93500    0.38989    0.36316    0.36259    2.56485
  69.43217    0.76037    0.66756    0.98500    0.36393    0.35950    0.35893    2.74779
  58.44984    0.65186    0.66756    0.83500    0.39551    0.38555    0.38496    2.52838
  51.23772    0.57728    0.66756    0.73500    0.35294    0.43178    0.43117    2.83333
  62.81832    0.69579    0.66756    0.89500    0.36678    0.36672    0.36614    2.72646
  46.94899    0.53183    0.66756    0.67500    0.51899    0.45404    0.45342    1.92683
  76.86892    0.82994    0.66756    1.08500    0.40113    0.35091    0.35035    2.49296
  79.86932    0.85703    0.66756    1.12500    0.46053    0.34689    0.34633    2.17143
  79.11787    0.85030    0.66756    1.11500    0.41142    0.34789    0.34734    2.43062
  50.52100    0.56974    0.66756    0.72500    0.50588    0.43549    0.43488    1.97674
  64.28165    0.71029    0.66756    0.91500    0.38926    0.36494    0.36436    2.56897
  51.95523    0.58481    0.66756    0.74500    0.42687    0.42807    0.42746    2.34266
  59.17571    0.65923    0.66756    0.84500    0.36613    0.38030    0.37971    2.73128
  54.11260    0.60730    0.66756    0.77500    0.41284    0.41708    0.41648    2.42222
  48.37551    0.54704    0.66756    0.69500    0.50694    0.44662    0.44601    1.97260
  65.01468    0.71751    0.66756    0.92500    0.37774    0.36405    0.36348    2.64732
  80.62166    0.86374    0.66756    1.13500    0.33798    0.34588    0.34533    2.95876
  67.21926    0.73903    0.66756    0.95500    0.37400    0.36138    0.36081    2.67382
  82.88391    0.88367    0.66756    1.16500    0.42270    0.34305    0.34250    2.36574
  70.17167    0.76743    0.66756    0.99500    0.36167    0.35870    0.35813    2.76498
  52.67354    0.59232    0.66756    0.75500    0.46032    0.42436    0.42376    2.17241
  66.48348    0.73188    0.66756    0.94500    0.38010    0.36227    0.36170    2.63090
  81.37488    0.87041    0.66756    1.14500    0.37843    0.34487    0.34432    2.64251
  70.91209    0.77448    0.66756    1.00500    0.40871    0.35789    0.35732    2.44672
  62.08802    0.68852    0.66756    0.88500    0.39116    0.36761    0.36703    2.55649
  71.65344    0.78150    0.66756    1.01500    0.38221    0.35708    0.35652    2.61638
  55.55497    0.62222    0.66756    0.79500    0.41113    0.40657    0.40597    2.43229
  54.83337    0.61477    0.66756    0.78500    0.40940    0.41182    0.41122    2.44262
  53.39266    0.59982    0.66756    0.76500    0.41495    0.42129    0.42068    2.40994
  75.37416    0.81623    0.66756    1.06500    0.41713    0.35296    0.35240    2.39732
  82.12896    0.87705    0.66756    1.15500    0.36084    0.34387    0.34331    2.77128
  49.08990    0.55462    0.66756    0.70500    0.56494    0.44291    0.44230    1.77011
  57.72483    0.64447    0.66756    0.82500    0.35626    0.39081    0.39022    2.80693
  49.80506    0.56219    0.66756    0.71500    0.55714    0.43920    0.43859    1.79487
  76.12108    0.82309    0.66756    1.07500    0.37977    0.35192    0.35136    2.63317
  61.35861    0.68122    0.66756    0.87500    0.35634    0.36850    0.36792    2.80631
  76.06458    0.82356    0.66836    1.07500    0.39448    0.35171    0.35115    2.53500
  70.11913    0.76785    0.66836    0.99500    0.36529    0.35849    0.35792    2.73756
  59.13091    0.65956    0.66836    0.84500    0.35622    0.38008    0.37949    2.80729
  64.23320    0.71066    0.66836    0.91500    0.36183    0.36469    0.36411    2.76371
  48.33864    0.54730    0.66836    0.69500    0.54264    0.44627    0.44565    1.84286
  67.16876    0.73943    0.66836    0.95500    0.38182    0.36113    0.36056    2.61905
  53.35207    0.60012    0.66836    0.76500    0.49591    0.42098    0.42038    2.01648
  68.64208    0.75368    0.66836    0.97500    0.41694    0.36011    0.35954    2.39841
  69.38014    0.76078    0.66836    0.98500    0.38486    0.35930    0.35873    2.59833
  65.69914    0.72509    0.66836    0.93500    0.37618    0.36291    0.36233    2.65833
  66.43349    0.73227    0.66836    0.94500    0.38291    0.36202    0.36145    2.61157
  73.08441    0.79591    0.66836    1.03500    0.33439    0.35526    0.35470    2.99048
  46.91318    0.53209    0.66836    0.67500    0.50769    0.45369    0.45307    1.96970
  71.59990    0.78193    0.66836    1.01500    0.38816    0.35688    0.35631    2.57627
  62.04112    0.68888    0.66836    0.88500    0.42409    0.36736    0.36678    2.35798
  50.48253    0.57002    0.66836    0.72500    0.42568    0.43514    0.43453    2.34921
  58.40556    0.65219    0.66836    0.83500    0.37158    0.38533    0.38474    2.69118
  54.79172    0.61507    0.66836    0.78500    0.41628    0.41160    0.41100    2.40223
  72.34169    0.78893    0.66836    1.02500    0.37479    0.35607    0.35550    2.66816
  57.68108    0.64480    0.66836    0.82500    0.43050    0.39059    0.38999    2.32287
  79.05945    0.85080    0.66836    1.11500    0.42770    0.34768    0.34712    2.33810
  62.77091    0.69616    0.66836    0.89500    0.41267    0.36647    0.36589    2.42324
  49.05250    0.55489    0.66836    0.70500    0.50562    0.44256    0.44194    1.97778
  61.31223    0.68157    0.66836    0.87500    0.33065    0.36825    0.36766    3.02439
  51.19872    0.57757    0.66836    0.73500    0.46233    0.43143    0.43082    2.16296
  80.56230    0.86424    0.66836    1.13500    0.43053    0.34567    0.34511    2.32273
  77.56020    0.83723    0.66836    1.09500    0.41243    0.34969    0.34913    2.42466
  82.06868    0.87757    0.66836    1.15500    0.37524    0.34365    0.34310    2.66497
  46.20157    0.52446    0.66836    0.66500    0.41026    0.45580    0.45518    2.43750
  49.76713    0.56246    0.66836    0.71500    0.43913    0.43885    0.43824    2.27723
  75.31815    0.81669    0.66836    1.06500    0.38662    0.35275    0.35219    2.58654
  55.51279    0.62253    0.66836    0.79500    0.39712    0.40635    0.40575    2.51813
  67.90496    0.74657    0.66836    0.96500    0.39355    0.36059    0.36002    2.54098
  84.33469    0.89734    0.66836    1.18500    0.44843    0.34577    0.34522    2.23000
  59.85713    0.66692    0.66836    0.85500    0.44928    0.37483    0.37424    2.22581
  63.50160    0.70342    0.66836    0.90500    0.39708    0.36558    0.36500    2.51837
  60.58424    0.67426    0.66836    0.86500    0.32362    0.36998    0.36939    3.09000
  47.62554    0.53970    0.66836    0.68500    0.47573    0.44998    0.44936    2.10204
  83.57851    0.89078    0.66836    1.17500    0.40162    0.34475    0.34420    2.48990
  81.31506    0.87092    0.66836    1.14500    0.37523    0.34466    0.34411    2.66502
  54.07148    0.60760    0.66836    0.77500    0.39454    0.41686    0.41625    2.53459
  82.82317    0.88419    0.66836    1.16500    0.41548    0.34285    0.34230    2.40686
  78.30937    0.84403    0.66836    1.10500    0.40234    0.34869    0.34813    2.48544
  51.91570    0.58510    0.66836    0.74500    0.33243    0.42772    0.42711    3.00820
  79.81043    0.85754    0.66836    1.12500    0.41847    0.34667    0.34612    2.38967
  76.81193    0.83041    0.66836    1.08500    0.39894    0.35070    0.35014    2.50667
  64.96571    0.71788    0.66836    0.92500    0.43478    0.36380    0.36322    2.30000
  70.85905    0.77490    0.66836    1.00500    0.42233    0.35769    0.35712    2.36782
  52.63348    0.59261    0.66836    0.75500    0.32242    0.42401    0.42340    3.10156
  77.50270    0.83772    0.66916    1.09500    0.41231    0.34949    0.34892    2.42534
  51.15971    0.57785    0.66916    0.73500    0.45361    0.43108    0.43047    2.20455
  82.00836    0.87810    0.66916    1.15500    0.40241    0.34345    0.34289    2.48500
  69.32809    0.76119    0.66916    0.98500    0.39100    0.35910    0.35853    2.55752
  70.06657    0.76827    0.66916    0.99500    0.39715    0.35830    0.35772    2.51793
  75.26210    0.81715    0.66916    1.06500    0.38561    0.35254    0.35198    2.59330
  64.91673    0.71826    0.66916    0.92500    0.38512    0.36355    0.36297    2.59657
  81.25520    0.87144    0.66916    1.14500    0.41495    0.34445    0.34389    2.40991
  59.81179    0.66726    0.66916    0.85500    0.37851    0.37461    0.37401    2.64192
  83.51728    0.89132    0.66916    1.17500    0.44612    0.34449    0.34393    2.24155
  54.03035    0.60790    0.66916    0.77500    0.36184    0.41664    0.41603    2.76364
  51.87616    0.58538    0.66916    0.74500    0.41987    0.42737    0.42676    2.38168
  71.54634    0.78236    0.66916    1.01500    0.39196    0.35668    0.35611    2.55128
  78.25140    0.84452    0.66916    1.10500    0.38791    0.34848    0.34791    2.57789
  54.75006    0.61538    0.66916    0.78500    0.40402    0.41139    0.41078    2.47514
  48.30176    0.54757    0.66916    0.69500    0.44516    0.44592    0.44530    2.24638
  84.27302    0.89788    0.66916    1.18500    0.47964    0.34583    0.34527    2.08491
  64.18473    0.71104    0.66916    0.91500    0.41283    0.36444    0.36386    2.42231
  57.63731    0.64513    0.66916    0.82500    0.38657    0.39037    0.38977    2.58685
  68.59054    0.75409    0.66916    0.97500    0.42414    0.35991    0.35933    2.35769
  59.08609    0.65990    0.66916    0.84500    0.39338    0.37986    0.37927    2.54206
  65.64964    0.72547    0.66916    0.93500    0.40594    0.36266    0.36208    2.46341
  70.80598    0.77533    0.66916    1.00500    0.46655    0.35749    0.35691    2.14338
  63.45365    0.70379    0.66916    0.90500    0.37323    0.36533    0.36475    2.67933
  79.75151    0.85804    0.66916    1.12500    0.39922    0.34647    0.34590    2.50485
  82.76239    0.88472    0.66916    1.16500    0.39679    0.34266    0.34210    2.52020
  52.59341    0.59291    0.66916    0.75500    0.46089    0.42366    0.42305    2.16970
  73.02984    0.79635    0.66916    1.03500    0.39601    0.35507    0.35449    2.52521
  49.01508    0.55516    0.66916    0.70500    0.43590    0.44221    0.44159    2.29412
  76.75492    0.83089    0.66916    1.08500    0.38899    0.35049    0.34993    2.57073
  80.50291    0.86475    0.66916    1.13500    0.36347    0.34546    0.34490    2.75130
  58.36127    0.65252    0.66916    0.83500    0.36348    0.38512    0.38452    2.75122
  67.11823    0.73982    0.66916    0.95500    0.40809    0.36089    0.36030    2.45041
  67.85392    0.74697    0.66916    0.96500    0.35227    0.36037    0.35979    2.83871
  66.38347    0.73266    0.66916    0.94500    0.35366    0.36177    0.36119    2.82759
  62.72348    0.69652    0.66916    0.89500    0.35654    0.36622    0.36563    2.80476
  55.47061    0.62284    0.66916    0.79500    0.39362    0.40613    0.40553    2.54054
  60.53837    0.67460    0.66916    0.86500    0.39852    0.36979    0.36920    2.50926
  47.58919    0.53996    0.66916    0.68500    0.57391    0.44963    0.44901    1.74242
  53.31147    0.60041    0.66916    0.76500    0.44612    0.42069    0.42008    2.24157
  61.99421    0.68923    0.66916    0.88500    0.43559    0.36711    0.36652    2.29572
  49.72918    0.56273    0.66916    0.71500    0.48259    0.43850    0.43788    2.07216
  46.16628    0.52471    0.66916    0.66500    0.50000    0.45534    0.45471    2.00000
  46.87736    0.53234    0.66916    0.67500    0.35211    0.45334    0.45272    2.84000
  76.00805    0.82403    0.66916    1.07500    0.41273    0.35150    0.35093    2.42291
  50.44406    0.57030    0.66916    0.72500    0.40794    0.43479    0.43417    2.45133
  79.00100    0.85129    0.66916    1.11500    0.40741    0.34747    0.34691    2.45455
  61.26585    0.68193    0.66916    0.87500    0.39078    0.36800    0.36741    2.55895
  72.28762    0.78937    0.66916    1.02500    0.35580    0.35587    0.35530    2.81057
  59.04126    0.66024    0.66997    0.84500    0.37011    0.37965    0.37904    2.70192
  63.40569    0.70415    0.66997    0.90500    0.37318    0.36509    0.36449    2.67965
  49.69123    0.56301    0.66997    0.71500    0.43290    0.43816    0.43753    2.31000
  48.26487    0.54783    0.66997    0.69500    0.47857    0.44558    0.44495    2.08955
  46.13099    0.52496    0.66997    0.66500    0.75862    0.45488    0.45424    1.31818
  67.80286    0.74737    0.66997    0.96500    0.40948    0.36015    0.35956    2.44215
  59.76644    0.66760    0.66997    0.85500    0.36409    0.37440    0.37379    2.74661
  64.86773    0.71864    0.66997    0.92500    0.39389    0.36331    0.36272    2.53879
  47.55283    0.54022    0.66997    0.68500    0.41905    0.44929    0.44865    2.38636
  83.45602    0.89185    0.66997    1.17500    0.40919    0.34424    0.34367    2.44388
  48.97766    0.55542    0.66997    0.70500    0.47977    0.44187    0.44124    2.08434
  84.96743    0.90497    0.66997    1.19500    0.46636    0.34376    0.34319    2.14428
  81.19531    0.87195    0.66997    1.14500    0.37695    0.34425    0.34368    2.65285
  64.13625    0.71141    0.66997    0.91500    0.43563    0.36420    0.36360    2.29555
  46.84154    0.53260    0.66997    0.67500    0.43038    0.45300    0.45236    2.32353
  78.94252    0.85178    0.66997    1.11500    0.42125    0.34727    0.34669    2.37391
  72.23353    0.78980    0.66997    1.02500    0.39967    0.35568    0.35510    2.50204
  61.21944    0.68228    0.66997    0.87500    0.36572    0.36776    0.36716    2.73430
  51.12069    0.57813    0.66997    0.73500    0.40476    0.43074    0.43011    2.47059
  50.40557    0.57058    0.66997    0.72500    0.46690    0.43445    0.43382    2.14179
  66.33344    0.73305    0.66997    0.94500    0.40131    0.36153    0.36094    2.49187
  65.60012    0.72586    0.66997    0.93500    0.36568    0.36242    0.36183    2.73460
  67.06769    0.74022    0.66997    0.95500    0.37379    0.36064    0.36005    2.67532
  80.44349    0.86526    0.66997    1.13500    0.39689    0.34526    0.34468    2.51961
  68.53897    0.75450    0.66997    0.97500    0.34340    0.35972    0.35913    2.91204
  78.19339    0.84500    0.66997    1.10500    0.36220    0.34828    0.34770    2.76087
  84.21130    0.89843    0.66997    1.18500    0.41026    0.34589    0.34532    2.43750
  57.59353    0.64545    0.66997    0.82500    0.39652    0.39016    0.38955    2.52195
  79.69256    0.85854    0.66997    1.12500    0.39841    0.34626    0.34569    2.51000
  82.70158    0.88525    0.66997    1.16500    0.39921    0.34247    0.34190    2.50495
  60.49250    0.67495    0.66997    0.86500    0.41667    0.36961    0.36901    2.40000
  81.94801    0.87862    0.66997    1.15500    0.36792    0.34324    0.34267    2.71795
  72.97526    0.79679    0.66997    1.03500    0.37460    0.35487    0.35429    2.66953
  58.31696    0.65285    0.66997    0.83500    0.38055    0.38490    0.38430    2.62780
  61.94729    0.68959    0.66997    0.88500    0.40734    0.36687    0.36627    2.45494
  75.95150    0.82450    0.66997    1.07500    0.39665    0.35130    0.35072    2.52113
  71.49275    0.78279    0.66997    1.01500    0.37346    0.35649    0.35590    2.67769
  52.55333    0.59320    0.66997    0.75500    0.34577    0.42332    0.42270    2.89209
  55.42841    0.62315    0.66997    0.79500    0.39095    0.40592    0.40531    2.55789
  70.01399    0.76869    0.66997    0.99500    0.32079    0.35810    0.35751    3.11735
  69.27601    0.76161    0.66997    0.98500    0.36094    0.35891    0.35832    2.77056
  75.20604    0.81761    0.66997    1.06500    0.40391    0.35234    0.35176    2.47577
  53.27087    0.60071    0.66997    0.76500    0.42010    0.42039    0.41977    2.38037
  51.83661    0.58567    0.66997    0.74500    0.33426    0.42703    0.42640    2.99167
  53.98922    0.60821    0.66997    0.77500    0.41220    0.41643    0.41581    2.42604
  77.44518    0.83820    0.66997    1.09500    0.44033    0.34928    0.34871    2.27103
  70.75290    0.77575    0.66997    1.00500    0.37321    0.35729    0.35671    2.67949
  76.69787    0.83136    0.66997    1.08500    0.45527    0.35029    0.34971    2.19651
  62.67603    0.69688    0.66997    0.89500    0.35570    0.36598    0.36538    2.81132
  54.70840    0.61569    0.66997    0.78500    0.39514    0.41117    0.41056    2.53073
  65.55059    0.72624    0.67077    0.93500    0.35750    0.36218    0.36157    2.79723
  76.64081    0.83183    0.67077    1.08500    0.35938    0.35009    0.34950    2.78261
  64.81871    0.71902    0.67077    0.92500    0.36140    0.36307    0.36246    2.76699
  84.90523    0.90551    0.67077    1.19500    0.43936    0.34366    0.34308    2.27604
  51.08167    0.57841    0.67077    0.73500    0.39458    0.43039    0.42976    2.53435
  81.13539    0.87247    0.67077    1.14500    0.36481    0.34406    0.34346    2.74112
  69.96138    0.76911    0.67077    0.99500    0.35809    0.35791    0.35731    2.79263
  50.36707    0.57085    0.67077    0.72500    0.43019    0.43410    0.43347    2.32456
  49.65326    0.56328    0.67077    0.71500    0.46637    0.43781    0.43718    2.14423
  48.94023    0.55569    0.67077    0.70500    0.45143    0.44152    0.44088    2.21519
  55.38620    0.62346    0.67077    0.79500    0.42083    0.40571    0.40508    2.37624
  64.08775    0.71178    0.67077    0.91500    0.37206    0.36396    0.36335    2.68776
  68.48739    0.75490    0.67077    0.97500    0.44367    0.35953    0.35892    2.25391
  52.51325    0.59349    0.67077    0.75500    0.40997    0.42298    0.42234    2.43919
  47.51646    0.54048    0.67077    0.68500    0.44000    0.44894    0.44830    2.27273
  54.66672    0.61599    0.67077    0.78500    0.41060    0.41096    0.41033    2.43548
  58.27264    0.65318    0.67077    0.83500    0.39892    0.38470    0.38407    2.50679
  61.17303    0.68263    0.67077    0.87500    0.39002    0.36752    0.36690    2.56398
  80.38403    0.86577    0.67077    1.13500    0.43888    0.34506    0.34447    2.27854
  67.01712    0.74061    0.67077    0.95500    0.41409    0.36041    0.35980    2.41494
  59.72107    0.66794    0.67077    0.85500    0.46198    0.37419    0.37357    2.16461
  61.90035    0.68995    0.67077    0.88500    0.38514    0.36663    0.36601    2.59649
  71.43914    0.78322    0.67077    1.01500    0.39191    0.35630    0.35570    2.55159
  84.14955    0.89897    0.67077    1.18500    0.39641    0.34596    0.34537    2.52261
  72.92065    0.79723    0.67077    1.03500    0.44681    0.35468    0.35408    2.23810
  62.62857    0.69724    0.67077    0.89500    0.41486    0.36574    0.36513    2.41048
  75.14994    0.81807    0.67077    1.06500    0.44280    0.35215    0.35155    2.25833
  81.88763    0.87914    0.67077    1.15500    0.38776    0.34305    0.34246    2.57895
  69.22392    0.76202    0.67077    0.98500    0.37692    0.35872    0.35812    2.65306
  57.54974    0.64578    0.67077    0.82500    0.40230    0.38995    0.38933    2.48571
  51.79706    0.58596    0.67077    0.74500    0.40413    0.42668    0.42605    2.47445
  53.94807    0.60851    0.67077    0.77500    0.44670    0.41622    0.41559    2.23864
  58.99642    0.66057    0.67077    0.84500    0.38621    0.37944    0.37882    2.58929
  83.39472    0.89239    0.67077    1.17500    0.43187    0.34400    0.34341    2.31553
  66.28339    0.73344    0.67077    0.94500    0.37915    0.36129    0.36068    2.63750
  63.35771    0.70452    0.67077    0.90500    0.41016    0.36485    0.36424    2.43805
  78.13536    0.84549    0.67077    1.10500    0.49590    0.34808    0.34749    2.01653
  77.38762    0.83868    0.67077    1.09500    0.45043    0.34909    0.34849    2.22010
  72.17942    0.79024    0.67077    1.02500    0.37600    0.35549    0.35489    2.65957
  79.63357    0.85904    0.67077    1.12500    0.46494    0.34607    0.34547    2.15079
  67.75179    0.74777    0.67077    0.96500    0.41068    0.35994    0.35933    2.43496
  53.23025    0.60100    0.67077    0.76500    0.40602    0.42010    0.41947    2.46296
  60.44660    0.67529    0.67077    0.86500    0.38393    0.36943    0.36881    2.60465
  70.69979    0.77617    0.67077    1.00500    0.39577    0.35711    0.35650    2.52675
  48.22797    0.54809    0.67077    0.69500    0.64029    0.44523    0.44459    1.56180
  46.80571    0.53285    0.67077    0.67500    0.40860    0.45265    0.45201    2.44737
  75.89491    0.82497    0.67077    1.07500    0.42176    0.35110    0.35050    2.37104
  78.88401    0.85228    0.67077    1.11500    0.37121    0.34707    0.34648    2.69388
  82.64074    0.88578    0.67077    1.16500    0.40295    0.34229    0.34170    2.48168
  46.09569    0.52521    0.67077    0.66500    0.59459    0.45442    0.45377    1.68182
  46.06038    0.52546    0.67158    0.66500    0.79310    0.45396    0.45330    1.26087
  80.32454    0.86627    0.67158    1.13500    0.40625    0.34487    0.34425    2.46154
  78.82547    0.85277    0.67158    1.11500    0.42323    0.34688    0.34627    2.36279
  66.96654    0.74101    0.67158    0.95500    0.41075    0.36017    0.35954    2.43460
  84.08776    0.89951    0.67158    1.18500    0.35294    0.34586    0.34525    2.83333
  58.95156    0.66091    0.67158    0.84500    0.36634    0.37924    0.37860    2.72973
  54.62503    0.61630    0.67158    0.78500    0.42000    0.41076    0.41011    2.38095
  76.58371    0.83231    0.67158    1.08500    0.38050    0.34990    0.34928    2.62814
  64.76967    0.71940    0.67158    0.92500    0.37213    0.36284    0.36221    2.68723
  52.47315    0.59378    0.67158    0.75500    0.40052    0.42264    0.42199    2.49677
  57.50594    0.64610    0.67158    0.82500    0.39211    0.38974    0.38910    2.55030
  50.32857    0.57113    0.67158    0.72500    0.49814    0.43376    0.43311    2.00746
  55.34398    0.62377    0.67158    0.79500    0.35714    0.40550    0.40486    2.80000
  63.30971    0.70489    0.67158    0.90500    0.38821    0.36462    0.36398    2.57589
  67.70069    0.74817    0.67158    0.96500    0.39071    0.35973    0.35910    2.55947
  49.61529    0.56355    0.67158    0.71500    0.49327    0.43747    0.43682    2.02727
  51.04263    0.57869    0.67158    0.73500    0.41639    0.43005    0.42941    2.40158
  69.17180    0.76243    0.67158    0.98500    0.38095    0.35854    0.35791    2.62500
  84.84299    0.90606    0.67158    1.19500    0.42889    0.34357    0.34296    2.33158
  79.57456    0.85954    0.67158    1.12500    0.39434    0.34588    0.34526    2.53589
  75.83830    0.82543    0.67158    1.07500    0.37807    0.35091    0.35029    2.64500
  59.67569    0.66828    0.67158    0.85500    0.40000    0.37398    0.37335    2.50000
  71.38550    0.78365    0.67158    1.01500    0.36220    0.35612    0.35549    2.76087
  51.75749    0.58624    0.67158    0.74500    0.38988    0.42635    0.42570    2.56489
  66.23332    0.73383    0.67158    0.94500    0.37416    0.36106    0.36043    2.67265
  53.18962    0.60130    0.67158    0.76500    0.41432    0.41981    0.41916    2.41358
  48.19106    0.54835    0.67158    0.69500    0.49275    0.44489    0.44424    2.02941
  72.86601    0.79767    0.67158    1.03500    0.36334    0.35450    0.35388    2.75225
  53.90691    0.60881    0.67158    0.77500    0.38028    0.41601    0.41536    2.62963
  72.12529    0.79067    0.67158    1.02500    0.35919    0.35531    0.35468    2.78404
  82.57986    0.88631    0.67158    1.16500    0.36032    0.34211    0.34150    2.77528
  81.82720    0.87966    0.67158    1.15500    0.37500    0.34286    0.34224    2.66667
  75.09382    0.81853    0.67158    1.06500    0.37308    0.35196    0.35134    2.68041
  77.33004    0.83916    0.67158    1.09500    0.38951    0.34890    0.34828    2.56731
  81.07543    0.87298    0.67158    1.14500    0.31621    0.34387    0.34325    3.16250
  65.50104    0.72662    0.67158    0.93500    0.34345    0.36195    0.36132    2.91163
  83.33338    0.89292    0.67158    1.17500    0.37910    0.34376    0.34314    2.63784
  48.90279    0.55596    0.67158    0.70500    0.40838    0.44118    0.44053    2.44872
  69.90876    0.76952    0.67158    0.99500    0.35101    0.35773    0.35710    2.84889
  60.40069    0.67564    0.67158    0.86500    0.40558    0.36926    0.36862    2.46559
  62.58110    0.69760    0.67158    0.89500    0.35852    0.36551    0.36487    2.78922
  61.85340    0.69030    0.67158    0.88500    0.38197    0.36640    0.36576    2.61803
  58.22831    0.65351    0.67158    0.83500    0.40517    0.38449    0.38385    2.46809
  46.76986    0.53311    0.67158    0.67500    0.26667    0.45231    0.45166    3.75000
  47.48009    0.54074    0.67158    0.68500    0.42105    0.44860    0.44795    2.37500
  61.12660    0.68298    0.67158    0.87500    0.33281    0.36728    0.36665    3.00476
  78.07730    0.84598    0.67158    1.10500    0.39923    0.34789    0.34727    2.50481
  64.03923    0.71215    0.67158    0.91500    0.38660    0.36373    0.36310    2.58667
  70.64666    0.77660    0.67158    1.00500    0.36453    0.35692    0.35630    2.74324
  68.43578    0.75531    0.67158    0.97500    0.42226    0.35934    0.35872    2.36822
  54.58333    0.61660    0.67238    0.78500    0.43750    0.41055    0.40989    2.28571
  76.52658    0.83278    0.67238    1.08500    0.39668    0.34972    0.34907    2.52093
  79.51551    0.86003    0.67238    1.12500    0.41544    0.34569    0.34504    2.40708
  66.18324    0.73421    0.67238    0.94500    0.33030    0.36083    0.36018    3.02752
  60.35477    0.67598    0.67238    0.86500    0.35052    0.36908    0.36843    2.85294
  65.45147    0.72700    0.67238    0.93500    0.33756    0.36172    0.36106    2.96244
  58.18397    0.65384    0.67238    0.83500    0.37847    0.38429    0.38363    2.64220
  46.02507    0.52571    0.67238    0.66500    0.76923    0.45350    0.45283    1.30000
  50.29006    0.57141    0.67238    0.72500    0.43774    0.43343    0.43276    2.28448
  64.72062    0.71977    0.67238    0.92500    0.42115    0.36261    0.36195    2.37447
  47.44371    0.54099    0.67238    0.68500    0.41905    0.44826    0.44759    2.38636
  70.59351    0.77702    0.67238    1.00500    0.40836    0.35674    0.35609    2.44882
  82.51894    0.88683    0.67238    1.16500    0.36926    0.34194    0.34130    2.70811
  72.07113    0.79111    0.67238    1.02500    0.41958    0.35513    0.35448    2.38333
  48.15415    0.54862    0.67238    0.69500    0.42236    0.44455    0.44388    2.36765
  83.27201    0.89346    0.67238    1.17500    0.44828    0.34352    0.34288    2.23077
  66.91594    0.74140    0.67238    0.95500    0.41516    0.35994    0.35929    2.40873
  84.02594    0.90005    0.67238    1.18500    0.39749    0.34564    0.34500    2.51579
  80.26502    0.86678    0.67238    1.13500    0.40704    0.34469    0.34404    2.45673
  61.08015    0.68333    0.67238    0.87500    0.32953    0.36705    0.36639    3.03465
  61.80643    0.69066    0.67238    0.88500    0.39966    0.36616    0.36551    2.50211
  52.43304    0.59407    0.67238    0.75500    0.33592    0.42230    0.42163    2.97692
  63.99070    0.71252    0.67238    0.91500    0.40065    0.36350    0.36284    2.49593
  71.33185    0.78408    0.67238    1.01500    0.37268    0.35594    0.35528    2.68326
  46.73402    0.53336    0.67238    0.67500    0.42857    0.45197    0.45130    2.33333
  48.86535    0.55623    0.67238    0.70500    0.48837    0.44084    0.44018    2.04762
  63.26170    0.70525    0.67238    0.90500    0.36753    0.36438    0.36373    2.72083
  55.30175    0.62408    0.67238    0.79500    0.42534    0.40530    0.40464    2.35106
  49.57731    0.56382    0.67238    0.71500    0.44490    0.43713    0.43647    2.24771
  69.85612    0.76994    0.67238    0.99500    0.41459    0.35755    0.35690    2.41202
  81.01544    0.87349    0.67238    1.14500    0.41667    0.34368    0.34303    2.40000
  81.76675    0.88018    0.67238    1.15500    0.35370    0.34267    0.34203    2.82723
  84.78071    0.90661    0.67238    1.19500    0.47087    0.34349    0.34285    2.12371
  58.90669    0.66124    0.67238    0.84500    0.37716    0.37903    0.37837    2.65138
  53.86574    0.60911    0.67238    0.77500    0.35982    0.41580    0.41514    2.77914
  53.14898    0.60160    0.67238    0.76500    0.42967    0.41952    0.41886    2.32738
  67.64958    0.74857    0.67238    0.96500    0.36423    0.35953    0.35887    2.74554
  75.78166    0.82590    0.67238    1.07500    0.41909    0.35072    0.35007    2.38614
  75.03768    0.81899    0.67238    1.06500    0.40523    0.35178    0.35113    2.46774
  62.53361    0.69796    0.67238    0.89500    0.40174    0.36527    0.36462    2.48918
  77.27243    0.83964    0.67238    1.09500    0.43265    0.34871    0.34806    2.31132
  78.76690    0.85326    0.67238    1.11500    0.38095    0.34670    0.34605    2.62500
  78.01920    0.84646    0.67238    1.10500    0.34884    0.34770    0.34706    2.86667
  72.81135    0.79812    0.67238    1.03500    0.37608    0.35432    0.35367    2.65899
  59.63029    0.66862    0.67238    0.85500    0.36395    0.37378    0.37312    2.74766
  51.00359    0.57897    0.67238    0.73500    0.41901    0.42972    0.42905    2.38655
  68.38415    0.75572    0.67238    0.97500    0.38057    0.35916    0.35851    2.62762
  51.71791    0.58653    0.67238    0.74500    0.47866    0.42601    0.42534    2.08917
  69.11967    0.76284    0.67238    0.98500    0.38449    0.35836    0.35770    2.60084
  83.96407    0.90059    0.67319    1.18500    0.37423    0.34543    0.34475    2.67213
  47.40732    0.54125    0.67319    0.68500    0.45385    0.44792    0.44724    2.20339
  63.94215    0.71290    0.67319    0.91500    0.31863    0.36327    0.36259    3.13846
  73.49734    0.80555    0.67319    1.04500    0.39961    0.35334    0.35266    2.50244
  71.27817    0.78450    0.67319    1.01500    0.39160    0.35576    0.35508    2.55365
  58.86181    0.66157    0.67319    0.84500    0.40564    0.37883    0.37815    2.46522
  48.82789    0.55649    0.67319    0.70500    0.41441    0.44051    0.43982    2.41304
  64.67156    0.72015    0.67319    0.92500    0.36640    0.36238    0.36170    2.72926
  50.96454    0.57925    0.67319    0.73500    0.49020    0.42938    0.42870    2.04000
  76.46943    0.83325    0.67319    1.08500    0.34698    0.34953    0.34885    2.88202
  81.70626    0.88070    0.67319    1.15500    0.41075    0.34249    0.34181    2.43458
  82.45799    0.88736    0.67319    1.16500    0.45549    0.34177    0.34110    2.19545
  55.97825    0.63186    0.67319    0.80500    0.37736    0.39984    0.39916    2.65000
  72.01695    0.79154    0.67319    1.02500    0.40444    0.35495    0.35427    2.47257
  72.75667    0.79856    0.67319    1.03500    0.36557    0.35414    0.35347    2.73543
  79.45643    0.86053    0.67319    1.12500    0.39729    0.34551    0.34483    2.51707
  80.20547    0.86728    0.67319    1.13500    0.42529    0.34450    0.34382    2.35135
  68.33251    0.75612    0.67319    0.97500    0.37167    0.35898    0.35830    2.69058
  55.25951    0.62439    0.67319    0.79500    0.39610    0.40509    0.40441    2.52459
  51.67833    0.58681    0.67319    0.74500    0.44160    0.42567    0.42499    2.26452
  59.58488    0.66896    0.67319    0.85500    0.34206    0.37358    0.37290    2.92347
  54.54162    0.61691    0.67319    0.78500    0.35992    0.41035    0.40966    2.77841
  65.40188    0.72739    0.67319    0.93500    0.32750    0.36149    0.36081    3.05340
  78.70830    0.85375    0.67319    1.11500    0.46516    0.34651    0.34584    2.14978
  75.72500    0.82636    0.67319    1.07500    0.38139    0.35054    0.34986    2.62201
  83.21060    0.89399    0.67319    1.17500    0.39832    0.34329    0.34261    2.51053
  66.13314    0.73460    0.67319    0.94500    0.46167    0.36060    0.35992    2.16606
  77.21479    0.84011    0.67319    1.09500    0.43621    0.34852    0.34785    2.29245
  52.39292    0.59436    0.67319    0.75500    0.32432    0.42196    0.42128    3.08333
  58.13961    0.65417    0.67319    0.83500    0.39153    0.38408    0.38340    2.55405
  48.11723    0.54888    0.67319    0.69500    0.37255    0.44421    0.44353    2.68421
  70.54034    0.77744    0.67319    1.00500    0.37975    0.35656    0.35589    2.63333
  61.03369    0.68368    0.67319    0.87500    0.31561    0.36682    0.36614    3.16842
  61.75944    0.69101    0.67319    0.88500    0.38687    0.36593    0.36525    2.58482
  69.80345    0.77036    0.67319    0.99500    0.38437    0.35737    0.35669    2.60166
  62.48610    0.69833    0.67319    0.89500    0.34628    0.36504    0.36436    2.88785
  60.30884    0.67633    0.67319    0.86500    0.38616    0.36891    0.36823    2.58962
  66.86532    0.74180    0.67319    0.95500    0.40476    0.35971    0.35903    2.47059
  49.53933    0.56409    0.67319    0.71500    0.51174    0.43680    0.43611    1.95413
  69.06751    0.76325    0.67319    0.98500    0.35604    0.35818    0.35750    2.80870
  77.96108    0.84695    0.67319    1.10500    0.41650    0.34752    0.34684    2.40094
  53.10833    0.60189    0.67319    0.76500    0.36029    0.41924    0.41855    2.77551
  80.95542    0.87400    0.67319    1.14500    0.34280    0.34350    0.34282    2.91713
  45.98975    0.52596    0.67319    0.66500    0.37209    0.45305    0.45236    2.68750
  84.71840    0.90716    0.67319    1.19500    0.41667    0.34341    0.34273    2.40000
  46.69816    0.53361    0.67319    0.67500    0.59375    0.45163    0.45095    1.68421
  53.82456    0.60941    0.67319    0.77500    0.44989    0.41560    0.41492    2.22277
  50.25154    0.57168    0.67319    0.72500    0.42553    0.43309    0.43240    2.35000
  67.59845    0.74897    0.67319    0.96500    0.43223    0.35932    0.35864    2.31356
  63.21367    0.70562    0.67319    0.90500    0.38336    0.36415    0.36347    2.60851
  45.95442    0.52621    0.67400    0.66500    0.77143    0.45259    0.45189    1.29630
  71.22447    0.78493    0.67400    1.01500    0.37743    0.35558    0.35487    2.64953
  65.35228    0.72777    0.67400    0.93500    0.42881    0.36126    0.36055    2.33203
  58.09524    0.65450    0.67400    0.83500    0.36426    0.38388    0.38318    2.74528
  46.66230    0.53387    0.67400    0.67500    0.55385    0.45129    0.45059    1.80556
  52.35280    0.59465    0.67400    0.75500    0.44172    0.42163    0.42092    2.26389
  69.75077    0.77077    0.67400    0.99500    0.32103    0.35719    0.35649    3.11500
  83.14915    0.89452    0.67400    1.17500    0.39789    0.34306    0.34235    2.51323
  75.66831    0.82683    0.67400    1.07500    0.40462    0.35035    0.34964    2.47143
  68.28085    0.75653    0.67400    0.97500    0.32390    0.35881    0.35810    3.08738
  79.39732    0.86103    0.67400    1.12500    0.39489    0.34532    0.34461    2.53234
  60.26289    0.67667    0.67400    0.86500    0.41429    0.36874    0.36804    2.41379
  48.79043    0.55676    0.67400    0.70500    0.39423    0.44017    0.43947    2.53659
  51.63873    0.58710    0.67400    0.74500    0.37134    0.42534    0.42463    2.69291
  82.39700    0.88788    0.67400    1.16500    0.39881    0.34161    0.34089    2.50746
  80.89536    0.87452    0.67400    1.14500    0.33333    0.34331    0.34260    3.00000
  67.54730    0.74937    0.67400    0.96500    0.33686    0.35912    0.35841    2.96861
  80.14589    0.86779    0.67400    1.13500    0.39243    0.34432    0.34361    2.54822
  54.49990    0.61721    0.67400    0.78500    0.44681    0.41014    0.40944    2.23810
  63.16563    0.70599    0.67400    0.90500    0.38339    0.36392    0.36322    2.60833
  78.64966    0.85425    0.67400    1.11500    0.40909    0.34633    0.34562    2.44444
  63.89359    0.71327    0.67400    0.91500    0.40268    0.36304    0.36233    2.48333
  64.62247    0.72053    0.67400    0.92500    0.37420    0.36215    0.36144    2.67234
  72.70196    0.79900    0.67400    1.03500    0.35913    0.35397    0.35326    2.78448
  49.50133    0.56437    0.67400    0.71500    0.55330    0.43646    0.43576    1.80734
  53.06767    0.60218    0.67400    0.76500    0.41791    0.41895    0.41825    2.39286
  50.21301    0.57196    0.67400    0.72500    0.39796    0.43275    0.43205    2.51282
  84.65605    0.90770    0.67400    1.19500    0.43880    0.34333    0.34262    2.27895
  77.90293    0.84743    0.67400    1.10500    0.38462    0.34734    0.34662    2.60000
  61.71245    0.69137    0.67400    0.88500    0.39576    0.36570    0.36500    2.52679
  66.81469    0.74219    0.67400    0.95500    0.32051    0.35948    0.35878    3.12000
  71.96274    0.79198    0.67400    1.02500    0.40765    0.35477    0.35407    2.45306
  62.43858    0.69869    0.67400    0.89500    0.38505    0.36481    0.36411    2.59709
  60.98722    0.68403    0.67400    0.87500    0.39310    0.36659    0.36588    2.54386
  48.08030    0.54914    0.67400    0.69500    0.38788    0.44388    0.44317    2.57812
  77.15712    0.84059    0.67400    1.09500    0.47292    0.34834    0.34763    2.11454
  73.44213    0.80599    0.67400    1.04500    0.37590    0.35316    0.35245    2.66029
  83.90217    0.90113    0.67400    1.18500    0.31423    0.34521    0.34450    3.18243
  70.48715    0.77786    0.67400    1.00500    0.37819    0.35639    0.35568    2.64414
  47.37092    0.54151    0.67400    0.68500    0.68966    0.44759    0.44688    1.45000
  50.92547    0.57953    0.67400    0.73500    0.47735    0.42904    0.42834    2.09489
  53.78337    0.60970    0.67400    0.77500    0.40625    0.41540    0.41469    2.46154
  58.81691    0.66191    0.67400    0.84500    0.39808    0.37863    0.37793    2.51208
  59.53946    0.66930    0.67400    0.85500    0.37569    0.37338    0.37268    2.66176
[truncated: 11,967,114 more chars]
